# Supplementary material for: SON and SRRM2 are essential for nuclear speckle formation
Source: eLife. 2020 Oct 23;9:e60579. doi: 10.7554/eLife.60579 (PMC7671692; doi:10.7554/eLife.60579)
Supplement: Figure 4—source data 1. [file elife-60579-fig4-data1.zip]

Archive with 37 entries (34 files):
- Figure4-source-data1/
- Figure4-source-data1/IUPred_RBM25_ful_df.csv
- __MACOSX/
- __MACOSX/Figure4-source-data1/
- __MACOSX/Figure4-source-data1/._IUPred_RBM25_ful_df.csv
- Figure4-source-data1/IUPred_COIL_ful_df.csv
- __MACOSX/Figure4-source-data1/._IUPred_COIL_ful_df.csv
- Figure4-source-data1/MobiDB_PRPF8_ful_df.csv
- __MACOSX/Figure4-source-data1/._MobiDB_PRPF8_ful_df.csv
- Figure4-source-data1/MobiDB_SRRM2_unique_ful_df.csv
- __MACOSX/Figure4-source-data1/._MobiDB_SRRM2_unique_ful_df.csv
- Figure4-source-data1/1_protein_len_comparison.csv
- __MACOSX/Figure4-source-data1/._1_protein_len_comparison.csv
- Figure4-source-data1/MobiDB_PNN_ful_df.csv
- __MACOSX/Figure4-source-data1/._MobiDB_PNN_ful_df.csv
- Figure4-source-data1/MobiDB_COIL_ful_df.csv
- __MACOSX/Figure4-source-data1/._MobiDB_COIL_ful_df.csv
- Figure4-source-data1/IUPred_PRPF8_ful_df.csv
- __MACOSX/Figure4-source-data1/._IUPred_PRPF8_ful_df.csv
- Figure4-source-data1/MobiDB_RBM25_ful_df.csv
- __MACOSX/Figure4-source-data1/._MobiDB_RBM25_ful_df.csv
- Figure4-source-data1/IUPred_SRRM2_unique_ful_df.csv
- __MACOSX/Figure4-source-data1/._IUPred_SRRM2_unique_ful_df.csv
- Figure4-source-data1/4_IUPred_disorder.csv
- __MACOSX/Figure4-source-data1/._4_IUPred_disorder.csv
- Figure4-source-data1/IUPred_SRRM1_ful_df.csv
- __MACOSX/Figure4-source-data1/._IUPred_SRRM1_ful_df.csv
- Figure4-source-data1/MobiDB_SON_unique_ful_df.csv
- __MACOSX/Figure4-source-data1/._MobiDB_SON_unique_ful_df.csv
- Figure4-source-data1/IUPred_SON_unique_ful_df.csv
- __MACOSX/Figure4-source-data1/._IUPred_SON_unique_ful_df.csv
- Figure4-source-data1/MobiDB_SRRM1_ful_df.csv
- __MACOSX/Figure4-source-data1/._MobiDB_SRRM1_ful_df.csv
- Figure4-source-data1/IUPred_PNN_ful_df.csv
- __MACOSX/Figure4-source-data1/._IUPred_PNN_ful_df.csv
- Figure4-source-data1/3_MobiDB_disorder.csv
- __MACOSX/Figure4-source-data1/._3_MobiDB_disorder.csv
