# Supplementary material for: SON and SRRM2 are essential for nuclear speckle formation
Source: eLife. 2020 Oct 23;9:e60579. doi: 10.7554/eLife.60579 (PMC7671692; doi:10.7554/eLife.60579)
Supplement: Figure 4—source data 1. [file elife-60579-fig4-data1.zip › Figure4-source-data1/IUPred_RBM25_ful_df.csv]

	species	taxonomy	acc	length	disorder
0	Tetranychus urticae	['Eukaryota', 'Metazoa', 'Arthropoda', 'Chelicerata', 'Arachnida', 'Acari', 'Acariformes', 'Trombidiformes', 'Prostigmata', 'Eleutherengona', 'Raphignathae', 'Tetranychoidea', 'Tetranychidae', 'Tetranychus']	XP_015782716.1	861	[0.366687, 0.42561, 0.335645, 0.370445, 0.359901, 0.328603, 0.321458, 0.349426, 0.295083, 0.278302, 0.311707, 0.318242, 0.328603, 0.458154, 0.444081, 0.436924, 0.308712, 0.324872, 0.243554, 0.346032, 0.444081, 0.398279, 0.387226, 0.465241, 0.387226, 0.380708, 0.450668, 0.401658, 0.377384, 0.450668, 0.42561, 0.433034, 0.418646, 0.433034, 0.414856, 0.366687, 0.352862, 0.461924, 0.444081, 0.447574, …
1	Branchiostoma floridae	['Eukaryota', 'Metazoa', 'Chordata', 'Cephalochordata', 'Branchiostomidae', 'Branchiostoma']	XP_002610544.1	355	[0.472492, 0.521092, 0.450668, 0.494003, 0.538167, 0.56648, 0.56648, 0.604312, 0.63748, 0.694846, 0.685117, 0.632174, 0.557691, 0.541878, 0.575842, 0.608892, 0.657645, 0.622677, 0.642678, 0.707965, 0.733139, 0.680603, 0.653063, 0.733139, 0.707965, 0.716283, 0.699094, 0.724957, 0.642678, 0.63748, 0.541878, 0.575842, 0.661982, 0.728858, 0.76285, 0.73685, 0.716283, 0.703578, 0.76285, 0.728858, 0.759…
2	Rhincodon typus	['Eukaryota', 'Metazoa', 'Chordata', 'Craniata', 'Vertebrata', 'Chondrichthyes', 'Elasmobranchii', 'Galeomorphii', 'Galeoidea', 'Orectolobiformes', 'Rhincodontidae', 'Rhincodon']	XP_020388429.1	825	[0.798249, 0.685117, 0.720929, 0.604312, 0.661982, 0.707965, 0.622677, 0.671169, 0.712013, 0.728858, 0.653063, 0.724957, 0.741537, 0.856457, 0.859585, 0.745909, 0.716283, 0.76285, 0.632174, 0.642678, 0.642678, 0.618285, 0.622677, 0.63748, 0.750527, 0.733139, 0.675549, 0.775545, 0.685117, 0.557691, 0.570702, 0.585406, 0.585406, 0.521092, 0.505461, 0.40511, 0.461924, 0.490133, 0.505461, 0.585406, 0…
3	Callorhinchus milii	['Eukaryota', 'Metazoa', 'Chordata', 'Craniata', 'Vertebrata', 'Chondrichthyes', 'Holocephali', 'Chimaeriformes', 'Callorhinchidae', 'Callorhinchus']	XP_007891437.1	808	[0.801317, 0.675549, 0.712013, 0.575842, 0.642678, 0.694846, 0.604312, 0.657645, 0.703578, 0.720929, 0.626927, 0.703578, 0.724957, 0.846163, 0.849326, 0.720929, 0.685117, 0.733139, 0.59014, 0.604312, 0.608892, 0.58069, 0.58069, 0.59917, 0.728858, 0.707965, 0.648219, 0.750527, 0.680603, 0.541878, 0.562014, 0.585406, 0.585406, 0.517562, 0.497853, 0.401658, 0.461924, 0.458154, 0.476583, 0.553315, 0.…
4	Lepisosteus oculatus	['Eukaryota', 'Metazoa', 'Chordata', 'Craniata', 'Vertebrata', 'Euteleostomi', 'Actinopterygii', 'Neopterygii', 'Holostei', 'Semionotiformes', 'Lepisosteidae', 'Lepisosteus']	XP_015206659.1	836	[0.490133, 0.41194, 0.461924, 0.497853, 0.538167, 0.59508, 0.497853, 0.549308, 0.486429, 0.517562, 0.509769, 0.472492, 0.476583, 0.454136, 0.401658, 0.390993, 0.324872, 0.339168, 0.422041, 0.490133, 0.505461, 0.505461, 0.59014, 0.604312, 0.622677, 0.509769, 0.494003, 0.490133, 0.490133, 0.59014, 0.494003, 0.541878, 0.666105, 0.648219, 0.541878, 0.613573, 0.63748, 0.779859, 0.771762, 0.622677, 0.5…
5	Denticeps clupeoides	['Eukaryota', 'Metazoa', 'Chordata', 'Craniata', 'Vertebrata', 'Euteleostomi', 'Actinopterygii', 'Neopterygii', 'Teleostei', 'Clupei', 'Clupeiformes', 'Denticipitoidei', 'Denticipitidae', 'Denticeps']	XP_028840333.1	797	[0.694846, 0.525368, 0.570702, 0.447574, 0.5017, 0.553315, 0.468512, 0.51388, 0.557691, 0.585406, 0.494003, 0.553315, 0.575842, 0.724957, 0.724957, 0.56648, 0.534167, 0.626927, 0.486429, 0.497853, 0.5017, 0.454136, 0.468512, 0.480142, 0.604312, 0.585406, 0.570702, 0.694846, 0.622677, 0.497853, 0.51388, 0.538167, 0.517562, 0.458154, 0.444081, 0.342579, 0.408655, 0.444081, 0.454136, 0.534167, 0.534…
6	Cynoglossus semilaevis	['Eukaryota', 'Metazoa', 'Chordata', 'Craniata', 'Vertebrata', 'Euteleostomi', 'Actinopterygii', 'Neopterygii', 'Teleostei', 'Euteleostei', 'Neoteleostei', 'Acanthomorpha', 'Acanthopterygii', 'Percomorpha', 'Pleuronectiformes', 'Soleoidei', 'Cynoglossidae', 'Cynoglossinae', 'Cynoglossus']	XP_008311247.1	803	[0.418646, 0.318242, 0.390993, 0.458154, 0.517562, 0.541878, 0.440853, 0.490133, 0.538167, 0.570702, 0.461924, 0.472492, 0.472492, 0.468512, 0.450668, 0.422041, 0.422041, 0.468512, 0.480142, 0.4292, 0.321458, 0.422041, 0.4292, 0.41194, 0.352862, 0.332115, 0.239899, 0.291804, 0.236433, 0.236433, 0.222385, 0.352862, 0.352862, 0.284882, 0.359901, 0.288399, 0.288399, 0.284882, 0.236433, 0.18812, 0.15…
7	Seriola dumerili	['Eukaryota', 'Metazoa', 'Chordata', 'Craniata', 'Vertebrata', 'Euteleostomi', 'Actinopterygii', 'Neopterygii', 'Teleostei', 'Neoteleostei', 'Acanthomorphata', 'Carangaria', 'Carangiformes', 'Carangidae', 'Seriola']	XP_022619883.1	812	[0.4292, 0.335645, 0.40511, 0.468512, 0.525368, 0.549308, 0.450668, 0.497853, 0.545602, 0.58069, 0.472492, 0.483068, 0.483068, 0.476583, 0.476583, 0.454136, 0.450668, 0.541878, 0.549308, 0.497853, 0.394753, 0.490133, 0.5017, 0.483068, 0.422041, 0.401658, 0.31487, 0.36309, 0.349426, 0.349426, 0.342579, 0.468512, 0.468512, 0.401658, 0.472492, 0.384043, 0.41194, 0.408655, 0.335645, 0.311707, 0.28488…
8	Labrus bergylta	['Eukaryota', 'Metazoa', 'Chordata', 'Craniata', 'Vertebrata', 'Euteleostomi', 'Actinopterygii', 'Neopterygii', 'Teleostei', 'Neoteleostei', 'Acanthomorphata', 'Eupercaria', 'Labriformes', 'Labridae', 'Labrus']	XP_020483724.1	813	[0.42561, 0.328603, 0.401658, 0.468512, 0.525368, 0.553315, 0.450668, 0.5017, 0.549308, 0.585406, 0.480142, 0.486429, 0.486429, 0.483068, 0.483068, 0.454136, 0.454136, 0.541878, 0.553315, 0.505461, 0.398279, 0.497853, 0.509769, 0.486429, 0.394753, 0.377384, 0.288399, 0.339168, 0.321458, 0.295083, 0.288399, 0.41194, 0.447574, 0.377384, 0.450668, 0.349426, 0.377384, 0.374039, 0.30533, 0.288399, 0.2…
9	Notothenia coriiceps	['Eukaryota', 'Metazoa', 'Chordata', 'Craniata', 'Vertebrata', 'Euteleostomi', 'Actinopterygii', 'Neopterygii', 'Teleostei', 'Neoteleostei', 'Acanthomorphata', 'Eupercaria', 'Perciformes', 'Notothenioidei', 'Nototheniidae', 'Notothenia']	XP_010774832.1	554	[0.992495, 0.988861, 0.985417, 0.980097, 0.970265, 0.971072, 0.971713, 0.96342, 0.956248, 0.964893, 0.954657, 0.938133, 0.928747, 0.919029, 0.891961, 0.852992, 0.81615, 0.759478, 0.759478, 0.707965, 0.671169, 0.632174, 0.685117, 0.685117, 0.63748, 0.63748, 0.608892, 0.608892, 0.653063, 0.648219, 0.59917, 0.59014, 0.585406, 0.58069, 0.58069, 0.608892, 0.608892, 0.626927, 0.618285, 0.585406, 0.6135…
10	Perca flavescens	['Eukaryota', 'Metazoa', 'Chordata', 'Craniata', 'Vertebrata', 'Euteleostomi', 'Actinopterygii', 'Neopterygii', 'Teleostei', 'Neoteleostei', 'Acanthomorphata', 'Eupercaria', 'Perciformes', 'Percoidei', 'Percidae', 'Percinae', 'Perca']	XP_028460755.1	806	[0.408655, 0.308712, 0.380708, 0.447574, 0.509769, 0.534167, 0.497853, 0.549308, 0.604312, 0.63748, 0.51388, 0.525368, 0.525368, 0.521092, 0.521092, 0.494003, 0.494003, 0.549308, 0.562014, 0.505461, 0.398279, 0.5017, 0.509769, 0.490133, 0.4292, 0.40511, 0.31487, 0.31487, 0.301917, 0.301917, 0.291804, 0.398279, 0.398279, 0.328603, 0.401658, 0.301917, 0.328603, 0.321458, 0.284882, 0.275179, 0.24355…
11	Takifugu rubripes	['Eukaryota', 'Metazoa', 'Chordata', 'Craniata', 'Vertebrata', 'Euteleostomi', 'Actinopterygii', 'Neopterygii', 'Teleostei', 'Neoteleostei', 'Acanthomorphata', 'Eupercaria', 'Tetraodontiformes', 'Tetradontoidea', 'Tetraodontidae', 'Takifugu']	XP_011610422.1	798	[0.380708, 0.284882, 0.356642, 0.422041, 0.480142, 0.505461, 0.408655, 0.458154, 0.490133, 0.394753, 0.380708, 0.422041, 0.31487, 0.444081, 0.422041, 0.40511, 0.41194, 0.51388, 0.461924, 0.366687, 0.370445, 0.377384, 0.454136, 0.366687, 0.346032, 0.239899, 0.203355, 0.295083, 0.271506, 0.229226, 0.356642, 0.408655, 0.342579, 0.414856, 0.328603, 0.352862, 0.349426, 0.271506, 0.278302, 0.243554, 0.…
12	Oryzias latipes	['Eukaryota', 'Metazoa', 'Chordata', 'Craniata', 'Vertebrata', 'Euteleostomi', 'Actinopterygii', 'Neopterygii', 'Teleostei', 'Neoteleostei', 'Acanthomorphata', 'Ovalentaria', 'Atherinomorphae', 'Beloniformes', 'Adrianichthyidae', 'Oryziinae', 'Oryzias']	XP_004083478.1	817	[0.377384, 0.284882, 0.36309, 0.4292, 0.490133, 0.517562, 0.436924, 0.486429, 0.538167, 0.575842, 0.465241, 0.472492, 0.472492, 0.468512, 0.468512, 0.408655, 0.408655, 0.494003, 0.509769, 0.458154, 0.370445, 0.468512, 0.480142, 0.458154, 0.394753, 0.374039, 0.284882, 0.321458, 0.268042, 0.268042, 0.219301, 0.324872, 0.324872, 0.26085, 0.332115, 0.275179, 0.30533, 0.301917, 0.225814, 0.229226, 0.2…
13	Cyprinodon variegatus	['Eukaryota', 'Metazoa', 'Chordata', 'Craniata', 'Vertebrata', 'Euteleostomi', 'Actinopterygii', 'Neopterygii', 'Teleostei', 'Neoteleostei', 'Acanthomorphata', 'Ovalentaria', 'Atherinomorphae', 'Cyprinodontiformes', 'Cyprinodontidae', 'Cyprinodon']	XP_015224533.1	811	[0.414856, 0.321458, 0.390993, 0.450668, 0.505461, 0.534167, 0.436924, 0.483068, 0.505461, 0.545602, 0.440853, 0.5017, 0.5017, 0.494003, 0.494003, 0.444081, 0.447574, 0.549308, 0.557691, 0.5017, 0.398279, 0.494003, 0.5017, 0.483068, 0.422041, 0.40511, 0.31487, 0.36309, 0.31487, 0.332115, 0.31487, 0.447574, 0.398279, 0.328603, 0.401658, 0.318242, 0.370445, 0.366687, 0.278302, 0.281712, 0.25406, 0.…
14	Poecilia latipinna	['Eukaryota', 'Metazoa', 'Chordata', 'Craniata', 'Vertebrata', 'Euteleostomi', 'Actinopterygii', 'Neopterygii', 'Teleostei', 'Neoteleostei', 'Acanthomorphata', 'Ovalentaria', 'Atherinomorphae', 'Cyprinodontiformes', 'Poeciliidae', 'Poeciliinae', 'Poecilia']	XP_014898784.1	864	[0.661982, 0.490133, 0.529623, 0.418646, 0.476583, 0.517562, 0.444081, 0.490133, 0.534167, 0.557691, 0.472492, 0.538167, 0.557691, 0.716283, 0.724957, 0.562014, 0.505461, 0.613573, 0.483068, 0.440853, 0.440853, 0.440853, 0.461924, 0.480142, 0.608892, 0.58069, 0.570702, 0.699094, 0.613573, 0.483068, 0.5017, 0.529623, 0.509769, 0.447574, 0.4292, 0.352862, 0.418646, 0.414856, 0.433034, 0.5017, 0.557…
15	Poecilia formosa	['Eukaryota', 'Metazoa', 'Chordata', 'Craniata', 'Vertebrata', 'Euteleostomi', 'Actinopterygii', 'Neopterygii', 'Teleostei', 'Neoteleostei', 'Acanthomorphata', 'Ovalentaria', 'Atherinomorphae', 'Cyprinodontiformes', 'Poeciliidae', 'Poeciliinae', 'Poecilia']	XP_016531769.1	863	[0.657645, 0.490133, 0.529623, 0.414856, 0.468512, 0.51388, 0.436924, 0.483068, 0.525368, 0.545602, 0.465241, 0.529623, 0.549308, 0.707965, 0.720929, 0.557691, 0.5017, 0.608892, 0.480142, 0.436924, 0.436924, 0.440853, 0.454136, 0.472492, 0.59917, 0.575842, 0.562014, 0.690604, 0.613573, 0.486429, 0.505461, 0.534167, 0.509769, 0.450668, 0.433034, 0.352862, 0.414856, 0.414856, 0.433034, 0.5017, 0.55…
16	Poecilia mexicana	['Eukaryota', 'Metazoa', 'Chordata', 'Craniata', 'Vertebrata', 'Euteleostomi', 'Actinopterygii', 'Neopterygii', 'Teleostei', 'Neoteleostei', 'Acanthomorphata', 'Ovalentaria', 'Atherinomorphae', 'Cyprinodontiformes', 'Poeciliidae', 'Poeciliinae', 'Poecilia']	XP_014850340.1	863	[0.657645, 0.490133, 0.529623, 0.414856, 0.468512, 0.51388, 0.436924, 0.483068, 0.525368, 0.545602, 0.465241, 0.529623, 0.549308, 0.707965, 0.720929, 0.557691, 0.5017, 0.608892, 0.480142, 0.436924, 0.436924, 0.440853, 0.454136, 0.472492, 0.59917, 0.575842, 0.562014, 0.690604, 0.613573, 0.486429, 0.505461, 0.534167, 0.509769, 0.450668, 0.433034, 0.352862, 0.414856, 0.414856, 0.433034, 0.5017, 0.55…
17	Poecilia reticulata	['Eukaryota', 'Metazoa', 'Chordata', 'Craniata', 'Vertebrata', 'Euteleostomi', 'Actinopterygii', 'Neopterygii', 'Teleostei', 'Neoteleostei', 'Acanthomorphata', 'Ovalentaria', 'Atherinomorphae', 'Cyprinodontiformes', 'Poeciliidae', 'Poeciliinae', 'Poecilia']	XP_008397116.1	859	[0.657645, 0.490133, 0.529623, 0.414856, 0.468512, 0.51388, 0.436924, 0.483068, 0.525368, 0.545602, 0.465241, 0.529623, 0.549308, 0.707965, 0.720929, 0.557691, 0.5017, 0.608892, 0.480142, 0.436924, 0.436924, 0.440853, 0.454136, 0.472492, 0.59917, 0.575842, 0.562014, 0.690604, 0.613573, 0.486429, 0.505461, 0.534167, 0.509769, 0.450668, 0.433034, 0.352862, 0.414856, 0.414856, 0.433034, 0.5017, 0.55…
18	Austrofundulus limnaeus	['Eukaryota', 'Metazoa', 'Chordata', 'Craniata', 'Vertebrata', 'Euteleostomi', 'Actinopterygii', 'Neopterygii', 'Teleostei', 'Neoteleostei', 'Acanthomorphata', 'Ovalentaria', 'Atherinomorphae', 'Cyprinodontiformes', 'Rivulidae', 'Austrofundulus']	XP_013870926.1	812	[0.41194, 0.308712, 0.384043, 0.447574, 0.505461, 0.534167, 0.4292, 0.480142, 0.529623, 0.56648, 0.458154, 0.468512, 0.468512, 0.461924, 0.461924, 0.436924, 0.36309, 0.408655, 0.398279, 0.359901, 0.359901, 0.401658, 0.390993, 0.390993, 0.301917, 0.281712, 0.243554, 0.332115, 0.219301, 0.164327, 0.129801, 0.243554, 0.239899, 0.264545, 0.339168, 0.25031, 0.216401, 0.216401, 0.264545, 0.26085, 0.209…
19	Salarias fasciatus	['Eukaryota', 'Metazoa', 'Chordata', 'Craniata', 'Vertebrata', 'Euteleostomi', 'Actinopterygii', 'Neopterygii', 'Teleostei', 'Neoteleostei', 'Acanthomorphata', 'Ovalentaria', 'Blenniimorphae', 'Blenniiformes', 'Blennioidei', 'Blenniidae', 'Salariinae', 'Salarias']	XP_029965762.1	812	[0.440853, 0.346032, 0.414856, 0.480142, 0.541878, 0.56648, 0.480142, 0.529623, 0.575842, 0.618285, 0.5017, 0.509769, 0.509769, 0.505461, 0.505461, 0.480142, 0.444081, 0.529623, 0.541878, 0.486429, 0.380708, 0.480142, 0.486429, 0.468512, 0.408655, 0.387226, 0.298791, 0.335645, 0.284882, 0.284882, 0.275179, 0.401658, 0.436924, 0.366687, 0.440853, 0.352862, 0.380708, 0.408655, 0.335645, 0.31487, 0.…
20	Gouania willdenowi	['Eukaryota', 'Metazoa', 'Chordata', 'Craniata', 'Vertebrata', 'Euteleostomi', 'Actinopterygii', 'Neopterygii', 'Teleostei', 'Neoteleostei', 'Acanthomorphata', 'Ovalentaria', 'Blenniimorphae', 'Blenniiformes', 'Gobiesocoidei', 'Gobiesocidae', 'Gobiesocinae', 'Gouania']	XP_028293318.1	858	[0.414856, 0.454136, 0.318242, 0.387226, 0.447574, 0.497853, 0.422041, 0.461924, 0.483068, 0.521092, 0.557691, 0.553315, 0.545602, 0.447574, 0.461924, 0.541878, 0.529623, 0.549308, 0.671169, 0.648219, 0.505461, 0.59014, 0.613573, 0.771762, 0.76285, 0.59917, 0.538167, 0.63748, 0.490133, 0.422041, 0.42561, 0.380708, 0.359901, 0.374039, 0.486429, 0.468512, 0.461924, 0.56648, 0.468512, 0.408655, 0.42…
21	Maylandia zebra	['Eukaryota', 'Metazoa', 'Chordata', 'Craniata', 'Vertebrata', 'Euteleostomi', 'Actinopterygii', 'Neopterygii', 'Teleostei', 'Neoteleostei', 'Acanthomorphata', 'Ovalentaria', 'Cichlomorphae', 'Cichliformes', 'Cichlidae', 'African cichlids', 'Pseudocrenilabrinae', 'Haplochromini', 'Maylandia', 'Maylandia zebra complex']	XP_014265282.1	819	[0.73685, 0.575842, 0.613573, 0.486429, 0.549308, 0.59508, 0.505461, 0.553315, 0.604312, 0.63748, 0.541878, 0.613573, 0.63748, 0.788093, 0.775545, 0.622677, 0.557691, 0.666105, 0.529623, 0.486429, 0.494003, 0.450668, 0.465241, 0.483068, 0.604312, 0.575842, 0.56648, 0.690604, 0.613573, 0.494003, 0.505461, 0.525368, 0.505461, 0.447574, 0.4292, 0.356642, 0.387226, 0.418646, 0.436924, 0.541878, 0.604…
22	Pundamilia nyererei	['Eukaryota', 'Metazoa', 'Chordata', 'Craniata', 'Vertebrata', 'Euteleostomi', 'Actinopterygii', 'Neopterygii', 'Teleostei', 'Neoteleostei', 'Acanthomorphata', 'Ovalentaria', 'Cichlomorphae', 'Cichliformes', 'Cichlidae', 'African cichlids', 'Pseudocrenilabrinae', 'Haplochromini', 'Pundamilia']	XP_013765778.1	813	[0.40511, 0.308712, 0.377384, 0.444081, 0.497853, 0.525368, 0.42561, 0.476583, 0.521092, 0.557691, 0.450668, 0.497853, 0.497853, 0.494003, 0.494003, 0.494003, 0.494003, 0.549308, 0.562014, 0.505461, 0.398279, 0.497853, 0.509769, 0.486429, 0.4292, 0.408655, 0.318242, 0.370445, 0.318242, 0.318242, 0.308712, 0.440853, 0.36309, 0.324872, 0.366687, 0.346032, 0.324872, 0.25406, 0.308712, 0.222385, 0.18…
23	Oreochromis aureus	['Eukaryota', 'Metazoa', 'Chordata', 'Craniata', 'Vertebrata', 'Euteleostomi', 'Actinopterygii', 'Neopterygii', 'Teleostei', 'Neoteleostei', 'Acanthomorphata', 'Ovalentaria', 'Cichlomorphae', 'Cichliformes', 'Cichlidae', 'African cichlids', 'Pseudocrenilabrinae', 'Oreochromini', 'Oreochromis']	XP_031586050.1	812	[0.433034, 0.339168, 0.408655, 0.472492, 0.525368, 0.553315, 0.450668, 0.5017, 0.545602, 0.585406, 0.476583, 0.525368, 0.525368, 0.521092, 0.521092, 0.521092, 0.517562, 0.570702, 0.58069, 0.525368, 0.418646, 0.517562, 0.525368, 0.505461, 0.447574, 0.42561, 0.339168, 0.387226, 0.335645, 0.339168, 0.328603, 0.458154, 0.418646, 0.349426, 0.418646, 0.332115, 0.335645, 0.332115, 0.295083, 0.301917, 0.…
24	Stegastes partitus	['Eukaryota', 'Metazoa', 'Chordata', 'Craniata', 'Vertebrata', 'Euteleostomi', 'Actinopterygii', 'Neopterygii', 'Teleostei', 'Neoteleostei', 'Acanthomorphata', 'Ovalentaria', 'Pomacentridae', 'Stegastes']	XP_008291484.1	835	[0.767246, 0.626927, 0.661982, 0.51388, 0.575842, 0.622677, 0.525368, 0.58069, 0.632174, 0.661982, 0.562014, 0.642678, 0.671169, 0.812494, 0.798249, 0.648219, 0.618285, 0.712013, 0.562014, 0.517562, 0.529623, 0.480142, 0.483068, 0.5017, 0.642678, 0.608892, 0.59917, 0.724957, 0.653063, 0.517562, 0.534167, 0.557691, 0.534167, 0.468512, 0.447574, 0.370445, 0.40511, 0.40511, 0.42561, 0.534167, 0.5991…
25	Gadus morhua	['Eukaryota', 'Metazoa', 'Chordata', 'Craniata', 'Vertebrata', 'Euteleostomi', 'Actinopterygii', 'Neopterygii', 'Teleostei', 'Neoteleostei', 'Acanthomorphata', 'Zeiogadaria', 'Gadariae', 'Gadiformes', 'Gadoidei', 'Gadidae', 'Gadus']	XP_030200337.1	857	[0.206376, 0.295083, 0.374039, 0.440853, 0.465241, 0.433034, 0.486429, 0.538167, 0.575842, 0.458154, 0.440853, 0.483068, 0.370445, 0.505461, 0.476583, 0.436924, 0.545602, 0.490133, 0.390993, 0.390993, 0.401658, 0.486429, 0.422041, 0.398279, 0.298791, 0.26085, 0.308712, 0.308712, 0.25031, 0.243554, 0.321458, 0.288399, 0.209395, 0.281712, 0.284882, 0.295083, 0.324872, 0.232838, 0.243554, 0.26085, 0…
26	Astyanax mexicanus	['Eukaryota', 'Metazoa', 'Chordata', 'Craniata', 'Vertebrata', 'Euteleostomi', 'Actinopterygii', 'Neopterygii', 'Teleostei', 'Ostariophysi', 'Characiformes', 'Characoidei', 'Characidae', 'Characidae incertae sedis', 'Astyanax clade', 'Astyanax']	XP_007255549.2	822	[0.754692, 0.59917, 0.642678, 0.509769, 0.56648, 0.549308, 0.517562, 0.56648, 0.613573, 0.63748, 0.545602, 0.613573, 0.63748, 0.775545, 0.771762, 0.626927, 0.585406, 0.680603, 0.538167, 0.549308, 0.549308, 0.525368, 0.570702, 0.59014, 0.720929, 0.703578, 0.741537, 0.805026, 0.745909, 0.618285, 0.63748, 0.666105, 0.642678, 0.56648, 0.549308, 0.444081, 0.509769, 0.545602, 0.562014, 0.703578, 0.6990…
27	Pygocentrus nattereri	['Eukaryota', 'Metazoa', 'Chordata', 'Craniata', 'Vertebrata', 'Euteleostomi', 'Actinopterygii', 'Neopterygii', 'Teleostei', 'Ostariophysi', 'Characiformes', 'Characoidei', 'Pygocentrus']	XP_017551156.1	815	[0.741537, 0.58069, 0.622677, 0.497853, 0.553315, 0.59508, 0.553315, 0.604312, 0.653063, 0.675549, 0.575842, 0.648219, 0.671169, 0.805026, 0.801317, 0.661982, 0.618285, 0.712013, 0.56648, 0.58069, 0.585406, 0.553315, 0.608892, 0.626927, 0.759478, 0.73685, 0.733139, 0.798249, 0.73685, 0.608892, 0.626927, 0.657645, 0.632174, 0.557691, 0.541878, 0.436924, 0.5017, 0.538167, 0.553315, 0.694846, 0.6948…
28	Danio rerio	['Eukaryota', 'Metazoa', 'Chordata', 'Craniata', 'Vertebrata', 'Euteleostomi', 'Actinopterygii', 'Neopterygii', 'Teleostei', 'Ostariophysi', 'Cypriniformes', 'Cyprinidae', 'Danio']	XP_009293281.1	830	[0.703578, 0.529623, 0.56648, 0.444081, 0.5017, 0.534167, 0.450668, 0.497853, 0.545602, 0.570702, 0.483068, 0.553315, 0.58069, 0.741537, 0.733139, 0.570702, 0.534167, 0.626927, 0.486429, 0.497853, 0.5017, 0.483068, 0.534167, 0.553315, 0.699094, 0.671169, 0.671169, 0.791621, 0.720929, 0.585406, 0.608892, 0.63748, 0.608892, 0.534167, 0.509769, 0.401658, 0.468512, 0.465241, 0.486429, 0.570702, 0.570…
29	Sinocyclocheilus grahami	['Eukaryota', 'Metazoa', 'Chordata', 'Craniata', 'Vertebrata', 'Euteleostomi', 'Actinopterygii', 'Neopterygii', 'Teleostei', 'Ostariophysi', 'Cypriniformes', 'Cyprinidae', 'Sinocyclocheilus']	XP_016098333.1	825	[0.716283, 0.541878, 0.58069, 0.454136, 0.51388, 0.490133, 0.461924, 0.509769, 0.557691, 0.58069, 0.494003, 0.56648, 0.59508, 0.750527, 0.741537, 0.58069, 0.538167, 0.632174, 0.490133, 0.5017, 0.5017, 0.480142, 0.525368, 0.545602, 0.694846, 0.666105, 0.712013, 0.788093, 0.716283, 0.575842, 0.604312, 0.626927, 0.604312, 0.525368, 0.505461, 0.401658, 0.465241, 0.5017, 0.51388, 0.604312, 0.604312, 0…
30	Sinocyclocheilus rhinocerous	['Eukaryota', 'Metazoa', 'Chordata', 'Craniata', 'Vertebrata', 'Euteleostomi', 'Actinopterygii', 'Neopterygii', 'Teleostei', 'Ostariophysi', 'Cypriniformes', 'Cyprinidae', 'Sinocyclocheilus']	XP_016391880.1	817	[0.720929, 0.545602, 0.58069, 0.454136, 0.51388, 0.494003, 0.465241, 0.51388, 0.557691, 0.585406, 0.497853, 0.56648, 0.59508, 0.750527, 0.745909, 0.58069, 0.538167, 0.63748, 0.490133, 0.5017, 0.505461, 0.480142, 0.529623, 0.549308, 0.694846, 0.666105, 0.712013, 0.788093, 0.716283, 0.575842, 0.604312, 0.632174, 0.604312, 0.529623, 0.505461, 0.401658, 0.468512, 0.5017, 0.517562, 0.608892, 0.608892,…
31	Electrophorus electricus	['Eukaryota', 'Metazoa', 'Chordata', 'Craniata', 'Vertebrata', 'Euteleostomi', 'Actinopterygii', 'Neopterygii', 'Teleostei', 'Ostariophysi', 'Gymnotiformes', 'Gymnotoidei', 'Gymnotidae', 'Electrophorus']	XP_026871120.1	834	[0.733139, 0.570702, 0.613573, 0.486429, 0.541878, 0.525368, 0.494003, 0.541878, 0.585406, 0.613573, 0.521092, 0.59014, 0.613573, 0.759478, 0.759478, 0.604312, 0.562014, 0.657645, 0.51388, 0.525368, 0.529623, 0.5017, 0.549308, 0.56648, 0.703578, 0.680603, 0.675549, 0.750527, 0.680603, 0.549308, 0.56648, 0.59508, 0.570702, 0.505461, 0.490133, 0.390993, 0.454136, 0.486429, 0.5017, 0.63748, 0.63748,…
32	Tachysurus fulvidraco	['Eukaryota', 'Metazoa', 'Chordata', 'Craniata', 'Vertebrata', 'Euteleostomi', 'Actinopterygii', 'Neopterygii', 'Teleostei', 'Ostariophysi', 'Siluriformes', 'Bagridae', 'Tachysurus']	XP_027021963.1	835	[0.745909, 0.661982, 0.699094, 0.562014, 0.626927, 0.666105, 0.613573, 0.671169, 0.716283, 0.733139, 0.642678, 0.728858, 0.754692, 0.879233, 0.879233, 0.750527, 0.775545, 0.846163, 0.720929, 0.733139, 0.73685, 0.703578, 0.707965, 0.728858, 0.837511, 0.834292, 0.795062, 0.862302, 0.856457, 0.83125, 0.827927, 0.837511, 0.823549, 0.81615, 0.791621, 0.675549, 0.754692, 0.675549, 0.534167, 0.661982, 0…
33	Ictalurus punctatus	['Eukaryota', 'Metazoa', 'Chordata', 'Craniata', 'Vertebrata', 'Euteleostomi', 'Actinopterygii', 'Neopterygii', 'Teleostei', 'Ostariophysi', 'Siluriformes', 'Ictaluridae', 'Ictalurus']	XP_017311497.1	819	[0.741537, 0.675549, 0.707965, 0.562014, 0.622677, 0.661982, 0.613573, 0.661982, 0.707965, 0.724957, 0.626927, 0.707965, 0.728858, 0.849326, 0.846163, 0.716283, 0.675549, 0.76285, 0.618285, 0.632174, 0.63748, 0.608892, 0.608892, 0.626927, 0.759478, 0.73685, 0.694846, 0.767246, 0.699094, 0.56648, 0.59014, 0.613573, 0.59014, 0.517562, 0.497853, 0.398279, 0.461924, 0.494003, 0.509769, 0.648219, 0.64…
34	Pangasianodon hypophthalmus	['Eukaryota', 'Metazoa', 'Chordata', 'Craniata', 'Vertebrata', 'Euteleostomi', 'Actinopterygii', 'Neopterygii', 'Teleostei', 'Ostariophysi', 'Siluriformes', 'Pangasiidae', 'Pangasianodon']	XP_026778385.1	822	[0.754692, 0.690604, 0.724957, 0.58069, 0.642678, 0.680603, 0.626927, 0.675549, 0.716283, 0.733139, 0.63748, 0.712013, 0.733139, 0.852992, 0.852992, 0.728858, 0.690604, 0.771762, 0.632174, 0.642678, 0.648219, 0.613573, 0.608892, 0.626927, 0.754692, 0.73685, 0.690604, 0.76285, 0.694846, 0.56648, 0.585406, 0.608892, 0.585406, 0.517562, 0.5017, 0.401658, 0.461924, 0.494003, 0.509769, 0.642678, 0.642…
35	Paramormyrops kingsleyae	['Eukaryota', 'Metazoa', 'Chordata', 'Craniata', 'Vertebrata', 'Euteleostomi', 'Actinopterygii', 'Neopterygii', 'Teleostei', 'Osteoglossocephala', 'Osteoglossomorpha', 'Osteoglossiformes', 'Mormyridae', 'Paramormyrops']	XP_023691751.1	825	[0.750527, 0.59917, 0.63748, 0.509769, 0.575842, 0.626927, 0.538167, 0.59508, 0.642678, 0.666105, 0.570702, 0.648219, 0.675549, 0.819762, 0.808535, 0.675549, 0.63748, 0.720929, 0.585406, 0.604312, 0.608892, 0.553315, 0.575842, 0.59917, 0.733139, 0.707965, 0.694846, 0.801317, 0.73685, 0.608892, 0.632174, 0.661982, 0.63748, 0.557691, 0.538167, 0.454136, 0.51388, 0.545602, 0.56648, 0.657645, 0.65306…
36	Scleropages formosus	['Eukaryota', 'Metazoa', 'Chordata', 'Craniata', 'Vertebrata', 'Euteleostomi', 'Actinopterygii', 'Neopterygii', 'Teleostei', 'Osteoglossocephala', 'Osteoglossomorpha', 'Osteoglossiformes', 'Osteoglossidae', 'Scleropages']	XP_018583204.1	828	[0.741537, 0.58069, 0.622677, 0.497853, 0.557691, 0.604312, 0.521092, 0.570702, 0.622677, 0.648219, 0.553315, 0.622677, 0.653063, 0.798249, 0.784345, 0.642678, 0.642678, 0.724957, 0.585406, 0.608892, 0.618285, 0.56648, 0.59014, 0.618285, 0.750527, 0.728858, 0.720929, 0.823549, 0.76285, 0.632174, 0.661982, 0.690604, 0.661982, 0.585406, 0.562014, 0.476583, 0.545602, 0.541878, 0.56648, 0.653063, 0.6…
37	Esox lucius	['Eukaryota', 'Metazoa', 'Chordata', 'Craniata', 'Vertebrata', 'Euteleostomi', 'Actinopterygii', 'Neopterygii', 'Teleostei', 'Protacanthopterygii', 'Esociformes', 'Esocidae', 'Esox']	XP_010880815.1	800	[0.480142, 0.384043, 0.454136, 0.517562, 0.549308, 0.447574, 0.5017, 0.553315, 0.608892, 0.642678, 0.521092, 0.529623, 0.534167, 0.525368, 0.468512, 0.444081, 0.440853, 0.517562, 0.529623, 0.483068, 0.377384, 0.472492, 0.480142, 0.461924, 0.401658, 0.401658, 0.401658, 0.342579, 0.324872, 0.31487, 0.308712, 0.436924, 0.436924, 0.366687, 0.398279, 0.36309, 0.387226, 0.394753, 0.387226, 0.328603, 0.…
38	Salmo salar	['Eukaryota', 'Metazoa', 'Chordata', 'Craniata', 'Vertebrata', 'Euteleostomi', 'Actinopterygii', 'Neopterygii', 'Teleostei', 'Protacanthopterygii', 'Salmoniformes', 'Salmonidae', 'Salmoninae', 'Salmo']	XP_014045842.1	902	[0.541878, 0.59917, 0.486429, 0.557691, 0.626927, 0.653063, 0.529623, 0.562014, 0.618285, 0.671169, 0.699094, 0.613573, 0.575842, 0.707965, 0.545602, 0.541878, 0.545602, 0.63748, 0.538167, 0.553315, 0.608892, 0.58069, 0.570702, 0.703578, 0.622677, 0.490133, 0.517562, 0.541878, 0.538167, 0.472492, 0.447574, 0.359901, 0.42561, 0.454136, 0.450668, 0.529623, 0.525368, 0.521092, 0.454136, 0.447574, 0.…
39	Erpetoichthys calabaricus	['Eukaryota', 'Metazoa', 'Chordata', 'Craniata', 'Vertebrata', 'Euteleostomi', 'Actinopterygii', 'Polypteriformes', 'Polypteridae', 'Erpetoichthys']	XP_028677342.1	829	[0.200174, 0.15284, 0.229226, 0.182256, 0.142424, 0.17593, 0.161087, 0.196879, 0.137348, 0.185198, 0.236433, 0.278302, 0.30533, 0.301917, 0.298791, 0.380708, 0.461924, 0.436924, 0.509769, 0.398279, 0.414856, 0.433034, 0.418646, 0.418646, 0.509769, 0.59508, 0.541878, 0.626927, 0.657645, 0.805026, 0.795062, 0.642678, 0.604312, 0.707965, 0.553315, 0.570702, 0.553315, 0.538167, 0.557691, 0.585406, 0.…
40	Nanorana parkeri	['Eukaryota', 'Metazoa', 'Chordata', 'Craniata', 'Vertebrata', 'Euteleostomi', 'Amphibia', 'Batrachia', 'Anura', 'Neobatrachia', 'Ranoidea', 'Dicroglossidae', 'Dicroglossinae', 'Nanorana']	XP_018417134.1	829	[0.716283, 0.642678, 0.680603, 0.529623, 0.59014, 0.626927, 0.538167, 0.59014, 0.63748, 0.661982, 0.562014, 0.642678, 0.666105, 0.812494, 0.808535, 0.666105, 0.694846, 0.771762, 0.626927, 0.642678, 0.648219, 0.648219, 0.724957, 0.720929, 0.823549, 0.827927, 0.779859, 0.76285, 0.76285, 0.661982, 0.685117, 0.741537, 0.716283, 0.59508, 0.521092, 0.472492, 0.613573, 0.59014, 0.613573, 0.754692, 0.648…
41	Xenopus tropicalis	['Eukaryota', 'Metazoa', 'Chordata', 'Craniata', 'Vertebrata', 'Euteleostomi', 'Amphibia', 'Batrachia', 'Anura', 'Pipoidea', 'Pipidae', 'Xenopodinae', 'Xenopus', 'Silurana']	XP_031746171.1	810	[0.712013, 0.63748, 0.671169, 0.525368, 0.585406, 0.622677, 0.534167, 0.58069, 0.632174, 0.653063, 0.557691, 0.63748, 0.661982, 0.808535, 0.805026, 0.666105, 0.690604, 0.771762, 0.626927, 0.642678, 0.642678, 0.642678, 0.720929, 0.720929, 0.823549, 0.823549, 0.775545, 0.76285, 0.76285, 0.661982, 0.685117, 0.73685, 0.712013, 0.59014, 0.521092, 0.468512, 0.608892, 0.585406, 0.608892, 0.750527, 0.642…
42	Xenopus laevis	['Eukaryota', 'Metazoa', 'Chordata', 'Craniata', 'Vertebrata', 'Euteleostomi', 'Amphibia', 'Batrachia', 'Anura', 'Pipoidea', 'Pipidae', 'Xenopodinae', 'Xenopus', 'Xenopus']	XP_018086562.1	808	[0.685117, 0.604312, 0.642678, 0.5017, 0.557691, 0.59508, 0.509769, 0.557691, 0.608892, 0.626927, 0.534167, 0.618285, 0.642678, 0.798249, 0.795062, 0.648219, 0.675549, 0.759478, 0.613573, 0.626927, 0.626927, 0.632174, 0.712013, 0.712013, 0.81615, 0.81615, 0.767246, 0.754692, 0.754692, 0.653063, 0.671169, 0.728858, 0.703578, 0.575842, 0.505461, 0.454136, 0.59508, 0.56648, 0.59508, 0.733139, 0.6226…
43	Rhinatrema bivittatum	['Eukaryota', 'Metazoa', 'Chordata', 'Craniata', 'Vertebrata', 'Euteleostomi', 'Amphibia', 'Gymnophiona', 'Rhinatrematidae', 'Rhinatrema']	XP_029454573.1	841	[0.232838, 0.318242, 0.366687, 0.30533, 0.356642, 0.398279, 0.450668, 0.497853, 0.472492, 0.497853, 0.444081, 0.5017, 0.454136, 0.440853, 0.525368, 0.570702, 0.657645, 0.549308, 0.622677, 0.648219, 0.795062, 0.791621, 0.63748, 0.657645, 0.745909, 0.59014, 0.608892, 0.608892, 0.613573, 0.575842, 0.59917, 0.699094, 0.675549, 0.671169, 0.788093, 0.720929, 0.575842, 0.59917, 0.59917, 0.59917, 0.52962…
44	Microcaecilia unicolor	['Eukaryota', 'Metazoa', 'Chordata', 'Craniata', 'Vertebrata', 'Euteleostomi', 'Amphibia', 'Gymnophiona', 'Siphonopidae', 'Microcaecilia']	XP_030070599.1	845	[0.73685, 0.680603, 0.712013, 0.557691, 0.618285, 0.59508, 0.509769, 0.557691, 0.604312, 0.626927, 0.549308, 0.622677, 0.642678, 0.788093, 0.788093, 0.63748, 0.657645, 0.741537, 0.59508, 0.608892, 0.608892, 0.613573, 0.570702, 0.59014, 0.707965, 0.685117, 0.728858, 0.827927, 0.771762, 0.642678, 0.661982, 0.671169, 0.671169, 0.59508, 0.56648, 0.450668, 0.521092, 0.472492, 0.486429, 0.613573, 0.585…
45	Alligator mississippiensis	['Eukaryota', 'Metazoa', 'Chordata', 'Craniata', 'Vertebrata', 'Euteleostomi', 'Archelosauria', 'Archosauria', 'Crocodylia', 'Alligatoridae', 'Alligatorinae', 'Alligator']	XP_006272622.1	843	[0.759478, 0.699094, 0.728858, 0.58069, 0.642678, 0.680603, 0.58069, 0.632174, 0.675549, 0.699094, 0.59917, 0.671169, 0.694846, 0.819762, 0.819762, 0.685117, 0.707965, 0.788093, 0.648219, 0.661982, 0.666105, 0.666105, 0.632174, 0.653063, 0.779859, 0.759478, 0.754692, 0.849326, 0.795062, 0.671169, 0.694846, 0.720929, 0.720929, 0.648219, 0.622677, 0.497853, 0.570702, 0.51388, 0.534167, 0.618285, 0.…
46	Crocodylus porosus	['Eukaryota', 'Metazoa', 'Chordata', 'Craniata', 'Vertebrata', 'Euteleostomi', 'Archelosauria', 'Archosauria', 'Crocodylia', 'Longirostres', 'Crocodylidae', 'Crocodylus']	XP_019407045.1	843	[0.759478, 0.699094, 0.728858, 0.58069, 0.642678, 0.680603, 0.58069, 0.632174, 0.675549, 0.699094, 0.59917, 0.671169, 0.694846, 0.819762, 0.819762, 0.685117, 0.707965, 0.788093, 0.648219, 0.661982, 0.666105, 0.666105, 0.632174, 0.653063, 0.779859, 0.759478, 0.754692, 0.849326, 0.795062, 0.671169, 0.694846, 0.720929, 0.720929, 0.648219, 0.622677, 0.497853, 0.570702, 0.51388, 0.534167, 0.618285, 0.…
47	Gavialis gangeticus	['Eukaryota', 'Metazoa', 'Chordata', 'Craniata', 'Vertebrata', 'Euteleostomi', 'Archelosauria', 'Archosauria', 'Crocodylia', 'Longirostres', 'Gavialidae', 'Gavialinae', 'Gavialis']	XP_019374666.1	843	[0.759478, 0.699094, 0.728858, 0.58069, 0.642678, 0.680603, 0.58069, 0.632174, 0.675549, 0.699094, 0.59917, 0.671169, 0.694846, 0.819762, 0.819762, 0.685117, 0.707965, 0.788093, 0.648219, 0.661982, 0.666105, 0.666105, 0.632174, 0.653063, 0.779859, 0.759478, 0.754692, 0.849326, 0.795062, 0.671169, 0.694846, 0.720929, 0.720929, 0.648219, 0.622677, 0.497853, 0.570702, 0.51388, 0.534167, 0.618285, 0.…
48	Aquila chrysaetos chrysaetos	['Eukaryota', 'Metazoa', 'Chordata', 'Craniata', 'Vertebrata', 'Euteleostomi', 'Archelosauria', 'Archosauria', 'Dinosauria', 'Saurischia', 'Theropoda', 'Coelurosauria', 'Aves', 'Neognathae', 'Accipitriformes', 'Accipitridae', 'Accipitrinae', 'Aquila']	XP_029853276.1	841	[0.767246, 0.707965, 0.73685, 0.59014, 0.653063, 0.690604, 0.59014, 0.642678, 0.685117, 0.707965, 0.608892, 0.680603, 0.699094, 0.819762, 0.819762, 0.690604, 0.712013, 0.788093, 0.653063, 0.666105, 0.671169, 0.671169, 0.632174, 0.653063, 0.779859, 0.759478, 0.754692, 0.849326, 0.795062, 0.675549, 0.694846, 0.720929, 0.720929, 0.648219, 0.626927, 0.505461, 0.575842, 0.517562, 0.538167, 0.622677, 0…
49	Chaetura pelagica	['Eukaryota', 'Metazoa', 'Chordata', 'Craniata', 'Vertebrata', 'Euteleostomi', 'Archelosauria', 'Archosauria', 'Dinosauria', 'Saurischia', 'Theropoda', 'Coelurosauria', 'Aves', 'Neognathae', 'Apodiformes', 'Apodidae', 'Chaetura']	XP_009998033.1	840	[0.759478, 0.694846, 0.728858, 0.58069, 0.642678, 0.680603, 0.58069, 0.632174, 0.675549, 0.699094, 0.59917, 0.671169, 0.690604, 0.81615, 0.81615, 0.680603, 0.703578, 0.784345, 0.648219, 0.657645, 0.661982, 0.666105, 0.626927, 0.648219, 0.775545, 0.754692, 0.750527, 0.846163, 0.791621, 0.671169, 0.690604, 0.716283, 0.716283, 0.642678, 0.622677, 0.497853, 0.56648, 0.51388, 0.529623, 0.618285, 0.618…
50	Calypte anna	['Eukaryota', 'Metazoa', 'Chordata', 'Craniata', 'Vertebrata', 'Euteleostomi', 'Archelosauria', 'Archosauria', 'Dinosauria', 'Saurischia', 'Theropoda', 'Coelurosauria', 'Aves', 'Neognathae', 'Apodiformes', 'Trochilidae', 'Calypte']	XP_030307800.1	838	[0.754692, 0.694846, 0.728858, 0.58069, 0.642678, 0.680603, 0.58069, 0.632174, 0.675549, 0.699094, 0.59508, 0.666105, 0.690604, 0.812494, 0.812494, 0.680603, 0.699094, 0.779859, 0.642678, 0.657645, 0.657645, 0.661982, 0.622677, 0.642678, 0.767246, 0.750527, 0.745909, 0.84206, 0.788093, 0.666105, 0.685117, 0.712013, 0.712013, 0.63748, 0.618285, 0.494003, 0.56648, 0.51388, 0.529623, 0.618285, 0.618…
51	Buceros rhinoceros silvestris	['Eukaryota', 'Metazoa', 'Chordata', 'Craniata', 'Vertebrata', 'Euteleostomi', 'Archelosauria', 'Archosauria', 'Dinosauria', 'Saurischia', 'Theropoda', 'Coelurosauria', 'Aves', 'Neognathae', 'Bucerotiformes', 'Bucerotidae', 'Buceros']	XP_010143855.1	841	[0.759478, 0.694846, 0.728858, 0.58069, 0.642678, 0.680603, 0.58069, 0.632174, 0.675549, 0.699094, 0.59917, 0.671169, 0.690604, 0.81615, 0.81615, 0.680603, 0.703578, 0.784345, 0.648219, 0.657645, 0.661982, 0.666105, 0.626927, 0.648219, 0.775545, 0.754692, 0.750527, 0.846163, 0.791621, 0.671169, 0.690604, 0.716283, 0.716283, 0.642678, 0.622677, 0.497853, 0.56648, 0.51388, 0.529623, 0.618285, 0.618…
52	Cariama cristata	['Eukaryota', 'Metazoa', 'Chordata', 'Craniata', 'Vertebrata', 'Euteleostomi', 'Archelosauria', 'Archosauria', 'Dinosauria', 'Saurischia', 'Theropoda', 'Coelurosauria', 'Aves', 'Neognathae', 'Cariamiformes', 'Cariamidae', 'Cariama']	XP_009705091.1	773	[0.767246, 0.707965, 0.73685, 0.59014, 0.653063, 0.690604, 0.59014, 0.642678, 0.685117, 0.707965, 0.608892, 0.680603, 0.703578, 0.823549, 0.823549, 0.694846, 0.712013, 0.791621, 0.657645, 0.671169, 0.671169, 0.675549, 0.63748, 0.657645, 0.784345, 0.76285, 0.76285, 0.852992, 0.798249, 0.680603, 0.699094, 0.724957, 0.724957, 0.653063, 0.632174, 0.505461, 0.575842, 0.521092, 0.538167, 0.626927, 0.62…
53	Charadrius vociferus	['Eukaryota', 'Metazoa', 'Chordata', 'Craniata', 'Vertebrata', 'Euteleostomi', 'Archelosauria', 'Archosauria', 'Dinosauria', 'Saurischia', 'Theropoda', 'Coelurosauria', 'Aves', 'Neognathae', 'Charadriiformes', 'Charadriidae', 'Charadrius']	XP_009880601.1	841	[0.767246, 0.707965, 0.73685, 0.59014, 0.653063, 0.690604, 0.59014, 0.642678, 0.685117, 0.707965, 0.608892, 0.680603, 0.699094, 0.819762, 0.819762, 0.690604, 0.712013, 0.788093, 0.653063, 0.666105, 0.671169, 0.671169, 0.632174, 0.653063, 0.779859, 0.759478, 0.754692, 0.849326, 0.795062, 0.675549, 0.694846, 0.720929, 0.720929, 0.648219, 0.626927, 0.505461, 0.575842, 0.517562, 0.538167, 0.622677, 0…
54	Calidris pugnax	['Eukaryota', 'Metazoa', 'Chordata', 'Craniata', 'Vertebrata', 'Euteleostomi', 'Archelosauria', 'Archosauria', 'Dinosauria', 'Saurischia', 'Theropoda', 'Coelurosauria', 'Aves', 'Neognathae', 'Charadriiformes', 'Scolopacidae', 'Calidris']	XP_014797194.1	839	[0.767246, 0.707965, 0.73685, 0.59014, 0.653063, 0.690604, 0.59014, 0.642678, 0.685117, 0.707965, 0.608892, 0.680603, 0.703578, 0.823549, 0.823549, 0.694846, 0.712013, 0.791621, 0.657645, 0.671169, 0.671169, 0.675549, 0.63748, 0.657645, 0.784345, 0.76285, 0.76285, 0.852992, 0.798249, 0.680603, 0.699094, 0.724957, 0.724957, 0.653063, 0.632174, 0.505461, 0.575842, 0.521092, 0.538167, 0.626927, 0.62…
55	Columba livia	['Eukaryota', 'Metazoa', 'Chordata', 'Craniata', 'Vertebrata', 'Euteleostomi', 'Archelosauria', 'Archosauria', 'Dinosauria', 'Saurischia', 'Theropoda', 'Coelurosauria', 'Aves', 'Neognathae', 'Columbiformes', 'Columbidae', 'Columba']	XP_005502293.2	828	[0.40511, 0.472492, 0.51388, 0.440853, 0.483068, 0.525368, 0.575842, 0.626927, 0.59014, 0.618285, 0.529623, 0.59917, 0.557691, 0.56648, 0.666105, 0.675549, 0.671169, 0.541878, 0.613573, 0.632174, 0.771762, 0.771762, 0.626927, 0.648219, 0.733139, 0.59014, 0.604312, 0.604312, 0.608892, 0.570702, 0.59014, 0.728858, 0.703578, 0.745909, 0.84206, 0.784345, 0.661982, 0.680603, 0.712013, 0.712013, 0.6321…
56	Leptosomus discolor	['Eukaryota', 'Metazoa', 'Chordata', 'Craniata', 'Vertebrata', 'Euteleostomi', 'Archelosauria', 'Archosauria', 'Dinosauria', 'Saurischia', 'Theropoda', 'Coelurosauria', 'Aves', 'Neognathae', 'Coraciiformes', 'Leptosomidae', 'Leptosomus']	XP_009947176.1	836	[0.767246, 0.707965, 0.73685, 0.59014, 0.653063, 0.690604, 0.59014, 0.642678, 0.685117, 0.707965, 0.608892, 0.680603, 0.699094, 0.819762, 0.819762, 0.690604, 0.712013, 0.788093, 0.653063, 0.666105, 0.671169, 0.671169, 0.632174, 0.653063, 0.779859, 0.759478, 0.754692, 0.849326, 0.795062, 0.675549, 0.694846, 0.720929, 0.720929, 0.648219, 0.626927, 0.505461, 0.575842, 0.517562, 0.538167, 0.622677, 0…
57	Merops nubicus	['Eukaryota', 'Metazoa', 'Chordata', 'Craniata', 'Vertebrata', 'Euteleostomi', 'Archelosauria', 'Archosauria', 'Dinosauria', 'Saurischia', 'Theropoda', 'Coelurosauria', 'Aves', 'Neognathae', 'Coraciiformes', 'Meropidae', 'Merops']	XP_008945080.1	799	[0.754692, 0.694846, 0.728858, 0.58069, 0.642678, 0.680603, 0.58069, 0.632174, 0.675549, 0.699094, 0.59508, 0.666105, 0.690604, 0.812494, 0.812494, 0.680603, 0.699094, 0.779859, 0.642678, 0.657645, 0.657645, 0.661982, 0.622677, 0.642678, 0.767246, 0.750527, 0.745909, 0.84206, 0.788093, 0.666105, 0.685117, 0.712013, 0.712013, 0.63748, 0.618285, 0.494003, 0.56648, 0.51388, 0.529623, 0.618285, 0.618…
58	Cuculus canorus	['Eukaryota', 'Metazoa', 'Chordata', 'Craniata', 'Vertebrata', 'Euteleostomi', 'Archelosauria', 'Archosauria', 'Dinosauria', 'Saurischia', 'Theropoda', 'Coelurosauria', 'Aves', 'Neognathae', 'Cuculiformes', 'Cuculidae', 'Cuculus']	XP_009562085.1	837	[0.728858, 0.666105, 0.703578, 0.557691, 0.613573, 0.653063, 0.557691, 0.604312, 0.648219, 0.671169, 0.570702, 0.642678, 0.661982, 0.791621, 0.791621, 0.653063, 0.675549, 0.759478, 0.618285, 0.632174, 0.63748, 0.63748, 0.59917, 0.618285, 0.750527, 0.728858, 0.724957, 0.823549, 0.767246, 0.642678, 0.666105, 0.694846, 0.694846, 0.618285, 0.59917, 0.483068, 0.549308, 0.497853, 0.51388, 0.59917, 0.59…
59	Aquila chrysaetos canadensis	['Eukaryota', 'Metazoa', 'Chordata', 'Craniata', 'Vertebrata', 'Euteleostomi', 'Archelosauria', 'Archosauria', 'Dinosauria', 'Saurischia', 'Theropoda', 'Coelurosauria', 'Aves', 'Neognathae', 'Falconiformes', 'Accipitridae', 'Accipitrinae', 'Aquila']	XP_011597508.1	841	[0.767246, 0.707965, 0.73685, 0.59014, 0.653063, 0.690604, 0.59014, 0.642678, 0.685117, 0.707965, 0.608892, 0.680603, 0.699094, 0.819762, 0.819762, 0.690604, 0.712013, 0.788093, 0.653063, 0.666105, 0.671169, 0.671169, 0.632174, 0.653063, 0.779859, 0.759478, 0.754692, 0.849326, 0.795062, 0.675549, 0.694846, 0.720929, 0.720929, 0.648219, 0.626927, 0.505461, 0.575842, 0.517562, 0.538167, 0.622677, 0…
60	Haliaeetus albicilla	['Eukaryota', 'Metazoa', 'Chordata', 'Craniata', 'Vertebrata', 'Euteleostomi', 'Archelosauria', 'Archosauria', 'Dinosauria', 'Saurischia', 'Theropoda', 'Coelurosauria', 'Aves', 'Neognathae', 'Falconiformes', 'Accipitridae', 'Accipitrinae', 'Haliaeetus']	XP_009928682.1	817	[0.767246, 0.707965, 0.73685, 0.59014, 0.653063, 0.690604, 0.59014, 0.642678, 0.685117, 0.707965, 0.608892, 0.680603, 0.699094, 0.819762, 0.819762, 0.690604, 0.712013, 0.788093, 0.653063, 0.666105, 0.671169, 0.671169, 0.632174, 0.653063, 0.779859, 0.759478, 0.754692, 0.849326, 0.795062, 0.675549, 0.694846, 0.720929, 0.720929, 0.648219, 0.626927, 0.505461, 0.575842, 0.517562, 0.538167, 0.622677, 0…
61	Haliaeetus leucocephalus	['Eukaryota', 'Metazoa', 'Chordata', 'Craniata', 'Vertebrata', 'Euteleostomi', 'Archelosauria', 'Archosauria', 'Dinosauria', 'Saurischia', 'Theropoda', 'Coelurosauria', 'Aves', 'Neognathae', 'Falconiformes', 'Accipitridae', 'Accipitrinae', 'Haliaeetus']	XP_010564797.1	889	[0.137348, 0.216401, 0.284882, 0.321458, 0.295083, 0.328603, 0.321458, 0.352862, 0.377384, 0.311707, 0.271506, 0.318242, 0.243554, 0.155435, 0.147574, 0.25406, 0.243554, 0.295083, 0.339168, 0.370445, 0.359901, 0.4292, 0.422041, 0.42561, 0.440853, 0.408655, 0.346032, 0.394753, 0.295083, 0.222385, 0.30533, 0.346032, 0.278302, 0.278302, 0.298791, 0.301917, 0.295083, 0.30533, 0.328603, 0.356642, 0.26…
62	Anas platyrhynchos	['Eukaryota', 'Metazoa', 'Chordata', 'Craniata', 'Vertebrata', 'Euteleostomi', 'Archelosauria', 'Archosauria', 'Dinosauria', 'Saurischia', 'Theropoda', 'Coelurosauria', 'Aves', 'Neognathae', 'Galloanserae', 'Anseriformes', 'Anatidae', 'Anatinae', 'Anas']	XP_027313742.1	837	[0.767246, 0.707965, 0.73685, 0.59014, 0.653063, 0.690604, 0.59014, 0.642678, 0.685117, 0.707965, 0.608892, 0.680603, 0.703578, 0.823549, 0.823549, 0.694846, 0.712013, 0.791621, 0.657645, 0.671169, 0.671169, 0.675549, 0.63748, 0.657645, 0.784345, 0.76285, 0.76285, 0.852992, 0.798249, 0.680603, 0.699094, 0.724957, 0.724957, 0.653063, 0.632174, 0.505461, 0.575842, 0.521092, 0.538167, 0.626927, 0.62…
63	Anser cygnoides domesticus	['Eukaryota', 'Metazoa', 'Chordata', 'Craniata', 'Vertebrata', 'Euteleostomi', 'Archelosauria', 'Archosauria', 'Dinosauria', 'Saurischia', 'Theropoda', 'Coelurosauria', 'Aves', 'Neognathae', 'Galloanserae', 'Anseriformes', 'Anatidae', 'Anser']	XP_013046958.1	837	[0.767246, 0.707965, 0.73685, 0.59014, 0.653063, 0.690604, 0.59014, 0.642678, 0.685117, 0.707965, 0.608892, 0.680603, 0.703578, 0.823549, 0.823549, 0.694846, 0.712013, 0.791621, 0.657645, 0.671169, 0.671169, 0.675549, 0.63748, 0.657645, 0.784345, 0.76285, 0.76285, 0.852992, 0.798249, 0.680603, 0.699094, 0.724957, 0.724957, 0.653063, 0.632174, 0.505461, 0.575842, 0.521092, 0.538167, 0.626927, 0.62…
64	Aythya fuligula	['Eukaryota', 'Metazoa', 'Chordata', 'Craniata', 'Vertebrata', 'Euteleostomi', 'Archelosauria', 'Archosauria', 'Dinosauria', 'Saurischia', 'Theropoda', 'Coelurosauria', 'Aves', 'Neognathae', 'Galloanserae', 'Anseriformes', 'Anatidae', 'Aythyinae', 'Aythya']	XP_032043902.1	837	[0.767246, 0.707965, 0.73685, 0.59014, 0.653063, 0.690604, 0.59014, 0.642678, 0.685117, 0.707965, 0.608892, 0.680603, 0.703578, 0.823549, 0.823549, 0.694846, 0.712013, 0.791621, 0.657645, 0.671169, 0.671169, 0.675549, 0.63748, 0.657645, 0.784345, 0.76285, 0.76285, 0.852992, 0.798249, 0.680603, 0.699094, 0.724957, 0.724957, 0.653063, 0.632174, 0.505461, 0.575842, 0.521092, 0.538167, 0.626927, 0.62…
65	Numida meleagris	['Eukaryota', 'Metazoa', 'Chordata', 'Craniata', 'Vertebrata', 'Euteleostomi', 'Archelosauria', 'Archosauria', 'Dinosauria', 'Saurischia', 'Theropoda', 'Coelurosauria', 'Aves', 'Neognathae', 'Galloanserae', 'Galliformes', 'Numididae', 'Numida']	XP_021257212.1	835	[0.759478, 0.694846, 0.728858, 0.58069, 0.642678, 0.680603, 0.58069, 0.632174, 0.675549, 0.699094, 0.59917, 0.671169, 0.690604, 0.81615, 0.81615, 0.680603, 0.703578, 0.784345, 0.648219, 0.657645, 0.661982, 0.666105, 0.626927, 0.648219, 0.775545, 0.754692, 0.750527, 0.846163, 0.791621, 0.671169, 0.690604, 0.716283, 0.716283, 0.642678, 0.622677, 0.497853, 0.56648, 0.51388, 0.529623, 0.618285, 0.618…
66	Meleagris gallopavo	['Eukaryota', 'Metazoa', 'Chordata', 'Craniata', 'Vertebrata', 'Euteleostomi', 'Archelosauria', 'Archosauria', 'Dinosauria', 'Saurischia', 'Theropoda', 'Coelurosauria', 'Aves', 'Neognathae', 'Galloanserae', 'Galliformes', 'Phasianidae', 'Meleagridinae', 'Meleagris']	XP_010709790.1	831	[0.759478, 0.694846, 0.728858, 0.58069, 0.642678, 0.680603, 0.58069, 0.632174, 0.675549, 0.699094, 0.59917, 0.671169, 0.690604, 0.81615, 0.81615, 0.680603, 0.703578, 0.784345, 0.648219, 0.657645, 0.661982, 0.666105, 0.626927, 0.648219, 0.775545, 0.754692, 0.750527, 0.846163, 0.791621, 0.671169, 0.690604, 0.716283, 0.716283, 0.642678, 0.622677, 0.497853, 0.56648, 0.51388, 0.529623, 0.618285, 0.618…
67	Coturnix japonica	['Eukaryota', 'Metazoa', 'Chordata', 'Craniata', 'Vertebrata', 'Euteleostomi', 'Archelosauria', 'Archosauria', 'Dinosauria', 'Saurischia', 'Theropoda', 'Coelurosauria', 'Aves', 'Neognathae', 'Galloanserae', 'Galliformes', 'Phasianidae', 'Perdicinae', 'Coturnix']	XP_015720082.1	835	[0.759478, 0.694846, 0.728858, 0.58069, 0.642678, 0.680603, 0.58069, 0.632174, 0.675549, 0.699094, 0.59917, 0.671169, 0.690604, 0.81615, 0.81615, 0.680603, 0.703578, 0.784345, 0.648219, 0.657645, 0.661982, 0.666105, 0.626927, 0.648219, 0.775545, 0.754692, 0.750527, 0.846163, 0.791621, 0.671169, 0.690604, 0.716283, 0.716283, 0.642678, 0.622677, 0.497853, 0.56648, 0.51388, 0.529623, 0.618285, 0.618…
68	Gallus gallus	['Eukaryota', 'Metazoa', 'Chordata', 'Craniata', 'Vertebrata', 'Euteleostomi', 'Archelosauria', 'Archosauria', 'Dinosauria', 'Saurischia', 'Theropoda', 'Coelurosauria', 'Aves', 'Neognathae', 'Galloanserae', 'Galliformes', 'Phasianidae', 'Phasianinae', 'Gallus']	XP_015142571.1	835	[0.759478, 0.694846, 0.728858, 0.58069, 0.642678, 0.680603, 0.58069, 0.632174, 0.675549, 0.699094, 0.59917, 0.671169, 0.690604, 0.81615, 0.81615, 0.680603, 0.703578, 0.784345, 0.648219, 0.657645, 0.661982, 0.666105, 0.626927, 0.648219, 0.775545, 0.754692, 0.750527, 0.846163, 0.791621, 0.671169, 0.690604, 0.716283, 0.716283, 0.642678, 0.622677, 0.497853, 0.56648, 0.51388, 0.529623, 0.618285, 0.618…
69	Phasianus colchicus	['Eukaryota', 'Metazoa', 'Chordata', 'Craniata', 'Vertebrata', 'Euteleostomi', 'Archelosauria', 'Archosauria', 'Dinosauria', 'Saurischia', 'Theropoda', 'Coelurosauria', 'Aves', 'Neognathae', 'Galloanserae', 'Galliformes', 'Phasianidae', 'Phasianinae', 'Phasianus']	XP_031449462.1	835	[0.759478, 0.694846, 0.728858, 0.58069, 0.642678, 0.680603, 0.58069, 0.632174, 0.675549, 0.699094, 0.59917, 0.671169, 0.690604, 0.81615, 0.81615, 0.680603, 0.703578, 0.784345, 0.648219, 0.657645, 0.661982, 0.666105, 0.626927, 0.648219, 0.775545, 0.754692, 0.750527, 0.846163, 0.791621, 0.671169, 0.690604, 0.716283, 0.716283, 0.642678, 0.622677, 0.497853, 0.56648, 0.51388, 0.529623, 0.618285, 0.618…
70	Gavia stellata	['Eukaryota', 'Metazoa', 'Chordata', 'Craniata', 'Vertebrata', 'Euteleostomi', 'Archelosauria', 'Archosauria', 'Dinosauria', 'Saurischia', 'Theropoda', 'Coelurosauria', 'Aves', 'Neognathae', 'Gaviiformes', 'Gaviidae', 'Gavia']	XP_009816342.1	598	[0.377384, 0.468512, 0.440853, 0.521092, 0.483068, 0.468512, 0.505461, 0.51388, 0.51388, 0.521092, 0.505461, 0.557691, 0.63748, 0.63748, 0.653063, 0.745909, 0.685117, 0.707965, 0.694846, 0.642678, 0.653063, 0.680603, 0.59508, 0.608892, 0.58069, 0.59508, 0.608892, 0.557691, 0.58069, 0.59508, 0.545602, 0.549308, 0.525368, 0.525368, 0.585406, 0.59508, 0.557691, 0.538167, 0.538167, 0.525368, 0.51388,…
71	Eurypyga helias	['Eukaryota', 'Metazoa', 'Chordata', 'Craniata', 'Vertebrata', 'Euteleostomi', 'Archelosauria', 'Archosauria', 'Dinosauria', 'Saurischia', 'Theropoda', 'Coelurosauria', 'Aves', 'Neognathae', 'Gruiformes', 'Eurypygidae', 'Eurypyga']	XP_010149257.1	354	[0.458154, 0.490133, 0.541878, 0.497853, 0.545602, 0.59014, 0.63748, 0.604312, 0.648219, 0.680603, 0.73685, 0.712013, 0.685117, 0.626927, 0.59014, 0.632174, 0.680603, 0.733139, 0.716283, 0.733139, 0.771762, 0.775545, 0.73685, 0.690604, 0.759478, 0.712013, 0.703578, 0.657645, 0.703578, 0.699094, 0.680603, 0.632174, 0.685117, 0.73685, 0.759478, 0.808535, 0.771762, 0.73685, 0.703578, 0.750527, 0.712…
72	Balearica regulorum gibbericeps	['Eukaryota', 'Metazoa', 'Chordata', 'Craniata', 'Vertebrata', 'Euteleostomi', 'Archelosauria', 'Archosauria', 'Dinosauria', 'Saurischia', 'Theropoda', 'Coelurosauria', 'Aves', 'Neognathae', 'Gruiformes', 'Gruidae', 'Balearica']	XP_010310003.1	817	[0.767246, 0.707965, 0.73685, 0.59014, 0.653063, 0.690604, 0.59014, 0.642678, 0.685117, 0.707965, 0.608892, 0.680603, 0.699094, 0.819762, 0.819762, 0.690604, 0.712013, 0.788093, 0.653063, 0.666105, 0.671169, 0.671169, 0.632174, 0.653063, 0.779859, 0.759478, 0.754692, 0.849326, 0.795062, 0.675549, 0.694846, 0.720929, 0.720929, 0.648219, 0.626927, 0.505461, 0.575842, 0.517562, 0.538167, 0.622677, 0…
73	Mesitornis unicolor	['Eukaryota', 'Metazoa', 'Chordata', 'Craniata', 'Vertebrata', 'Euteleostomi', 'Archelosauria', 'Archosauria', 'Dinosauria', 'Saurischia', 'Theropoda', 'Coelurosauria', 'Aves', 'Neognathae', 'Gruiformes', 'Mesitornithidae', 'Mesitornis']	XP_010180977.1	823	[0.759478, 0.694846, 0.728858, 0.58069, 0.642678, 0.680603, 0.58069, 0.632174, 0.675549, 0.699094, 0.59917, 0.671169, 0.690604, 0.81615, 0.81615, 0.680603, 0.703578, 0.784345, 0.648219, 0.657645, 0.661982, 0.666105, 0.626927, 0.648219, 0.775545, 0.754692, 0.750527, 0.846163, 0.791621, 0.671169, 0.690604, 0.716283, 0.716283, 0.642678, 0.622677, 0.497853, 0.56648, 0.51388, 0.529623, 0.618285, 0.618…
74	Chlamydotis macqueenii	['Eukaryota', 'Metazoa', 'Chordata', 'Craniata', 'Vertebrata', 'Euteleostomi', 'Archelosauria', 'Archosauria', 'Dinosauria', 'Saurischia', 'Theropoda', 'Coelurosauria', 'Aves', 'Neognathae', 'Gruiformes', 'Otididae', 'Chlamydotis']	XP_010123710.1	448	[0.088832, 0.083462, 0.081712, 0.083462, 0.083462, 0.085092, 0.085092, 0.086953, 0.085092, 0.088832, 0.086953, 0.088832, 0.086953, 0.088832, 0.106997, 0.111485, 0.132295, 0.134866, 0.134866, 0.137348, 0.137348, 0.139895, 0.142424, 0.15008, 0.147574, 0.167087, 0.161087, 0.182256, 0.179055, 0.203355, 0.196879, 0.25031, 0.271506, 0.301917, 0.291804, 0.288399, 0.281712, 0.278302, 0.271506, 0.298791, …
75	Tauraco erythrolophus	['Eukaryota', 'Metazoa', 'Chordata', 'Craniata', 'Vertebrata', 'Euteleostomi', 'Archelosauria', 'Archosauria', 'Dinosauria', 'Saurischia', 'Theropoda', 'Coelurosauria', 'Aves', 'Neognathae', 'Musophagiformes', 'Musophagidae', 'Tauraco']	XP_009985336.1	839	[0.754692, 0.694846, 0.728858, 0.58069, 0.642678, 0.680603, 0.58069, 0.632174, 0.675549, 0.699094, 0.59508, 0.666105, 0.690604, 0.812494, 0.812494, 0.680603, 0.699094, 0.779859, 0.642678, 0.657645, 0.657645, 0.661982, 0.622677, 0.642678, 0.767246, 0.750527, 0.745909, 0.84206, 0.788093, 0.666105, 0.685117, 0.712013, 0.712013, 0.63748, 0.618285, 0.494003, 0.56648, 0.51388, 0.529623, 0.618285, 0.618…
76	Opisthocomus hoazin	['Eukaryota', 'Metazoa', 'Chordata', 'Craniata', 'Vertebrata', 'Euteleostomi', 'Archelosauria', 'Archosauria', 'Dinosauria', 'Saurischia', 'Theropoda', 'Coelurosauria', 'Aves', 'Neognathae', 'Opisthocomiformes', 'Opisthocomidae', 'Opisthocomus']	XP_009931416.1	835	[0.754692, 0.694846, 0.728858, 0.58069, 0.642678, 0.680603, 0.58069, 0.632174, 0.675549, 0.699094, 0.59508, 0.666105, 0.690604, 0.812494, 0.812494, 0.680603, 0.699094, 0.779859, 0.642678, 0.657645, 0.657645, 0.661982, 0.622677, 0.642678, 0.767246, 0.750527, 0.745909, 0.84206, 0.788093, 0.666105, 0.685117, 0.712013, 0.712013, 0.63748, 0.618285, 0.494003, 0.56648, 0.51388, 0.529623, 0.618285, 0.618…
77	Acanthisitta chloris	['Eukaryota', 'Metazoa', 'Chordata', 'Craniata', 'Vertebrata', 'Euteleostomi', 'Archelosauria', 'Archosauria', 'Dinosauria', 'Saurischia', 'Theropoda', 'Coelurosauria', 'Aves', 'Neognathae', 'Passeriformes', 'Acanthisittidae', 'Acanthisitta']	XP_009079217.1	815	[0.73685, 0.675549, 0.707965, 0.562014, 0.622677, 0.657645, 0.562014, 0.608892, 0.657645, 0.675549, 0.575842, 0.648219, 0.671169, 0.798249, 0.798249, 0.661982, 0.685117, 0.76285, 0.626927, 0.63748, 0.642678, 0.648219, 0.608892, 0.626927, 0.754692, 0.73685, 0.733139, 0.83125, 0.771762, 0.653063, 0.671169, 0.699094, 0.699094, 0.626927, 0.604312, 0.486429, 0.553315, 0.5017, 0.517562, 0.604312, 0.604…
78	Corvus brachyrhynchos	['Eukaryota', 'Metazoa', 'Chordata', 'Craniata', 'Vertebrata', 'Euteleostomi', 'Archelosauria', 'Archosauria', 'Dinosauria', 'Saurischia', 'Theropoda', 'Coelurosauria', 'Aves', 'Neognathae', 'Passeriformes', 'Corvoidea', 'Corvidae', 'Corvus']	XP_008637716.1	839	[0.73685, 0.675549, 0.707965, 0.562014, 0.622677, 0.657645, 0.562014, 0.608892, 0.657645, 0.675549, 0.575842, 0.648219, 0.671169, 0.798249, 0.798249, 0.661982, 0.685117, 0.76285, 0.626927, 0.63748, 0.642678, 0.648219, 0.608892, 0.626927, 0.754692, 0.73685, 0.733139, 0.83125, 0.771762, 0.653063, 0.671169, 0.699094, 0.699094, 0.626927, 0.604312, 0.486429, 0.553315, 0.5017, 0.517562, 0.604312, 0.604…
79	Corvus cornix cornix	['Eukaryota', 'Metazoa', 'Chordata', 'Craniata', 'Vertebrata', 'Euteleostomi', 'Archelosauria', 'Archosauria', 'Dinosauria', 'Saurischia', 'Theropoda', 'Coelurosauria', 'Aves', 'Neognathae', 'Passeriformes', 'Corvoidea', 'Corvidae', 'Corvus']	XP_010388407.1	839	[0.73685, 0.675549, 0.707965, 0.562014, 0.622677, 0.657645, 0.562014, 0.608892, 0.657645, 0.675549, 0.575842, 0.648219, 0.671169, 0.798249, 0.798249, 0.661982, 0.685117, 0.76285, 0.626927, 0.63748, 0.642678, 0.648219, 0.608892, 0.626927, 0.754692, 0.73685, 0.733139, 0.83125, 0.771762, 0.653063, 0.671169, 0.699094, 0.699094, 0.626927, 0.604312, 0.486429, 0.553315, 0.5017, 0.517562, 0.604312, 0.604…
80	Corvus moneduloides	['Eukaryota', 'Metazoa', 'Chordata', 'Craniata', 'Vertebrata', 'Euteleostomi', 'Archelosauria', 'Archosauria', 'Dinosauria', 'Saurischia', 'Theropoda', 'Coelurosauria', 'Aves', 'Neognathae', 'Passeriformes', 'Corvoidea', 'Corvidae', 'Corvus']	XP_031967335.1	839	[0.73685, 0.675549, 0.707965, 0.562014, 0.622677, 0.657645, 0.562014, 0.608892, 0.657645, 0.675549, 0.575842, 0.648219, 0.671169, 0.798249, 0.798249, 0.661982, 0.685117, 0.76285, 0.626927, 0.63748, 0.642678, 0.648219, 0.608892, 0.626927, 0.754692, 0.73685, 0.733139, 0.83125, 0.771762, 0.653063, 0.671169, 0.699094, 0.699094, 0.626927, 0.604312, 0.486429, 0.553315, 0.5017, 0.517562, 0.604312, 0.604…
81	Ficedula albicollis	['Eukaryota', 'Metazoa', 'Chordata', 'Craniata', 'Vertebrata', 'Euteleostomi', 'Archelosauria', 'Archosauria', 'Dinosauria', 'Saurischia', 'Theropoda', 'Coelurosauria', 'Aves', 'Neognathae', 'Passeriformes', 'Muscicapidae', 'Ficedula']	XP_005047041.1	839	[0.73685, 0.675549, 0.707965, 0.562014, 0.622677, 0.657645, 0.562014, 0.608892, 0.657645, 0.675549, 0.575842, 0.648219, 0.671169, 0.798249, 0.798249, 0.661982, 0.685117, 0.76285, 0.626927, 0.63748, 0.642678, 0.648219, 0.608892, 0.626927, 0.754692, 0.73685, 0.733139, 0.83125, 0.771762, 0.653063, 0.671169, 0.699094, 0.699094, 0.626927, 0.604312, 0.486429, 0.553315, 0.5017, 0.517562, 0.604312, 0.604…
82	Cyanistes caeruleus	['Eukaryota', 'Metazoa', 'Chordata', 'Craniata', 'Vertebrata', 'Euteleostomi', 'Archelosauria', 'Archosauria', 'Dinosauria', 'Saurischia', 'Theropoda', 'Coelurosauria', 'Aves', 'Neognathae', 'Passeriformes', 'Paridae', 'Cyanistes']	XP_023784019.1	852	[0.268042, 0.275179, 0.335645, 0.318242, 0.359901, 0.271506, 0.321458, 0.370445, 0.398279, 0.352862, 0.384043, 0.4292, 0.505461, 0.505461, 0.454136, 0.545602, 0.450668, 0.529623, 0.529623, 0.534167, 0.626927, 0.63748, 0.671169, 0.541878, 0.613573, 0.632174, 0.775545, 0.771762, 0.622677, 0.653063, 0.73685, 0.59508, 0.604312, 0.608892, 0.608892, 0.570702, 0.59508, 0.728858, 0.707965, 0.703578, 0.80…
83	Parus major	['Eukaryota', 'Metazoa', 'Chordata', 'Craniata', 'Vertebrata', 'Euteleostomi', 'Archelosauria', 'Archosauria', 'Dinosauria', 'Saurischia', 'Theropoda', 'Coelurosauria', 'Aves', 'Neognathae', 'Passeriformes', 'Paridae', 'Parus']	XP_015486871.1	839	[0.73685, 0.675549, 0.707965, 0.562014, 0.622677, 0.657645, 0.562014, 0.608892, 0.657645, 0.675549, 0.575842, 0.648219, 0.671169, 0.798249, 0.798249, 0.661982, 0.685117, 0.76285, 0.626927, 0.63748, 0.642678, 0.648219, 0.608892, 0.626927, 0.754692, 0.73685, 0.733139, 0.83125, 0.771762, 0.653063, 0.671169, 0.699094, 0.699094, 0.626927, 0.604312, 0.486429, 0.553315, 0.5017, 0.517562, 0.604312, 0.604…
84	Pseudopodoces humilis	['Eukaryota', 'Metazoa', 'Chordata', 'Craniata', 'Vertebrata', 'Euteleostomi', 'Archelosauria', 'Archosauria', 'Dinosauria', 'Saurischia', 'Theropoda', 'Coelurosauria', 'Aves', 'Neognathae', 'Passeriformes', 'Paridae', 'Pseudopodoces']	XP_005522576.2	852	[0.268042, 0.275179, 0.335645, 0.318242, 0.359901, 0.271506, 0.321458, 0.370445, 0.398279, 0.352862, 0.384043, 0.4292, 0.505461, 0.505461, 0.454136, 0.545602, 0.450668, 0.529623, 0.529623, 0.534167, 0.626927, 0.63748, 0.671169, 0.541878, 0.613573, 0.632174, 0.775545, 0.771762, 0.622677, 0.653063, 0.73685, 0.59508, 0.604312, 0.608892, 0.608892, 0.570702, 0.59508, 0.728858, 0.707965, 0.703578, 0.80…
85	Zonotrichia albicollis	['Eukaryota', 'Metazoa', 'Chordata', 'Craniata', 'Vertebrata', 'Euteleostomi', 'Archelosauria', 'Archosauria', 'Dinosauria', 'Saurischia', 'Theropoda', 'Coelurosauria', 'Aves', 'Neognathae', 'Passeriformes', 'Passerellidae', 'Zonotrichia']	XP_005480025.1	838	[0.73685, 0.675549, 0.707965, 0.562014, 0.622677, 0.657645, 0.562014, 0.608892, 0.657645, 0.675549, 0.575842, 0.648219, 0.671169, 0.798249, 0.798249, 0.661982, 0.685117, 0.76285, 0.626927, 0.63748, 0.642678, 0.648219, 0.608892, 0.626927, 0.754692, 0.73685, 0.733139, 0.83125, 0.771762, 0.653063, 0.671169, 0.699094, 0.699094, 0.626927, 0.604312, 0.486429, 0.553315, 0.5017, 0.517562, 0.604312, 0.604…
86	Lonchura striata domestica	['Eukaryota', 'Metazoa', 'Chordata', 'Craniata', 'Vertebrata', 'Euteleostomi', 'Archelosauria', 'Archosauria', 'Dinosauria', 'Saurischia', 'Theropoda', 'Coelurosauria', 'Aves', 'Neognathae', 'Passeriformes', 'Passeroidea', 'Estrildidae', 'Estrildinae', 'Lonchura']	XP_021389254.1	838	[0.73685, 0.675549, 0.707965, 0.562014, 0.622677, 0.657645, 0.562014, 0.608892, 0.657645, 0.675549, 0.575842, 0.648219, 0.671169, 0.798249, 0.798249, 0.661982, 0.685117, 0.76285, 0.626927, 0.63748, 0.642678, 0.648219, 0.608892, 0.626927, 0.754692, 0.73685, 0.733139, 0.83125, 0.771762, 0.653063, 0.671169, 0.699094, 0.699094, 0.626927, 0.604312, 0.486429, 0.553315, 0.5017, 0.517562, 0.604312, 0.604…
87	Taeniopygia guttata	['Eukaryota', 'Metazoa', 'Chordata', 'Craniata', 'Vertebrata', 'Euteleostomi', 'Archelosauria', 'Archosauria', 'Dinosauria', 'Saurischia', 'Theropoda', 'Coelurosauria', 'Aves', 'Neognathae', 'Passeriformes', 'Passeroidea', 'Estrildidae', 'Estrildinae', 'Taeniopygia']	XP_002200433.1	839	[0.73685, 0.675549, 0.707965, 0.562014, 0.622677, 0.657645, 0.562014, 0.608892, 0.657645, 0.675549, 0.575842, 0.648219, 0.671169, 0.798249, 0.798249, 0.661982, 0.685117, 0.76285, 0.626927, 0.63748, 0.642678, 0.648219, 0.608892, 0.626927, 0.754692, 0.73685, 0.733139, 0.83125, 0.771762, 0.653063, 0.671169, 0.699094, 0.699094, 0.626927, 0.604312, 0.486429, 0.553315, 0.5017, 0.517562, 0.604312, 0.604…
88	Serinus canaria	['Eukaryota', 'Metazoa', 'Chordata', 'Craniata', 'Vertebrata', 'Euteleostomi', 'Archelosauria', 'Archosauria', 'Dinosauria', 'Saurischia', 'Theropoda', 'Coelurosauria', 'Aves', 'Neognathae', 'Passeriformes', 'Passeroidea', 'Fringillidae', 'Carduelinae', 'Serinus']	XP_030095760.1	838	[0.73685, 0.675549, 0.707965, 0.562014, 0.622677, 0.657645, 0.562014, 0.608892, 0.657645, 0.675549, 0.575842, 0.648219, 0.671169, 0.798249, 0.798249, 0.661982, 0.685117, 0.76285, 0.626927, 0.63748, 0.642678, 0.648219, 0.608892, 0.626927, 0.754692, 0.73685, 0.733139, 0.83125, 0.771762, 0.653063, 0.671169, 0.699094, 0.699094, 0.626927, 0.604312, 0.486429, 0.553315, 0.5017, 0.517562, 0.604312, 0.604…
89	Corapipo altera	['Eukaryota', 'Metazoa', 'Chordata', 'Craniata', 'Vertebrata', 'Euteleostomi', 'Archelosauria', 'Archosauria', 'Dinosauria', 'Saurischia', 'Theropoda', 'Coelurosauria', 'Aves', 'Neognathae', 'Passeriformes', 'Pipridae', 'Corapipo']	XP_027498012.1	840	[0.73685, 0.675549, 0.707965, 0.562014, 0.622677, 0.657645, 0.562014, 0.608892, 0.657645, 0.675549, 0.575842, 0.648219, 0.671169, 0.798249, 0.798249, 0.661982, 0.685117, 0.76285, 0.626927, 0.63748, 0.642678, 0.648219, 0.608892, 0.626927, 0.754692, 0.73685, 0.733139, 0.83125, 0.771762, 0.653063, 0.671169, 0.699094, 0.699094, 0.626927, 0.604312, 0.486429, 0.553315, 0.5017, 0.517562, 0.604312, 0.604…
90	Lepidothrix coronata	['Eukaryota', 'Metazoa', 'Chordata', 'Craniata', 'Vertebrata', 'Euteleostomi', 'Archelosauria', 'Archosauria', 'Dinosauria', 'Saurischia', 'Theropoda', 'Coelurosauria', 'Aves', 'Neognathae', 'Passeriformes', 'Pipridae', 'Lepidothrix']	XP_017663750.1	840	[0.73685, 0.675549, 0.707965, 0.562014, 0.622677, 0.657645, 0.562014, 0.608892, 0.657645, 0.675549, 0.575842, 0.648219, 0.671169, 0.798249, 0.798249, 0.661982, 0.685117, 0.76285, 0.626927, 0.63748, 0.642678, 0.648219, 0.608892, 0.626927, 0.754692, 0.73685, 0.733139, 0.83125, 0.771762, 0.653063, 0.671169, 0.699094, 0.699094, 0.626927, 0.604312, 0.486429, 0.553315, 0.5017, 0.517562, 0.604312, 0.604…
91	Manacus vitellinus	['Eukaryota', 'Metazoa', 'Chordata', 'Craniata', 'Vertebrata', 'Euteleostomi', 'Archelosauria', 'Archosauria', 'Dinosauria', 'Saurischia', 'Theropoda', 'Coelurosauria', 'Aves', 'Neognathae', 'Passeriformes', 'Pipridae', 'Manacus']	XP_029819979.1	840	[0.73685, 0.675549, 0.707965, 0.562014, 0.622677, 0.657645, 0.562014, 0.608892, 0.657645, 0.675549, 0.575842, 0.648219, 0.671169, 0.798249, 0.798249, 0.661982, 0.685117, 0.76285, 0.626927, 0.63748, 0.642678, 0.648219, 0.608892, 0.626927, 0.754692, 0.73685, 0.733139, 0.83125, 0.771762, 0.653063, 0.671169, 0.699094, 0.699094, 0.626927, 0.604312, 0.486429, 0.553315, 0.5017, 0.517562, 0.604312, 0.604…
92	Neopelma chrysocephalum	['Eukaryota', 'Metazoa', 'Chordata', 'Craniata', 'Vertebrata', 'Euteleostomi', 'Archelosauria', 'Archosauria', 'Dinosauria', 'Saurischia', 'Theropoda', 'Coelurosauria', 'Aves', 'Neognathae', 'Passeriformes', 'Pipridae', 'Neopelma']	XP_027563139.1	840	[0.73685, 0.675549, 0.707965, 0.562014, 0.622677, 0.657645, 0.562014, 0.608892, 0.657645, 0.675549, 0.575842, 0.648219, 0.671169, 0.798249, 0.798249, 0.661982, 0.685117, 0.76285, 0.626927, 0.63748, 0.642678, 0.648219, 0.608892, 0.626927, 0.754692, 0.73685, 0.733139, 0.83125, 0.771762, 0.653063, 0.671169, 0.699094, 0.699094, 0.626927, 0.604312, 0.486429, 0.553315, 0.5017, 0.517562, 0.604312, 0.604…
93	Pipra filicauda	['Eukaryota', 'Metazoa', 'Chordata', 'Craniata', 'Vertebrata', 'Euteleostomi', 'Archelosauria', 'Archosauria', 'Dinosauria', 'Saurischia', 'Theropoda', 'Coelurosauria', 'Aves', 'Neognathae', 'Passeriformes', 'Pipridae', 'Pipra']	XP_027604981.1	840	[0.73685, 0.675549, 0.707965, 0.562014, 0.622677, 0.657645, 0.562014, 0.608892, 0.657645, 0.675549, 0.575842, 0.648219, 0.671169, 0.798249, 0.798249, 0.661982, 0.685117, 0.76285, 0.626927, 0.63748, 0.642678, 0.648219, 0.608892, 0.626927, 0.754692, 0.73685, 0.733139, 0.83125, 0.771762, 0.653063, 0.671169, 0.699094, 0.699094, 0.626927, 0.604312, 0.486429, 0.553315, 0.5017, 0.517562, 0.604312, 0.604…
94	Sturnus vulgaris	['Eukaryota', 'Metazoa', 'Chordata', 'Craniata', 'Vertebrata', 'Euteleostomi', 'Archelosauria', 'Archosauria', 'Dinosauria', 'Saurischia', 'Theropoda', 'Coelurosauria', 'Aves', 'Neognathae', 'Passeriformes', 'Sturnidae', 'Sturnus']	XP_014724832.1	839	[0.73685, 0.675549, 0.707965, 0.562014, 0.622677, 0.657645, 0.562014, 0.608892, 0.657645, 0.675549, 0.575842, 0.648219, 0.671169, 0.798249, 0.798249, 0.661982, 0.685117, 0.76285, 0.626927, 0.63748, 0.642678, 0.648219, 0.608892, 0.626927, 0.754692, 0.73685, 0.733139, 0.83125, 0.771762, 0.653063, 0.671169, 0.699094, 0.699094, 0.626927, 0.604312, 0.486429, 0.553315, 0.5017, 0.517562, 0.604312, 0.604…
95	Camarhynchus parvulus	['Eukaryota', 'Metazoa', 'Chordata', 'Craniata', 'Vertebrata', 'Euteleostomi', 'Archelosauria', 'Archosauria', 'Dinosauria', 'Saurischia', 'Theropoda', 'Coelurosauria', 'Aves', 'Neognathae', 'Passeriformes', 'Thraupidae', 'Camarhynchus']	XP_030804955.1	838	[0.73685, 0.675549, 0.707965, 0.562014, 0.622677, 0.657645, 0.562014, 0.608892, 0.657645, 0.675549, 0.575842, 0.648219, 0.671169, 0.798249, 0.798249, 0.661982, 0.685117, 0.76285, 0.626927, 0.63748, 0.642678, 0.648219, 0.608892, 0.626927, 0.754692, 0.73685, 0.733139, 0.83125, 0.771762, 0.653063, 0.671169, 0.699094, 0.699094, 0.626927, 0.604312, 0.486429, 0.553315, 0.5017, 0.517562, 0.604312, 0.604…
96	Geospiza fortis	['Eukaryota', 'Metazoa', 'Chordata', 'Craniata', 'Vertebrata', 'Euteleostomi', 'Archelosauria', 'Archosauria', 'Dinosauria', 'Saurischia', 'Theropoda', 'Coelurosauria', 'Aves', 'Neognathae', 'Passeriformes', 'Thraupidae', 'Geospiza']	XP_005417613.1	817	[0.73685, 0.675549, 0.707965, 0.562014, 0.622677, 0.657645, 0.562014, 0.608892, 0.657645, 0.675549, 0.575842, 0.648219, 0.671169, 0.798249, 0.798249, 0.661982, 0.685117, 0.76285, 0.626927, 0.63748, 0.642678, 0.648219, 0.608892, 0.626927, 0.754692, 0.73685, 0.733139, 0.83125, 0.771762, 0.653063, 0.671169, 0.699094, 0.699094, 0.626927, 0.604312, 0.486429, 0.553315, 0.5017, 0.517562, 0.604312, 0.604…
97	Empidonax traillii	['Eukaryota', 'Metazoa', 'Chordata', 'Craniata', 'Vertebrata', 'Euteleostomi', 'Archelosauria', 'Archosauria', 'Dinosauria', 'Saurischia', 'Theropoda', 'Coelurosauria', 'Aves', 'Neognathae', 'Passeriformes', 'Tyrannidae', 'Empidonax']	XP_027735436.1	840	[0.73685, 0.675549, 0.707965, 0.562014, 0.622677, 0.657645, 0.562014, 0.608892, 0.657645, 0.675549, 0.575842, 0.648219, 0.671169, 0.798249, 0.798249, 0.661982, 0.685117, 0.76285, 0.626927, 0.63748, 0.642678, 0.648219, 0.608892, 0.626927, 0.754692, 0.73685, 0.733139, 0.83125, 0.771762, 0.653063, 0.671169, 0.699094, 0.699094, 0.626927, 0.604312, 0.486429, 0.553315, 0.5017, 0.517562, 0.604312, 0.604…
98	Egretta garzetta	['Eukaryota', 'Metazoa', 'Chordata', 'Craniata', 'Vertebrata', 'Euteleostomi', 'Archelosauria', 'Archosauria', 'Dinosauria', 'Saurischia', 'Theropoda', 'Coelurosauria', 'Aves', 'Neognathae', 'Pelecaniformes', 'Ardeidae', 'Egretta']	XP_009643846.1	837	[0.767246, 0.707965, 0.73685, 0.59014, 0.653063, 0.690604, 0.59014, 0.642678, 0.685117, 0.707965, 0.608892, 0.680603, 0.699094, 0.819762, 0.819762, 0.690604, 0.712013, 0.788093, 0.653063, 0.666105, 0.671169, 0.671169, 0.632174, 0.653063, 0.779859, 0.759478, 0.754692, 0.849326, 0.795062, 0.675549, 0.694846, 0.720929, 0.720929, 0.648219, 0.626927, 0.505461, 0.575842, 0.517562, 0.538167, 0.622677, 0…
99	Pelecanus crispus	['Eukaryota', 'Metazoa', 'Chordata', 'Craniata', 'Vertebrata', 'Euteleostomi', 'Archelosauria', 'Archosauria', 'Dinosauria', 'Saurischia', 'Theropoda', 'Coelurosauria', 'Aves', 'Neognathae', 'Pelecaniformes', 'Pelecanidae', 'Pelecanus']	XP_009480150.1	834	[0.767246, 0.707965, 0.73685, 0.59014, 0.653063, 0.690604, 0.59014, 0.642678, 0.685117, 0.707965, 0.608892, 0.680603, 0.699094, 0.819762, 0.819762, 0.690604, 0.712013, 0.788093, 0.653063, 0.666105, 0.671169, 0.671169, 0.632174, 0.653063, 0.779859, 0.759478, 0.754692, 0.849326, 0.795062, 0.675549, 0.694846, 0.720929, 0.720929, 0.648219, 0.626927, 0.505461, 0.575842, 0.517562, 0.538167, 0.622677, 0…
100	Phaethon lepturus	['Eukaryota', 'Metazoa', 'Chordata', 'Craniata', 'Vertebrata', 'Euteleostomi', 'Archelosauria', 'Archosauria', 'Dinosauria', 'Saurischia', 'Theropoda', 'Coelurosauria', 'Aves', 'Neognathae', 'Pelecaniformes', 'Phaethontidae', 'Phaethon']	XP_010289865.1	824	[0.767246, 0.707965, 0.73685, 0.59014, 0.653063, 0.690604, 0.59014, 0.642678, 0.685117, 0.707965, 0.608892, 0.680603, 0.699094, 0.819762, 0.819762, 0.690604, 0.712013, 0.788093, 0.653063, 0.666105, 0.671169, 0.671169, 0.632174, 0.653063, 0.779859, 0.759478, 0.754692, 0.849326, 0.795062, 0.675549, 0.694846, 0.720929, 0.720929, 0.648219, 0.626927, 0.505461, 0.575842, 0.517562, 0.538167, 0.622677, 0…
101	Nipponia nippon	['Eukaryota', 'Metazoa', 'Chordata', 'Craniata', 'Vertebrata', 'Euteleostomi', 'Archelosauria', 'Archosauria', 'Dinosauria', 'Saurischia', 'Theropoda', 'Coelurosauria', 'Aves', 'Neognathae', 'Pelecaniformes', 'Threskiornithidae', 'Nipponia']	XP_009472013.1	832	[0.767246, 0.707965, 0.73685, 0.59014, 0.653063, 0.690604, 0.59014, 0.642678, 0.685117, 0.707965, 0.608892, 0.680603, 0.699094, 0.819762, 0.819762, 0.690604, 0.712013, 0.788093, 0.653063, 0.666105, 0.671169, 0.671169, 0.632174, 0.653063, 0.779859, 0.759478, 0.754692, 0.849326, 0.795062, 0.675549, 0.694846, 0.720929, 0.720929, 0.648219, 0.626927, 0.505461, 0.575842, 0.517562, 0.538167, 0.622677, 0…
102	Picoides pubescens	['Eukaryota', 'Metazoa', 'Chordata', 'Craniata', 'Vertebrata', 'Euteleostomi', 'Archelosauria', 'Archosauria', 'Dinosauria', 'Saurischia', 'Theropoda', 'Coelurosauria', 'Aves', 'Neognathae', 'Piciformes', 'Picidae', 'Picoides']	XP_009898899.1	839	[0.759478, 0.694846, 0.728858, 0.58069, 0.642678, 0.680603, 0.58069, 0.632174, 0.675549, 0.699094, 0.59917, 0.671169, 0.690604, 0.81615, 0.81615, 0.680603, 0.703578, 0.784345, 0.648219, 0.657645, 0.661982, 0.666105, 0.626927, 0.648219, 0.775545, 0.754692, 0.750527, 0.846163, 0.791621, 0.671169, 0.690604, 0.716283, 0.716283, 0.642678, 0.622677, 0.497853, 0.56648, 0.51388, 0.529623, 0.618285, 0.618…
103	Nestor notabilis	['Eukaryota', 'Metazoa', 'Chordata', 'Craniata', 'Vertebrata', 'Euteleostomi', 'Archelosauria', 'Archosauria', 'Dinosauria', 'Saurischia', 'Theropoda', 'Coelurosauria', 'Aves', 'Neognathae', 'Psittaciformes', 'Psittacidae', 'Nestor']	XP_010007902.1	836	[0.76285, 0.699094, 0.728858, 0.58069, 0.642678, 0.618285, 0.529623, 0.58069, 0.626927, 0.653063, 0.553315, 0.626927, 0.648219, 0.784345, 0.784345, 0.642678, 0.661982, 0.745909, 0.604312, 0.613573, 0.618285, 0.622677, 0.585406, 0.604312, 0.73685, 0.716283, 0.754692, 0.849326, 0.791621, 0.671169, 0.690604, 0.720929, 0.720929, 0.642678, 0.622677, 0.497853, 0.56648, 0.509769, 0.529623, 0.618285, 0.6…
104	Strigops habroptila	['Eukaryota', 'Metazoa', 'Chordata', 'Craniata', 'Vertebrata', 'Euteleostomi', 'Archelosauria', 'Archosauria', 'Dinosauria', 'Saurischia', 'Theropoda', 'Coelurosauria', 'Aves', 'Neognathae', 'Psittaciformes', 'Psittacidae', 'Strigops']	XP_030339250.1	837	[0.76285, 0.699094, 0.728858, 0.58069, 0.642678, 0.618285, 0.529623, 0.58069, 0.626927, 0.653063, 0.553315, 0.626927, 0.648219, 0.784345, 0.784345, 0.642678, 0.661982, 0.745909, 0.604312, 0.613573, 0.618285, 0.622677, 0.585406, 0.604312, 0.73685, 0.716283, 0.754692, 0.849326, 0.791621, 0.671169, 0.690604, 0.720929, 0.720929, 0.642678, 0.622677, 0.497853, 0.56648, 0.509769, 0.529623, 0.618285, 0.6…
105	Aptenodytes forsteri	['Eukaryota', 'Metazoa', 'Chordata', 'Craniata', 'Vertebrata', 'Euteleostomi', 'Archelosauria', 'Archosauria', 'Dinosauria', 'Saurischia', 'Theropoda', 'Coelurosauria', 'Aves', 'Neognathae', 'Sphenisciformes', 'Spheniscidae', 'Aptenodytes']	XP_009277538.1	841	[0.767246, 0.707965, 0.73685, 0.59014, 0.653063, 0.690604, 0.59014, 0.642678, 0.685117, 0.707965, 0.608892, 0.680603, 0.699094, 0.819762, 0.819762, 0.690604, 0.712013, 0.788093, 0.653063, 0.666105, 0.671169, 0.671169, 0.632174, 0.653063, 0.779859, 0.759478, 0.754692, 0.849326, 0.795062, 0.675549, 0.694846, 0.720929, 0.720929, 0.648219, 0.626927, 0.505461, 0.575842, 0.517562, 0.538167, 0.622677, 0…
106	Pygoscelis adeliae	['Eukaryota', 'Metazoa', 'Chordata', 'Craniata', 'Vertebrata', 'Euteleostomi', 'Archelosauria', 'Archosauria', 'Dinosauria', 'Saurischia', 'Theropoda', 'Coelurosauria', 'Aves', 'Neognathae', 'Sphenisciformes', 'Spheniscidae', 'Pygoscelis']	XP_009317461.1	839	[0.767246, 0.707965, 0.73685, 0.59014, 0.653063, 0.690604, 0.59014, 0.642678, 0.685117, 0.707965, 0.608892, 0.680603, 0.699094, 0.819762, 0.819762, 0.690604, 0.712013, 0.788093, 0.653063, 0.666105, 0.671169, 0.671169, 0.632174, 0.653063, 0.779859, 0.759478, 0.754692, 0.849326, 0.795062, 0.675549, 0.694846, 0.720929, 0.720929, 0.648219, 0.626927, 0.505461, 0.575842, 0.517562, 0.538167, 0.622677, 0…
107	Athene cunicularia	['Eukaryota', 'Metazoa', 'Chordata', 'Craniata', 'Vertebrata', 'Euteleostomi', 'Archelosauria', 'Archosauria', 'Dinosauria', 'Saurischia', 'Theropoda', 'Coelurosauria', 'Aves', 'Neognathae', 'Strigiformes', 'Strigidae', 'Athene']	XP_026705175.1	839	[0.767246, 0.707965, 0.73685, 0.59014, 0.653063, 0.690604, 0.59014, 0.642678, 0.685117, 0.707965, 0.608892, 0.680603, 0.699094, 0.819762, 0.819762, 0.690604, 0.712013, 0.788093, 0.653063, 0.666105, 0.671169, 0.671169, 0.632174, 0.653063, 0.779859, 0.759478, 0.754692, 0.849326, 0.795062, 0.675549, 0.694846, 0.720929, 0.720929, 0.648219, 0.626927, 0.505461, 0.575842, 0.517562, 0.538167, 0.622677, 0…
108	Tyto alba	['Eukaryota', 'Metazoa', 'Chordata', 'Craniata', 'Vertebrata', 'Euteleostomi', 'Archelosauria', 'Archosauria', 'Dinosauria', 'Saurischia', 'Theropoda', 'Coelurosauria', 'Aves', 'Neognathae', 'Strigiformes', 'Tytonidae', 'Tyto']	XP_009966636.1	838	[0.767246, 0.707965, 0.73685, 0.59014, 0.653063, 0.690604, 0.59014, 0.642678, 0.685117, 0.707965, 0.608892, 0.680603, 0.699094, 0.819762, 0.819762, 0.690604, 0.712013, 0.788093, 0.653063, 0.666105, 0.671169, 0.671169, 0.632174, 0.653063, 0.779859, 0.759478, 0.754692, 0.849326, 0.795062, 0.675549, 0.694846, 0.720929, 0.720929, 0.648219, 0.626927, 0.505461, 0.575842, 0.517562, 0.538167, 0.622677, 0…
109	Apaloderma vittatum	['Eukaryota', 'Metazoa', 'Chordata', 'Craniata', 'Vertebrata', 'Euteleostomi', 'Archelosauria', 'Archosauria', 'Dinosauria', 'Saurischia', 'Theropoda', 'Coelurosauria', 'Aves', 'Neognathae', 'Trogoniformes', 'Trogonidae', 'Apaloderma']	XP_009874382.1	838	[0.754692, 0.694846, 0.728858, 0.58069, 0.642678, 0.680603, 0.58069, 0.632174, 0.675549, 0.699094, 0.59508, 0.666105, 0.690604, 0.812494, 0.812494, 0.680603, 0.699094, 0.779859, 0.642678, 0.657645, 0.657645, 0.661982, 0.622677, 0.642678, 0.767246, 0.750527, 0.745909, 0.84206, 0.788093, 0.666105, 0.685117, 0.712013, 0.712013, 0.63748, 0.618285, 0.494003, 0.56648, 0.51388, 0.529623, 0.618285, 0.618…
110	Apteryx rowi	['Eukaryota', 'Metazoa', 'Chordata', 'Craniata', 'Vertebrata', 'Euteleostomi', 'Archelosauria', 'Archosauria', 'Dinosauria', 'Saurischia', 'Theropoda', 'Coelurosauria', 'Aves', 'Palaeognathae', 'Apterygiformes', 'Apterygidae', 'Apteryx']	XP_025934536.1	841	[0.767246, 0.707965, 0.73685, 0.59014, 0.653063, 0.690604, 0.59014, 0.642678, 0.685117, 0.707965, 0.608892, 0.680603, 0.699094, 0.819762, 0.819762, 0.690604, 0.712013, 0.788093, 0.653063, 0.666105, 0.671169, 0.671169, 0.632174, 0.653063, 0.779859, 0.759478, 0.754692, 0.849326, 0.795062, 0.675549, 0.694846, 0.720929, 0.720929, 0.648219, 0.626927, 0.505461, 0.575842, 0.517562, 0.538167, 0.622677, 0…
111	Apteryx mantelli mantelli	['Eukaryota', 'Metazoa', 'Chordata', 'Craniata', 'Vertebrata', 'Euteleostomi', 'Archelosauria', 'Archosauria', 'Dinosauria', 'Saurischia', 'Theropoda', 'Coelurosauria', 'Aves', 'Palaeognathae', 'Apterygiformes', 'Apterygidae', 'Apteryx', 'Apteryx mantelli']	XP_013814942.1	841	[0.767246, 0.707965, 0.73685, 0.59014, 0.653063, 0.690604, 0.59014, 0.642678, 0.685117, 0.707965, 0.608892, 0.680603, 0.699094, 0.819762, 0.819762, 0.690604, 0.712013, 0.788093, 0.653063, 0.666105, 0.671169, 0.671169, 0.632174, 0.653063, 0.779859, 0.759478, 0.754692, 0.849326, 0.795062, 0.675549, 0.694846, 0.720929, 0.720929, 0.648219, 0.626927, 0.505461, 0.575842, 0.517562, 0.538167, 0.622677, 0…
112	Dromaius novaehollandiae	['Eukaryota', 'Metazoa', 'Chordata', 'Craniata', 'Vertebrata', 'Euteleostomi', 'Archelosauria', 'Archosauria', 'Dinosauria', 'Saurischia', 'Theropoda', 'Coelurosauria', 'Aves', 'Palaeognathae', 'Casuariiformes', 'Dromaiidae', 'Dromaius']	XP_025951469.1	843	[0.767246, 0.707965, 0.73685, 0.59014, 0.653063, 0.690604, 0.59014, 0.642678, 0.685117, 0.707965, 0.608892, 0.680603, 0.699094, 0.819762, 0.819762, 0.690604, 0.712013, 0.788093, 0.653063, 0.666105, 0.671169, 0.671169, 0.632174, 0.653063, 0.779859, 0.759478, 0.754692, 0.849326, 0.795062, 0.675549, 0.694846, 0.720929, 0.720929, 0.648219, 0.626927, 0.505461, 0.575842, 0.517562, 0.538167, 0.622677, 0…
113	Struthio camelus australis	['Eukaryota', 'Metazoa', 'Chordata', 'Craniata', 'Vertebrata', 'Euteleostomi', 'Archelosauria', 'Archosauria', 'Dinosauria', 'Saurischia', 'Theropoda', 'Coelurosauria', 'Aves', 'Palaeognathae', 'Struthioniformes', 'Struthionidae', 'Struthio']	XP_009668699.1	842	[0.767246, 0.707965, 0.73685, 0.59014, 0.653063, 0.690604, 0.59014, 0.642678, 0.685117, 0.707965, 0.608892, 0.680603, 0.699094, 0.819762, 0.819762, 0.690604, 0.712013, 0.788093, 0.653063, 0.666105, 0.671169, 0.671169, 0.632174, 0.653063, 0.779859, 0.759478, 0.754692, 0.849326, 0.795062, 0.675549, 0.694846, 0.720929, 0.720929, 0.648219, 0.626927, 0.505461, 0.575842, 0.517562, 0.538167, 0.622677, 0…
114	Nothoprocta perdicaria	['Eukaryota', 'Metazoa', 'Chordata', 'Craniata', 'Vertebrata', 'Euteleostomi', 'Archelosauria', 'Archosauria', 'Dinosauria', 'Saurischia', 'Theropoda', 'Coelurosauria', 'Aves', 'Palaeognathae', 'Tinamiformes', 'Tinamidae', 'Nothoprocta']	XP_025894396.1	841	[0.73685, 0.675549, 0.712013, 0.562014, 0.622677, 0.661982, 0.562014, 0.613573, 0.657645, 0.680603, 0.575842, 0.653063, 0.671169, 0.801317, 0.801317, 0.661982, 0.680603, 0.767246, 0.622677, 0.63748, 0.63748, 0.642678, 0.604312, 0.622677, 0.754692, 0.733139, 0.733139, 0.83125, 0.771762, 0.648219, 0.666105, 0.694846, 0.694846, 0.622677, 0.59917, 0.483068, 0.553315, 0.497853, 0.517562, 0.604312, 0.6…
115	Tinamus guttatus	['Eukaryota', 'Metazoa', 'Chordata', 'Craniata', 'Vertebrata', 'Euteleostomi', 'Archelosauria', 'Archosauria', 'Dinosauria', 'Saurischia', 'Theropoda', 'Coelurosauria', 'Aves', 'Palaeognathae', 'Tinamiformes', 'Tinamidae', 'Tinamus']	XP_010210208.1	841	[0.73685, 0.675549, 0.712013, 0.562014, 0.622677, 0.661982, 0.562014, 0.613573, 0.657645, 0.680603, 0.575842, 0.653063, 0.671169, 0.801317, 0.801317, 0.661982, 0.680603, 0.767246, 0.622677, 0.63748, 0.63748, 0.642678, 0.604312, 0.622677, 0.754692, 0.733139, 0.733139, 0.83125, 0.771762, 0.648219, 0.666105, 0.694846, 0.694846, 0.622677, 0.59917, 0.483068, 0.549308, 0.497853, 0.51388, 0.59917, 0.604…
116	Chelonia mydas	['Eukaryota', 'Metazoa', 'Chordata', 'Craniata', 'Vertebrata', 'Euteleostomi', 'Archelosauria', 'Testudines', 'Cryptodira', 'Durocryptodira', 'Americhelydia', 'Chelonioidea', 'Cheloniidae', 'Chelonia']	XP_007055803.1	831	[0.767246, 0.707965, 0.73685, 0.59014, 0.653063, 0.690604, 0.59014, 0.642678, 0.685117, 0.707965, 0.608892, 0.680603, 0.699094, 0.819762, 0.819762, 0.690604, 0.712013, 0.788093, 0.653063, 0.666105, 0.671169, 0.671169, 0.632174, 0.653063, 0.779859, 0.759478, 0.754692, 0.849326, 0.795062, 0.675549, 0.694846, 0.720929, 0.720929, 0.648219, 0.626927, 0.505461, 0.575842, 0.517562, 0.538167, 0.622677, 0…
117	Terrapene carolina triunguis	['Eukaryota', 'Metazoa', 'Chordata', 'Craniata', 'Vertebrata', 'Euteleostomi', 'Archelosauria', 'Testudines', 'Cryptodira', 'Durocryptodira', 'Testudinoidea', 'Emydidae', 'Terrapene']	XP_026507032.1	685	[0.808535, 0.798249, 0.81615, 0.84206, 0.846163, 0.76285, 0.685117, 0.608892, 0.541878, 0.562014, 0.517562, 0.534167, 0.461924, 0.465241, 0.465241, 0.486429, 0.490133, 0.480142, 0.476583, 0.505461, 0.497853, 0.494003, 0.509769, 0.51388, 0.505461, 0.505461, 0.58069, 0.671169, 0.724957, 0.720929, 0.720929, 0.788093, 0.791621, 0.856457, 0.894241, 0.885302, 0.865454, 0.856457, 0.868118, 0.823549, 0.7…
118	Gopherus evgoodei	['Eukaryota', 'Metazoa', 'Chordata', 'Craniata', 'Vertebrata', 'Euteleostomi', 'Archelosauria', 'Testudines', 'Cryptodira', 'Durocryptodira', 'Testudinoidea', 'Testudinidae', 'Gopherus']	XP_030415504.1	839	[0.759478, 0.699094, 0.728858, 0.58069, 0.642678, 0.680603, 0.58069, 0.632174, 0.675549, 0.699094, 0.59508, 0.671169, 0.690604, 0.81615, 0.81615, 0.680603, 0.703578, 0.779859, 0.642678, 0.657645, 0.661982, 0.661982, 0.622677, 0.642678, 0.771762, 0.750527, 0.750527, 0.846163, 0.788093, 0.666105, 0.685117, 0.712013, 0.712013, 0.642678, 0.618285, 0.494003, 0.56648, 0.509769, 0.529623, 0.613573, 0.61…
119	Pelodiscus sinensis	['Eukaryota', 'Metazoa', 'Chordata', 'Craniata', 'Vertebrata', 'Euteleostomi', 'Archelosauria', 'Testudines', 'Cryptodira', 'Trionychia', 'Trionychidae', 'Pelodiscus']	XP_006128650.1	839	[0.767246, 0.707965, 0.73685, 0.59014, 0.653063, 0.690604, 0.59014, 0.642678, 0.685117, 0.707965, 0.608892, 0.680603, 0.703578, 0.823549, 0.823549, 0.694846, 0.712013, 0.791621, 0.657645, 0.671169, 0.671169, 0.675549, 0.63748, 0.657645, 0.784345, 0.76285, 0.76285, 0.852992, 0.798249, 0.680603, 0.699094, 0.724957, 0.724957, 0.653063, 0.632174, 0.505461, 0.575842, 0.521092, 0.538167, 0.626927, 0.62…
120	Falco peregrinus	['Eukaryota', 'Metazoa', 'Chordata', 'Craniata', 'Vertebrata', 'Euteleostomi', 'Archosauria', 'Dinosauria', 'Saurischia', 'Theropoda', 'Coelurosauria', 'Aves', 'Neognathae', 'Falconiformes', 'Falconidae', 'Falco']	XP_005243806.1	824	[0.767246, 0.707965, 0.73685, 0.59014, 0.653063, 0.690604, 0.59014, 0.642678, 0.685117, 0.707965, 0.608892, 0.680603, 0.699094, 0.819762, 0.819762, 0.690604, 0.712013, 0.788093, 0.653063, 0.666105, 0.671169, 0.671169, 0.632174, 0.653063, 0.779859, 0.759478, 0.754692, 0.849326, 0.795062, 0.675549, 0.694846, 0.720929, 0.720929, 0.648219, 0.626927, 0.505461, 0.575842, 0.517562, 0.538167, 0.622677, 0…
121	Falco cherrug	['Eukaryota', 'Metazoa', 'Chordata', 'Craniata', 'Vertebrata', 'Euteleostomi', 'Archosauria', 'Dinosauria', 'Saurischia', 'Theropoda', 'Coelurosauria', 'Aves', 'Neognathae', 'Falconiformes', 'Falconidae', 'Falco']	XP_005441177.1	827	[0.767246, 0.707965, 0.73685, 0.59014, 0.653063, 0.690604, 0.59014, 0.642678, 0.685117, 0.707965, 0.608892, 0.680603, 0.699094, 0.819762, 0.819762, 0.690604, 0.712013, 0.788093, 0.653063, 0.666105, 0.671169, 0.671169, 0.632174, 0.653063, 0.779859, 0.759478, 0.754692, 0.849326, 0.795062, 0.675549, 0.694846, 0.720929, 0.720929, 0.648219, 0.626927, 0.505461, 0.575842, 0.517562, 0.538167, 0.622677, 0…
122	Melopsittacus undulatus	['Eukaryota', 'Metazoa', 'Chordata', 'Craniata', 'Vertebrata', 'Euteleostomi', 'Archosauria', 'Dinosauria', 'Saurischia', 'Theropoda', 'Coelurosauria', 'Aves', 'Neognathae', 'Psittaciformes', 'Psittacidae', 'Melopsittacus']	XP_030905279.1	835	[0.767246, 0.707965, 0.73685, 0.59014, 0.653063, 0.690604, 0.59014, 0.642678, 0.685117, 0.707965, 0.608892, 0.680603, 0.703578, 0.823549, 0.823549, 0.694846, 0.712013, 0.791621, 0.657645, 0.671169, 0.671169, 0.675549, 0.63748, 0.657645, 0.784345, 0.76285, 0.76285, 0.852992, 0.798249, 0.680603, 0.699094, 0.724957, 0.724957, 0.653063, 0.632174, 0.505461, 0.575842, 0.521092, 0.538167, 0.626927, 0.62…
123	Latimeria chalumnae	['Eukaryota', 'Metazoa', 'Chordata', 'Craniata', 'Vertebrata', 'Euteleostomi', 'Coelacanthiformes', 'Coelacanthidae', 'Latimeria']	XP_014346588.1	825	[0.549308, 0.436924, 0.377384, 0.422041, 0.418646, 0.458154, 0.494003, 0.468512, 0.490133, 0.41194, 0.450668, 0.509769, 0.486429, 0.509769, 0.517562, 0.5017, 0.505461, 0.604312, 0.541878, 0.541878, 0.450668, 0.534167, 0.642678, 0.622677, 0.63748, 0.694846, 0.690604, 0.562014, 0.63748, 0.666105, 0.801317, 0.798249, 0.653063, 0.613573, 0.707965, 0.562014, 0.575842, 0.58069, 0.557691, 0.525368, 0.54…
124	Gekko japonicus	['Eukaryota', 'Metazoa', 'Chordata', 'Craniata', 'Vertebrata', 'Euteleostomi', 'Lepidosauria', 'Squamata', 'Bifurcata', 'Gekkota', 'Gekkonidae', 'Gekkoninae', 'Gekko']	XP_015275562.1	840	[0.759478, 0.694846, 0.728858, 0.585406, 0.642678, 0.680603, 0.585406, 0.632174, 0.675549, 0.699094, 0.59917, 0.675549, 0.694846, 0.81615, 0.81615, 0.685117, 0.703578, 0.779859, 0.648219, 0.657645, 0.661982, 0.666105, 0.626927, 0.648219, 0.771762, 0.754692, 0.750527, 0.84206, 0.788093, 0.666105, 0.685117, 0.712013, 0.712013, 0.63748, 0.618285, 0.497853, 0.56648, 0.51388, 0.529623, 0.618285, 0.618…
125	Podarcis muralis	['Eukaryota', 'Metazoa', 'Chordata', 'Craniata', 'Vertebrata', 'Euteleostomi', 'Lepidosauria', 'Squamata', 'Bifurcata', 'Unidentata', 'Episquamata', 'Laterata', 'Lacertibaenia', 'Lacertidae', 'Podarcis']	XP_028580390.1	853	[0.534167, 0.450668, 0.390993, 0.335645, 0.370445, 0.346032, 0.380708, 0.298791, 0.349426, 0.394753, 0.418646, 0.398279, 0.394753, 0.401658, 0.476583, 0.521092, 0.468512, 0.517562, 0.418646, 0.440853, 0.51388, 0.422041, 0.505461, 0.59917, 0.680603, 0.562014, 0.648219, 0.666105, 0.805026, 0.805026, 0.657645, 0.680603, 0.76285, 0.618285, 0.632174, 0.63748, 0.63748, 0.604312, 0.626927, 0.767246, 0.7…
126	Pogona vitticeps	['Eukaryota', 'Metazoa', 'Chordata', 'Craniata', 'Vertebrata', 'Euteleostomi', 'Lepidosauria', 'Squamata', 'Bifurcata', 'Unidentata', 'Episquamata', 'Toxicofera', 'Iguania', 'Acrodonta', 'Agamidae', 'Amphibolurinae', 'Pogona']	XP_020665847.1	845	[0.301917, 0.380708, 0.447574, 0.480142, 0.414856, 0.458154, 0.494003, 0.545602, 0.59014, 0.557691, 0.585406, 0.529623, 0.525368, 0.521092, 0.433034, 0.509769, 0.604312, 0.685117, 0.570702, 0.648219, 0.671169, 0.805026, 0.801317, 0.661982, 0.685117, 0.767246, 0.622677, 0.63748, 0.642678, 0.642678, 0.604312, 0.626927, 0.76285, 0.741537, 0.73685, 0.837511, 0.779859, 0.653063, 0.671169, 0.703578, 0.…
127	Anolis carolinensis	['Eukaryota', 'Metazoa', 'Chordata', 'Craniata', 'Vertebrata', 'Euteleostomi', 'Lepidosauria', 'Squamata', 'Bifurcata', 'Unidentata', 'Episquamata', 'Toxicofera', 'Iguania', 'Dactyloidae', 'Anolis']	XP_003214571.1	837	[0.754692, 0.685117, 0.720929, 0.575842, 0.63748, 0.671169, 0.575842, 0.626927, 0.671169, 0.694846, 0.653063, 0.724957, 0.741537, 0.859585, 0.862302, 0.73685, 0.759478, 0.827927, 0.703578, 0.712013, 0.716283, 0.720929, 0.690604, 0.707965, 0.819762, 0.805026, 0.801317, 0.885302, 0.83125, 0.720929, 0.741537, 0.716283, 0.716283, 0.63748, 0.618285, 0.494003, 0.557691, 0.505461, 0.521092, 0.608892, 0.…
128	Thamnophis sirtalis	['Eukaryota', 'Metazoa', 'Chordata', 'Craniata', 'Vertebrata', 'Euteleostomi', 'Lepidosauria', 'Squamata', 'Bifurcata', 'Unidentata', 'Episquamata', 'Toxicofera', 'Serpentes', 'Colubroidea', 'Colubridae', 'Natricinae', 'Thamnophis']	XP_013931428.1	848	[0.447574, 0.525368, 0.447574, 0.387226, 0.335645, 0.25031, 0.284882, 0.271506, 0.30533, 0.232838, 0.278302, 0.335645, 0.328603, 0.25406, 0.370445, 0.359901, 0.359901, 0.454136, 0.494003, 0.494003, 0.387226, 0.394753, 0.384043, 0.370445, 0.447574, 0.529623, 0.653063, 0.538167, 0.613573, 0.632174, 0.775545, 0.775545, 0.622677, 0.642678, 0.73685, 0.585406, 0.604312, 0.604312, 0.608892, 0.570702, 0.…
129	Thamnophis elegans	['Eukaryota', 'Metazoa', 'Chordata', 'Craniata', 'Vertebrata', 'Euteleostomi', 'Lepidosauria', 'Squamata', 'Bifurcata', 'Unidentata', 'Episquamata', 'Toxicofera', 'Serpentes', 'Colubroidea', 'Colubridae', 'Natricinae', 'Thamnophis']	XP_032084407.1	848	[0.447574, 0.525368, 0.447574, 0.387226, 0.335645, 0.25031, 0.284882, 0.271506, 0.30533, 0.232838, 0.278302, 0.335645, 0.328603, 0.25406, 0.370445, 0.359901, 0.359901, 0.454136, 0.494003, 0.494003, 0.387226, 0.394753, 0.384043, 0.370445, 0.447574, 0.529623, 0.653063, 0.538167, 0.613573, 0.632174, 0.775545, 0.775545, 0.622677, 0.642678, 0.73685, 0.585406, 0.604312, 0.604312, 0.608892, 0.570702, 0.…
130	Notechis scutatus	['Eukaryota', 'Metazoa', 'Chordata', 'Craniata', 'Vertebrata', 'Euteleostomi', 'Lepidosauria', 'Squamata', 'Bifurcata', 'Unidentata', 'Episquamata', 'Toxicofera', 'Serpentes', 'Colubroidea', 'Elapidae', 'Acanthophiinae', 'Notechis']	XP_026526869.1	848	[0.465241, 0.541878, 0.465241, 0.408655, 0.356642, 0.271506, 0.30533, 0.291804, 0.324872, 0.25406, 0.298791, 0.352862, 0.346032, 0.275179, 0.387226, 0.377384, 0.377384, 0.468512, 0.509769, 0.509769, 0.40511, 0.41194, 0.398279, 0.384043, 0.461924, 0.541878, 0.666105, 0.553315, 0.626927, 0.648219, 0.788093, 0.784345, 0.63748, 0.661982, 0.750527, 0.604312, 0.618285, 0.622677, 0.622677, 0.585406, 0.6…
131	Pseudonaja textilis	['Eukaryota', 'Metazoa', 'Chordata', 'Craniata', 'Vertebrata', 'Euteleostomi', 'Lepidosauria', 'Squamata', 'Bifurcata', 'Unidentata', 'Episquamata', 'Toxicofera', 'Serpentes', 'Colubroidea', 'Elapidae', 'Acanthophiinae', 'Pseudonaja']	XP_026564863.1	848	[0.465241, 0.541878, 0.465241, 0.408655, 0.356642, 0.271506, 0.30533, 0.291804, 0.324872, 0.25406, 0.298791, 0.352862, 0.346032, 0.275179, 0.387226, 0.377384, 0.377384, 0.468512, 0.509769, 0.509769, 0.40511, 0.41194, 0.398279, 0.384043, 0.461924, 0.541878, 0.666105, 0.553315, 0.626927, 0.648219, 0.788093, 0.784345, 0.63748, 0.661982, 0.750527, 0.604312, 0.618285, 0.622677, 0.622677, 0.585406, 0.6…
132	Python bivittatus	['Eukaryota', 'Metazoa', 'Chordata', 'Craniata', 'Vertebrata', 'Euteleostomi', 'Lepidosauria', 'Squamata', 'Bifurcata', 'Unidentata', 'Episquamata', 'Toxicofera', 'Serpentes', 'Henophidia', 'Pythonidae', 'Python']	XP_007428159.1	831	[0.759478, 0.694846, 0.728858, 0.585406, 0.642678, 0.680603, 0.585406, 0.632174, 0.675549, 0.699094, 0.59917, 0.675549, 0.694846, 0.81615, 0.81615, 0.685117, 0.703578, 0.779859, 0.648219, 0.657645, 0.661982, 0.666105, 0.626927, 0.648219, 0.771762, 0.754692, 0.750527, 0.84206, 0.788093, 0.666105, 0.685117, 0.712013, 0.712013, 0.63748, 0.618285, 0.497853, 0.56648, 0.51388, 0.529623, 0.618285, 0.618…
133	Chrysochloris asiatica	['Eukaryota', 'Metazoa', 'Chordata', 'Craniata', 'Vertebrata', 'Euteleostomi', 'Mammalia', 'Eutheria', 'Afrotheria', 'Chrysochloridae', 'Chrysochlorinae', 'Chrysochloris']	XP_006865617.1	853	[0.712013, 0.653063, 0.685117, 0.538167, 0.59508, 0.570702, 0.494003, 0.538167, 0.58069, 0.608892, 0.517562, 0.585406, 0.604312, 0.750527, 0.754692, 0.59917, 0.622677, 0.712013, 0.562014, 0.575842, 0.575842, 0.58069, 0.545602, 0.562014, 0.699094, 0.680603, 0.720929, 0.819762, 0.76285, 0.63748, 0.657645, 0.685117, 0.685117, 0.608892, 0.585406, 0.465241, 0.538167, 0.483068, 0.5017, 0.585406, 0.5901…
134	Loxodonta africana	['Eukaryota', 'Metazoa', 'Chordata', 'Craniata', 'Vertebrata', 'Euteleostomi', 'Mammalia', 'Eutheria', 'Afrotheria', 'Proboscidea', 'Elephantidae', 'Loxodonta']	XP_023402114.1	860	[0.784345, 0.661982, 0.549308, 0.422041, 0.465241, 0.458154, 0.454136, 0.408655, 0.440853, 0.418646, 0.444081, 0.384043, 0.380708, 0.390993, 0.366687, 0.291804, 0.298791, 0.288399, 0.298791, 0.380708, 0.422041, 0.401658, 0.377384, 0.458154, 0.529623, 0.440853, 0.483068, 0.529623, 0.604312, 0.494003, 0.557691, 0.58069, 0.73685, 0.728858, 0.570702, 0.59508, 0.694846, 0.545602, 0.562014, 0.562014, 0…
135	Trichechus manatus latirostris	['Eukaryota', 'Metazoa', 'Chordata', 'Craniata', 'Vertebrata', 'Euteleostomi', 'Mammalia', 'Eutheria', 'Afrotheria', 'Sirenia', 'Trichechidae', 'Trichechus']	XP_023582109.1	860	[0.788093, 0.671169, 0.562014, 0.4292, 0.472492, 0.509769, 0.5017, 0.454136, 0.483068, 0.465241, 0.483068, 0.422041, 0.422041, 0.433034, 0.408655, 0.335645, 0.342579, 0.332115, 0.346032, 0.42561, 0.468512, 0.450668, 0.422041, 0.505461, 0.632174, 0.529623, 0.541878, 0.59014, 0.671169, 0.549308, 0.622677, 0.648219, 0.791621, 0.788093, 0.632174, 0.661982, 0.750527, 0.604312, 0.622677, 0.626927, 0.62…
136	Echinops telfairi	['Eukaryota', 'Metazoa', 'Chordata', 'Craniata', 'Vertebrata', 'Euteleostomi', 'Mammalia', 'Eutheria', 'Afrotheria', 'Tenrecidae', 'Tenrecinae', 'Echinops']	XP_030740721.1	785	[0.604312, 0.549308, 0.585406, 0.458154, 0.51388, 0.497853, 0.42561, 0.472492, 0.51388, 0.538167, 0.461924, 0.521092, 0.545602, 0.712013, 0.712013, 0.553315, 0.58069, 0.690604, 0.541878, 0.557691, 0.562014, 0.562014, 0.534167, 0.553315, 0.699094, 0.675549, 0.716283, 0.827927, 0.775545, 0.648219, 0.675549, 0.707965, 0.712013, 0.648219, 0.618285, 0.505461, 0.59917, 0.545602, 0.570702, 0.675549, 0.6…
137	Orycteropus afer afer	['Eukaryota', 'Metazoa', 'Chordata', 'Craniata', 'Vertebrata', 'Euteleostomi', 'Mammalia', 'Eutheria', 'Afrotheria', 'Tubulidentata', 'Orycteropodidae', 'Orycteropus']	XP_007939619.1	773	[0.675549, 0.622677, 0.661982, 0.525368, 0.585406, 0.56648, 0.494003, 0.541878, 0.59014, 0.613573, 0.529623, 0.59917, 0.626927, 0.779859, 0.784345, 0.642678, 0.671169, 0.767246, 0.626927, 0.653063, 0.657645, 0.661982, 0.632174, 0.657645, 0.784345, 0.771762, 0.801317, 0.885302, 0.846163, 0.745909, 0.767246, 0.795062, 0.798249, 0.741537, 0.720929, 0.59014, 0.680603, 0.622677, 0.648219, 0.73685, 0.7…
138	Galeopterus variegatus	['Eukaryota', 'Metazoa', 'Chordata', 'Craniata', 'Vertebrata', 'Euteleostomi', 'Mammalia', 'Eutheria', 'Euarchontoglires', 'Dermoptera', 'Cynocephalidae', 'Galeopterus']	XP_008582089.1	840	[0.716283, 0.653063, 0.690604, 0.538167, 0.59917, 0.575842, 0.494003, 0.541878, 0.585406, 0.608892, 0.521092, 0.59014, 0.608892, 0.754692, 0.754692, 0.604312, 0.626927, 0.716283, 0.56648, 0.58069, 0.58069, 0.585406, 0.549308, 0.56648, 0.703578, 0.685117, 0.724957, 0.823549, 0.767246, 0.642678, 0.661982, 0.690604, 0.690604, 0.613573, 0.585406, 0.468512, 0.538167, 0.486429, 0.5017, 0.59014, 0.59014…
139	Oryctolagus cuniculus	['Eukaryota', 'Metazoa', 'Chordata', 'Craniata', 'Vertebrata', 'Euteleostomi', 'Mammalia', 'Eutheria', 'Euarchontoglires', 'Glires', 'Lagomorpha', 'Leporidae', 'Oryctolagus']	XP_008270323.1	843	[0.716283, 0.653063, 0.690604, 0.538167, 0.59917, 0.575842, 0.494003, 0.541878, 0.585406, 0.608892, 0.521092, 0.59014, 0.608892, 0.754692, 0.754692, 0.604312, 0.626927, 0.716283, 0.56648, 0.58069, 0.58069, 0.585406, 0.549308, 0.56648, 0.703578, 0.685117, 0.724957, 0.823549, 0.767246, 0.642678, 0.661982, 0.690604, 0.690604, 0.613573, 0.585406, 0.468512, 0.538167, 0.486429, 0.5017, 0.59014, 0.59014…
140	Ochotona princeps	['Eukaryota', 'Metazoa', 'Chordata', 'Craniata', 'Vertebrata', 'Euteleostomi', 'Mammalia', 'Eutheria', 'Euarchontoglires', 'Glires', 'Lagomorpha', 'Ochotonidae', 'Ochotona']	XP_004584476.1	843	[0.712013, 0.642678, 0.680603, 0.529623, 0.585406, 0.562014, 0.486429, 0.534167, 0.575842, 0.59917, 0.509769, 0.575842, 0.59917, 0.745909, 0.745909, 0.59508, 0.618285, 0.707965, 0.557691, 0.56648, 0.570702, 0.575842, 0.541878, 0.557691, 0.699094, 0.675549, 0.716283, 0.81615, 0.759478, 0.632174, 0.653063, 0.680603, 0.685117, 0.604312, 0.575842, 0.461924, 0.529623, 0.476583, 0.494003, 0.58069, 0.58…
141	Castor canadensis	['Eukaryota', 'Metazoa', 'Chordata', 'Craniata', 'Vertebrata', 'Euteleostomi', 'Mammalia', 'Eutheria', 'Euarchontoglires', 'Glires', 'Rodentia', 'Castorimorpha', 'Castoridae', 'Castor']	XP_020030760.1	841	[0.712013, 0.642678, 0.680603, 0.529623, 0.585406, 0.562014, 0.486429, 0.534167, 0.575842, 0.59917, 0.509769, 0.575842, 0.59917, 0.745909, 0.745909, 0.59508, 0.618285, 0.707965, 0.557691, 0.56648, 0.570702, 0.575842, 0.541878, 0.557691, 0.699094, 0.675549, 0.716283, 0.81615, 0.759478, 0.632174, 0.653063, 0.680603, 0.685117, 0.604312, 0.575842, 0.461924, 0.529623, 0.476583, 0.494003, 0.58069, 0.58…
142	Dipodomys ordii	['Eukaryota', 'Metazoa', 'Chordata', 'Craniata', 'Vertebrata', 'Euteleostomi', 'Mammalia', 'Eutheria', 'Euarchontoglires', 'Glires', 'Rodentia', 'Castorimorpha', 'Heteromyidae', 'Dipodomyinae', 'Dipodomys']	XP_012869027.1	825	[0.703578, 0.626927, 0.671169, 0.521092, 0.575842, 0.549308, 0.472492, 0.517562, 0.557691, 0.585406, 0.5017, 0.56648, 0.585406, 0.733139, 0.73685, 0.575842, 0.59917, 0.694846, 0.538167, 0.549308, 0.549308, 0.549308, 0.521092, 0.538167, 0.680603, 0.661982, 0.707965, 0.812494, 0.754692, 0.613573, 0.63748, 0.657645, 0.661982, 0.585406, 0.557691, 0.440853, 0.509769, 0.461924, 0.480142, 0.56648, 0.566…
143	Octodon degus	['Eukaryota', 'Metazoa', 'Chordata', 'Craniata', 'Vertebrata', 'Euteleostomi', 'Mammalia', 'Eutheria', 'Euarchontoglires', 'Glires', 'Rodentia', 'Hystricognathi', 'Octodontidae', 'Octodon']	XP_012372648.2	796	[0.557691, 0.436924, 0.342579, 0.222385, 0.275179, 0.271506, 0.271506, 0.222385, 0.25406, 0.247041, 0.271506, 0.200174, 0.206376, 0.225814, 0.21291, 0.147574, 0.155435, 0.144935, 0.161087, 0.25031, 0.30533, 0.295083, 0.284882, 0.380708, 0.461924, 0.377384, 0.4292, 0.480142, 0.557691, 0.465241, 0.529623, 0.557691, 0.733139, 0.716283, 0.553315, 0.585406, 0.694846, 0.545602, 0.58069, 0.585406, 0.585…
144	Fukomys damarensis	['Eukaryota', 'Metazoa', 'Chordata', 'Craniata', 'Vertebrata', 'Euteleostomi', 'Mammalia', 'Eutheria', 'Euarchontoglires', 'Glires', 'Rodentia', 'Hystricomorpha', 'Bathyergidae', 'Fukomys']	XP_010643727.2	921	[0.865454, 0.876521, 0.859585, 0.876521, 0.894241, 0.905695, 0.915074, 0.93079, 0.889439, 0.903857, 0.834292, 0.801317, 0.871313, 0.83125, 0.846163, 0.852992, 0.859585, 0.76285, 0.666105, 0.699094, 0.73685, 0.671169, 0.690604, 0.707965, 0.707965, 0.661982, 0.56648, 0.570702, 0.562014, 0.557691, 0.538167, 0.666105, 0.745909, 0.733139, 0.767246, 0.754692, 0.76285, 0.750527, 0.846163, 0.903857, 0.90…
145	Heterocephalus glaber	['Eukaryota', 'Metazoa', 'Chordata', 'Craniata', 'Vertebrata', 'Euteleostomi', 'Mammalia', 'Eutheria', 'Euarchontoglires', 'Glires', 'Rodentia', 'Hystricomorpha', 'Bathyergidae', 'Heterocephalus']	XP_004837307.1	920	[0.868118, 0.882776, 0.862302, 0.879233, 0.903857, 0.910643, 0.91684, 0.93079, 0.891961, 0.899122, 0.901269, 0.876521, 0.919029, 0.89662, 0.905695, 0.912647, 0.912647, 0.849326, 0.771762, 0.798249, 0.83125, 0.771762, 0.775545, 0.795062, 0.791621, 0.745909, 0.661982, 0.666105, 0.661982, 0.657645, 0.648219, 0.657645, 0.703578, 0.694846, 0.694846, 0.680603, 0.694846, 0.680603, 0.784345, 0.852992, 0.…
146	Cavia porcellus	['Eukaryota', 'Metazoa', 'Chordata', 'Craniata', 'Vertebrata', 'Euteleostomi', 'Mammalia', 'Eutheria', 'Euarchontoglires', 'Glires', 'Rodentia', 'Hystricomorpha', 'Caviidae', 'Cavia']	XP_013010698.1	847	[0.712013, 0.642678, 0.680603, 0.529623, 0.585406, 0.562014, 0.486429, 0.534167, 0.575842, 0.59917, 0.509769, 0.575842, 0.59917, 0.745909, 0.745909, 0.59508, 0.618285, 0.707965, 0.557691, 0.56648, 0.570702, 0.575842, 0.541878, 0.557691, 0.699094, 0.675549, 0.716283, 0.81615, 0.759478, 0.632174, 0.653063, 0.680603, 0.685117, 0.604312, 0.575842, 0.461924, 0.529623, 0.476583, 0.494003, 0.58069, 0.58…
147	Chinchilla lanigera	['Eukaryota', 'Metazoa', 'Chordata', 'Craniata', 'Vertebrata', 'Euteleostomi', 'Mammalia', 'Eutheria', 'Euarchontoglires', 'Glires', 'Rodentia', 'Hystricomorpha', 'Chinchillidae', 'Chinchilla']	XP_013362607.1	866	[0.791621, 0.671169, 0.562014, 0.433034, 0.476583, 0.468512, 0.465241, 0.418646, 0.450668, 0.4292, 0.454136, 0.394753, 0.390993, 0.401658, 0.377384, 0.301917, 0.311707, 0.298791, 0.311707, 0.394753, 0.433034, 0.414856, 0.387226, 0.468512, 0.541878, 0.454136, 0.497853, 0.541878, 0.618285, 0.505461, 0.570702, 0.59917, 0.750527, 0.745909, 0.585406, 0.613573, 0.707965, 0.557691, 0.575842, 0.575842, 0…
148	Jaculus jaculus	['Eukaryota', 'Metazoa', 'Chordata', 'Craniata', 'Vertebrata', 'Euteleostomi', 'Mammalia', 'Eutheria', 'Euarchontoglires', 'Glires', 'Rodentia', 'Myomorpha', 'Dipodoidea', 'Dipodidae', 'Dipodinae', 'Jaculus']	XP_004649766.1	808	[0.56648, 0.509769, 0.549308, 0.42561, 0.480142, 0.461924, 0.384043, 0.433034, 0.476583, 0.497853, 0.422041, 0.486429, 0.509769, 0.671169, 0.666105, 0.505461, 0.534167, 0.632174, 0.483068, 0.497853, 0.5017, 0.505461, 0.472492, 0.490133, 0.626927, 0.608892, 0.657645, 0.784345, 0.712013, 0.56648, 0.59014, 0.618285, 0.618285, 0.545602, 0.521092, 0.41194, 0.490133, 0.440853, 0.461924, 0.549308, 0.549…
149	Mesocricetus auratus	['Eukaryota', 'Metazoa', 'Chordata', 'Craniata', 'Vertebrata', 'Euteleostomi', 'Mammalia', 'Eutheria', 'Euarchontoglires', 'Glires', 'Rodentia', 'Myomorpha', 'Muroidea', 'Cricetidae', 'Cricetinae', 'Mesocricetus']	XP_021084425.1	918	[0.298791, 0.308712, 0.359901, 0.40511, 0.408655, 0.447574, 0.483068, 0.51388, 0.562014, 0.51388, 0.541878, 0.545602, 0.648219, 0.622677, 0.680603, 0.759478, 0.754692, 0.788093, 0.703578, 0.741537, 0.741537, 0.767246, 0.699094, 0.703578, 0.613573, 0.653063, 0.613573, 0.604312, 0.618285, 0.618285, 0.608892, 0.59917, 0.657645, 0.626927, 0.626927, 0.666105, 0.666105, 0.680603, 0.685117, 0.690604, 0.…
150	Peromyscus maniculatus bairdii	['Eukaryota', 'Metazoa', 'Chordata', 'Craniata', 'Vertebrata', 'Euteleostomi', 'Mammalia', 'Eutheria', 'Euarchontoglires', 'Glires', 'Rodentia', 'Myomorpha', 'Muroidea', 'Cricetidae', 'Neotominae', 'Peromyscus']	XP_015847506.1	788	[0.784345, 0.661982, 0.553315, 0.42561, 0.468512, 0.5017, 0.494003, 0.444081, 0.476583, 0.454136, 0.476583, 0.414856, 0.41194, 0.422041, 0.401658, 0.324872, 0.332115, 0.321458, 0.335645, 0.414856, 0.454136, 0.436924, 0.408655, 0.490133, 0.56648, 0.472492, 0.483068, 0.529623, 0.608892, 0.490133, 0.553315, 0.575842, 0.728858, 0.724957, 0.553315, 0.575842, 0.675549, 0.521092, 0.534167, 0.529623, 0.5…
151	Peromyscus leucopus	['Eukaryota', 'Metazoa', 'Chordata', 'Craniata', 'Vertebrata', 'Euteleostomi', 'Mammalia', 'Eutheria', 'Euarchontoglires', 'Glires', 'Rodentia', 'Myomorpha', 'Muroidea', 'Cricetidae', 'Neotominae', 'Peromyscus']	XP_028732983.1	860	[0.784345, 0.661982, 0.553315, 0.42561, 0.468512, 0.5017, 0.494003, 0.444081, 0.476583, 0.454136, 0.476583, 0.414856, 0.41194, 0.422041, 0.401658, 0.324872, 0.332115, 0.321458, 0.335645, 0.414856, 0.458154, 0.440853, 0.41194, 0.494003, 0.575842, 0.480142, 0.494003, 0.541878, 0.618285, 0.5017, 0.570702, 0.59508, 0.750527, 0.741537, 0.58069, 0.608892, 0.707965, 0.557691, 0.575842, 0.575842, 0.58069…
152	Meriones unguiculatus	['Eukaryota', 'Metazoa', 'Chordata', 'Craniata', 'Vertebrata', 'Euteleostomi', 'Mammalia', 'Eutheria', 'Euarchontoglires', 'Glires', 'Rodentia', 'Myomorpha', 'Muroidea', 'Muridae', 'Gerbillinae', 'Meriones']	XP_021509333.1	860	[0.784345, 0.661982, 0.553315, 0.42561, 0.468512, 0.5017, 0.494003, 0.444081, 0.476583, 0.454136, 0.476583, 0.414856, 0.41194, 0.422041, 0.401658, 0.324872, 0.332115, 0.321458, 0.335645, 0.414856, 0.458154, 0.440853, 0.41194, 0.494003, 0.575842, 0.480142, 0.494003, 0.541878, 0.618285, 0.5017, 0.570702, 0.59508, 0.750527, 0.741537, 0.58069, 0.608892, 0.707965, 0.557691, 0.575842, 0.575842, 0.58069…
153	Grammomys surdaster	['Eukaryota', 'Metazoa', 'Chordata', 'Craniata', 'Vertebrata', 'Euteleostomi', 'Mammalia', 'Eutheria', 'Euarchontoglires', 'Glires', 'Rodentia', 'Myomorpha', 'Muroidea', 'Muridae', 'Murinae', 'Grammomys']	XP_028637967.1	855	[0.784345, 0.661982, 0.553315, 0.42561, 0.468512, 0.5017, 0.494003, 0.444081, 0.476583, 0.454136, 0.476583, 0.414856, 0.41194, 0.422041, 0.401658, 0.324872, 0.332115, 0.321458, 0.335645, 0.414856, 0.458154, 0.440853, 0.41194, 0.494003, 0.575842, 0.480142, 0.494003, 0.541878, 0.618285, 0.5017, 0.570702, 0.59508, 0.750527, 0.741537, 0.58069, 0.608892, 0.707965, 0.557691, 0.575842, 0.575842, 0.58069…
154	Mastomys coucha	['Eukaryota', 'Metazoa', 'Chordata', 'Craniata', 'Vertebrata', 'Euteleostomi', 'Mammalia', 'Eutheria', 'Euarchontoglires', 'Glires', 'Rodentia', 'Myomorpha', 'Muroidea', 'Muridae', 'Murinae', 'Mastomys']	XP_031212971.1	857	[0.784345, 0.661982, 0.553315, 0.42561, 0.468512, 0.5017, 0.494003, 0.444081, 0.476583, 0.454136, 0.476583, 0.414856, 0.41194, 0.422041, 0.401658, 0.324872, 0.332115, 0.321458, 0.335645, 0.414856, 0.458154, 0.440853, 0.41194, 0.494003, 0.575842, 0.480142, 0.494003, 0.541878, 0.618285, 0.5017, 0.570702, 0.59508, 0.750527, 0.741537, 0.58069, 0.608892, 0.707965, 0.557691, 0.575842, 0.575842, 0.58069…
155	Mus pahari	['Eukaryota', 'Metazoa', 'Chordata', 'Craniata', 'Vertebrata', 'Euteleostomi', 'Mammalia', 'Eutheria', 'Euarchontoglires', 'Glires', 'Rodentia', 'Myomorpha', 'Muroidea', 'Muridae', 'Murinae', 'Mus', 'Coelomys']	XP_029396476.1	857	[0.784345, 0.661982, 0.553315, 0.42561, 0.468512, 0.5017, 0.494003, 0.444081, 0.476583, 0.454136, 0.476583, 0.414856, 0.41194, 0.422041, 0.401658, 0.324872, 0.332115, 0.321458, 0.335645, 0.414856, 0.458154, 0.440853, 0.41194, 0.494003, 0.575842, 0.480142, 0.494003, 0.541878, 0.618285, 0.5017, 0.570702, 0.59508, 0.750527, 0.741537, 0.58069, 0.608892, 0.707965, 0.557691, 0.575842, 0.575842, 0.58069…
156	Mus musculus	['Eukaryota', 'Metazoa', 'Chordata', 'Craniata', 'Vertebrata', 'Euteleostomi', 'Mammalia', 'Eutheria', 'Euarchontoglires', 'Glires', 'Rodentia', 'Myomorpha', 'Muroidea', 'Muridae', 'Murinae', 'Mus', 'Mus']	NP_001351344.1	857	[0.784345, 0.661982, 0.553315, 0.42561, 0.468512, 0.5017, 0.494003, 0.444081, 0.476583, 0.454136, 0.476583, 0.414856, 0.41194, 0.422041, 0.401658, 0.324872, 0.332115, 0.321458, 0.335645, 0.414856, 0.458154, 0.440853, 0.41194, 0.494003, 0.575842, 0.480142, 0.494003, 0.541878, 0.618285, 0.5017, 0.570702, 0.59508, 0.750527, 0.741537, 0.58069, 0.608892, 0.707965, 0.557691, 0.575842, 0.575842, 0.58069…
157	Mus caroli	['Eukaryota', 'Metazoa', 'Chordata', 'Craniata', 'Vertebrata', 'Euteleostomi', 'Mammalia', 'Eutheria', 'Euarchontoglires', 'Glires', 'Rodentia', 'Myomorpha', 'Muroidea', 'Muridae', 'Murinae', 'Mus', 'Mus']	XP_021034251.1	857	[0.784345, 0.661982, 0.553315, 0.42561, 0.468512, 0.5017, 0.494003, 0.444081, 0.476583, 0.454136, 0.476583, 0.414856, 0.41194, 0.422041, 0.401658, 0.324872, 0.332115, 0.321458, 0.335645, 0.414856, 0.458154, 0.440853, 0.41194, 0.494003, 0.575842, 0.480142, 0.494003, 0.541878, 0.618285, 0.5017, 0.570702, 0.59508, 0.750527, 0.741537, 0.58069, 0.608892, 0.707965, 0.557691, 0.575842, 0.575842, 0.58069…
158	Rattus norvegicus	['Eukaryota', 'Metazoa', 'Chordata', 'Craniata', 'Vertebrata', 'Euteleostomi', 'Mammalia', 'Eutheria', 'Euarchontoglires', 'Glires', 'Rodentia', 'Myomorpha', 'Muroidea', 'Muridae', 'Murinae', 'Rattus']	NP_001102454.1	484	[0.699094, 0.632174, 0.671169, 0.521092, 0.575842, 0.553315, 0.476583, 0.521092, 0.56648, 0.59014, 0.5017, 0.56648, 0.59014, 0.73685, 0.73685, 0.58069, 0.604312, 0.699094, 0.549308, 0.557691, 0.562014, 0.562014, 0.529623, 0.549308, 0.690604, 0.666105, 0.712013, 0.812494, 0.754692, 0.622677, 0.642678, 0.675549, 0.675549, 0.59917, 0.570702, 0.454136, 0.525368, 0.472492, 0.490133, 0.575842, 0.575842…
159	Microtus ochrogaster	['Eukaryota', 'Metazoa', 'Chordata', 'Craniata', 'Vertebrata', 'Euteleostomi', 'Mammalia', 'Eutheria', 'Euarchontoglires', 'Glires', 'Rodentia', 'Sciurognathi', 'Muroidea', 'Cricetidae', 'Arvicolinae', 'Microtus']	XP_013204463.1	845	[0.699094, 0.557691, 0.461924, 0.339168, 0.384043, 0.414856, 0.408655, 0.359901, 0.387226, 0.374039, 0.394753, 0.321458, 0.328603, 0.342579, 0.328603, 0.25031, 0.26085, 0.25031, 0.268042, 0.356642, 0.401658, 0.387226, 0.370445, 0.461924, 0.538167, 0.447574, 0.465241, 0.517562, 0.59917, 0.486429, 0.553315, 0.585406, 0.750527, 0.733139, 0.56648, 0.59917, 0.699094, 0.549308, 0.575842, 0.575842, 0.57…
160	Cricetulus griseus	['Eukaryota', 'Metazoa', 'Chordata', 'Craniata', 'Vertebrata', 'Euteleostomi', 'Mammalia', 'Eutheria', 'Euarchontoglires', 'Glires', 'Rodentia', 'Sciurognathi', 'Muroidea', 'Cricetidae', 'Cricetinae', 'Cricetulus']	XP_007643849.1	858	[0.784345, 0.661982, 0.553315, 0.42561, 0.468512, 0.5017, 0.494003, 0.444081, 0.476583, 0.454136, 0.476583, 0.414856, 0.41194, 0.422041, 0.401658, 0.324872, 0.332115, 0.321458, 0.335645, 0.414856, 0.458154, 0.440853, 0.41194, 0.494003, 0.575842, 0.480142, 0.494003, 0.541878, 0.618285, 0.5017, 0.570702, 0.59508, 0.750527, 0.741537, 0.58069, 0.608892, 0.707965, 0.557691, 0.575842, 0.575842, 0.58069…
161	Nannospalax galili	['Eukaryota', 'Metazoa', 'Chordata', 'Craniata', 'Vertebrata', 'Euteleostomi', 'Mammalia', 'Eutheria', 'Euarchontoglires', 'Glires', 'Rodentia', 'Sciurognathi', 'Muroidea', 'Spalacidae', 'Spalacinae', 'Nannospalax']	XP_008848013.2	941	[0.023963, 0.043307, 0.074921, 0.037156, 0.056825, 0.042364, 0.056825, 0.076542, 0.094817, 0.125101, 0.100716, 0.074921, 0.058088, 0.094817, 0.079919, 0.137348, 0.206376, 0.281712, 0.342579, 0.370445, 0.288399, 0.264545, 0.268042, 0.17593, 0.295083, 0.30533, 0.387226, 0.398279, 0.401658, 0.41194, 0.41194, 0.483068, 0.570702, 0.703578, 0.690604, 0.827927, 0.81615, 0.819762, 0.812494, 0.784345, 0.6…
162	Ictidomys tridecemlineatus	['Eukaryota', 'Metazoa', 'Chordata', 'Craniata', 'Vertebrata', 'Euteleostomi', 'Mammalia', 'Eutheria', 'Euarchontoglires', 'Glires', 'Rodentia', 'Sciuromorpha', 'Sciuridae', 'Xerinae', 'Marmotini', 'Ictidomys']	XP_005321260.1	843	[0.712013, 0.642678, 0.680603, 0.529623, 0.585406, 0.562014, 0.486429, 0.534167, 0.575842, 0.59917, 0.509769, 0.575842, 0.59917, 0.745909, 0.745909, 0.59508, 0.618285, 0.707965, 0.557691, 0.56648, 0.570702, 0.575842, 0.541878, 0.557691, 0.699094, 0.675549, 0.716283, 0.81615, 0.759478, 0.632174, 0.653063, 0.680603, 0.685117, 0.604312, 0.575842, 0.461924, 0.529623, 0.476583, 0.494003, 0.58069, 0.58…
163	Marmota marmota marmota	['Eukaryota', 'Metazoa', 'Chordata', 'Craniata', 'Vertebrata', 'Euteleostomi', 'Mammalia', 'Eutheria', 'Euarchontoglires', 'Glires', 'Rodentia', 'Sciuromorpha', 'Sciuridae', 'Xerinae', 'Marmotini', 'Marmota']	XP_015349067.1	843	[0.712013, 0.642678, 0.680603, 0.529623, 0.585406, 0.562014, 0.486429, 0.534167, 0.575842, 0.59917, 0.509769, 0.575842, 0.59917, 0.745909, 0.745909, 0.59508, 0.618285, 0.707965, 0.557691, 0.56648, 0.570702, 0.575842, 0.541878, 0.557691, 0.699094, 0.675549, 0.716283, 0.81615, 0.759478, 0.632174, 0.653063, 0.680603, 0.685117, 0.604312, 0.575842, 0.461924, 0.529623, 0.476583, 0.494003, 0.58069, 0.58…
164	Marmota flaviventris	['Eukaryota', 'Metazoa', 'Chordata', 'Craniata', 'Vertebrata', 'Euteleostomi', 'Mammalia', 'Eutheria', 'Euarchontoglires', 'Glires', 'Rodentia', 'Sciuromorpha', 'Sciuridae', 'Xerinae', 'Marmotini', 'Marmota']	XP_027787268.1	843	[0.712013, 0.642678, 0.680603, 0.529623, 0.585406, 0.562014, 0.486429, 0.534167, 0.575842, 0.59917, 0.509769, 0.575842, 0.59917, 0.745909, 0.745909, 0.59508, 0.618285, 0.707965, 0.557691, 0.56648, 0.570702, 0.575842, 0.541878, 0.557691, 0.699094, 0.675549, 0.716283, 0.81615, 0.759478, 0.632174, 0.653063, 0.680603, 0.685117, 0.604312, 0.575842, 0.461924, 0.529623, 0.476583, 0.494003, 0.58069, 0.58…
165	Urocitellus parryii	['Eukaryota', 'Metazoa', 'Chordata', 'Craniata', 'Vertebrata', 'Euteleostomi', 'Mammalia', 'Eutheria', 'Euarchontoglires', 'Glires', 'Rodentia', 'Sciuromorpha', 'Sciuridae', 'Xerinae', 'Marmotini', 'Urocitellus']	XP_026256479.1	862	[0.791621, 0.671169, 0.562014, 0.433034, 0.476583, 0.468512, 0.465241, 0.418646, 0.450668, 0.4292, 0.454136, 0.394753, 0.390993, 0.401658, 0.377384, 0.301917, 0.311707, 0.298791, 0.311707, 0.394753, 0.433034, 0.414856, 0.387226, 0.468512, 0.541878, 0.454136, 0.497853, 0.541878, 0.618285, 0.505461, 0.570702, 0.59917, 0.750527, 0.745909, 0.585406, 0.613573, 0.707965, 0.557691, 0.575842, 0.575842, 0…
166	Cercocebus atys	['Eukaryota', 'Metazoa', 'Chordata', 'Craniata', 'Vertebrata', 'Euteleostomi', 'Mammalia', 'Eutheria', 'Euarchontoglires', 'Primates', 'Haplorrhini', 'Catarrhini', 'Cercopithecidae', 'Cercopithecinae', 'Cercocebus']	XP_011945270.1	843	[0.712013, 0.642678, 0.680603, 0.529623, 0.585406, 0.562014, 0.486429, 0.534167, 0.575842, 0.59917, 0.509769, 0.575842, 0.59917, 0.745909, 0.745909, 0.59508, 0.618285, 0.707965, 0.557691, 0.56648, 0.570702, 0.575842, 0.541878, 0.557691, 0.699094, 0.675549, 0.716283, 0.81615, 0.759478, 0.632174, 0.653063, 0.680603, 0.685117, 0.604312, 0.575842, 0.461924, 0.529623, 0.476583, 0.494003, 0.58069, 0.58…
167	Chlorocebus sabaeus	['Eukaryota', 'Metazoa', 'Chordata', 'Craniata', 'Vertebrata', 'Euteleostomi', 'Mammalia', 'Eutheria', 'Euarchontoglires', 'Primates', 'Haplorrhini', 'Catarrhini', 'Cercopithecidae', 'Cercopithecinae', 'Chlorocebus']	XP_007985381.1	843	[0.712013, 0.642678, 0.680603, 0.529623, 0.585406, 0.562014, 0.486429, 0.534167, 0.575842, 0.59917, 0.509769, 0.575842, 0.59917, 0.745909, 0.745909, 0.59508, 0.618285, 0.707965, 0.557691, 0.56648, 0.570702, 0.575842, 0.541878, 0.557691, 0.699094, 0.675549, 0.716283, 0.81615, 0.759478, 0.632174, 0.653063, 0.680603, 0.685117, 0.604312, 0.575842, 0.461924, 0.529623, 0.476583, 0.494003, 0.58069, 0.58…
168	Macaca mulatta	['Eukaryota', 'Metazoa', 'Chordata', 'Craniata', 'Vertebrata', 'Euteleostomi', 'Mammalia', 'Eutheria', 'Euarchontoglires', 'Primates', 'Haplorrhini', 'Catarrhini', 'Cercopithecidae', 'Cercopithecinae', 'Macaca']	XP_014999532.1	843	[0.712013, 0.642678, 0.680603, 0.529623, 0.585406, 0.562014, 0.486429, 0.534167, 0.575842, 0.59917, 0.509769, 0.575842, 0.59917, 0.745909, 0.745909, 0.59508, 0.618285, 0.707965, 0.557691, 0.56648, 0.570702, 0.575842, 0.541878, 0.557691, 0.699094, 0.675549, 0.716283, 0.81615, 0.759478, 0.632174, 0.653063, 0.680603, 0.685117, 0.604312, 0.575842, 0.461924, 0.529623, 0.476583, 0.494003, 0.58069, 0.58…
169	Macaca fascicularis	['Eukaryota', 'Metazoa', 'Chordata', 'Craniata', 'Vertebrata', 'Euteleostomi', 'Mammalia', 'Eutheria', 'Euarchontoglires', 'Primates', 'Haplorrhini', 'Catarrhini', 'Cercopithecidae', 'Cercopithecinae', 'Macaca']	XP_005561764.1	843	[0.712013, 0.642678, 0.680603, 0.529623, 0.585406, 0.562014, 0.486429, 0.534167, 0.575842, 0.59917, 0.509769, 0.575842, 0.59917, 0.745909, 0.745909, 0.59508, 0.618285, 0.707965, 0.557691, 0.56648, 0.570702, 0.575842, 0.541878, 0.557691, 0.699094, 0.675549, 0.716283, 0.81615, 0.759478, 0.632174, 0.653063, 0.680603, 0.685117, 0.604312, 0.575842, 0.461924, 0.529623, 0.476583, 0.494003, 0.58069, 0.58…
170	Macaca nemestrina	['Eukaryota', 'Metazoa', 'Chordata', 'Craniata', 'Vertebrata', 'Euteleostomi', 'Mammalia', 'Eutheria', 'Euarchontoglires', 'Primates', 'Haplorrhini', 'Catarrhini', 'Cercopithecidae', 'Cercopithecinae', 'Macaca']	XP_011760896.1	638	[0.216401, 0.26085, 0.209395, 0.257454, 0.298791, 0.324872, 0.284882, 0.328603, 0.346032, 0.394753, 0.418646, 0.440853, 0.497853, 0.51388, 0.509769, 0.529623, 0.626927, 0.666105, 0.707965, 0.76285, 0.808535, 0.808535, 0.801317, 0.856457, 0.84206, 0.827927, 0.823549, 0.874069, 0.823549, 0.771762, 0.716283, 0.685117, 0.59014, 0.63748, 0.575842, 0.575842, 0.608892, 0.529623, 0.465241, 0.51388, 0.483…
171	Mandrillus leucophaeus	['Eukaryota', 'Metazoa', 'Chordata', 'Craniata', 'Vertebrata', 'Euteleostomi', 'Mammalia', 'Eutheria', 'Euarchontoglires', 'Primates', 'Haplorrhini', 'Catarrhini', 'Cercopithecidae', 'Cercopithecinae', 'Mandrillus']	XP_011838495.1	843	[0.712013, 0.642678, 0.680603, 0.529623, 0.585406, 0.562014, 0.486429, 0.534167, 0.575842, 0.59917, 0.509769, 0.575842, 0.59917, 0.745909, 0.745909, 0.59508, 0.618285, 0.707965, 0.557691, 0.56648, 0.570702, 0.575842, 0.541878, 0.557691, 0.699094, 0.675549, 0.716283, 0.81615, 0.759478, 0.632174, 0.653063, 0.680603, 0.685117, 0.604312, 0.575842, 0.461924, 0.529623, 0.476583, 0.494003, 0.58069, 0.58…
172	Papio anubis	['Eukaryota', 'Metazoa', 'Chordata', 'Craniata', 'Vertebrata', 'Euteleostomi', 'Mammalia', 'Eutheria', 'Euarchontoglires', 'Primates', 'Haplorrhini', 'Catarrhini', 'Cercopithecidae', 'Cercopithecinae', 'Papio']	XP_031523870.1	843	[0.712013, 0.642678, 0.680603, 0.529623, 0.585406, 0.562014, 0.486429, 0.534167, 0.575842, 0.59917, 0.509769, 0.575842, 0.59917, 0.745909, 0.745909, 0.59508, 0.618285, 0.707965, 0.557691, 0.56648, 0.570702, 0.575842, 0.541878, 0.557691, 0.699094, 0.675549, 0.716283, 0.81615, 0.759478, 0.632174, 0.653063, 0.680603, 0.685117, 0.604312, 0.575842, 0.461924, 0.529623, 0.476583, 0.494003, 0.58069, 0.58…
173	Theropithecus gelada	['Eukaryota', 'Metazoa', 'Chordata', 'Craniata', 'Vertebrata', 'Euteleostomi', 'Mammalia', 'Eutheria', 'Euarchontoglires', 'Primates', 'Haplorrhini', 'Catarrhini', 'Cercopithecidae', 'Cercopithecinae', 'Theropithecus']	XP_025247026.1	843	[0.712013, 0.642678, 0.680603, 0.529623, 0.585406, 0.562014, 0.486429, 0.534167, 0.575842, 0.59917, 0.509769, 0.575842, 0.59917, 0.745909, 0.745909, 0.59508, 0.618285, 0.707965, 0.557691, 0.56648, 0.570702, 0.575842, 0.541878, 0.557691, 0.699094, 0.675549, 0.716283, 0.81615, 0.759478, 0.632174, 0.653063, 0.680603, 0.685117, 0.604312, 0.575842, 0.461924, 0.529623, 0.476583, 0.494003, 0.58069, 0.58…
174	Colobus angolensis palliatus	['Eukaryota', 'Metazoa', 'Chordata', 'Craniata', 'Vertebrata', 'Euteleostomi', 'Mammalia', 'Eutheria', 'Euarchontoglires', 'Primates', 'Haplorrhini', 'Catarrhini', 'Cercopithecidae', 'Colobinae', 'Colobus']	XP_011805205.1	841	[0.712013, 0.642678, 0.680603, 0.529623, 0.585406, 0.562014, 0.486429, 0.534167, 0.575842, 0.59917, 0.509769, 0.575842, 0.59917, 0.745909, 0.745909, 0.59508, 0.618285, 0.707965, 0.557691, 0.56648, 0.570702, 0.575842, 0.541878, 0.557691, 0.699094, 0.675549, 0.716283, 0.81615, 0.759478, 0.632174, 0.653063, 0.680603, 0.685117, 0.604312, 0.575842, 0.461924, 0.529623, 0.476583, 0.494003, 0.58069, 0.58…
175	Piliocolobus tephrosceles	['Eukaryota', 'Metazoa', 'Chordata', 'Craniata', 'Vertebrata', 'Euteleostomi', 'Mammalia', 'Eutheria', 'Euarchontoglires', 'Primates', 'Haplorrhini', 'Catarrhini', 'Cercopithecidae', 'Colobinae', 'Piliocolobus']	XP_026310975.1	799	[0.712013, 0.642678, 0.680603, 0.529623, 0.585406, 0.562014, 0.486429, 0.534167, 0.575842, 0.59917, 0.509769, 0.575842, 0.59917, 0.745909, 0.745909, 0.59508, 0.618285, 0.707965, 0.557691, 0.56648, 0.570702, 0.575842, 0.541878, 0.557691, 0.699094, 0.680603, 0.724957, 0.823549, 0.76285, 0.632174, 0.653063, 0.675549, 0.680603, 0.59917, 0.570702, 0.458154, 0.529623, 0.480142, 0.497853, 0.585406, 0.58…
176	Rhinopithecus roxellana	['Eukaryota', 'Metazoa', 'Chordata', 'Craniata', 'Vertebrata', 'Euteleostomi', 'Mammalia', 'Eutheria', 'Euarchontoglires', 'Primates', 'Haplorrhini', 'Catarrhini', 'Cercopithecidae', 'Colobinae', 'Rhinopithecus']	XP_030787406.1	843	[0.712013, 0.642678, 0.680603, 0.529623, 0.585406, 0.562014, 0.486429, 0.534167, 0.575842, 0.59917, 0.509769, 0.575842, 0.59917, 0.745909, 0.745909, 0.59508, 0.618285, 0.707965, 0.557691, 0.56648, 0.570702, 0.575842, 0.541878, 0.557691, 0.699094, 0.675549, 0.716283, 0.81615, 0.759478, 0.632174, 0.653063, 0.680603, 0.685117, 0.604312, 0.575842, 0.461924, 0.529623, 0.476583, 0.494003, 0.58069, 0.58…
177	Rhinopithecus bieti	['Eukaryota', 'Metazoa', 'Chordata', 'Craniata', 'Vertebrata', 'Euteleostomi', 'Mammalia', 'Eutheria', 'Euarchontoglires', 'Primates', 'Haplorrhini', 'Catarrhini', 'Cercopithecidae', 'Colobinae', 'Rhinopithecus']	XP_017738286.1	843	[0.712013, 0.642678, 0.680603, 0.529623, 0.585406, 0.562014, 0.486429, 0.534167, 0.575842, 0.59917, 0.509769, 0.575842, 0.59917, 0.745909, 0.745909, 0.59508, 0.618285, 0.707965, 0.557691, 0.56648, 0.570702, 0.575842, 0.541878, 0.557691, 0.699094, 0.675549, 0.716283, 0.81615, 0.759478, 0.632174, 0.653063, 0.680603, 0.685117, 0.604312, 0.575842, 0.461924, 0.529623, 0.476583, 0.494003, 0.58069, 0.58…
178	Gorilla gorilla gorilla	['Eukaryota', 'Metazoa', 'Chordata', 'Craniata', 'Vertebrata', 'Euteleostomi', 'Mammalia', 'Eutheria', 'Euarchontoglires', 'Primates', 'Haplorrhini', 'Catarrhini', 'Hominidae', 'Gorilla']	XP_004055454.1	843	[0.712013, 0.642678, 0.680603, 0.529623, 0.585406, 0.562014, 0.486429, 0.534167, 0.575842, 0.59917, 0.509769, 0.575842, 0.59917, 0.745909, 0.745909, 0.59508, 0.618285, 0.707965, 0.557691, 0.56648, 0.570702, 0.575842, 0.541878, 0.557691, 0.699094, 0.675549, 0.716283, 0.81615, 0.759478, 0.632174, 0.653063, 0.680603, 0.685117, 0.604312, 0.575842, 0.461924, 0.529623, 0.476583, 0.494003, 0.58069, 0.58…
179	Homo sapiens	['Eukaryota', 'Metazoa', 'Chordata', 'Craniata', 'Vertebrata', 'Euteleostomi', 'Mammalia', 'Eutheria', 'Euarchontoglires', 'Primates', 'Haplorrhini', 'Catarrhini', 'Hominidae', 'Homo']	NP_067062.1	843	[0.712013, 0.642678, 0.680603, 0.529623, 0.585406, 0.562014, 0.486429, 0.534167, 0.575842, 0.59917, 0.509769, 0.575842, 0.59917, 0.745909, 0.745909, 0.59508, 0.618285, 0.707965, 0.557691, 0.56648, 0.570702, 0.575842, 0.541878, 0.557691, 0.699094, 0.675549, 0.716283, 0.81615, 0.759478, 0.632174, 0.653063, 0.680603, 0.685117, 0.604312, 0.575842, 0.461924, 0.529623, 0.476583, 0.494003, 0.58069, 0.58…
180	Pan troglodytes	['Eukaryota', 'Metazoa', 'Chordata', 'Craniata', 'Vertebrata', 'Euteleostomi', 'Mammalia', 'Eutheria', 'Euarchontoglires', 'Primates', 'Haplorrhini', 'Catarrhini', 'Hominidae', 'Pan']	XP_001149216.1	843	[0.712013, 0.642678, 0.680603, 0.529623, 0.585406, 0.562014, 0.486429, 0.534167, 0.575842, 0.59917, 0.509769, 0.575842, 0.59917, 0.745909, 0.745909, 0.59508, 0.618285, 0.707965, 0.557691, 0.56648, 0.570702, 0.575842, 0.541878, 0.557691, 0.699094, 0.675549, 0.716283, 0.81615, 0.759478, 0.632174, 0.653063, 0.680603, 0.685117, 0.604312, 0.575842, 0.461924, 0.529623, 0.476583, 0.494003, 0.58069, 0.58…
181	Pan paniscus	['Eukaryota', 'Metazoa', 'Chordata', 'Craniata', 'Vertebrata', 'Euteleostomi', 'Mammalia', 'Eutheria', 'Euarchontoglires', 'Primates', 'Haplorrhini', 'Catarrhini', 'Hominidae', 'Pan']	XP_003824181.1	843	[0.712013, 0.642678, 0.680603, 0.529623, 0.585406, 0.562014, 0.486429, 0.534167, 0.575842, 0.59917, 0.509769, 0.575842, 0.59917, 0.745909, 0.745909, 0.59508, 0.618285, 0.707965, 0.557691, 0.56648, 0.570702, 0.575842, 0.541878, 0.557691, 0.699094, 0.675549, 0.716283, 0.81615, 0.759478, 0.632174, 0.653063, 0.680603, 0.685117, 0.604312, 0.575842, 0.461924, 0.529623, 0.476583, 0.494003, 0.58069, 0.58…
182	Pongo abelii	['Eukaryota', 'Metazoa', 'Chordata', 'Craniata', 'Vertebrata', 'Euteleostomi', 'Mammalia', 'Eutheria', 'Euarchontoglires', 'Primates', 'Haplorrhini', 'Catarrhini', 'Hominidae', 'Pongo']	XP_024087388.1	843	[0.712013, 0.642678, 0.680603, 0.529623, 0.585406, 0.562014, 0.486429, 0.534167, 0.575842, 0.59917, 0.509769, 0.575842, 0.59917, 0.745909, 0.745909, 0.59508, 0.618285, 0.707965, 0.557691, 0.56648, 0.570702, 0.575842, 0.541878, 0.557691, 0.699094, 0.675549, 0.716283, 0.81615, 0.759478, 0.632174, 0.653063, 0.680603, 0.685117, 0.604312, 0.575842, 0.461924, 0.529623, 0.476583, 0.494003, 0.58069, 0.58…
183	Hylobates moloch	['Eukaryota', 'Metazoa', 'Chordata', 'Craniata', 'Vertebrata', 'Euteleostomi', 'Mammalia', 'Eutheria', 'Euarchontoglires', 'Primates', 'Haplorrhini', 'Catarrhini', 'Hylobatidae', 'Hylobates']	XP_031990689.1	843	[0.712013, 0.642678, 0.680603, 0.529623, 0.585406, 0.562014, 0.486429, 0.534167, 0.575842, 0.59917, 0.509769, 0.575842, 0.59917, 0.745909, 0.745909, 0.59508, 0.618285, 0.707965, 0.557691, 0.56648, 0.570702, 0.575842, 0.541878, 0.557691, 0.699094, 0.675549, 0.716283, 0.81615, 0.759478, 0.632174, 0.653063, 0.680603, 0.685117, 0.604312, 0.575842, 0.461924, 0.529623, 0.476583, 0.494003, 0.58069, 0.58…
184	Nomascus leucogenys	['Eukaryota', 'Metazoa', 'Chordata', 'Craniata', 'Vertebrata', 'Euteleostomi', 'Mammalia', 'Eutheria', 'Euarchontoglires', 'Primates', 'Haplorrhini', 'Catarrhini', 'Hylobatidae', 'Nomascus']	XP_003263718.1	843	[0.712013, 0.642678, 0.680603, 0.529623, 0.585406, 0.562014, 0.486429, 0.534167, 0.575842, 0.59917, 0.509769, 0.575842, 0.59917, 0.745909, 0.745909, 0.59508, 0.618285, 0.707965, 0.557691, 0.56648, 0.570702, 0.575842, 0.541878, 0.557691, 0.699094, 0.675549, 0.716283, 0.81615, 0.759478, 0.632174, 0.653063, 0.680603, 0.685117, 0.604312, 0.575842, 0.461924, 0.529623, 0.476583, 0.494003, 0.58069, 0.58…
185	Aotus nancymaae	['Eukaryota', 'Metazoa', 'Chordata', 'Craniata', 'Vertebrata', 'Euteleostomi', 'Mammalia', 'Eutheria', 'Euarchontoglires', 'Primates', 'Haplorrhini', 'Platyrrhini', 'Aotidae', 'Aotus']	XP_012293595.1	843	[0.716283, 0.653063, 0.690604, 0.538167, 0.59917, 0.575842, 0.494003, 0.541878, 0.585406, 0.608892, 0.521092, 0.59014, 0.608892, 0.754692, 0.754692, 0.604312, 0.626927, 0.716283, 0.56648, 0.58069, 0.58069, 0.585406, 0.549308, 0.56648, 0.703578, 0.685117, 0.724957, 0.823549, 0.767246, 0.642678, 0.661982, 0.690604, 0.690604, 0.613573, 0.585406, 0.468512, 0.538167, 0.486429, 0.5017, 0.59014, 0.59014…
186	Callithrix jacchus	['Eukaryota', 'Metazoa', 'Chordata', 'Craniata', 'Vertebrata', 'Euteleostomi', 'Mammalia', 'Eutheria', 'Euarchontoglires', 'Primates', 'Haplorrhini', 'Platyrrhini', 'Cebidae', 'Callitrichinae', 'Callithrix', 'Callithrix']	XP_002754129.1	843	[0.712013, 0.642678, 0.680603, 0.529623, 0.585406, 0.562014, 0.486429, 0.534167, 0.575842, 0.59917, 0.509769, 0.575842, 0.59917, 0.745909, 0.745909, 0.59508, 0.618285, 0.707965, 0.557691, 0.56648, 0.570702, 0.575842, 0.541878, 0.557691, 0.699094, 0.675549, 0.716283, 0.81615, 0.759478, 0.632174, 0.653063, 0.680603, 0.685117, 0.604312, 0.575842, 0.461924, 0.529623, 0.476583, 0.494003, 0.58069, 0.58…
187	Cebus capucinus imitator	['Eukaryota', 'Metazoa', 'Chordata', 'Craniata', 'Vertebrata', 'Euteleostomi', 'Mammalia', 'Eutheria', 'Euarchontoglires', 'Primates', 'Haplorrhini', 'Platyrrhini', 'Cebidae', 'Cebinae', 'Cebus']	XP_017384006.1	749	[0.209395, 0.200174, 0.284882, 0.324872, 0.268042, 0.200174, 0.164327, 0.222385, 0.25406, 0.21291, 0.236433, 0.239899, 0.264545, 0.236433, 0.295083, 0.268042, 0.232838, 0.232838, 0.288399, 0.324872, 0.356642, 0.335645, 0.374039, 0.374039, 0.366687, 0.359901, 0.433034, 0.5017, 0.472492, 0.486429, 0.575842, 0.585406, 0.653063, 0.750527, 0.642678, 0.653063, 0.685117, 0.784345, 0.788093, 0.823549, 0.…
188	Sapajus apella	['Eukaryota', 'Metazoa', 'Chordata', 'Craniata', 'Vertebrata', 'Euteleostomi', 'Mammalia', 'Eutheria', 'Euarchontoglires', 'Primates', 'Haplorrhini', 'Platyrrhini', 'Cebidae', 'Cebinae', 'Sapajus']	XP_032102033.1	828	[0.716283, 0.653063, 0.690604, 0.538167, 0.59917, 0.575842, 0.494003, 0.541878, 0.585406, 0.608892, 0.521092, 0.59014, 0.608892, 0.754692, 0.754692, 0.604312, 0.626927, 0.716283, 0.56648, 0.58069, 0.58069, 0.585406, 0.549308, 0.56648, 0.703578, 0.685117, 0.724957, 0.823549, 0.767246, 0.642678, 0.661982, 0.690604, 0.690604, 0.613573, 0.585406, 0.468512, 0.538167, 0.486429, 0.5017, 0.59014, 0.59014…
189	Saimiri boliviensis boliviensis	['Eukaryota', 'Metazoa', 'Chordata', 'Craniata', 'Vertebrata', 'Euteleostomi', 'Mammalia', 'Eutheria', 'Euarchontoglires', 'Primates', 'Haplorrhini', 'Platyrrhini', 'Cebidae', 'Saimiriinae', 'Saimiri']	XP_010333688.1	786	[0.720929, 0.648219, 0.685117, 0.538167, 0.59508, 0.570702, 0.490133, 0.538167, 0.58069, 0.604312, 0.521092, 0.585406, 0.608892, 0.750527, 0.754692, 0.59917, 0.618285, 0.712013, 0.557691, 0.570702, 0.570702, 0.570702, 0.541878, 0.557691, 0.699094, 0.680603, 0.724957, 0.827927, 0.767246, 0.632174, 0.657645, 0.675549, 0.680603, 0.604312, 0.575842, 0.454136, 0.525368, 0.476583, 0.494003, 0.58069, 0.…
190	Carlito syrichta	['Eukaryota', 'Metazoa', 'Chordata', 'Craniata', 'Vertebrata', 'Euteleostomi', 'Mammalia', 'Eutheria', 'Euarchontoglires', 'Primates', 'Haplorrhini', 'Tarsiiformes', 'Tarsiidae', 'Carlito']	XP_008067779.1	843	[0.712013, 0.642678, 0.680603, 0.529623, 0.585406, 0.562014, 0.486429, 0.534167, 0.575842, 0.59917, 0.509769, 0.575842, 0.59917, 0.745909, 0.745909, 0.59508, 0.618285, 0.707965, 0.557691, 0.56648, 0.570702, 0.575842, 0.541878, 0.557691, 0.699094, 0.675549, 0.716283, 0.81615, 0.759478, 0.632174, 0.653063, 0.680603, 0.685117, 0.604312, 0.575842, 0.461924, 0.529623, 0.476583, 0.494003, 0.58069, 0.58…
191	Microcebus murinus	['Eukaryota', 'Metazoa', 'Chordata', 'Craniata', 'Vertebrata', 'Euteleostomi', 'Mammalia', 'Eutheria', 'Euarchontoglires', 'Primates', 'Strepsirrhini', 'Lemuriformes', 'Cheirogaleidae', 'Microcebus']	XP_012596638.1	862	[0.784345, 0.661982, 0.549308, 0.42561, 0.468512, 0.461924, 0.458154, 0.41194, 0.444081, 0.422041, 0.447574, 0.387226, 0.384043, 0.394753, 0.370445, 0.295083, 0.30533, 0.291804, 0.30533, 0.387226, 0.42561, 0.408655, 0.380708, 0.465241, 0.534167, 0.447574, 0.490133, 0.534167, 0.613573, 0.497853, 0.562014, 0.59014, 0.741537, 0.73685, 0.575842, 0.604312, 0.699094, 0.549308, 0.56648, 0.56648, 0.56648…
192	Propithecus coquereli	['Eukaryota', 'Metazoa', 'Chordata', 'Craniata', 'Vertebrata', 'Euteleostomi', 'Mammalia', 'Eutheria', 'Euarchontoglires', 'Primates', 'Strepsirrhini', 'Lemuriformes', 'Indriidae', 'Propithecus']	XP_012511635.1	843	[0.712013, 0.642678, 0.680603, 0.529623, 0.585406, 0.562014, 0.486429, 0.534167, 0.575842, 0.59917, 0.509769, 0.575842, 0.59917, 0.745909, 0.745909, 0.59508, 0.618285, 0.707965, 0.557691, 0.56648, 0.570702, 0.575842, 0.541878, 0.557691, 0.699094, 0.675549, 0.716283, 0.81615, 0.759478, 0.632174, 0.653063, 0.680603, 0.685117, 0.604312, 0.575842, 0.461924, 0.529623, 0.476583, 0.494003, 0.58069, 0.58…
193	Otolemur garnettii	['Eukaryota', 'Metazoa', 'Chordata', 'Craniata', 'Vertebrata', 'Euteleostomi', 'Mammalia', 'Eutheria', 'Euarchontoglires', 'Primates', 'Strepsirrhini', 'Lorisiformes', 'Galagidae', 'Otolemur']	XP_023363409.1	786	[0.414856, 0.461924, 0.549308, 0.562014, 0.461924, 0.480142, 0.497853, 0.51388, 0.538167, 0.56648, 0.58069, 0.618285, 0.720929, 0.608892, 0.608892, 0.642678, 0.741537, 0.745909, 0.779859, 0.712013, 0.59014, 0.525368, 0.51388, 0.490133, 0.414856, 0.490133, 0.505461, 0.497853, 0.476583, 0.468512, 0.458154, 0.440853, 0.377384, 0.298791, 0.380708, 0.394753, 0.301917, 0.247041, 0.225814, 0.222385, 0.1…
194	Tupaia chinensis	['Eukaryota', 'Metazoa', 'Chordata', 'Craniata', 'Vertebrata', 'Euteleostomi', 'Mammalia', 'Eutheria', 'Euarchontoglires', 'Scandentia', 'Tupaiidae', 'Tupaia']	XP_006170569.1	861	[0.791621, 0.671169, 0.562014, 0.433034, 0.476583, 0.468512, 0.465241, 0.418646, 0.450668, 0.4292, 0.454136, 0.394753, 0.390993, 0.401658, 0.377384, 0.301917, 0.311707, 0.298791, 0.311707, 0.394753, 0.433034, 0.414856, 0.387226, 0.468512, 0.541878, 0.454136, 0.497853, 0.541878, 0.618285, 0.505461, 0.570702, 0.59917, 0.750527, 0.745909, 0.585406, 0.613573, 0.707965, 0.557691, 0.575842, 0.575842, 0…
195	Camelus ferus	['Eukaryota', 'Metazoa', 'Chordata', 'Craniata', 'Vertebrata', 'Euteleostomi', 'Mammalia', 'Eutheria', 'Laurasiatheria', 'Artiodactyla', 'Tylopoda', 'Camelidae', 'Camelus']	XP_006184571.1	843	[0.716283, 0.653063, 0.690604, 0.538167, 0.59917, 0.575842, 0.494003, 0.541878, 0.585406, 0.608892, 0.521092, 0.59014, 0.608892, 0.754692, 0.754692, 0.604312, 0.626927, 0.716283, 0.56648, 0.58069, 0.58069, 0.585406, 0.549308, 0.56648, 0.703578, 0.685117, 0.724957, 0.823549, 0.767246, 0.642678, 0.661982, 0.690604, 0.690604, 0.613573, 0.585406, 0.468512, 0.538167, 0.486429, 0.5017, 0.59014, 0.59014…
196	Canis lupus familiaris	['Eukaryota', 'Metazoa', 'Chordata', 'Craniata', 'Vertebrata', 'Euteleostomi', 'Mammalia', 'Eutheria', 'Laurasiatheria', 'Carnivora', 'Caniformia', 'Canidae', 'Canis']	XP_022278166.1	822	[0.791621, 0.671169, 0.562014, 0.433034, 0.476583, 0.468512, 0.465241, 0.418646, 0.450668, 0.4292, 0.454136, 0.394753, 0.390993, 0.401658, 0.377384, 0.301917, 0.311707, 0.298791, 0.311707, 0.394753, 0.433034, 0.414856, 0.387226, 0.468512, 0.541878, 0.454136, 0.497853, 0.541878, 0.618285, 0.505461, 0.570702, 0.59917, 0.750527, 0.745909, 0.585406, 0.613573, 0.707965, 0.557691, 0.575842, 0.575842, 0…
197	Canis lupus dingo	['Eukaryota', 'Metazoa', 'Chordata', 'Craniata', 'Vertebrata', 'Euteleostomi', 'Mammalia', 'Eutheria', 'Laurasiatheria', 'Carnivora', 'Caniformia', 'Canidae', 'Canis']	XP_025298155.1	862	[0.791621, 0.671169, 0.562014, 0.433034, 0.476583, 0.468512, 0.465241, 0.418646, 0.450668, 0.4292, 0.454136, 0.394753, 0.390993, 0.401658, 0.377384, 0.301917, 0.311707, 0.298791, 0.311707, 0.394753, 0.433034, 0.414856, 0.387226, 0.468512, 0.541878, 0.454136, 0.497853, 0.541878, 0.618285, 0.505461, 0.570702, 0.59917, 0.750527, 0.745909, 0.585406, 0.613573, 0.707965, 0.557691, 0.575842, 0.575842, 0…
198	Vulpes vulpes	['Eukaryota', 'Metazoa', 'Chordata', 'Craniata', 'Vertebrata', 'Euteleostomi', 'Mammalia', 'Eutheria', 'Laurasiatheria', 'Carnivora', 'Caniformia', 'Canidae', 'Vulpes']	XP_025864322.1	843	[0.712013, 0.642678, 0.680603, 0.529623, 0.585406, 0.562014, 0.486429, 0.534167, 0.575842, 0.59917, 0.509769, 0.575842, 0.59917, 0.745909, 0.745909, 0.59508, 0.618285, 0.707965, 0.557691, 0.56648, 0.570702, 0.575842, 0.541878, 0.557691, 0.699094, 0.675549, 0.716283, 0.81615, 0.759478, 0.632174, 0.653063, 0.680603, 0.685117, 0.604312, 0.575842, 0.461924, 0.529623, 0.476583, 0.494003, 0.58069, 0.58…
199	Enhydra lutris kenyoni	['Eukaryota', 'Metazoa', 'Chordata', 'Craniata', 'Vertebrata', 'Euteleostomi', 'Mammalia', 'Eutheria', 'Laurasiatheria', 'Carnivora', 'Caniformia', 'Mustelidae', 'Lutrinae', 'Enhydra']	XP_022360863.1	843	[0.712013, 0.642678, 0.680603, 0.529623, 0.585406, 0.562014, 0.486429, 0.534167, 0.575842, 0.59917, 0.509769, 0.575842, 0.59917, 0.745909, 0.745909, 0.59508, 0.618285, 0.707965, 0.557691, 0.56648, 0.570702, 0.575842, 0.541878, 0.557691, 0.699094, 0.675549, 0.716283, 0.81615, 0.759478, 0.632174, 0.653063, 0.680603, 0.685117, 0.604312, 0.575842, 0.461924, 0.529623, 0.476583, 0.494003, 0.58069, 0.58…
200	Mustela putorius furo	['Eukaryota', 'Metazoa', 'Chordata', 'Craniata', 'Vertebrata', 'Euteleostomi', 'Mammalia', 'Eutheria', 'Laurasiatheria', 'Carnivora', 'Caniformia', 'Mustelidae', 'Mustelinae', 'Mustela']	XP_012912934.1	843	[0.712013, 0.642678, 0.680603, 0.529623, 0.585406, 0.562014, 0.486429, 0.534167, 0.575842, 0.59917, 0.509769, 0.575842, 0.59917, 0.745909, 0.745909, 0.59508, 0.618285, 0.707965, 0.557691, 0.56648, 0.570702, 0.575842, 0.541878, 0.557691, 0.699094, 0.675549, 0.716283, 0.81615, 0.759478, 0.632174, 0.653063, 0.680603, 0.685117, 0.604312, 0.575842, 0.461924, 0.529623, 0.476583, 0.494003, 0.58069, 0.58…
201	Mustela erminea	['Eukaryota', 'Metazoa', 'Chordata', 'Craniata', 'Vertebrata', 'Euteleostomi', 'Mammalia', 'Eutheria', 'Laurasiatheria', 'Carnivora', 'Caniformia', 'Mustelidae', 'Mustelinae', 'Mustela']	XP_032200925.1	862	[0.791621, 0.671169, 0.562014, 0.433034, 0.476583, 0.468512, 0.465241, 0.418646, 0.450668, 0.4292, 0.454136, 0.394753, 0.390993, 0.401658, 0.377384, 0.301917, 0.311707, 0.298791, 0.311707, 0.394753, 0.433034, 0.414856, 0.387226, 0.468512, 0.541878, 0.454136, 0.497853, 0.541878, 0.618285, 0.505461, 0.570702, 0.59917, 0.750527, 0.745909, 0.585406, 0.613573, 0.707965, 0.557691, 0.575842, 0.575842, 0…
202	Odobenus rosmarus divergens	['Eukaryota', 'Metazoa', 'Chordata', 'Craniata', 'Vertebrata', 'Euteleostomi', 'Mammalia', 'Eutheria', 'Laurasiatheria', 'Carnivora', 'Caniformia', 'Odobenidae', 'Odobenus']	XP_004399462.1	843	[0.712013, 0.642678, 0.680603, 0.529623, 0.585406, 0.562014, 0.486429, 0.534167, 0.575842, 0.59917, 0.509769, 0.575842, 0.59917, 0.745909, 0.745909, 0.59508, 0.618285, 0.707965, 0.557691, 0.56648, 0.570702, 0.575842, 0.541878, 0.557691, 0.699094, 0.675549, 0.716283, 0.81615, 0.759478, 0.632174, 0.653063, 0.680603, 0.685117, 0.604312, 0.575842, 0.461924, 0.529623, 0.476583, 0.494003, 0.58069, 0.58…
203	Callorhinus ursinus	['Eukaryota', 'Metazoa', 'Chordata', 'Craniata', 'Vertebrata', 'Euteleostomi', 'Mammalia', 'Eutheria', 'Laurasiatheria', 'Carnivora', 'Caniformia', 'Otariidae', 'Callorhinus']	XP_025725505.1	843	[0.712013, 0.642678, 0.680603, 0.529623, 0.585406, 0.562014, 0.486429, 0.534167, 0.575842, 0.59917, 0.509769, 0.575842, 0.59917, 0.745909, 0.745909, 0.59508, 0.618285, 0.707965, 0.557691, 0.56648, 0.570702, 0.575842, 0.541878, 0.557691, 0.699094, 0.675549, 0.716283, 0.81615, 0.759478, 0.632174, 0.653063, 0.680603, 0.685117, 0.604312, 0.575842, 0.461924, 0.529623, 0.476583, 0.494003, 0.58069, 0.58…
204	Eumetopias jubatus	['Eukaryota', 'Metazoa', 'Chordata', 'Craniata', 'Vertebrata', 'Euteleostomi', 'Mammalia', 'Eutheria', 'Laurasiatheria', 'Carnivora', 'Caniformia', 'Otariidae', 'Eumetopias']	XP_027945064.1	843	[0.712013, 0.642678, 0.680603, 0.529623, 0.585406, 0.562014, 0.486429, 0.534167, 0.575842, 0.59917, 0.509769, 0.575842, 0.59917, 0.745909, 0.745909, 0.59508, 0.618285, 0.707965, 0.557691, 0.56648, 0.570702, 0.575842, 0.541878, 0.557691, 0.699094, 0.675549, 0.716283, 0.81615, 0.759478, 0.632174, 0.653063, 0.680603, 0.685117, 0.604312, 0.575842, 0.461924, 0.529623, 0.476583, 0.494003, 0.58069, 0.58…
205	Zalophus californianus	['Eukaryota', 'Metazoa', 'Chordata', 'Craniata', 'Vertebrata', 'Euteleostomi', 'Mammalia', 'Eutheria', 'Laurasiatheria', 'Carnivora', 'Caniformia', 'Otariidae', 'Zalophus']	XP_027425461.1	862	[0.791621, 0.671169, 0.562014, 0.433034, 0.476583, 0.468512, 0.465241, 0.418646, 0.450668, 0.4292, 0.454136, 0.394753, 0.390993, 0.401658, 0.377384, 0.301917, 0.311707, 0.298791, 0.311707, 0.394753, 0.433034, 0.414856, 0.387226, 0.468512, 0.541878, 0.454136, 0.497853, 0.541878, 0.618285, 0.505461, 0.570702, 0.59917, 0.750527, 0.745909, 0.585406, 0.613573, 0.707965, 0.557691, 0.575842, 0.575842, 0…
206	Leptonychotes weddellii	['Eukaryota', 'Metazoa', 'Chordata', 'Craniata', 'Vertebrata', 'Euteleostomi', 'Mammalia', 'Eutheria', 'Laurasiatheria', 'Carnivora', 'Caniformia', 'Phocidae', 'Leptonychotes']	XP_006731024.1	843	[0.712013, 0.642678, 0.680603, 0.529623, 0.585406, 0.562014, 0.486429, 0.534167, 0.575842, 0.59917, 0.509769, 0.575842, 0.59917, 0.745909, 0.745909, 0.59508, 0.618285, 0.707965, 0.557691, 0.56648, 0.570702, 0.575842, 0.541878, 0.557691, 0.699094, 0.675549, 0.716283, 0.81615, 0.759478, 0.632174, 0.653063, 0.680603, 0.685117, 0.604312, 0.575842, 0.461924, 0.529623, 0.476583, 0.494003, 0.58069, 0.58…
207	Neomonachus schauinslandi	['Eukaryota', 'Metazoa', 'Chordata', 'Craniata', 'Vertebrata', 'Euteleostomi', 'Mammalia', 'Eutheria', 'Laurasiatheria', 'Carnivora', 'Caniformia', 'Phocidae', 'Neomonachus']	XP_021535438.1	843	[0.712013, 0.642678, 0.680603, 0.529623, 0.585406, 0.562014, 0.486429, 0.534167, 0.575842, 0.59917, 0.509769, 0.575842, 0.59917, 0.745909, 0.745909, 0.59508, 0.618285, 0.707965, 0.557691, 0.56648, 0.570702, 0.575842, 0.541878, 0.557691, 0.699094, 0.675549, 0.716283, 0.81615, 0.759478, 0.632174, 0.653063, 0.680603, 0.685117, 0.604312, 0.575842, 0.461924, 0.529623, 0.476583, 0.494003, 0.58069, 0.58…
208	Phoca vitulina	['Eukaryota', 'Metazoa', 'Chordata', 'Craniata', 'Vertebrata', 'Euteleostomi', 'Mammalia', 'Eutheria', 'Laurasiatheria', 'Carnivora', 'Caniformia', 'Phocidae', 'Phoca']	XP_032261398.1	843	[0.712013, 0.642678, 0.680603, 0.529623, 0.585406, 0.562014, 0.486429, 0.534167, 0.575842, 0.59917, 0.509769, 0.575842, 0.59917, 0.745909, 0.745909, 0.59508, 0.618285, 0.707965, 0.557691, 0.56648, 0.570702, 0.575842, 0.541878, 0.557691, 0.699094, 0.675549, 0.716283, 0.81615, 0.759478, 0.632174, 0.653063, 0.680603, 0.685117, 0.604312, 0.575842, 0.461924, 0.529623, 0.476583, 0.494003, 0.58069, 0.58…
209	Ailuropoda melanoleuca	['Eukaryota', 'Metazoa', 'Chordata', 'Craniata', 'Vertebrata', 'Euteleostomi', 'Mammalia', 'Eutheria', 'Laurasiatheria', 'Carnivora', 'Caniformia', 'Ursidae', 'Ailuropoda']	XP_002920296.1	843	[0.712013, 0.642678, 0.680603, 0.529623, 0.585406, 0.562014, 0.486429, 0.534167, 0.575842, 0.59917, 0.509769, 0.575842, 0.59917, 0.745909, 0.745909, 0.59508, 0.618285, 0.707965, 0.557691, 0.56648, 0.570702, 0.575842, 0.541878, 0.557691, 0.699094, 0.675549, 0.716283, 0.81615, 0.759478, 0.632174, 0.653063, 0.680603, 0.685117, 0.604312, 0.575842, 0.461924, 0.529623, 0.476583, 0.494003, 0.58069, 0.58…
210	Ursus maritimus	['Eukaryota', 'Metazoa', 'Chordata', 'Craniata', 'Vertebrata', 'Euteleostomi', 'Mammalia', 'Eutheria', 'Laurasiatheria', 'Carnivora', 'Caniformia', 'Ursidae', 'Ursus']	XP_008698264.1	841	[0.712013, 0.642678, 0.680603, 0.529623, 0.585406, 0.562014, 0.486429, 0.534167, 0.575842, 0.59917, 0.509769, 0.575842, 0.59917, 0.745909, 0.745909, 0.59508, 0.618285, 0.707965, 0.557691, 0.56648, 0.570702, 0.575842, 0.541878, 0.557691, 0.699094, 0.675549, 0.716283, 0.81615, 0.759478, 0.632174, 0.653063, 0.680603, 0.685117, 0.604312, 0.575842, 0.461924, 0.529623, 0.476583, 0.494003, 0.58069, 0.58…
211	Ursus arctos horribilis	['Eukaryota', 'Metazoa', 'Chordata', 'Craniata', 'Vertebrata', 'Euteleostomi', 'Mammalia', 'Eutheria', 'Laurasiatheria', 'Carnivora', 'Caniformia', 'Ursidae', 'Ursus']	XP_026375356.1	843	[0.712013, 0.642678, 0.680603, 0.529623, 0.585406, 0.562014, 0.486429, 0.534167, 0.575842, 0.59917, 0.509769, 0.575842, 0.59917, 0.745909, 0.745909, 0.59508, 0.618285, 0.707965, 0.557691, 0.56648, 0.570702, 0.575842, 0.541878, 0.557691, 0.699094, 0.675549, 0.716283, 0.81615, 0.759478, 0.632174, 0.653063, 0.680603, 0.685117, 0.604312, 0.575842, 0.461924, 0.529623, 0.476583, 0.494003, 0.58069, 0.58…
212	Acinonyx jubatus	['Eukaryota', 'Metazoa', 'Chordata', 'Craniata', 'Vertebrata', 'Euteleostomi', 'Mammalia', 'Eutheria', 'Laurasiatheria', 'Carnivora', 'Feliformia', 'Felidae', 'Acinonychinae', 'Acinonyx']	XP_014927173.2	862	[0.791621, 0.671169, 0.562014, 0.433034, 0.476583, 0.468512, 0.465241, 0.418646, 0.450668, 0.4292, 0.454136, 0.394753, 0.390993, 0.401658, 0.377384, 0.301917, 0.311707, 0.298791, 0.311707, 0.394753, 0.433034, 0.414856, 0.387226, 0.468512, 0.541878, 0.454136, 0.497853, 0.541878, 0.618285, 0.505461, 0.570702, 0.59917, 0.750527, 0.745909, 0.585406, 0.613573, 0.707965, 0.557691, 0.575842, 0.575842, 0…
213	Felis catus	['Eukaryota', 'Metazoa', 'Chordata', 'Craniata', 'Vertebrata', 'Euteleostomi', 'Mammalia', 'Eutheria', 'Laurasiatheria', 'Carnivora', 'Feliformia', 'Felidae', 'Felinae', 'Felis']	XP_006933030.1	862	[0.791621, 0.671169, 0.562014, 0.433034, 0.476583, 0.468512, 0.465241, 0.418646, 0.450668, 0.4292, 0.454136, 0.394753, 0.390993, 0.401658, 0.377384, 0.301917, 0.311707, 0.298791, 0.311707, 0.394753, 0.433034, 0.414856, 0.387226, 0.468512, 0.541878, 0.454136, 0.497853, 0.541878, 0.618285, 0.505461, 0.570702, 0.59917, 0.750527, 0.745909, 0.585406, 0.613573, 0.707965, 0.557691, 0.575842, 0.575842, 0…
214	Lynx canadensis	['Eukaryota', 'Metazoa', 'Chordata', 'Craniata', 'Vertebrata', 'Euteleostomi', 'Mammalia', 'Eutheria', 'Laurasiatheria', 'Carnivora', 'Feliformia', 'Felidae', 'Felinae', 'Lynx']	XP_030175349.1	843	[0.712013, 0.642678, 0.680603, 0.529623, 0.585406, 0.562014, 0.486429, 0.534167, 0.575842, 0.59917, 0.509769, 0.575842, 0.59917, 0.745909, 0.745909, 0.59508, 0.618285, 0.707965, 0.557691, 0.56648, 0.570702, 0.575842, 0.541878, 0.557691, 0.699094, 0.675549, 0.716283, 0.81615, 0.759478, 0.632174, 0.653063, 0.680603, 0.685117, 0.604312, 0.575842, 0.461924, 0.529623, 0.476583, 0.494003, 0.58069, 0.58…
215	Puma concolor	['Eukaryota', 'Metazoa', 'Chordata', 'Craniata', 'Vertebrata', 'Euteleostomi', 'Mammalia', 'Eutheria', 'Laurasiatheria', 'Carnivora', 'Feliformia', 'Felidae', 'Felinae', 'Puma']	XP_025774675.1	843	[0.712013, 0.642678, 0.680603, 0.529623, 0.585406, 0.562014, 0.486429, 0.534167, 0.575842, 0.59917, 0.509769, 0.575842, 0.59917, 0.745909, 0.745909, 0.59508, 0.618285, 0.707965, 0.557691, 0.56648, 0.570702, 0.575842, 0.541878, 0.557691, 0.699094, 0.675549, 0.716283, 0.81615, 0.759478, 0.632174, 0.653063, 0.680603, 0.685117, 0.604312, 0.575842, 0.461924, 0.529623, 0.476583, 0.494003, 0.58069, 0.58…
216	Panthera tigris altaica	['Eukaryota', 'Metazoa', 'Chordata', 'Craniata', 'Vertebrata', 'Euteleostomi', 'Mammalia', 'Eutheria', 'Laurasiatheria', 'Carnivora', 'Feliformia', 'Felidae', 'Pantherinae', 'Panthera']	XP_007095163.1	843	[0.712013, 0.642678, 0.680603, 0.529623, 0.585406, 0.562014, 0.486429, 0.534167, 0.575842, 0.59917, 0.509769, 0.575842, 0.59917, 0.745909, 0.745909, 0.59508, 0.618285, 0.707965, 0.557691, 0.56648, 0.570702, 0.575842, 0.541878, 0.557691, 0.699094, 0.675549, 0.716283, 0.81615, 0.759478, 0.632174, 0.653063, 0.680603, 0.685117, 0.604312, 0.575842, 0.461924, 0.529623, 0.476583, 0.494003, 0.58069, 0.58…
217	Panthera pardus	['Eukaryota', 'Metazoa', 'Chordata', 'Craniata', 'Vertebrata', 'Euteleostomi', 'Mammalia', 'Eutheria', 'Laurasiatheria', 'Carnivora', 'Feliformia', 'Felidae', 'Pantherinae', 'Panthera']	XP_019282600.1	862	[0.791621, 0.671169, 0.562014, 0.433034, 0.476583, 0.468512, 0.465241, 0.418646, 0.450668, 0.4292, 0.454136, 0.394753, 0.390993, 0.401658, 0.377384, 0.301917, 0.311707, 0.298791, 0.311707, 0.394753, 0.433034, 0.414856, 0.387226, 0.468512, 0.541878, 0.454136, 0.497853, 0.541878, 0.618285, 0.505461, 0.570702, 0.59917, 0.750527, 0.745909, 0.585406, 0.613573, 0.707965, 0.557691, 0.575842, 0.575842, 0…
218	Suricata suricatta	['Eukaryota', 'Metazoa', 'Chordata', 'Craniata', 'Vertebrata', 'Euteleostomi', 'Mammalia', 'Eutheria', 'Laurasiatheria', 'Carnivora', 'Feliformia', 'Herpestidae', 'Suricata']	XP_029806457.1	843	[0.712013, 0.642678, 0.680603, 0.529623, 0.585406, 0.562014, 0.486429, 0.534167, 0.575842, 0.59917, 0.509769, 0.575842, 0.59917, 0.745909, 0.745909, 0.59508, 0.618285, 0.707965, 0.557691, 0.56648, 0.570702, 0.575842, 0.541878, 0.557691, 0.699094, 0.675549, 0.716283, 0.81615, 0.759478, 0.632174, 0.653063, 0.680603, 0.685117, 0.604312, 0.575842, 0.461924, 0.529623, 0.476583, 0.494003, 0.58069, 0.58…
219	Balaenoptera acutorostrata scammoni	['Eukaryota', 'Metazoa', 'Chordata', 'Craniata', 'Vertebrata', 'Euteleostomi', 'Mammalia', 'Eutheria', 'Laurasiatheria', 'Cetartiodactyla', 'Cetacea', 'Mysticeti', 'Balaenopteridae', 'Balaenoptera']	XP_028022840.1	843	[0.712013, 0.642678, 0.680603, 0.529623, 0.585406, 0.562014, 0.486429, 0.534167, 0.575842, 0.59917, 0.509769, 0.575842, 0.59917, 0.745909, 0.745909, 0.59508, 0.618285, 0.707965, 0.557691, 0.56648, 0.570702, 0.575842, 0.541878, 0.557691, 0.699094, 0.675549, 0.716283, 0.81615, 0.759478, 0.632174, 0.653063, 0.680603, 0.685117, 0.604312, 0.575842, 0.461924, 0.529623, 0.476583, 0.494003, 0.58069, 0.58…
220	Globicephala melas	['Eukaryota', 'Metazoa', 'Chordata', 'Craniata', 'Vertebrata', 'Euteleostomi', 'Mammalia', 'Eutheria', 'Laurasiatheria', 'Cetartiodactyla', 'Cetacea', 'Odontoceti', 'Delphinidae', 'Globicephala']	XP_030687463.1	879	[0.791621, 0.671169, 0.562014, 0.433034, 0.476583, 0.468512, 0.465241, 0.418646, 0.450668, 0.4292, 0.454136, 0.394753, 0.390993, 0.401658, 0.377384, 0.301917, 0.311707, 0.298791, 0.311707, 0.394753, 0.433034, 0.414856, 0.387226, 0.468512, 0.541878, 0.454136, 0.497853, 0.541878, 0.618285, 0.505461, 0.570702, 0.59917, 0.750527, 0.745909, 0.585406, 0.613573, 0.707965, 0.557691, 0.575842, 0.575842, 0…
221	Lagenorhynchus obliquidens	['Eukaryota', 'Metazoa', 'Chordata', 'Craniata', 'Vertebrata', 'Euteleostomi', 'Mammalia', 'Eutheria', 'Laurasiatheria', 'Cetartiodactyla', 'Cetacea', 'Odontoceti', 'Delphinidae', 'Lagenorhynchus']	XP_026967493.1	879	[0.791621, 0.671169, 0.562014, 0.433034, 0.476583, 0.468512, 0.465241, 0.418646, 0.450668, 0.4292, 0.454136, 0.394753, 0.390993, 0.401658, 0.377384, 0.301917, 0.311707, 0.298791, 0.311707, 0.394753, 0.433034, 0.414856, 0.387226, 0.468512, 0.541878, 0.454136, 0.497853, 0.541878, 0.618285, 0.505461, 0.570702, 0.59917, 0.750527, 0.745909, 0.585406, 0.613573, 0.707965, 0.557691, 0.575842, 0.575842, 0…
222	Orcinus orca	['Eukaryota', 'Metazoa', 'Chordata', 'Craniata', 'Vertebrata', 'Euteleostomi', 'Mammalia', 'Eutheria', 'Laurasiatheria', 'Cetartiodactyla', 'Cetacea', 'Odontoceti', 'Delphinidae', 'Orcinus']	XP_004262251.1	843	[0.712013, 0.642678, 0.680603, 0.529623, 0.585406, 0.562014, 0.486429, 0.534167, 0.575842, 0.59917, 0.509769, 0.575842, 0.59917, 0.745909, 0.745909, 0.59508, 0.618285, 0.707965, 0.557691, 0.56648, 0.570702, 0.575842, 0.541878, 0.557691, 0.699094, 0.675549, 0.716283, 0.81615, 0.759478, 0.632174, 0.653063, 0.680603, 0.685117, 0.604312, 0.575842, 0.461924, 0.529623, 0.476583, 0.494003, 0.58069, 0.58…
223	Tursiops truncatus	['Eukaryota', 'Metazoa', 'Chordata', 'Craniata', 'Vertebrata', 'Euteleostomi', 'Mammalia', 'Eutheria', 'Laurasiatheria', 'Cetartiodactyla', 'Cetacea', 'Odontoceti', 'Delphinidae', 'Tursiops']	XP_019777287.1	860	[0.791621, 0.671169, 0.562014, 0.433034, 0.476583, 0.468512, 0.465241, 0.418646, 0.450668, 0.4292, 0.454136, 0.394753, 0.390993, 0.401658, 0.377384, 0.301917, 0.311707, 0.298791, 0.311707, 0.394753, 0.433034, 0.414856, 0.387226, 0.468512, 0.541878, 0.454136, 0.497853, 0.541878, 0.618285, 0.505461, 0.570702, 0.59917, 0.750527, 0.745909, 0.585406, 0.613573, 0.707965, 0.557691, 0.575842, 0.575842, 0…
224	Lipotes vexillifer	['Eukaryota', 'Metazoa', 'Chordata', 'Craniata', 'Vertebrata', 'Euteleostomi', 'Mammalia', 'Eutheria', 'Laurasiatheria', 'Cetartiodactyla', 'Cetacea', 'Odontoceti', 'Lipotidae', 'Lipotes']	XP_007459760.1	868	[0.784345, 0.661982, 0.549308, 0.42561, 0.468512, 0.461924, 0.414856, 0.374039, 0.40511, 0.387226, 0.41194, 0.352862, 0.349426, 0.359901, 0.339168, 0.26085, 0.271506, 0.26085, 0.271506, 0.352862, 0.390993, 0.374039, 0.349426, 0.4292, 0.497853, 0.41194, 0.454136, 0.534167, 0.613573, 0.497853, 0.562014, 0.59014, 0.741537, 0.73685, 0.575842, 0.604312, 0.699094, 0.549308, 0.56648, 0.56648, 0.56648, 0…
225	Delphinapterus leucas	['Eukaryota', 'Metazoa', 'Chordata', 'Craniata', 'Vertebrata', 'Euteleostomi', 'Mammalia', 'Eutheria', 'Laurasiatheria', 'Cetartiodactyla', 'Cetacea', 'Odontoceti', 'Monodontidae', 'Delphinapterus']	XP_022432351.1	862	[0.784345, 0.661982, 0.549308, 0.42561, 0.468512, 0.461924, 0.414856, 0.374039, 0.40511, 0.387226, 0.41194, 0.352862, 0.349426, 0.359901, 0.339168, 0.26085, 0.271506, 0.26085, 0.271506, 0.352862, 0.390993, 0.374039, 0.349426, 0.4292, 0.497853, 0.41194, 0.454136, 0.534167, 0.613573, 0.497853, 0.562014, 0.59014, 0.741537, 0.73685, 0.575842, 0.604312, 0.699094, 0.549308, 0.56648, 0.56648, 0.56648, 0…
226	Monodon monoceros	['Eukaryota', 'Metazoa', 'Chordata', 'Craniata', 'Vertebrata', 'Euteleostomi', 'Mammalia', 'Eutheria', 'Laurasiatheria', 'Cetartiodactyla', 'Cetacea', 'Odontoceti', 'Monodontidae', 'Monodon']	XP_029093075.1	843	[0.712013, 0.642678, 0.680603, 0.529623, 0.585406, 0.562014, 0.486429, 0.534167, 0.575842, 0.59917, 0.509769, 0.575842, 0.59917, 0.745909, 0.745909, 0.59508, 0.618285, 0.707965, 0.557691, 0.56648, 0.570702, 0.575842, 0.541878, 0.557691, 0.699094, 0.675549, 0.716283, 0.81615, 0.759478, 0.632174, 0.653063, 0.680603, 0.685117, 0.604312, 0.575842, 0.461924, 0.529623, 0.476583, 0.494003, 0.58069, 0.58…
227	Neophocaena asiaeorientalis asiaeorientalis	['Eukaryota', 'Metazoa', 'Chordata', 'Craniata', 'Vertebrata', 'Euteleostomi', 'Mammalia', 'Eutheria', 'Laurasiatheria', 'Cetartiodactyla', 'Cetacea', 'Odontoceti', 'Phocoenidae', 'Neophocaena']	XP_024593557.1	843	[0.720929, 0.657645, 0.690604, 0.538167, 0.59917, 0.575842, 0.494003, 0.538167, 0.585406, 0.608892, 0.517562, 0.585406, 0.608892, 0.759478, 0.754692, 0.59917, 0.622677, 0.716283, 0.56648, 0.575842, 0.58069, 0.58069, 0.545602, 0.56648, 0.707965, 0.685117, 0.724957, 0.827927, 0.767246, 0.642678, 0.661982, 0.690604, 0.690604, 0.613573, 0.585406, 0.468512, 0.538167, 0.483068, 0.5017, 0.59014, 0.58069…
228	Physeter catodon	['Eukaryota', 'Metazoa', 'Chordata', 'Craniata', 'Vertebrata', 'Euteleostomi', 'Mammalia', 'Eutheria', 'Laurasiatheria', 'Cetartiodactyla', 'Cetacea', 'Odontoceti', 'Physeteridae', 'Physeter']	XP_028351927.1	862	[0.784345, 0.661982, 0.549308, 0.42561, 0.468512, 0.461924, 0.414856, 0.374039, 0.40511, 0.387226, 0.41194, 0.352862, 0.349426, 0.359901, 0.339168, 0.26085, 0.271506, 0.26085, 0.271506, 0.352862, 0.390993, 0.374039, 0.349426, 0.4292, 0.497853, 0.41194, 0.454136, 0.534167, 0.613573, 0.497853, 0.562014, 0.59014, 0.741537, 0.73685, 0.575842, 0.604312, 0.699094, 0.549308, 0.56648, 0.56648, 0.56648, 0…
229	Bison bison bison	['Eukaryota', 'Metazoa', 'Chordata', 'Craniata', 'Vertebrata', 'Euteleostomi', 'Mammalia', 'Eutheria', 'Laurasiatheria', 'Cetartiodactyla', 'Ruminantia', 'Pecora', 'Bovidae', 'Bovinae', 'Bison']	XP_010854106.1	843	[0.712013, 0.642678, 0.680603, 0.529623, 0.585406, 0.562014, 0.486429, 0.534167, 0.575842, 0.59917, 0.509769, 0.575842, 0.59917, 0.745909, 0.745909, 0.59508, 0.618285, 0.707965, 0.557691, 0.56648, 0.570702, 0.575842, 0.541878, 0.557691, 0.699094, 0.675549, 0.716283, 0.81615, 0.759478, 0.632174, 0.653063, 0.680603, 0.685117, 0.604312, 0.575842, 0.461924, 0.529623, 0.476583, 0.494003, 0.58069, 0.58…
230	Bos taurus	['Eukaryota', 'Metazoa', 'Chordata', 'Craniata', 'Vertebrata', 'Euteleostomi', 'Mammalia', 'Eutheria', 'Laurasiatheria', 'Cetartiodactyla', 'Ruminantia', 'Pecora', 'Bovidae', 'Bovinae', 'Bos']	XP_002691044.2	843	[0.712013, 0.642678, 0.680603, 0.529623, 0.585406, 0.562014, 0.486429, 0.534167, 0.575842, 0.59917, 0.509769, 0.575842, 0.59917, 0.745909, 0.745909, 0.59508, 0.618285, 0.707965, 0.557691, 0.56648, 0.570702, 0.575842, 0.541878, 0.557691, 0.699094, 0.675549, 0.716283, 0.81615, 0.759478, 0.632174, 0.653063, 0.680603, 0.685117, 0.604312, 0.575842, 0.461924, 0.529623, 0.476583, 0.494003, 0.58069, 0.58…
231	Bos mutus	['Eukaryota', 'Metazoa', 'Chordata', 'Craniata', 'Vertebrata', 'Euteleostomi', 'Mammalia', 'Eutheria', 'Laurasiatheria', 'Cetartiodactyla', 'Ruminantia', 'Pecora', 'Bovidae', 'Bovinae', 'Bos']	XP_014333067.1	863	[0.791621, 0.671169, 0.562014, 0.433034, 0.476583, 0.468512, 0.465241, 0.418646, 0.450668, 0.4292, 0.454136, 0.394753, 0.390993, 0.401658, 0.377384, 0.301917, 0.311707, 0.298791, 0.311707, 0.394753, 0.433034, 0.414856, 0.387226, 0.468512, 0.541878, 0.454136, 0.497853, 0.541878, 0.618285, 0.505461, 0.570702, 0.59917, 0.750527, 0.745909, 0.585406, 0.613573, 0.707965, 0.557691, 0.575842, 0.575842, 0…
232	Bos indicus	['Eukaryota', 'Metazoa', 'Chordata', 'Craniata', 'Vertebrata', 'Euteleostomi', 'Mammalia', 'Eutheria', 'Laurasiatheria', 'Cetartiodactyla', 'Ruminantia', 'Pecora', 'Bovidae', 'Bovinae', 'Bos']	XP_019824731.1	843	[0.712013, 0.642678, 0.680603, 0.529623, 0.585406, 0.562014, 0.486429, 0.534167, 0.575842, 0.59917, 0.509769, 0.575842, 0.59917, 0.745909, 0.745909, 0.59508, 0.618285, 0.707965, 0.557691, 0.56648, 0.570702, 0.575842, 0.541878, 0.557691, 0.699094, 0.675549, 0.716283, 0.81615, 0.759478, 0.632174, 0.653063, 0.680603, 0.685117, 0.604312, 0.575842, 0.461924, 0.529623, 0.476583, 0.494003, 0.58069, 0.58…
233	Bos indicus x Bos taurus	['Eukaryota', 'Metazoa', 'Chordata', 'Craniata', 'Vertebrata', 'Euteleostomi', 'Mammalia', 'Eutheria', 'Laurasiatheria', 'Cetartiodactyla', 'Ruminantia', 'Pecora', 'Bovidae', 'Bovinae', 'Bos', 'Bos hybrids']	XP_027408144.1	843	[0.712013, 0.642678, 0.680603, 0.529623, 0.585406, 0.562014, 0.486429, 0.534167, 0.575842, 0.59917, 0.509769, 0.575842, 0.59917, 0.745909, 0.745909, 0.59508, 0.618285, 0.707965, 0.557691, 0.56648, 0.570702, 0.575842, 0.541878, 0.557691, 0.699094, 0.675549, 0.716283, 0.81615, 0.759478, 0.632174, 0.653063, 0.680603, 0.685117, 0.604312, 0.575842, 0.461924, 0.529623, 0.476583, 0.494003, 0.58069, 0.58…
234	Bubalus bubalis	['Eukaryota', 'Metazoa', 'Chordata', 'Craniata', 'Vertebrata', 'Euteleostomi', 'Mammalia', 'Eutheria', 'Laurasiatheria', 'Cetartiodactyla', 'Ruminantia', 'Pecora', 'Bovidae', 'Bovinae', 'Bubalus']	XP_025151035.1	862	[0.775545, 0.657645, 0.549308, 0.42561, 0.468512, 0.461924, 0.458154, 0.41194, 0.444081, 0.42561, 0.447574, 0.387226, 0.384043, 0.401658, 0.380708, 0.30533, 0.311707, 0.301917, 0.31487, 0.394753, 0.436924, 0.414856, 0.390993, 0.472492, 0.541878, 0.454136, 0.497853, 0.541878, 0.618285, 0.505461, 0.570702, 0.59508, 0.750527, 0.741537, 0.585406, 0.608892, 0.703578, 0.553315, 0.570702, 0.575842, 0.57…
235	Capra hircus	['Eukaryota', 'Metazoa', 'Chordata', 'Craniata', 'Vertebrata', 'Euteleostomi', 'Mammalia', 'Eutheria', 'Laurasiatheria', 'Cetartiodactyla', 'Ruminantia', 'Pecora', 'Bovidae', 'Caprinae', 'Capra']	XP_005686101.1	843	[0.712013, 0.642678, 0.680603, 0.529623, 0.585406, 0.562014, 0.486429, 0.534167, 0.575842, 0.59917, 0.509769, 0.575842, 0.59917, 0.745909, 0.745909, 0.59508, 0.618285, 0.707965, 0.557691, 0.56648, 0.570702, 0.575842, 0.541878, 0.557691, 0.699094, 0.675549, 0.716283, 0.81615, 0.759478, 0.632174, 0.653063, 0.680603, 0.685117, 0.604312, 0.575842, 0.461924, 0.529623, 0.476583, 0.494003, 0.58069, 0.58…
236	Ovis aries	['Eukaryota', 'Metazoa', 'Chordata', 'Craniata', 'Vertebrata', 'Euteleostomi', 'Mammalia', 'Eutheria', 'Laurasiatheria', 'Cetartiodactyla', 'Ruminantia', 'Pecora', 'Bovidae', 'Caprinae', 'Ovis']	XP_004010818.1	843	[0.712013, 0.642678, 0.680603, 0.529623, 0.585406, 0.562014, 0.486429, 0.534167, 0.575842, 0.59917, 0.509769, 0.575842, 0.59917, 0.745909, 0.745909, 0.59508, 0.618285, 0.707965, 0.557691, 0.56648, 0.570702, 0.575842, 0.541878, 0.557691, 0.699094, 0.675549, 0.716283, 0.81615, 0.759478, 0.632174, 0.653063, 0.680603, 0.685117, 0.604312, 0.575842, 0.461924, 0.529623, 0.476583, 0.494003, 0.58069, 0.58…
237	Odocoileus virginianus texanus	['Eukaryota', 'Metazoa', 'Chordata', 'Craniata', 'Vertebrata', 'Euteleostomi', 'Mammalia', 'Eutheria', 'Laurasiatheria', 'Cetartiodactyla', 'Ruminantia', 'Pecora', 'Cervidae', 'Odocoileinae', 'Odocoileus']	XP_020766845.1	862	[0.791621, 0.671169, 0.562014, 0.433034, 0.476583, 0.468512, 0.465241, 0.418646, 0.450668, 0.4292, 0.454136, 0.394753, 0.390993, 0.401658, 0.377384, 0.301917, 0.311707, 0.298791, 0.311707, 0.394753, 0.433034, 0.414856, 0.387226, 0.468512, 0.541878, 0.454136, 0.497853, 0.541878, 0.618285, 0.505461, 0.570702, 0.59917, 0.750527, 0.745909, 0.585406, 0.613573, 0.707965, 0.557691, 0.575842, 0.575842, 0…
238	Sus scrofa	['Eukaryota', 'Metazoa', 'Chordata', 'Craniata', 'Vertebrata', 'Euteleostomi', 'Mammalia', 'Eutheria', 'Laurasiatheria', 'Cetartiodactyla', 'Suina', 'Suidae', 'Sus']	XP_005666396.1	843	[0.716283, 0.653063, 0.690604, 0.538167, 0.59917, 0.575842, 0.494003, 0.541878, 0.585406, 0.608892, 0.521092, 0.59014, 0.608892, 0.754692, 0.754692, 0.604312, 0.626927, 0.716283, 0.56648, 0.58069, 0.58069, 0.585406, 0.549308, 0.56648, 0.703578, 0.685117, 0.724957, 0.823549, 0.767246, 0.642678, 0.661982, 0.690604, 0.690604, 0.613573, 0.585406, 0.468512, 0.538167, 0.486429, 0.5017, 0.59014, 0.59014…
239	Camelus bactrianus	['Eukaryota', 'Metazoa', 'Chordata', 'Craniata', 'Vertebrata', 'Euteleostomi', 'Mammalia', 'Eutheria', 'Laurasiatheria', 'Cetartiodactyla', 'Tylopoda', 'Camelidae', 'Camelus']	XP_010960806.1	836	[0.716283, 0.653063, 0.690604, 0.538167, 0.59917, 0.575842, 0.494003, 0.541878, 0.585406, 0.608892, 0.521092, 0.59014, 0.608892, 0.754692, 0.754692, 0.604312, 0.626927, 0.716283, 0.56648, 0.58069, 0.58069, 0.585406, 0.549308, 0.56648, 0.703578, 0.685117, 0.724957, 0.823549, 0.767246, 0.642678, 0.661982, 0.690604, 0.690604, 0.613573, 0.585406, 0.468512, 0.538167, 0.486429, 0.5017, 0.59014, 0.59014…
240	Camelus dromedarius	['Eukaryota', 'Metazoa', 'Chordata', 'Craniata', 'Vertebrata', 'Euteleostomi', 'Mammalia', 'Eutheria', 'Laurasiatheria', 'Cetartiodactyla', 'Tylopoda', 'Camelidae', 'Camelus']	XP_010974850.2	843	[0.716283, 0.653063, 0.690604, 0.538167, 0.59917, 0.575842, 0.494003, 0.541878, 0.585406, 0.608892, 0.521092, 0.59014, 0.608892, 0.754692, 0.754692, 0.604312, 0.626927, 0.716283, 0.56648, 0.58069, 0.58069, 0.585406, 0.549308, 0.56648, 0.703578, 0.685117, 0.724957, 0.823549, 0.767246, 0.642678, 0.661982, 0.690604, 0.690604, 0.613573, 0.585406, 0.468512, 0.538167, 0.486429, 0.5017, 0.59014, 0.59014…
241	Vicugna pacos	['Eukaryota', 'Metazoa', 'Chordata', 'Craniata', 'Vertebrata', 'Euteleostomi', 'Mammalia', 'Eutheria', 'Laurasiatheria', 'Cetartiodactyla', 'Tylopoda', 'Camelidae', 'Vicugna']	XP_006206961.1	843	[0.716283, 0.653063, 0.690604, 0.538167, 0.59917, 0.575842, 0.494003, 0.541878, 0.585406, 0.608892, 0.521092, 0.59014, 0.608892, 0.754692, 0.754692, 0.604312, 0.626927, 0.716283, 0.56648, 0.58069, 0.58069, 0.585406, 0.549308, 0.56648, 0.703578, 0.685117, 0.724957, 0.823549, 0.767246, 0.642678, 0.661982, 0.690604, 0.690604, 0.613573, 0.585406, 0.468512, 0.538167, 0.486429, 0.5017, 0.59014, 0.59014…
242	Pteropus alecto	['Eukaryota', 'Metazoa', 'Chordata', 'Craniata', 'Vertebrata', 'Euteleostomi', 'Mammalia', 'Eutheria', 'Laurasiatheria', 'Chiroptera', 'Megachiroptera', 'Pteropodidae', 'Pteropodinae', 'Pteropus']	XP_024897807.1	860	[0.791621, 0.675549, 0.56648, 0.436924, 0.480142, 0.472492, 0.468512, 0.42561, 0.454136, 0.436924, 0.458154, 0.398279, 0.398279, 0.408655, 0.384043, 0.308712, 0.318242, 0.308712, 0.318242, 0.398279, 0.440853, 0.422041, 0.394753, 0.476583, 0.549308, 0.461924, 0.505461, 0.549308, 0.626927, 0.51388, 0.58069, 0.608892, 0.759478, 0.750527, 0.59508, 0.622677, 0.712013, 0.56648, 0.585406, 0.585406, 0.59…
243	Pteropus vampyrus	['Eukaryota', 'Metazoa', 'Chordata', 'Craniata', 'Vertebrata', 'Euteleostomi', 'Mammalia', 'Eutheria', 'Laurasiatheria', 'Chiroptera', 'Megachiroptera', 'Pteropodidae', 'Pteropodinae', 'Pteropus']	XP_011369213.1	862	[0.791621, 0.675549, 0.56648, 0.436924, 0.480142, 0.472492, 0.468512, 0.42561, 0.454136, 0.436924, 0.458154, 0.398279, 0.398279, 0.408655, 0.384043, 0.308712, 0.318242, 0.308712, 0.318242, 0.398279, 0.440853, 0.422041, 0.394753, 0.476583, 0.549308, 0.461924, 0.505461, 0.549308, 0.626927, 0.51388, 0.58069, 0.608892, 0.759478, 0.750527, 0.59508, 0.622677, 0.712013, 0.56648, 0.585406, 0.585406, 0.59…
244	Rousettus aegyptiacus	['Eukaryota', 'Metazoa', 'Chordata', 'Craniata', 'Vertebrata', 'Euteleostomi', 'Mammalia', 'Eutheria', 'Laurasiatheria', 'Chiroptera', 'Megachiroptera', 'Pteropodidae', 'Pteropodinae', 'Rousettus']	XP_015990269.1	862	[0.791621, 0.675549, 0.56648, 0.436924, 0.480142, 0.472492, 0.468512, 0.42561, 0.454136, 0.436924, 0.458154, 0.398279, 0.398279, 0.408655, 0.384043, 0.308712, 0.318242, 0.308712, 0.318242, 0.398279, 0.440853, 0.422041, 0.394753, 0.476583, 0.549308, 0.461924, 0.505461, 0.549308, 0.626927, 0.51388, 0.58069, 0.608892, 0.759478, 0.750527, 0.59508, 0.622677, 0.712013, 0.56648, 0.585406, 0.585406, 0.59…
245	Hipposideros armiger	['Eukaryota', 'Metazoa', 'Chordata', 'Craniata', 'Vertebrata', 'Euteleostomi', 'Mammalia', 'Eutheria', 'Laurasiatheria', 'Chiroptera', 'Microchiroptera', 'Hipposideridae', 'Hipposideros']	XP_019495841.1	853	[0.784345, 0.666105, 0.557691, 0.4292, 0.461924, 0.458154, 0.454136, 0.408655, 0.440853, 0.422041, 0.444081, 0.384043, 0.380708, 0.387226, 0.370445, 0.295083, 0.301917, 0.291804, 0.301917, 0.384043, 0.42561, 0.408655, 0.387226, 0.468512, 0.541878, 0.465241, 0.51388, 0.562014, 0.642678, 0.529623, 0.59917, 0.626927, 0.775545, 0.775545, 0.618285, 0.648219, 0.73685, 0.59508, 0.613573, 0.613573, 0.613…
246	Desmodus rotundus	['Eukaryota', 'Metazoa', 'Chordata', 'Craniata', 'Vertebrata', 'Euteleostomi', 'Mammalia', 'Eutheria', 'Laurasiatheria', 'Chiroptera', 'Microchiroptera', 'Phyllostomidae', 'Desmodontinae', 'Desmodus']	XP_024423016.1	862	[0.791621, 0.671169, 0.562014, 0.433034, 0.476583, 0.468512, 0.465241, 0.418646, 0.450668, 0.4292, 0.454136, 0.394753, 0.390993, 0.401658, 0.377384, 0.301917, 0.311707, 0.298791, 0.311707, 0.394753, 0.433034, 0.414856, 0.387226, 0.468512, 0.541878, 0.454136, 0.497853, 0.541878, 0.618285, 0.505461, 0.570702, 0.59917, 0.750527, 0.745909, 0.585406, 0.613573, 0.707965, 0.557691, 0.575842, 0.575842, 0…
247	Phyllostomus discolor	['Eukaryota', 'Metazoa', 'Chordata', 'Craniata', 'Vertebrata', 'Euteleostomi', 'Mammalia', 'Eutheria', 'Laurasiatheria', 'Chiroptera', 'Microchiroptera', 'Phyllostomidae', 'Phyllostominae', 'Phyllostomus']	XP_028362603.1	843	[0.712013, 0.642678, 0.680603, 0.529623, 0.585406, 0.562014, 0.486429, 0.534167, 0.575842, 0.59917, 0.509769, 0.575842, 0.59917, 0.745909, 0.745909, 0.59508, 0.618285, 0.707965, 0.557691, 0.56648, 0.570702, 0.575842, 0.541878, 0.557691, 0.699094, 0.675549, 0.716283, 0.81615, 0.759478, 0.632174, 0.653063, 0.680603, 0.685117, 0.604312, 0.575842, 0.461924, 0.529623, 0.476583, 0.494003, 0.58069, 0.58…
248	Eptesicus fuscus	['Eukaryota', 'Metazoa', 'Chordata', 'Craniata', 'Vertebrata', 'Euteleostomi', 'Mammalia', 'Eutheria', 'Laurasiatheria', 'Chiroptera', 'Microchiroptera', 'Vespertilionidae', 'Eptesicus']	XP_027997241.1	869	[0.784345, 0.666105, 0.562014, 0.422041, 0.465241, 0.490133, 0.483068, 0.433034, 0.465241, 0.444081, 0.461924, 0.408655, 0.40511, 0.408655, 0.387226, 0.311707, 0.318242, 0.308712, 0.318242, 0.401658, 0.444081, 0.422041, 0.401658, 0.480142, 0.562014, 0.472492, 0.494003, 0.541878, 0.618285, 0.5017, 0.570702, 0.59917, 0.745909, 0.745909, 0.585406, 0.608892, 0.699094, 0.549308, 0.56648, 0.56648, 0.57…
249	Miniopterus natalensis	['Eukaryota', 'Metazoa', 'Chordata', 'Craniata', 'Vertebrata', 'Euteleostomi', 'Mammalia', 'Eutheria', 'Laurasiatheria', 'Chiroptera', 'Microchiroptera', 'Vespertilionidae', 'Miniopterinae', 'Miniopterus']	XP_016063639.1	862	[0.795062, 0.675549, 0.56648, 0.436924, 0.480142, 0.505461, 0.497853, 0.450668, 0.480142, 0.461924, 0.480142, 0.418646, 0.418646, 0.4292, 0.40511, 0.328603, 0.335645, 0.324872, 0.339168, 0.418646, 0.461924, 0.444081, 0.414856, 0.497853, 0.575842, 0.483068, 0.5017, 0.549308, 0.626927, 0.509769, 0.575842, 0.604312, 0.754692, 0.750527, 0.59014, 0.618285, 0.712013, 0.562014, 0.58069, 0.585406, 0.5854…
250	Myotis brandtii	['Eukaryota', 'Metazoa', 'Chordata', 'Craniata', 'Vertebrata', 'Euteleostomi', 'Mammalia', 'Eutheria', 'Laurasiatheria', 'Chiroptera', 'Microchiroptera', 'Vespertilionidae', 'Myotis']	XP_014394796.1	869	[0.798249, 0.685117, 0.585406, 0.447574, 0.486429, 0.51388, 0.505461, 0.454136, 0.486429, 0.461924, 0.483068, 0.4292, 0.422041, 0.4292, 0.40511, 0.332115, 0.339168, 0.328603, 0.339168, 0.418646, 0.465241, 0.444081, 0.418646, 0.494003, 0.58069, 0.490133, 0.509769, 0.557691, 0.63748, 0.517562, 0.59014, 0.613573, 0.759478, 0.754692, 0.59917, 0.622677, 0.712013, 0.562014, 0.575842, 0.58069, 0.58069, …
251	Myotis lucifugus	['Eukaryota', 'Metazoa', 'Chordata', 'Craniata', 'Vertebrata', 'Euteleostomi', 'Mammalia', 'Eutheria', 'Laurasiatheria', 'Chiroptera', 'Microchiroptera', 'Vespertilionidae', 'Myotis']	XP_023617166.1	862	[0.795062, 0.675549, 0.56648, 0.436924, 0.480142, 0.505461, 0.497853, 0.450668, 0.480142, 0.461924, 0.480142, 0.418646, 0.418646, 0.4292, 0.40511, 0.328603, 0.335645, 0.324872, 0.339168, 0.418646, 0.461924, 0.444081, 0.414856, 0.497853, 0.575842, 0.483068, 0.5017, 0.549308, 0.626927, 0.509769, 0.575842, 0.604312, 0.754692, 0.750527, 0.59014, 0.618285, 0.712013, 0.562014, 0.58069, 0.585406, 0.5854…
252	Myotis davidii	['Eukaryota', 'Metazoa', 'Chordata', 'Craniata', 'Vertebrata', 'Euteleostomi', 'Mammalia', 'Eutheria', 'Laurasiatheria', 'Chiroptera', 'Microchiroptera', 'Vespertilionidae', 'Myotis']	XP_006779461.1	860	[0.795062, 0.675549, 0.56648, 0.436924, 0.480142, 0.505461, 0.497853, 0.450668, 0.480142, 0.461924, 0.480142, 0.418646, 0.418646, 0.4292, 0.40511, 0.328603, 0.335645, 0.324872, 0.339168, 0.418646, 0.461924, 0.444081, 0.414856, 0.497853, 0.575842, 0.483068, 0.5017, 0.549308, 0.626927, 0.509769, 0.575842, 0.604312, 0.754692, 0.750527, 0.59014, 0.618285, 0.712013, 0.562014, 0.58069, 0.585406, 0.5854…
253	Erinaceus europaeus	['Eukaryota', 'Metazoa', 'Chordata', 'Craniata', 'Vertebrata', 'Euteleostomi', 'Mammalia', 'Eutheria', 'Laurasiatheria', 'Insectivora', 'Erinaceidae', 'Erinaceinae', 'Erinaceus']	XP_007521809.1	840	[0.712013, 0.642678, 0.680603, 0.529623, 0.585406, 0.562014, 0.486429, 0.534167, 0.575842, 0.59917, 0.509769, 0.575842, 0.59917, 0.745909, 0.745909, 0.59508, 0.618285, 0.707965, 0.557691, 0.56648, 0.570702, 0.575842, 0.541878, 0.557691, 0.699094, 0.675549, 0.716283, 0.81615, 0.759478, 0.632174, 0.653063, 0.680603, 0.685117, 0.604312, 0.575842, 0.461924, 0.529623, 0.476583, 0.494003, 0.58069, 0.58…
254	Sorex araneus	['Eukaryota', 'Metazoa', 'Chordata', 'Craniata', 'Vertebrata', 'Euteleostomi', 'Mammalia', 'Eutheria', 'Laurasiatheria', 'Insectivora', 'Soricidae', 'Soricinae', 'Sorex']	XP_004612356.1	843	[0.712013, 0.642678, 0.680603, 0.529623, 0.585406, 0.562014, 0.486429, 0.534167, 0.575842, 0.59917, 0.509769, 0.575842, 0.59917, 0.745909, 0.745909, 0.59508, 0.618285, 0.707965, 0.557691, 0.56648, 0.570702, 0.575842, 0.541878, 0.557691, 0.699094, 0.675549, 0.716283, 0.81615, 0.759478, 0.632174, 0.653063, 0.680603, 0.685117, 0.604312, 0.575842, 0.461924, 0.529623, 0.476583, 0.494003, 0.58069, 0.58…
255	Condylura cristata	['Eukaryota', 'Metazoa', 'Chordata', 'Craniata', 'Vertebrata', 'Euteleostomi', 'Mammalia', 'Eutheria', 'Laurasiatheria', 'Insectivora', 'Talpidae', 'Condylura']	XP_004681776.1	843	[0.712013, 0.642678, 0.680603, 0.529623, 0.585406, 0.562014, 0.486429, 0.534167, 0.575842, 0.59917, 0.509769, 0.575842, 0.59917, 0.745909, 0.745909, 0.59508, 0.618285, 0.707965, 0.557691, 0.56648, 0.570702, 0.575842, 0.541878, 0.557691, 0.699094, 0.675549, 0.716283, 0.81615, 0.759478, 0.632174, 0.653063, 0.680603, 0.685117, 0.604312, 0.575842, 0.461924, 0.529623, 0.476583, 0.494003, 0.58069, 0.58…
256	Equus caballus	['Eukaryota', 'Metazoa', 'Chordata', 'Craniata', 'Vertebrata', 'Euteleostomi', 'Mammalia', 'Eutheria', 'Laurasiatheria', 'Perissodactyla', 'Equidae', 'Equus']	XP_023483814.1	862	[0.791621, 0.675549, 0.56648, 0.436924, 0.480142, 0.472492, 0.468512, 0.42561, 0.454136, 0.436924, 0.458154, 0.398279, 0.398279, 0.408655, 0.384043, 0.308712, 0.318242, 0.308712, 0.318242, 0.398279, 0.440853, 0.422041, 0.394753, 0.476583, 0.549308, 0.461924, 0.505461, 0.549308, 0.626927, 0.51388, 0.58069, 0.608892, 0.759478, 0.750527, 0.59508, 0.622677, 0.712013, 0.56648, 0.585406, 0.585406, 0.59…
257	Equus asinus	['Eukaryota', 'Metazoa', 'Chordata', 'Craniata', 'Vertebrata', 'Euteleostomi', 'Mammalia', 'Eutheria', 'Laurasiatheria', 'Perissodactyla', 'Equidae', 'Equus']	XP_014691158.1	843	[0.716283, 0.653063, 0.690604, 0.538167, 0.59917, 0.575842, 0.494003, 0.541878, 0.585406, 0.608892, 0.521092, 0.59014, 0.608892, 0.754692, 0.754692, 0.604312, 0.626927, 0.716283, 0.56648, 0.58069, 0.58069, 0.585406, 0.549308, 0.56648, 0.703578, 0.685117, 0.724957, 0.823549, 0.767246, 0.642678, 0.661982, 0.690604, 0.690604, 0.613573, 0.585406, 0.468512, 0.538167, 0.486429, 0.5017, 0.59014, 0.59014…
258	Ceratotherium simum simum	['Eukaryota', 'Metazoa', 'Chordata', 'Craniata', 'Vertebrata', 'Euteleostomi', 'Mammalia', 'Eutheria', 'Laurasiatheria', 'Perissodactyla', 'Rhinocerotidae', 'Ceratotherium']	XP_004426378.1	843	[0.716283, 0.653063, 0.690604, 0.538167, 0.59917, 0.575842, 0.494003, 0.541878, 0.585406, 0.608892, 0.521092, 0.59014, 0.608892, 0.754692, 0.754692, 0.604312, 0.626927, 0.716283, 0.56648, 0.58069, 0.58069, 0.585406, 0.549308, 0.56648, 0.703578, 0.685117, 0.724957, 0.823549, 0.767246, 0.642678, 0.661982, 0.690604, 0.690604, 0.613573, 0.585406, 0.468512, 0.538167, 0.486429, 0.5017, 0.59014, 0.59014…
259	Manis javanica	['Eukaryota', 'Metazoa', 'Chordata', 'Craniata', 'Vertebrata', 'Euteleostomi', 'Mammalia', 'Eutheria', 'Laurasiatheria', 'Pholidota', 'Manidae', 'Manis']	XP_017532062.1	862	[0.791621, 0.680603, 0.570702, 0.440853, 0.483068, 0.521092, 0.51388, 0.465241, 0.494003, 0.472492, 0.494003, 0.433034, 0.433034, 0.444081, 0.418646, 0.346032, 0.352862, 0.342579, 0.356642, 0.436924, 0.476583, 0.458154, 0.433034, 0.51388, 0.59508, 0.5017, 0.51388, 0.557691, 0.63748, 0.521092, 0.59014, 0.618285, 0.76285, 0.759478, 0.59917, 0.626927, 0.720929, 0.575842, 0.59508, 0.59508, 0.59508, 0…
260	Dasypus novemcinctus	['Eukaryota', 'Metazoa', 'Chordata', 'Craniata', 'Vertebrata', 'Euteleostomi', 'Mammalia', 'Eutheria', 'Xenarthra', 'Cingulata', 'Dasypodidae', 'Dasypus']	XP_004466110.1	843	[0.712013, 0.642678, 0.680603, 0.529623, 0.585406, 0.562014, 0.486429, 0.534167, 0.575842, 0.59917, 0.509769, 0.575842, 0.59917, 0.745909, 0.745909, 0.59508, 0.618285, 0.707965, 0.557691, 0.56648, 0.570702, 0.575842, 0.541878, 0.557691, 0.699094, 0.675549, 0.716283, 0.81615, 0.759478, 0.632174, 0.653063, 0.680603, 0.685117, 0.604312, 0.575842, 0.461924, 0.529623, 0.476583, 0.494003, 0.58069, 0.58…
261	Sarcophilus harrisii	['Eukaryota', 'Metazoa', 'Chordata', 'Craniata', 'Vertebrata', 'Euteleostomi', 'Mammalia', 'Metatheria', 'Dasyuromorphia', 'Dasyuridae', 'Sarcophilus']	XP_031805157.1	870	[0.422041, 0.465241, 0.387226, 0.440853, 0.486429, 0.538167, 0.59014, 0.553315, 0.58069, 0.494003, 0.534167, 0.545602, 0.549308, 0.56648, 0.570702, 0.653063, 0.529623, 0.59917, 0.618285, 0.76285, 0.76285, 0.613573, 0.63748, 0.724957, 0.575842, 0.585406, 0.59014, 0.59014, 0.557691, 0.570702, 0.712013, 0.690604, 0.733139, 0.83125, 0.771762, 0.648219, 0.666105, 0.694846, 0.699094, 0.618285, 0.59508,…
262	Monodelphis domestica	['Eukaryota', 'Metazoa', 'Chordata', 'Craniata', 'Vertebrata', 'Euteleostomi', 'Mammalia', 'Metatheria', 'Didelphimorphia', 'Didelphidae', 'Monodelphis']	XP_016283029.1	862	[0.51388, 0.553315, 0.422041, 0.480142, 0.534167, 0.56648, 0.497853, 0.534167, 0.570702, 0.618285, 0.657645, 0.657645, 0.648219, 0.538167, 0.541878, 0.557691, 0.56648, 0.585406, 0.585406, 0.666105, 0.538167, 0.608892, 0.632174, 0.771762, 0.775545, 0.622677, 0.648219, 0.733139, 0.585406, 0.59508, 0.59917, 0.59917, 0.56648, 0.585406, 0.720929, 0.699094, 0.73685, 0.834292, 0.775545, 0.657645, 0.6755…
263	Phascolarctos cinereus	['Eukaryota', 'Metazoa', 'Chordata', 'Craniata', 'Vertebrata', 'Euteleostomi', 'Mammalia', 'Metatheria', 'Diprotodontia', 'Phascolarctidae', 'Phascolarctos']	XP_020842016.1	858	[0.422041, 0.465241, 0.387226, 0.440853, 0.486429, 0.538167, 0.59014, 0.553315, 0.58069, 0.494003, 0.534167, 0.545602, 0.549308, 0.56648, 0.570702, 0.653063, 0.529623, 0.59917, 0.618285, 0.76285, 0.76285, 0.613573, 0.63748, 0.724957, 0.575842, 0.585406, 0.59014, 0.59014, 0.557691, 0.570702, 0.712013, 0.690604, 0.733139, 0.83125, 0.771762, 0.648219, 0.666105, 0.694846, 0.699094, 0.618285, 0.59508,…
264	Vombatus ursinus	['Eukaryota', 'Metazoa', 'Chordata', 'Craniata', 'Vertebrata', 'Euteleostomi', 'Mammalia', 'Metatheria', 'Diprotodontia', 'Vombatidae', 'Vombatus']	XP_027700527.1	858	[0.422041, 0.465241, 0.387226, 0.440853, 0.486429, 0.538167, 0.59014, 0.553315, 0.58069, 0.494003, 0.534167, 0.545602, 0.549308, 0.56648, 0.570702, 0.653063, 0.529623, 0.59917, 0.618285, 0.76285, 0.76285, 0.613573, 0.63748, 0.724957, 0.575842, 0.585406, 0.59014, 0.59014, 0.557691, 0.570702, 0.712013, 0.690604, 0.733139, 0.83125, 0.771762, 0.648219, 0.666105, 0.694846, 0.699094, 0.618285, 0.59508,…
265	Ornithorhynchus anatinus	['Eukaryota', 'Metazoa', 'Chordata', 'Craniata', 'Vertebrata', 'Euteleostomi', 'Mammalia', 'Monotremata', 'Ornithorhynchidae', 'Ornithorhynchus']	XP_028936027.1	860	[0.25031, 0.257454, 0.321458, 0.301917, 0.342579, 0.247041, 0.30533, 0.356642, 0.387226, 0.339168, 0.377384, 0.42561, 0.42561, 0.505461, 0.465241, 0.450668, 0.42561, 0.545602, 0.509769, 0.521092, 0.570702, 0.59014, 0.626927, 0.505461, 0.570702, 0.59917, 0.750527, 0.750527, 0.59014, 0.608892, 0.707965, 0.553315, 0.56648, 0.56648, 0.570702, 0.534167, 0.553315, 0.699094, 0.671169, 0.720929, 0.823549…
266	Alligator sinensis	['Eukaryota', 'Metazoa', 'Chordata', 'Craniata', 'Vertebrata', 'Euteleostomi', 'Testudines + Archosauria group', 'Archosauria', 'Crocodylia', 'Alligatoridae', 'Alligatorinae', 'Alligator']	XP_025067758.1	856	[0.632174, 0.712013, 0.685117, 0.59508, 0.575842, 0.632174, 0.618285, 0.604312, 0.59014, 0.622677, 0.59014, 0.648219, 0.59917, 0.741537, 0.741537, 0.724957, 0.622677, 0.666105, 0.671169, 0.724957, 0.733139, 0.657645, 0.632174, 0.553315, 0.653063, 0.699094, 0.575842, 0.632174, 0.690604, 0.720929, 0.59508, 0.675549, 0.699094, 0.827927, 0.827927, 0.690604, 0.712013, 0.791621, 0.653063, 0.671169, 0.6…
267	Chrysemys picta bellii	['Eukaryota', 'Metazoa', 'Chordata', 'Craniata', 'Vertebrata', 'Euteleostomi', 'Testudines + Archosauria group', 'Testudines', 'Cryptodira', 'Testudinoidea', 'Emydidae', 'Chrysemys']	XP_005284650.1	841	[0.767246, 0.712013, 0.741537, 0.59917, 0.661982, 0.694846, 0.59917, 0.648219, 0.690604, 0.712013, 0.613573, 0.685117, 0.703578, 0.823549, 0.823549, 0.699094, 0.716283, 0.791621, 0.661982, 0.671169, 0.675549, 0.675549, 0.63748, 0.657645, 0.779859, 0.76285, 0.759478, 0.849326, 0.795062, 0.680603, 0.699094, 0.720929, 0.720929, 0.653063, 0.632174, 0.509769, 0.58069, 0.525368, 0.541878, 0.626927, 0.6…
268	Ciona intestinalis	['Eukaryota', 'Metazoa', 'Chordata', 'Tunicata', 'Ascidiacea', 'Enterogona', 'Phlebobranchia', 'Cionidae', 'Ciona']	XP_002131684.1	863	[0.387226, 0.472492, 0.517562, 0.545602, 0.472492, 0.366687, 0.401658, 0.433034, 0.454136, 0.480142, 0.433034, 0.497853, 0.497853, 0.618285, 0.549308, 0.483068, 0.444081, 0.440853, 0.422041, 0.454136, 0.414856, 0.525368, 0.42561, 0.447574, 0.380708, 0.444081, 0.553315, 0.476583, 0.433034, 0.366687, 0.370445, 0.458154, 0.366687, 0.328603, 0.328603, 0.380708, 0.332115, 0.288399, 0.352862, 0.31487, …
269	Nematostella vectensis	['Eukaryota', 'Metazoa', 'Cnidaria', 'Anthozoa', 'Hexacorallia', 'Actiniaria', 'Edwardsiidae', 'Nematostella']	XP_001624176.2	768	[0.795062, 0.823549, 0.73685, 0.788093, 0.827927, 0.788093, 0.812494, 0.716283, 0.754692, 0.791621, 0.741537, 0.795062, 0.728858, 0.862302, 0.784345, 0.779859, 0.795062, 0.775545, 0.720929, 0.720929, 0.791621, 0.707965, 0.699094, 0.775545, 0.694846, 0.694846, 0.76285, 0.759478, 0.791621, 0.791621, 0.795062, 0.868118, 0.879233, 0.876521, 0.885302, 0.93079, 0.921076, 0.846163, 0.84206, 0.874069, 0.…
270	Ixodes scapularis	['Eukaryota', 'Metazoa', 'Ecdysozoa', 'Arthropoda', 'Chelicerata', 'Arachnida', 'Acari', 'Parasitiformes', 'Ixodida', 'Ixodoidea', 'Ixodidae', 'Ixodinae', 'Ixodes']	XP_002403332.1	652	[0.549308, 0.472492, 0.51388, 0.486429, 0.538167, 0.59014, 0.570702, 0.63748, 0.699094, 0.716283, 0.745909, 0.798249, 0.849326, 0.823549, 0.784345, 0.823549, 0.856457, 0.859585, 0.852992, 0.889439, 0.834292, 0.808535, 0.798249, 0.798249, 0.733139, 0.73685, 0.720929, 0.76285, 0.694846, 0.613573, 0.622677, 0.618285, 0.521092, 0.521092, 0.480142, 0.56648, 0.476583, 0.505461, 0.509769, 0.585406, 0.48…
271	Limulus polyphemus	['Eukaryota', 'Metazoa', 'Ecdysozoa', 'Arthropoda', 'Chelicerata', 'Merostomata', 'Xiphosura', 'Limulidae', 'Limulus']	XP_013775685.1	812	[0.59508, 0.5017, 0.557691, 0.59508, 0.525368, 0.575842, 0.622677, 0.541878, 0.585406, 0.626927, 0.575842, 0.585406, 0.59917, 0.745909, 0.750527, 0.570702, 0.585406, 0.517562, 0.521092, 0.521092, 0.525368, 0.517562, 0.59014, 0.51388, 0.4292, 0.497853, 0.4292, 0.422041, 0.433034, 0.418646, 0.352862, 0.352862, 0.398279, 0.349426, 0.349426, 0.284882, 0.356642, 0.356642, 0.40511, 0.328603, 0.328603, …
272	Folsomia candida	['Eukaryota', 'Metazoa', 'Ecdysozoa', 'Arthropoda', 'Hexapoda', 'Collembola', 'Collembola', 'Entomobryomorpha', 'Isotomoidea', 'Isotomidae', 'Proisotominae', 'Folsomia']	XP_021945312.1	919	[0.608892, 0.666105, 0.58069, 0.63748, 0.690604, 0.622677, 0.517562, 0.549308, 0.58069, 0.494003, 0.525368, 0.59508, 0.59917, 0.767246, 0.759478, 0.750527, 0.671169, 0.675549, 0.680603, 0.618285, 0.63748, 0.613573, 0.622677, 0.712013, 0.613573, 0.534167, 0.613573, 0.728858, 0.750527, 0.745909, 0.846163, 0.84206, 0.862302, 0.759478, 0.59508, 0.59508, 0.59014, 0.680603, 0.680603, 0.59508, 0.685117,…
273	Tribolium castaneum	['Eukaryota', 'Metazoa', 'Ecdysozoa', 'Arthropoda', 'Hexapoda', 'Insecta', 'Pterygota', 'Neoptera', 'Holometabola', 'Coleoptera', 'Polyphaga', 'Cucujiformia', 'Tenebrionidae', 'Tenebrionidae incertae sedis', 'Tribolium']	XP_008190662.1	806	[0.401658, 0.436924, 0.332115, 0.401658, 0.359901, 0.346032, 0.232838, 0.21291, 0.268042, 0.243554, 0.271506, 0.321458, 0.339168, 0.422041, 0.42561, 0.450668, 0.352862, 0.281712, 0.284882, 0.342579, 0.321458, 0.26085, 0.284882, 0.281712, 0.271506, 0.324872, 0.308712, 0.349426, 0.422041, 0.301917, 0.36309, 0.295083, 0.301917, 0.281712, 0.281712, 0.281712, 0.271506, 0.257454, 0.31487, 0.257454, 0.2…
274	Agrilus planipennis	['Eukaryota', 'Metazoa', 'Ecdysozoa', 'Arthropoda', 'Hexapoda', 'Insecta', 'Pterygota', 'Neoptera', 'Holometabola', 'Coleoptera', 'Polyphaga', 'Elateriformia', 'Buprestoidea', 'Buprestidae', 'Agrilinae', 'Agrilus']	XP_018336007.1	835	[0.394753, 0.461924, 0.41194, 0.468512, 0.497853, 0.454136, 0.5017, 0.387226, 0.359901, 0.401658, 0.377384, 0.444081, 0.408655, 0.545602, 0.549308, 0.553315, 0.483068, 0.414856, 0.418646, 0.465241, 0.398279, 0.4292, 0.414856, 0.398279, 0.401658, 0.398279, 0.398279, 0.31487, 0.447574, 0.461924, 0.461924, 0.444081, 0.433034, 0.472492, 0.458154, 0.447574, 0.444081, 0.408655, 0.465241, 0.418646, 0.34…
275	Photinus pyralis	['Eukaryota', 'Metazoa', 'Ecdysozoa', 'Arthropoda', 'Hexapoda', 'Insecta', 'Pterygota', 'Neoptera', 'Holometabola', 'Coleoptera', 'Polyphaga', 'Elateriformia', 'Elateroidea', 'Lampyridae', 'Lampyrinae', 'Photinus']	XP_031356091.1	840	[0.30533, 0.384043, 0.335645, 0.401658, 0.4292, 0.390993, 0.377384, 0.271506, 0.25031, 0.278302, 0.25406, 0.311707, 0.275179, 0.408655, 0.41194, 0.4292, 0.335645, 0.268042, 0.284882, 0.332115, 0.264545, 0.311707, 0.31487, 0.295083, 0.298791, 0.298791, 0.301917, 0.25406, 0.387226, 0.36309, 0.377384, 0.359901, 0.356642, 0.394753, 0.377384, 0.377384, 0.366687, 0.461924, 0.414856, 0.401658, 0.401658,…
276	Drosophila busckii	['Eukaryota', 'Metazoa', 'Ecdysozoa', 'Arthropoda', 'Hexapoda', 'Insecta', 'Pterygota', 'Neoptera', 'Holometabola', 'Diptera', 'Brachycera', 'Muscomorpha', 'Ephydroidea', 'Drosophilidae', 'Drosophila']	XP_017852237.1	982	[0.570702, 0.401658, 0.366687, 0.414856, 0.454136, 0.476583, 0.398279, 0.440853, 0.480142, 0.509769, 0.521092, 0.525368, 0.480142, 0.622677, 0.613573, 0.541878, 0.497853, 0.541878, 0.545602, 0.626927, 0.632174, 0.622677, 0.76285, 0.690604, 0.685117, 0.685117, 0.685117, 0.750527, 0.73685, 0.604312, 0.59014, 0.59014, 0.661982, 0.73685, 0.728858, 0.632174, 0.562014, 0.604312, 0.59508, 0.59917, 0.599…
277	Drosophila mojavensis	['Eukaryota', 'Metazoa', 'Ecdysozoa', 'Arthropoda', 'Hexapoda', 'Insecta', 'Pterygota', 'Neoptera', 'Holometabola', 'Diptera', 'Brachycera', 'Muscomorpha', 'Ephydroidea', 'Drosophilidae', 'Drosophila']	XP_002010997.1	963	[0.549308, 0.390993, 0.36309, 0.41194, 0.398279, 0.422041, 0.342579, 0.387226, 0.42561, 0.461924, 0.476583, 0.440853, 0.40511, 0.525368, 0.529623, 0.42561, 0.436924, 0.483068, 0.486429, 0.538167, 0.521092, 0.40511, 0.51388, 0.570702, 0.557691, 0.553315, 0.56648, 0.562014, 0.545602, 0.525368, 0.525368, 0.545602, 0.653063, 0.618285, 0.486429, 0.472492, 0.570702, 0.570702, 0.570702, 0.56648, 0.58069…
278	Drosophila virilis	['Eukaryota', 'Metazoa', 'Ecdysozoa', 'Arthropoda', 'Hexapoda', 'Insecta', 'Pterygota', 'Neoptera', 'Holometabola', 'Diptera', 'Brachycera', 'Muscomorpha', 'Ephydroidea', 'Drosophilidae', 'Drosophila']	XP_002056795.1	1032	[0.549308, 0.390993, 0.36309, 0.41194, 0.398279, 0.422041, 0.342579, 0.384043, 0.422041, 0.458154, 0.476583, 0.440853, 0.401658, 0.521092, 0.525368, 0.422041, 0.433034, 0.480142, 0.483068, 0.534167, 0.517562, 0.40511, 0.51388, 0.570702, 0.553315, 0.553315, 0.56648, 0.562014, 0.541878, 0.525368, 0.521092, 0.541878, 0.653063, 0.618285, 0.486429, 0.472492, 0.570702, 0.570702, 0.570702, 0.562014, 0.5…
279	Drosophila grimshawi	['Eukaryota', 'Metazoa', 'Ecdysozoa', 'Arthropoda', 'Hexapoda', 'Insecta', 'Pterygota', 'Neoptera', 'Holometabola', 'Diptera', 'Brachycera', 'Muscomorpha', 'Ephydroidea', 'Drosophilidae', 'Drosophila', 'Hawaiian Drosophila']	XP_001991461.1	1013	[0.321458, 0.295083, 0.352862, 0.335645, 0.366687, 0.281712, 0.332115, 0.377384, 0.418646, 0.436924, 0.374039, 0.332115, 0.349426, 0.472492, 0.476583, 0.465241, 0.454136, 0.387226, 0.380708, 0.433034, 0.414856, 0.483068, 0.538167, 0.4292, 0.461924, 0.461924, 0.570702, 0.570702, 0.562014, 0.468512, 0.377384, 0.458154, 0.553315, 0.553315, 0.553315, 0.545602, 0.562014, 0.58069, 0.733139, 0.745909, 0…
280	Drosophila ficusphila	['Eukaryota', 'Metazoa', 'Ecdysozoa', 'Arthropoda', 'Hexapoda', 'Insecta', 'Pterygota', 'Neoptera', 'Holometabola', 'Diptera', 'Brachycera', 'Muscomorpha', 'Ephydroidea', 'Drosophilidae', 'Drosophila', 'Sophophora']	XP_017054934.1	1027	[0.562014, 0.390993, 0.356642, 0.40511, 0.390993, 0.414856, 0.339168, 0.387226, 0.4292, 0.465241, 0.483068, 0.483068, 0.444081, 0.58069, 0.570702, 0.5017, 0.497853, 0.541878, 0.545602, 0.626927, 0.618285, 0.608892, 0.613573, 0.680603, 0.680603, 0.720929, 0.680603, 0.791621, 0.666105, 0.642678, 0.618285, 0.642678, 0.720929, 0.779859, 0.675549, 0.534167, 0.59508, 0.59508, 0.608892, 0.608892, 0.5991…
281	Drosophila ananassae	['Eukaryota', 'Metazoa', 'Ecdysozoa', 'Arthropoda', 'Hexapoda', 'Insecta', 'Pterygota', 'Neoptera', 'Holometabola', 'Diptera', 'Brachycera', 'Muscomorpha', 'Ephydroidea', 'Drosophilidae', 'Drosophila', 'Sophophora']	XP_001964081.1	1037	[0.570702, 0.398279, 0.311707, 0.36309, 0.414856, 0.436924, 0.359901, 0.401658, 0.440853, 0.476583, 0.490133, 0.490133, 0.450668, 0.585406, 0.58069, 0.517562, 0.51388, 0.557691, 0.562014, 0.642678, 0.648219, 0.632174, 0.767246, 0.733139, 0.728858, 0.724957, 0.724957, 0.788093, 0.779859, 0.657645, 0.632174, 0.63748, 0.707965, 0.775545, 0.767246, 0.675549, 0.59917, 0.59508, 0.585406, 0.59014, 0.590…
282	Drosophila persimilis	['Eukaryota', 'Metazoa', 'Ecdysozoa', 'Arthropoda', 'Hexapoda', 'Insecta', 'Pterygota', 'Neoptera', 'Holometabola', 'Diptera', 'Brachycera', 'Muscomorpha', 'Ephydroidea', 'Drosophilidae', 'Drosophila', 'Sophophora']	XP_002025819.1	976	[0.680603, 0.468512, 0.4292, 0.476583, 0.454136, 0.476583, 0.398279, 0.440853, 0.480142, 0.517562, 0.529623, 0.534167, 0.490133, 0.642678, 0.618285, 0.545602, 0.541878, 0.538167, 0.538167, 0.618285, 0.608892, 0.585406, 0.59014, 0.657645, 0.657645, 0.694846, 0.657645, 0.767246, 0.642678, 0.618285, 0.59508, 0.618285, 0.699094, 0.754692, 0.653063, 0.525368, 0.58069, 0.58069, 0.59014, 0.59014, 0.5854…
283	Drosophila sechellia	['Eukaryota', 'Metazoa', 'Ecdysozoa', 'Arthropoda', 'Hexapoda', 'Insecta', 'Pterygota', 'Neoptera', 'Holometabola', 'Diptera', 'Brachycera', 'Muscomorpha', 'Ephydroidea', 'Drosophilidae', 'Drosophila', 'Sophophora']	XP_002036892.1	996	[0.58069, 0.41194, 0.377384, 0.42561, 0.465241, 0.447574, 0.370445, 0.414856, 0.458154, 0.494003, 0.509769, 0.468512, 0.433034, 0.56648, 0.557691, 0.490133, 0.450668, 0.483068, 0.486429, 0.557691, 0.545602, 0.525368, 0.521092, 0.58069, 0.58069, 0.56648, 0.562014, 0.685117, 0.545602, 0.521092, 0.5017, 0.517562, 0.642678, 0.707965, 0.59508, 0.465241, 0.525368, 0.56648, 0.59014, 0.59508, 0.58069, 0.…
284	Drosophila willistoni	['Eukaryota', 'Metazoa', 'Ecdysozoa', 'Arthropoda', 'Hexapoda', 'Insecta', 'Pterygota', 'Neoptera', 'Holometabola', 'Diptera', 'Brachycera', 'Muscomorpha', 'Ephydroidea', 'Drosophilidae', 'Drosophila', 'Sophophora']	XP_002064067.2	1026	[0.575842, 0.401658, 0.308712, 0.359901, 0.349426, 0.374039, 0.298791, 0.346032, 0.390993, 0.4292, 0.447574, 0.447574, 0.41194, 0.538167, 0.517562, 0.458154, 0.454136, 0.494003, 0.497853, 0.570702, 0.557691, 0.538167, 0.534167, 0.648219, 0.648219, 0.685117, 0.648219, 0.76285, 0.632174, 0.604312, 0.58069, 0.59917, 0.680603, 0.73685, 0.626927, 0.509769, 0.562014, 0.562014, 0.570702, 0.575842, 0.562…
285	Drosophila pseudoobscura pseudoobscura	['Eukaryota', 'Metazoa', 'Ecdysozoa', 'Arthropoda', 'Hexapoda', 'Insecta', 'Pterygota', 'Neoptera', 'Holometabola', 'Diptera', 'Brachycera', 'Muscomorpha', 'Ephydroidea', 'Drosophilidae', 'Drosophila', 'Sophophora']	XP_002133885.1	992	[0.680603, 0.468512, 0.4292, 0.476583, 0.454136, 0.476583, 0.398279, 0.440853, 0.480142, 0.517562, 0.529623, 0.534167, 0.490133, 0.642678, 0.618285, 0.545602, 0.541878, 0.538167, 0.538167, 0.618285, 0.608892, 0.585406, 0.59014, 0.657645, 0.657645, 0.694846, 0.657645, 0.767246, 0.642678, 0.618285, 0.59508, 0.618285, 0.699094, 0.754692, 0.653063, 0.525368, 0.58069, 0.58069, 0.59014, 0.59014, 0.5854…
286	Drosophila melanogaster	['Eukaryota', 'Metazoa', 'Ecdysozoa', 'Arthropoda', 'Hexapoda', 'Insecta', 'Pterygota', 'Neoptera', 'Holometabola', 'Diptera', 'Brachycera', 'Muscomorpha', 'Ephydroidea', 'Drosophilidae', 'Drosophila', 'Sophophora']	NP_001284899.1	998	[0.59014, 0.414856, 0.384043, 0.4292, 0.472492, 0.454136, 0.374039, 0.418646, 0.458154, 0.497853, 0.51388, 0.468512, 0.433034, 0.562014, 0.553315, 0.490133, 0.454136, 0.486429, 0.490133, 0.557691, 0.545602, 0.525368, 0.521092, 0.575842, 0.575842, 0.562014, 0.557691, 0.685117, 0.545602, 0.521092, 0.497853, 0.51388, 0.642678, 0.703578, 0.59014, 0.465241, 0.521092, 0.562014, 0.59014, 0.59014, 0.5758…
287	Musca domestica	['Eukaryota', 'Metazoa', 'Ecdysozoa', 'Arthropoda', 'Hexapoda', 'Insecta', 'Pterygota', 'Neoptera', 'Holometabola', 'Diptera', 'Brachycera', 'Muscomorpha', 'Muscoidea', 'Muscidae', 'Musca']	XP_005179371.1	927	[0.56648, 0.408655, 0.377384, 0.422041, 0.468512, 0.494003, 0.414856, 0.454136, 0.490133, 0.525368, 0.538167, 0.545602, 0.5017, 0.626927, 0.608892, 0.613573, 0.622677, 0.626927, 0.632174, 0.690604, 0.733139, 0.720929, 0.720929, 0.775545, 0.779859, 0.76285, 0.724957, 0.823549, 0.712013, 0.694846, 0.675549, 0.699094, 0.767246, 0.81615, 0.741537, 0.626927, 0.626927, 0.613573, 0.613573, 0.618285, 0.6…
288	Stomoxys calcitrans	['Eukaryota', 'Metazoa', 'Ecdysozoa', 'Arthropoda', 'Hexapoda', 'Insecta', 'Pterygota', 'Neoptera', 'Holometabola', 'Diptera', 'Brachycera', 'Muscomorpha', 'Muscoidea', 'Muscidae', 'Stomoxys']	XP_013102674.1	939	[0.562014, 0.40511, 0.374039, 0.418646, 0.465241, 0.486429, 0.41194, 0.450668, 0.486429, 0.521092, 0.534167, 0.538167, 0.497853, 0.622677, 0.604312, 0.608892, 0.618285, 0.622677, 0.626927, 0.685117, 0.724957, 0.712013, 0.712013, 0.767246, 0.767246, 0.750527, 0.716283, 0.81615, 0.703578, 0.685117, 0.661982, 0.690604, 0.759478, 0.808535, 0.733139, 0.618285, 0.618285, 0.604312, 0.604312, 0.608892, 0…
289	Anopheles gambiae str. PEST	['Eukaryota', 'Metazoa', 'Ecdysozoa', 'Arthropoda', 'Hexapoda', 'Insecta', 'Pterygota', 'Neoptera', 'Holometabola', 'Diptera', 'Nematocera', 'Culicoidea', 'Culicidae', 'Anophelinae', 'Anopheles']	XP_313843.5	919	[0.823549, 0.680603, 0.570702, 0.59508, 0.648219, 0.671169, 0.562014, 0.608892, 0.494003, 0.433034, 0.42561, 0.483068, 0.497853, 0.509769, 0.447574, 0.447574, 0.454136, 0.454136, 0.398279, 0.352862, 0.359901, 0.324872, 0.356642, 0.42561, 0.440853, 0.444081, 0.461924, 0.562014, 0.541878, 0.685117, 0.784345, 0.812494, 0.798249, 0.779859, 0.754692, 0.827927, 0.808535, 0.791621, 0.73685, 0.795062, 0.…
290	Aedes aegypti	['Eukaryota', 'Metazoa', 'Ecdysozoa', 'Arthropoda', 'Hexapoda', 'Insecta', 'Pterygota', 'Neoptera', 'Holometabola', 'Diptera', 'Nematocera', 'Culicoidea', 'Culicidae', 'Culicinae', 'Aedini', 'Aedes', 'Stegomyia']	XP_001649953.1	1091	[0.490133, 0.465241, 0.497853, 0.401658, 0.324872, 0.25406, 0.173081, 0.194234, 0.120615, 0.122885, 0.147574, 0.167087, 0.086953, 0.090864, 0.088832, 0.043307, 0.030611, 0.033407, 0.016826, 0.026338, 0.044297, 0.041405, 0.050641, 0.050641, 0.050641, 0.067594, 0.109221, 0.18812, 0.122885, 0.222385, 0.155435, 0.102787, 0.066181, 0.144935, 0.122885, 0.139895, 0.243554, 0.203355, 0.134866, 0.229226, …
291	Culex quinquefasciatus	['Eukaryota', 'Metazoa', 'Ecdysozoa', 'Arthropoda', 'Hexapoda', 'Insecta', 'Pterygota', 'Neoptera', 'Holometabola', 'Diptera', 'Nematocera', 'Culicoidea', 'Culicidae', 'Culicinae', 'Culicini', 'Culex', 'Culex']	XP_001850266.1	924	[0.879233, 0.805026, 0.852992, 0.83125, 0.846163, 0.805026, 0.84206, 0.754692, 0.771762, 0.703578, 0.694846, 0.759478, 0.775545, 0.788093, 0.720929, 0.733139, 0.728858, 0.626927, 0.517562, 0.517562, 0.468512, 0.541878, 0.549308, 0.549308, 0.59917, 0.545602, 0.59917, 0.604312, 0.728858, 0.745909, 0.834292, 0.852992, 0.834292, 0.812494, 0.871313, 0.901269, 0.894241, 0.891961, 0.932927, 0.921076, 0.…
292	Ceratina calcarata	['Eukaryota', 'Metazoa', 'Ecdysozoa', 'Arthropoda', 'Hexapoda', 'Insecta', 'Pterygota', 'Neoptera', 'Holometabola', 'Hymenoptera', 'Apocrita', 'Aculeata', 'Apoidea', 'Apidae', 'Ceratina', 'Zadontomerus']	XP_017876901.1	887	[0.444081, 0.509769, 0.538167, 0.480142, 0.529623, 0.58069, 0.521092, 0.56648, 0.447574, 0.414856, 0.377384, 0.42561, 0.390993, 0.521092, 0.525368, 0.545602, 0.433034, 0.332115, 0.31487, 0.366687, 0.301917, 0.328603, 0.332115, 0.281712, 0.301917, 0.284882, 0.222385, 0.194234, 0.196879, 0.311707, 0.377384, 0.374039, 0.374039, 0.374039, 0.308712, 0.30533, 0.298791, 0.380708, 0.4292, 0.450668, 0.418…
293	Nomia melanderi	['Eukaryota', 'Metazoa', 'Ecdysozoa', 'Arthropoda', 'Hexapoda', 'Insecta', 'Pterygota', 'Neoptera', 'Holometabola', 'Hymenoptera', 'Apocrita', 'Aculeata', 'Apoidea', 'Halictidae', 'Nomiinae', 'Nomia', 'Acunomia']	XP_031835329.1	931	[0.447574, 0.51388, 0.541878, 0.483068, 0.534167, 0.585406, 0.525368, 0.570702, 0.450668, 0.390993, 0.349426, 0.401658, 0.36309, 0.490133, 0.494003, 0.51388, 0.40511, 0.30533, 0.288399, 0.335645, 0.271506, 0.301917, 0.301917, 0.25406, 0.271506, 0.257454, 0.194234, 0.167087, 0.170161, 0.278302, 0.374039, 0.366687, 0.370445, 0.370445, 0.301917, 0.301917, 0.291804, 0.374039, 0.42561, 0.447574, 0.411…
294	Camponotus floridanus	['Eukaryota', 'Metazoa', 'Ecdysozoa', 'Arthropoda', 'Hexapoda', 'Insecta', 'Pterygota', 'Neoptera', 'Holometabola', 'Hymenoptera', 'Apocrita', 'Aculeata', 'Formicoidea', 'Formicidae', 'Formicinae', 'Camponotus']	XP_011263787.1	885	[0.454136, 0.521092, 0.549308, 0.490133, 0.541878, 0.59508, 0.534167, 0.575842, 0.458154, 0.42561, 0.387226, 0.436924, 0.401658, 0.534167, 0.534167, 0.553315, 0.444081, 0.342579, 0.324872, 0.377384, 0.311707, 0.339168, 0.342579, 0.291804, 0.308712, 0.295083, 0.229226, 0.203355, 0.203355, 0.318242, 0.384043, 0.380708, 0.380708, 0.380708, 0.31487, 0.311707, 0.301917, 0.384043, 0.436924, 0.454136, 0…
295	Monomorium pharaonis	['Eukaryota', 'Metazoa', 'Ecdysozoa', 'Arthropoda', 'Hexapoda', 'Insecta', 'Pterygota', 'Neoptera', 'Holometabola', 'Hymenoptera', 'Apocrita', 'Aculeata', 'Formicoidea', 'Formicidae', 'Myrmicinae', 'Monomorium']	XP_012526401.1	885	[0.468512, 0.534167, 0.56648, 0.505461, 0.557691, 0.608892, 0.549308, 0.59508, 0.472492, 0.444081, 0.401658, 0.454136, 0.414856, 0.549308, 0.553315, 0.575842, 0.458154, 0.366687, 0.352862, 0.401658, 0.335645, 0.36309, 0.366687, 0.31487, 0.335645, 0.318242, 0.257454, 0.225814, 0.229226, 0.335645, 0.398279, 0.394753, 0.394753, 0.433034, 0.36309, 0.36309, 0.352862, 0.433034, 0.476583, 0.497853, 0.46…
296	Atta cephalotes	['Eukaryota', 'Metazoa', 'Ecdysozoa', 'Arthropoda', 'Hexapoda', 'Insecta', 'Pterygota', 'Neoptera', 'Holometabola', 'Hymenoptera', 'Apocrita', 'Aculeata', 'Vespoidea', 'Formicidae', 'Myrmicinae', 'Atta']	XP_012059983.1	896	[0.468512, 0.534167, 0.56648, 0.5017, 0.553315, 0.58069, 0.486429, 0.529623, 0.549308, 0.505461, 0.545602, 0.480142, 0.422041, 0.541878, 0.486429, 0.505461, 0.497853, 0.5017, 0.401658, 0.370445, 0.374039, 0.454136, 0.374039, 0.321458, 0.390993, 0.324872, 0.295083, 0.374039, 0.311707, 0.229226, 0.298791, 0.284882, 0.408655, 0.390993, 0.390993, 0.390993, 0.324872, 0.324872, 0.311707, 0.394753, 0.44…
297	Trachymyrmex septentrionalis	['Eukaryota', 'Metazoa', 'Ecdysozoa', 'Arthropoda', 'Hexapoda', 'Insecta', 'Pterygota', 'Neoptera', 'Holometabola', 'Hymenoptera', 'Apocrita', 'Aculeata', 'Vespoidea', 'Formicidae', 'Myrmicinae', 'Trachymyrmex']	XP_018353416.1	899	[0.465241, 0.534167, 0.562014, 0.5017, 0.553315, 0.575842, 0.483068, 0.525368, 0.549308, 0.505461, 0.541878, 0.480142, 0.422041, 0.538167, 0.483068, 0.5017, 0.497853, 0.497853, 0.401658, 0.366687, 0.374039, 0.450668, 0.374039, 0.321458, 0.390993, 0.324872, 0.295083, 0.374039, 0.308712, 0.225814, 0.298791, 0.281712, 0.40511, 0.387226, 0.390993, 0.390993, 0.321458, 0.321458, 0.311707, 0.394753, 0.4…
298	Cimex lectularius	['Eukaryota', 'Metazoa', 'Ecdysozoa', 'Arthropoda', 'Hexapoda', 'Insecta', 'Pterygota', 'Neoptera', 'Paraneoptera', 'Hemiptera', 'Heteroptera', 'Panheteroptera', 'Cimicomorpha', 'Cimicidae', 'Cimex']	XP_024080436.1	851	[0.671169, 0.712013, 0.759478, 0.671169, 0.712013, 0.750527, 0.779859, 0.661982, 0.562014, 0.59917, 0.63748, 0.728858, 0.805026, 0.771762, 0.767246, 0.745909, 0.661982, 0.661982, 0.575842, 0.570702, 0.494003, 0.42561, 0.422041, 0.301917, 0.36309, 0.359901, 0.36309, 0.36309, 0.465241, 0.490133, 0.418646, 0.422041, 0.41194, 0.324872, 0.36309, 0.301917, 0.301917, 0.370445, 0.370445, 0.4292, 0.490133…
299	Acyrthosiphon pisum	['Eukaryota', 'Metazoa', 'Ecdysozoa', 'Arthropoda', 'Hexapoda', 'Insecta', 'Pterygota', 'Neoptera', 'Paraneoptera', 'Hemiptera', 'Sternorrhyncha', 'Aphidomorpha', 'Aphidoidea', 'Aphididae', 'Macrosiphini', 'Acyrthosiphon']	XP_001947291.1	741	[0.666105, 0.685117, 0.653063, 0.685117, 0.517562, 0.444081, 0.490133, 0.521092, 0.549308, 0.562014, 0.545602, 0.608892, 0.461924, 0.374039, 0.295083, 0.239899, 0.324872, 0.21291, 0.21291, 0.25406, 0.31487, 0.25406, 0.275179, 0.295083, 0.222385, 0.339168, 0.36309, 0.36309, 0.370445, 0.356642, 0.318242, 0.281712, 0.17593, 0.271506, 0.359901, 0.377384, 0.433034, 0.42561, 0.505461, 0.521092, 0.41864…
300	Pediculus humanus corporis	['Eukaryota', 'Metazoa', 'Ecdysozoa', 'Arthropoda', 'Hexapoda', 'Insecta', 'Pterygota', 'Neoptera', 'Paraneoptera', 'Psocodea', 'Phthiraptera', 'Anoplura', 'Pediculidae', 'Pediculus']	XP_002423669.1	803	[0.447574, 0.490133, 0.390993, 0.444081, 0.36309, 0.41194, 0.458154, 0.444081, 0.377384, 0.408655, 0.349426, 0.408655, 0.418646, 0.414856, 0.359901, 0.366687, 0.366687, 0.278302, 0.216401, 0.301917, 0.377384, 0.298791, 0.243554, 0.328603, 0.268042, 0.356642, 0.356642, 0.359901, 0.311707, 0.31487, 0.308712, 0.384043, 0.380708, 0.370445, 0.480142, 0.440853, 0.398279, 0.335645, 0.433034, 0.497853, 0…
301	Caenorhabditis elegans	['Eukaryota', 'Metazoa', 'Ecdysozoa', 'Nematoda', 'Chromadorea', 'Rhabditida', 'Rhabditina', 'Rhabditomorpha', 'Rhabditoidea', 'Rhabditidae', 'Peloderinae', 'Caenorhabditis']	NP_001256427.1	707	[0.236433, 0.137348, 0.222385, 0.268042, 0.182256, 0.25406, 0.295083, 0.332115, 0.366687, 0.394753, 0.422041, 0.377384, 0.342579, 0.339168, 0.332115, 0.332115, 0.30533, 0.398279, 0.370445, 0.465241, 0.472492, 0.483068, 0.59917, 0.557691, 0.59508, 0.685117, 0.657645, 0.661982, 0.642678, 0.632174, 0.632174, 0.632174, 0.728858, 0.83125, 0.912647, 0.910643, 0.905695, 0.939629, 0.903857, 0.856457, 0.7…
302	Caenorhabditis briggsae	['Eukaryota', 'Metazoa', 'Ecdysozoa', 'Nematoda', 'Chromadorea', 'Rhabditida', 'Rhabditoidea', 'Rhabditidae', 'Peloderinae', 'Caenorhabditis']	XP_002636776.1	703	[0.308712, 0.173081, 0.25031, 0.288399, 0.185198, 0.247041, 0.308712, 0.359901, 0.394753, 0.4292, 0.458154, 0.418646, 0.380708, 0.377384, 0.374039, 0.36309, 0.335645, 0.440853, 0.401658, 0.461924, 0.444081, 0.458154, 0.575842, 0.58069, 0.613573, 0.750527, 0.733139, 0.720929, 0.661982, 0.661982, 0.648219, 0.63748, 0.733139, 0.808535, 0.903857, 0.846163, 0.837511, 0.88723, 0.868118, 0.846163, 0.712…
303	Caenorhabditis remanei	['Eukaryota', 'Metazoa', 'Ecdysozoa', 'Nematoda', 'Chromadorea', 'Rhabditida', 'Rhabditoidea', 'Rhabditidae', 'Peloderinae', 'Caenorhabditis']	XP_003114074.1	706	[0.346032, 0.216401, 0.301917, 0.339168, 0.236433, 0.30533, 0.346032, 0.384043, 0.414856, 0.447574, 0.472492, 0.517562, 0.461924, 0.494003, 0.390993, 0.384043, 0.394753, 0.458154, 0.458154, 0.458154, 0.461924, 0.465241, 0.585406, 0.549308, 0.557691, 0.724957, 0.728858, 0.720929, 0.716283, 0.703578, 0.694846, 0.690604, 0.671169, 0.759478, 0.856457, 0.928747, 0.882776, 0.876521, 0.919029, 0.901269,…
304	Strongylocentrotus purpuratus	['Eukaryota', 'Metazoa', 'Echinodermata', 'Eleutherozoa', 'Echinozoa', 'Echinoidea', 'Euechinoidea', 'Echinacea', 'Echinoida', 'Strongylocentrotidae', 'Strongylocentrotus']	XP_030854547.1	809	[0.468512, 0.497853, 0.534167, 0.521092, 0.422041, 0.490133, 0.553315, 0.575842, 0.509769, 0.541878, 0.575842, 0.622677, 0.666105, 0.671169, 0.648219, 0.657645, 0.534167, 0.521092, 0.5017, 0.440853, 0.525368, 0.618285, 0.541878, 0.545602, 0.585406, 0.712013, 0.59014, 0.557691, 0.521092, 0.642678, 0.626927, 0.525368, 0.436924, 0.454136, 0.549308, 0.59014, 0.618285, 0.741537, 0.745909, 0.699094, 0.…
305	Helobdella robusta	['Eukaryota', 'Metazoa', 'Lophotrochozoa', 'Annelida', 'Clitellata', 'Hirudinea', 'Rhynchobdellida', 'Glossiphoniidae', 'Helobdella']	XP_009025970.1	982	[0.41194, 0.450668, 0.40511, 0.366687, 0.30533, 0.36309, 0.41194, 0.311707, 0.346032, 0.387226, 0.291804, 0.359901, 0.374039, 0.497853, 0.394753, 0.384043, 0.324872, 0.264545, 0.268042, 0.301917, 0.374039, 0.275179, 0.222385, 0.288399, 0.271506, 0.288399, 0.275179, 0.275179, 0.387226, 0.301917, 0.284882, 0.356642, 0.352862, 0.288399, 0.271506, 0.278302, 0.291804, 0.342579, 0.408655, 0.359901, 0.4…
306	Crassostrea gigas	['Eukaryota', 'Metazoa', 'Lophotrochozoa', 'Mollusca', 'Bivalvia', 'Pteriomorphia', 'Ostreoida', 'Ostreoidea', 'Ostreidae', 'Crassostrea']	XP_011413365.1	765	[0.529623, 0.608892, 0.685117, 0.618285, 0.648219, 0.486429, 0.476583, 0.366687, 0.359901, 0.40511, 0.359901, 0.408655, 0.359901, 0.414856, 0.414856, 0.352862, 0.346032, 0.26085, 0.243554, 0.281712, 0.236433, 0.298791, 0.291804, 0.288399, 0.268042, 0.222385, 0.332115, 0.377384, 0.408655, 0.374039, 0.359901, 0.433034, 0.444081, 0.486429, 0.5017, 0.41194, 0.458154, 0.465241, 0.562014, 0.525368, 0.5…
307	Mizuhopecten yessoensis	['Eukaryota', 'Metazoa', 'Lophotrochozoa', 'Mollusca', 'Bivalvia', 'Pteriomorphia', 'Pectinoida', 'Pectinoidea', 'Pectinidae', 'Mizuhopecten']	XP_021341927.1	816	[0.661982, 0.73685, 0.795062, 0.733139, 0.707965, 0.759478, 0.775545, 0.728858, 0.745909, 0.608892, 0.59508, 0.538167, 0.5017, 0.622677, 0.622677, 0.538167, 0.525368, 0.458154, 0.390993, 0.476583, 0.4292, 0.472492, 0.408655, 0.387226, 0.366687, 0.352862, 0.342579, 0.359901, 0.40511, 0.40511, 0.454136, 0.433034, 0.538167, 0.59508, 0.509769, 0.422041, 0.468512, 0.465241, 0.525368, 0.541878, 0.52109…
308	Octopus bimaculoides	['Eukaryota', 'Metazoa', 'Lophotrochozoa', 'Mollusca', 'Cephalopoda', 'Coleoidea', 'Neocoleoidea', 'Octopodiformes', 'Octopoda', 'Incirrata', 'Octopodidae', 'Octopus']	XP_014783634.1	795	[0.63748, 0.716283, 0.775545, 0.720929, 0.626927, 0.690604, 0.703578, 0.661982, 0.622677, 0.642678, 0.671169, 0.724957, 0.575842, 0.666105, 0.509769, 0.509769, 0.494003, 0.440853, 0.418646, 0.461924, 0.401658, 0.436924, 0.356642, 0.332115, 0.390993, 0.408655, 0.387226, 0.318242, 0.278302, 0.335645, 0.356642, 0.284882, 0.206376, 0.318242, 0.339168, 0.36309, 0.281712, 0.278302, 0.318242, 0.31487, 0…
309	Octopus vulgaris	['Eukaryota', 'Metazoa', 'Lophotrochozoa', 'Mollusca', 'Cephalopoda', 'Coleoidea', 'Neocoleoidea', 'Octopodiformes', 'Octopoda', 'Incirrata', 'Octopodidae', 'Octopus']	XP_029636135.1	795	[0.63748, 0.716283, 0.775545, 0.720929, 0.626927, 0.690604, 0.703578, 0.661982, 0.622677, 0.642678, 0.671169, 0.724957, 0.575842, 0.666105, 0.509769, 0.509769, 0.494003, 0.440853, 0.418646, 0.461924, 0.401658, 0.436924, 0.356642, 0.332115, 0.390993, 0.408655, 0.387226, 0.318242, 0.278302, 0.335645, 0.356642, 0.284882, 0.206376, 0.318242, 0.339168, 0.36309, 0.281712, 0.278302, 0.318242, 0.31487, 0…
310	Pomacea canaliculata	['Eukaryota', 'Metazoa', 'Lophotrochozoa', 'Mollusca', 'Gastropoda', 'Caenogastropoda', 'Architaenioglossa', 'Ampullarioidea', 'Ampullariidae', 'Pomacea']	XP_025103694.1	716	[0.661982, 0.585406, 0.585406, 0.529623, 0.534167, 0.575842, 0.575842, 0.653063, 0.653063, 0.604312, 0.541878, 0.461924, 0.454136, 0.461924, 0.468512, 0.497853, 0.472492, 0.468512, 0.468512, 0.454136, 0.461924, 0.538167, 0.570702, 0.58069, 0.626927, 0.666105, 0.653063, 0.666105, 0.622677, 0.63748, 0.694846, 0.775545, 0.812494, 0.823549, 0.801317, 0.805026, 0.827927, 0.849326, 0.846163, 0.856457, …
311	Biomphalaria glabrata	['Eukaryota', 'Metazoa', 'Lophotrochozoa', 'Mollusca', 'Gastropoda', 'Heterobranchia', 'Euthyneura', 'Panpulmonata', 'Hygrophila', 'Planorboidea', 'Planorbidae', 'Biomphalaria']	XP_013089244.1	379	[0.125101, 0.079919, 0.122885, 0.069024, 0.051831, 0.071867, 0.056825, 0.079919, 0.098513, 0.125101, 0.102787, 0.079919, 0.05306, 0.048328, 0.050641, 0.046336, 0.031287, 0.028695, 0.028695, 0.029376, 0.029376, 0.019401, 0.032017, 0.031287, 0.054297, 0.086953, 0.088832, 0.137348, 0.092881, 0.090864, 0.083462, 0.120615, 0.118441, 0.164327, 0.25031, 0.308712, 0.321458, 0.374039, 0.387226, 0.447574, …
312	Lottia gigantea	['Eukaryota', 'Metazoa', 'Lophotrochozoa', 'Mollusca', 'Gastropoda', 'Patellogastropoda', 'Lottioidea', 'Lottiidae', 'Lottia']	XP_009057304.1	792	[0.608892, 0.570702, 0.648219, 0.575842, 0.494003, 0.525368, 0.545602, 0.570702, 0.450668, 0.356642, 0.352862, 0.418646, 0.370445, 0.468512, 0.40511, 0.324872, 0.332115, 0.268042, 0.25031, 0.25031, 0.257454, 0.257454, 0.243554, 0.196879, 0.209395, 0.288399, 0.284882, 0.301917, 0.301917, 0.366687, 0.394753, 0.4292, 0.4292, 0.41194, 0.346032, 0.401658, 0.458154, 0.450668, 0.494003, 0.505461, 0.5806…
313	Trichoplax adhaerens	['Eukaryota', 'Metazoa', 'Placozoa', 'Trichoplax']	XP_002117245.1	699	[0.716283, 0.775545, 0.685117, 0.720929, 0.671169, 0.724957, 0.745909, 0.632174, 0.671169, 0.712013, 0.618285, 0.63748, 0.675549, 0.690604, 0.771762, 0.703578, 0.703578, 0.707965, 0.76285, 0.759478, 0.712013, 0.728858, 0.626927, 0.716283, 0.716283, 0.733139, 0.733139, 0.694846, 0.733139, 0.666105, 0.671169, 0.795062, 0.754692, 0.76285, 0.76285, 0.741537, 0.720929, 0.703578, 0.59917, 0.608892, 0.6…
314	Schistosoma mansoni	['Eukaryota', 'Metazoa', 'Platyhelminthes', 'Trematoda', 'Digenea', 'Strigeidida', 'Schistosomatoidea', 'Schistosomatidae', 'Schistosoma']	XP_018649241.1	697	[0.380708, 0.298791, 0.349426, 0.278302, 0.335645, 0.377384, 0.288399, 0.209395, 0.26085, 0.308712, 0.349426, 0.394753, 0.359901, 0.311707, 0.318242, 0.370445, 0.390993, 0.30533, 0.308712, 0.295083, 0.21291, 0.257454, 0.339168, 0.335645, 0.422041, 0.318242, 0.219301, 0.243554, 0.339168, 0.332115, 0.308712, 0.311707, 0.321458, 0.324872, 0.36309, 0.401658, 0.321458, 0.291804, 0.298791, 0.278302, 0.…
315	Amphimedon queenslandica	['Eukaryota', 'Metazoa', 'Porifera', 'Demospongiae', 'Heteroscleromorpha', 'Haplosclerida', 'Niphatidae', 'Amphimedon']	XP_011410501.2	769	[0.661982, 0.483068, 0.541878, 0.604312, 0.661982, 0.680603, 0.642678, 0.553315, 0.59917, 0.618285, 0.509769, 0.58069, 0.521092, 0.570702, 0.545602, 0.447574, 0.436924, 0.454136, 0.476583, 0.387226, 0.281712, 0.401658, 0.42561, 0.41194, 0.41194, 0.41194, 0.335645, 0.328603, 0.352862, 0.356642, 0.311707, 0.41194, 0.390993, 0.422041, 0.433034, 0.398279, 0.398279, 0.408655, 0.387226, 0.291804, 0.377…
