# Supplementary material for: SON and SRRM2 are essential for nuclear speckle formation
Source: eLife. 2020 Oct 23;9:e60579. doi: 10.7554/eLife.60579 (PMC7671692; doi:10.7554/eLife.60579)
Supplement: Figure 4—source data 1. [file elife-60579-fig4-data1.zip › Figure4-source-data1/IUPred_COIL_ful_df.csv]

	species	taxonomy	acc	length	disorder
0	Haliaeetus leucocephalus	['Eukaryota', 'Metazoa', 'Chordata', 'Craniata', 'Vertebrata', 'Euteleostomi', 'Archelosauria', 'Archosauria', 'Dinosauria', 'Saurischia', 'Theropoda', 'Coelurosauria', 'Aves', 'Neognathae', 'Falconiformes', 'Accipitridae', 'Accipitrinae', 'Haliaeetus']	XP_010577048.1	766	[0.222385, 0.247041, 0.268042, 0.281712, 0.31487, 0.36309, 0.414856, 0.436924, 0.454136, 0.422041, 0.346032, 0.377384, 0.444081, 0.401658, 0.418646, 0.476583, 0.505461, 0.51388, 0.509769, 0.483068, 0.494003, 0.58069, 0.626927, 0.661982, 0.685117, 0.666105, 0.626927, 0.56648, 0.570702, 0.575842, 0.622677, 0.724957, 0.745909, 0.671169, 0.653063, 0.76285, 0.767246, 0.784345, 0.707965, 0.716283, 0.77…
1	Agrilus planipennis	['Eukaryota', 'Metazoa', 'Ecdysozoa', 'Arthropoda', 'Hexapoda', 'Insecta', 'Pterygota', 'Neoptera', 'Holometabola', 'Coleoptera', 'Polyphaga', 'Elateriformia', 'Buprestoidea', 'Buprestidae', 'Agrilinae', 'Agrilus']	XP_018323093.1	765	[0.016257, 0.028695, 0.019401, 0.011903, 0.017138, 0.023963, 0.035586, 0.047319, 0.060549, 0.074921, 0.059222, 0.0704, 0.086953, 0.059222, 0.083462, 0.083462, 0.122885, 0.132295, 0.191378, 0.203355, 0.295083, 0.295083, 0.225814, 0.308712, 0.418646, 0.318242, 0.25031, 0.17593, 0.170161, 0.120615, 0.122885, 0.173081, 0.127496, 0.116183, 0.167087, 0.161087, 0.158265, 0.161087, 0.15284, 0.102787, 0.0…
2	Salmo salar	['Eukaryota', 'Metazoa', 'Chordata', 'Craniata', 'Vertebrata', 'Euteleostomi', 'Actinopterygii', 'Neopterygii', 'Teleostei', 'Protacanthopterygii', 'Salmoniformes', 'Salmonidae', 'Salmoninae', 'Salmo']	XP_014049980.1	700	[0.142424, 0.200174, 0.247041, 0.298791, 0.243554, 0.17593, 0.203355, 0.170161, 0.194234, 0.15008, 0.116183, 0.078022, 0.083462, 0.109221, 0.132295, 0.15008, 0.203355, 0.196879, 0.179055, 0.203355, 0.239899, 0.167087, 0.158265, 0.137348, 0.078022, 0.060549, 0.071867, 0.047319, 0.049374, 0.050641, 0.05306, 0.092881, 0.164327, 0.102787, 0.155435, 0.102787, 0.064632, 0.047319, 0.049374, 0.046336, 0.…
3	Musca domestica	['Eukaryota', 'Metazoa', 'Ecdysozoa', 'Arthropoda', 'Hexapoda', 'Insecta', 'Pterygota', 'Neoptera', 'Holometabola', 'Diptera', 'Brachycera', 'Muscomorpha', 'Muscoidea', 'Muscidae', 'Musca']	XP_011294584.1	695	[0.067594, 0.100716, 0.048328, 0.025762, 0.03976, 0.056825, 0.079919, 0.100716, 0.129801, 0.139895, 0.120615, 0.088832, 0.060549, 0.056825, 0.079919, 0.083462, 0.132295, 0.132295, 0.147574, 0.086953, 0.137348, 0.144935, 0.102787, 0.17593, 0.185198, 0.122885, 0.127496, 0.118441, 0.118441, 0.079919, 0.092881, 0.125101, 0.127496, 0.109221, 0.122885, 0.125101, 0.122885, 0.118441, 0.088832, 0.125101, …
4	Stylophora pistillata	['Eukaryota', 'Metazoa', 'Cnidaria', 'Anthozoa', 'Hexacorallia', 'Scleractinia', 'Astrocoeniina', 'Pocilloporidae', 'Stylophora']	XP_022781759.1	681	[0.042364, 0.066181, 0.090864, 0.06184, 0.111485, 0.142424, 0.173081, 0.206376, 0.179055, 0.200174, 0.236433, 0.179055, 0.109221, 0.11371, 0.109221, 0.064632, 0.102787, 0.10481, 0.155435, 0.155435, 0.170161, 0.164327, 0.161087, 0.118441, 0.158265, 0.134866, 0.090864, 0.090864, 0.056825, 0.05306, 0.037156, 0.034068, 0.056825, 0.10481, 0.10481, 0.15008, 0.236433, 0.264545, 0.26085, 0.26085, 0.26085…
5	Ficedula albicollis	['Eukaryota', 'Metazoa', 'Chordata', 'Craniata', 'Vertebrata', 'Euteleostomi', 'Archelosauria', 'Archosauria', 'Dinosauria', 'Saurischia', 'Theropoda', 'Coelurosauria', 'Aves', 'Neognathae', 'Passeriformes', 'Muscicapidae', 'Ficedula']	XP_005056256.2	675	[0.795062, 0.812494, 0.819762, 0.834292, 0.837511, 0.76285, 0.779859, 0.791621, 0.720929, 0.741537, 0.754692, 0.661982, 0.741537, 0.754692, 0.767246, 0.745909, 0.750527, 0.81615, 0.819762, 0.784345, 0.808535, 0.690604, 0.59917, 0.59917, 0.505461, 0.505461, 0.575842, 0.575842, 0.58069, 0.680603, 0.671169, 0.545602, 0.661982, 0.666105, 0.694846, 0.671169, 0.59917, 0.59917, 0.509769, 0.5017, 0.50976…
6	Strongylocentrotus purpuratus	['Eukaryota', 'Metazoa', 'Echinodermata', 'Eleutherozoa', 'Echinozoa', 'Echinoidea', 'Euechinoidea', 'Echinacea', 'Echinoida', 'Strongylocentrotidae', 'Strongylocentrotus']	XP_003729573.2	671	[0.17593, 0.10481, 0.051831, 0.076542, 0.106997, 0.069024, 0.094817, 0.142424, 0.088832, 0.10481, 0.147574, 0.170161, 0.173081, 0.132295, 0.137348, 0.134866, 0.125101, 0.18812, 0.127496, 0.109221, 0.064632, 0.069024, 0.0704, 0.137348, 0.085092, 0.085092, 0.125101, 0.071867, 0.059222, 0.109221, 0.071867, 0.06184, 0.06184, 0.043307, 0.066181, 0.03976, 0.023963, 0.016826, 0.018106, 0.032017, 0.06054…
7	Erpetoichthys calabaricus	['Eukaryota', 'Metazoa', 'Chordata', 'Craniata', 'Vertebrata', 'Euteleostomi', 'Actinopterygii', 'Polypteriformes', 'Polypteridae', 'Erpetoichthys']	XP_028675194.1	668	[0.054297, 0.078022, 0.047319, 0.023963, 0.014075, 0.020165, 0.014586, 0.023087, 0.037156, 0.056825, 0.060549, 0.076542, 0.109221, 0.132295, 0.06312, 0.10481, 0.085092, 0.092881, 0.085092, 0.090864, 0.059222, 0.06184, 0.066181, 0.092881, 0.182256, 0.291804, 0.194234, 0.284882, 0.200174, 0.132295, 0.100716, 0.125101, 0.078022, 0.058088, 0.056825, 0.066181, 0.043307, 0.051831, 0.051831, 0.098513, 0…
8	Salmo trutta	['Eukaryota', 'Metazoa', 'Chordata', 'Craniata', 'Vertebrata', 'Euteleostomi', 'Actinopterygii', 'Neopterygii', 'Teleostei', 'Protacanthopterygii', 'Salmoniformes', 'Salmonidae', 'Salmoninae', 'Salmo']	XP_029619043.1	665	[0.194234, 0.232838, 0.15284, 0.10481, 0.055536, 0.078022, 0.056825, 0.090864, 0.129801, 0.17593, 0.196879, 0.179055, 0.206376, 0.239899, 0.167087, 0.158265, 0.137348, 0.078022, 0.06184, 0.073402, 0.048328, 0.051831, 0.054297, 0.056825, 0.096677, 0.170161, 0.10481, 0.155435, 0.102787, 0.06312, 0.047319, 0.049374, 0.046336, 0.041405, 0.040537, 0.050641, 0.034068, 0.038858, 0.069024, 0.122885, 0.09…
9	Ictalurus punctatus	['Eukaryota', 'Metazoa', 'Chordata', 'Craniata', 'Vertebrata', 'Euteleostomi', 'Actinopterygii', 'Neopterygii', 'Teleostei', 'Ostariophysi', 'Siluriformes', 'Ictaluridae', 'Ictalurus']	XP_017306556.1	659	[0.028695, 0.028695, 0.030003, 0.031287, 0.042364, 0.056825, 0.038858, 0.055536, 0.055536, 0.045352, 0.058088, 0.050641, 0.092881, 0.054297, 0.055536, 0.059222, 0.106997, 0.06184, 0.074921, 0.090864, 0.106997, 0.098513, 0.102787, 0.142424, 0.17593, 0.100716, 0.10481, 0.137348, 0.127496, 0.088832, 0.092881, 0.058088, 0.060549, 0.06312, 0.064632, 0.118441, 0.21291, 0.122885, 0.196879, 0.134866, 0.0…
10	Cynoglossus semilaevis	['Eukaryota', 'Metazoa', 'Chordata', 'Craniata', 'Vertebrata', 'Euteleostomi', 'Actinopterygii', 'Neopterygii', 'Teleostei', 'Euteleostei', 'Neoteleostei', 'Acanthomorpha', 'Acanthopterygii', 'Percomorpha', 'Pleuronectiformes', 'Soleoidei', 'Cynoglossidae', 'Cynoglossinae', 'Cynoglossus']	XP_008328853.1	643	[0.064632, 0.092881, 0.055536, 0.025762, 0.014783, 0.021381, 0.016021, 0.025316, 0.040537, 0.06312, 0.074921, 0.067594, 0.059222, 0.076542, 0.038042, 0.038042, 0.032017, 0.019109, 0.021816, 0.023087, 0.016021, 0.016528, 0.017797, 0.018415, 0.038042, 0.083462, 0.044297, 0.073402, 0.044297, 0.026892, 0.022667, 0.023963, 0.021816, 0.032017, 0.029376, 0.035586, 0.024826, 0.028107, 0.054297, 0.096677,…
11	Clupea harengus	['Eukaryota', 'Metazoa', 'Chordata', 'Craniata', 'Vertebrata', 'Euteleostomi', 'Actinopterygii', 'Neopterygii', 'Teleostei', 'Clupei', 'Clupeiformes', 'Clupeoidei', 'Clupeidae', 'Clupea']	XP_012682598.2	642	[0.078022, 0.111485, 0.071867, 0.048328, 0.025762, 0.038858, 0.028695, 0.047319, 0.073402, 0.106997, 0.109221, 0.098513, 0.118441, 0.147574, 0.086953, 0.086953, 0.122885, 0.064632, 0.049374, 0.047319, 0.031287, 0.029376, 0.031287, 0.032677, 0.056825, 0.10481, 0.056825, 0.090864, 0.055536, 0.034068, 0.025316, 0.031287, 0.030003, 0.023087, 0.021816, 0.029376, 0.020165, 0.023087, 0.044297, 0.081712,…
12	Tachysurus fulvidraco	['Eukaryota', 'Metazoa', 'Chordata', 'Craniata', 'Vertebrata', 'Euteleostomi', 'Actinopterygii', 'Neopterygii', 'Teleostei', 'Ostariophysi', 'Siluriformes', 'Bagridae', 'Tachysurus']	XP_027027464.1	642	[0.132295, 0.167087, 0.10481, 0.132295, 0.064632, 0.088832, 0.058088, 0.090864, 0.129801, 0.173081, 0.111485, 0.116183, 0.155435, 0.191378, 0.10481, 0.10481, 0.127496, 0.120615, 0.086953, 0.088832, 0.058088, 0.060549, 0.064632, 0.067594, 0.073402, 0.139895, 0.0704, 0.120615, 0.076542, 0.046336, 0.034068, 0.0704, 0.05306, 0.024393, 0.013821, 0.019401, 0.014075, 0.016528, 0.017138, 0.028107, 0.0218…
13	Falco peregrinus	['Eukaryota', 'Metazoa', 'Chordata', 'Craniata', 'Vertebrata', 'Euteleostomi', 'Archosauria', 'Dinosauria', 'Saurischia', 'Theropoda', 'Coelurosauria', 'Aves', 'Neognathae', 'Falconiformes', 'Falconidae', 'Falco']	XP_027633057.1	641	[0.894241, 0.819762, 0.846163, 0.846163, 0.852992, 0.856457, 0.779859, 0.801317, 0.827927, 0.862302, 0.846163, 0.852992, 0.837511, 0.741537, 0.728858, 0.724957, 0.728858, 0.690604, 0.661982, 0.728858, 0.759478, 0.771762, 0.84206, 0.754692, 0.791621, 0.805026, 0.728858, 0.83125, 0.834292, 0.812494, 0.759478, 0.779859, 0.779859, 0.791621, 0.865454, 0.889439, 0.921076, 0.919029, 0.926919, 0.947281, …
14	Drosophila melanogaster	['Eukaryota', 'Metazoa', 'Ecdysozoa', 'Arthropoda', 'Hexapoda', 'Insecta', 'Pterygota', 'Neoptera', 'Holometabola', 'Diptera', 'Brachycera', 'Muscomorpha', 'Ephydroidea', 'Drosophilidae', 'Drosophila', 'Sophophora']	NP_001014505.1	634	[0.408655, 0.465241, 0.311707, 0.18812, 0.225814, 0.264545, 0.30533, 0.335645, 0.36309, 0.398279, 0.41194, 0.366687, 0.301917, 0.196879, 0.142424, 0.147574, 0.15284, 0.137348, 0.106997, 0.116183, 0.18812, 0.129801, 0.122885, 0.216401, 0.25031, 0.264545, 0.264545, 0.264545, 0.18812, 0.196879, 0.196879, 0.144935, 0.125101, 0.164327, 0.191378, 0.264545, 0.264545, 0.209395, 0.225814, 0.264545, 0.1851…
15	Nematostella vectensis	['Eukaryota', 'Metazoa', 'Cnidaria', 'Anthozoa', 'Hexacorallia', 'Actiniaria', 'Edwardsiidae', 'Nematostella']	XP_001636950.1	627	[0.007555, 0.010221, 0.015078, 0.00962, 0.016021, 0.021816, 0.013821, 0.022306, 0.028695, 0.037156, 0.027463, 0.019109, 0.013016, 0.013821, 0.014783, 0.015078, 0.015694, 0.014075, 0.022306, 0.021816, 0.047319, 0.028695, 0.021816, 0.018787, 0.035586, 0.019401, 0.019401, 0.021816, 0.013265, 0.009728, 0.009865, 0.014783, 0.024826, 0.025762, 0.040537, 0.042364, 0.042364, 0.06184, 0.074921, 0.048328, …
16	Melopsittacus undulatus	['Eukaryota', 'Metazoa', 'Chordata', 'Craniata', 'Vertebrata', 'Euteleostomi', 'Archosauria', 'Dinosauria', 'Saurischia', 'Theropoda', 'Coelurosauria', 'Aves', 'Neognathae', 'Psittaciformes', 'Psittacidae', 'Melopsittacus']	XP_030902259.1	623	[0.339168, 0.36309, 0.26085, 0.203355, 0.11371, 0.15008, 0.085092, 0.134866, 0.191378, 0.25406, 0.281712, 0.308712, 0.374039, 0.408655, 0.335645, 0.308712, 0.229226, 0.161087, 0.0704, 0.069024, 0.046336, 0.049374, 0.05306, 0.106997, 0.155435, 0.25031, 0.18812, 0.288399, 0.18812, 0.118441, 0.102787, 0.10481, 0.069024, 0.034884, 0.033407, 0.034884, 0.025316, 0.040537, 0.067594, 0.127496, 0.109221, …
17	Chelonia mydas	['Eukaryota', 'Metazoa', 'Chordata', 'Craniata', 'Vertebrata', 'Euteleostomi', 'Archelosauria', 'Testudines', 'Cryptodira', 'Durocryptodira', 'Americhelydia', 'Chelonioidea', 'Cheloniidae', 'Chelonia']	XP_027673245.1	621	[0.30533, 0.191378, 0.222385, 0.144935, 0.096677, 0.051831, 0.074921, 0.051831, 0.085092, 0.125101, 0.173081, 0.206376, 0.236433, 0.339168, 0.377384, 0.298791, 0.298791, 0.222385, 0.15284, 0.071867, 0.071867, 0.047319, 0.051831, 0.054297, 0.111485, 0.170161, 0.278302, 0.21291, 0.291804, 0.191378, 0.122885, 0.106997, 0.109221, 0.071867, 0.037156, 0.036378, 0.038858, 0.024393, 0.038042, 0.066181, 0…
18	Pogona vitticeps	['Eukaryota', 'Metazoa', 'Chordata', 'Craniata', 'Vertebrata', 'Euteleostomi', 'Lepidosauria', 'Squamata', 'Bifurcata', 'Unidentata', 'Episquamata', 'Toxicofera', 'Iguania', 'Acrodonta', 'Agamidae', 'Amphibolurinae', 'Pogona']	XP_020639429.1	620	[0.366687, 0.281712, 0.308712, 0.216401, 0.247041, 0.179055, 0.127496, 0.074921, 0.102787, 0.0704, 0.106997, 0.15284, 0.209395, 0.243554, 0.271506, 0.30533, 0.268042, 0.179055, 0.278302, 0.18812, 0.137348, 0.064632, 0.06184, 0.03976, 0.042364, 0.046336, 0.094817, 0.144935, 0.25031, 0.185198, 0.271506, 0.170161, 0.090864, 0.076542, 0.079919, 0.051831, 0.025762, 0.030003, 0.034068, 0.021381, 0.0334…
19	Latimeria chalumnae	['Eukaryota', 'Metazoa', 'Chordata', 'Craniata', 'Vertebrata', 'Euteleostomi', 'Coelacanthiformes', 'Coelacanthidae', 'Latimeria']	XP_005999985.1	618	[0.10481, 0.0704, 0.098513, 0.060549, 0.047319, 0.024826, 0.035586, 0.024826, 0.03976, 0.06184, 0.088832, 0.067594, 0.085092, 0.147574, 0.161087, 0.094817, 0.142424, 0.125101, 0.069024, 0.044297, 0.042364, 0.022667, 0.023963, 0.024393, 0.025762, 0.040537, 0.083462, 0.041405, 0.073402, 0.043307, 0.026338, 0.023087, 0.03976, 0.024826, 0.019109, 0.017797, 0.020165, 0.013613, 0.015694, 0.029376, 0.05…
20	Exaiptasia pallida	['Eukaryota', 'Metazoa', 'Cnidaria', 'Anthozoa', 'Hexacorallia', 'Actiniaria', 'Aiptasiidae', 'Exaiptasia']	XP_020898034.1	615	[0.06184, 0.090864, 0.161087, 0.21291, 0.109221, 0.058088, 0.076542, 0.106997, 0.139895, 0.164327, 0.127496, 0.102787, 0.054297, 0.054297, 0.027463, 0.045352, 0.083462, 0.127496, 0.129801, 0.144935, 0.139895, 0.090864, 0.067594, 0.055536, 0.051831, 0.0704, 0.139895, 0.094817, 0.058088, 0.034068, 0.034884, 0.058088, 0.088832, 0.092881, 0.079919, 0.102787, 0.100716, 0.098513, 0.074921, 0.043307, 0.…
21	Falco cherrug	['Eukaryota', 'Metazoa', 'Chordata', 'Craniata', 'Vertebrata', 'Euteleostomi', 'Archosauria', 'Dinosauria', 'Saurischia', 'Theropoda', 'Coelurosauria', 'Aves', 'Neognathae', 'Falconiformes', 'Falconidae', 'Falco']	XP_027664053.1	614	[0.775545, 0.666105, 0.712013, 0.720929, 0.728858, 0.73685, 0.648219, 0.675549, 0.707965, 0.759478, 0.741537, 0.76285, 0.750527, 0.648219, 0.626927, 0.632174, 0.642678, 0.613573, 0.59917, 0.685117, 0.728858, 0.741537, 0.819762, 0.73685, 0.779859, 0.795062, 0.728858, 0.834292, 0.837511, 0.81615, 0.767246, 0.784345, 0.775545, 0.779859, 0.849326, 0.882776, 0.912647, 0.912647, 0.91684, 0.936162, 0.94…
22	Drosophila sechellia	['Eukaryota', 'Metazoa', 'Ecdysozoa', 'Arthropoda', 'Hexapoda', 'Insecta', 'Pterygota', 'Neoptera', 'Holometabola', 'Diptera', 'Brachycera', 'Muscomorpha', 'Ephydroidea', 'Drosophilidae', 'Drosophila', 'Sophophora']	XP_002032867.1	613	[0.36309, 0.422041, 0.275179, 0.158265, 0.196879, 0.232838, 0.275179, 0.308712, 0.335645, 0.374039, 0.387226, 0.339168, 0.281712, 0.170161, 0.118441, 0.125101, 0.127496, 0.111485, 0.098513, 0.10481, 0.17593, 0.122885, 0.116183, 0.203355, 0.236433, 0.247041, 0.25031, 0.247041, 0.173081, 0.182256, 0.182256, 0.129801, 0.11371, 0.15008, 0.173081, 0.247041, 0.247041, 0.196879, 0.209395, 0.243554, 0.16…
23	Mus pahari	['Eukaryota', 'Metazoa', 'Chordata', 'Craniata', 'Vertebrata', 'Euteleostomi', 'Mammalia', 'Eutheria', 'Euarchontoglires', 'Glires', 'Rodentia', 'Myomorpha', 'Muroidea', 'Muridae', 'Murinae', 'Mus', 'Coelomys']	XP_029401995.1	613	[0.387226, 0.275179, 0.30533, 0.21291, 0.264545, 0.155435, 0.194234, 0.132295, 0.191378, 0.25031, 0.30533, 0.308712, 0.318242, 0.356642, 0.387226, 0.339168, 0.377384, 0.318242, 0.194234, 0.106997, 0.102787, 0.066181, 0.076542, 0.081712, 0.083462, 0.083462, 0.158265, 0.085092, 0.142424, 0.085092, 0.047319, 0.03976, 0.050641, 0.031287, 0.016826, 0.016528, 0.017797, 0.011669, 0.015694, 0.030611, 0.0…
24	Gopherus evgoodei	['Eukaryota', 'Metazoa', 'Chordata', 'Craniata', 'Vertebrata', 'Euteleostomi', 'Archelosauria', 'Testudines', 'Cryptodira', 'Durocryptodira', 'Testudinoidea', 'Testudinidae', 'Gopherus']	XP_030390295.1	613	[0.067594, 0.03976, 0.056825, 0.036378, 0.026338, 0.016257, 0.023534, 0.017797, 0.028695, 0.047319, 0.073402, 0.090864, 0.109221, 0.155435, 0.185198, 0.179055, 0.17593, 0.118441, 0.073402, 0.078022, 0.076542, 0.050641, 0.055536, 0.059222, 0.118441, 0.179055, 0.295083, 0.232838, 0.31487, 0.216401, 0.139895, 0.122885, 0.125101, 0.086953, 0.044297, 0.043307, 0.048328, 0.030003, 0.047319, 0.083462, 0…
25	Chrysemys picta bellii	['Eukaryota', 'Metazoa', 'Chordata', 'Craniata', 'Vertebrata', 'Euteleostomi', 'Testudines + Archosauria group', 'Testudines', 'Cryptodira', 'Testudinoidea', 'Emydidae', 'Chrysemys']	XP_005282874.1	612	[0.454136, 0.335645, 0.359901, 0.275179, 0.203355, 0.120615, 0.155435, 0.109221, 0.161087, 0.219301, 0.278302, 0.308712, 0.335645, 0.398279, 0.436924, 0.352862, 0.349426, 0.278302, 0.200174, 0.096677, 0.094817, 0.066181, 0.0704, 0.076542, 0.142424, 0.206376, 0.321458, 0.26085, 0.342579, 0.247041, 0.167087, 0.147574, 0.15008, 0.106997, 0.056825, 0.055536, 0.06184, 0.03976, 0.06184, 0.10481, 0.1851…
26	Alligator mississippiensis	['Eukaryota', 'Metazoa', 'Chordata', 'Craniata', 'Vertebrata', 'Euteleostomi', 'Archelosauria', 'Archosauria', 'Crocodylia', 'Alligatoridae', 'Alligatorinae', 'Alligator']	XP_006271290.2	612	[0.278302, 0.179055, 0.216401, 0.144935, 0.182256, 0.102787, 0.132295, 0.074921, 0.116183, 0.164327, 0.216401, 0.236433, 0.264545, 0.321458, 0.298791, 0.284882, 0.26085, 0.284882, 0.200174, 0.139895, 0.137348, 0.096677, 0.10481, 0.11371, 0.200174, 0.200174, 0.321458, 0.295083, 0.401658, 0.308712, 0.225814, 0.203355, 0.216401, 0.161087, 0.125101, 0.120615, 0.132295, 0.11371, 0.116183, 0.185198, 0.…
27	Terrapene carolina triunguis	['Eukaryota', 'Metazoa', 'Chordata', 'Craniata', 'Vertebrata', 'Euteleostomi', 'Archelosauria', 'Testudines', 'Cryptodira', 'Durocryptodira', 'Testudinoidea', 'Emydidae', 'Terrapene']	XP_024051231.2	612	[0.454136, 0.335645, 0.359901, 0.275179, 0.203355, 0.120615, 0.155435, 0.109221, 0.161087, 0.219301, 0.278302, 0.308712, 0.335645, 0.398279, 0.436924, 0.352862, 0.349426, 0.278302, 0.200174, 0.096677, 0.094817, 0.066181, 0.0704, 0.076542, 0.142424, 0.206376, 0.321458, 0.26085, 0.342579, 0.247041, 0.167087, 0.147574, 0.15008, 0.106997, 0.056825, 0.055536, 0.06184, 0.03976, 0.06184, 0.10481, 0.1851…
28	Anas platyrhynchos	['Eukaryota', 'Metazoa', 'Chordata', 'Craniata', 'Vertebrata', 'Euteleostomi', 'Archelosauria', 'Archosauria', 'Dinosauria', 'Saurischia', 'Theropoda', 'Coelurosauria', 'Aves', 'Neognathae', 'Galloanserae', 'Anseriformes', 'Anatidae', 'Anatinae', 'Anas']	XP_027327416.1	612	[0.40511, 0.295083, 0.318242, 0.236433, 0.173081, 0.096677, 0.129801, 0.155435, 0.216401, 0.281712, 0.335645, 0.366687, 0.390993, 0.454136, 0.422041, 0.335645, 0.318242, 0.335645, 0.247041, 0.122885, 0.134866, 0.096677, 0.102787, 0.111485, 0.196879, 0.275179, 0.398279, 0.370445, 0.366687, 0.268042, 0.18812, 0.161087, 0.161087, 0.118441, 0.066181, 0.06312, 0.069024, 0.050641, 0.076542, 0.127496, 0…
29	Aythya fuligula	['Eukaryota', 'Metazoa', 'Chordata', 'Craniata', 'Vertebrata', 'Euteleostomi', 'Archelosauria', 'Archosauria', 'Dinosauria', 'Saurischia', 'Theropoda', 'Coelurosauria', 'Aves', 'Neognathae', 'Galloanserae', 'Anseriformes', 'Anatidae', 'Aythyinae', 'Aythya']	XP_032055379.1	612	[0.380708, 0.271506, 0.298791, 0.219301, 0.158265, 0.088832, 0.118441, 0.144935, 0.203355, 0.264545, 0.318242, 0.25406, 0.281712, 0.339168, 0.308712, 0.216401, 0.194234, 0.219301, 0.137348, 0.059222, 0.066181, 0.045352, 0.048328, 0.05306, 0.10481, 0.158265, 0.275179, 0.25031, 0.243554, 0.155435, 0.098513, 0.083462, 0.147574, 0.10481, 0.059222, 0.058088, 0.066181, 0.048328, 0.073402, 0.132295, 0.2…
30	Aquila chrysaetos canadensis	['Eukaryota', 'Metazoa', 'Chordata', 'Craniata', 'Vertebrata', 'Euteleostomi', 'Archelosauria', 'Archosauria', 'Dinosauria', 'Saurischia', 'Theropoda', 'Coelurosauria', 'Aves', 'Neognathae', 'Falconiformes', 'Accipitridae', 'Accipitrinae', 'Aquila']	XP_011585220.1	611	[0.291804, 0.31487, 0.225814, 0.158265, 0.083462, 0.118441, 0.079919, 0.127496, 0.182256, 0.243554, 0.271506, 0.301917, 0.36309, 0.398279, 0.349426, 0.324872, 0.25406, 0.17593, 0.079919, 0.079919, 0.056825, 0.060549, 0.067594, 0.129801, 0.18812, 0.308712, 0.243554, 0.321458, 0.222385, 0.147574, 0.132295, 0.134866, 0.094817, 0.056825, 0.054297, 0.06184, 0.045352, 0.067594, 0.11371, 0.191378, 0.167…
31	Aquila chrysaetos chrysaetos	['Eukaryota', 'Metazoa', 'Chordata', 'Craniata', 'Vertebrata', 'Euteleostomi', 'Archelosauria', 'Archosauria', 'Dinosauria', 'Saurischia', 'Theropoda', 'Coelurosauria', 'Aves', 'Neognathae', 'Accipitriformes', 'Accipitridae', 'Accipitrinae', 'Aquila']	XP_029869657.1	611	[0.291804, 0.31487, 0.225814, 0.158265, 0.083462, 0.118441, 0.079919, 0.127496, 0.182256, 0.243554, 0.271506, 0.301917, 0.36309, 0.398279, 0.349426, 0.324872, 0.25406, 0.17593, 0.079919, 0.079919, 0.056825, 0.060549, 0.067594, 0.129801, 0.18812, 0.308712, 0.243554, 0.321458, 0.222385, 0.147574, 0.132295, 0.134866, 0.094817, 0.056825, 0.054297, 0.06184, 0.045352, 0.067594, 0.11371, 0.191378, 0.167…
32	Calypte anna	['Eukaryota', 'Metazoa', 'Chordata', 'Craniata', 'Vertebrata', 'Euteleostomi', 'Archelosauria', 'Archosauria', 'Dinosauria', 'Saurischia', 'Theropoda', 'Coelurosauria', 'Aves', 'Neognathae', 'Apodiformes', 'Trochilidae', 'Calypte']	XP_030317992.1	610	[0.203355, 0.239899, 0.158265, 0.106997, 0.05306, 0.076542, 0.050641, 0.085092, 0.132295, 0.185198, 0.209395, 0.243554, 0.308712, 0.342579, 0.30533, 0.281712, 0.209395, 0.144935, 0.076542, 0.076542, 0.05306, 0.058088, 0.06312, 0.122885, 0.164327, 0.284882, 0.222385, 0.308712, 0.21291, 0.137348, 0.120615, 0.122885, 0.083462, 0.049374, 0.048328, 0.050641, 0.037156, 0.058088, 0.094817, 0.170161, 0.1…
33	Gavialis gangeticus	['Eukaryota', 'Metazoa', 'Chordata', 'Craniata', 'Vertebrata', 'Euteleostomi', 'Archelosauria', 'Archosauria', 'Crocodylia', 'Longirostres', 'Gavialidae', 'Gavialinae', 'Gavialis']	XP_019372615.1	609	[0.191378, 0.116183, 0.071867, 0.046336, 0.067594, 0.034884, 0.050641, 0.028695, 0.047319, 0.076542, 0.11371, 0.129801, 0.15008, 0.203355, 0.236433, 0.222385, 0.200174, 0.225814, 0.15008, 0.100716, 0.081712, 0.054297, 0.059222, 0.100716, 0.185198, 0.185198, 0.30533, 0.278302, 0.387226, 0.288399, 0.203355, 0.182256, 0.194234, 0.139895, 0.10481, 0.102787, 0.11371, 0.096677, 0.098513, 0.164327, 0.26…
34	Serinus canaria	['Eukaryota', 'Metazoa', 'Chordata', 'Craniata', 'Vertebrata', 'Euteleostomi', 'Archelosauria', 'Archosauria', 'Dinosauria', 'Saurischia', 'Theropoda', 'Coelurosauria', 'Aves', 'Neognathae', 'Passeriformes', 'Passeroidea', 'Fringillidae', 'Carduelinae', 'Serinus']	XP_030087522.1	609	[0.59014, 0.494003, 0.5017, 0.418646, 0.433034, 0.370445, 0.335645, 0.257454, 0.295083, 0.318242, 0.366687, 0.414856, 0.468512, 0.472492, 0.497853, 0.525368, 0.525368, 0.461924, 0.447574, 0.414856, 0.352862, 0.243554, 0.243554, 0.200174, 0.209395, 0.225814, 0.311707, 0.36309, 0.461924, 0.436924, 0.4292, 0.352862, 0.284882, 0.264545, 0.288399, 0.236433, 0.164327, 0.161087, 0.209395, 0.219301, 0.27…
35	Camarhynchus parvulus	['Eukaryota', 'Metazoa', 'Chordata', 'Craniata', 'Vertebrata', 'Euteleostomi', 'Archelosauria', 'Archosauria', 'Dinosauria', 'Saurischia', 'Theropoda', 'Coelurosauria', 'Aves', 'Neognathae', 'Passeriformes', 'Thraupidae', 'Camarhynchus']	XP_030818052.1	609	[0.626927, 0.490133, 0.505461, 0.390993, 0.408655, 0.318242, 0.268042, 0.167087, 0.203355, 0.229226, 0.288399, 0.352862, 0.418646, 0.422041, 0.454136, 0.490133, 0.490133, 0.414856, 0.387226, 0.311707, 0.236433, 0.116183, 0.116183, 0.076542, 0.083462, 0.090864, 0.173081, 0.232838, 0.36309, 0.335645, 0.328603, 0.225814, 0.147574, 0.129801, 0.15008, 0.100716, 0.054297, 0.05306, 0.054297, 0.038042, 0…
36	Zonotrichia albicollis	['Eukaryota', 'Metazoa', 'Chordata', 'Craniata', 'Vertebrata', 'Euteleostomi', 'Archelosauria', 'Archosauria', 'Dinosauria', 'Saurischia', 'Theropoda', 'Coelurosauria', 'Aves', 'Neognathae', 'Passeriformes', 'Passerellidae', 'Zonotrichia']	XP_005490543.2	608	[0.626927, 0.494003, 0.505461, 0.390993, 0.408655, 0.321458, 0.271506, 0.173081, 0.209395, 0.236433, 0.295083, 0.359901, 0.422041, 0.42561, 0.458154, 0.494003, 0.5017, 0.42561, 0.401658, 0.324872, 0.25031, 0.125101, 0.125101, 0.085092, 0.092881, 0.100716, 0.18812, 0.247041, 0.374039, 0.346032, 0.342579, 0.239899, 0.161087, 0.142424, 0.164327, 0.116183, 0.064632, 0.06184, 0.064632, 0.047319, 0.073…
37	Crocodylus porosus	['Eukaryota', 'Metazoa', 'Chordata', 'Craniata', 'Vertebrata', 'Euteleostomi', 'Archelosauria', 'Archosauria', 'Crocodylia', 'Longirostres', 'Crocodylidae', 'Crocodylus']	XP_019397977.1	608	[0.206376, 0.129801, 0.081712, 0.054297, 0.076542, 0.03976, 0.056825, 0.032017, 0.054297, 0.085092, 0.127496, 0.142424, 0.161087, 0.216401, 0.247041, 0.284882, 0.257454, 0.281712, 0.194234, 0.134866, 0.085092, 0.058088, 0.060549, 0.102787, 0.185198, 0.18812, 0.308712, 0.284882, 0.390993, 0.291804, 0.206376, 0.185198, 0.194234, 0.142424, 0.106997, 0.10481, 0.116183, 0.098513, 0.100716, 0.164327, 0…
38	Esox lucius	['Eukaryota', 'Metazoa', 'Chordata', 'Craniata', 'Vertebrata', 'Euteleostomi', 'Actinopterygii', 'Neopterygii', 'Teleostei', 'Protacanthopterygii', 'Esociformes', 'Esocidae', 'Esox']	XP_012986778.1	607	[0.048328, 0.071867, 0.042364, 0.028107, 0.016528, 0.023963, 0.018106, 0.029376, 0.046336, 0.0704, 0.085092, 0.073402, 0.094817, 0.122885, 0.067594, 0.129801, 0.109221, 0.05306, 0.037156, 0.044297, 0.028107, 0.028695, 0.030003, 0.031287, 0.055536, 0.106997, 0.055536, 0.092881, 0.056825, 0.034068, 0.024826, 0.025762, 0.024393, 0.024393, 0.023087, 0.028695, 0.019401, 0.022667, 0.046336, 0.079919, 0…
39	Calidris pugnax	['Eukaryota', 'Metazoa', 'Chordata', 'Craniata', 'Vertebrata', 'Euteleostomi', 'Archelosauria', 'Archosauria', 'Dinosauria', 'Saurischia', 'Theropoda', 'Coelurosauria', 'Aves', 'Neognathae', 'Charadriiformes', 'Scolopacidae', 'Calidris']	XP_014809536.1	607	[0.257454, 0.284882, 0.18812, 0.125101, 0.06184, 0.088832, 0.058088, 0.098513, 0.147574, 0.203355, 0.232838, 0.264545, 0.328603, 0.36309, 0.328603, 0.301917, 0.225814, 0.158265, 0.069024, 0.069024, 0.046336, 0.050641, 0.055536, 0.11371, 0.173081, 0.295083, 0.232838, 0.311707, 0.209395, 0.134866, 0.118441, 0.120615, 0.081712, 0.046336, 0.045352, 0.046336, 0.034068, 0.051831, 0.085092, 0.15284, 0.1…
40	Myotis lucifugus	['Eukaryota', 'Metazoa', 'Chordata', 'Craniata', 'Vertebrata', 'Euteleostomi', 'Mammalia', 'Eutheria', 'Laurasiatheria', 'Chiroptera', 'Microchiroptera', 'Vespertilionidae', 'Myotis']	XP_023615366.1	606	[0.158265, 0.194234, 0.090864, 0.127496, 0.079919, 0.132295, 0.191378, 0.25406, 0.25031, 0.284882, 0.335645, 0.380708, 0.328603, 0.332115, 0.342579, 0.222385, 0.122885, 0.120615, 0.081712, 0.094817, 0.100716, 0.10481, 0.11371, 0.196879, 0.129801, 0.194234, 0.125101, 0.076542, 0.066181, 0.081712, 0.050641, 0.025762, 0.023963, 0.025762, 0.0198, 0.018106, 0.036378, 0.0704, 0.059222, 0.094817, 0.0734…
41	Neopelma chrysocephalum	['Eukaryota', 'Metazoa', 'Chordata', 'Craniata', 'Vertebrata', 'Euteleostomi', 'Archelosauria', 'Archosauria', 'Dinosauria', 'Saurischia', 'Theropoda', 'Coelurosauria', 'Aves', 'Neognathae', 'Passeriformes', 'Pipridae', 'Neopelma']	XP_027547503.1	606	[0.422041, 0.308712, 0.332115, 0.247041, 0.30533, 0.191378, 0.229226, 0.26085, 0.324872, 0.387226, 0.444081, 0.450668, 0.480142, 0.553315, 0.59917, 0.545602, 0.517562, 0.436924, 0.359901, 0.209395, 0.206376, 0.15284, 0.161087, 0.173081, 0.284882, 0.268042, 0.398279, 0.374039, 0.370445, 0.268042, 0.182256, 0.15284, 0.17593, 0.122885, 0.067594, 0.066181, 0.069024, 0.050641, 0.076542, 0.122885, 0.21…
42	Pipra filicauda	['Eukaryota', 'Metazoa', 'Chordata', 'Craniata', 'Vertebrata', 'Euteleostomi', 'Archelosauria', 'Archosauria', 'Dinosauria', 'Saurischia', 'Theropoda', 'Coelurosauria', 'Aves', 'Neognathae', 'Passeriformes', 'Pipridae', 'Pipra']	XP_027605355.1	606	[0.41194, 0.298791, 0.328603, 0.239899, 0.298791, 0.185198, 0.222385, 0.257454, 0.321458, 0.384043, 0.436924, 0.444081, 0.476583, 0.549308, 0.59014, 0.538167, 0.509769, 0.4292, 0.352862, 0.206376, 0.203355, 0.15008, 0.158265, 0.167087, 0.275179, 0.26085, 0.390993, 0.36309, 0.359901, 0.257454, 0.173081, 0.147574, 0.170161, 0.120615, 0.064632, 0.06312, 0.067594, 0.048328, 0.074921, 0.122885, 0.2129…
43	Empidonax traillii	['Eukaryota', 'Metazoa', 'Chordata', 'Craniata', 'Vertebrata', 'Euteleostomi', 'Archelosauria', 'Archosauria', 'Dinosauria', 'Saurischia', 'Theropoda', 'Coelurosauria', 'Aves', 'Neognathae', 'Passeriformes', 'Tyrannidae', 'Empidonax']	XP_027738185.1	606	[0.4292, 0.318242, 0.346032, 0.257454, 0.31487, 0.200174, 0.236433, 0.271506, 0.335645, 0.394753, 0.450668, 0.458154, 0.486429, 0.562014, 0.608892, 0.549308, 0.521092, 0.444081, 0.366687, 0.216401, 0.21291, 0.161087, 0.170161, 0.179055, 0.288399, 0.275179, 0.40511, 0.380708, 0.374039, 0.271506, 0.18812, 0.161087, 0.182256, 0.129801, 0.071867, 0.069024, 0.073402, 0.054297, 0.081712, 0.129801, 0.22…
44	Lynx canadensis	['Eukaryota', 'Metazoa', 'Chordata', 'Craniata', 'Vertebrata', 'Euteleostomi', 'Mammalia', 'Eutheria', 'Laurasiatheria', 'Carnivora', 'Feliformia', 'Felidae', 'Felinae', 'Lynx']	XP_030152785.1	606	[0.170161, 0.232838, 0.118441, 0.161087, 0.102787, 0.161087, 0.229226, 0.295083, 0.288399, 0.318242, 0.370445, 0.401658, 0.349426, 0.387226, 0.36309, 0.247041, 0.147574, 0.142424, 0.098513, 0.111485, 0.118441, 0.122885, 0.122885, 0.206376, 0.132295, 0.200174, 0.127496, 0.076542, 0.064632, 0.079919, 0.049374, 0.024826, 0.024393, 0.026338, 0.016826, 0.018787, 0.036378, 0.067594, 0.058088, 0.092881,…
45	Taeniopygia guttata	['Eukaryota', 'Metazoa', 'Chordata', 'Craniata', 'Vertebrata', 'Euteleostomi', 'Archelosauria', 'Archosauria', 'Dinosauria', 'Saurischia', 'Theropoda', 'Coelurosauria', 'Aves', 'Neognathae', 'Passeriformes', 'Passeroidea', 'Estrildidae', 'Estrildinae', 'Taeniopygia']	XP_002192519.3	605	[0.25406, 0.281712, 0.191378, 0.144935, 0.074921, 0.102787, 0.129801, 0.191378, 0.257454, 0.31487, 0.311707, 0.342579, 0.408655, 0.444081, 0.40511, 0.380708, 0.30533, 0.229226, 0.109221, 0.120615, 0.083462, 0.090864, 0.100716, 0.185198, 0.247041, 0.374039, 0.346032, 0.342579, 0.239899, 0.161087, 0.139895, 0.161087, 0.11371, 0.06184, 0.059222, 0.06184, 0.044297, 0.067594, 0.106997, 0.191378, 0.164…
46	Parus major	['Eukaryota', 'Metazoa', 'Chordata', 'Craniata', 'Vertebrata', 'Euteleostomi', 'Archelosauria', 'Archosauria', 'Dinosauria', 'Saurischia', 'Theropoda', 'Coelurosauria', 'Aves', 'Neognathae', 'Passeriformes', 'Paridae', 'Parus']	XP_015501638.1	605	[0.278302, 0.301917, 0.206376, 0.158265, 0.081712, 0.11371, 0.142424, 0.203355, 0.271506, 0.328603, 0.324872, 0.352862, 0.418646, 0.454136, 0.418646, 0.394753, 0.31487, 0.243554, 0.120615, 0.118441, 0.081712, 0.088832, 0.098513, 0.182256, 0.247041, 0.374039, 0.342579, 0.335645, 0.236433, 0.15284, 0.134866, 0.158265, 0.109221, 0.059222, 0.056825, 0.055536, 0.03976, 0.060549, 0.098513, 0.173081, 0.…
47	Lonchura striata domestica	['Eukaryota', 'Metazoa', 'Chordata', 'Craniata', 'Vertebrata', 'Euteleostomi', 'Archelosauria', 'Archosauria', 'Dinosauria', 'Saurischia', 'Theropoda', 'Coelurosauria', 'Aves', 'Neognathae', 'Passeriformes', 'Passeroidea', 'Estrildidae', 'Estrildinae', 'Lonchura']	XP_021411166.1	605	[0.298791, 0.196879, 0.15008, 0.073402, 0.10481, 0.134866, 0.200174, 0.271506, 0.332115, 0.328603, 0.349426, 0.414856, 0.450668, 0.408655, 0.384043, 0.308712, 0.232838, 0.111485, 0.122885, 0.086953, 0.094817, 0.102787, 0.18812, 0.25031, 0.377384, 0.349426, 0.342579, 0.243554, 0.164327, 0.142424, 0.164327, 0.11371, 0.06184, 0.060549, 0.06312, 0.045352, 0.069024, 0.111485, 0.194234, 0.170161, 0.236…
48	Pseudopodoces humilis	['Eukaryota', 'Metazoa', 'Chordata', 'Craniata', 'Vertebrata', 'Euteleostomi', 'Archelosauria', 'Archosauria', 'Dinosauria', 'Saurischia', 'Theropoda', 'Coelurosauria', 'Aves', 'Neognathae', 'Passeriformes', 'Paridae', 'Pseudopodoces']	XP_005526901.1	604	[0.31487, 0.209395, 0.158265, 0.078022, 0.111485, 0.142424, 0.209395, 0.278302, 0.339168, 0.335645, 0.356642, 0.418646, 0.458154, 0.418646, 0.394753, 0.31487, 0.239899, 0.118441, 0.116183, 0.081712, 0.086953, 0.098513, 0.182256, 0.243554, 0.370445, 0.342579, 0.335645, 0.232838, 0.15284, 0.132295, 0.155435, 0.106997, 0.056825, 0.055536, 0.056825, 0.040537, 0.06184, 0.100716, 0.17593, 0.15284, 0.21…
49	Phascolarctos cinereus	['Eukaryota', 'Metazoa', 'Chordata', 'Craniata', 'Vertebrata', 'Euteleostomi', 'Mammalia', 'Metatheria', 'Diprotodontia', 'Phascolarctidae', 'Phascolarctos']	XP_020847589.1	604	[0.517562, 0.534167, 0.58069, 0.483068, 0.384043, 0.401658, 0.418646, 0.335645, 0.359901, 0.380708, 0.278302, 0.239899, 0.182256, 0.301917, 0.194234, 0.182256, 0.116183, 0.109221, 0.10481, 0.109221, 0.129801, 0.06312, 0.064632, 0.048328, 0.059222, 0.081712, 0.081712, 0.088832, 0.15008, 0.10481, 0.10481, 0.129801, 0.196879, 0.182256, 0.161087, 0.137348, 0.137348, 0.161087, 0.185198, 0.21291, 0.229…
50	Podarcis muralis	['Eukaryota', 'Metazoa', 'Chordata', 'Craniata', 'Vertebrata', 'Euteleostomi', 'Lepidosauria', 'Squamata', 'Bifurcata', 'Unidentata', 'Episquamata', 'Laterata', 'Lacertibaenia', 'Lacertidae', 'Podarcis']	XP_028567195.1	604	[0.562014, 0.666105, 0.545602, 0.553315, 0.454136, 0.468512, 0.390993, 0.332115, 0.243554, 0.278302, 0.222385, 0.281712, 0.342579, 0.40511, 0.436924, 0.433034, 0.465241, 0.447574, 0.374039, 0.374039, 0.291804, 0.25031, 0.134866, 0.132295, 0.094817, 0.100716, 0.10481, 0.18812, 0.25031, 0.359901, 0.301917, 0.374039, 0.275179, 0.191378, 0.167087, 0.167087, 0.11371, 0.092881, 0.10481, 0.109221, 0.078…
51	Corvus cornix cornix	['Eukaryota', 'Metazoa', 'Chordata', 'Craniata', 'Vertebrata', 'Euteleostomi', 'Archelosauria', 'Archosauria', 'Dinosauria', 'Saurischia', 'Theropoda', 'Coelurosauria', 'Aves', 'Neognathae', 'Passeriformes', 'Corvoidea', 'Corvidae', 'Corvus']	XP_010405727.2	603	[0.225814, 0.257454, 0.170161, 0.132295, 0.069024, 0.096677, 0.125101, 0.185198, 0.25031, 0.311707, 0.308712, 0.339168, 0.408655, 0.444081, 0.40511, 0.380708, 0.335645, 0.26085, 0.132295, 0.129801, 0.090864, 0.098513, 0.10481, 0.194234, 0.25406, 0.380708, 0.356642, 0.349426, 0.247041, 0.161087, 0.139895, 0.164327, 0.11371, 0.060549, 0.058088, 0.059222, 0.042364, 0.066181, 0.106997, 0.18812, 0.161…
52	Lepidothrix coronata	['Eukaryota', 'Metazoa', 'Chordata', 'Craniata', 'Vertebrata', 'Euteleostomi', 'Archelosauria', 'Archosauria', 'Dinosauria', 'Saurischia', 'Theropoda', 'Coelurosauria', 'Aves', 'Neognathae', 'Passeriformes', 'Pipridae', 'Lepidothrix']	XP_017667578.1	603	[0.328603, 0.356642, 0.26085, 0.321458, 0.200174, 0.239899, 0.275179, 0.342579, 0.408655, 0.465241, 0.458154, 0.486429, 0.562014, 0.608892, 0.549308, 0.521092, 0.444081, 0.36309, 0.216401, 0.21291, 0.161087, 0.170161, 0.182256, 0.291804, 0.278302, 0.40511, 0.380708, 0.374039, 0.275179, 0.18812, 0.158265, 0.182256, 0.129801, 0.071867, 0.069024, 0.074921, 0.054297, 0.081712, 0.132295, 0.222385, 0.1…
53	Corvus moneduloides	['Eukaryota', 'Metazoa', 'Chordata', 'Craniata', 'Vertebrata', 'Euteleostomi', 'Archelosauria', 'Archosauria', 'Dinosauria', 'Saurischia', 'Theropoda', 'Coelurosauria', 'Aves', 'Neognathae', 'Passeriformes', 'Corvoidea', 'Corvidae', 'Corvus']	XP_031984855.1	603	[0.225814, 0.257454, 0.170161, 0.132295, 0.069024, 0.096677, 0.125101, 0.185198, 0.25031, 0.311707, 0.308712, 0.339168, 0.408655, 0.444081, 0.40511, 0.380708, 0.339168, 0.26085, 0.132295, 0.132295, 0.092881, 0.100716, 0.109221, 0.196879, 0.26085, 0.387226, 0.359901, 0.352862, 0.25031, 0.167087, 0.144935, 0.170161, 0.116183, 0.06312, 0.060549, 0.06184, 0.044297, 0.069024, 0.111485, 0.191378, 0.167…
54	Dromaius novaehollandiae	['Eukaryota', 'Metazoa', 'Chordata', 'Craniata', 'Vertebrata', 'Euteleostomi', 'Archelosauria', 'Archosauria', 'Dinosauria', 'Saurischia', 'Theropoda', 'Coelurosauria', 'Aves', 'Palaeognathae', 'Casuariiformes', 'Dromaiidae', 'Dromaius']	XP_025954699.1	602	[0.102787, 0.147574, 0.185198, 0.275179, 0.311707, 0.247041, 0.247041, 0.18812, 0.144935, 0.083462, 0.066181, 0.043307, 0.047319, 0.051831, 0.109221, 0.173081, 0.291804, 0.225814, 0.301917, 0.196879, 0.122885, 0.10481, 0.106997, 0.0704, 0.036378, 0.034884, 0.036378, 0.026338, 0.040537, 0.067594, 0.127496, 0.111485, 0.173081, 0.15284, 0.147574, 0.116183, 0.10481, 0.088832, 0.120615, 0.085092, 0.12…
55	Phasianus colchicus	['Eukaryota', 'Metazoa', 'Chordata', 'Craniata', 'Vertebrata', 'Euteleostomi', 'Archelosauria', 'Archosauria', 'Dinosauria', 'Saurischia', 'Theropoda', 'Coelurosauria', 'Aves', 'Neognathae', 'Galloanserae', 'Galliformes', 'Phasianidae', 'Phasianinae', 'Phasianus']	XP_031454598.1	601	[0.239899, 0.271506, 0.182256, 0.243554, 0.142424, 0.182256, 0.111485, 0.170161, 0.232838, 0.298791, 0.321458, 0.346032, 0.41194, 0.447574, 0.387226, 0.359901, 0.288399, 0.225814, 0.116183, 0.11371, 0.078022, 0.085092, 0.094817, 0.17593, 0.164327, 0.278302, 0.25031, 0.349426, 0.247041, 0.164327, 0.142424, 0.147574, 0.102787, 0.055536, 0.054297, 0.06312, 0.047319, 0.073402, 0.132295, 0.209395, 0.1…
56	Gallus gallus	['Eukaryota', 'Metazoa', 'Chordata', 'Craniata', 'Vertebrata', 'Euteleostomi', 'Archelosauria', 'Archosauria', 'Dinosauria', 'Saurischia', 'Theropoda', 'Coelurosauria', 'Aves', 'Neognathae', 'Galloanserae', 'Galliformes', 'Phasianidae', 'Phasianinae', 'Gallus']	XP_415654.5	600	[0.257454, 0.284882, 0.194234, 0.26085, 0.15284, 0.194234, 0.118441, 0.17593, 0.243554, 0.30533, 0.328603, 0.352862, 0.418646, 0.454136, 0.398279, 0.374039, 0.295083, 0.243554, 0.125101, 0.122885, 0.085092, 0.090864, 0.098513, 0.185198, 0.173081, 0.288399, 0.257454, 0.359901, 0.257454, 0.173081, 0.15008, 0.15284, 0.106997, 0.058088, 0.056825, 0.060549, 0.044297, 0.069024, 0.120615, 0.196879, 0.17…
57	Python bivittatus	['Eukaryota', 'Metazoa', 'Chordata', 'Craniata', 'Vertebrata', 'Euteleostomi', 'Lepidosauria', 'Squamata', 'Bifurcata', 'Unidentata', 'Episquamata', 'Toxicofera', 'Serpentes', 'Henophidia', 'Pythonidae', 'Python']	XP_007432161.1	600	[0.219301, 0.318242, 0.243554, 0.275179, 0.194234, 0.222385, 0.161087, 0.120615, 0.071867, 0.094817, 0.067594, 0.100716, 0.144935, 0.200174, 0.170161, 0.206376, 0.236433, 0.21291, 0.144935, 0.222385, 0.142424, 0.109221, 0.048328, 0.047319, 0.030611, 0.032677, 0.035586, 0.073402, 0.125101, 0.225814, 0.167087, 0.243554, 0.15008, 0.090864, 0.076542, 0.120615, 0.074921, 0.038042, 0.044297, 0.048328, …
58	Corapipo altera	['Eukaryota', 'Metazoa', 'Chordata', 'Craniata', 'Vertebrata', 'Euteleostomi', 'Archelosauria', 'Archosauria', 'Dinosauria', 'Saurischia', 'Theropoda', 'Coelurosauria', 'Aves', 'Neognathae', 'Passeriformes', 'Pipridae', 'Corapipo']	XP_027510288.1	600	[0.465241, 0.36309, 0.390993, 0.311707, 0.36309, 0.26085, 0.298791, 0.324872, 0.384043, 0.436924, 0.483068, 0.494003, 0.525368, 0.59508, 0.63748, 0.575842, 0.553315, 0.476583, 0.401658, 0.268042, 0.268042, 0.209395, 0.219301, 0.222385, 0.321458, 0.311707, 0.42561, 0.401658, 0.398279, 0.30533, 0.225814, 0.203355, 0.222385, 0.170161, 0.10481, 0.100716, 0.106997, 0.079919, 0.11371, 0.170161, 0.26085…
59	Strigops habroptila	['Eukaryota', 'Metazoa', 'Chordata', 'Craniata', 'Vertebrata', 'Euteleostomi', 'Archelosauria', 'Archosauria', 'Dinosauria', 'Saurischia', 'Theropoda', 'Coelurosauria', 'Aves', 'Neognathae', 'Psittaciformes', 'Psittacidae', 'Strigops']	XP_030362506.1	600	[0.271506, 0.298791, 0.206376, 0.161087, 0.085092, 0.118441, 0.078022, 0.125101, 0.179055, 0.236433, 0.264545, 0.295083, 0.356642, 0.394753, 0.356642, 0.328603, 0.25406, 0.182256, 0.079919, 0.078022, 0.051831, 0.055536, 0.060549, 0.118441, 0.167087, 0.264545, 0.203355, 0.284882, 0.18812, 0.120615, 0.10481, 0.10481, 0.0704, 0.038042, 0.037156, 0.038858, 0.028695, 0.044297, 0.073402, 0.142424, 0.12…
60	Notechis scutatus	['Eukaryota', 'Metazoa', 'Chordata', 'Craniata', 'Vertebrata', 'Euteleostomi', 'Lepidosauria', 'Squamata', 'Bifurcata', 'Unidentata', 'Episquamata', 'Toxicofera', 'Serpentes', 'Colubroidea', 'Elapidae', 'Acanthophiinae', 'Notechis']	XP_026536581.1	599	[0.106997, 0.18812, 0.134866, 0.164327, 0.106997, 0.132295, 0.090864, 0.064632, 0.038858, 0.054297, 0.03976, 0.060549, 0.090864, 0.132295, 0.111485, 0.185198, 0.21291, 0.191378, 0.125101, 0.196879, 0.122885, 0.094817, 0.03976, 0.038858, 0.024826, 0.029376, 0.031287, 0.064632, 0.111485, 0.206376, 0.15008, 0.222385, 0.132295, 0.069024, 0.060549, 0.094817, 0.06312, 0.031287, 0.037156, 0.040537, 0.02…
61	Pseudonaja textilis	['Eukaryota', 'Metazoa', 'Chordata', 'Craniata', 'Vertebrata', 'Euteleostomi', 'Lepidosauria', 'Squamata', 'Bifurcata', 'Unidentata', 'Episquamata', 'Toxicofera', 'Serpentes', 'Colubroidea', 'Elapidae', 'Acanthophiinae', 'Pseudonaja']	XP_026566959.1	599	[0.086953, 0.161087, 0.11371, 0.142424, 0.090864, 0.11371, 0.078022, 0.055536, 0.033407, 0.046336, 0.034068, 0.051831, 0.078022, 0.116183, 0.096677, 0.164327, 0.191378, 0.170161, 0.10481, 0.179055, 0.109221, 0.078022, 0.033407, 0.032017, 0.021381, 0.024826, 0.026338, 0.054297, 0.094817, 0.179055, 0.127496, 0.194234, 0.11371, 0.058088, 0.050641, 0.081712, 0.05306, 0.026892, 0.032017, 0.036378, 0.0…
62	Numida meleagris	['Eukaryota', 'Metazoa', 'Chordata', 'Craniata', 'Vertebrata', 'Euteleostomi', 'Archelosauria', 'Archosauria', 'Dinosauria', 'Saurischia', 'Theropoda', 'Coelurosauria', 'Aves', 'Neognathae', 'Galloanserae', 'Galliformes', 'Numididae', 'Numida']	XP_021270351.1	596	[0.236433, 0.268042, 0.179055, 0.239899, 0.134866, 0.17593, 0.10481, 0.158265, 0.222385, 0.284882, 0.311707, 0.335645, 0.401658, 0.436924, 0.384043, 0.359901, 0.281712, 0.229226, 0.116183, 0.11371, 0.076542, 0.081712, 0.090864, 0.170161, 0.161087, 0.278302, 0.247041, 0.349426, 0.247041, 0.164327, 0.142424, 0.144935, 0.102787, 0.055536, 0.054297, 0.059222, 0.043307, 0.067594, 0.118441, 0.196879, 0…
63	Branchiostoma floridae	['Eukaryota', 'Metazoa', 'Chordata', 'Cephalochordata', 'Branchiostomidae', 'Branchiostoma']	XP_002595405.1	594	[0.051831, 0.083462, 0.122885, 0.164327, 0.243554, 0.318242, 0.275179, 0.236433, 0.18812, 0.219301, 0.243554, 0.275179, 0.308712, 0.30533, 0.36309, 0.335645, 0.278302, 0.278302, 0.229226, 0.31487, 0.308712, 0.418646, 0.41194, 0.335645, 0.321458, 0.225814, 0.15284, 0.18812, 0.243554, 0.25406, 0.25031, 0.170161, 0.120615, 0.067594, 0.064632, 0.0704, 0.118441, 0.102787, 0.15284, 0.144935, 0.139895, …
64	Protobothrops mucrosquamatus	['Eukaryota', 'Metazoa', 'Chordata', 'Craniata', 'Vertebrata', 'Euteleostomi', 'Lepidosauria', 'Squamata', 'Bifurcata', 'Unidentata', 'Episquamata', 'Toxicofera', 'Serpentes', 'Colubroidea', 'Viperidae', 'Crotalinae', 'Protobothrops']	XP_015670900.1	594	[0.21291, 0.308712, 0.232838, 0.268042, 0.185198, 0.216401, 0.155435, 0.116183, 0.069024, 0.090864, 0.064632, 0.098513, 0.142424, 0.196879, 0.173081, 0.209395, 0.239899, 0.216401, 0.147574, 0.225814, 0.144935, 0.111485, 0.048328, 0.047319, 0.030611, 0.036378, 0.038858, 0.079919, 0.134866, 0.239899, 0.179055, 0.26085, 0.164327, 0.088832, 0.076542, 0.118441, 0.074921, 0.037156, 0.044297, 0.048328, …
65	Thamnophis elegans	['Eukaryota', 'Metazoa', 'Chordata', 'Craniata', 'Vertebrata', 'Euteleostomi', 'Lepidosauria', 'Squamata', 'Bifurcata', 'Unidentata', 'Episquamata', 'Toxicofera', 'Serpentes', 'Colubroidea', 'Colubridae', 'Natricinae', 'Thamnophis']	XP_032065064.1	593	[0.109221, 0.191378, 0.10481, 0.134866, 0.085092, 0.109221, 0.073402, 0.05306, 0.032017, 0.044297, 0.032017, 0.048328, 0.074921, 0.111485, 0.092881, 0.167087, 0.194234, 0.167087, 0.109221, 0.17593, 0.10481, 0.081712, 0.034884, 0.040537, 0.026338, 0.031287, 0.033407, 0.069024, 0.120615, 0.216401, 0.158265, 0.236433, 0.142424, 0.074921, 0.064632, 0.102787, 0.06312, 0.032017, 0.038042, 0.03976, 0.02…
66	Heterocephalus glaber	['Eukaryota', 'Metazoa', 'Chordata', 'Craniata', 'Vertebrata', 'Euteleostomi', 'Mammalia', 'Eutheria', 'Euarchontoglires', 'Glires', 'Rodentia', 'Hystricomorpha', 'Bathyergidae', 'Heterocephalus']	XP_004859856.1	592	[0.016021, 0.027463, 0.013821, 0.021816, 0.014783, 0.025316, 0.044297, 0.073402, 0.047319, 0.064632, 0.096677, 0.120615, 0.092881, 0.120615, 0.164327, 0.079919, 0.050641, 0.048328, 0.029376, 0.034068, 0.037156, 0.038858, 0.038858, 0.081712, 0.046336, 0.083462, 0.045352, 0.025316, 0.022667, 0.042364, 0.024826, 0.013613, 0.013437, 0.013613, 0.009187, 0.011669, 0.021816, 0.041405, 0.034068, 0.059222…
67	Picoides pubescens	['Eukaryota', 'Metazoa', 'Chordata', 'Craniata', 'Vertebrata', 'Euteleostomi', 'Archelosauria', 'Archosauria', 'Dinosauria', 'Saurischia', 'Theropoda', 'Coelurosauria', 'Aves', 'Neognathae', 'Piciformes', 'Picidae', 'Picoides']	XP_009909838.1	592	[0.040537, 0.088832, 0.127496, 0.161087, 0.236433, 0.278302, 0.219301, 0.222385, 0.17593, 0.137348, 0.079919, 0.06312, 0.043307, 0.048328, 0.054297, 0.109221, 0.167087, 0.288399, 0.229226, 0.30533, 0.209395, 0.137348, 0.122885, 0.122885, 0.083462, 0.049374, 0.047319, 0.048328, 0.034884, 0.05306, 0.085092, 0.161087, 0.137348, 0.200174, 0.17593, 0.170161, 0.137348, 0.129801, 0.109221, 0.139895, 0.1…
68	Rhinatrema bivittatum	['Eukaryota', 'Metazoa', 'Chordata', 'Craniata', 'Vertebrata', 'Euteleostomi', 'Amphibia', 'Gymnophiona', 'Rhinatrematidae', 'Rhinatrema']	XP_029456559.1	592	[0.088832, 0.122885, 0.078022, 0.03976, 0.022306, 0.032677, 0.023087, 0.038042, 0.06184, 0.092881, 0.11371, 0.137348, 0.18812, 0.25031, 0.129801, 0.067594, 0.06184, 0.028695, 0.035586, 0.034068, 0.023087, 0.023963, 0.024826, 0.034068, 0.064632, 0.120615, 0.058088, 0.100716, 0.060549, 0.036378, 0.031287, 0.032677, 0.021381, 0.018787, 0.018415, 0.025316, 0.034068, 0.038042, 0.055536, 0.094817, 0.07…
69	Sturnus vulgaris	['Eukaryota', 'Metazoa', 'Chordata', 'Craniata', 'Vertebrata', 'Euteleostomi', 'Archelosauria', 'Archosauria', 'Dinosauria', 'Saurischia', 'Theropoda', 'Coelurosauria', 'Aves', 'Neognathae', 'Passeriformes', 'Sturnidae', 'Sturnus']	XP_014733716.1	591	[0.390993, 0.301917, 0.247041, 0.142424, 0.185198, 0.222385, 0.298791, 0.366687, 0.4292, 0.42561, 0.444081, 0.5017, 0.538167, 0.483068, 0.468512, 0.398279, 0.318242, 0.182256, 0.194234, 0.147574, 0.155435, 0.167087, 0.264545, 0.321458, 0.444081, 0.418646, 0.408655, 0.311707, 0.206376, 0.182256, 0.200174, 0.147574, 0.085092, 0.081712, 0.088832, 0.064632, 0.090864, 0.144935, 0.232838, 0.203355, 0.2…
70	Manacus vitellinus	['Eukaryota', 'Metazoa', 'Chordata', 'Craniata', 'Vertebrata', 'Euteleostomi', 'Archelosauria', 'Archosauria', 'Dinosauria', 'Saurischia', 'Theropoda', 'Coelurosauria', 'Aves', 'Neognathae', 'Passeriformes', 'Pipridae', 'Manacus']	XP_017928521.2	591	[0.134866, 0.042364, 0.083462, 0.092881, 0.147574, 0.155435, 0.216401, 0.222385, 0.125101, 0.142424, 0.161087, 0.132295, 0.064632, 0.096677, 0.059222, 0.071867, 0.064632, 0.044297, 0.027463, 0.028695, 0.05306, 0.094817, 0.096677, 0.081712, 0.092881, 0.079919, 0.081712, 0.067594, 0.051831, 0.079919, 0.088832, 0.094817, 0.137348, 0.194234, 0.219301, 0.31487, 0.264545, 0.21291, 0.271506, 0.206376, 0…
71	Anolis carolinensis	['Eukaryota', 'Metazoa', 'Chordata', 'Craniata', 'Vertebrata', 'Euteleostomi', 'Lepidosauria', 'Squamata', 'Bifurcata', 'Unidentata', 'Episquamata', 'Toxicofera', 'Iguania', 'Dactyloidae', 'Anolis']	XP_008112585.2	590	[0.074921, 0.10481, 0.060549, 0.038042, 0.020876, 0.031287, 0.022306, 0.037156, 0.06184, 0.096677, 0.116183, 0.137348, 0.191378, 0.194234, 0.155435, 0.232838, 0.147574, 0.11371, 0.046336, 0.045352, 0.028107, 0.030611, 0.032677, 0.069024, 0.069024, 0.142424, 0.096677, 0.155435, 0.085092, 0.041405, 0.035586, 0.037156, 0.023963, 0.013613, 0.015694, 0.016528, 0.011106, 0.016528, 0.026892, 0.055536, 0…
72	Puma concolor	['Eukaryota', 'Metazoa', 'Chordata', 'Craniata', 'Vertebrata', 'Euteleostomi', 'Mammalia', 'Eutheria', 'Laurasiatheria', 'Carnivora', 'Feliformia', 'Felidae', 'Felinae', 'Puma']	XP_025773789.1	590	[0.125101, 0.173081, 0.079919, 0.111485, 0.066181, 0.111485, 0.167087, 0.225814, 0.216401, 0.247041, 0.298791, 0.324872, 0.247041, 0.284882, 0.26085, 0.155435, 0.085092, 0.079919, 0.049374, 0.058088, 0.059222, 0.060549, 0.06184, 0.120615, 0.060549, 0.10481, 0.06184, 0.034884, 0.030003, 0.037156, 0.023534, 0.013613, 0.013437, 0.016528, 0.011106, 0.012727, 0.023963, 0.044297, 0.036378, 0.060549, 0.…
73	Panthera tigris altaica	['Eukaryota', 'Metazoa', 'Chordata', 'Craniata', 'Vertebrata', 'Euteleostomi', 'Mammalia', 'Eutheria', 'Laurasiatheria', 'Carnivora', 'Feliformia', 'Felidae', 'Pantherinae', 'Panthera']	XP_007086841.1	589	[0.134866, 0.191378, 0.088832, 0.127496, 0.073402, 0.120615, 0.179055, 0.239899, 0.229226, 0.264545, 0.31487, 0.356642, 0.301917, 0.346032, 0.318242, 0.196879, 0.10481, 0.100716, 0.06184, 0.071867, 0.073402, 0.074921, 0.076542, 0.144935, 0.083462, 0.144935, 0.086953, 0.048328, 0.042364, 0.055536, 0.032677, 0.017447, 0.017138, 0.018787, 0.011669, 0.013613, 0.025762, 0.051831, 0.043307, 0.071867, 0…
74	Aotus nancymaae	['Eukaryota', 'Metazoa', 'Chordata', 'Craniata', 'Vertebrata', 'Euteleostomi', 'Mammalia', 'Eutheria', 'Euarchontoglires', 'Primates', 'Haplorrhini', 'Platyrrhini', 'Aotidae', 'Aotus']	XP_021528405.1	589	[0.142424, 0.196879, 0.092881, 0.132295, 0.081712, 0.134866, 0.200174, 0.264545, 0.257454, 0.288399, 0.342579, 0.377384, 0.328603, 0.370445, 0.346032, 0.225814, 0.132295, 0.129801, 0.085092, 0.098513, 0.106997, 0.111485, 0.11371, 0.196879, 0.125101, 0.194234, 0.120615, 0.069024, 0.059222, 0.074921, 0.045352, 0.023087, 0.022306, 0.023963, 0.014783, 0.016528, 0.031287, 0.058088, 0.048328, 0.078022,…
75	Cuculus canorus	['Eukaryota', 'Metazoa', 'Chordata', 'Craniata', 'Vertebrata', 'Euteleostomi', 'Archelosauria', 'Archosauria', 'Dinosauria', 'Saurischia', 'Theropoda', 'Coelurosauria', 'Aves', 'Neognathae', 'Cuculiformes', 'Cuculidae', 'Cuculus']	XP_009562306.1	587	[0.247041, 0.144935, 0.18812, 0.243554, 0.25031, 0.209395, 0.257454, 0.209395, 0.247041, 0.278302, 0.291804, 0.318242, 0.298791, 0.284882, 0.298791, 0.390993, 0.390993, 0.422041, 0.40511, 0.476583, 0.414856, 0.414856, 0.517562, 0.494003, 0.465241, 0.490133, 0.486429, 0.40511, 0.472492, 0.465241, 0.465241, 0.387226, 0.328603, 0.36309, 0.359901, 0.40511, 0.342579, 0.356642, 0.324872, 0.318242, 0.34…
76	Rhincodon typus	['Eukaryota', 'Metazoa', 'Chordata', 'Craniata', 'Vertebrata', 'Chondrichthyes', 'Elasmobranchii', 'Galeomorphii', 'Galeoidea', 'Orectolobiformes', 'Rhincodontidae', 'Rhincodon']	XP_020375723.1	586	[0.023963, 0.015344, 0.030611, 0.059222, 0.10481, 0.0704, 0.049374, 0.079919, 0.086953, 0.10481, 0.122885, 0.132295, 0.078022, 0.049374, 0.049374, 0.032017, 0.032017, 0.033407, 0.0704, 0.10481, 0.196879, 0.122885, 0.194234, 0.125101, 0.073402, 0.054297, 0.096677, 0.100716, 0.086953, 0.100716, 0.066181, 0.042364, 0.047319, 0.086953, 0.155435, 0.139895, 0.206376, 0.191378, 0.18812, 0.147574, 0.1449…
77	Dasypus novemcinctus	['Eukaryota', 'Metazoa', 'Chordata', 'Craniata', 'Vertebrata', 'Euteleostomi', 'Mammalia', 'Eutheria', 'Xenarthra', 'Cingulata', 'Dasypodidae', 'Dasypus']	XP_023441197.1	586	[0.137348, 0.194234, 0.088832, 0.127496, 0.079919, 0.132295, 0.196879, 0.264545, 0.25406, 0.288399, 0.342579, 0.374039, 0.324872, 0.366687, 0.30533, 0.185198, 0.100716, 0.096677, 0.06312, 0.071867, 0.078022, 0.079919, 0.081712, 0.15284, 0.092881, 0.147574, 0.086953, 0.048328, 0.040537, 0.051831, 0.031287, 0.016528, 0.016257, 0.017138, 0.01204, 0.016257, 0.031287, 0.058088, 0.048328, 0.079919, 0.0…
78	Peromyscus maniculatus bairdii	['Eukaryota', 'Metazoa', 'Chordata', 'Craniata', 'Vertebrata', 'Euteleostomi', 'Mammalia', 'Eutheria', 'Euarchontoglires', 'Glires', 'Rodentia', 'Myomorpha', 'Muroidea', 'Cricetidae', 'Neotominae', 'Peromyscus']	XP_006972085.1	585	[0.380708, 0.264545, 0.298791, 0.206376, 0.257454, 0.147574, 0.185198, 0.122885, 0.17593, 0.232838, 0.288399, 0.295083, 0.30533, 0.339168, 0.374039, 0.324872, 0.366687, 0.30533, 0.182256, 0.100716, 0.096677, 0.060549, 0.0704, 0.073402, 0.076542, 0.074921, 0.144935, 0.083462, 0.139895, 0.083462, 0.046336, 0.03976, 0.050641, 0.030611, 0.016528, 0.016257, 0.017138, 0.01078, 0.014586, 0.028107, 0.053…
79	Thamnophis sirtalis	['Eukaryota', 'Metazoa', 'Chordata', 'Craniata', 'Vertebrata', 'Euteleostomi', 'Lepidosauria', 'Squamata', 'Bifurcata', 'Unidentata', 'Episquamata', 'Toxicofera', 'Serpentes', 'Colubroidea', 'Colubridae', 'Natricinae', 'Thamnophis']	XP_013909974.1	585	[0.109221, 0.191378, 0.10481, 0.134866, 0.085092, 0.109221, 0.073402, 0.05306, 0.032017, 0.044297, 0.032017, 0.048328, 0.074921, 0.111485, 0.092881, 0.167087, 0.194234, 0.167087, 0.109221, 0.17593, 0.10481, 0.081712, 0.034884, 0.040537, 0.026338, 0.031287, 0.033407, 0.069024, 0.120615, 0.216401, 0.158265, 0.236433, 0.142424, 0.074921, 0.064632, 0.102787, 0.06312, 0.032017, 0.038042, 0.03976, 0.02…
80	Orcinus orca	['Eukaryota', 'Metazoa', 'Chordata', 'Craniata', 'Vertebrata', 'Euteleostomi', 'Mammalia', 'Eutheria', 'Laurasiatheria', 'Cetartiodactyla', 'Cetacea', 'Odontoceti', 'Delphinidae', 'Orcinus']	XP_004271838.1	584	[0.111485, 0.164327, 0.076542, 0.111485, 0.069024, 0.118441, 0.17593, 0.239899, 0.232838, 0.268042, 0.321458, 0.352862, 0.301917, 0.377384, 0.380708, 0.26085, 0.15284, 0.15008, 0.102787, 0.102787, 0.109221, 0.11371, 0.116183, 0.196879, 0.127496, 0.194234, 0.122885, 0.071867, 0.06184, 0.076542, 0.047319, 0.023963, 0.023534, 0.025316, 0.016021, 0.015344, 0.029376, 0.055536, 0.046336, 0.074921, 0.06…
81	Balaenoptera acutorostrata scammoni	['Eukaryota', 'Metazoa', 'Chordata', 'Craniata', 'Vertebrata', 'Euteleostomi', 'Mammalia', 'Eutheria', 'Laurasiatheria', 'Cetartiodactyla', 'Cetacea', 'Mysticeti', 'Balaenopteridae', 'Balaenoptera']	XP_007176223.1	584	[0.170161, 0.229226, 0.116183, 0.158265, 0.100716, 0.161087, 0.225814, 0.291804, 0.284882, 0.31487, 0.366687, 0.398279, 0.346032, 0.384043, 0.387226, 0.268042, 0.161087, 0.155435, 0.109221, 0.106997, 0.11371, 0.118441, 0.120615, 0.203355, 0.132295, 0.196879, 0.127496, 0.074921, 0.064632, 0.079919, 0.049374, 0.025316, 0.024826, 0.026892, 0.016826, 0.016528, 0.032017, 0.060549, 0.050641, 0.081712, …
82	Tursiops truncatus	['Eukaryota', 'Metazoa', 'Chordata', 'Craniata', 'Vertebrata', 'Euteleostomi', 'Mammalia', 'Eutheria', 'Laurasiatheria', 'Cetartiodactyla', 'Cetacea', 'Odontoceti', 'Delphinidae', 'Tursiops']	XP_019801068.1	584	[0.170161, 0.232838, 0.118441, 0.161087, 0.102787, 0.161087, 0.229226, 0.295083, 0.284882, 0.318242, 0.370445, 0.401658, 0.349426, 0.390993, 0.390993, 0.275179, 0.164327, 0.161087, 0.111485, 0.111485, 0.118441, 0.122885, 0.122885, 0.206376, 0.132295, 0.200174, 0.129801, 0.076542, 0.066181, 0.081712, 0.050641, 0.025316, 0.024826, 0.027463, 0.017138, 0.016826, 0.032017, 0.06184, 0.051831, 0.081712,…
83	Delphinapterus leucas	['Eukaryota', 'Metazoa', 'Chordata', 'Craniata', 'Vertebrata', 'Euteleostomi', 'Mammalia', 'Eutheria', 'Laurasiatheria', 'Cetartiodactyla', 'Cetacea', 'Odontoceti', 'Monodontidae', 'Delphinapterus']	XP_022408346.1	584	[0.161087, 0.222385, 0.109221, 0.15008, 0.094817, 0.15284, 0.219301, 0.284882, 0.278302, 0.308712, 0.359901, 0.394753, 0.342579, 0.380708, 0.384043, 0.264545, 0.155435, 0.15008, 0.10481, 0.102787, 0.109221, 0.11371, 0.116183, 0.196879, 0.127496, 0.194234, 0.122885, 0.071867, 0.06184, 0.076542, 0.047319, 0.023963, 0.023087, 0.025316, 0.016021, 0.015694, 0.029376, 0.056825, 0.047319, 0.074921, 0.06…
84	Monodon monoceros	['Eukaryota', 'Metazoa', 'Chordata', 'Craniata', 'Vertebrata', 'Euteleostomi', 'Mammalia', 'Eutheria', 'Laurasiatheria', 'Cetartiodactyla', 'Cetacea', 'Odontoceti', 'Monodontidae', 'Monodon']	XP_029069049.1	584	[0.161087, 0.222385, 0.109221, 0.15008, 0.094817, 0.15284, 0.219301, 0.284882, 0.278302, 0.308712, 0.359901, 0.394753, 0.342579, 0.380708, 0.384043, 0.264545, 0.155435, 0.15008, 0.10481, 0.102787, 0.109221, 0.11371, 0.116183, 0.196879, 0.127496, 0.194234, 0.122885, 0.071867, 0.06184, 0.076542, 0.047319, 0.023963, 0.023087, 0.025316, 0.016021, 0.015694, 0.029376, 0.056825, 0.047319, 0.074921, 0.06…
85	Globicephala melas	['Eukaryota', 'Metazoa', 'Chordata', 'Craniata', 'Vertebrata', 'Euteleostomi', 'Mammalia', 'Eutheria', 'Laurasiatheria', 'Cetartiodactyla', 'Cetacea', 'Odontoceti', 'Delphinidae', 'Globicephala']	XP_030737503.1	584	[0.232838, 0.291804, 0.161087, 0.209395, 0.137348, 0.203355, 0.275179, 0.335645, 0.324872, 0.356642, 0.40511, 0.440853, 0.384043, 0.394753, 0.398279, 0.281712, 0.173081, 0.167087, 0.116183, 0.116183, 0.122885, 0.127496, 0.127496, 0.21291, 0.137348, 0.206376, 0.134866, 0.079919, 0.0704, 0.086953, 0.054297, 0.026892, 0.026338, 0.029376, 0.018415, 0.018106, 0.034884, 0.066181, 0.055536, 0.088832, 0.…
86	Mustela putorius furo	['Eukaryota', 'Metazoa', 'Chordata', 'Craniata', 'Vertebrata', 'Euteleostomi', 'Mammalia', 'Eutheria', 'Laurasiatheria', 'Carnivora', 'Caniformia', 'Mustelidae', 'Mustelinae', 'Mustela']	XP_004747405.1	583	[0.161087, 0.222385, 0.109221, 0.15008, 0.092881, 0.15008, 0.219301, 0.284882, 0.278302, 0.308712, 0.36309, 0.394753, 0.342579, 0.380708, 0.356642, 0.236433, 0.139895, 0.134866, 0.090864, 0.102787, 0.109221, 0.11371, 0.11371, 0.196879, 0.125101, 0.194234, 0.120615, 0.069024, 0.058088, 0.071867, 0.044297, 0.022306, 0.021816, 0.023534, 0.014783, 0.016257, 0.031287, 0.059222, 0.048328, 0.078022, 0.0…
87	Chinchilla lanigera	['Eukaryota', 'Metazoa', 'Chordata', 'Craniata', 'Vertebrata', 'Euteleostomi', 'Mammalia', 'Eutheria', 'Euarchontoglires', 'Glires', 'Rodentia', 'Hystricomorpha', 'Chinchillidae', 'Chinchilla']	XP_005394122.1	583	[0.102787, 0.155435, 0.067594, 0.102787, 0.06312, 0.106997, 0.164327, 0.222385, 0.182256, 0.219301, 0.275179, 0.308712, 0.264545, 0.30533, 0.275179, 0.161087, 0.083462, 0.079919, 0.050641, 0.058088, 0.064632, 0.090864, 0.092881, 0.173081, 0.10481, 0.167087, 0.100716, 0.056825, 0.049374, 0.081712, 0.047319, 0.023534, 0.023087, 0.024393, 0.014783, 0.020165, 0.040537, 0.076542, 0.06312, 0.102787, 0.…
88	Physeter catodon	['Eukaryota', 'Metazoa', 'Chordata', 'Craniata', 'Vertebrata', 'Euteleostomi', 'Mammalia', 'Eutheria', 'Laurasiatheria', 'Cetartiodactyla', 'Cetacea', 'Odontoceti', 'Physeteridae', 'Physeter']	XP_007123217.2	583	[0.161087, 0.222385, 0.109221, 0.15008, 0.094817, 0.15284, 0.219301, 0.284882, 0.275179, 0.308712, 0.359901, 0.390993, 0.339168, 0.380708, 0.384043, 0.264545, 0.155435, 0.15008, 0.10481, 0.102787, 0.111485, 0.116183, 0.116183, 0.200174, 0.127496, 0.194234, 0.122885, 0.073402, 0.06312, 0.078022, 0.047319, 0.024393, 0.023963, 0.025316, 0.016257, 0.016021, 0.030611, 0.058088, 0.048328, 0.078022, 0.0…
89	Ailuropoda melanoleuca	['Eukaryota', 'Metazoa', 'Chordata', 'Craniata', 'Vertebrata', 'Euteleostomi', 'Mammalia', 'Eutheria', 'Laurasiatheria', 'Carnivora', 'Caniformia', 'Ursidae', 'Ailuropoda']	XP_019651281.1	583	[0.127496, 0.185198, 0.086953, 0.127496, 0.073402, 0.125101, 0.18812, 0.25031, 0.243554, 0.278302, 0.328603, 0.366687, 0.31487, 0.356642, 0.332115, 0.209395, 0.125101, 0.118441, 0.074921, 0.088832, 0.094817, 0.098513, 0.098513, 0.173081, 0.106997, 0.170161, 0.10481, 0.059222, 0.050641, 0.064632, 0.038042, 0.0198, 0.019401, 0.020165, 0.013016, 0.014315, 0.027463, 0.049374, 0.042364, 0.0704, 0.0542…
90	Lagenorhynchus obliquidens	['Eukaryota', 'Metazoa', 'Chordata', 'Craniata', 'Vertebrata', 'Euteleostomi', 'Mammalia', 'Eutheria', 'Laurasiatheria', 'Cetartiodactyla', 'Cetacea', 'Odontoceti', 'Delphinidae', 'Lagenorhynchus']	XP_026942931.1	583	[0.161087, 0.225814, 0.111485, 0.15284, 0.094817, 0.15284, 0.219301, 0.284882, 0.275179, 0.308712, 0.359901, 0.394753, 0.342579, 0.346032, 0.349426, 0.229226, 0.129801, 0.125101, 0.085092, 0.083462, 0.088832, 0.092881, 0.092881, 0.167087, 0.102787, 0.164327, 0.100716, 0.058088, 0.050641, 0.06312, 0.038042, 0.0198, 0.019401, 0.021381, 0.016257, 0.016021, 0.030611, 0.059222, 0.049374, 0.078022, 0.0…
91	Suricata suricatta	['Eukaryota', 'Metazoa', 'Chordata', 'Craniata', 'Vertebrata', 'Euteleostomi', 'Mammalia', 'Eutheria', 'Laurasiatheria', 'Carnivora', 'Feliformia', 'Herpestidae', 'Suricata']	XP_029784419.1	583	[0.179055, 0.239899, 0.125101, 0.167087, 0.10481, 0.167087, 0.232838, 0.298791, 0.291804, 0.321458, 0.374039, 0.401658, 0.349426, 0.387226, 0.366687, 0.25031, 0.15284, 0.147574, 0.102787, 0.116183, 0.122885, 0.125101, 0.127496, 0.209395, 0.137348, 0.206376, 0.132295, 0.079919, 0.067594, 0.083462, 0.051831, 0.026338, 0.025762, 0.028107, 0.017797, 0.019401, 0.038042, 0.067594, 0.056825, 0.090864, 0…
92	Mustela erminea	['Eukaryota', 'Metazoa', 'Chordata', 'Craniata', 'Vertebrata', 'Euteleostomi', 'Mammalia', 'Eutheria', 'Laurasiatheria', 'Carnivora', 'Caniformia', 'Mustelidae', 'Mustelinae', 'Mustela']	XP_032178271.1	583	[0.161087, 0.222385, 0.109221, 0.15008, 0.092881, 0.15008, 0.219301, 0.284882, 0.278302, 0.308712, 0.36309, 0.394753, 0.342579, 0.380708, 0.356642, 0.236433, 0.139895, 0.134866, 0.090864, 0.102787, 0.109221, 0.11371, 0.11371, 0.196879, 0.125101, 0.194234, 0.120615, 0.069024, 0.058088, 0.071867, 0.044297, 0.022306, 0.021816, 0.023534, 0.014783, 0.016257, 0.031287, 0.059222, 0.048328, 0.078022, 0.0…
93	Lipotes vexillifer	['Eukaryota', 'Metazoa', 'Chordata', 'Craniata', 'Vertebrata', 'Euteleostomi', 'Mammalia', 'Eutheria', 'Laurasiatheria', 'Cetartiodactyla', 'Cetacea', 'Odontoceti', 'Lipotidae', 'Lipotes']	XP_007463941.1	582	[0.161087, 0.222385, 0.109221, 0.15008, 0.094817, 0.15284, 0.219301, 0.284882, 0.275179, 0.308712, 0.359901, 0.390993, 0.339168, 0.380708, 0.384043, 0.264545, 0.155435, 0.15008, 0.10481, 0.102787, 0.111485, 0.116183, 0.116183, 0.200174, 0.127496, 0.194234, 0.122885, 0.073402, 0.06312, 0.078022, 0.047319, 0.024393, 0.023963, 0.025762, 0.016257, 0.016021, 0.030003, 0.058088, 0.048328, 0.078022, 0.0…
94	Fukomys damarensis	['Eukaryota', 'Metazoa', 'Chordata', 'Craniata', 'Vertebrata', 'Euteleostomi', 'Mammalia', 'Eutheria', 'Euarchontoglires', 'Glires', 'Rodentia', 'Hystricomorpha', 'Bathyergidae', 'Fukomys']	XP_010618521.1	582	[0.060549, 0.098513, 0.038042, 0.060549, 0.035586, 0.066181, 0.109221, 0.161087, 0.127496, 0.158265, 0.209395, 0.243554, 0.200174, 0.243554, 0.18812, 0.092881, 0.058088, 0.055536, 0.033407, 0.03976, 0.042364, 0.044297, 0.045352, 0.096677, 0.055536, 0.096677, 0.05306, 0.028695, 0.024826, 0.03976, 0.023534, 0.012727, 0.012727, 0.013016, 0.009015, 0.011106, 0.020876, 0.03976, 0.032017, 0.055536, 0.0…
95	Peromyscus leucopus	['Eukaryota', 'Metazoa', 'Chordata', 'Craniata', 'Vertebrata', 'Euteleostomi', 'Mammalia', 'Eutheria', 'Euarchontoglires', 'Glires', 'Rodentia', 'Myomorpha', 'Muroidea', 'Cricetidae', 'Neotominae', 'Peromyscus']	XP_028734040.1	581	[0.384043, 0.268042, 0.298791, 0.206376, 0.26085, 0.147574, 0.185198, 0.125101, 0.179055, 0.236433, 0.291804, 0.295083, 0.30533, 0.339168, 0.374039, 0.324872, 0.366687, 0.30533, 0.185198, 0.100716, 0.096677, 0.060549, 0.0704, 0.073402, 0.076542, 0.076542, 0.144935, 0.083462, 0.142424, 0.083462, 0.046336, 0.03976, 0.050641, 0.030611, 0.016257, 0.016257, 0.016826, 0.01078, 0.014586, 0.028107, 0.053…
96	Ochotona princeps	['Eukaryota', 'Metazoa', 'Chordata', 'Craniata', 'Vertebrata', 'Euteleostomi', 'Mammalia', 'Eutheria', 'Euarchontoglires', 'Glires', 'Lagomorpha', 'Ochotonidae', 'Ochotona']	XP_004591263.1	580	[0.15284, 0.209395, 0.102787, 0.142424, 0.088832, 0.144935, 0.209395, 0.275179, 0.268042, 0.298791, 0.352862, 0.384043, 0.332115, 0.374039, 0.387226, 0.264545, 0.161087, 0.158265, 0.106997, 0.122885, 0.129801, 0.134866, 0.137348, 0.229226, 0.15008, 0.225814, 0.144935, 0.086953, 0.074921, 0.094817, 0.058088, 0.028107, 0.027463, 0.030003, 0.018415, 0.017138, 0.033407, 0.06184, 0.050641, 0.081712, 0…
97	Oryctolagus cuniculus	['Eukaryota', 'Metazoa', 'Chordata', 'Craniata', 'Vertebrata', 'Euteleostomi', 'Mammalia', 'Eutheria', 'Euarchontoglires', 'Glires', 'Lagomorpha', 'Leporidae', 'Oryctolagus']	XP_002719145.1	579	[0.137348, 0.194234, 0.090864, 0.127496, 0.076542, 0.127496, 0.191378, 0.25406, 0.247041, 0.281712, 0.332115, 0.370445, 0.31487, 0.356642, 0.332115, 0.216401, 0.125101, 0.120615, 0.078022, 0.088832, 0.094817, 0.098513, 0.098513, 0.179055, 0.106997, 0.170161, 0.10481, 0.059222, 0.050641, 0.06312, 0.037156, 0.019401, 0.018787, 0.020165, 0.012727, 0.014315, 0.027463, 0.050641, 0.042364, 0.0704, 0.05…
98	Felis catus	['Eukaryota', 'Metazoa', 'Chordata', 'Craniata', 'Vertebrata', 'Euteleostomi', 'Mammalia', 'Eutheria', 'Laurasiatheria', 'Carnivora', 'Feliformia', 'Felidae', 'Felinae', 'Felis']	XP_003996700.1	579	[0.17593, 0.236433, 0.122885, 0.164327, 0.10481, 0.167087, 0.232838, 0.298791, 0.291804, 0.321458, 0.374039, 0.408655, 0.352862, 0.390993, 0.366687, 0.25031, 0.15008, 0.144935, 0.100716, 0.11371, 0.120615, 0.125101, 0.127496, 0.21291, 0.137348, 0.206376, 0.132295, 0.078022, 0.067594, 0.083462, 0.051831, 0.025762, 0.025316, 0.027463, 0.017447, 0.019401, 0.038042, 0.0704, 0.059222, 0.094817, 0.0734…
99	Orycteropus afer afer	['Eukaryota', 'Metazoa', 'Chordata', 'Craniata', 'Vertebrata', 'Euteleostomi', 'Mammalia', 'Eutheria', 'Afrotheria', 'Tubulidentata', 'Orycteropodidae', 'Orycteropus']	XP_007947848.1	579	[0.090864, 0.134866, 0.051831, 0.081712, 0.048328, 0.085092, 0.134866, 0.191378, 0.182256, 0.21291, 0.264545, 0.311707, 0.264545, 0.308712, 0.25031, 0.132295, 0.066181, 0.06184, 0.037156, 0.043307, 0.047319, 0.048328, 0.045352, 0.100716, 0.056825, 0.098513, 0.055536, 0.030003, 0.026338, 0.034884, 0.020522, 0.011518, 0.01078, 0.010926, 0.008624, 0.010672, 0.020165, 0.038042, 0.031287, 0.05306, 0.0…
100	Panthera pardus	['Eukaryota', 'Metazoa', 'Chordata', 'Craniata', 'Vertebrata', 'Euteleostomi', 'Mammalia', 'Eutheria', 'Laurasiatheria', 'Carnivora', 'Feliformia', 'Felidae', 'Pantherinae', 'Panthera']	XP_019271223.1	579	[0.17593, 0.236433, 0.122885, 0.164327, 0.10481, 0.167087, 0.232838, 0.298791, 0.291804, 0.321458, 0.374039, 0.408655, 0.352862, 0.390993, 0.366687, 0.25031, 0.15008, 0.144935, 0.100716, 0.11371, 0.120615, 0.125101, 0.127496, 0.21291, 0.137348, 0.206376, 0.132295, 0.078022, 0.067594, 0.083462, 0.051831, 0.025762, 0.025316, 0.027463, 0.017447, 0.019401, 0.038042, 0.0704, 0.059222, 0.094817, 0.0734…
101	Acinonyx jubatus	['Eukaryota', 'Metazoa', 'Chordata', 'Craniata', 'Vertebrata', 'Euteleostomi', 'Mammalia', 'Eutheria', 'Laurasiatheria', 'Carnivora', 'Feliformia', 'Felidae', 'Acinonychinae', 'Acinonyx']	XP_026889987.1	579	[0.17593, 0.236433, 0.122885, 0.164327, 0.10481, 0.167087, 0.232838, 0.298791, 0.291804, 0.321458, 0.374039, 0.408655, 0.352862, 0.390993, 0.366687, 0.25031, 0.15008, 0.144935, 0.100716, 0.11371, 0.120615, 0.125101, 0.127496, 0.21291, 0.137348, 0.206376, 0.132295, 0.078022, 0.067594, 0.083462, 0.051831, 0.025762, 0.025316, 0.027463, 0.017447, 0.019401, 0.038042, 0.0704, 0.059222, 0.094817, 0.0734…
102	Canis lupus familiaris	['Eukaryota', 'Metazoa', 'Chordata', 'Craniata', 'Vertebrata', 'Euteleostomi', 'Mammalia', 'Eutheria', 'Laurasiatheria', 'Carnivora', 'Caniformia', 'Canidae', 'Canis']	XP_537686.2	578	[0.147574, 0.209395, 0.098513, 0.137348, 0.083462, 0.137348, 0.203355, 0.271506, 0.26085, 0.295083, 0.349426, 0.384043, 0.332115, 0.370445, 0.349426, 0.225814, 0.132295, 0.127496, 0.085092, 0.096677, 0.102787, 0.106997, 0.109221, 0.194234, 0.122885, 0.191378, 0.118441, 0.069024, 0.058088, 0.071867, 0.044297, 0.022306, 0.021816, 0.023534, 0.014783, 0.016826, 0.032677, 0.060549, 0.050641, 0.081712,…
103	Trichechus manatus latirostris	['Eukaryota', 'Metazoa', 'Chordata', 'Craniata', 'Vertebrata', 'Euteleostomi', 'Mammalia', 'Eutheria', 'Afrotheria', 'Sirenia', 'Trichechidae', 'Trichechus']	XP_004378162.1	578	[0.209395, 0.268042, 0.134866, 0.182256, 0.116183, 0.182256, 0.25031, 0.31487, 0.268042, 0.298791, 0.349426, 0.390993, 0.342579, 0.384043, 0.288399, 0.173081, 0.094817, 0.090864, 0.059222, 0.069024, 0.074921, 0.076542, 0.071867, 0.134866, 0.079919, 0.129801, 0.074921, 0.041405, 0.035586, 0.056825, 0.034068, 0.018106, 0.017138, 0.018106, 0.013265, 0.017447, 0.033407, 0.06184, 0.050641, 0.083462, 0…
104	Odobenus rosmarus divergens	['Eukaryota', 'Metazoa', 'Chordata', 'Craniata', 'Vertebrata', 'Euteleostomi', 'Mammalia', 'Eutheria', 'Laurasiatheria', 'Carnivora', 'Caniformia', 'Odobenidae', 'Odobenus']	XP_004405247.1	578	[0.161087, 0.222385, 0.109221, 0.15008, 0.092881, 0.15008, 0.216401, 0.281712, 0.275179, 0.30533, 0.356642, 0.390993, 0.339168, 0.377384, 0.356642, 0.236433, 0.139895, 0.134866, 0.088832, 0.102787, 0.106997, 0.111485, 0.11371, 0.196879, 0.125101, 0.194234, 0.122885, 0.071867, 0.060549, 0.074921, 0.046336, 0.023534, 0.022667, 0.024826, 0.015694, 0.017797, 0.034884, 0.064632, 0.054297, 0.086953, 0.…
105	Condylura cristata	['Eukaryota', 'Metazoa', 'Chordata', 'Craniata', 'Vertebrata', 'Euteleostomi', 'Mammalia', 'Eutheria', 'Laurasiatheria', 'Insectivora', 'Talpidae', 'Condylura']	XP_004685066.1	578	[0.164327, 0.222385, 0.11371, 0.158265, 0.100716, 0.158265, 0.222385, 0.288399, 0.278302, 0.311707, 0.36309, 0.408655, 0.356642, 0.401658, 0.401658, 0.281712, 0.173081, 0.167087, 0.116183, 0.129801, 0.139895, 0.142424, 0.139895, 0.229226, 0.15008, 0.222385, 0.142424, 0.085092, 0.074921, 0.094817, 0.058088, 0.028107, 0.025762, 0.027463, 0.017138, 0.016826, 0.031287, 0.059222, 0.049374, 0.079919, 0…
106	Coturnix japonica	['Eukaryota', 'Metazoa', 'Chordata', 'Craniata', 'Vertebrata', 'Euteleostomi', 'Archelosauria', 'Archosauria', 'Dinosauria', 'Saurischia', 'Theropoda', 'Coelurosauria', 'Aves', 'Neognathae', 'Galloanserae', 'Galliformes', 'Phasianidae', 'Perdicinae', 'Coturnix']	XP_015735147.1	578	[0.18812, 0.219301, 0.147574, 0.200174, 0.118441, 0.15284, 0.094817, 0.147574, 0.209395, 0.275179, 0.298791, 0.321458, 0.384043, 0.414856, 0.352862, 0.401658, 0.328603, 0.243554, 0.125101, 0.137348, 0.100716, 0.109221, 0.116183, 0.203355, 0.196879, 0.308712, 0.288399, 0.377384, 0.281712, 0.200174, 0.17593, 0.179055, 0.132295, 0.076542, 0.074921, 0.088832, 0.067594, 0.096677, 0.164327, 0.25031, 0.…
107	Enhydra lutris kenyoni	['Eukaryota', 'Metazoa', 'Chordata', 'Craniata', 'Vertebrata', 'Euteleostomi', 'Mammalia', 'Eutheria', 'Laurasiatheria', 'Carnivora', 'Caniformia', 'Mustelidae', 'Lutrinae', 'Enhydra']	XP_022365445.1	578	[0.161087, 0.222385, 0.111485, 0.15008, 0.094817, 0.15284, 0.222385, 0.288399, 0.281712, 0.311707, 0.366687, 0.398279, 0.346032, 0.384043, 0.36309, 0.239899, 0.142424, 0.137348, 0.094817, 0.106997, 0.11371, 0.118441, 0.118441, 0.203355, 0.129801, 0.196879, 0.122885, 0.071867, 0.060549, 0.074921, 0.045352, 0.022306, 0.021816, 0.023534, 0.014586, 0.016257, 0.031287, 0.058088, 0.047319, 0.076542, 0.…
108	Canis lupus dingo	['Eukaryota', 'Metazoa', 'Chordata', 'Craniata', 'Vertebrata', 'Euteleostomi', 'Mammalia', 'Eutheria', 'Laurasiatheria', 'Carnivora', 'Caniformia', 'Canidae', 'Canis']	XP_025295835.1	578	[0.161087, 0.222385, 0.109221, 0.15008, 0.092881, 0.15008, 0.219301, 0.284882, 0.278302, 0.308712, 0.359901, 0.398279, 0.342579, 0.380708, 0.359901, 0.239899, 0.142424, 0.137348, 0.092881, 0.106997, 0.111485, 0.116183, 0.118441, 0.203355, 0.129801, 0.200174, 0.127496, 0.074921, 0.06312, 0.078022, 0.048328, 0.024393, 0.023534, 0.025762, 0.016528, 0.018415, 0.036378, 0.067594, 0.056825, 0.090864, 0…
109	Callorhinus ursinus	['Eukaryota', 'Metazoa', 'Chordata', 'Craniata', 'Vertebrata', 'Euteleostomi', 'Mammalia', 'Eutheria', 'Laurasiatheria', 'Carnivora', 'Caniformia', 'Otariidae', 'Callorhinus']	XP_025707154.1	578	[0.161087, 0.222385, 0.109221, 0.15008, 0.092881, 0.15008, 0.216401, 0.281712, 0.275179, 0.30533, 0.356642, 0.390993, 0.339168, 0.377384, 0.356642, 0.236433, 0.139895, 0.134866, 0.088832, 0.102787, 0.106997, 0.111485, 0.11371, 0.196879, 0.125101, 0.194234, 0.122885, 0.071867, 0.060549, 0.074921, 0.046336, 0.023534, 0.022667, 0.024826, 0.015694, 0.017797, 0.034884, 0.064632, 0.054297, 0.086953, 0.…
110	Vulpes vulpes	['Eukaryota', 'Metazoa', 'Chordata', 'Craniata', 'Vertebrata', 'Euteleostomi', 'Mammalia', 'Eutheria', 'Laurasiatheria', 'Carnivora', 'Caniformia', 'Canidae', 'Vulpes']	XP_025851772.1	578	[0.170161, 0.232838, 0.116183, 0.155435, 0.098513, 0.158265, 0.225814, 0.291804, 0.281712, 0.311707, 0.366687, 0.401658, 0.346032, 0.384043, 0.36309, 0.243554, 0.142424, 0.137348, 0.094817, 0.106997, 0.11371, 0.118441, 0.120615, 0.203355, 0.132295, 0.200174, 0.127496, 0.074921, 0.064632, 0.078022, 0.048328, 0.024393, 0.023963, 0.026338, 0.016528, 0.018415, 0.036378, 0.069024, 0.058088, 0.090864, …
111	Ursus arctos horribilis	['Eukaryota', 'Metazoa', 'Chordata', 'Craniata', 'Vertebrata', 'Euteleostomi', 'Mammalia', 'Eutheria', 'Laurasiatheria', 'Carnivora', 'Caniformia', 'Ursidae', 'Ursus']	XP_026373191.1	578	[0.170161, 0.232838, 0.118441, 0.158265, 0.098513, 0.158265, 0.225814, 0.291804, 0.284882, 0.31487, 0.370445, 0.40511, 0.349426, 0.390993, 0.366687, 0.25031, 0.147574, 0.142424, 0.096677, 0.109221, 0.116183, 0.120615, 0.122885, 0.206376, 0.132295, 0.200174, 0.127496, 0.076542, 0.064632, 0.079919, 0.049374, 0.024826, 0.023963, 0.026338, 0.016826, 0.018415, 0.036378, 0.069024, 0.058088, 0.090864, 0…
112	Zalophus californianus	['Eukaryota', 'Metazoa', 'Chordata', 'Craniata', 'Vertebrata', 'Euteleostomi', 'Mammalia', 'Eutheria', 'Laurasiatheria', 'Carnivora', 'Caniformia', 'Otariidae', 'Zalophus']	XP_027480576.1	578	[0.161087, 0.219301, 0.109221, 0.147574, 0.090864, 0.147574, 0.21291, 0.278302, 0.271506, 0.301917, 0.352862, 0.390993, 0.335645, 0.377384, 0.352862, 0.232838, 0.137348, 0.134866, 0.088832, 0.100716, 0.106997, 0.111485, 0.111485, 0.196879, 0.122885, 0.194234, 0.122885, 0.071867, 0.060549, 0.076542, 0.046336, 0.023534, 0.022667, 0.024826, 0.015694, 0.017797, 0.034884, 0.064632, 0.054297, 0.086953,…
113	Eumetopias jubatus	['Eukaryota', 'Metazoa', 'Chordata', 'Craniata', 'Vertebrata', 'Euteleostomi', 'Mammalia', 'Eutheria', 'Laurasiatheria', 'Carnivora', 'Caniformia', 'Otariidae', 'Eumetopias']	XP_027948814.1	578	[0.161087, 0.222385, 0.109221, 0.15008, 0.092881, 0.15008, 0.216401, 0.281712, 0.275179, 0.30533, 0.356642, 0.390993, 0.339168, 0.377384, 0.356642, 0.236433, 0.139895, 0.134866, 0.088832, 0.102787, 0.106997, 0.111485, 0.11371, 0.196879, 0.125101, 0.194234, 0.122885, 0.071867, 0.060549, 0.074921, 0.046336, 0.023534, 0.022667, 0.024826, 0.015694, 0.017797, 0.034884, 0.064632, 0.054297, 0.086953, 0.…
114	Equus caballus	['Eukaryota', 'Metazoa', 'Chordata', 'Craniata', 'Vertebrata', 'Euteleostomi', 'Mammalia', 'Eutheria', 'Laurasiatheria', 'Perissodactyla', 'Equidae', 'Equus']	XP_001500433.2	577	[0.167087, 0.225814, 0.11371, 0.155435, 0.098513, 0.155435, 0.222385, 0.288399, 0.278302, 0.311707, 0.36309, 0.398279, 0.346032, 0.387226, 0.36309, 0.247041, 0.144935, 0.139895, 0.094817, 0.106997, 0.11371, 0.118441, 0.120615, 0.203355, 0.129801, 0.196879, 0.125101, 0.073402, 0.064632, 0.079919, 0.048328, 0.024826, 0.024393, 0.026338, 0.016528, 0.018415, 0.035586, 0.067594, 0.056825, 0.090864, 0.…
115	Loxodonta africana	['Eukaryota', 'Metazoa', 'Chordata', 'Craniata', 'Vertebrata', 'Euteleostomi', 'Mammalia', 'Eutheria', 'Afrotheria', 'Proboscidea', 'Elephantidae', 'Loxodonta']	XP_003414435.1	577	[0.15008, 0.206376, 0.098513, 0.139895, 0.086953, 0.142424, 0.206376, 0.275179, 0.264545, 0.295083, 0.349426, 0.387226, 0.339168, 0.380708, 0.324872, 0.206376, 0.120615, 0.116183, 0.078022, 0.088832, 0.096677, 0.100716, 0.094817, 0.170161, 0.10481, 0.164327, 0.100716, 0.056825, 0.048328, 0.06184, 0.038042, 0.0198, 0.018787, 0.020165, 0.014586, 0.019109, 0.037156, 0.067594, 0.055536, 0.090864, 0.0…
116	Ceratotherium simum simum	['Eukaryota', 'Metazoa', 'Chordata', 'Craniata', 'Vertebrata', 'Euteleostomi', 'Mammalia', 'Eutheria', 'Laurasiatheria', 'Perissodactyla', 'Rhinocerotidae', 'Ceratotherium']	XP_004434812.1	577	[0.167087, 0.222385, 0.111485, 0.15284, 0.096677, 0.15284, 0.219301, 0.284882, 0.278302, 0.308712, 0.359901, 0.394753, 0.342579, 0.384043, 0.324872, 0.209395, 0.118441, 0.11371, 0.074921, 0.085092, 0.092881, 0.094817, 0.096677, 0.173081, 0.106997, 0.167087, 0.102787, 0.059222, 0.051831, 0.064632, 0.03976, 0.020522, 0.020165, 0.021816, 0.013821, 0.018415, 0.035586, 0.066181, 0.055536, 0.090864, 0.…
117	Leptonychotes weddellii	['Eukaryota', 'Metazoa', 'Chordata', 'Craniata', 'Vertebrata', 'Euteleostomi', 'Mammalia', 'Eutheria', 'Laurasiatheria', 'Carnivora', 'Caniformia', 'Phocidae', 'Leptonychotes']	XP_006748282.1	577	[0.161087, 0.222385, 0.109221, 0.15008, 0.092881, 0.15008, 0.216401, 0.281712, 0.275179, 0.30533, 0.356642, 0.390993, 0.339168, 0.377384, 0.356642, 0.236433, 0.139895, 0.134866, 0.088832, 0.102787, 0.106997, 0.111485, 0.11371, 0.196879, 0.125101, 0.194234, 0.122885, 0.071867, 0.060549, 0.074921, 0.046336, 0.023534, 0.022667, 0.024826, 0.015694, 0.017447, 0.034068, 0.064632, 0.054297, 0.085092, 0.…
118	Erinaceus europaeus	['Eukaryota', 'Metazoa', 'Chordata', 'Craniata', 'Vertebrata', 'Euteleostomi', 'Mammalia', 'Eutheria', 'Laurasiatheria', 'Insectivora', 'Erinaceidae', 'Erinaceinae', 'Erinaceus']	XP_007526766.1	577	[0.21291, 0.278302, 0.155435, 0.200174, 0.134866, 0.203355, 0.271506, 0.332115, 0.36309, 0.394753, 0.444081, 0.476583, 0.418646, 0.458154, 0.468512, 0.352862, 0.243554, 0.239899, 0.182256, 0.200174, 0.209395, 0.216401, 0.219301, 0.318242, 0.229226, 0.308712, 0.225814, 0.15008, 0.134866, 0.132295, 0.086953, 0.045352, 0.044297, 0.051831, 0.030003, 0.027463, 0.055536, 0.102787, 0.086953, 0.132295, 0…
119	Equus przewalskii	['Eukaryota', 'Metazoa', 'Chordata', 'Craniata', 'Vertebrata', 'Euteleostomi', 'Mammalia', 'Eutheria', 'Laurasiatheria', 'Perissodactyla', 'Equidae', 'Equus']	XP_008511044.1	577	[0.167087, 0.225814, 0.11371, 0.155435, 0.098513, 0.155435, 0.222385, 0.288399, 0.278302, 0.311707, 0.36309, 0.398279, 0.346032, 0.387226, 0.36309, 0.247041, 0.144935, 0.139895, 0.094817, 0.106997, 0.11371, 0.118441, 0.120615, 0.203355, 0.129801, 0.196879, 0.125101, 0.073402, 0.064632, 0.079919, 0.048328, 0.024826, 0.024393, 0.026338, 0.016528, 0.018415, 0.035586, 0.067594, 0.056825, 0.090864, 0.…
120	Mesocricetus auratus	['Eukaryota', 'Metazoa', 'Chordata', 'Craniata', 'Vertebrata', 'Euteleostomi', 'Mammalia', 'Eutheria', 'Euarchontoglires', 'Glires', 'Rodentia', 'Myomorpha', 'Muroidea', 'Cricetidae', 'Cricetinae', 'Mesocricetus']	XP_012973041.2	577	[0.384043, 0.268042, 0.298791, 0.209395, 0.257454, 0.147574, 0.191378, 0.127496, 0.182256, 0.239899, 0.295083, 0.295083, 0.308712, 0.342579, 0.377384, 0.324872, 0.366687, 0.30533, 0.179055, 0.094817, 0.090864, 0.056825, 0.064632, 0.069024, 0.069024, 0.0704, 0.134866, 0.073402, 0.125101, 0.071867, 0.038858, 0.034068, 0.043307, 0.025316, 0.013613, 0.013265, 0.013613, 0.009187, 0.011518, 0.021816, 0…
121	Equus asinus	['Eukaryota', 'Metazoa', 'Chordata', 'Craniata', 'Vertebrata', 'Euteleostomi', 'Mammalia', 'Eutheria', 'Laurasiatheria', 'Perissodactyla', 'Equidae', 'Equus']	XP_014707298.1	577	[0.173081, 0.232838, 0.116183, 0.158265, 0.100716, 0.158265, 0.225814, 0.291804, 0.284882, 0.31487, 0.366687, 0.401658, 0.349426, 0.390993, 0.366687, 0.25031, 0.147574, 0.142424, 0.096677, 0.111485, 0.118441, 0.120615, 0.122885, 0.206376, 0.132295, 0.203355, 0.129801, 0.076542, 0.066181, 0.083462, 0.050641, 0.025762, 0.025316, 0.027463, 0.019401, 0.021381, 0.043307, 0.079919, 0.067594, 0.106997, …
122	Castor canadensis	['Eukaryota', 'Metazoa', 'Chordata', 'Craniata', 'Vertebrata', 'Euteleostomi', 'Mammalia', 'Eutheria', 'Euarchontoglires', 'Glires', 'Rodentia', 'Castorimorpha', 'Castoridae', 'Castor']	XP_020035466.1	577	[0.164327, 0.225814, 0.116183, 0.161087, 0.102787, 0.158265, 0.222385, 0.284882, 0.278302, 0.308712, 0.359901, 0.390993, 0.339168, 0.377384, 0.318242, 0.206376, 0.116183, 0.111485, 0.073402, 0.083462, 0.090864, 0.094817, 0.094817, 0.167087, 0.100716, 0.158265, 0.096677, 0.056825, 0.049374, 0.06312, 0.038042, 0.020165, 0.0198, 0.021381, 0.013613, 0.018415, 0.035586, 0.067594, 0.056825, 0.092881, 0…
123	Desmodus rotundus	['Eukaryota', 'Metazoa', 'Chordata', 'Craniata', 'Vertebrata', 'Euteleostomi', 'Mammalia', 'Eutheria', 'Laurasiatheria', 'Chiroptera', 'Microchiroptera', 'Phyllostomidae', 'Desmodontinae', 'Desmodus']	XP_024429183.1	577	[0.185198, 0.25031, 0.132295, 0.179055, 0.116183, 0.182256, 0.25031, 0.31487, 0.308712, 0.339168, 0.390993, 0.422041, 0.366687, 0.40511, 0.414856, 0.298791, 0.191378, 0.18812, 0.137348, 0.182256, 0.191378, 0.196879, 0.196879, 0.295083, 0.206376, 0.284882, 0.200174, 0.129801, 0.11371, 0.137348, 0.088832, 0.045352, 0.045352, 0.049374, 0.029376, 0.026338, 0.054297, 0.098513, 0.081712, 0.125101, 0.08…
124	Phyllostomus discolor	['Eukaryota', 'Metazoa', 'Chordata', 'Craniata', 'Vertebrata', 'Euteleostomi', 'Mammalia', 'Eutheria', 'Laurasiatheria', 'Chiroptera', 'Microchiroptera', 'Phyllostomidae', 'Phyllostominae', 'Phyllostomus']	XP_028376270.1	577	[0.182256, 0.247041, 0.129801, 0.173081, 0.11371, 0.17593, 0.243554, 0.308712, 0.301917, 0.332115, 0.384043, 0.414856, 0.359901, 0.398279, 0.408655, 0.288399, 0.179055, 0.173081, 0.125101, 0.170161, 0.182256, 0.185198, 0.185198, 0.281712, 0.196879, 0.275179, 0.18812, 0.120615, 0.10481, 0.129801, 0.083462, 0.043307, 0.042364, 0.047319, 0.028107, 0.025316, 0.05306, 0.096677, 0.081712, 0.127496, 0.0…
125	Phoca vitulina	['Eukaryota', 'Metazoa', 'Chordata', 'Craniata', 'Vertebrata', 'Euteleostomi', 'Mammalia', 'Eutheria', 'Laurasiatheria', 'Carnivora', 'Caniformia', 'Phocidae', 'Phoca']	XP_032284903.1	577	[0.167087, 0.229226, 0.11371, 0.155435, 0.094817, 0.15284, 0.219301, 0.284882, 0.278302, 0.308712, 0.359901, 0.398279, 0.342579, 0.384043, 0.359901, 0.239899, 0.139895, 0.134866, 0.090864, 0.10481, 0.109221, 0.11371, 0.11371, 0.196879, 0.125101, 0.196879, 0.125101, 0.073402, 0.06184, 0.078022, 0.048328, 0.024393, 0.023534, 0.025762, 0.016257, 0.018106, 0.035586, 0.067594, 0.056825, 0.090864, 0.07…
126	Homo sapiens	['Eukaryota', 'Metazoa', 'Chordata', 'Craniata', 'Vertebrata', 'Euteleostomi', 'Mammalia', 'Eutheria', 'Euarchontoglires', 'Primates', 'Haplorrhini', 'Catarrhini', 'Hominidae', 'Homo']	NP_004636.1	576	[0.122885, 0.17593, 0.078022, 0.11371, 0.067594, 0.116183, 0.17593, 0.239899, 0.229226, 0.268042, 0.321458, 0.356642, 0.308712, 0.349426, 0.328603, 0.206376, 0.120615, 0.116183, 0.074921, 0.088832, 0.094817, 0.098513, 0.100716, 0.182256, 0.109221, 0.173081, 0.10481, 0.059222, 0.050641, 0.064632, 0.038042, 0.0198, 0.019109, 0.020522, 0.013016, 0.014315, 0.026892, 0.048328, 0.040537, 0.067594, 0.05…
127	Pan troglodytes	['Eukaryota', 'Metazoa', 'Chordata', 'Craniata', 'Vertebrata', 'Euteleostomi', 'Mammalia', 'Eutheria', 'Euarchontoglires', 'Primates', 'Haplorrhini', 'Catarrhini', 'Hominidae', 'Pan']	XP_511900.2	576	[0.122885, 0.17593, 0.078022, 0.111485, 0.067594, 0.116183, 0.17593, 0.239899, 0.229226, 0.264545, 0.318242, 0.352862, 0.30533, 0.349426, 0.324872, 0.206376, 0.118441, 0.116183, 0.073402, 0.086953, 0.092881, 0.098513, 0.098513, 0.182256, 0.109221, 0.170161, 0.102787, 0.059222, 0.050641, 0.064632, 0.038042, 0.0198, 0.019109, 0.020165, 0.012727, 0.014315, 0.026338, 0.048328, 0.040537, 0.067594, 0.0…
128	Pongo abelii	['Eukaryota', 'Metazoa', 'Chordata', 'Craniata', 'Vertebrata', 'Euteleostomi', 'Mammalia', 'Eutheria', 'Euarchontoglires', 'Primates', 'Haplorrhini', 'Catarrhini', 'Hominidae', 'Pongo']	XP_002827396.1	576	[0.139895, 0.196879, 0.090864, 0.127496, 0.078022, 0.132295, 0.196879, 0.264545, 0.25406, 0.288399, 0.342579, 0.377384, 0.328603, 0.370445, 0.346032, 0.229226, 0.134866, 0.132295, 0.086953, 0.100716, 0.106997, 0.111485, 0.11371, 0.196879, 0.120615, 0.185198, 0.116183, 0.066181, 0.055536, 0.071867, 0.043307, 0.021816, 0.021381, 0.023087, 0.014315, 0.016257, 0.030611, 0.055536, 0.046336, 0.074921, …
129	Nomascus leucogenys	['Eukaryota', 'Metazoa', 'Chordata', 'Craniata', 'Vertebrata', 'Euteleostomi', 'Mammalia', 'Eutheria', 'Euarchontoglires', 'Primates', 'Haplorrhini', 'Catarrhini', 'Hylobatidae', 'Nomascus']	XP_003272336.1	576	[0.144935, 0.203355, 0.096677, 0.134866, 0.083462, 0.139895, 0.203355, 0.271506, 0.26085, 0.295083, 0.349426, 0.384043, 0.332115, 0.374039, 0.352862, 0.232838, 0.134866, 0.132295, 0.086953, 0.100716, 0.109221, 0.11371, 0.116183, 0.200174, 0.127496, 0.194234, 0.122885, 0.0704, 0.060549, 0.076542, 0.046336, 0.023534, 0.022667, 0.024393, 0.015078, 0.016826, 0.032677, 0.060549, 0.050641, 0.081712, 0.…
130	Ictidomys tridecemlineatus	['Eukaryota', 'Metazoa', 'Chordata', 'Craniata', 'Vertebrata', 'Euteleostomi', 'Mammalia', 'Eutheria', 'Euarchontoglires', 'Glires', 'Rodentia', 'Sciuromorpha', 'Sciuridae', 'Xerinae', 'Marmotini', 'Ictidomys']	XP_005321653.1	576	[0.144935, 0.200174, 0.094817, 0.134866, 0.085092, 0.139895, 0.200174, 0.264545, 0.257454, 0.291804, 0.342579, 0.374039, 0.321458, 0.366687, 0.308712, 0.191378, 0.10481, 0.100716, 0.066181, 0.076542, 0.083462, 0.086953, 0.088832, 0.158265, 0.092881, 0.144935, 0.086953, 0.049374, 0.042364, 0.055536, 0.032677, 0.017447, 0.017138, 0.017797, 0.011342, 0.015078, 0.027463, 0.051831, 0.042364, 0.069024,…
131	Macaca fascicularis	['Eukaryota', 'Metazoa', 'Chordata', 'Craniata', 'Vertebrata', 'Euteleostomi', 'Mammalia', 'Eutheria', 'Euarchontoglires', 'Primates', 'Haplorrhini', 'Catarrhini', 'Cercopithecidae', 'Cercopithecinae', 'Macaca']	XP_005583856.1	576	[0.134866, 0.191378, 0.086953, 0.125101, 0.074921, 0.127496, 0.191378, 0.257454, 0.247041, 0.281712, 0.335645, 0.370445, 0.318242, 0.36309, 0.339168, 0.219301, 0.125101, 0.120615, 0.079919, 0.092881, 0.098513, 0.102787, 0.10481, 0.18812, 0.118441, 0.185198, 0.11371, 0.064632, 0.055536, 0.0704, 0.042364, 0.021381, 0.020876, 0.022667, 0.014075, 0.015694, 0.030611, 0.056825, 0.047319, 0.076542, 0.05…
132	Myotis brandtii	['Eukaryota', 'Metazoa', 'Chordata', 'Craniata', 'Vertebrata', 'Euteleostomi', 'Mammalia', 'Eutheria', 'Laurasiatheria', 'Chiroptera', 'Microchiroptera', 'Vespertilionidae', 'Myotis']	XP_005872601.1	576	[0.158265, 0.194234, 0.090864, 0.127496, 0.079919, 0.132295, 0.191378, 0.25406, 0.25031, 0.284882, 0.335645, 0.380708, 0.328603, 0.332115, 0.342579, 0.222385, 0.122885, 0.120615, 0.081712, 0.094817, 0.100716, 0.10481, 0.116183, 0.196879, 0.129801, 0.194234, 0.127496, 0.076542, 0.066181, 0.081712, 0.050641, 0.026338, 0.024393, 0.025762, 0.0198, 0.018415, 0.037156, 0.071867, 0.060549, 0.096677, 0.0…
133	Rhinopithecus roxellana	['Eukaryota', 'Metazoa', 'Chordata', 'Craniata', 'Vertebrata', 'Euteleostomi', 'Mammalia', 'Eutheria', 'Euarchontoglires', 'Primates', 'Haplorrhini', 'Catarrhini', 'Cercopithecidae', 'Colobinae', 'Rhinopithecus']	XP_010378949.1	576	[0.137348, 0.191378, 0.086953, 0.122885, 0.076542, 0.127496, 0.191378, 0.257454, 0.247041, 0.278302, 0.332115, 0.366687, 0.31487, 0.356642, 0.332115, 0.21291, 0.118441, 0.116183, 0.074921, 0.086953, 0.094817, 0.098513, 0.100716, 0.182256, 0.11371, 0.17593, 0.106997, 0.06184, 0.051831, 0.067594, 0.040537, 0.020522, 0.020165, 0.021816, 0.013437, 0.015078, 0.028695, 0.054297, 0.045352, 0.073402, 0.0…
134	Macaca nemestrina	['Eukaryota', 'Metazoa', 'Chordata', 'Craniata', 'Vertebrata', 'Euteleostomi', 'Mammalia', 'Eutheria', 'Euarchontoglires', 'Primates', 'Haplorrhini', 'Catarrhini', 'Cercopithecidae', 'Cercopithecinae', 'Macaca']	XP_011731283.1	576	[0.142424, 0.200174, 0.092881, 0.129801, 0.079919, 0.134866, 0.196879, 0.264545, 0.25406, 0.288399, 0.342579, 0.377384, 0.324872, 0.366687, 0.342579, 0.222385, 0.127496, 0.122885, 0.081712, 0.094817, 0.100716, 0.10481, 0.106997, 0.191378, 0.120615, 0.18812, 0.116183, 0.066181, 0.056825, 0.071867, 0.043307, 0.022306, 0.021381, 0.023534, 0.014586, 0.016826, 0.032677, 0.06184, 0.050641, 0.083462, 0.…
135	Mandrillus leucophaeus	['Eukaryota', 'Metazoa', 'Chordata', 'Craniata', 'Vertebrata', 'Euteleostomi', 'Mammalia', 'Eutheria', 'Euarchontoglires', 'Primates', 'Haplorrhini', 'Catarrhini', 'Cercopithecidae', 'Cercopithecinae', 'Mandrillus']	XP_011834623.1	576	[0.139895, 0.196879, 0.090864, 0.129801, 0.079919, 0.134866, 0.196879, 0.264545, 0.25406, 0.288399, 0.342579, 0.377384, 0.328603, 0.370445, 0.346032, 0.225814, 0.129801, 0.127496, 0.083462, 0.096677, 0.10481, 0.109221, 0.111485, 0.194234, 0.125101, 0.191378, 0.118441, 0.067594, 0.058088, 0.073402, 0.044297, 0.022306, 0.021816, 0.023534, 0.014315, 0.016257, 0.030611, 0.058088, 0.048328, 0.078022, …
136	Cercocebus atys	['Eukaryota', 'Metazoa', 'Chordata', 'Craniata', 'Vertebrata', 'Euteleostomi', 'Mammalia', 'Eutheria', 'Euarchontoglires', 'Primates', 'Haplorrhini', 'Catarrhini', 'Cercopithecidae', 'Cercopithecinae', 'Cercocebus']	XP_011910282.1	576	[0.144935, 0.200174, 0.092881, 0.132295, 0.081712, 0.137348, 0.203355, 0.268042, 0.26085, 0.295083, 0.349426, 0.384043, 0.332115, 0.374039, 0.352862, 0.229226, 0.132295, 0.129801, 0.086953, 0.098513, 0.106997, 0.111485, 0.11371, 0.200174, 0.127496, 0.194234, 0.120615, 0.069024, 0.059222, 0.076542, 0.046336, 0.023087, 0.022306, 0.024393, 0.014783, 0.016528, 0.032017, 0.059222, 0.049374, 0.079919, …
137	Pan paniscus	['Eukaryota', 'Metazoa', 'Chordata', 'Craniata', 'Vertebrata', 'Euteleostomi', 'Mammalia', 'Eutheria', 'Euarchontoglires', 'Primates', 'Haplorrhini', 'Catarrhini', 'Hominidae', 'Pan']	XP_014197640.1	576	[0.122885, 0.17593, 0.078022, 0.111485, 0.067594, 0.116183, 0.17593, 0.239899, 0.229226, 0.264545, 0.318242, 0.352862, 0.30533, 0.349426, 0.324872, 0.206376, 0.118441, 0.116183, 0.073402, 0.086953, 0.092881, 0.098513, 0.098513, 0.182256, 0.109221, 0.170161, 0.102787, 0.059222, 0.050641, 0.064632, 0.038042, 0.0198, 0.019109, 0.020165, 0.012727, 0.014315, 0.026338, 0.048328, 0.040537, 0.067594, 0.0…
138	Marmota marmota marmota	['Eukaryota', 'Metazoa', 'Chordata', 'Craniata', 'Vertebrata', 'Euteleostomi', 'Mammalia', 'Eutheria', 'Euarchontoglires', 'Glires', 'Rodentia', 'Sciuromorpha', 'Sciuridae', 'Xerinae', 'Marmotini', 'Marmota']	XP_015350923.1	576	[0.144935, 0.200174, 0.094817, 0.134866, 0.085092, 0.139895, 0.200174, 0.26085, 0.25406, 0.288399, 0.339168, 0.370445, 0.321458, 0.36309, 0.30533, 0.18812, 0.098513, 0.096677, 0.06312, 0.071867, 0.079919, 0.081712, 0.085092, 0.15284, 0.094817, 0.147574, 0.086953, 0.049374, 0.043307, 0.055536, 0.033407, 0.017447, 0.017447, 0.017797, 0.011342, 0.014783, 0.027463, 0.05306, 0.043307, 0.071867, 0.0555…
139	Rhinopithecus bieti	['Eukaryota', 'Metazoa', 'Chordata', 'Craniata', 'Vertebrata', 'Euteleostomi', 'Mammalia', 'Eutheria', 'Euarchontoglires', 'Primates', 'Haplorrhini', 'Catarrhini', 'Cercopithecidae', 'Colobinae', 'Rhinopithecus']	XP_017728601.1	576	[0.137348, 0.191378, 0.086953, 0.122885, 0.076542, 0.127496, 0.191378, 0.257454, 0.247041, 0.278302, 0.332115, 0.366687, 0.31487, 0.356642, 0.332115, 0.21291, 0.118441, 0.116183, 0.074921, 0.086953, 0.094817, 0.098513, 0.100716, 0.182256, 0.11371, 0.17593, 0.106997, 0.06184, 0.051831, 0.067594, 0.040537, 0.020522, 0.020165, 0.021816, 0.013437, 0.015078, 0.028695, 0.054297, 0.045352, 0.073402, 0.0…
140	Neomonachus schauinslandi	['Eukaryota', 'Metazoa', 'Chordata', 'Craniata', 'Vertebrata', 'Euteleostomi', 'Mammalia', 'Eutheria', 'Laurasiatheria', 'Carnivora', 'Caniformia', 'Phocidae', 'Neomonachus']	XP_021559714.1	576	[0.161087, 0.222385, 0.109221, 0.15008, 0.092881, 0.15008, 0.216401, 0.281712, 0.275179, 0.30533, 0.356642, 0.390993, 0.339168, 0.377384, 0.356642, 0.236433, 0.139895, 0.134866, 0.088832, 0.102787, 0.106997, 0.111485, 0.11371, 0.196879, 0.125101, 0.194234, 0.122885, 0.071867, 0.060549, 0.074921, 0.046336, 0.023534, 0.022667, 0.024826, 0.015694, 0.017447, 0.034068, 0.064632, 0.054297, 0.085092, 0.…
141	Piliocolobus tephrosceles	['Eukaryota', 'Metazoa', 'Chordata', 'Craniata', 'Vertebrata', 'Euteleostomi', 'Mammalia', 'Eutheria', 'Euarchontoglires', 'Primates', 'Haplorrhini', 'Catarrhini', 'Cercopithecidae', 'Colobinae', 'Piliocolobus']	XP_023060337.1	576	[0.142424, 0.194234, 0.090864, 0.129801, 0.081712, 0.137348, 0.203355, 0.271506, 0.26085, 0.295083, 0.349426, 0.387226, 0.335645, 0.377384, 0.356642, 0.236433, 0.139895, 0.134866, 0.088832, 0.102787, 0.111485, 0.116183, 0.118441, 0.203355, 0.129801, 0.196879, 0.122885, 0.069024, 0.059222, 0.074921, 0.045352, 0.022667, 0.021381, 0.023087, 0.014315, 0.016257, 0.030611, 0.055536, 0.046336, 0.076542,…
142	Otolemur garnettii	['Eukaryota', 'Metazoa', 'Chordata', 'Craniata', 'Vertebrata', 'Euteleostomi', 'Mammalia', 'Eutheria', 'Euarchontoglires', 'Primates', 'Strepsirrhini', 'Lorisiformes', 'Galagidae', 'Otolemur']	XP_023372398.1	576	[0.129801, 0.18812, 0.086953, 0.122885, 0.074921, 0.125101, 0.185198, 0.25031, 0.239899, 0.275179, 0.328603, 0.36309, 0.311707, 0.356642, 0.298791, 0.179055, 0.096677, 0.092881, 0.058088, 0.067594, 0.071867, 0.074921, 0.074921, 0.142424, 0.085092, 0.139895, 0.06184, 0.034068, 0.029376, 0.037156, 0.022667, 0.012727, 0.01227, 0.013016, 0.009015, 0.011106, 0.020165, 0.036378, 0.030003, 0.050641, 0.0…
143	Cryptotermes secundus	['Eukaryota', 'Metazoa', 'Ecdysozoa', 'Arthropoda', 'Hexapoda', 'Insecta', 'Pterygota', 'Neoptera', 'Polyneoptera', 'Dictyoptera', 'Blattodea', 'Blattoidea', 'Termitoidae', 'Kalotermitidae', 'Cryptotermitinae', 'Cryptotermes']	XP_023718296.1	576	[0.021381, 0.034884, 0.038858, 0.051831, 0.078022, 0.06184, 0.038042, 0.049374, 0.066181, 0.048328, 0.059222, 0.0704, 0.046336, 0.023534, 0.013016, 0.013613, 0.009865, 0.012491, 0.013437, 0.012491, 0.014075, 0.018787, 0.018787, 0.021816, 0.015344, 0.010372, 0.013613, 0.023087, 0.015694, 0.016021, 0.024393, 0.024393, 0.018106, 0.030611, 0.059222, 0.059222, 0.059222, 0.098513, 0.098513, 0.100716, 0…
144	Theropithecus gelada	['Eukaryota', 'Metazoa', 'Chordata', 'Craniata', 'Vertebrata', 'Euteleostomi', 'Mammalia', 'Eutheria', 'Euarchontoglires', 'Primates', 'Haplorrhini', 'Catarrhini', 'Cercopithecidae', 'Cercopithecinae', 'Theropithecus']	XP_025219336.1	576	[0.139895, 0.196879, 0.090864, 0.129801, 0.079919, 0.134866, 0.196879, 0.264545, 0.25406, 0.288399, 0.342579, 0.377384, 0.328603, 0.370445, 0.346032, 0.225814, 0.129801, 0.127496, 0.083462, 0.096677, 0.10481, 0.109221, 0.111485, 0.194234, 0.125101, 0.191378, 0.118441, 0.067594, 0.058088, 0.073402, 0.044297, 0.022306, 0.021816, 0.023534, 0.014315, 0.016257, 0.030611, 0.058088, 0.048328, 0.078022, …
145	Urocitellus parryii	['Eukaryota', 'Metazoa', 'Chordata', 'Craniata', 'Vertebrata', 'Euteleostomi', 'Mammalia', 'Eutheria', 'Euarchontoglires', 'Glires', 'Rodentia', 'Sciuromorpha', 'Sciuridae', 'Xerinae', 'Marmotini', 'Urocitellus']	XP_026263142.1	576	[0.15008, 0.206376, 0.098513, 0.142424, 0.090864, 0.144935, 0.206376, 0.271506, 0.26085, 0.295083, 0.346032, 0.377384, 0.328603, 0.370445, 0.311707, 0.194234, 0.106997, 0.102787, 0.069024, 0.078022, 0.086953, 0.090864, 0.090864, 0.161087, 0.094817, 0.147574, 0.088832, 0.050641, 0.044297, 0.056825, 0.034068, 0.018106, 0.017797, 0.018415, 0.011669, 0.015694, 0.028695, 0.05306, 0.043307, 0.071867, 0…
146	Marmota flaviventris	['Eukaryota', 'Metazoa', 'Chordata', 'Craniata', 'Vertebrata', 'Euteleostomi', 'Mammalia', 'Eutheria', 'Euarchontoglires', 'Glires', 'Rodentia', 'Sciuromorpha', 'Sciuridae', 'Xerinae', 'Marmotini', 'Marmota']	XP_027806136.1	576	[0.144935, 0.200174, 0.094817, 0.134866, 0.085092, 0.139895, 0.200174, 0.26085, 0.25406, 0.288399, 0.339168, 0.370445, 0.321458, 0.36309, 0.30533, 0.18812, 0.098513, 0.096677, 0.06312, 0.071867, 0.079919, 0.081712, 0.085092, 0.15284, 0.094817, 0.147574, 0.086953, 0.049374, 0.043307, 0.055536, 0.033407, 0.017447, 0.017447, 0.017797, 0.011342, 0.014783, 0.027463, 0.051831, 0.042364, 0.0704, 0.05429…
147	Grammomys surdaster	['Eukaryota', 'Metazoa', 'Chordata', 'Craniata', 'Vertebrata', 'Euteleostomi', 'Mammalia', 'Eutheria', 'Euarchontoglires', 'Glires', 'Rodentia', 'Myomorpha', 'Muroidea', 'Muridae', 'Murinae', 'Grammomys']	XP_028628240.1	576	[0.387226, 0.271506, 0.301917, 0.21291, 0.243554, 0.139895, 0.17593, 0.118441, 0.170161, 0.225814, 0.281712, 0.288399, 0.295083, 0.328603, 0.359901, 0.301917, 0.339168, 0.281712, 0.164327, 0.088832, 0.085092, 0.054297, 0.054297, 0.056825, 0.058088, 0.060549, 0.118441, 0.06312, 0.109221, 0.06184, 0.034884, 0.030003, 0.037156, 0.023087, 0.013016, 0.013016, 0.014315, 0.009865, 0.012491, 0.023534, 0.…
148	Ornithorhynchus anatinus	['Eukaryota', 'Metazoa', 'Chordata', 'Craniata', 'Vertebrata', 'Euteleostomi', 'Mammalia', 'Monotremata', 'Ornithorhynchidae', 'Ornithorhynchus']	XP_028935875.1	576	[0.454136, 0.339168, 0.366687, 0.281712, 0.206376, 0.120615, 0.155435, 0.106997, 0.158265, 0.216401, 0.271506, 0.278302, 0.284882, 0.352862, 0.349426, 0.268042, 0.271506, 0.21291, 0.200174, 0.111485, 0.111485, 0.074921, 0.106997, 0.11371, 0.118441, 0.179055, 0.295083, 0.203355, 0.284882, 0.200174, 0.129801, 0.11371, 0.139895, 0.11371, 0.081712, 0.083462, 0.096677, 0.060549, 0.085092, 0.088832, 0.…
149	Gorilla gorilla gorilla	['Eukaryota', 'Metazoa', 'Chordata', 'Craniata', 'Vertebrata', 'Euteleostomi', 'Mammalia', 'Eutheria', 'Euarchontoglires', 'Primates', 'Haplorrhini', 'Catarrhini', 'Hominidae', 'Gorilla']	XP_030867442.1	576	[0.127496, 0.182256, 0.081712, 0.118441, 0.071867, 0.122885, 0.182256, 0.25031, 0.239899, 0.275179, 0.328603, 0.36309, 0.31487, 0.359901, 0.335645, 0.216401, 0.125101, 0.120615, 0.078022, 0.092881, 0.098513, 0.10481, 0.106997, 0.18812, 0.11371, 0.179055, 0.109221, 0.06184, 0.051831, 0.067594, 0.03976, 0.020522, 0.0198, 0.020876, 0.013265, 0.014586, 0.027463, 0.049374, 0.041405, 0.069024, 0.05306,…
150	Hylobates moloch	['Eukaryota', 'Metazoa', 'Chordata', 'Craniata', 'Vertebrata', 'Euteleostomi', 'Mammalia', 'Eutheria', 'Euarchontoglires', 'Primates', 'Haplorrhini', 'Catarrhini', 'Hylobatidae', 'Hylobates']	XP_032018709.1	576	[0.144935, 0.203355, 0.096677, 0.134866, 0.083462, 0.139895, 0.203355, 0.271506, 0.26085, 0.295083, 0.349426, 0.384043, 0.332115, 0.374039, 0.352862, 0.232838, 0.134866, 0.132295, 0.086953, 0.100716, 0.109221, 0.11371, 0.116183, 0.200174, 0.127496, 0.194234, 0.122885, 0.0704, 0.060549, 0.076542, 0.046336, 0.023534, 0.022667, 0.024393, 0.015078, 0.016826, 0.032677, 0.060549, 0.050641, 0.081712, 0.…
151	Macaca mulatta	['Eukaryota', 'Metazoa', 'Chordata', 'Craniata', 'Vertebrata', 'Euteleostomi', 'Mammalia', 'Eutheria', 'Euarchontoglires', 'Primates', 'Haplorrhini', 'Catarrhini', 'Cercopithecidae', 'Cercopithecinae', 'Macaca']	NP_001244407.1	575	[0.139895, 0.196879, 0.090864, 0.129801, 0.079919, 0.134866, 0.196879, 0.264545, 0.25406, 0.288399, 0.342579, 0.377384, 0.328603, 0.370445, 0.346032, 0.225814, 0.129801, 0.127496, 0.083462, 0.096677, 0.10481, 0.109221, 0.111485, 0.194234, 0.125101, 0.191378, 0.118441, 0.067594, 0.058088, 0.073402, 0.044297, 0.022306, 0.021816, 0.023534, 0.014315, 0.016257, 0.030611, 0.058088, 0.048328, 0.078022, …
152	Microtus ochrogaster	['Eukaryota', 'Metazoa', 'Chordata', 'Craniata', 'Vertebrata', 'Euteleostomi', 'Mammalia', 'Eutheria', 'Euarchontoglires', 'Glires', 'Rodentia', 'Sciurognathi', 'Muroidea', 'Cricetidae', 'Arvicolinae', 'Microtus']	XP_005350572.1	575	[0.370445, 0.25031, 0.284882, 0.194234, 0.247041, 0.137348, 0.173081, 0.116183, 0.167087, 0.225814, 0.281712, 0.288399, 0.298791, 0.332115, 0.366687, 0.318242, 0.359901, 0.298791, 0.17593, 0.092881, 0.088832, 0.055536, 0.064632, 0.067594, 0.0704, 0.069024, 0.134866, 0.076542, 0.132295, 0.074921, 0.041405, 0.034884, 0.045352, 0.026892, 0.014586, 0.014315, 0.015078, 0.010131, 0.013265, 0.025316, 0.…
153	Pteropus alecto	['Eukaryota', 'Metazoa', 'Chordata', 'Craniata', 'Vertebrata', 'Euteleostomi', 'Mammalia', 'Eutheria', 'Laurasiatheria', 'Chiroptera', 'Megachiroptera', 'Pteropodidae', 'Pteropodinae', 'Pteropus']	XP_006924922.1	575	[0.164327, 0.225814, 0.111485, 0.15284, 0.096677, 0.155435, 0.222385, 0.288399, 0.281712, 0.311707, 0.36309, 0.394753, 0.342579, 0.380708, 0.390993, 0.275179, 0.164327, 0.161087, 0.11371, 0.127496, 0.137348, 0.142424, 0.144935, 0.236433, 0.155435, 0.229226, 0.15008, 0.090864, 0.078022, 0.096677, 0.060549, 0.030003, 0.030003, 0.032677, 0.019401, 0.017797, 0.034884, 0.064632, 0.054297, 0.086953, 0.…
154	Chlorocebus sabaeus	['Eukaryota', 'Metazoa', 'Chordata', 'Craniata', 'Vertebrata', 'Euteleostomi', 'Mammalia', 'Eutheria', 'Euarchontoglires', 'Primates', 'Haplorrhini', 'Catarrhini', 'Cercopithecidae', 'Cercopithecinae', 'Chlorocebus']	XP_008009562.1	575	[0.139895, 0.196879, 0.090864, 0.129801, 0.079919, 0.134866, 0.196879, 0.264545, 0.25406, 0.288399, 0.342579, 0.377384, 0.328603, 0.370445, 0.346032, 0.225814, 0.129801, 0.127496, 0.083462, 0.096677, 0.10481, 0.109221, 0.111485, 0.194234, 0.125101, 0.191378, 0.118441, 0.067594, 0.058088, 0.073402, 0.044297, 0.022306, 0.021816, 0.023534, 0.014315, 0.016257, 0.030611, 0.058088, 0.048328, 0.078022, …
155	Eptesicus fuscus	['Eukaryota', 'Metazoa', 'Chordata', 'Craniata', 'Vertebrata', 'Euteleostomi', 'Mammalia', 'Eutheria', 'Laurasiatheria', 'Chiroptera', 'Microchiroptera', 'Vespertilionidae', 'Eptesicus']	XP_008145962.1	575	[0.158265, 0.191378, 0.090864, 0.127496, 0.079919, 0.129801, 0.191378, 0.25406, 0.25031, 0.284882, 0.335645, 0.366687, 0.311707, 0.268042, 0.275179, 0.161087, 0.079919, 0.078022, 0.051831, 0.06184, 0.066181, 0.069024, 0.076542, 0.142424, 0.086953, 0.137348, 0.083462, 0.048328, 0.042364, 0.051831, 0.032017, 0.017447, 0.017447, 0.018787, 0.018787, 0.017138, 0.034884, 0.067594, 0.058088, 0.092881, 0…
156	Pteropus vampyrus	['Eukaryota', 'Metazoa', 'Chordata', 'Craniata', 'Vertebrata', 'Euteleostomi', 'Mammalia', 'Eutheria', 'Laurasiatheria', 'Chiroptera', 'Megachiroptera', 'Pteropodidae', 'Pteropodinae', 'Pteropus']	XP_011363300.1	575	[0.158265, 0.219301, 0.109221, 0.15008, 0.094817, 0.15284, 0.216401, 0.281712, 0.275179, 0.308712, 0.359901, 0.390993, 0.339168, 0.377384, 0.387226, 0.271506, 0.161087, 0.155435, 0.109221, 0.125101, 0.134866, 0.139895, 0.139895, 0.232838, 0.15284, 0.222385, 0.144935, 0.086953, 0.074921, 0.094817, 0.058088, 0.028695, 0.028695, 0.031287, 0.018787, 0.017138, 0.033407, 0.06184, 0.05306, 0.085092, 0.0…
157	Colobus angolensis palliatus	['Eukaryota', 'Metazoa', 'Chordata', 'Craniata', 'Vertebrata', 'Euteleostomi', 'Mammalia', 'Eutheria', 'Euarchontoglires', 'Primates', 'Haplorrhini', 'Catarrhini', 'Cercopithecidae', 'Colobinae', 'Colobus']	XP_011809120.1	575	[0.142424, 0.196879, 0.092881, 0.129801, 0.079919, 0.134866, 0.200174, 0.268042, 0.257454, 0.291804, 0.346032, 0.380708, 0.328603, 0.370445, 0.349426, 0.229226, 0.132295, 0.127496, 0.085092, 0.098513, 0.10481, 0.109221, 0.11371, 0.196879, 0.125101, 0.191378, 0.118441, 0.069024, 0.058088, 0.074921, 0.044297, 0.022667, 0.021816, 0.023534, 0.014586, 0.016257, 0.031287, 0.058088, 0.048328, 0.078022, …
158	Microcebus murinus	['Eukaryota', 'Metazoa', 'Chordata', 'Craniata', 'Vertebrata', 'Euteleostomi', 'Mammalia', 'Eutheria', 'Euarchontoglires', 'Primates', 'Strepsirrhini', 'Lemuriformes', 'Cheirogaleidae', 'Microcebus']	XP_012602214.1	575	[0.137348, 0.194234, 0.092881, 0.132295, 0.081712, 0.134866, 0.196879, 0.264545, 0.25406, 0.288399, 0.339168, 0.374039, 0.324872, 0.370445, 0.342579, 0.222385, 0.129801, 0.122885, 0.078022, 0.088832, 0.096677, 0.098513, 0.098513, 0.173081, 0.109221, 0.170161, 0.100716, 0.056825, 0.048328, 0.06184, 0.035586, 0.018415, 0.017797, 0.018415, 0.011518, 0.013016, 0.023963, 0.043307, 0.036378, 0.060549, …
159	Vombatus ursinus	['Eukaryota', 'Metazoa', 'Chordata', 'Craniata', 'Vertebrata', 'Euteleostomi', 'Mammalia', 'Metatheria', 'Diprotodontia', 'Vombatidae', 'Vombatus']	XP_027726077.1	575	[0.142424, 0.18812, 0.083462, 0.118441, 0.071867, 0.118441, 0.173081, 0.232838, 0.25406, 0.275179, 0.321458, 0.346032, 0.298791, 0.328603, 0.278302, 0.167087, 0.088832, 0.085092, 0.055536, 0.079919, 0.085092, 0.090864, 0.094817, 0.17593, 0.11371, 0.173081, 0.111485, 0.067594, 0.059222, 0.064632, 0.041405, 0.030611, 0.031287, 0.033407, 0.022306, 0.028695, 0.055536, 0.102787, 0.085092, 0.132295, 0.…
160	Callithrix jacchus	['Eukaryota', 'Metazoa', 'Chordata', 'Craniata', 'Vertebrata', 'Euteleostomi', 'Mammalia', 'Eutheria', 'Euarchontoglires', 'Primates', 'Haplorrhini', 'Platyrrhini', 'Cebidae', 'Callitrichinae', 'Callithrix', 'Callithrix']	XP_002748443.1	574	[0.139895, 0.196879, 0.092881, 0.129801, 0.079919, 0.134866, 0.200174, 0.268042, 0.257454, 0.288399, 0.342579, 0.377384, 0.328603, 0.370445, 0.346032, 0.225814, 0.132295, 0.127496, 0.085092, 0.098513, 0.10481, 0.109221, 0.111485, 0.194234, 0.125101, 0.191378, 0.118441, 0.067594, 0.058088, 0.073402, 0.044297, 0.022306, 0.021816, 0.023534, 0.014586, 0.016257, 0.031287, 0.056825, 0.047319, 0.076542,…
161	Myotis davidii	['Eukaryota', 'Metazoa', 'Chordata', 'Craniata', 'Vertebrata', 'Euteleostomi', 'Mammalia', 'Eutheria', 'Laurasiatheria', 'Chiroptera', 'Microchiroptera', 'Vespertilionidae', 'Myotis']	XP_006758736.1	574	[0.137348, 0.173081, 0.074921, 0.109221, 0.066181, 0.11371, 0.170161, 0.232838, 0.225814, 0.26085, 0.31487, 0.268042, 0.216401, 0.222385, 0.232838, 0.125101, 0.060549, 0.058088, 0.038042, 0.044297, 0.047319, 0.049374, 0.055536, 0.111485, 0.066181, 0.109221, 0.06312, 0.036378, 0.032017, 0.038858, 0.024393, 0.013613, 0.020522, 0.022306, 0.017138, 0.016021, 0.032017, 0.06312, 0.05306, 0.085092, 0.06…
162	Galeopterus variegatus	['Eukaryota', 'Metazoa', 'Chordata', 'Craniata', 'Vertebrata', 'Euteleostomi', 'Mammalia', 'Eutheria', 'Euarchontoglires', 'Dermoptera', 'Cynocephalidae', 'Galeopterus']	XP_008593029.1	574	[0.15284, 0.209395, 0.102787, 0.142424, 0.088832, 0.144935, 0.209395, 0.275179, 0.264545, 0.298791, 0.349426, 0.387226, 0.335645, 0.377384, 0.352862, 0.232838, 0.134866, 0.127496, 0.083462, 0.094817, 0.100716, 0.100716, 0.102787, 0.182256, 0.106997, 0.170161, 0.102787, 0.059222, 0.049374, 0.06312, 0.037156, 0.019401, 0.018787, 0.019401, 0.01227, 0.013821, 0.025762, 0.048328, 0.040537, 0.066181, 0…
163	Rousettus aegyptiacus	['Eukaryota', 'Metazoa', 'Chordata', 'Craniata', 'Vertebrata', 'Euteleostomi', 'Mammalia', 'Eutheria', 'Laurasiatheria', 'Chiroptera', 'Megachiroptera', 'Pteropodidae', 'Pteropodinae', 'Rousettus']	XP_016010463.1	574	[0.116183, 0.17593, 0.083462, 0.116183, 0.071867, 0.120615, 0.179055, 0.239899, 0.236433, 0.271506, 0.324872, 0.356642, 0.301917, 0.339168, 0.349426, 0.278302, 0.167087, 0.164327, 0.11371, 0.127496, 0.134866, 0.139895, 0.139895, 0.232838, 0.155435, 0.229226, 0.15284, 0.094817, 0.081712, 0.100716, 0.06312, 0.032017, 0.031287, 0.034884, 0.020522, 0.019109, 0.038042, 0.071867, 0.06184, 0.096677, 0.0…
164	Hipposideros armiger	['Eukaryota', 'Metazoa', 'Chordata', 'Craniata', 'Vertebrata', 'Euteleostomi', 'Mammalia', 'Eutheria', 'Laurasiatheria', 'Chiroptera', 'Microchiroptera', 'Hipposideridae', 'Hipposideros']	XP_019492123.1	574	[0.179055, 0.247041, 0.127496, 0.173081, 0.106997, 0.167087, 0.232838, 0.295083, 0.288399, 0.321458, 0.370445, 0.401658, 0.349426, 0.349426, 0.36309, 0.239899, 0.137348, 0.132295, 0.088832, 0.088832, 0.096677, 0.100716, 0.098513, 0.173081, 0.106997, 0.170161, 0.10481, 0.060549, 0.05306, 0.067594, 0.040537, 0.021381, 0.021381, 0.023087, 0.017447, 0.016021, 0.031287, 0.060549, 0.050641, 0.083462, 0…
165	Gadus morhua	['Eukaryota', 'Metazoa', 'Chordata', 'Craniata', 'Vertebrata', 'Euteleostomi', 'Actinopterygii', 'Neopterygii', 'Teleostei', 'Neoteleostei', 'Acanthomorphata', 'Zeiogadaria', 'Gadariae', 'Gadiformes', 'Gadoidei', 'Gadidae', 'Gadus']	XP_030193289.1	574	[0.377384, 0.414856, 0.278302, 0.324872, 0.26085, 0.332115, 0.394753, 0.450668, 0.476583, 0.494003, 0.509769, 0.521092, 0.5017, 0.483068, 0.4292, 0.318242, 0.257454, 0.25406, 0.21291, 0.271506, 0.219301, 0.295083, 0.298791, 0.339168, 0.321458, 0.342579, 0.264545, 0.222385, 0.200174, 0.144935, 0.144935, 0.147574, 0.120615, 0.090864, 0.090864, 0.125101, 0.203355, 0.185198, 0.247041, 0.243554, 0.243…
166	Mus musculus	['Eukaryota', 'Metazoa', 'Chordata', 'Craniata', 'Vertebrata', 'Euteleostomi', 'Mammalia', 'Eutheria', 'Euarchontoglires', 'Glires', 'Rodentia', 'Myomorpha', 'Muroidea', 'Muridae', 'Murinae', 'Mus', 'Mus']	NP_057915.2	573	[0.394753, 0.278302, 0.308712, 0.219301, 0.271506, 0.158265, 0.196879, 0.134866, 0.191378, 0.25031, 0.30533, 0.308712, 0.318242, 0.352862, 0.387226, 0.335645, 0.377384, 0.318242, 0.196879, 0.109221, 0.10481, 0.067594, 0.076542, 0.081712, 0.083462, 0.083462, 0.158265, 0.090864, 0.15008, 0.090864, 0.050641, 0.042364, 0.055536, 0.033407, 0.017797, 0.017447, 0.018787, 0.01204, 0.016257, 0.032017, 0.0…
167	Cavia porcellus	['Eukaryota', 'Metazoa', 'Chordata', 'Craniata', 'Vertebrata', 'Euteleostomi', 'Mammalia', 'Eutheria', 'Euarchontoglires', 'Glires', 'Rodentia', 'Hystricomorpha', 'Caviidae', 'Cavia']	XP_003467064.2	573	[0.06184, 0.100716, 0.03976, 0.06312, 0.037156, 0.067594, 0.11371, 0.167087, 0.132295, 0.161087, 0.216401, 0.25406, 0.209395, 0.25406, 0.194234, 0.098513, 0.064632, 0.06184, 0.037156, 0.044297, 0.047319, 0.069024, 0.0704, 0.139895, 0.085092, 0.142424, 0.081712, 0.044297, 0.038042, 0.06184, 0.035586, 0.017797, 0.017797, 0.018106, 0.011106, 0.015078, 0.029376, 0.056825, 0.045352, 0.076542, 0.056825…
168	Papio anubis	['Eukaryota', 'Metazoa', 'Chordata', 'Craniata', 'Vertebrata', 'Euteleostomi', 'Mammalia', 'Eutheria', 'Euarchontoglires', 'Primates', 'Haplorrhini', 'Catarrhini', 'Cercopithecidae', 'Cercopithecinae', 'Papio']	XP_003912837.2	573	[0.142424, 0.194234, 0.090864, 0.129801, 0.079919, 0.132295, 0.194234, 0.26085, 0.25031, 0.284882, 0.339168, 0.374039, 0.321458, 0.366687, 0.342579, 0.222385, 0.129801, 0.125101, 0.083462, 0.096677, 0.102787, 0.106997, 0.109221, 0.194234, 0.122885, 0.191378, 0.118441, 0.067594, 0.058088, 0.074921, 0.045352, 0.022667, 0.022306, 0.023963, 0.014783, 0.016528, 0.032017, 0.058088, 0.048328, 0.078022, …
169	Chrysochloris asiatica	['Eukaryota', 'Metazoa', 'Chordata', 'Craniata', 'Vertebrata', 'Euteleostomi', 'Mammalia', 'Eutheria', 'Afrotheria', 'Chrysochloridae', 'Chrysochlorinae', 'Chrysochloris']	XP_006833705.1	573	[0.173081, 0.229226, 0.11371, 0.155435, 0.100716, 0.161087, 0.229226, 0.295083, 0.284882, 0.31487, 0.366687, 0.40511, 0.356642, 0.394753, 0.335645, 0.21291, 0.125101, 0.120615, 0.079919, 0.088832, 0.096677, 0.096677, 0.090864, 0.164327, 0.090864, 0.142424, 0.085092, 0.047319, 0.03976, 0.051831, 0.031287, 0.016826, 0.015694, 0.016826, 0.01204, 0.016021, 0.030611, 0.054297, 0.045352, 0.071867, 0.05…
170	Meriones unguiculatus	['Eukaryota', 'Metazoa', 'Chordata', 'Craniata', 'Vertebrata', 'Euteleostomi', 'Mammalia', 'Eutheria', 'Euarchontoglires', 'Glires', 'Rodentia', 'Myomorpha', 'Muroidea', 'Muridae', 'Gerbillinae', 'Meriones']	XP_021504486.1	573	[0.083462, 0.134866, 0.058088, 0.086953, 0.054297, 0.094817, 0.15008, 0.209395, 0.155435, 0.18812, 0.243554, 0.278302, 0.229226, 0.275179, 0.216401, 0.11371, 0.073402, 0.0704, 0.044297, 0.051831, 0.056825, 0.059222, 0.058088, 0.116183, 0.069024, 0.116183, 0.066181, 0.037156, 0.032017, 0.056825, 0.034068, 0.017797, 0.017797, 0.018787, 0.011903, 0.016021, 0.031287, 0.06184, 0.050641, 0.081712, 0.06…
171	Neophocaena asiaeorientalis asiaeorientalis	['Eukaryota', 'Metazoa', 'Chordata', 'Craniata', 'Vertebrata', 'Euteleostomi', 'Mammalia', 'Eutheria', 'Laurasiatheria', 'Cetartiodactyla', 'Cetacea', 'Odontoceti', 'Phocoenidae', 'Neophocaena']	XP_024613406.1	573	[0.161087, 0.222385, 0.109221, 0.15008, 0.094817, 0.15284, 0.219301, 0.284882, 0.278302, 0.308712, 0.359901, 0.394753, 0.342579, 0.380708, 0.384043, 0.264545, 0.155435, 0.15008, 0.102787, 0.100716, 0.106997, 0.111485, 0.11371, 0.194234, 0.125101, 0.191378, 0.118441, 0.069024, 0.059222, 0.073402, 0.045352, 0.023087, 0.022306, 0.023963, 0.015078, 0.014783, 0.028107, 0.05306, 0.044297, 0.071867, 0.0…
172	Meleagris gallopavo	['Eukaryota', 'Metazoa', 'Chordata', 'Craniata', 'Vertebrata', 'Euteleostomi', 'Archelosauria', 'Archosauria', 'Dinosauria', 'Saurischia', 'Theropoda', 'Coelurosauria', 'Aves', 'Neognathae', 'Galloanserae', 'Galliformes', 'Phasianidae', 'Meleagridinae', 'Meleagris']	XP_003211608.2	572	[0.129801, 0.106997, 0.15008, 0.191378, 0.15008, 0.118441, 0.147574, 0.118441, 0.096677, 0.11371, 0.139895, 0.225814, 0.206376, 0.278302, 0.26085, 0.257454, 0.21291, 0.203355, 0.17593, 0.18812, 0.142424, 0.196879, 0.194234, 0.125101, 0.088832, 0.127496, 0.179055, 0.170161, 0.179055, 0.18812, 0.225814, 0.25406, 0.264545, 0.349426, 0.349426, 0.422041, 0.418646, 0.374039, 0.339168, 0.349426, 0.35990…
173	Camelus bactrianus	['Eukaryota', 'Metazoa', 'Chordata', 'Craniata', 'Vertebrata', 'Euteleostomi', 'Mammalia', 'Eutheria', 'Laurasiatheria', 'Cetartiodactyla', 'Tylopoda', 'Camelidae', 'Camelus']	XP_010949387.1	572	[0.142424, 0.196879, 0.098513, 0.139895, 0.167087, 0.239899, 0.308712, 0.370445, 0.356642, 0.384043, 0.433034, 0.465241, 0.414856, 0.454136, 0.458154, 0.339168, 0.232838, 0.225814, 0.164327, 0.167087, 0.182256, 0.18812, 0.18812, 0.288399, 0.203355, 0.200174, 0.127496, 0.074921, 0.06312, 0.079919, 0.047319, 0.024393, 0.023963, 0.024826, 0.015694, 0.015344, 0.028695, 0.050641, 0.043307, 0.071867, 0…
174	Mus caroli	['Eukaryota', 'Metazoa', 'Chordata', 'Craniata', 'Vertebrata', 'Euteleostomi', 'Mammalia', 'Eutheria', 'Euarchontoglires', 'Glires', 'Rodentia', 'Myomorpha', 'Muroidea', 'Muridae', 'Murinae', 'Mus', 'Mus']	XP_021032441.1	572	[0.394753, 0.278302, 0.308712, 0.219301, 0.271506, 0.158265, 0.196879, 0.134866, 0.191378, 0.25031, 0.30533, 0.308712, 0.318242, 0.352862, 0.387226, 0.335645, 0.377384, 0.318242, 0.196879, 0.109221, 0.10481, 0.067594, 0.078022, 0.081712, 0.085092, 0.085092, 0.161087, 0.086953, 0.144935, 0.086953, 0.049374, 0.041405, 0.05306, 0.032017, 0.017447, 0.017138, 0.018415, 0.01204, 0.016257, 0.032017, 0.0…
175	Sphaeramia orbicularis	['Eukaryota', 'Metazoa', 'Chordata', 'Craniata', 'Vertebrata', 'Euteleostomi', 'Actinopterygii', 'Neopterygii', 'Teleostei', 'Neoteleostei', 'Acanthomorphata', 'Gobiaria', 'Kurtiformes', 'Apogonoidei', 'Apogonidae', 'Apogoninae', 'Sphaeramia']	XP_029997432.1	572	[0.081712, 0.116183, 0.0704, 0.094817, 0.046336, 0.067594, 0.045352, 0.049374, 0.076542, 0.111485, 0.116183, 0.122885, 0.106997, 0.069024, 0.071867, 0.071867, 0.059222, 0.028107, 0.030611, 0.034884, 0.023534, 0.024826, 0.025762, 0.026892, 0.029376, 0.05306, 0.025762, 0.043307, 0.036378, 0.023087, 0.0198, 0.023534, 0.018415, 0.025316, 0.049374, 0.033407, 0.023087, 0.025762, 0.055536, 0.10481, 0.08…
176	Sapajus apella	['Eukaryota', 'Metazoa', 'Chordata', 'Craniata', 'Vertebrata', 'Euteleostomi', 'Mammalia', 'Eutheria', 'Euarchontoglires', 'Primates', 'Haplorrhini', 'Platyrrhini', 'Cebidae', 'Cebinae', 'Sapajus']	XP_032136000.1	572	[0.142424, 0.196879, 0.092881, 0.129801, 0.079919, 0.134866, 0.196879, 0.264545, 0.25406, 0.288399, 0.339168, 0.374039, 0.324872, 0.366687, 0.342579, 0.225814, 0.129801, 0.127496, 0.083462, 0.096677, 0.10481, 0.109221, 0.111485, 0.194234, 0.125101, 0.191378, 0.118441, 0.069024, 0.058088, 0.074921, 0.045352, 0.022667, 0.022306, 0.023963, 0.014783, 0.016528, 0.031287, 0.059222, 0.048328, 0.078022, …
177	Bos taurus	['Eukaryota', 'Metazoa', 'Chordata', 'Craniata', 'Vertebrata', 'Euteleostomi', 'Mammalia', 'Eutheria', 'Laurasiatheria', 'Cetartiodactyla', 'Ruminantia', 'Pecora', 'Bovidae', 'Bovinae', 'Bos']	NP_001033601.1	571	[0.142424, 0.203355, 0.098513, 0.139895, 0.085092, 0.139895, 0.203355, 0.268042, 0.295083, 0.284882, 0.339168, 0.370445, 0.321458, 0.36309, 0.366687, 0.243554, 0.142424, 0.137348, 0.092881, 0.092881, 0.098513, 0.102787, 0.102787, 0.191378, 0.120615, 0.18812, 0.116183, 0.067594, 0.058088, 0.060549, 0.046336, 0.023534, 0.023087, 0.024393, 0.015344, 0.015078, 0.029376, 0.055536, 0.046336, 0.076542, …
178	Sus scrofa	['Eukaryota', 'Metazoa', 'Chordata', 'Craniata', 'Vertebrata', 'Euteleostomi', 'Mammalia', 'Eutheria', 'Laurasiatheria', 'Cetartiodactyla', 'Suina', 'Suidae', 'Sus']	XP_003131673.5	571	[0.158265, 0.225814, 0.109221, 0.15284, 0.094817, 0.15284, 0.219301, 0.284882, 0.278302, 0.308712, 0.36309, 0.398279, 0.356642, 0.398279, 0.398279, 0.278302, 0.173081, 0.167087, 0.118441, 0.118441, 0.127496, 0.132295, 0.132295, 0.222385, 0.144935, 0.219301, 0.109221, 0.064632, 0.055536, 0.069024, 0.042364, 0.021816, 0.021381, 0.021816, 0.014075, 0.013821, 0.026338, 0.048328, 0.03976, 0.064632, 0.…
179	Cricetulus griseus	['Eukaryota', 'Metazoa', 'Chordata', 'Craniata', 'Vertebrata', 'Euteleostomi', 'Mammalia', 'Eutheria', 'Euarchontoglires', 'Glires', 'Rodentia', 'Sciurognathi', 'Muroidea', 'Cricetidae', 'Cricetinae', 'Cricetulus']	XP_003498237.1	571	[0.122885, 0.179055, 0.078022, 0.11371, 0.067594, 0.116183, 0.17593, 0.239899, 0.229226, 0.264545, 0.318242, 0.352862, 0.301917, 0.342579, 0.278302, 0.155435, 0.079919, 0.074921, 0.046336, 0.054297, 0.058088, 0.059222, 0.059222, 0.118441, 0.064632, 0.111485, 0.060549, 0.032677, 0.028107, 0.035586, 0.020876, 0.011342, 0.011342, 0.011518, 0.008075, 0.009977, 0.018106, 0.032677, 0.026338, 0.044297, …
180	Bos mutus	['Eukaryota', 'Metazoa', 'Chordata', 'Craniata', 'Vertebrata', 'Euteleostomi', 'Mammalia', 'Eutheria', 'Laurasiatheria', 'Cetartiodactyla', 'Ruminantia', 'Pecora', 'Bovidae', 'Bovinae', 'Bos']	XP_005887001.1	571	[0.170161, 0.229226, 0.118441, 0.164327, 0.10481, 0.158265, 0.219301, 0.281712, 0.30533, 0.298791, 0.346032, 0.377384, 0.328603, 0.370445, 0.374039, 0.257454, 0.155435, 0.15008, 0.102787, 0.102787, 0.109221, 0.111485, 0.11371, 0.200174, 0.129801, 0.200174, 0.129801, 0.079919, 0.071867, 0.073402, 0.058088, 0.030003, 0.029376, 0.031287, 0.0198, 0.019401, 0.038858, 0.071867, 0.060549, 0.096677, 0.08…
181	Bison bison bison	['Eukaryota', 'Metazoa', 'Chordata', 'Craniata', 'Vertebrata', 'Euteleostomi', 'Mammalia', 'Eutheria', 'Laurasiatheria', 'Cetartiodactyla', 'Ruminantia', 'Pecora', 'Bovidae', 'Bovinae', 'Bison']	XP_010851227.1	571	[0.142424, 0.203355, 0.098513, 0.139895, 0.085092, 0.139895, 0.203355, 0.268042, 0.295083, 0.284882, 0.339168, 0.370445, 0.321458, 0.36309, 0.366687, 0.243554, 0.142424, 0.137348, 0.092881, 0.092881, 0.098513, 0.102787, 0.102787, 0.191378, 0.120615, 0.18812, 0.116183, 0.067594, 0.058088, 0.060549, 0.046336, 0.023534, 0.023087, 0.024393, 0.015344, 0.015078, 0.029376, 0.055536, 0.046336, 0.076542, …
182	Miniopterus natalensis	['Eukaryota', 'Metazoa', 'Chordata', 'Craniata', 'Vertebrata', 'Euteleostomi', 'Mammalia', 'Eutheria', 'Laurasiatheria', 'Chiroptera', 'Microchiroptera', 'Vespertilionidae', 'Miniopterinae', 'Miniopterus']	XP_016062698.1	571	[0.288399, 0.349426, 0.196879, 0.247041, 0.170161, 0.239899, 0.308712, 0.366687, 0.359901, 0.387226, 0.436924, 0.472492, 0.422041, 0.40511, 0.418646, 0.298791, 0.182256, 0.179055, 0.132295, 0.147574, 0.158265, 0.167087, 0.167087, 0.268042, 0.182256, 0.257454, 0.17593, 0.11371, 0.098513, 0.120615, 0.078022, 0.046336, 0.045352, 0.048328, 0.028107, 0.024826, 0.051831, 0.098513, 0.081712, 0.125101, 0…
183	Capra hircus	['Eukaryota', 'Metazoa', 'Chordata', 'Craniata', 'Vertebrata', 'Euteleostomi', 'Mammalia', 'Eutheria', 'Laurasiatheria', 'Cetartiodactyla', 'Ruminantia', 'Pecora', 'Bovidae', 'Caprinae', 'Capra']	XP_017919581.1	571	[0.147574, 0.209395, 0.100716, 0.142424, 0.086953, 0.142424, 0.206376, 0.275179, 0.298791, 0.288399, 0.342579, 0.377384, 0.324872, 0.366687, 0.370445, 0.247041, 0.144935, 0.139895, 0.094817, 0.094817, 0.100716, 0.10481, 0.10481, 0.191378, 0.122885, 0.18812, 0.118441, 0.067594, 0.058088, 0.060549, 0.045352, 0.022667, 0.022306, 0.023963, 0.014783, 0.014586, 0.027463, 0.051831, 0.043307, 0.0704, 0.0…
184	Bos indicus	['Eukaryota', 'Metazoa', 'Chordata', 'Craniata', 'Vertebrata', 'Euteleostomi', 'Mammalia', 'Eutheria', 'Laurasiatheria', 'Cetartiodactyla', 'Ruminantia', 'Pecora', 'Bovidae', 'Bovinae', 'Bos']	XP_019837629.1	571	[0.142424, 0.203355, 0.098513, 0.139895, 0.085092, 0.139895, 0.203355, 0.268042, 0.295083, 0.284882, 0.339168, 0.370445, 0.321458, 0.36309, 0.366687, 0.243554, 0.142424, 0.137348, 0.092881, 0.092881, 0.098513, 0.102787, 0.102787, 0.191378, 0.120615, 0.18812, 0.116183, 0.067594, 0.058088, 0.060549, 0.046336, 0.023534, 0.023087, 0.024393, 0.015344, 0.015078, 0.029376, 0.055536, 0.046336, 0.076542, …
185	Bubalus bubalis	['Eukaryota', 'Metazoa', 'Chordata', 'Craniata', 'Vertebrata', 'Euteleostomi', 'Mammalia', 'Eutheria', 'Laurasiatheria', 'Cetartiodactyla', 'Ruminantia', 'Pecora', 'Bovidae', 'Bovinae', 'Bubalus']	XP_025137045.1	571	[0.142424, 0.203355, 0.096677, 0.137348, 0.085092, 0.137348, 0.200174, 0.264545, 0.257454, 0.275179, 0.328603, 0.359901, 0.311707, 0.356642, 0.356642, 0.236433, 0.137348, 0.132295, 0.086953, 0.086953, 0.094817, 0.098513, 0.098513, 0.182256, 0.116183, 0.179055, 0.111485, 0.064632, 0.055536, 0.0704, 0.045352, 0.023087, 0.022667, 0.023963, 0.014783, 0.014586, 0.028107, 0.05306, 0.044297, 0.071867, 0…
186	Bos indicus x Bos taurus	['Eukaryota', 'Metazoa', 'Chordata', 'Craniata', 'Vertebrata', 'Euteleostomi', 'Mammalia', 'Eutheria', 'Laurasiatheria', 'Cetartiodactyla', 'Ruminantia', 'Pecora', 'Bovidae', 'Bovinae', 'Bos', 'Bos hybrids']	XP_027373117.1	571	[0.142424, 0.203355, 0.098513, 0.139895, 0.085092, 0.139895, 0.203355, 0.268042, 0.295083, 0.284882, 0.339168, 0.370445, 0.321458, 0.36309, 0.366687, 0.243554, 0.142424, 0.137348, 0.092881, 0.092881, 0.098513, 0.102787, 0.102787, 0.191378, 0.120615, 0.18812, 0.116183, 0.067594, 0.058088, 0.060549, 0.046336, 0.023534, 0.023087, 0.024393, 0.015344, 0.015078, 0.029376, 0.055536, 0.046336, 0.076542, …
187	Ovis aries	['Eukaryota', 'Metazoa', 'Chordata', 'Craniata', 'Vertebrata', 'Euteleostomi', 'Mammalia', 'Eutheria', 'Laurasiatheria', 'Cetartiodactyla', 'Ruminantia', 'Pecora', 'Bovidae', 'Caprinae', 'Ovis']	XP_027831193.1	571	[0.142424, 0.200174, 0.096677, 0.137348, 0.083462, 0.137348, 0.203355, 0.268042, 0.295083, 0.284882, 0.339168, 0.370445, 0.321458, 0.36309, 0.366687, 0.243554, 0.142424, 0.137348, 0.090864, 0.090864, 0.096677, 0.100716, 0.102787, 0.18812, 0.120615, 0.185198, 0.11371, 0.066181, 0.055536, 0.058088, 0.044297, 0.022306, 0.021816, 0.023087, 0.014586, 0.014315, 0.026892, 0.050641, 0.042364, 0.0704, 0.0…
188	Camelus ferus	['Eukaryota', 'Metazoa', 'Chordata', 'Craniata', 'Vertebrata', 'Euteleostomi', 'Mammalia', 'Eutheria', 'Laurasiatheria', 'Artiodactyla', 'Tylopoda', 'Camelidae', 'Camelus']	XP_032354341.1	571	[0.164327, 0.222385, 0.111485, 0.15284, 0.096677, 0.155435, 0.222385, 0.288399, 0.278302, 0.308712, 0.36309, 0.394753, 0.342579, 0.384043, 0.384043, 0.268042, 0.158265, 0.155435, 0.106997, 0.10481, 0.111485, 0.116183, 0.118441, 0.200174, 0.129801, 0.196879, 0.125101, 0.073402, 0.06312, 0.078022, 0.048328, 0.024393, 0.023534, 0.025762, 0.016257, 0.016021, 0.030611, 0.058088, 0.048328, 0.078022, 0.…
189	Sorex araneus	['Eukaryota', 'Metazoa', 'Chordata', 'Craniata', 'Vertebrata', 'Euteleostomi', 'Mammalia', 'Eutheria', 'Laurasiatheria', 'Insectivora', 'Soricidae', 'Soricinae', 'Sorex']	XP_012788221.1	570	[0.18812, 0.236433, 0.120615, 0.167087, 0.106997, 0.167087, 0.232838, 0.298791, 0.288399, 0.308712, 0.359901, 0.40511, 0.352862, 0.384043, 0.387226, 0.268042, 0.167087, 0.161087, 0.109221, 0.11371, 0.120615, 0.125101, 0.129801, 0.216401, 0.127496, 0.194234, 0.122885, 0.071867, 0.06184, 0.076542, 0.050641, 0.025316, 0.023534, 0.025316, 0.016826, 0.016528, 0.031287, 0.056825, 0.048328, 0.078022, 0.…
190	Mastomys coucha	['Eukaryota', 'Metazoa', 'Chordata', 'Craniata', 'Vertebrata', 'Euteleostomi', 'Mammalia', 'Eutheria', 'Euarchontoglires', 'Glires', 'Rodentia', 'Myomorpha', 'Muroidea', 'Muridae', 'Murinae', 'Mastomys']	XP_031209249.1	570	[0.132295, 0.18812, 0.085092, 0.122885, 0.073402, 0.122885, 0.185198, 0.25031, 0.236433, 0.271506, 0.324872, 0.356642, 0.295083, 0.332115, 0.271506, 0.155435, 0.083462, 0.079919, 0.049374, 0.058088, 0.06184, 0.064632, 0.064632, 0.125101, 0.066181, 0.111485, 0.06312, 0.034068, 0.029376, 0.037156, 0.022667, 0.012491, 0.01227, 0.013613, 0.009294, 0.011903, 0.021816, 0.03976, 0.033407, 0.055536, 0.04…
191	Camelus dromedarius	['Eukaryota', 'Metazoa', 'Chordata', 'Craniata', 'Vertebrata', 'Euteleostomi', 'Mammalia', 'Eutheria', 'Laurasiatheria', 'Cetartiodactyla', 'Tylopoda', 'Camelidae', 'Camelus']	XP_031323952.1	570	[0.167087, 0.229226, 0.116183, 0.155435, 0.094817, 0.15008, 0.216401, 0.281712, 0.275179, 0.30533, 0.356642, 0.387226, 0.339168, 0.377384, 0.380708, 0.26085, 0.155435, 0.15008, 0.10481, 0.10481, 0.111485, 0.11371, 0.116183, 0.196879, 0.129801, 0.200174, 0.129801, 0.078022, 0.067594, 0.083462, 0.050641, 0.025762, 0.025316, 0.026892, 0.016826, 0.016528, 0.032017, 0.059222, 0.049374, 0.079919, 0.071…
192	Rattus norvegicus	['Eukaryota', 'Metazoa', 'Chordata', 'Craniata', 'Vertebrata', 'Euteleostomi', 'Mammalia', 'Eutheria', 'Euarchontoglires', 'Glires', 'Rodentia', 'Myomorpha', 'Muroidea', 'Muridae', 'Murinae', 'Rattus']	NP_059056.1	569	[0.173081, 0.229226, 0.11371, 0.155435, 0.096677, 0.155435, 0.219301, 0.284882, 0.275179, 0.30533, 0.356642, 0.387226, 0.324872, 0.366687, 0.308712, 0.18812, 0.10481, 0.100716, 0.066181, 0.067594, 0.073402, 0.074921, 0.076542, 0.142424, 0.079919, 0.132295, 0.076542, 0.042364, 0.036378, 0.047319, 0.028695, 0.015694, 0.015694, 0.017447, 0.011342, 0.014783, 0.028695, 0.051831, 0.043307, 0.071867, 0.…
193	Ciona intestinalis	['Eukaryota', 'Metazoa', 'Chordata', 'Tunicata', 'Ascidiacea', 'Enterogona', 'Phlebobranchia', 'Cionidae', 'Ciona']	XP_002121518.1	569	[0.158265, 0.203355, 0.129801, 0.164327, 0.083462, 0.111485, 0.078022, 0.081712, 0.125101, 0.173081, 0.196879, 0.137348, 0.18812, 0.18812, 0.185198, 0.18812, 0.109221, 0.059222, 0.055536, 0.048328, 0.030611, 0.032017, 0.032677, 0.055536, 0.056825, 0.098513, 0.083462, 0.132295, 0.100716, 0.059222, 0.047319, 0.048328, 0.06312, 0.05306, 0.056825, 0.102787, 0.066181, 0.102787, 0.182256, 0.194234, 0.1…
194	Microcaecilia unicolor	['Eukaryota', 'Metazoa', 'Chordata', 'Craniata', 'Vertebrata', 'Euteleostomi', 'Amphibia', 'Gymnophiona', 'Siphonopidae', 'Microcaecilia']	XP_030064236.1	568	[0.016826, 0.025316, 0.018787, 0.011903, 0.008723, 0.011669, 0.009483, 0.014315, 0.021816, 0.033407, 0.042364, 0.043307, 0.06312, 0.098513, 0.078022, 0.036378, 0.034068, 0.016257, 0.021816, 0.021381, 0.015344, 0.016257, 0.016826, 0.022306, 0.041405, 0.079919, 0.034884, 0.060549, 0.037156, 0.023963, 0.018415, 0.019109, 0.015694, 0.013821, 0.013613, 0.018106, 0.024826, 0.014315, 0.031287, 0.055536,…
195	Sarcophilus harrisii	['Eukaryota', 'Metazoa', 'Chordata', 'Craniata', 'Vertebrata', 'Euteleostomi', 'Mammalia', 'Metatheria', 'Dasyuromorphia', 'Dasyuridae', 'Sarcophilus']	XP_003770648.2	567	[0.144935, 0.18812, 0.081712, 0.116183, 0.071867, 0.118441, 0.17593, 0.236433, 0.257454, 0.278302, 0.324872, 0.352862, 0.30533, 0.335645, 0.284882, 0.170161, 0.090864, 0.086953, 0.054297, 0.078022, 0.081712, 0.085092, 0.088832, 0.167087, 0.106997, 0.164327, 0.102787, 0.06184, 0.05306, 0.058088, 0.037156, 0.026338, 0.026892, 0.028695, 0.019109, 0.024393, 0.046336, 0.085092, 0.071867, 0.116183, 0.0…
196	Gekko japonicus	['Eukaryota', 'Metazoa', 'Chordata', 'Craniata', 'Vertebrata', 'Euteleostomi', 'Lepidosauria', 'Squamata', 'Bifurcata', 'Gekkota', 'Gekkonidae', 'Gekkoninae', 'Gekko']	XP_015283571.1	567	[0.377384, 0.295083, 0.324872, 0.264545, 0.291804, 0.222385, 0.167087, 0.102787, 0.132295, 0.096677, 0.139895, 0.191378, 0.25031, 0.284882, 0.311707, 0.349426, 0.387226, 0.311707, 0.31487, 0.232838, 0.185198, 0.11371, 0.111485, 0.074921, 0.073402, 0.078022, 0.147574, 0.222385, 0.339168, 0.278302, 0.359901, 0.232838, 0.155435, 0.134866, 0.139895, 0.098513, 0.047319, 0.045352, 0.051831, 0.032017, 0…
197	Cebus capucinus imitator	['Eukaryota', 'Metazoa', 'Chordata', 'Craniata', 'Vertebrata', 'Euteleostomi', 'Mammalia', 'Eutheria', 'Euarchontoglires', 'Primates', 'Haplorrhini', 'Platyrrhini', 'Cebidae', 'Cebinae', 'Cebus']	XP_017394317.1	567	[0.142424, 0.196879, 0.092881, 0.129801, 0.081712, 0.134866, 0.196879, 0.264545, 0.25406, 0.288399, 0.342579, 0.377384, 0.324872, 0.366687, 0.346032, 0.225814, 0.129801, 0.127496, 0.085092, 0.098513, 0.10481, 0.111485, 0.11371, 0.196879, 0.127496, 0.191378, 0.120615, 0.0704, 0.060549, 0.076542, 0.046336, 0.023534, 0.022667, 0.024393, 0.015344, 0.017138, 0.032677, 0.06184, 0.050641, 0.081712, 0.06…
198	Denticeps clupeoides	['Eukaryota', 'Metazoa', 'Chordata', 'Craniata', 'Vertebrata', 'Euteleostomi', 'Actinopterygii', 'Neopterygii', 'Teleostei', 'Clupei', 'Clupeiformes', 'Denticipitoidei', 'Denticipitidae', 'Denticeps']	XP_028843349.1	567	[0.25406, 0.295083, 0.206376, 0.243554, 0.137348, 0.170161, 0.125101, 0.129801, 0.179055, 0.236433, 0.232838, 0.21291, 0.247041, 0.308712, 0.229226, 0.232838, 0.225814, 0.144935, 0.118441, 0.11371, 0.076542, 0.088832, 0.092881, 0.096677, 0.10481, 0.185198, 0.120615, 0.179055, 0.155435, 0.098513, 0.073402, 0.086953, 0.083462, 0.06184, 0.050641, 0.06312, 0.040537, 0.03976, 0.066181, 0.102787, 0.088…
199	Elephantulus edwardii	['Eukaryota', 'Metazoa', 'Chordata', 'Craniata', 'Vertebrata', 'Euteleostomi', 'Mammalia', 'Eutheria', 'Afrotheria', 'Macroscelidea', 'Macroscelididae', 'Elephantulus']	XP_006889515.1	566	[0.125101, 0.17593, 0.076542, 0.109221, 0.066181, 0.11371, 0.170161, 0.229226, 0.26085, 0.288399, 0.339168, 0.377384, 0.311707, 0.352862, 0.278302, 0.164327, 0.092881, 0.088832, 0.056825, 0.066181, 0.069024, 0.071867, 0.0704, 0.137348, 0.074921, 0.125101, 0.074921, 0.043307, 0.036378, 0.037156, 0.023963, 0.013821, 0.013265, 0.015344, 0.011518, 0.016826, 0.033407, 0.060549, 0.050641, 0.081712, 0.0…
200	Larimichthys crocea	['Eukaryota', 'Metazoa', 'Chordata', 'Craniata', 'Vertebrata', 'Euteleostomi', 'Actinopterygii', 'Neopterygii', 'Teleostei', 'Neoteleostei', 'Acanthomorphata', 'Eupercaria', 'Sciaenidae', 'Larimichthys']	XP_019118094.2	566	[0.076542, 0.106997, 0.066181, 0.043307, 0.023087, 0.034068, 0.024826, 0.041405, 0.066181, 0.098513, 0.100716, 0.090864, 0.078022, 0.098513, 0.058088, 0.056825, 0.044297, 0.023087, 0.025762, 0.028695, 0.019401, 0.020165, 0.020876, 0.021816, 0.037156, 0.078022, 0.041405, 0.069024, 0.041405, 0.024826, 0.019109, 0.022667, 0.021381, 0.030611, 0.029376, 0.035586, 0.023963, 0.028107, 0.056825, 0.102787…
201	Callorhinchus milii	['Eukaryota', 'Metazoa', 'Chordata', 'Craniata', 'Vertebrata', 'Chondrichthyes', 'Holocephali', 'Chimaeriformes', 'Callorhinchidae', 'Callorhinchus']	XP_007909814.1	565	[0.017447, 0.01204, 0.023534, 0.046336, 0.083462, 0.10481, 0.139895, 0.196879, 0.196879, 0.196879, 0.216401, 0.222385, 0.182256, 0.111485, 0.106997, 0.058088, 0.055536, 0.06184, 0.06312, 0.106997, 0.206376, 0.139895, 0.21291, 0.137348, 0.083462, 0.06184, 0.067594, 0.038858, 0.033407, 0.03976, 0.049374, 0.031287, 0.038042, 0.06184, 0.127496, 0.106997, 0.191378, 0.167087, 0.155435, 0.225814, 0.2164…
202	Aptenodytes forsteri	['Eukaryota', 'Metazoa', 'Chordata', 'Craniata', 'Vertebrata', 'Euteleostomi', 'Archelosauria', 'Archosauria', 'Dinosauria', 'Saurischia', 'Theropoda', 'Coelurosauria', 'Aves', 'Neognathae', 'Sphenisciformes', 'Spheniscidae', 'Aptenodytes']	XP_009285996.1	563	[0.444081, 0.476583, 0.480142, 0.505461, 0.454136, 0.480142, 0.483068, 0.490133, 0.5017, 0.517562, 0.525368, 0.521092, 0.570702, 0.525368, 0.422041, 0.433034, 0.483068, 0.422041, 0.476583, 0.490133, 0.494003, 0.494003, 0.490133, 0.5017, 0.505461, 0.562014, 0.56648, 0.538167, 0.541878, 0.497853, 0.494003, 0.497853, 0.461924, 0.436924, 0.465241, 0.56648, 0.562014, 0.5017, 0.58069, 0.570702, 0.51756…
203	Haliaeetus albicilla	['Eukaryota', 'Metazoa', 'Chordata', 'Craniata', 'Vertebrata', 'Euteleostomi', 'Archelosauria', 'Archosauria', 'Dinosauria', 'Saurischia', 'Theropoda', 'Coelurosauria', 'Aves', 'Neognathae', 'Falconiformes', 'Accipitridae', 'Accipitrinae', 'Haliaeetus']	XP_009912434.1	561	[0.834292, 0.879233, 0.874069, 0.805026, 0.73685, 0.750527, 0.741537, 0.73685, 0.754692, 0.712013, 0.733139, 0.716283, 0.712013, 0.707965, 0.680603, 0.570702, 0.521092, 0.472492, 0.41194, 0.414856, 0.374039, 0.30533, 0.278302, 0.275179, 0.284882, 0.31487, 0.275179, 0.278302, 0.281712, 0.243554, 0.247041, 0.232838, 0.281712, 0.284882, 0.225814, 0.209395, 0.295083, 0.301917, 0.339168, 0.40511, 0.40…
204	Dipodomys ordii	['Eukaryota', 'Metazoa', 'Chordata', 'Craniata', 'Vertebrata', 'Euteleostomi', 'Mammalia', 'Eutheria', 'Euarchontoglires', 'Glires', 'Rodentia', 'Castorimorpha', 'Heteromyidae', 'Dipodomyinae', 'Dipodomys']	XP_012891467.1	561	[0.182256, 0.247041, 0.120615, 0.161087, 0.10481, 0.167087, 0.236433, 0.301917, 0.295083, 0.324872, 0.377384, 0.41194, 0.370445, 0.41194, 0.339168, 0.222385, 0.120615, 0.116183, 0.076542, 0.086953, 0.094817, 0.096677, 0.098513, 0.17593, 0.118441, 0.179055, 0.109221, 0.06312, 0.054297, 0.066181, 0.03976, 0.0198, 0.0198, 0.019401, 0.013821, 0.018787, 0.035586, 0.0704, 0.056825, 0.092881, 0.0704, 0.…
205	Anser cygnoides domesticus	['Eukaryota', 'Metazoa', 'Chordata', 'Craniata', 'Vertebrata', 'Euteleostomi', 'Archelosauria', 'Archosauria', 'Dinosauria', 'Saurischia', 'Theropoda', 'Coelurosauria', 'Aves', 'Neognathae', 'Galloanserae', 'Anseriformes', 'Anatidae', 'Anser']	XP_013034294.1	561	[0.497853, 0.433034, 0.51388, 0.541878, 0.59014, 0.613573, 0.680603, 0.73685, 0.76285, 0.759478, 0.76285, 0.767246, 0.812494, 0.812494, 0.812494, 0.879233, 0.928747, 0.912647, 0.852992, 0.862302, 0.81615, 0.73685, 0.801317, 0.767246, 0.720929, 0.690604, 0.632174, 0.59014, 0.557691, 0.5017, 0.468512, 0.461924, 0.465241, 0.468512, 0.440853, 0.4292, 0.398279, 0.387226, 0.422041, 0.5017, 0.549308, 0.…
206	Electrophorus electricus	['Eukaryota', 'Metazoa', 'Chordata', 'Craniata', 'Vertebrata', 'Euteleostomi', 'Actinopterygii', 'Neopterygii', 'Teleostei', 'Ostariophysi', 'Gymnotiformes', 'Gymnotoidei', 'Gymnotidae', 'Electrophorus']	XP_026851733.1	561	[0.022667, 0.034068, 0.023087, 0.016826, 0.010672, 0.015344, 0.012491, 0.019109, 0.029376, 0.044297, 0.055536, 0.044297, 0.06312, 0.100716, 0.056825, 0.098513, 0.134866, 0.125101, 0.086953, 0.083462, 0.05306, 0.055536, 0.060549, 0.06312, 0.109221, 0.194234, 0.111485, 0.170161, 0.100716, 0.074921, 0.055536, 0.06184, 0.064632, 0.047319, 0.043307, 0.058088, 0.037156, 0.045352, 0.049374, 0.088832, 0.…
207	Carlito syrichta	['Eukaryota', 'Metazoa', 'Chordata', 'Craniata', 'Vertebrata', 'Euteleostomi', 'Mammalia', 'Eutheria', 'Euarchontoglires', 'Primates', 'Haplorrhini', 'Tarsiiformes', 'Tarsiidae', 'Carlito']	XP_021561585.1	559	[0.194234, 0.25406, 0.132295, 0.182256, 0.120615, 0.182256, 0.247041, 0.30533, 0.301917, 0.328603, 0.374039, 0.40511, 0.349426, 0.380708, 0.366687, 0.257454, 0.164327, 0.158265, 0.116183, 0.129801, 0.139895, 0.142424, 0.144935, 0.232838, 0.144935, 0.209395, 0.139895, 0.088832, 0.076542, 0.090864, 0.059222, 0.032017, 0.031287, 0.033407, 0.021816, 0.018415, 0.033407, 0.064632, 0.098513, 0.083462, 0…
208	Chanos chanos	['Eukaryota', 'Metazoa', 'Chordata', 'Craniata', 'Vertebrata', 'Euteleostomi', 'Actinopterygii', 'Neopterygii', 'Teleostei', 'Ostariophysi', 'Gonorynchiformes', 'Chanidae', 'Chanos']	XP_030645627.1	559	[0.15008, 0.196879, 0.129801, 0.081712, 0.042364, 0.06312, 0.043307, 0.067594, 0.100716, 0.137348, 0.139895, 0.116183, 0.155435, 0.194234, 0.10481, 0.10481, 0.142424, 0.073402, 0.046336, 0.044297, 0.028695, 0.029376, 0.031287, 0.032677, 0.060549, 0.116183, 0.059222, 0.100716, 0.06312, 0.034068, 0.025762, 0.033407, 0.034884, 0.026338, 0.024826, 0.033407, 0.021816, 0.025762, 0.051831, 0.100716, 0.0…
209	Monodelphis domestica	['Eukaryota', 'Metazoa', 'Chordata', 'Craniata', 'Vertebrata', 'Euteleostomi', 'Mammalia', 'Metatheria', 'Didelphimorphia', 'Didelphidae', 'Monodelphis']	XP_001368205.1	558	[0.324872, 0.36309, 0.222385, 0.268042, 0.185198, 0.257454, 0.321458, 0.380708, 0.398279, 0.41194, 0.458154, 0.483068, 0.42561, 0.390993, 0.346032, 0.236433, 0.142424, 0.137348, 0.096677, 0.132295, 0.137348, 0.139895, 0.142424, 0.232838, 0.155435, 0.222385, 0.15284, 0.100716, 0.085092, 0.090864, 0.06184, 0.045352, 0.046336, 0.051831, 0.034068, 0.044297, 0.079919, 0.137348, 0.11371, 0.167087, 0.10…
210	Struthio camelus australis	['Eukaryota', 'Metazoa', 'Chordata', 'Craniata', 'Vertebrata', 'Euteleostomi', 'Archelosauria', 'Archosauria', 'Dinosauria', 'Saurischia', 'Theropoda', 'Coelurosauria', 'Aves', 'Palaeognathae', 'Struthioniformes', 'Struthionidae', 'Struthio']	XP_009677345.1	556	[0.486429, 0.529623, 0.549308, 0.56648, 0.56648, 0.59917, 0.661982, 0.685117, 0.690604, 0.699094, 0.694846, 0.703578, 0.754692, 0.750527, 0.712013, 0.642678, 0.549308, 0.490133, 0.545602, 0.534167, 0.5017, 0.494003, 0.444081, 0.444081, 0.444081, 0.422041, 0.384043, 0.352862, 0.346032, 0.349426, 0.346032, 0.356642, 0.346032, 0.356642, 0.356642, 0.401658, 0.497853, 0.468512, 0.468512, 0.401658, 0.4…
211	Pygoscelis adeliae	['Eukaryota', 'Metazoa', 'Chordata', 'Craniata', 'Vertebrata', 'Euteleostomi', 'Archelosauria', 'Archosauria', 'Dinosauria', 'Saurischia', 'Theropoda', 'Coelurosauria', 'Aves', 'Neognathae', 'Sphenisciformes', 'Spheniscidae', 'Pygoscelis']	XP_009322065.1	552	[0.859585, 0.849326, 0.84206, 0.788093, 0.73685, 0.622677, 0.648219, 0.653063, 0.703578, 0.657645, 0.707965, 0.73685, 0.73685, 0.703578, 0.720929, 0.707965, 0.675549, 0.661982, 0.618285, 0.618285, 0.613573, 0.562014, 0.534167, 0.534167, 0.575842, 0.622677, 0.657645, 0.63748, 0.63748, 0.549308, 0.604312, 0.56648, 0.538167, 0.465241, 0.509769, 0.433034, 0.436924, 0.5017, 0.5017, 0.538167, 0.557691,…
212	Jaculus jaculus	['Eukaryota', 'Metazoa', 'Chordata', 'Craniata', 'Vertebrata', 'Euteleostomi', 'Mammalia', 'Eutheria', 'Euarchontoglires', 'Glires', 'Rodentia', 'Myomorpha', 'Dipodoidea', 'Dipodidae', 'Dipodinae', 'Jaculus']	XP_012806988.1	552	[0.071867, 0.118441, 0.050641, 0.078022, 0.047319, 0.083462, 0.132295, 0.191378, 0.185198, 0.179055, 0.232838, 0.268042, 0.219301, 0.26085, 0.203355, 0.102787, 0.066181, 0.06184, 0.038042, 0.044297, 0.048328, 0.049374, 0.049374, 0.100716, 0.056825, 0.096677, 0.054297, 0.029376, 0.025316, 0.033407, 0.024826, 0.013613, 0.013437, 0.013821, 0.009294, 0.011903, 0.023087, 0.043307, 0.035586, 0.060549, …
213	Egretta garzetta	['Eukaryota', 'Metazoa', 'Chordata', 'Craniata', 'Vertebrata', 'Euteleostomi', 'Archelosauria', 'Archosauria', 'Dinosauria', 'Saurischia', 'Theropoda', 'Coelurosauria', 'Aves', 'Neognathae', 'Pelecaniformes', 'Ardeidae', 'Egretta']	XP_009634326.1	551	[0.632174, 0.562014, 0.642678, 0.712013, 0.76285, 0.759478, 0.801317, 0.808535, 0.81615, 0.846163, 0.808535, 0.837511, 0.834292, 0.819762, 0.837511, 0.805026, 0.849326, 0.882776, 0.83125, 0.83125, 0.76285, 0.798249, 0.834292, 0.76285, 0.694846, 0.653063, 0.666105, 0.642678, 0.56648, 0.557691, 0.521092, 0.51388, 0.490133, 0.490133, 0.5017, 0.418646, 0.458154, 0.440853, 0.440853, 0.505461, 0.509769…
214	Odocoileus virginianus texanus	['Eukaryota', 'Metazoa', 'Chordata', 'Craniata', 'Vertebrata', 'Euteleostomi', 'Mammalia', 'Eutheria', 'Laurasiatheria', 'Cetartiodactyla', 'Ruminantia', 'Pecora', 'Cervidae', 'Odocoileinae', 'Odocoileus']	XP_020744596.1	551	[0.236433, 0.301917, 0.179055, 0.225814, 0.164327, 0.232838, 0.298791, 0.352862, 0.377384, 0.374039, 0.418646, 0.447574, 0.390993, 0.42561, 0.42561, 0.321458, 0.216401, 0.216401, 0.170161, 0.170161, 0.179055, 0.185198, 0.185198, 0.288399, 0.200174, 0.271506, 0.196879, 0.134866, 0.120615, 0.122885, 0.096677, 0.05306, 0.051831, 0.059222, 0.036378, 0.036378, 0.071867, 0.127496, 0.173081, 0.173081, 0…
215	Myripristis murdjan	['Eukaryota', 'Metazoa', 'Chordata', 'Craniata', 'Vertebrata', 'Euteleostomi', 'Actinopterygii', 'Neopterygii', 'Teleostei', 'Neoteleostei', 'Acanthomorphata', 'Holocentriformes', 'Holocentridae', 'Myripristis']	XP_029914647.1	551	[0.311707, 0.342579, 0.243554, 0.281712, 0.167087, 0.206376, 0.15008, 0.206376, 0.26085, 0.311707, 0.308712, 0.288399, 0.264545, 0.308712, 0.196879, 0.18812, 0.170161, 0.106997, 0.056825, 0.06312, 0.042364, 0.045352, 0.047319, 0.050641, 0.055536, 0.111485, 0.06312, 0.100716, 0.06312, 0.03976, 0.030003, 0.036378, 0.033407, 0.048328, 0.045352, 0.05306, 0.035586, 0.041405, 0.074921, 0.139895, 0.1206…
216	Nothoprocta perdicaria	['Eukaryota', 'Metazoa', 'Chordata', 'Craniata', 'Vertebrata', 'Euteleostomi', 'Archelosauria', 'Archosauria', 'Dinosauria', 'Saurischia', 'Theropoda', 'Coelurosauria', 'Aves', 'Palaeognathae', 'Tinamiformes', 'Tinamidae', 'Nothoprocta']	XP_025902694.1	550	[0.26085, 0.284882, 0.200174, 0.142424, 0.078022, 0.109221, 0.076542, 0.127496, 0.185198, 0.25031, 0.278302, 0.301917, 0.366687, 0.398279, 0.324872, 0.308712, 0.236433, 0.170161, 0.106997, 0.116183, 0.083462, 0.090864, 0.096677, 0.179055, 0.225814, 0.346032, 0.284882, 0.356642, 0.257454, 0.173081, 0.15284, 0.155435, 0.111485, 0.06184, 0.060549, 0.06312, 0.045352, 0.066181, 0.111485, 0.191378, 0.1…
217	Tribolium castaneum	['Eukaryota', 'Metazoa', 'Ecdysozoa', 'Arthropoda', 'Hexapoda', 'Insecta', 'Pterygota', 'Neoptera', 'Holometabola', 'Coleoptera', 'Polyphaga', 'Cucujiformia', 'Tenebrionidae', 'Tenebrionidae incertae sedis', 'Tribolium']	XP_968254.2	549	[0.023963, 0.043307, 0.067594, 0.090864, 0.11371, 0.137348, 0.100716, 0.109221, 0.125101, 0.100716, 0.067594, 0.05306, 0.059222, 0.088832, 0.098513, 0.086953, 0.076542, 0.081712, 0.055536, 0.055536, 0.10481, 0.137348, 0.134866, 0.125101, 0.129801, 0.094817, 0.096677, 0.155435, 0.125101, 0.078022, 0.120615, 0.147574, 0.21291, 0.21291, 0.147574, 0.092881, 0.116183, 0.11371, 0.116183, 0.164327, 0.18…
218	Cyanistes caeruleus	['Eukaryota', 'Metazoa', 'Chordata', 'Craniata', 'Vertebrata', 'Euteleostomi', 'Archelosauria', 'Archosauria', 'Dinosauria', 'Saurischia', 'Theropoda', 'Coelurosauria', 'Aves', 'Neognathae', 'Passeriformes', 'Paridae', 'Cyanistes']	XP_023794739.1	548	[0.120615, 0.209395, 0.301917, 0.321458, 0.346032, 0.377384, 0.390993, 0.398279, 0.36309, 0.342579, 0.349426, 0.36309, 0.433034, 0.4292, 0.483068, 0.517562, 0.56648, 0.521092, 0.509769, 0.468512, 0.521092, 0.575842, 0.483068, 0.414856, 0.418646, 0.418646, 0.414856, 0.370445, 0.380708, 0.42561, 0.418646, 0.42561, 0.42561, 0.418646, 0.346032, 0.298791, 0.295083, 0.308712, 0.349426, 0.349426, 0.3947…
219	Paramormyrops kingsleyae	['Eukaryota', 'Metazoa', 'Chordata', 'Craniata', 'Vertebrata', 'Euteleostomi', 'Actinopterygii', 'Neopterygii', 'Teleostei', 'Osteoglossocephala', 'Osteoglossomorpha', 'Osteoglossiformes', 'Mormyridae', 'Paramormyrops']	XP_023666541.1	546	[0.018415, 0.011518, 0.019109, 0.026892, 0.047319, 0.035586, 0.036378, 0.036378, 0.024393, 0.033407, 0.034068, 0.035586, 0.035586, 0.036378, 0.055536, 0.028695, 0.034068, 0.037156, 0.069024, 0.056825, 0.125101, 0.078022, 0.137348, 0.079919, 0.045352, 0.0198, 0.031287, 0.023087, 0.033407, 0.074921, 0.081712, 0.086953, 0.078022, 0.096677, 0.125101, 0.071867, 0.129801, 0.094817, 0.047319, 0.033407, …
220	Sparus aurata	['Eukaryota', 'Metazoa', 'Chordata', 'Craniata', 'Vertebrata', 'Euteleostomi', 'Actinopterygii', 'Neopterygii', 'Teleostei', 'Neoteleostei', 'Acanthomorphata', 'Eupercaria', 'Spariformes', 'Sparidae', 'Sparus']	XP_030262597.1	544	[0.058088, 0.023087, 0.016257, 0.023087, 0.019401, 0.026338, 0.020165, 0.013437, 0.009865, 0.013016, 0.010672, 0.014586, 0.017138, 0.042364, 0.06312, 0.055536, 0.043307, 0.055536, 0.028695, 0.029376, 0.024393, 0.013016, 0.014783, 0.015694, 0.010926, 0.011342, 0.011903, 0.01204, 0.022306, 0.042364, 0.020876, 0.035586, 0.022306, 0.014586, 0.011518, 0.013613, 0.012727, 0.019401, 0.019109, 0.024826, …
221	Amphiprion ocellaris	['Eukaryota', 'Metazoa', 'Chordata', 'Craniata', 'Vertebrata', 'Euteleostomi', 'Actinopterygii', 'Neopterygii', 'Teleostei', 'Neoteleostei', 'Acanthomorphata', 'Ovalentaria', 'Pomacentridae', 'Amphiprion']	XP_023123129.1	543	[0.179055, 0.216401, 0.142424, 0.073402, 0.038042, 0.055536, 0.038858, 0.06312, 0.096677, 0.134866, 0.137348, 0.122885, 0.092881, 0.111485, 0.047319, 0.067594, 0.055536, 0.027463, 0.017138, 0.018106, 0.013016, 0.014783, 0.015344, 0.016021, 0.030003, 0.060549, 0.029376, 0.047319, 0.029376, 0.019401, 0.015078, 0.017797, 0.016528, 0.023087, 0.023087, 0.034884, 0.023963, 0.027463, 0.059222, 0.102787,…
222	Alligator sinensis	['Eukaryota', 'Metazoa', 'Chordata', 'Craniata', 'Vertebrata', 'Euteleostomi', 'Testudines + Archosauria group', 'Archosauria', 'Crocodylia', 'Alligatoridae', 'Alligatorinae', 'Alligator']	XP_006017467.1	540	[0.707965, 0.525368, 0.494003, 0.509769, 0.490133, 0.497853, 0.476583, 0.486429, 0.497853, 0.486429, 0.5017, 0.497853, 0.497853, 0.497853, 0.461924, 0.476583, 0.5017, 0.505461, 0.509769, 0.529623, 0.521092, 0.465241, 0.538167, 0.529623, 0.538167, 0.56648, 0.58069, 0.608892, 0.585406, 0.59508, 0.613573, 0.613573, 0.653063, 0.661982, 0.671169, 0.712013, 0.661982, 0.661982, 0.680603, 0.671169, 0.657…
223	Octodon degus	['Eukaryota', 'Metazoa', 'Chordata', 'Craniata', 'Vertebrata', 'Euteleostomi', 'Mammalia', 'Eutheria', 'Euarchontoglires', 'Glires', 'Rodentia', 'Hystricognathi', 'Octodontidae', 'Octodon']	XP_023561301.1	540	[0.066181, 0.106997, 0.042364, 0.069024, 0.040537, 0.073402, 0.120615, 0.17593, 0.139895, 0.170161, 0.225814, 0.264545, 0.219301, 0.264545, 0.179055, 0.088832, 0.058088, 0.055536, 0.034068, 0.03976, 0.043307, 0.06312, 0.064632, 0.127496, 0.076542, 0.127496, 0.071867, 0.03976, 0.034068, 0.056825, 0.032677, 0.016826, 0.016528, 0.016826, 0.010672, 0.016021, 0.032017, 0.060549, 0.049374, 0.085092, 0.…
224	Sander lucioperca	['Eukaryota', 'Metazoa', 'Chordata', 'Craniata', 'Vertebrata', 'Euteleostomi', 'Actinopterygii', 'Neopterygii', 'Teleostei', 'Neoteleostei', 'Acanthomorphata', 'Eupercaria', 'Perciformes', 'Percoidei', 'Percidae', 'Luciopercinae', 'Sander']	XP_031173921.1	539	[0.0704, 0.096677, 0.059222, 0.038858, 0.021381, 0.031287, 0.023534, 0.037156, 0.058088, 0.085092, 0.088832, 0.079919, 0.0704, 0.092881, 0.047319, 0.047319, 0.037156, 0.017138, 0.019401, 0.020876, 0.014783, 0.015694, 0.016528, 0.017447, 0.028107, 0.059222, 0.025762, 0.042364, 0.026892, 0.018106, 0.014315, 0.016826, 0.017138, 0.023534, 0.021816, 0.030003, 0.021381, 0.024393, 0.058088, 0.102787, 0.…
225	Vicugna pacos	['Eukaryota', 'Metazoa', 'Chordata', 'Craniata', 'Vertebrata', 'Euteleostomi', 'Mammalia', 'Eutheria', 'Laurasiatheria', 'Cetartiodactyla', 'Tylopoda', 'Camelidae', 'Vicugna']	XP_031541000.1	539	[0.275179, 0.335645, 0.21291, 0.25406, 0.185198, 0.257454, 0.321458, 0.380708, 0.380708, 0.40511, 0.450668, 0.480142, 0.4292, 0.458154, 0.461924, 0.356642, 0.257454, 0.25031, 0.196879, 0.194234, 0.200174, 0.203355, 0.206376, 0.298791, 0.225814, 0.301917, 0.222385, 0.155435, 0.137348, 0.15284, 0.106997, 0.058088, 0.055536, 0.059222, 0.036378, 0.044297, 0.060549, 0.111485, 0.111485, 0.15284, 0.1730…
226	Apteryx mantelli mantelli	['Eukaryota', 'Metazoa', 'Chordata', 'Craniata', 'Vertebrata', 'Euteleostomi', 'Archelosauria', 'Archosauria', 'Dinosauria', 'Saurischia', 'Theropoda', 'Coelurosauria', 'Aves', 'Palaeognathae', 'Apterygiformes', 'Apterygidae', 'Apteryx', 'Apteryx mantelli']	XP_013808514.1	538	[0.129801, 0.127496, 0.155435, 0.139895, 0.170161, 0.200174, 0.191378, 0.185198, 0.203355, 0.225814, 0.247041, 0.243554, 0.21291, 0.21291, 0.222385, 0.264545, 0.370445, 0.414856, 0.356642, 0.356642, 0.36309, 0.370445, 0.40511, 0.408655, 0.458154, 0.42561, 0.42561, 0.454136, 0.486429, 0.51388, 0.517562, 0.534167, 0.529623, 0.486429, 0.490133, 0.483068, 0.480142, 0.472492, 0.398279, 0.465241, 0.534…
227	Perca flavescens	['Eukaryota', 'Metazoa', 'Chordata', 'Craniata', 'Vertebrata', 'Euteleostomi', 'Actinopterygii', 'Neopterygii', 'Teleostei', 'Neoteleostei', 'Acanthomorphata', 'Eupercaria', 'Perciformes', 'Percoidei', 'Percidae', 'Percinae', 'Perca']	XP_028455852.1	538	[0.055536, 0.078022, 0.048328, 0.066181, 0.033407, 0.048328, 0.034884, 0.055536, 0.085092, 0.120615, 0.122885, 0.111485, 0.098513, 0.147574, 0.078022, 0.078022, 0.06312, 0.026338, 0.030611, 0.033407, 0.022667, 0.023963, 0.025316, 0.026892, 0.029376, 0.06184, 0.026892, 0.044297, 0.028107, 0.018787, 0.014586, 0.017138, 0.017447, 0.023963, 0.022667, 0.031287, 0.021816, 0.024826, 0.059222, 0.10481, 0…
228	Astyanax mexicanus	['Eukaryota', 'Metazoa', 'Chordata', 'Craniata', 'Vertebrata', 'Euteleostomi', 'Actinopterygii', 'Neopterygii', 'Teleostei', 'Ostariophysi', 'Characiformes', 'Characoidei', 'Characidae', 'Characidae incertae sedis', 'Astyanax clade', 'Astyanax']	XP_007233809.2	537	[0.129801, 0.161087, 0.079919, 0.120615, 0.085092, 0.134866, 0.194234, 0.25406, 0.278302, 0.301917, 0.349426, 0.387226, 0.335645, 0.324872, 0.30533, 0.30533, 0.229226, 0.216401, 0.158265, 0.164327, 0.179055, 0.182256, 0.194234, 0.291804, 0.196879, 0.264545, 0.182256, 0.106997, 0.078022, 0.085092, 0.05306, 0.026338, 0.024826, 0.045352, 0.030003, 0.034068, 0.036378, 0.071867, 0.06184, 0.096677, 0.0…
229	Seriola lalandi dorsalis	['Eukaryota', 'Metazoa', 'Chordata', 'Craniata', 'Vertebrata', 'Euteleostomi', 'Actinopterygii', 'Neopterygii', 'Teleostei', 'Neoteleostei', 'Acanthomorphata', 'Carangaria', 'Carangiformes', 'Carangidae', 'Seriola']	XP_023281950.1	537	[0.100716, 0.137348, 0.085092, 0.111485, 0.056825, 0.079919, 0.056825, 0.086953, 0.127496, 0.173081, 0.173081, 0.155435, 0.139895, 0.170161, 0.083462, 0.085092, 0.071867, 0.031287, 0.040537, 0.043307, 0.028695, 0.030003, 0.031287, 0.033407, 0.035586, 0.071867, 0.033407, 0.055536, 0.034068, 0.022306, 0.017447, 0.020165, 0.018787, 0.025316, 0.023963, 0.037156, 0.027463, 0.031287, 0.0704, 0.120615, …
230	Seriola dumerili	['Eukaryota', 'Metazoa', 'Chordata', 'Craniata', 'Vertebrata', 'Euteleostomi', 'Actinopterygii', 'Neopterygii', 'Teleostei', 'Neoteleostei', 'Acanthomorphata', 'Carangaria', 'Carangiformes', 'Carangidae', 'Seriola']	XP_022595506.1	536	[0.102787, 0.139895, 0.086953, 0.116183, 0.058088, 0.081712, 0.058088, 0.090864, 0.129801, 0.17593, 0.179055, 0.158265, 0.142424, 0.17593, 0.086953, 0.088832, 0.073402, 0.032017, 0.041405, 0.045352, 0.030003, 0.031287, 0.032677, 0.034068, 0.036378, 0.073402, 0.034068, 0.056825, 0.034884, 0.022667, 0.017797, 0.020522, 0.019109, 0.025762, 0.024393, 0.038042, 0.028695, 0.032677, 0.073402, 0.122885, …
231	Corvus brachyrhynchos	['Eukaryota', 'Metazoa', 'Chordata', 'Craniata', 'Vertebrata', 'Euteleostomi', 'Archelosauria', 'Archosauria', 'Dinosauria', 'Saurischia', 'Theropoda', 'Coelurosauria', 'Aves', 'Neognathae', 'Passeriformes', 'Corvoidea', 'Corvidae', 'Corvus']	XP_008635806.1	534	[0.031287, 0.022306, 0.035586, 0.060549, 0.078022, 0.074921, 0.092881, 0.081712, 0.100716, 0.120615, 0.11371, 0.092881, 0.120615, 0.10481, 0.102787, 0.069024, 0.109221, 0.15008, 0.15284, 0.21291, 0.275179, 0.352862, 0.352862, 0.346032, 0.332115, 0.332115, 0.366687, 0.366687, 0.41194, 0.408655, 0.41194, 0.476583, 0.517562, 0.545602, 0.549308, 0.575842, 0.642678, 0.648219, 0.648219, 0.703578, 0.608…
232	Columba livia	['Eukaryota', 'Metazoa', 'Chordata', 'Craniata', 'Vertebrata', 'Euteleostomi', 'Archelosauria', 'Archosauria', 'Dinosauria', 'Saurischia', 'Theropoda', 'Coelurosauria', 'Aves', 'Neognathae', 'Columbiformes', 'Columbidae', 'Columba']	XP_021144121.1	534	[0.102787, 0.132295, 0.122885, 0.15008, 0.132295, 0.158265, 0.185198, 0.173081, 0.164327, 0.185198, 0.206376, 0.158265, 0.200174, 0.182256, 0.185198, 0.18812, 0.232838, 0.308712, 0.271506, 0.346032, 0.335645, 0.328603, 0.366687, 0.401658, 0.40511, 0.450668, 0.450668, 0.447574, 0.486429, 0.553315, 0.557691, 0.570702, 0.642678, 0.661982, 0.666105, 0.720929, 0.716283, 0.712013, 0.604312, 0.712013, 0…
233	Danio rerio	['Eukaryota', 'Metazoa', 'Chordata', 'Craniata', 'Vertebrata', 'Euteleostomi', 'Actinopterygii', 'Neopterygii', 'Teleostei', 'Ostariophysi', 'Cypriniformes', 'Cyprinidae', 'Danio']	NP_571587.2	532	[0.291804, 0.324872, 0.239899, 0.170161, 0.098513, 0.132295, 0.094817, 0.139895, 0.18812, 0.239899, 0.232838, 0.271506, 0.328603, 0.332115, 0.229226, 0.232838, 0.291804, 0.17593, 0.109221, 0.090864, 0.060549, 0.06312, 0.067594, 0.069024, 0.11371, 0.185198, 0.100716, 0.15284, 0.100716, 0.06312, 0.046336, 0.060549, 0.03976, 0.033407, 0.031287, 0.042364, 0.028107, 0.032017, 0.067594, 0.111485, 0.096…
234	Antrostomus carolinensis	['Eukaryota', 'Metazoa', 'Chordata', 'Craniata', 'Vertebrata', 'Euteleostomi', 'Archelosauria', 'Archosauria', 'Dinosauria', 'Saurischia', 'Theropoda', 'Coelurosauria', 'Aves', 'Neognathae', 'Caprimulgimorphae', 'Caprimulgiformes', 'Caprimulgidae', 'Antrostomus']	XP_010172599.1	531	[0.436924, 0.454136, 0.476583, 0.494003, 0.509769, 0.521092, 0.454136, 0.476583, 0.444081, 0.458154, 0.5017, 0.525368, 0.525368, 0.59014, 0.585406, 0.58069, 0.618285, 0.648219, 0.653063, 0.675549, 0.720929, 0.754692, 0.754692, 0.750527, 0.745909, 0.745909, 0.671169, 0.712013, 0.707965, 0.775545, 0.775545, 0.741537, 0.771762, 0.779859, 0.788093, 0.788093, 0.791621, 0.788093, 0.76285, 0.759478, 0.7…
235	Tauraco erythrolophus	['Eukaryota', 'Metazoa', 'Chordata', 'Craniata', 'Vertebrata', 'Euteleostomi', 'Archelosauria', 'Archosauria', 'Dinosauria', 'Saurischia', 'Theropoda', 'Coelurosauria', 'Aves', 'Neognathae', 'Musophagiformes', 'Musophagidae', 'Tauraco']	XP_009986609.1	530	[0.56648, 0.570702, 0.575842, 0.59508, 0.608892, 0.622677, 0.653063, 0.575842, 0.59508, 0.562014, 0.575842, 0.657645, 0.657645, 0.685117, 0.690604, 0.690604, 0.707965, 0.728858, 0.724957, 0.720929, 0.73685, 0.724957, 0.745909, 0.788093, 0.779859, 0.771762, 0.767246, 0.680603, 0.754692, 0.745909, 0.73685, 0.733139, 0.680603, 0.690604, 0.699094, 0.733139, 0.733139, 0.745909, 0.745909, 0.741537, 0.7…
236	Lingula anatina	['Eukaryota', 'Metazoa', 'Lophotrochozoa', 'Brachiopoda', 'Linguliformea', 'Lingulata', 'Lingulida', 'Linguloidea', 'Lingulidae', 'Lingula']	XP_013388564.1	530	[0.352862, 0.25406, 0.284882, 0.17593, 0.203355, 0.25406, 0.216401, 0.167087, 0.132295, 0.15008, 0.179055, 0.21291, 0.239899, 0.194234, 0.219301, 0.219301, 0.161087, 0.100716, 0.090864, 0.059222, 0.055536, 0.041405, 0.0704, 0.085092, 0.15008, 0.155435, 0.147574, 0.216401, 0.288399, 0.30533, 0.308712, 0.311707, 0.284882, 0.21291, 0.284882, 0.268042, 0.200174, 0.268042, 0.335645, 0.41194, 0.394753,…
237	Echeneis naucrates	['Eukaryota', 'Metazoa', 'Chordata', 'Craniata', 'Vertebrata', 'Euteleostomi', 'Actinopterygii', 'Neopterygii', 'Teleostei', 'Neoteleostei', 'Acanthomorphata', 'Carangaria', 'Carangiformes', 'Echeneidae', 'Echeneis']	XP_029365367.1	530	[0.047319, 0.071867, 0.043307, 0.029376, 0.017138, 0.024826, 0.019109, 0.030003, 0.046336, 0.0704, 0.071867, 0.06312, 0.048328, 0.064632, 0.028695, 0.035586, 0.028695, 0.015344, 0.018415, 0.019401, 0.013437, 0.013821, 0.014315, 0.014783, 0.023963, 0.047319, 0.023087, 0.037156, 0.023534, 0.015694, 0.012491, 0.014586, 0.013265, 0.0198, 0.018787, 0.024393, 0.017138, 0.019401, 0.03976, 0.073402, 0.06…
238	Cottoperca gobio	['Eukaryota', 'Metazoa', 'Chordata', 'Craniata', 'Vertebrata', 'Euteleostomi', 'Actinopterygii', 'Neopterygii', 'Teleostei', 'Neoteleostei', 'Acanthomorphata', 'Eupercaria', 'Perciformes', 'Notothenioidei', 'Bovichtidae', 'Cottoperca']	XP_029292581.1	529	[0.045352, 0.067594, 0.049374, 0.069024, 0.045352, 0.06184, 0.033407, 0.046336, 0.033407, 0.05306, 0.079919, 0.118441, 0.164327, 0.147574, 0.129801, 0.158265, 0.090864, 0.088832, 0.0704, 0.033407, 0.038042, 0.041405, 0.026892, 0.028107, 0.029376, 0.031287, 0.034068, 0.071867, 0.036378, 0.06184, 0.036378, 0.022667, 0.017447, 0.020165, 0.018787, 0.026338, 0.024826, 0.032677, 0.022306, 0.025316, 0.0…
239	Oreochromis niloticus	['Eukaryota', 'Metazoa', 'Chordata', 'Craniata', 'Vertebrata', 'Euteleostomi', 'Actinopterygii', 'Neopterygii', 'Teleostei', 'Neoteleostei', 'Acanthomorphata', 'Ovalentaria', 'Cichlomorphae', 'Cichliformes', 'Cichlidae', 'African cichlids', 'Pseudocrenilabrinae', 'Oreochromini', 'Oreochromis']	XP_003446480.1	528	[0.037156, 0.055536, 0.032677, 0.021381, 0.012727, 0.018415, 0.013821, 0.021816, 0.034068, 0.051831, 0.054297, 0.050641, 0.043307, 0.055536, 0.034068, 0.034068, 0.025762, 0.015344, 0.016826, 0.018106, 0.012491, 0.014315, 0.015344, 0.016021, 0.027463, 0.03976, 0.022667, 0.037156, 0.023087, 0.015078, 0.011903, 0.014315, 0.013265, 0.018787, 0.018415, 0.022667, 0.015344, 0.018415, 0.032677, 0.06312, …
240	Oreochromis aureus	['Eukaryota', 'Metazoa', 'Chordata', 'Craniata', 'Vertebrata', 'Euteleostomi', 'Actinopterygii', 'Neopterygii', 'Teleostei', 'Neoteleostei', 'Acanthomorphata', 'Ovalentaria', 'Cichlomorphae', 'Cichliformes', 'Cichlidae', 'African cichlids', 'Pseudocrenilabrinae', 'Oreochromini', 'Oreochromis']	XP_031595607.1	528	[0.037156, 0.055536, 0.032677, 0.021381, 0.012727, 0.018415, 0.013821, 0.021816, 0.034068, 0.051831, 0.054297, 0.050641, 0.043307, 0.055536, 0.034068, 0.034068, 0.025762, 0.015344, 0.016826, 0.018106, 0.012491, 0.014315, 0.015344, 0.016021, 0.027463, 0.03976, 0.022667, 0.037156, 0.023087, 0.015078, 0.011903, 0.014315, 0.013265, 0.018787, 0.018415, 0.022306, 0.015344, 0.018415, 0.032677, 0.06312, …
241	Phalacrocorax carbo	['Eukaryota', 'Metazoa', 'Chordata', 'Craniata', 'Vertebrata', 'Euteleostomi', 'Archelosauria', 'Archosauria', 'Dinosauria', 'Saurischia', 'Theropoda', 'Coelurosauria', 'Aves', 'Neognathae', 'Pelecaniformes', 'Phalacrocoracidae', 'Phalacrocorax']	XP_009499624.1	527	[0.40511, 0.42561, 0.444081, 0.422041, 0.447574, 0.468512, 0.494003, 0.440853, 0.465241, 0.436924, 0.450668, 0.51388, 0.517562, 0.549308, 0.553315, 0.549308, 0.570702, 0.59917, 0.59508, 0.59014, 0.604312, 0.671169, 0.690604, 0.699094, 0.728858, 0.720929, 0.716283, 0.604312, 0.690604, 0.675549, 0.741537, 0.750527, 0.703578, 0.720929, 0.720929, 0.750527, 0.750527, 0.759478, 0.76285, 0.759478, 0.750…
242	Tyto alba	['Eukaryota', 'Metazoa', 'Chordata', 'Craniata', 'Vertebrata', 'Euteleostomi', 'Archelosauria', 'Archosauria', 'Dinosauria', 'Saurischia', 'Theropoda', 'Coelurosauria', 'Aves', 'Neognathae', 'Strigiformes', 'Tytonidae', 'Tyto']	XP_009966663.1	527	[0.42561, 0.444081, 0.458154, 0.480142, 0.5017, 0.517562, 0.545602, 0.486429, 0.436924, 0.394753, 0.41194, 0.468512, 0.472492, 0.497853, 0.5017, 0.497853, 0.517562, 0.534167, 0.557691, 0.553315, 0.56648, 0.613573, 0.632174, 0.63748, 0.626927, 0.622677, 0.613573, 0.529623, 0.608892, 0.675549, 0.767246, 0.76285, 0.666105, 0.680603, 0.690604, 0.716283, 0.716283, 0.728858, 0.73685, 0.703578, 0.699094…
243	Echinops telfairi	['Eukaryota', 'Metazoa', 'Chordata', 'Craniata', 'Vertebrata', 'Euteleostomi', 'Mammalia', 'Eutheria', 'Afrotheria', 'Tenrecidae', 'Tenrecinae', 'Echinops']	XP_012861217.1	527	[0.164327, 0.225814, 0.111485, 0.15008, 0.096677, 0.069024, 0.11371, 0.167087, 0.170161, 0.196879, 0.25406, 0.284882, 0.229226, 0.26085, 0.209395, 0.120615, 0.064632, 0.06184, 0.040537, 0.046336, 0.049374, 0.051831, 0.047319, 0.096677, 0.055536, 0.092881, 0.106997, 0.06312, 0.05306, 0.064632, 0.041405, 0.022667, 0.022306, 0.024393, 0.018415, 0.024826, 0.050641, 0.094817, 0.079919, 0.122885, 0.098…
244	Leptosomus discolor	['Eukaryota', 'Metazoa', 'Chordata', 'Craniata', 'Vertebrata', 'Euteleostomi', 'Archelosauria', 'Archosauria', 'Dinosauria', 'Saurischia', 'Theropoda', 'Coelurosauria', 'Aves', 'Neognathae', 'Coraciiformes', 'Leptosomidae', 'Leptosomus']	XP_009953043.1	526	[0.472492, 0.486429, 0.494003, 0.472492, 0.509769, 0.525368, 0.553315, 0.497853, 0.521092, 0.486429, 0.5017, 0.56648, 0.570702, 0.613573, 0.63748, 0.632174, 0.661982, 0.703578, 0.694846, 0.699094, 0.694846, 0.775545, 0.775545, 0.779859, 0.801317, 0.788093, 0.720929, 0.716283, 0.775545, 0.784345, 0.823549, 0.819762, 0.788093, 0.791621, 0.81615, 0.805026, 0.812494, 0.81615, 0.805026, 0.801317, 0.78…
245	Colius striatus	['Eukaryota', 'Metazoa', 'Chordata', 'Craniata', 'Vertebrata', 'Euteleostomi', 'Archelosauria', 'Archosauria', 'Dinosauria', 'Saurischia', 'Theropoda', 'Coelurosauria', 'Aves', 'Neognathae', 'Coliiformes', 'Coliidae', 'Colius']	XP_010201827.1	526	[0.525368, 0.529623, 0.549308, 0.51388, 0.553315, 0.570702, 0.59508, 0.529623, 0.549308, 0.51388, 0.525368, 0.604312, 0.608892, 0.648219, 0.666105, 0.675549, 0.703578, 0.741537, 0.626927, 0.63748, 0.653063, 0.642678, 0.671169, 0.685117, 0.716283, 0.690604, 0.680603, 0.59508, 0.716283, 0.716283, 0.784345, 0.775545, 0.745909, 0.642678, 0.653063, 0.680603, 0.680603, 0.690604, 0.699094, 0.801317, 0.7…
246	Pundamilia nyererei	['Eukaryota', 'Metazoa', 'Chordata', 'Craniata', 'Vertebrata', 'Euteleostomi', 'Actinopterygii', 'Neopterygii', 'Teleostei', 'Neoteleostei', 'Acanthomorphata', 'Ovalentaria', 'Cichlomorphae', 'Cichliformes', 'Cichlidae', 'African cichlids', 'Pseudocrenilabrinae', 'Haplochromini', 'Pundamilia']	XP_005747351.1	525	[0.038042, 0.056825, 0.033407, 0.021816, 0.013016, 0.018787, 0.014075, 0.022306, 0.034884, 0.05306, 0.055536, 0.051831, 0.044297, 0.058088, 0.034884, 0.034884, 0.025762, 0.015344, 0.017138, 0.018106, 0.012491, 0.014586, 0.015344, 0.016021, 0.027463, 0.03976, 0.022306, 0.037156, 0.023087, 0.015078, 0.011669, 0.014075, 0.013265, 0.018415, 0.018415, 0.022306, 0.015344, 0.018415, 0.032677, 0.06312, 0…
247	Haplochromis burtoni	['Eukaryota', 'Metazoa', 'Chordata', 'Craniata', 'Vertebrata', 'Euteleostomi', 'Actinopterygii', 'Neopterygii', 'Teleostei', 'Neoteleostei', 'Acanthomorphata', 'Ovalentaria', 'Cichlomorphae', 'Cichliformes', 'Cichlidae', 'African cichlids', 'Pseudocrenilabrinae', 'Haplochromini', 'Haplochromis']	XP_005945716.1	525	[0.038042, 0.056825, 0.033407, 0.021816, 0.013016, 0.018787, 0.014075, 0.022306, 0.034884, 0.05306, 0.055536, 0.051831, 0.044297, 0.058088, 0.034884, 0.034884, 0.025762, 0.015344, 0.017138, 0.018106, 0.012491, 0.014586, 0.015344, 0.016021, 0.027463, 0.03976, 0.022306, 0.037156, 0.023087, 0.015078, 0.011669, 0.014075, 0.013265, 0.018415, 0.018415, 0.022306, 0.015344, 0.018415, 0.032677, 0.06312, 0…
248	Cariama cristata	['Eukaryota', 'Metazoa', 'Chordata', 'Craniata', 'Vertebrata', 'Euteleostomi', 'Archelosauria', 'Archosauria', 'Dinosauria', 'Saurischia', 'Theropoda', 'Coelurosauria', 'Aves', 'Neognathae', 'Cariamiformes', 'Cariamidae', 'Cariama']	XP_009700452.1	525	[0.454136, 0.468512, 0.480142, 0.454136, 0.476583, 0.494003, 0.521092, 0.465241, 0.486429, 0.458154, 0.472492, 0.538167, 0.541878, 0.570702, 0.575842, 0.56648, 0.585406, 0.613573, 0.604312, 0.59917, 0.618285, 0.661982, 0.685117, 0.690604, 0.724957, 0.716283, 0.712013, 0.622677, 0.707965, 0.699094, 0.76285, 0.759478, 0.720929, 0.733139, 0.73685, 0.767246, 0.767246, 0.775545, 0.779859, 0.775545, 0.…
249	Maylandia zebra	['Eukaryota', 'Metazoa', 'Chordata', 'Craniata', 'Vertebrata', 'Euteleostomi', 'Actinopterygii', 'Neopterygii', 'Teleostei', 'Neoteleostei', 'Acanthomorphata', 'Ovalentaria', 'Cichlomorphae', 'Cichliformes', 'Cichlidae', 'African cichlids', 'Pseudocrenilabrinae', 'Haplochromini', 'Maylandia', 'Maylandia zebra complex']	XP_012779401.1	525	[0.037156, 0.055536, 0.032677, 0.021381, 0.012727, 0.018415, 0.013821, 0.021816, 0.034068, 0.051831, 0.054297, 0.050641, 0.043307, 0.056825, 0.034068, 0.034068, 0.025762, 0.015344, 0.016826, 0.018106, 0.012491, 0.014586, 0.015344, 0.016021, 0.027463, 0.03976, 0.022667, 0.037156, 0.023087, 0.015078, 0.011903, 0.014075, 0.013265, 0.018787, 0.018415, 0.022306, 0.015344, 0.018415, 0.032677, 0.06312, …
250	Astatotilapia calliptera	['Eukaryota', 'Metazoa', 'Chordata', 'Craniata', 'Vertebrata', 'Euteleostomi', 'Actinopterygii', 'Neopterygii', 'Teleostei', 'Neoteleostei', 'Acanthomorphata', 'Ovalentaria', 'Cichlomorphae', 'Cichliformes', 'Cichlidae', 'African cichlids', 'Pseudocrenilabrinae', 'Haplochromini', 'Astatotilapia']	XP_026021736.1	525	[0.037156, 0.055536, 0.032677, 0.021381, 0.012727, 0.018415, 0.013821, 0.021816, 0.034068, 0.051831, 0.054297, 0.050641, 0.043307, 0.056825, 0.034068, 0.034068, 0.025762, 0.015344, 0.016826, 0.018106, 0.012491, 0.014586, 0.015344, 0.016021, 0.027463, 0.03976, 0.022667, 0.037156, 0.023087, 0.015078, 0.011903, 0.014075, 0.013265, 0.018787, 0.018415, 0.022306, 0.015344, 0.018415, 0.032677, 0.06312, …
251	Balearica regulorum gibbericeps	['Eukaryota', 'Metazoa', 'Chordata', 'Craniata', 'Vertebrata', 'Euteleostomi', 'Archelosauria', 'Archosauria', 'Dinosauria', 'Saurischia', 'Theropoda', 'Coelurosauria', 'Aves', 'Neognathae', 'Gruiformes', 'Gruidae', 'Balearica']	XP_010310493.1	524	[0.390993, 0.408655, 0.422041, 0.40511, 0.4292, 0.450668, 0.480142, 0.4292, 0.454136, 0.42561, 0.447574, 0.505461, 0.509769, 0.538167, 0.545602, 0.549308, 0.575842, 0.604312, 0.59917, 0.59508, 0.618285, 0.661982, 0.685117, 0.690604, 0.716283, 0.707965, 0.699094, 0.608892, 0.690604, 0.680603, 0.745909, 0.73685, 0.707965, 0.712013, 0.754692, 0.741537, 0.750527, 0.759478, 0.759478, 0.754692, 0.75469…
252	Archocentrus centrarchus	['Eukaryota', 'Metazoa', 'Chordata', 'Craniata', 'Vertebrata', 'Euteleostomi', 'Actinopterygii', 'Neopterygii', 'Teleostei', 'Neoteleostei', 'Acanthomorphata', 'Ovalentaria', 'Cichlomorphae', 'Cichliformes', 'Cichlidae', 'New World cichlids', 'Cichlasomatinae', 'Heroini', 'Archocentrus']	XP_030580805.1	524	[0.0704, 0.098513, 0.059222, 0.038042, 0.020876, 0.031287, 0.023087, 0.037156, 0.059222, 0.086953, 0.090864, 0.079919, 0.0704, 0.073402, 0.041405, 0.041405, 0.032677, 0.017447, 0.019401, 0.021381, 0.014586, 0.016826, 0.018106, 0.018787, 0.032017, 0.045352, 0.023534, 0.038042, 0.023534, 0.015344, 0.01204, 0.014586, 0.013613, 0.019109, 0.018787, 0.024393, 0.016528, 0.019109, 0.036378, 0.069024, 0.0…
253	Apaloderma vittatum	['Eukaryota', 'Metazoa', 'Chordata', 'Craniata', 'Vertebrata', 'Euteleostomi', 'Archelosauria', 'Archosauria', 'Dinosauria', 'Saurischia', 'Theropoda', 'Coelurosauria', 'Aves', 'Neognathae', 'Trogoniformes', 'Trogonidae', 'Apaloderma']	XP_009868131.1	523	[0.444081, 0.458154, 0.472492, 0.436924, 0.494003, 0.51388, 0.538167, 0.472492, 0.486429, 0.454136, 0.468512, 0.534167, 0.534167, 0.56648, 0.58069, 0.585406, 0.622677, 0.622677, 0.661982, 0.666105, 0.671169, 0.720929, 0.745909, 0.750527, 0.788093, 0.76285, 0.690604, 0.685117, 0.779859, 0.775545, 0.819762, 0.819762, 0.791621, 0.823549, 0.823549, 0.823549, 0.827927, 0.83125, 0.823549, 0.791621, 0.8…
254	Buceros rhinoceros silvestris	['Eukaryota', 'Metazoa', 'Chordata', 'Craniata', 'Vertebrata', 'Euteleostomi', 'Archelosauria', 'Archosauria', 'Dinosauria', 'Saurischia', 'Theropoda', 'Coelurosauria', 'Aves', 'Neognathae', 'Bucerotiformes', 'Bucerotidae', 'Buceros']	XP_010133902.1	523	[0.394753, 0.41194, 0.42561, 0.394753, 0.422041, 0.444081, 0.468512, 0.414856, 0.436924, 0.41194, 0.4292, 0.490133, 0.494003, 0.521092, 0.525368, 0.529623, 0.56648, 0.604312, 0.529623, 0.534167, 0.545602, 0.59508, 0.622677, 0.622677, 0.657645, 0.648219, 0.63748, 0.653063, 0.73685, 0.733139, 0.779859, 0.76285, 0.728858, 0.733139, 0.779859, 0.775545, 0.779859, 0.775545, 0.775545, 0.834292, 0.83125,…
255	Pygocentrus nattereri	['Eukaryota', 'Metazoa', 'Chordata', 'Craniata', 'Vertebrata', 'Euteleostomi', 'Actinopterygii', 'Neopterygii', 'Teleostei', 'Ostariophysi', 'Characiformes', 'Characoidei', 'Pygocentrus']	XP_017569240.1	523	[0.185198, 0.216401, 0.116183, 0.164327, 0.11371, 0.17593, 0.243554, 0.30533, 0.324872, 0.349426, 0.398279, 0.433034, 0.374039, 0.366687, 0.339168, 0.342579, 0.268042, 0.25406, 0.196879, 0.203355, 0.219301, 0.30533, 0.321458, 0.418646, 0.318242, 0.387226, 0.30533, 0.209395, 0.167087, 0.17593, 0.125101, 0.06312, 0.059222, 0.10481, 0.073402, 0.081712, 0.083462, 0.15008, 0.137348, 0.194234, 0.196879…
256	Labrus bergylta	['Eukaryota', 'Metazoa', 'Chordata', 'Craniata', 'Vertebrata', 'Euteleostomi', 'Actinopterygii', 'Neopterygii', 'Teleostei', 'Neoteleostei', 'Acanthomorphata', 'Eupercaria', 'Labriformes', 'Labridae', 'Labrus']	XP_020507262.1	523	[0.11371, 0.081712, 0.109221, 0.0704, 0.047319, 0.025762, 0.038858, 0.027463, 0.044297, 0.069024, 0.100716, 0.106997, 0.137348, 0.139895, 0.173081, 0.106997, 0.10481, 0.083462, 0.042364, 0.046336, 0.051831, 0.033407, 0.035586, 0.037156, 0.038858, 0.069024, 0.132295, 0.071867, 0.118441, 0.071867, 0.044297, 0.037156, 0.045352, 0.028107, 0.034068, 0.033407, 0.041405, 0.027463, 0.032017, 0.064632, 0.…
257	Lottia gigantea	['Eukaryota', 'Metazoa', 'Lophotrochozoa', 'Mollusca', 'Gastropoda', 'Patellogastropoda', 'Lottioidea', 'Lottiidae', 'Lottia']	XP_009048089.1	522	[0.024393, 0.038042, 0.06312, 0.096677, 0.127496, 0.092881, 0.069024, 0.086953, 0.094817, 0.064632, 0.085092, 0.106997, 0.088832, 0.109221, 0.098513, 0.147574, 0.15284, 0.200174, 0.200174, 0.15008, 0.155435, 0.219301, 0.219301, 0.196879, 0.144935, 0.139895, 0.144935, 0.209395, 0.196879, 0.222385, 0.31487, 0.31487, 0.236433, 0.239899, 0.239899, 0.328603, 0.321458, 0.335645, 0.359901, 0.335645, 0.3…
258	Acanthisitta chloris	['Eukaryota', 'Metazoa', 'Chordata', 'Craniata', 'Vertebrata', 'Euteleostomi', 'Archelosauria', 'Archosauria', 'Dinosauria', 'Saurischia', 'Theropoda', 'Coelurosauria', 'Aves', 'Neognathae', 'Passeriformes', 'Acanthisittidae', 'Acanthisitta']	XP_009076908.1	522	[0.450668, 0.461924, 0.468512, 0.444081, 0.458154, 0.472492, 0.414856, 0.433034, 0.458154, 0.476583, 0.486429, 0.509769, 0.509769, 0.538167, 0.541878, 0.541878, 0.56648, 0.632174, 0.626927, 0.632174, 0.63748, 0.707965, 0.712013, 0.716283, 0.745909, 0.745909, 0.712013, 0.788093, 0.788093, 0.798249, 0.791621, 0.791621, 0.798249, 0.834292, 0.83125, 0.837511, 0.84206, 0.84206, 0.805026, 0.801317, 0.7…
259	Kryptolebias marmoratus	['Eukaryota', 'Metazoa', 'Chordata', 'Craniata', 'Vertebrata', 'Euteleostomi', 'Actinopterygii', 'Neopterygii', 'Teleostei', 'Neoteleostei', 'Acanthomorphata', 'Ovalentaria', 'Atherinomorphae', 'Cyprinodontiformes', 'Rivulidae', 'Kryptolebias']	XP_017294328.1	522	[0.079919, 0.106997, 0.064632, 0.030611, 0.017447, 0.025316, 0.018415, 0.030003, 0.048328, 0.074921, 0.076542, 0.067594, 0.058088, 0.073402, 0.031287, 0.030003, 0.022306, 0.01204, 0.013613, 0.014315, 0.010221, 0.011669, 0.01227, 0.012727, 0.023963, 0.047319, 0.022306, 0.038042, 0.017447, 0.011518, 0.009401, 0.010509, 0.010131, 0.013613, 0.013265, 0.024393, 0.017138, 0.0198, 0.044297, 0.081712, 0.…
260	Scleropages formosus	['Eukaryota', 'Metazoa', 'Chordata', 'Craniata', 'Vertebrata', 'Euteleostomi', 'Actinopterygii', 'Neopterygii', 'Teleostei', 'Osteoglossocephala', 'Osteoglossomorpha', 'Osteoglossiformes', 'Osteoglossidae', 'Scleropages']	XP_029110181.1	522	[0.015078, 0.022667, 0.0198, 0.016021, 0.010509, 0.015078, 0.011903, 0.019109, 0.030003, 0.047319, 0.051831, 0.040537, 0.058088, 0.102787, 0.111485, 0.10481, 0.079919, 0.085092, 0.044297, 0.047319, 0.032677, 0.038858, 0.041405, 0.03976, 0.067594, 0.122885, 0.060549, 0.100716, 0.06184, 0.038042, 0.028695, 0.034884, 0.037156, 0.028695, 0.026892, 0.041405, 0.028695, 0.031287, 0.069024, 0.122885, 0.1…
261	Merops nubicus	['Eukaryota', 'Metazoa', 'Chordata', 'Craniata', 'Vertebrata', 'Euteleostomi', 'Archelosauria', 'Archosauria', 'Dinosauria', 'Saurischia', 'Theropoda', 'Coelurosauria', 'Aves', 'Neognathae', 'Coraciiformes', 'Meropidae', 'Merops']	XP_008948660.1	520	[0.422041, 0.440853, 0.458154, 0.436924, 0.458154, 0.476583, 0.505461, 0.450668, 0.472492, 0.440853, 0.458154, 0.521092, 0.525368, 0.553315, 0.553315, 0.557691, 0.58069, 0.608892, 0.604312, 0.604312, 0.618285, 0.680603, 0.703578, 0.699094, 0.724957, 0.712013, 0.703578, 0.613573, 0.613573, 0.608892, 0.690604, 0.680603, 0.648219, 0.657645, 0.666105, 0.712013, 0.707965, 0.720929, 0.716283, 0.707965,…
262	Stegastes partitus	['Eukaryota', 'Metazoa', 'Chordata', 'Craniata', 'Vertebrata', 'Euteleostomi', 'Actinopterygii', 'Neopterygii', 'Teleostei', 'Neoteleostei', 'Acanthomorphata', 'Ovalentaria', 'Pomacentridae', 'Stegastes']	XP_008283952.1	518	[0.06312, 0.088832, 0.051831, 0.033407, 0.018415, 0.026892, 0.0198, 0.032017, 0.051831, 0.078022, 0.079919, 0.0704, 0.06184, 0.076542, 0.034884, 0.034884, 0.030003, 0.016257, 0.018106, 0.019401, 0.013437, 0.015694, 0.016528, 0.017138, 0.028695, 0.06312, 0.032677, 0.055536, 0.032677, 0.020522, 0.016021, 0.019109, 0.017797, 0.025316, 0.025316, 0.034884, 0.023087, 0.026892, 0.05306, 0.098513, 0.0850…
263	Pelecanus crispus	['Eukaryota', 'Metazoa', 'Chordata', 'Craniata', 'Vertebrata', 'Euteleostomi', 'Archelosauria', 'Archosauria', 'Dinosauria', 'Saurischia', 'Theropoda', 'Coelurosauria', 'Aves', 'Neognathae', 'Pelecaniformes', 'Pelecanidae', 'Pelecanus']	XP_009480411.1	518	[0.418646, 0.433034, 0.447574, 0.422041, 0.444081, 0.465241, 0.490133, 0.436924, 0.458154, 0.4292, 0.447574, 0.505461, 0.509769, 0.541878, 0.545602, 0.541878, 0.56648, 0.59508, 0.59508, 0.59508, 0.608892, 0.657645, 0.685117, 0.685117, 0.716283, 0.712013, 0.703578, 0.613573, 0.699094, 0.690604, 0.759478, 0.754692, 0.712013, 0.720929, 0.720929, 0.750527, 0.750527, 0.76285, 0.76285, 0.759478, 0.7546…
264	Xenopus tropicalis	['Eukaryota', 'Metazoa', 'Chordata', 'Craniata', 'Vertebrata', 'Euteleostomi', 'Amphibia', 'Batrachia', 'Anura', 'Pipoidea', 'Pipidae', 'Xenopodinae', 'Xenopus', 'Silurana']	NP_001011446.1	517	[0.092881, 0.059222, 0.030611, 0.050641, 0.032017, 0.059222, 0.098513, 0.15008, 0.15284, 0.118441, 0.164327, 0.203355, 0.229226, 0.26085, 0.206376, 0.147574, 0.15284, 0.147574, 0.102787, 0.098513, 0.10481, 0.120615, 0.17593, 0.268042, 0.158265, 0.236433, 0.185198, 0.120615, 0.102787, 0.127496, 0.132295, 0.098513, 0.090864, 0.059222, 0.038042, 0.043307, 0.074921, 0.122885, 0.11371, 0.15008, 0.2129…
265	Fundulus heteroclitus	['Eukaryota', 'Metazoa', 'Chordata', 'Craniata', 'Vertebrata', 'Euteleostomi', 'Actinopterygii', 'Neopterygii', 'Teleostei', 'Neoteleostei', 'Acanthomorphata', 'Ovalentaria', 'Atherinomorphae', 'Cyprinodontiformes', 'Fundulidae', 'Fundulus']	XP_012736201.1	517	[0.006795, 0.009865, 0.014075, 0.010131, 0.008276, 0.010509, 0.008804, 0.010926, 0.009294, 0.008276, 0.006701, 0.007877, 0.007495, 0.013265, 0.030611, 0.037156, 0.048328, 0.050641, 0.044297, 0.069024, 0.034884, 0.035586, 0.026892, 0.014586, 0.014315, 0.015344, 0.010672, 0.01204, 0.012491, 0.013016, 0.021381, 0.044297, 0.021816, 0.037156, 0.022667, 0.014586, 0.011106, 0.013613, 0.01078, 0.015344, …
266	Anarrhichthys ocellatus	['Eukaryota', 'Metazoa', 'Chordata', 'Craniata', 'Vertebrata', 'Euteleostomi', 'Actinopterygii', 'Neopterygii', 'Teleostei', 'Neoteleostei', 'Acanthomorphata', 'Eupercaria', 'Perciformes', 'Cottioidei', 'Zoarcales', 'Anarhichadidae', 'Anarrhichthys']	XP_031727002.1	516	[0.086953, 0.118441, 0.073402, 0.100716, 0.050641, 0.073402, 0.050641, 0.081712, 0.122885, 0.170161, 0.170161, 0.158265, 0.139895, 0.17593, 0.106997, 0.10481, 0.083462, 0.041405, 0.048328, 0.05306, 0.034068, 0.035586, 0.038042, 0.03976, 0.042364, 0.090864, 0.046336, 0.076542, 0.045352, 0.026892, 0.020165, 0.024393, 0.022306, 0.032017, 0.030003, 0.040537, 0.026892, 0.032017, 0.064632, 0.111485, 0.…
267	Gavia stellata	['Eukaryota', 'Metazoa', 'Chordata', 'Craniata', 'Vertebrata', 'Euteleostomi', 'Archelosauria', 'Archosauria', 'Dinosauria', 'Saurischia', 'Theropoda', 'Coelurosauria', 'Aves', 'Neognathae', 'Gaviiformes', 'Gaviidae', 'Gavia']	XP_009817333.1	515	[0.805026, 0.745909, 0.754692, 0.76285, 0.779859, 0.788093, 0.791621, 0.788093, 0.745909, 0.754692, 0.798249, 0.819762, 0.849326, 0.846163, 0.879233, 0.901269, 0.889439, 0.889439, 0.852992, 0.876521, 0.862302, 0.905695, 0.899122, 0.901269, 0.903857, 0.903857, 0.901269, 0.903857, 0.882776, 0.84206, 0.798249, 0.76285, 0.728858, 0.728858, 0.618285, 0.58069, 0.541878, 0.557691, 0.541878, 0.59508, 0.5…
268	Charadrius vociferus	['Eukaryota', 'Metazoa', 'Chordata', 'Craniata', 'Vertebrata', 'Euteleostomi', 'Archelosauria', 'Archosauria', 'Dinosauria', 'Saurischia', 'Theropoda', 'Coelurosauria', 'Aves', 'Neognathae', 'Charadriiformes', 'Charadriidae', 'Charadrius']	XP_009878541.1	514	[0.685117, 0.59508, 0.680603, 0.754692, 0.745909, 0.754692, 0.805026, 0.812494, 0.805026, 0.745909, 0.771762, 0.779859, 0.775545, 0.716283, 0.745909, 0.666105, 0.707965, 0.703578, 0.812494, 0.795062, 0.73685, 0.707965, 0.671169, 0.538167, 0.538167, 0.553315, 0.549308, 0.505461, 0.497853, 0.541878, 0.618285, 0.608892, 0.642678, 0.642678, 0.712013, 0.694846, 0.788093, 0.767246, 0.76285, 0.73685, 0.…
269	Manis javanica	['Eukaryota', 'Metazoa', 'Chordata', 'Craniata', 'Vertebrata', 'Euteleostomi', 'Mammalia', 'Eutheria', 'Laurasiatheria', 'Pholidota', 'Manidae', 'Manis']	XP_017528261.1	511	[0.384043, 0.311707, 0.25406, 0.196879, 0.161087, 0.182256, 0.15008, 0.179055, 0.219301, 0.247041, 0.18812, 0.179055, 0.239899, 0.191378, 0.18812, 0.139895, 0.222385, 0.225814, 0.219301, 0.229226, 0.25031, 0.236433, 0.295083, 0.366687, 0.458154, 0.476583, 0.490133, 0.509769, 0.509769, 0.509769, 0.51388, 0.626927, 0.618285, 0.622677, 0.712013, 0.648219, 0.657645, 0.694846, 0.699094, 0.680603, 0.67…
270	Chlamydotis macqueenii	['Eukaryota', 'Metazoa', 'Chordata', 'Craniata', 'Vertebrata', 'Euteleostomi', 'Archelosauria', 'Archosauria', 'Dinosauria', 'Saurischia', 'Theropoda', 'Coelurosauria', 'Aves', 'Neognathae', 'Gruiformes', 'Otididae', 'Chlamydotis']	XP_010115715.1	509	[0.433034, 0.454136, 0.476583, 0.497853, 0.521092, 0.541878, 0.56648, 0.5017, 0.521092, 0.483068, 0.497853, 0.575842, 0.575842, 0.622677, 0.626927, 0.618285, 0.648219, 0.671169, 0.699094, 0.694846, 0.707965, 0.745909, 0.76285, 0.767246, 0.767246, 0.76285, 0.759478, 0.680603, 0.759478, 0.750527, 0.81615, 0.81615, 0.775545, 0.801317, 0.801317, 0.798249, 0.805026, 0.81615, 0.823549, 0.771762, 0.7755…
271	Acanthochromis polyacanthus	['Eukaryota', 'Metazoa', 'Chordata', 'Craniata', 'Vertebrata', 'Euteleostomi', 'Actinopterygii', 'Neopterygii', 'Teleostei', 'Neoteleostei', 'Acanthomorphata', 'Ovalentaria', 'Pomacentridae', 'Acanthochromis']	XP_022055729.1	506	[0.335645, 0.36309, 0.275179, 0.164327, 0.090864, 0.122885, 0.086953, 0.129801, 0.179055, 0.225814, 0.225814, 0.206376, 0.170161, 0.196879, 0.090864, 0.088832, 0.081712, 0.03976, 0.023534, 0.025316, 0.018106, 0.020876, 0.021816, 0.022306, 0.043307, 0.085092, 0.040537, 0.064632, 0.040537, 0.025762, 0.022306, 0.025762, 0.023963, 0.033407, 0.033407, 0.054297, 0.037156, 0.038042, 0.081712, 0.134866, …
272	Nipponia nippon	['Eukaryota', 'Metazoa', 'Chordata', 'Craniata', 'Vertebrata', 'Euteleostomi', 'Archelosauria', 'Archosauria', 'Dinosauria', 'Saurischia', 'Theropoda', 'Coelurosauria', 'Aves', 'Neognathae', 'Pelecaniformes', 'Threskiornithidae', 'Nipponia']	XP_009465293.1	505	[0.529623, 0.557691, 0.494003, 0.521092, 0.472492, 0.476583, 0.476583, 0.480142, 0.494003, 0.51388, 0.480142, 0.480142, 0.534167, 0.557691, 0.557691, 0.570702, 0.608892, 0.553315, 0.613573, 0.632174, 0.653063, 0.642678, 0.622677, 0.666105, 0.608892, 0.666105, 0.685117, 0.703578, 0.703578, 0.745909, 0.745909, 0.801317, 0.808535, 0.798249, 0.788093, 0.745909, 0.741537, 0.694846, 0.59917, 0.626927, …
273	Boleophthalmus pectinirostris	['Eukaryota', 'Metazoa', 'Chordata', 'Craniata', 'Vertebrata', 'Euteleostomi', 'Actinopterygii', 'Neopterygii', 'Teleostei', 'Neoteleostei', 'Acanthomorphata', 'Gobiaria', 'Gobiiformes', 'Gobioidei', 'Gobiidae', 'Oxudercinae', 'Boleophthalmus']	XP_020783041.1	505	[0.090864, 0.03976, 0.06312, 0.03976, 0.044297, 0.076542, 0.122885, 0.125101, 0.106997, 0.079919, 0.098513, 0.066181, 0.06184, 0.050641, 0.025762, 0.028695, 0.031287, 0.020522, 0.021381, 0.021816, 0.022667, 0.022667, 0.043307, 0.022306, 0.036378, 0.030003, 0.018415, 0.014075, 0.016528, 0.014783, 0.023087, 0.022667, 0.025762, 0.017447, 0.0198, 0.036378, 0.067594, 0.056825, 0.092881, 0.085092, 0.08…
274	Oryzias melastigma	['Eukaryota', 'Metazoa', 'Chordata', 'Craniata', 'Vertebrata', 'Euteleostomi', 'Actinopterygii', 'Neopterygii', 'Teleostei', 'Neoteleostei', 'Acanthomorphata', 'Ovalentaria', 'Atherinomorphae', 'Beloniformes', 'Adrianichthyidae', 'Oryziinae', 'Oryzias']	XP_024127964.1	505	[0.021816, 0.032677, 0.021381, 0.015694, 0.009977, 0.014075, 0.011106, 0.017797, 0.028107, 0.045352, 0.047319, 0.03976, 0.041405, 0.05306, 0.044297, 0.045352, 0.036378, 0.019109, 0.018787, 0.020522, 0.014586, 0.017138, 0.017797, 0.018787, 0.032017, 0.056825, 0.026892, 0.045352, 0.026338, 0.016826, 0.012727, 0.015078, 0.014586, 0.017447, 0.017447, 0.022306, 0.015344, 0.017447, 0.035586, 0.06184, 0…
275	Ixodes scapularis	['Eukaryota', 'Metazoa', 'Ecdysozoa', 'Arthropoda', 'Chelicerata', 'Arachnida', 'Acari', 'Parasitiformes', 'Ixodida', 'Ixodoidea', 'Ixodidae', 'Ixodinae', 'Ixodes']	XP_002416209.2	503	[0.26085, 0.167087, 0.222385, 0.216401, 0.243554, 0.275179, 0.301917, 0.339168, 0.390993, 0.408655, 0.401658, 0.436924, 0.40511, 0.370445, 0.321458, 0.225814, 0.225814, 0.232838, 0.26085, 0.275179, 0.359901, 0.359901, 0.447574, 0.352862, 0.384043, 0.390993, 0.332115, 0.332115, 0.328603, 0.225814, 0.232838, 0.257454, 0.185198, 0.179055, 0.203355, 0.222385, 0.311707, 0.232838, 0.216401, 0.200174, 0…
276	Propithecus coquereli	['Eukaryota', 'Metazoa', 'Chordata', 'Craniata', 'Vertebrata', 'Euteleostomi', 'Mammalia', 'Eutheria', 'Euarchontoglires', 'Primates', 'Strepsirrhini', 'Lemuriformes', 'Indriidae', 'Propithecus']	XP_012521127.1	503	[0.390993, 0.42561, 0.454136, 0.480142, 0.5017, 0.468512, 0.472492, 0.486429, 0.521092, 0.538167, 0.490133, 0.468512, 0.476583, 0.461924, 0.476583, 0.490133, 0.486429, 0.541878, 0.541878, 0.622677, 0.575842, 0.648219, 0.632174, 0.632174, 0.626927, 0.613573, 0.657645, 0.666105, 0.675549, 0.648219, 0.553315, 0.618285, 0.604312, 0.648219, 0.642678, 0.622677, 0.618285, 0.618285, 0.553315, 0.553315, 0…
277	Austrofundulus limnaeus	['Eukaryota', 'Metazoa', 'Chordata', 'Craniata', 'Vertebrata', 'Euteleostomi', 'Actinopterygii', 'Neopterygii', 'Teleostei', 'Neoteleostei', 'Acanthomorphata', 'Ovalentaria', 'Atherinomorphae', 'Cyprinodontiformes', 'Rivulidae', 'Austrofundulus']	XP_013879746.1	503	[0.036378, 0.055536, 0.033407, 0.023087, 0.013437, 0.019401, 0.014586, 0.023534, 0.038042, 0.060549, 0.06312, 0.067594, 0.058088, 0.071867, 0.03976, 0.038858, 0.034068, 0.018415, 0.020522, 0.022306, 0.015078, 0.017447, 0.018106, 0.019109, 0.032017, 0.066181, 0.032017, 0.056825, 0.032677, 0.020165, 0.015344, 0.018106, 0.014315, 0.020165, 0.0198, 0.025762, 0.018415, 0.021381, 0.045352, 0.086953, 0.…
278	Saimiri boliviensis boliviensis	['Eukaryota', 'Metazoa', 'Chordata', 'Craniata', 'Vertebrata', 'Euteleostomi', 'Mammalia', 'Eutheria', 'Euarchontoglires', 'Primates', 'Haplorrhini', 'Platyrrhini', 'Cebidae', 'Saimiriinae', 'Saimiri']	XP_010340427.1	502	[0.25406, 0.295083, 0.275179, 0.298791, 0.268042, 0.298791, 0.324872, 0.349426, 0.374039, 0.359901, 0.374039, 0.377384, 0.447574, 0.447574, 0.472492, 0.476583, 0.465241, 0.505461, 0.608892, 0.622677, 0.618285, 0.58069, 0.58069, 0.648219, 0.608892, 0.671169, 0.618285, 0.622677, 0.613573, 0.59917, 0.63748, 0.642678, 0.648219, 0.618285, 0.534167, 0.56648, 0.553315, 0.604312, 0.59508, 0.575842, 0.566…
279	Poecilia latipinna	['Eukaryota', 'Metazoa', 'Chordata', 'Craniata', 'Vertebrata', 'Euteleostomi', 'Actinopterygii', 'Neopterygii', 'Teleostei', 'Neoteleostei', 'Acanthomorphata', 'Ovalentaria', 'Atherinomorphae', 'Cyprinodontiformes', 'Poeciliidae', 'Poeciliinae', 'Poecilia']	XP_014909003.1	502	[0.021816, 0.037156, 0.051831, 0.023534, 0.016826, 0.022667, 0.016826, 0.022306, 0.017447, 0.01204, 0.009187, 0.010926, 0.007555, 0.013265, 0.030003, 0.035586, 0.045352, 0.038042, 0.031287, 0.038858, 0.020165, 0.020876, 0.017138, 0.009728, 0.010926, 0.011518, 0.008895, 0.009728, 0.009977, 0.010131, 0.018787, 0.038042, 0.018415, 0.031287, 0.019401, 0.013016, 0.010372, 0.01227, 0.011669, 0.016528, …
280	Harpegnathos saltator	['Eukaryota', 'Metazoa', 'Ecdysozoa', 'Arthropoda', 'Hexapoda', 'Insecta', 'Pterygota', 'Neoptera', 'Holometabola', 'Hymenoptera', 'Apocrita', 'Aculeata', 'Formicoidea', 'Formicidae', 'Ponerinae', 'Ponerini', 'Harpegnathos']	XP_011148838.2	501	[0.038858, 0.026338, 0.013265, 0.019109, 0.027463, 0.037156, 0.051831, 0.033407, 0.043307, 0.033407, 0.023534, 0.030003, 0.017447, 0.017797, 0.017447, 0.016826, 0.025762, 0.050641, 0.026338, 0.051831, 0.049374, 0.111485, 0.167087, 0.281712, 0.284882, 0.173081, 0.179055, 0.106997, 0.182256, 0.125101, 0.191378, 0.196879, 0.191378, 0.295083, 0.185198, 0.092881, 0.100716, 0.100716, 0.081712, 0.147574…
281	Nestor notabilis	['Eukaryota', 'Metazoa', 'Chordata', 'Craniata', 'Vertebrata', 'Euteleostomi', 'Archelosauria', 'Archosauria', 'Dinosauria', 'Saurischia', 'Theropoda', 'Coelurosauria', 'Aves', 'Neognathae', 'Psittaciformes', 'Psittacidae', 'Nestor']	XP_010008449.1	499	[0.450668, 0.472492, 0.494003, 0.454136, 0.472492, 0.490133, 0.517562, 0.454136, 0.436924, 0.401658, 0.418646, 0.483068, 0.494003, 0.534167, 0.538167, 0.534167, 0.562014, 0.545602, 0.575842, 0.575842, 0.59508, 0.653063, 0.642678, 0.648219, 0.694846, 0.694846, 0.699094, 0.608892, 0.699094, 0.690604, 0.771762, 0.771762, 0.720929, 0.759478, 0.759478, 0.754692, 0.76285, 0.771762, 0.788093, 0.724957, …
282	Takifugu rubripes	['Eukaryota', 'Metazoa', 'Chordata', 'Craniata', 'Vertebrata', 'Euteleostomi', 'Actinopterygii', 'Neopterygii', 'Teleostei', 'Neoteleostei', 'Acanthomorphata', 'Eupercaria', 'Tetraodontiformes', 'Tetradontoidea', 'Tetraodontidae', 'Takifugu']	XP_003964349.1	498	[0.10481, 0.132295, 0.078022, 0.11371, 0.055536, 0.078022, 0.054297, 0.086953, 0.125101, 0.170161, 0.173081, 0.142424, 0.125101, 0.155435, 0.081712, 0.079919, 0.064632, 0.034068, 0.035586, 0.03976, 0.026892, 0.028695, 0.030611, 0.032017, 0.033407, 0.073402, 0.041405, 0.067594, 0.03976, 0.023963, 0.018787, 0.021816, 0.022306, 0.032017, 0.030611, 0.034068, 0.023087, 0.025762, 0.046336, 0.092881, 0.…
283	Poecilia formosa	['Eukaryota', 'Metazoa', 'Chordata', 'Craniata', 'Vertebrata', 'Euteleostomi', 'Actinopterygii', 'Neopterygii', 'Teleostei', 'Neoteleostei', 'Acanthomorphata', 'Ovalentaria', 'Atherinomorphae', 'Cyprinodontiformes', 'Poeciliidae', 'Poeciliinae', 'Poecilia']	XP_007575695.1	498	[0.021381, 0.036378, 0.050641, 0.023087, 0.016528, 0.022306, 0.016826, 0.021816, 0.017138, 0.011903, 0.009187, 0.010926, 0.007555, 0.013437, 0.030611, 0.035586, 0.045352, 0.038858, 0.032677, 0.040537, 0.020876, 0.021381, 0.017797, 0.009977, 0.011342, 0.011903, 0.009096, 0.009977, 0.010221, 0.010509, 0.019109, 0.038858, 0.018787, 0.031287, 0.0198, 0.013265, 0.010509, 0.01227, 0.011669, 0.016528, 0…
284	Chaetura pelagica	['Eukaryota', 'Metazoa', 'Chordata', 'Craniata', 'Vertebrata', 'Euteleostomi', 'Archelosauria', 'Archosauria', 'Dinosauria', 'Saurischia', 'Theropoda', 'Coelurosauria', 'Aves', 'Neognathae', 'Apodiformes', 'Apodidae', 'Chaetura']	XP_010001075.1	498	[0.699094, 0.728858, 0.657645, 0.585406, 0.529623, 0.562014, 0.585406, 0.661982, 0.675549, 0.690604, 0.648219, 0.661982, 0.653063, 0.642678, 0.73685, 0.745909, 0.712013, 0.716283, 0.759478, 0.759478, 0.750527, 0.798249, 0.788093, 0.834292, 0.871313, 0.874069, 0.862302, 0.823549, 0.801317, 0.801317, 0.76285, 0.812494, 0.788093, 0.784345, 0.788093, 0.779859, 0.73685, 0.73685, 0.680603, 0.570702, 0.…
285	Poecilia mexicana	['Eukaryota', 'Metazoa', 'Chordata', 'Craniata', 'Vertebrata', 'Euteleostomi', 'Actinopterygii', 'Neopterygii', 'Teleostei', 'Neoteleostei', 'Acanthomorphata', 'Ovalentaria', 'Atherinomorphae', 'Cyprinodontiformes', 'Poeciliidae', 'Poeciliinae', 'Poecilia']	XP_014863132.1	498	[0.021381, 0.036378, 0.051831, 0.023087, 0.016528, 0.022667, 0.016826, 0.021816, 0.017447, 0.01204, 0.009294, 0.011106, 0.007555, 0.013437, 0.030003, 0.035586, 0.045352, 0.038042, 0.032017, 0.040537, 0.020876, 0.021381, 0.017797, 0.009977, 0.011106, 0.011903, 0.009096, 0.009977, 0.010221, 0.010509, 0.019401, 0.03976, 0.018787, 0.032017, 0.020165, 0.013437, 0.01078, 0.012727, 0.01204, 0.017138, 0.…
286	Poecilia reticulata	['Eukaryota', 'Metazoa', 'Chordata', 'Craniata', 'Vertebrata', 'Euteleostomi', 'Actinopterygii', 'Neopterygii', 'Teleostei', 'Neoteleostei', 'Acanthomorphata', 'Ovalentaria', 'Atherinomorphae', 'Cyprinodontiformes', 'Poeciliidae', 'Poeciliinae', 'Poecilia']	XP_008413310.1	496	[0.078022, 0.109221, 0.067594, 0.032677, 0.018106, 0.026338, 0.019401, 0.030611, 0.048328, 0.071867, 0.074921, 0.064632, 0.042364, 0.054297, 0.027463, 0.027463, 0.023087, 0.012491, 0.014315, 0.015344, 0.011106, 0.013016, 0.013265, 0.013613, 0.025762, 0.054297, 0.025316, 0.043307, 0.026892, 0.017447, 0.013821, 0.016257, 0.015344, 0.021816, 0.021381, 0.031287, 0.020876, 0.023963, 0.05306, 0.092881,…
287	Xiphophorus couchianus	['Eukaryota', 'Metazoa', 'Chordata', 'Craniata', 'Vertebrata', 'Euteleostomi', 'Actinopterygii', 'Neopterygii', 'Teleostei', 'Neoteleostei', 'Acanthomorphata', 'Ovalentaria', 'Atherinomorphae', 'Cyprinodontiformes', 'Poeciliidae', 'Poeciliinae', 'Xiphophorus']	XP_027878851.1	491	[0.042364, 0.064632, 0.038858, 0.0198, 0.011903, 0.017447, 0.013265, 0.020165, 0.031287, 0.048328, 0.049374, 0.042364, 0.036378, 0.045352, 0.023087, 0.023534, 0.019401, 0.010672, 0.01227, 0.013437, 0.009728, 0.010926, 0.011342, 0.011903, 0.022306, 0.046336, 0.021816, 0.037156, 0.023087, 0.015078, 0.011903, 0.014075, 0.013265, 0.018787, 0.018415, 0.026338, 0.017797, 0.020522, 0.045352, 0.081712, 0…
288	Ursus maritimus	['Eukaryota', 'Metazoa', 'Chordata', 'Craniata', 'Vertebrata', 'Euteleostomi', 'Mammalia', 'Eutheria', 'Laurasiatheria', 'Carnivora', 'Caniformia', 'Ursidae', 'Ursus']	XP_008693839.1	490	[0.366687, 0.414856, 0.295083, 0.335645, 0.264545, 0.335645, 0.398279, 0.454136, 0.454136, 0.472492, 0.521092, 0.553315, 0.486429, 0.5017, 0.490133, 0.394753, 0.30533, 0.298791, 0.25406, 0.247041, 0.25031, 0.229226, 0.173081, 0.268042, 0.275179, 0.342579, 0.271506, 0.236433, 0.161087, 0.173081, 0.173081, 0.147574, 0.129801, 0.179055, 0.164327, 0.17593, 0.271506, 0.356642, 0.370445, 0.422041, 0.47…
289	Xiphophorus maculatus	['Eukaryota', 'Metazoa', 'Chordata', 'Craniata', 'Vertebrata', 'Euteleostomi', 'Actinopterygii', 'Neopterygii', 'Teleostei', 'Neoteleostei', 'Acanthomorphata', 'Ovalentaria', 'Atherinomorphae', 'Cyprinodontiformes', 'Poeciliidae', 'Poeciliinae', 'Xiphophorus']	XP_014329563.1	489	[0.042364, 0.064632, 0.038858, 0.0198, 0.011903, 0.017447, 0.013265, 0.020165, 0.031287, 0.048328, 0.050641, 0.043307, 0.036378, 0.046336, 0.023534, 0.023963, 0.0198, 0.010926, 0.012491, 0.013613, 0.009977, 0.011342, 0.011669, 0.01227, 0.023087, 0.048328, 0.022667, 0.038858, 0.023963, 0.016021, 0.012491, 0.014783, 0.013821, 0.0198, 0.019401, 0.028695, 0.019109, 0.022306, 0.049374, 0.088832, 0.074…
290	Oncorhynchus nerka	['Eukaryota', 'Metazoa', 'Chordata', 'Craniata', 'Vertebrata', 'Euteleostomi', 'Actinopterygii', 'Neopterygii', 'Teleostei', 'Protacanthopterygii', 'Salmoniformes', 'Salmonidae', 'Salmoninae', 'Oncorhynchus']	XP_029501320.1	488	[0.17593, 0.219301, 0.139895, 0.094817, 0.048328, 0.069024, 0.049374, 0.078022, 0.118441, 0.161087, 0.182256, 0.161087, 0.191378, 0.229226, 0.158265, 0.144935, 0.125101, 0.0704, 0.055536, 0.067594, 0.042364, 0.045352, 0.046336, 0.049374, 0.085092, 0.155435, 0.096677, 0.144935, 0.092881, 0.058088, 0.042364, 0.044297, 0.041405, 0.037156, 0.034884, 0.043307, 0.029376, 0.033407, 0.059222, 0.109221, 0…
291	Mastacembelus armatus	['Eukaryota', 'Metazoa', 'Chordata', 'Craniata', 'Vertebrata', 'Euteleostomi', 'Actinopterygii', 'Neopterygii', 'Teleostei', 'Neoteleostei', 'Acanthomorphata', 'Anabantaria', 'Synbranchiformes', 'Mastacembelidae', 'Mastacembelus']	XP_026180468.1	485	[0.311707, 0.295083, 0.342579, 0.36309, 0.209395, 0.144935, 0.173081, 0.142424, 0.167087, 0.122885, 0.142424, 0.092881, 0.083462, 0.050641, 0.074921, 0.088832, 0.125101, 0.109221, 0.090864, 0.11371, 0.142424, 0.085092, 0.100716, 0.094817, 0.046336, 0.056825, 0.06184, 0.038858, 0.040537, 0.042364, 0.045352, 0.048328, 0.086953, 0.040537, 0.0704, 0.043307, 0.026338, 0.020522, 0.024393, 0.019401, 0.0…
292	Nothobranchius furzeri	['Eukaryota', 'Metazoa', 'Chordata', 'Craniata', 'Vertebrata', 'Euteleostomi', 'Actinopterygii', 'Neopterygii', 'Teleostei', 'Neoteleostei', 'Acanthomorphata', 'Ovalentaria', 'Atherinomorphae', 'Cyprinodontiformes', 'Nothobranchiidae', 'Nothobranchius']	XP_015824452.1	480	[0.118441, 0.064632, 0.026892, 0.014315, 0.021381, 0.015344, 0.024826, 0.041405, 0.064632, 0.066181, 0.05306, 0.043307, 0.055536, 0.028107, 0.023534, 0.019109, 0.010509, 0.009865, 0.010131, 0.007645, 0.008525, 0.008723, 0.008895, 0.014586, 0.023534, 0.01204, 0.018787, 0.01204, 0.008723, 0.007177, 0.008156, 0.00777, 0.010131, 0.009865, 0.011518, 0.008895, 0.00962, 0.017797, 0.031287, 0.026338, 0.0…
293	Oryzias latipes	['Eukaryota', 'Metazoa', 'Chordata', 'Craniata', 'Vertebrata', 'Euteleostomi', 'Actinopterygii', 'Neopterygii', 'Teleostei', 'Neoteleostei', 'Acanthomorphata', 'Ovalentaria', 'Atherinomorphae', 'Beloniformes', 'Adrianichthyidae', 'Oryziinae', 'Oryzias']	XP_023813633.1	480	[0.0198, 0.030003, 0.019401, 0.014315, 0.009483, 0.013265, 0.010372, 0.016257, 0.025762, 0.041405, 0.043307, 0.036378, 0.038042, 0.047319, 0.03976, 0.040537, 0.032017, 0.016826, 0.017138, 0.018787, 0.013265, 0.015344, 0.016021, 0.025316, 0.045352, 0.079919, 0.037156, 0.066181, 0.038042, 0.022667, 0.016528, 0.0198, 0.019109, 0.023087, 0.023087, 0.031287, 0.021381, 0.024393, 0.054297, 0.092881, 0.0…
294	Anabas testudineus	['Eukaryota', 'Metazoa', 'Chordata', 'Craniata', 'Vertebrata', 'Euteleostomi', 'Actinopterygii', 'Neopterygii', 'Teleostei', 'Neoteleostei', 'Acanthomorphata', 'Anabantaria', 'Anabantiformes', 'Anabantoidei', 'Anabantidae', 'Anabas']	XP_026218498.1	480	[0.142424, 0.191378, 0.116183, 0.144935, 0.111485, 0.137348, 0.096677, 0.0704, 0.041405, 0.056825, 0.042364, 0.064632, 0.094817, 0.137348, 0.21291, 0.264545, 0.200174, 0.196879, 0.196879, 0.185198, 0.167087, 0.094817, 0.050641, 0.055536, 0.034884, 0.037156, 0.038042, 0.03976, 0.069024, 0.11371, 0.059222, 0.096677, 0.058088, 0.034068, 0.024393, 0.030003, 0.026338, 0.03976, 0.037156, 0.026892, 0.01…
295	Crassostrea gigas	['Eukaryota', 'Metazoa', 'Lophotrochozoa', 'Mollusca', 'Bivalvia', 'Pteriomorphia', 'Ostreoida', 'Ostreoidea', 'Ostreidae', 'Crassostrea']	XP_011447140.1	472	[0.346032, 0.370445, 0.298791, 0.321458, 0.243554, 0.185198, 0.111485, 0.147574, 0.185198, 0.144935, 0.185198, 0.15284, 0.161087, 0.185198, 0.164327, 0.122885, 0.085092, 0.055536, 0.056825, 0.066181, 0.060549, 0.092881, 0.094817, 0.086953, 0.102787, 0.15284, 0.167087, 0.26085, 0.25406, 0.15284, 0.161087, 0.15008, 0.144935, 0.094817, 0.092881, 0.090864, 0.144935, 0.116183, 0.11371, 0.17593, 0.1730…
296	Gouania willdenowi	['Eukaryota', 'Metazoa', 'Chordata', 'Craniata', 'Vertebrata', 'Euteleostomi', 'Actinopterygii', 'Neopterygii', 'Teleostei', 'Neoteleostei', 'Acanthomorphata', 'Ovalentaria', 'Blenniimorphae', 'Blenniiformes', 'Gobiesocoidei', 'Gobiesocidae', 'Gobiesocinae', 'Gouania']	XP_028311304.1	469	[0.055536, 0.044297, 0.020876, 0.032677, 0.023087, 0.03976, 0.067594, 0.102787, 0.122885, 0.127496, 0.132295, 0.161087, 0.106997, 0.118441, 0.096677, 0.049374, 0.041405, 0.045352, 0.031287, 0.037156, 0.03976, 0.06312, 0.086953, 0.158265, 0.086953, 0.134866, 0.085092, 0.05306, 0.03976, 0.042364, 0.035586, 0.041405, 0.03976, 0.051831, 0.041405, 0.041405, 0.081712, 0.144935, 0.125101, 0.18812, 0.152…
297	Fulmarus glacialis	['Eukaryota', 'Metazoa', 'Chordata', 'Craniata', 'Vertebrata', 'Euteleostomi', 'Archelosauria', 'Archosauria', 'Dinosauria', 'Saurischia', 'Theropoda', 'Coelurosauria', 'Aves', 'Neognathae', 'Procellariiformes', 'Procellariidae', 'Fulmarus']	XP_009586027.1	464	[0.483068, 0.5017, 0.541878, 0.476583, 0.494003, 0.505461, 0.529623, 0.541878, 0.562014, 0.570702, 0.585406, 0.59014, 0.562014, 0.570702, 0.575842, 0.632174, 0.648219, 0.716283, 0.750527, 0.750527, 0.745909, 0.741537, 0.741537, 0.733139, 0.791621, 0.795062, 0.798249, 0.788093, 0.795062, 0.798249, 0.801317, 0.801317, 0.801317, 0.795062, 0.791621, 0.788093, 0.784345, 0.771762, 0.771762, 0.808535, 0…
298	Pterocles gutturalis	['Eukaryota', 'Metazoa', 'Chordata', 'Craniata', 'Vertebrata', 'Euteleostomi', 'Archelosauria', 'Archosauria', 'Dinosauria', 'Saurischia', 'Theropoda', 'Coelurosauria', 'Aves', 'Neognathae', 'Ciconiiformes', 'Pteroclidae', 'Pterocles']	XP_010073060.1	464	[0.480142, 0.5017, 0.51388, 0.454136, 0.472492, 0.486429, 0.51388, 0.525368, 0.553315, 0.562014, 0.575842, 0.58069, 0.549308, 0.557691, 0.553315, 0.613573, 0.632174, 0.707965, 0.741537, 0.73685, 0.73685, 0.728858, 0.733139, 0.73685, 0.795062, 0.795062, 0.798249, 0.827927, 0.827927, 0.827927, 0.827927, 0.827927, 0.83125, 0.819762, 0.823549, 0.823549, 0.805026, 0.791621, 0.791621, 0.83125, 0.834292…
299	Opisthocomus hoazin	['Eukaryota', 'Metazoa', 'Chordata', 'Craniata', 'Vertebrata', 'Euteleostomi', 'Archelosauria', 'Archosauria', 'Dinosauria', 'Saurischia', 'Theropoda', 'Coelurosauria', 'Aves', 'Neognathae', 'Opisthocomiformes', 'Opisthocomidae', 'Opisthocomus']	XP_009936727.1	462	[0.745909, 0.750527, 0.767246, 0.779859, 0.784345, 0.798249, 0.795062, 0.808535, 0.750527, 0.750527, 0.759478, 0.759478, 0.733139, 0.745909, 0.750527, 0.73685, 0.745909, 0.716283, 0.720929, 0.720929, 0.771762, 0.771762, 0.788093, 0.741537, 0.728858, 0.728858, 0.724957, 0.728858, 0.720929, 0.775545, 0.808535, 0.808535, 0.798249, 0.805026, 0.808535, 0.84206, 0.837511, 0.83125, 0.823549, 0.819762, 0…
300	Trichoplax sp. H2	['Eukaryota', 'Metazoa', 'Placozoa', 'Trichoplax']	RDD45322.1	461	[0.216401, 0.26085, 0.164327, 0.196879, 0.122885, 0.15284, 0.083462, 0.083462, 0.111485, 0.092881, 0.092881, 0.067594, 0.083462, 0.088832, 0.044297, 0.044297, 0.043307, 0.036378, 0.020522, 0.021816, 0.038858, 0.032677, 0.018415, 0.016826, 0.011518, 0.01078, 0.01078, 0.018787, 0.023963, 0.021816, 0.018106, 0.021381, 0.023534, 0.017797, 0.015344, 0.029376, 0.019401, 0.013821, 0.011106, 0.013016, 0.…
301	Trichoplax adhaerens	['Eukaryota', 'Metazoa', 'Placozoa', 'Trichoplax']	XP_002109513.1	461	[0.225814, 0.268042, 0.173081, 0.206376, 0.132295, 0.161087, 0.090864, 0.090864, 0.120615, 0.098513, 0.098513, 0.071867, 0.088832, 0.094817, 0.047319, 0.047319, 0.047319, 0.038858, 0.021816, 0.023087, 0.041405, 0.034884, 0.019109, 0.017447, 0.01204, 0.011342, 0.011342, 0.019401, 0.024826, 0.023087, 0.018787, 0.022306, 0.024393, 0.018415, 0.016021, 0.030003, 0.020165, 0.014315, 0.011518, 0.013613,…
302	Eurypyga helias	['Eukaryota', 'Metazoa', 'Chordata', 'Craniata', 'Vertebrata', 'Euteleostomi', 'Archelosauria', 'Archosauria', 'Dinosauria', 'Saurischia', 'Theropoda', 'Coelurosauria', 'Aves', 'Neognathae', 'Gruiformes', 'Eurypygidae', 'Eurypyga']	XP_010146234.1	461	[0.476583, 0.497853, 0.529623, 0.468512, 0.486429, 0.5017, 0.525368, 0.534167, 0.553315, 0.56648, 0.575842, 0.58069, 0.557691, 0.562014, 0.56648, 0.618285, 0.642678, 0.703578, 0.741537, 0.784345, 0.775545, 0.775545, 0.779859, 0.767246, 0.819762, 0.823549, 0.827927, 0.819762, 0.827927, 0.834292, 0.834292, 0.837511, 0.846163, 0.834292, 0.834292, 0.827927, 0.823549, 0.805026, 0.808535, 0.846163, 0.8…
303	Mesitornis unicolor	['Eukaryota', 'Metazoa', 'Chordata', 'Craniata', 'Vertebrata', 'Euteleostomi', 'Archelosauria', 'Archosauria', 'Dinosauria', 'Saurischia', 'Theropoda', 'Coelurosauria', 'Aves', 'Neognathae', 'Gruiformes', 'Mesitornithidae', 'Mesitornis']	XP_010178365.1	458	[0.690604, 0.694846, 0.724957, 0.759478, 0.76285, 0.76285, 0.728858, 0.73685, 0.750527, 0.771762, 0.791621, 0.84206, 0.801317, 0.798249, 0.795062, 0.788093, 0.791621, 0.795062, 0.84206, 0.849326, 0.852992, 0.84206, 0.846163, 0.849326, 0.834292, 0.837511, 0.84206, 0.834292, 0.834292, 0.827927, 0.823549, 0.805026, 0.808535, 0.84206, 0.849326, 0.862302, 0.823549, 0.856457, 0.852992, 0.856457, 0.8564…
304	Athene cunicularia	['Eukaryota', 'Metazoa', 'Chordata', 'Craniata', 'Vertebrata', 'Euteleostomi', 'Archelosauria', 'Archosauria', 'Dinosauria', 'Saurischia', 'Theropoda', 'Coelurosauria', 'Aves', 'Neognathae', 'Strigiformes', 'Strigidae', 'Athene']	XP_026716852.1	458	[0.827927, 0.827927, 0.84206, 0.846163, 0.837511, 0.834292, 0.791621, 0.795062, 0.801317, 0.805026, 0.823549, 0.827927, 0.779859, 0.779859, 0.771762, 0.76285, 0.767246, 0.750527, 0.798249, 0.798249, 0.801317, 0.788093, 0.791621, 0.791621, 0.791621, 0.795062, 0.798249, 0.795062, 0.795062, 0.791621, 0.741537, 0.724957, 0.724957, 0.771762, 0.775545, 0.791621, 0.745909, 0.733139, 0.733139, 0.73685, 0…
305	Salarias fasciatus	['Eukaryota', 'Metazoa', 'Chordata', 'Craniata', 'Vertebrata', 'Euteleostomi', 'Actinopterygii', 'Neopterygii', 'Teleostei', 'Neoteleostei', 'Acanthomorphata', 'Ovalentaria', 'Blenniimorphae', 'Blenniiformes', 'Blennioidei', 'Blenniidae', 'Salariinae', 'Salarias']	XP_029944495.1	455	[0.094817, 0.132295, 0.079919, 0.10481, 0.050641, 0.074921, 0.050641, 0.083462, 0.127496, 0.17593, 0.173081, 0.17593, 0.182256, 0.173081, 0.100716, 0.122885, 0.078022, 0.042364, 0.038042, 0.041405, 0.026338, 0.027463, 0.028695, 0.047319, 0.05306, 0.106997, 0.055536, 0.092881, 0.054297, 0.031287, 0.022667, 0.027463, 0.021816, 0.026338, 0.026338, 0.032017, 0.021381, 0.033407, 0.067594, 0.122885, 0.…
306	Atta colombica	['Eukaryota', 'Metazoa', 'Ecdysozoa', 'Arthropoda', 'Hexapoda', 'Insecta', 'Pterygota', 'Neoptera', 'Holometabola', 'Hymenoptera', 'Apocrita', 'Aculeata', 'Vespoidea', 'Formicidae', 'Myrmicinae', 'Atta']	XP_018046711.1	451	[0.275179, 0.36309, 0.390993, 0.243554, 0.278302, 0.185198, 0.21291, 0.164327, 0.194234, 0.134866, 0.155435, 0.191378, 0.17593, 0.094817, 0.0704, 0.066181, 0.05306, 0.051831, 0.094817, 0.094817, 0.066181, 0.034068, 0.017447, 0.010372, 0.013016, 0.013265, 0.021816, 0.018106, 0.026892, 0.016257, 0.029376, 0.032017, 0.019401, 0.041405, 0.083462, 0.085092, 0.081712, 0.10481, 0.106997, 0.06312, 0.0631…
307	Monopterus albus	['Eukaryota', 'Metazoa', 'Chordata', 'Craniata', 'Vertebrata', 'Euteleostomi', 'Actinopterygii', 'Neopterygii', 'Teleostei', 'Neoteleostei', 'Acanthomorphata', 'Anabantaria', 'Synbranchiformes', 'Synbranchidae', 'Monopterus']	XP_020464001.1	447	[0.009294, 0.013265, 0.012727, 0.012491, 0.015078, 0.021381, 0.018106, 0.024826, 0.032017, 0.026892, 0.023534, 0.025762, 0.05306, 0.094817, 0.081712, 0.125101, 0.100716, 0.096677, 0.142424, 0.137348, 0.132295, 0.164327, 0.122885, 0.170161, 0.164327, 0.118441, 0.081712, 0.122885, 0.118441, 0.069024, 0.071867, 0.076542, 0.092881, 0.096677, 0.098513, 0.164327, 0.161087, 0.206376, 0.15284, 0.127496, …
308	Hippocampus comes	['Eukaryota', 'Metazoa', 'Chordata', 'Craniata', 'Vertebrata', 'Euteleostomi', 'Actinopterygii', 'Neopterygii', 'Teleostei', 'Neoteleostei', 'Acanthomorphata', 'Syngnathiaria', 'Syngnathiformes', 'Syngnathoidei', 'Syngnathidae', 'Hippocampus']	XP_019752990.1	444	[0.05306, 0.078022, 0.045352, 0.06184, 0.030003, 0.042364, 0.029376, 0.048328, 0.074921, 0.106997, 0.106997, 0.092881, 0.078022, 0.098513, 0.047319, 0.10481, 0.088832, 0.038042, 0.021816, 0.023087, 0.015344, 0.015694, 0.016021, 0.016257, 0.017447, 0.034068, 0.016257, 0.025316, 0.019109, 0.01227, 0.01078, 0.012491, 0.011342, 0.015694, 0.015078, 0.019401, 0.013265, 0.015078, 0.031287, 0.060549, 0.0…
309	Betta splendens	['Eukaryota', 'Metazoa', 'Chordata', 'Craniata', 'Vertebrata', 'Euteleostomi', 'Actinopterygii', 'Neopterygii', 'Teleostei', 'Neoteleostei', 'Acanthomorphata', 'Anabantaria', 'Anabantiformes', 'Anabantoidei', 'Osphronemidae', 'Betta']	XP_029014866.1	444	[0.36309, 0.408655, 0.298791, 0.328603, 0.271506, 0.301917, 0.229226, 0.173081, 0.106997, 0.132295, 0.098513, 0.142424, 0.191378, 0.247041, 0.30533, 0.257454, 0.196879, 0.206376, 0.209395, 0.203355, 0.170161, 0.094817, 0.050641, 0.058088, 0.038042, 0.040537, 0.041405, 0.045352, 0.078022, 0.144935, 0.076542, 0.125101, 0.081712, 0.051831, 0.038042, 0.047319, 0.043307, 0.064632, 0.060549, 0.040537, …
310	Eufriesea mexicana	['Eukaryota', 'Metazoa', 'Ecdysozoa', 'Arthropoda', 'Hexapoda', 'Insecta', 'Pterygota', 'Neoptera', 'Holometabola', 'Hymenoptera', 'Apocrita', 'Aculeata', 'Apoidea', 'Apidae', 'Eufriesea']	OAD60801.1	422	[0.387226, 0.318242, 0.384043, 0.31487, 0.257454, 0.332115, 0.398279, 0.433034, 0.468512, 0.505461, 0.440853, 0.458154, 0.387226, 0.308712, 0.271506, 0.377384, 0.377384, 0.458154, 0.497853, 0.5017, 0.422041, 0.349426, 0.40511, 0.418646, 0.490133, 0.562014, 0.529623, 0.42561, 0.42561, 0.42561, 0.41194, 0.398279, 0.41194, 0.418646, 0.465241, 0.414856, 0.394753, 0.387226, 0.377384, 0.342579, 0.32860…
311	Geospiza fortis	['Eukaryota', 'Metazoa', 'Chordata', 'Craniata', 'Vertebrata', 'Euteleostomi', 'Archelosauria', 'Archosauria', 'Dinosauria', 'Saurischia', 'Theropoda', 'Coelurosauria', 'Aves', 'Neognathae', 'Passeriformes', 'Thraupidae', 'Geospiza']	XP_014164417.1	416	[0.791621, 0.784345, 0.784345, 0.779859, 0.779859, 0.784345, 0.795062, 0.795062, 0.805026, 0.801317, 0.798249, 0.759478, 0.754692, 0.750527, 0.741537, 0.728858, 0.716283, 0.694846, 0.653063, 0.642678, 0.707965, 0.707965, 0.733139, 0.741537, 0.745909, 0.661982, 0.657645, 0.604312, 0.626927, 0.613573, 0.626927, 0.622677, 0.685117, 0.699094, 0.699094, 0.703578, 0.703578, 0.63748, 0.642678, 0.680603,…
312	Tupaia chinensis	['Eukaryota', 'Metazoa', 'Chordata', 'Craniata', 'Vertebrata', 'Euteleostomi', 'Mammalia', 'Eutheria', 'Euarchontoglires', 'Scandentia', 'Tupaiidae', 'Tupaia']	XP_006172122.1	415	[0.155435, 0.216401, 0.10481, 0.144935, 0.090864, 0.147574, 0.21291, 0.278302, 0.268042, 0.301917, 0.352862, 0.387226, 0.335645, 0.377384, 0.356642, 0.232838, 0.134866, 0.129801, 0.086953, 0.098513, 0.10481, 0.109221, 0.111485, 0.191378, 0.120615, 0.18812, 0.116183, 0.067594, 0.058088, 0.071867, 0.043307, 0.022306, 0.021816, 0.023087, 0.014586, 0.016257, 0.031287, 0.059222, 0.048328, 0.078022, 0.…
313	Lepisosteus oculatus	['Eukaryota', 'Metazoa', 'Chordata', 'Craniata', 'Vertebrata', 'Euteleostomi', 'Actinopterygii', 'Neopterygii', 'Holostei', 'Semionotiformes', 'Lepisosteidae', 'Lepisosteus']	XP_015211502.1	398	[0.823549, 0.775545, 0.81615, 0.81615, 0.846163, 0.852992, 0.868118, 0.834292, 0.852992, 0.852992, 0.885302, 0.876521, 0.871313, 0.910643, 0.908098, 0.908098, 0.908098, 0.922952, 0.919029, 0.922952, 0.919029, 0.91684, 0.934618, 0.926919, 0.910643, 0.910643, 0.905695, 0.910643, 0.928747, 0.928747, 0.915074, 0.899122, 0.89662, 0.89662, 0.899122, 0.899122, 0.894241, 0.889439, 0.889439, 0.889439, 0.8…
314	Cyprinodon variegatus	['Eukaryota', 'Metazoa', 'Chordata', 'Craniata', 'Vertebrata', 'Euteleostomi', 'Actinopterygii', 'Neopterygii', 'Teleostei', 'Neoteleostei', 'Acanthomorphata', 'Ovalentaria', 'Atherinomorphae', 'Cyprinodontiformes', 'Cyprinodontidae', 'Cyprinodon']	XP_015252914.1	393	[0.458154, 0.401658, 0.422041, 0.433034, 0.366687, 0.332115, 0.271506, 0.21291, 0.25031, 0.243554, 0.271506, 0.25031, 0.25406, 0.191378, 0.142424, 0.219301, 0.173081, 0.142424, 0.158265, 0.18812, 0.264545, 0.25406, 0.298791, 0.30533, 0.342579, 0.374039, 0.41194, 0.521092, 0.632174, 0.622677, 0.685117, 0.59917, 0.661982, 0.671169, 0.779859, 0.846163, 0.827927, 0.868118, 0.899122, 0.882776, 0.88277…
315	Oncorhynchus tshawytscha	['Eukaryota', 'Metazoa', 'Chordata', 'Craniata', 'Vertebrata', 'Euteleostomi', 'Actinopterygii', 'Neopterygii', 'Teleostei', 'Protacanthopterygii', 'Salmoniformes', 'Salmonidae', 'Salmoninae', 'Oncorhynchus']	XP_024267558.1	393	[0.17593, 0.219301, 0.139895, 0.094817, 0.048328, 0.069024, 0.049374, 0.079919, 0.118441, 0.161087, 0.182256, 0.164327, 0.191378, 0.232838, 0.158265, 0.147574, 0.127496, 0.073402, 0.056825, 0.069024, 0.043307, 0.045352, 0.046336, 0.049374, 0.085092, 0.155435, 0.098513, 0.147574, 0.094817, 0.059222, 0.043307, 0.046336, 0.043307, 0.038858, 0.037156, 0.046336, 0.031287, 0.035586, 0.064632, 0.118441,…
316	Phaethon lepturus	['Eukaryota', 'Metazoa', 'Chordata', 'Craniata', 'Vertebrata', 'Euteleostomi', 'Archelosauria', 'Archosauria', 'Dinosauria', 'Saurischia', 'Theropoda', 'Coelurosauria', 'Aves', 'Neognathae', 'Pelecaniformes', 'Phaethontidae', 'Phaethon']	XP_010292045.1	377	[0.418646, 0.444081, 0.480142, 0.42561, 0.444081, 0.458154, 0.483068, 0.494003, 0.517562, 0.529623, 0.541878, 0.545602, 0.517562, 0.521092, 0.604312, 0.661982, 0.675549, 0.741537, 0.741537, 0.741537, 0.73685, 0.728858, 0.733139, 0.724957, 0.779859, 0.784345, 0.791621, 0.779859, 0.784345, 0.788093, 0.791621, 0.791621, 0.795062, 0.784345, 0.784345, 0.775545, 0.771762, 0.754692, 0.754692, 0.798249, …
317	Apteryx rowi	['Eukaryota', 'Metazoa', 'Chordata', 'Craniata', 'Vertebrata', 'Euteleostomi', 'Archelosauria', 'Archosauria', 'Dinosauria', 'Saurischia', 'Theropoda', 'Coelurosauria', 'Aves', 'Palaeognathae', 'Apterygiformes', 'Apterygidae', 'Apteryx']	XP_025923398.1	369	[0.521092, 0.458154, 0.505461, 0.521092, 0.545602, 0.562014, 0.604312, 0.63748, 0.642678, 0.657645, 0.661982, 0.59917, 0.666105, 0.716283, 0.724957, 0.703578, 0.767246, 0.76285, 0.754692, 0.754692, 0.819762, 0.788093, 0.823549, 0.805026, 0.81615, 0.808535, 0.81615, 0.801317, 0.784345, 0.788093, 0.775545, 0.771762, 0.823549, 0.834292, 0.837511, 0.83125, 0.83125, 0.812494, 0.808535, 0.775545, 0.795…
318	Tinamus guttatus	['Eukaryota', 'Metazoa', 'Chordata', 'Craniata', 'Vertebrata', 'Euteleostomi', 'Archelosauria', 'Archosauria', 'Dinosauria', 'Saurischia', 'Theropoda', 'Coelurosauria', 'Aves', 'Palaeognathae', 'Tinamiformes', 'Tinamidae', 'Tinamus']	XP_010210818.1	361	[0.795062, 0.795062, 0.795062, 0.81615, 0.812494, 0.808535, 0.827927, 0.83125, 0.846163, 0.834292, 0.834292, 0.865454, 0.862302, 0.874069, 0.879233, 0.871313, 0.901269, 0.903857, 0.924947, 0.926919, 0.915074, 0.910643, 0.910643, 0.889439, 0.905695, 0.908098, 0.908098, 0.910643, 0.905695, 0.910643, 0.901269, 0.894241, 0.865454, 0.865454, 0.862302, 0.862302, 0.837511, 0.805026, 0.801317, 0.771762, …
319	Pelodiscus sinensis	['Eukaryota', 'Metazoa', 'Chordata', 'Craniata', 'Vertebrata', 'Euteleostomi', 'Archelosauria', 'Testudines', 'Cryptodira', 'Trionychia', 'Trionychidae', 'Pelodiscus']	XP_014430125.1	348	[0.934618, 0.956248, 0.948786, 0.936162, 0.926919, 0.922952, 0.88723, 0.903857, 0.912647, 0.91684, 0.915074, 0.919029, 0.922952, 0.901269, 0.889439, 0.889439, 0.879233, 0.84206, 0.784345, 0.784345, 0.750527, 0.703578, 0.604312, 0.59014, 0.59917, 0.613573, 0.562014, 0.608892, 0.562014, 0.545602, 0.529623, 0.529623, 0.541878, 0.529623, 0.604312, 0.618285, 0.642678, 0.642678, 0.694846, 0.745909, 0.6…
320	Helobdella robusta	['Eukaryota', 'Metazoa', 'Lophotrochozoa', 'Annelida', 'Clitellata', 'Hirudinea', 'Rhynchobdellida', 'Glossiphoniidae', 'Helobdella']	XP_009010956.1	283	[0.085092, 0.069024, 0.111485, 0.078022, 0.056825, 0.085092, 0.109221, 0.132295, 0.155435, 0.191378, 0.239899, 0.21291, 0.216401, 0.206376, 0.137348, 0.137348, 0.142424, 0.155435, 0.118441, 0.179055, 0.137348, 0.225814, 0.281712, 0.219301, 0.291804, 0.36309, 0.278302, 0.278302, 0.284882, 0.219301, 0.15008, 0.137348, 0.206376, 0.147574, 0.144935, 0.206376, 0.318242, 0.247041, 0.31487, 0.298791, 0.…
321	Biomphalaria glabrata	['Eukaryota', 'Metazoa', 'Lophotrochozoa', 'Mollusca', 'Gastropoda', 'Heterobranchia', 'Euthyneura', 'Panpulmonata', 'Hygrophila', 'Planorboidea', 'Planorbidae', 'Biomphalaria']	XP_013089284.1	149	[0.071867, 0.034884, 0.055536, 0.078022, 0.11371, 0.086953, 0.125101, 0.15284, 0.11371, 0.15008, 0.167087, 0.278302, 0.346032, 0.440853, 0.366687, 0.328603, 0.468512, 0.549308, 0.541878, 0.541878, 0.465241, 0.374039, 0.394753, 0.401658, 0.401658, 0.401658, 0.472492, 0.468512, 0.359901, 0.433034, 0.418646, 0.440853, 0.422041, 0.346032, 0.229226, 0.225814, 0.239899, 0.200174, 0.203355, 0.116183, 0.…
