# Supplementary material for: SON and SRRM2 are essential for nuclear speckle formation
Source: eLife. 2020 Oct 23;9:e60579. doi: 10.7554/eLife.60579 (PMC7671692; doi:10.7554/eLife.60579)
Supplement: Figure 4—source data 1. [file elife-60579-fig4-data1.zip › Figure4-source-data1/MobiDB_PRPF8_ful_df.csv]

	acc	consensus	n_pred	p	pred	regions
0	XP_007894824.1	DDDDDDDDDDDDDDDDDDDDSSSSSSSSSSSSSSSSSSSSSSSSSSSSSSSSSSSSSSSSSSSSSSSSSSSSSSSSSSSSSSSSSSSSSSSSSSSSSSSSSSSSSSSSSSSSSSSSSSSSSSSSSSSSSSSSSSSSSSSSSSSSSSSSSSSSSSSSSSSSSSSSSSSSSSSSSSSSSSSSSSSSSSSSSSSSSSSSSSSSSSSSSSSSSSSSSSSSSSSSSSSSSSSSSSSSSSSSSSSSSSSSSSSSSSSSSSSSSSSSSSSSSSSSSSSSSSSSSSSSSSSSSSSSSSSSSSSSSSSSSSSSSSSSSSSSSSSSSSSSSSSSSSSSSSSSSSSSSSSSSSSSSSSSSSSSSSSSSSSSSSSSSSSSSSSSSSSSSSSSSSSSSSSSSSSSSSSSSSS…	8	[0.75, 0.88, 0.88, 0.88, 0.88, 0.88, 1.0, 0.88, 1.0, 0.88, 0.75, 0.75, 0.75, 0.75, 0.88, 0.75, 0.75, 0.75, 0.75, 0.75, 0.5, 0.5, 0.5, 0.38, 0.25, 0.38, 0.25, 0.38, 0.25, 0.38, 0.25, 0.25, 0.38, 0.25, 0.25, 0.25, 0.25, 0.13, 0.25, 0.0, 0.0, 0.0, 0.0, 0.0, 0.13, 0.13, 0.13, 0.0, 0.0, 0.13, 0.25, 0.25, 0.25, 0.38, 0.38, 0.38, 0.38, 0.25, 0.25, 0.25, 0.25, 0.5, 0.38, 0.25, 0.25, 0.25, 0.25, 0.25, 0.2…	mobidb-lite	[[1, 20]]
1	XP_028857378.1	DDDDDDDDDDDDDDDDDDDDDDDDDDDSSSSSSSSSSSSSSSSSSSSSSSSSSSSSSSSSSSSSSSSSSSSSSSSSSSSSSSSSSSSSSSSSSSSSSSSSSSSSSSSSSSSSSSSSSSSSSSSSSSSSSSSSSSSSSSSSSSSSSSSSSSSSSSSSSSSSSSSSSSSSSSSSSSSSSSSSSSSSSSSSSSSSSSSSSSSSSSSSSSSSSSSSSSSSSSSSSSSSSSSSSSSSSSSSSSSSSSSSSSSSSSSSSSSSSSSSSSSSSSSSSSSSSSSSSSSSSSSSSSSSSSSSSSSSSSSSSSSSSSSSSSSSSSSSSSSSSSSSSSSSSSSSSSSSSSSSSSSSSSSSSSSSSSSSSSSSSSSSSSSSSSSSSSSSSSSSSSSSSSSSSSSSSSSSSSS…	8	[0.75, 0.75, 0.75, 0.63, 0.75, 0.63, 0.63, 0.75, 0.63, 0.63, 0.75, 0.75, 0.88, 0.88, 0.88, 0.75, 0.75, 0.75, 0.63, 0.63, 0.63, 0.63, 0.63, 0.63, 0.63, 0.63, 0.63, 0.38, 0.5, 0.5, 0.5, 0.5, 0.5, 0.25, 0.5, 0.38, 0.38, 0.38, 0.5, 0.38, 0.38, 0.38, 0.25, 0.25, 0.13, 0.25, 0.25, 0.25, 0.25, 0.25, 0.25, 0.25, 0.25, 0.25, 0.25, 0.25, 0.38, 0.38, 0.5, 0.5, 0.38, 0.38, 0.25, 0.25, 0.38, 0.25, 0.38, 0.38,…	mobidb-lite	[[1, 27]]
2	XP_008307348.1	DDDDDDDDDDDDDDDDDDDDDDDDDDSSSSSSSSSSSSSSSSSSSSSSSSSSSSSSSSSSSSSSSSSSSSSSSSSSSSSSSSSSSSSSSSSSSSSSSSSSSSSSSSSSSSSSSSSSSSSSSSSSSSSSSSSSSSSSSSSSSSSSSSSSSSSSSSSSSSSSSSSSSSSSSSSSSSSSSSSSSSSSSSSSSSSSSSSSSSSSSSSSSSSSSSSSSSSSSSSSSSSSSSSSSSSSSSSSSSSSSSSSSSSSSSSSSSSSSSSSSSSSSSSSSSSSSSSSSSSSSSSSSSSSSSSSSSSSSSSSSSSSSSSSSSSSSSSSSSSSSSSSSSSSSSSSSSSSSSSSSSSSSSSSSSSSSSSSSSSSSSSSSSSSSSSSSSSSSSSSSSSSSSSSSSSSSSSSSSS…	8	[0.75, 0.75, 0.75, 0.75, 0.88, 0.75, 0.63, 0.75, 0.63, 0.63, 0.75, 0.75, 0.88, 0.88, 0.88, 0.88, 0.88, 0.88, 0.75, 0.63, 0.63, 0.63, 0.63, 0.63, 0.63, 0.63, 0.5, 0.5, 0.38, 0.38, 0.38, 0.38, 0.38, 0.38, 0.38, 0.5, 0.5, 0.38, 0.38, 0.5, 0.5, 0.5, 0.38, 0.25, 0.25, 0.13, 0.13, 0.13, 0.25, 0.25, 0.25, 0.25, 0.25, 0.25, 0.13, 0.13, 0.13, 0.25, 0.38, 0.5, 0.5, 0.38, 0.38, 0.25, 0.25, 0.38, 0.13, 0.38,…	mobidb-lite	[[1, 26]]
3	XP_026222903.1	DDDDDDDDDDDDDDDDDDDDDDDDDDDSSSSSSSSSSSSSSSSSSSSSSSSSSSSSSSSSSSSSSSSSSSSSSSSSSSSSSSSSSSSSSSSSSSSSSSSSSSSSSSSSSSSSSSSSSSSSSSSSSSSSSSSSSSSSSSSSSSSSSSSSSSSSSSSSSSSSSSSSSSSSSSSSSSSSSSSSSSSSSSSSSSSSSSSSSSSSSSSSSSSSSSSSSSSSSSSSSSSSSSSSSSSSSSSSSSSSSSSSSSSSSSSSSSSSSSSSSSSSSSSSSSSSSSSSSSSSSSSSSSSSSSSSSSSSSSSSSSSSSSSSSSSSSSSSSSSSSSSSSSSSSSSSSSSSSSSSSSSSSSSSSSSSSSSSSSSSSSSSSSSSSSSSSSSSSSSSSSSSSSSSSSSSSSSSSSS…	8	[0.75, 0.75, 0.88, 0.75, 0.88, 0.63, 0.63, 0.63, 0.63, 0.5, 0.63, 0.63, 0.63, 0.75, 0.63, 0.75, 0.75, 0.75, 0.63, 0.63, 0.63, 0.63, 0.63, 0.63, 0.63, 0.63, 0.63, 0.5, 0.38, 0.38, 0.38, 0.25, 0.5, 0.25, 0.5, 0.38, 0.38, 0.25, 0.38, 0.38, 0.38, 0.38, 0.25, 0.25, 0.13, 0.13, 0.13, 0.25, 0.25, 0.25, 0.25, 0.25, 0.25, 0.25, 0.25, 0.25, 0.38, 0.38, 0.5, 0.5, 0.38, 0.38, 0.25, 0.25, 0.38, 0.13, 0.38, 0.…	mobidb-lite	[[1, 27]]
4	XP_029026331.1	DDDDDDDDDDDDDDDDDDDDDSSSSSSSSSSSSSSSSSSSSSSSSSSSSSSSSSSSSSSSSSSSSSSSSSSSSSSSSSSSSSSSSSSSSSSSSSSSSSSSSSSSSSSSSSSSSSSSSSSSSSSSSSSSSSSSSSSSSSSSSSSSSSSSSSSSSSSSSSSSSSSSSSSSSSSSSSSSSSSSSSSSSSSSSSSSSSSSSSSSSSSSSSSSSSSSSSSSSSSSSSSSSSSSSSSSSSSSSSSSSSSSSSSSSSSSSSSSSSSSSSSSSSSSSSSSSSSSSSSSSSSSSSSSSSSSSSSSSSSSSSSSSSSSSSSSSSSSSSSSSSSSSSSSSSSSSSSSSSSSSSSSSSSSSSSSSSSSSSSSSSSSSSSSSSSSSSSSSSSSSSSSSSSSSSSSSSSSSSS…	8	[0.63, 0.63, 0.88, 0.63, 0.63, 0.63, 0.38, 0.5, 0.63, 0.75, 0.75, 0.63, 0.75, 0.75, 0.75, 0.75, 0.63, 0.75, 0.63, 0.75, 0.75, 0.5, 0.5, 0.5, 0.63, 0.5, 0.5, 0.38, 0.5, 0.38, 0.25, 0.13, 0.13, 0.13, 0.13, 0.13, 0.13, 0.13, 0.38, 0.38, 0.13, 0.25, 0.38, 0.38, 0.25, 0.25, 0.13, 0.25, 0.13, 0.13, 0.13, 0.13, 0.25, 0.25, 0.25, 0.25, 0.25, 0.25, 0.25, 0.25, 0.38, 0.38, 0.5, 0.5, 0.38, 0.38, 0.25, 0.25,…	mobidb-lite	[[1, 21]]
5	XP_026183734.1	DDDDDDDDDDDDDDDDDDDDDDDDDDDSSSSSSSSSSSSSSSSSSSSSSSSSSSSSSSSSSSSSSSSSSSSSSSSSSSSSSSSSSSSSSSSSSSSSSSSSSSSSSSSSSSSSSSSSSSSSSSSSSSSSSSSSSSSSSSSSSSSSSSSSSSSSSSSSSSSSSSSSSSSSSSSSSSSSSSSSSSSSSSSSSSSSSSSSSSSSSSSSSSSSSSSSSSSSSSSSSSSSSSSSSSSSSSSSSSSSSSSSSSSSSSSSSSSSSSSSSSSSSSSSSSSSSSSSSSSSSSSSSSSSSSSSSSSSSSSSSSSSSSSSSSSSSSSSSSSSSSSSSSSSSSSSSSSSSSSSSSSSSSSSSSSSSSSSSSSSSSSSSSSSSSSSSSSSSSSSSSSSSSSSSSSSSSSSSSS…	8	[0.75, 0.75, 0.88, 0.75, 0.88, 0.63, 0.63, 0.75, 0.63, 0.5, 0.63, 0.75, 0.63, 0.75, 0.63, 0.75, 0.75, 0.75, 0.63, 0.63, 0.63, 0.63, 0.63, 0.63, 0.63, 0.63, 0.63, 0.38, 0.38, 0.38, 0.5, 0.38, 0.38, 0.13, 0.5, 0.25, 0.25, 0.25, 0.38, 0.38, 0.38, 0.38, 0.25, 0.25, 0.13, 0.13, 0.13, 0.25, 0.25, 0.25, 0.25, 0.25, 0.25, 0.25, 0.25, 0.25, 0.38, 0.38, 0.5, 0.5, 0.38, 0.38, 0.25, 0.25, 0.25, 0.13, 0.38, 0…	mobidb-lite	[[1, 27]]
6	XP_029372849.1	DDDDDDDDDDDDDDDDDDDDDDDDDDSSSSSSSSSSSSSSSSSSSSSSSSSSSSSSSSSSSSSSSSSSSSSSSSSSSSSSSSSSSSSSSSSSSSSSSSSSSSSSSSSSSSSSSSSSSSSSSSSSSSSSSSSSSSSSSSSSSSSSSSSSSSSSSSSSSSSSSSSSSSSSSSSSSSSSSSSSSSSSSSSSSSSSSSSSSSSSSSSSSSSSSSSSSSSSSSSSSSSSSSSSSSSSSSSSSSSSSSSSSSSSSSSSSSSSSSSSSSSSSSSSSSSSSSSSSSSSSSSSSSSSSSSSSSSSSSSSSSSSSSSSSSSSSSSSSSSSSSSSSSSSSSSSSSSSSSSSSSSSSSSSSSSSSSSSSSSSSSSSSSSSSSSSSSSSSSSSSSSSSSSSSSSSSSSSSSS…	8	[0.63, 0.75, 0.88, 0.75, 0.88, 0.63, 0.63, 0.75, 0.63, 0.5, 0.63, 0.63, 0.63, 0.63, 0.63, 0.75, 0.75, 0.75, 0.63, 0.63, 0.63, 0.63, 0.63, 0.63, 0.63, 0.63, 0.5, 0.5, 0.38, 0.5, 0.38, 0.25, 0.38, 0.13, 0.5, 0.25, 0.13, 0.25, 0.38, 0.38, 0.38, 0.25, 0.25, 0.25, 0.13, 0.13, 0.13, 0.13, 0.25, 0.25, 0.25, 0.25, 0.25, 0.25, 0.25, 0.25, 0.38, 0.38, 0.5, 0.5, 0.38, 0.38, 0.25, 0.25, 0.38, 0.13, 0.38, 0.3…	mobidb-lite	[[1, 26]]
7	XP_019943809.1	DDDDDDDDDDDDDDDDDDDDDDDSSSSSSSSSSSSSSSSSSSSSSSSSSSSSSSSSSSSSSSSSSSSSSSSSSSSSSSSSSSSSSSSSSSSSSSSSSSSSSSSSSSSSSSSSSSSSSSSSSSSSSSSSSSSSSSSSSSSSSSSSSSSSSSSSSSSSSSSSSSSSSSSSSSSSSSSSSSSSSSSSSSSSSSSSSSSSSSSSSSSSSSSSSSSSSSSSSSSSSSSSSSSSSSSSSSSSSSSSSSSSSSSSSSSSSSSSSSSSSSSSSSSSSSSSSSSSSSSSSSSSSSSSSSSSSSSSSSSSSSSSSSSSSSSSSSSSSSSSSSSSSSSSSSSSSSSSSSSSSSSSSSSSSSSSSSSSSSSSSSSSSSSSSSSSSSSSSSSSSSSSSSSSSSSSSSSSSSS…	8	[0.63, 0.75, 0.88, 0.63, 0.88, 0.5, 0.63, 0.63, 0.63, 0.63, 0.75, 0.75, 0.75, 0.75, 0.75, 0.63, 0.63, 0.75, 0.63, 0.5, 0.63, 0.63, 0.63, 0.38, 0.5, 0.5, 0.5, 0.38, 0.38, 0.38, 0.38, 0.13, 0.25, 0.13, 0.38, 0.25, 0.13, 0.25, 0.38, 0.38, 0.38, 0.38, 0.13, 0.25, 0.13, 0.13, 0.13, 0.13, 0.13, 0.25, 0.25, 0.25, 0.25, 0.25, 0.25, 0.25, 0.38, 0.38, 0.5, 0.5, 0.38, 0.38, 0.25, 0.25, 0.38, 0.13, 0.38, 0.3…	mobidb-lite	[[1, 23]]
8	XP_020494969.1	DDDDDDDDDDDDDDDDDDDDDDDSSSSSSSSSSSSSSSSSSSSSSSSSSSSSSSSSSSSSSSSSSSSSSSSSSSSSSSSSSSSSSSSSSSSSSSSSSSSSSSSSSSSSSSSSSSSSSSSSSSSSSSSSSSSSSSSSSSSSSSSSSSSSSSSSSSSSSSSSSSSSSSSSSSSSSSSSSSSSSSSSSSSSSSSSSSSSSSSSSSSSSSSSSSSSSSSSSSSSSSSSSSSSSSSSSSSSSSSSSSSSSSSSSSSSSSSSSSSSSSSSSSSSSSSSSSSSSSSSSSSSSSSSSSSSSSSSSSSSSSSSSSSSSSSSSSSSSSSSSSSSSSSSSSSSSSSSSSSSSSSSSSSSSSSSSSSSSSSSSSSSSSSSSSSSSSSSSSSSSSSSSSSSSSSSSSSSSSS…	8	[0.63, 0.63, 0.88, 0.63, 0.88, 0.63, 0.5, 0.75, 0.75, 0.63, 0.75, 0.88, 0.88, 0.88, 0.75, 0.88, 0.88, 0.75, 0.63, 0.63, 0.63, 0.63, 0.63, 0.5, 0.5, 0.5, 0.25, 0.25, 0.25, 0.25, 0.25, 0.13, 0.25, 0.13, 0.38, 0.25, 0.25, 0.25, 0.38, 0.38, 0.38, 0.25, 0.13, 0.13, 0.0, 0.13, 0.13, 0.25, 0.25, 0.25, 0.25, 0.25, 0.25, 0.25, 0.25, 0.25, 0.38, 0.38, 0.5, 0.5, 0.38, 0.38, 0.25, 0.25, 0.25, 0.13, 0.38, 0.3…	mobidb-lite	[[1, 23]]
9	XP_030296735.1	DDDDDDDDDDDDDDDDDDDDDDDDDDDSSSSSSSSSSSSSSSSSSSSSSSSSSSSSSSSSSSSSSSSSSSSSSSSSSSSSSSSSSSSSSSSSSSSSSSSSSSSSSSSSSSSSSSSSSSSSSSSSSSSSSSSSSSSSSSSSSSSSSSSSSSSSSSSSSSSSSSSSSSSSSSSSSSSSSSSSSSSSSSSSSSSSSSSSSSSSSSSSSSSSSSSSSSSSSSSSSSSSSSSSSSSSSSSSSSSSSSSSSSSSSSSSSSSSSSSSSSSSSSSSSSSSSSSSSSSSSSSSSSSSSSSSSSSSSSSSSSSSSSSSSSSSSSSSSSSSSSSSSSSSSSSSSSSSSSSSSSSSSSSSSSSSSSSSSSSSSSSSSSSSSSSSSSSSSSSSSSSSSSSSSSSSSSSSSSS…	8	[0.75, 0.75, 0.88, 0.75, 0.88, 0.63, 0.63, 0.63, 0.63, 0.5, 0.63, 0.63, 0.63, 0.75, 0.63, 0.75, 0.75, 0.75, 0.63, 0.63, 0.63, 0.63, 0.63, 0.63, 0.63, 0.63, 0.63, 0.5, 0.38, 0.38, 0.38, 0.25, 0.5, 0.25, 0.5, 0.38, 0.38, 0.25, 0.38, 0.38, 0.38, 0.38, 0.25, 0.25, 0.13, 0.13, 0.13, 0.25, 0.25, 0.25, 0.25, 0.25, 0.25, 0.25, 0.25, 0.25, 0.38, 0.38, 0.5, 0.5, 0.38, 0.38, 0.25, 0.25, 0.38, 0.13, 0.38, 0.…	mobidb-lite	[[1, 27]]
10	XP_003968425.1	DDDDDDDDDDDDDDDDDDDDDDDDDDDSSSSSSSSSSSSSSSSSSSSSSSSSSSSSSSSSSSSSSSSSSSSSSSSSSSSSSSSSSSSSSSSSSSSSSSSSSSSSSSSSSSSSSSSSSSSSSSSSSSSSSSSSSSSSSSSSSSSSSSSSSSSSSSSSSSSSSSSSSSSSSSSSSSSSSSSSSSSSSSSSSSSSSSSSSSSSSSSSSSSSSSSSSSSSSSSSSSSSSSSSSSSSSSSSSSSSSSSSSSSSSSSSSSSSSSSSSSSSSSSSSSSSSSSSSSSSSSSSSSSSSSSSSSSSSSSSSSSSSSSSSSSSSSSSSSSSSSSSSSSSSSSSSSSSSSSSSSSSSSSSSSSSSSSSSSSSSSSSSSSSSSSSSSSSSSSSSSSSSSSSSSSSSSSSSSS…	8	[0.75, 0.75, 0.88, 0.63, 0.75, 0.63, 0.63, 0.63, 0.63, 0.63, 0.75, 0.63, 0.75, 0.88, 0.75, 0.88, 0.88, 0.75, 0.63, 0.63, 0.63, 0.63, 0.63, 0.63, 0.63, 0.63, 0.63, 0.38, 0.38, 0.5, 0.5, 0.38, 0.5, 0.25, 0.5, 0.38, 0.38, 0.38, 0.5, 0.5, 0.5, 0.38, 0.25, 0.25, 0.13, 0.13, 0.25, 0.25, 0.25, 0.25, 0.25, 0.25, 0.25, 0.25, 0.25, 0.25, 0.38, 0.38, 0.5, 0.5, 0.38, 0.38, 0.25, 0.25, 0.38, 0.13, 0.38, 0.38,…	mobidb-lite	[[1, 27]]
11	XP_020773743.1	DDDDDDDDDDDDDDDDDDDDDDSSSSSSSSSSSSSSSSSSSSSSSSSSSSSSSSSSSSSSSSSSSSSSSSSSSSSSSSSSSSSSSSSSSSSSSSSSSSSSSSSSSSSSSSSSSSSSSSSSSSSSSSSSSSSSSSSSSSSSSSSSSSSSSSSSSSSSSSSSSSSSSSSSSSSSSSSSSSSSSSSSSSSSSSSSSSSSSSSSSSSSSSSSSSSSSSSSSSSSSSSSSSSSSSSSSSSSSSSSSSSSSSSSSSSSSSSSSSSSSSSSSSSSSSSSSSSSSSSSSSSSSSSSSSSSSSSSSSSSSSSSSSSSSSSSSSSSSSSSSSSSSSSSSSSSSSSSSSSSSSSSSSSSSSSSSSSSSSSSSSSSSSSSSSSSSSSSSSSSSSSSSSSSSSSSSSSSSSS…	8	[0.63, 0.75, 0.5, 0.75, 0.5, 0.5, 0.63, 0.5, 0.75, 0.75, 0.63, 0.75, 0.88, 0.75, 0.88, 0.88, 0.75, 0.63, 0.63, 0.63, 0.63, 0.63, 0.5, 0.38, 0.25, 0.25, 0.25, 0.25, 0.38, 0.25, 0.13, 0.25, 0.13, 0.38, 0.25, 0.13, 0.25, 0.38, 0.13, 0.13, 0.13, 0.0, 0.13, 0.0, 0.0, 0.0, 0.0, 0.13, 0.13, 0.13, 0.13, 0.13, 0.13, 0.25, 0.25, 0.25, 0.25, 0.38, 0.5, 0.38, 0.38, 0.25, 0.25, 0.13, 0.13, 0.38, 0.38, 0.25, 0…	mobidb-lite	[[1, 22]]
12	XP_028274924.1	DDDDDDDDDDDDDDDDDDDDDDDDDDSSSSSSSSSSSSSSSSSSSSSSSSSSSSSSSSSSSSSSSSSSSSSSSSSSSSSSSSSSSSSSSSSSSSSSSSSSSSSSSSSSSSSSSSSSSSSSSSSSSSSSSSSSSSSSSSSSSSSSSSSSSSSSSSSSSSSSSSSSSSSSSSSSSSSSSSSSSSSSSSSSSSSSSSSSSSSSSSSSSSSSSSSSSSSSSSSSSSSSSSSSSSSSSSSSSSSSSSSSSSSSSSSSSSSSSSSSSSSSSSSSSSSSSSSSSSSSSSSSSSSSSSSSSSSSSSSSSSSSSSSSSSSSSSSSSSSSSSSSSSSSSSSSSSSSSSSSSSSSSSSSSSSSSSSSSSSSSSSSSSSSSSSSSSSSSSSSSSSSSSSSSSSSSSSSSSS…	8	[0.75, 0.75, 0.88, 0.75, 0.88, 0.63, 0.63, 0.63, 0.63, 0.5, 0.63, 0.63, 0.63, 0.75, 0.63, 0.75, 0.75, 0.75, 0.63, 0.63, 0.63, 0.63, 0.63, 0.63, 0.63, 0.63, 0.5, 0.38, 0.38, 0.38, 0.38, 0.25, 0.5, 0.25, 0.5, 0.38, 0.38, 0.25, 0.38, 0.38, 0.38, 0.38, 0.25, 0.25, 0.13, 0.13, 0.13, 0.25, 0.25, 0.25, 0.25, 0.25, 0.25, 0.25, 0.25, 0.25, 0.38, 0.38, 0.5, 0.5, 0.38, 0.38, 0.25, 0.25, 0.38, 0.13, 0.38, 0.…	mobidb-lite	[[1, 26]]
13	XP_029963821.1	DDDDDDDDDDDDDDDDDDDDDDDDDDDDSSSSSSSSSSSSSSSSSSSSSSSSSSSSSSSSSSSSSSSSSSSSSSSSSSSSSSSSSSSSSSSSSSSSSSSSSSSSSSSSSSSSSSSSSSSSSSSSSSSSSSSSSSSSSSSSSSSSSSSSSSSSSSSSSSSSSSSSSSSSSSSSSSSSSSSSSSSSSSSSSSSSSSSSSSSSSSSSSSSSSSSSSSSSSSSSSSSSSSSSSSSSSSSSSSSSSSSSSSSSSSSSSSSSSSSSSSSSSSSSSSSSSSSSSSSSSSSSSSSSSSSSSSSSSSSSSSSSSSSSSSSSSSSSSSSSSSSSSSSSSSSSSSSSSSSSSSSSSSSSSSSSSSSSSSSSSSSSSSSSSSSSSSSSSSSSSSSSSSSSSSSSSSSSSSS…	8	[0.75, 0.75, 0.75, 0.75, 0.88, 0.63, 0.63, 0.63, 0.5, 0.63, 0.75, 0.75, 0.75, 0.75, 0.75, 0.88, 0.88, 0.88, 0.75, 0.75, 0.75, 0.75, 0.75, 0.75, 0.75, 0.75, 0.75, 0.63, 0.5, 0.5, 0.38, 0.38, 0.5, 0.38, 0.63, 0.38, 0.5, 0.38, 0.5, 0.5, 0.5, 0.5, 0.25, 0.25, 0.13, 0.13, 0.13, 0.13, 0.25, 0.25, 0.25, 0.25, 0.25, 0.13, 0.13, 0.25, 0.38, 0.38, 0.5, 0.5, 0.38, 0.38, 0.25, 0.25, 0.38, 0.13, 0.38, 0.38, 0…	mobidb-lite	[[1, 28]]
14	XP_022066454.1	DDDDDDDDDDDDDDDDDDDDDDDDDDDDDDDDDDDSSSSSSSSSSSSSSSSSSSSSSSSSSSSSSSSSSSSSSSSSSSSSSSSSSSSSSSSSSSSSSSSSSSSSSSSSSSSSSSSSSSSSSSSSSSSSSSSSSSSSSSSSSSSSSSSSSSSSSSSSSSSSSSSSSSSSSSSSSSSSSSSSSSSSSSSSSSSSSSSSSSSSSSSSSSSSSSSSSSSSSSSSSSSSSSSSSSSSSSSSSSSSSSSSSSSSSSSSSSSSSSSSSSSSSSSSSSSSSSSSSSSSSSSSSSSSSSSSSSSSSSSSSSSSSSSSSSSSSSSSSSSSSSSSSSSSSSSSSSSSSSSSSSSSSSSSSSSSSSSSSSSSSSSSSSSSSSSSSSSSSSSSSSSSSSSSSSSSSSSSSSS…	8	[0.75, 0.75, 0.88, 0.75, 0.88, 0.63, 0.63, 0.75, 0.63, 0.63, 0.75, 0.75, 0.75, 0.88, 0.75, 0.88, 0.88, 0.88, 0.75, 0.75, 0.75, 0.75, 0.75, 0.75, 0.75, 0.75, 0.75, 0.63, 0.63, 0.63, 0.63, 0.5, 0.63, 0.38, 0.63, 0.5, 0.5, 0.5, 0.63, 0.5, 0.5, 0.5, 0.38, 0.25, 0.13, 0.13, 0.13, 0.25, 0.25, 0.25, 0.25, 0.25, 0.25, 0.25, 0.25, 0.25, 0.38, 0.38, 0.5, 0.5, 0.38, 0.38, 0.25, 0.25, 0.38, 0.25, 0.38, 0.38,…	mobidb-lite	[[1, 35]]
15	XP_023150954.1	DDDDDDDDDDDDDDDDDDDDDDDDDDDDDDSSSSSSSSSSSSSSSSSSSSSSSSSSSSSSSSSSSSSSSSSSSSSSSSSSSSSSSSSSSSSSSSSSSSSSSSSSSSSSSSSSSSSSSSSSSSSSSSSSSSSSSSSSSSSSSSSSSSSSSSSSSSSSSSSSSSSSSSSSSSSSSSSSSSSSSSSSSSSSSSSSSSSSSSSSSSSSSSSSSSSSSSSSSSSSSSSSSSSSSSSSSSSSSSSSSSSSSSSSSSSSSSSSSSSSSSSSSSSSSSSSSSSSSSSSSSSSSSSSSSSSSSSSSSSSSSSSSSSSSSSSSSSSSSSSSSSSSSSSSSSSSSSSSSSSSSSSSSSSSSSSSSSSSSSSSSSSSSSSSSSSSSSSSSSSSSSSSSSSSSSSSSSSSSS…	8	[0.75, 0.75, 0.88, 0.75, 0.88, 0.63, 0.63, 0.75, 0.63, 0.63, 0.75, 0.75, 0.75, 0.88, 0.75, 0.88, 0.88, 0.88, 0.75, 0.75, 0.75, 0.75, 0.75, 0.75, 0.75, 0.75, 0.75, 0.63, 0.63, 0.63, 0.38, 0.38, 0.5, 0.38, 0.63, 0.38, 0.5, 0.38, 0.5, 0.5, 0.5, 0.5, 0.38, 0.25, 0.13, 0.13, 0.13, 0.25, 0.25, 0.25, 0.25, 0.25, 0.25, 0.25, 0.25, 0.25, 0.38, 0.38, 0.5, 0.5, 0.38, 0.38, 0.25, 0.25, 0.38, 0.13, 0.38, 0.38…	mobidb-lite	[[1, 30]]
16	XP_008304619.1	DDDDDDDDDDDDDDDDDDDDDDDDDDDDDDDDDDDSSSSSSSSSSSSSSSSSSSSSSSSSSSSSSSSSSSSSSSSSSSSSSSSSSSSSSSSSSSSSSSSSSSSSSSSSSSSSSSSSSSSSSSSSSSSSSSSSSSSSSSSSSSSSSSSSSSSSSSSSSSSSSSSSSSSSSSSSSSSSSSSSSSSSSSSSSSSSSSSSSSSSSSSSSSSSSSSSSSSSSSSSSSSSSSSSSSSSSSSSSSSSSSSSSSSSSSSSSSSSSSSSSSSSSSSSSSSSSSSSSSSSSSSSSSSSSSSSSSSSSSSSSSSSSSSSSSSSSSSSSSSSSSSSSSSSSSSSSSSSSSSSSSSSSSSSSSSSSSSSSSSSSSSSSSSSSSSSSSSSSSSSSSSSSSSSSSSSSSSSSSS…	8	[0.75, 0.75, 0.88, 0.75, 0.88, 0.63, 0.63, 0.75, 0.63, 0.63, 0.75, 0.75, 0.75, 0.88, 0.75, 0.88, 0.88, 0.88, 0.75, 0.75, 0.75, 0.75, 0.75, 0.75, 0.75, 0.75, 0.75, 0.63, 0.63, 0.63, 0.63, 0.5, 0.63, 0.38, 0.63, 0.5, 0.5, 0.5, 0.63, 0.5, 0.5, 0.5, 0.38, 0.25, 0.13, 0.13, 0.13, 0.25, 0.25, 0.25, 0.25, 0.25, 0.25, 0.25, 0.25, 0.25, 0.38, 0.38, 0.5, 0.5, 0.38, 0.38, 0.25, 0.25, 0.38, 0.25, 0.38, 0.38,…	mobidb-lite	[[1, 35]]
17	XP_007260950.2	DDDDDDDDDDDDDDDDDDDDDDDDDDDDSSSSSSSSSSSSSSSSSSSSSSSSSSSSSSSSSSSSSSSSSSSSSSSSSSSSSSSSSSSSSSSSSSSSSSSSSSSSSSSSSSSSSSSSSSSSSSSSSSSSSSSSSSSSSSSSSSSSSSSSSSSSSSSSSSSSSSSSSSSSSSSSSSSSSSSSSSSSSSSSSSSSSSSSSSSSSSSSSSSSSSSSSSSSSSSSSSSSSSSSSSSSSSSSSSSSSSSSSSSSSSSSSSSSSSSSSSSSSSSSSSSSSSSSSSSSSSSSSSSSSSSSSSSSSSSSSSSSSSSSSSSSSSSSSSSSSSSSSSSSSSSSSSSSSSSSSSSSSSSSSSSSSSSSSSSSSSSSSSSSSSSSSSSSSSSSSSSSSSSSSSSSSSSSSSS…	8	[0.75, 0.75, 0.88, 0.75, 0.88, 0.63, 0.75, 0.75, 0.63, 0.63, 0.63, 0.63, 0.63, 0.63, 0.63, 0.88, 0.63, 0.88, 0.75, 0.75, 0.75, 0.75, 0.63, 0.63, 0.75, 0.63, 0.5, 0.63, 0.5, 0.5, 0.5, 0.25, 0.38, 0.5, 0.5, 0.38, 0.38, 0.25, 0.38, 0.25, 0.25, 0.25, 0.25, 0.25, 0.25, 0.25, 0.25, 0.25, 0.25, 0.25, 0.25, 0.38, 0.38, 0.38, 0.38, 0.38, 0.38, 0.25, 0.25, 0.38, 0.25, 0.5, 0.38, 0.25, 0.25, 0.25, 0.25, 0.2…	mobidb-lite	[[1, 28]]
18	NP_957270.2	DDDDDDDDDDDDDDDDDDDDDDDDDDDDDSSSSSSSSSSSSSSSSSSSSSSSSSSSSSSSSSSSSSSSSSSSSSSSSSSSSSSSSSSSSSSSSSSSSSSSSSSSSSSSSSSSSSSSSSSSSSSSSSSSSSSSSSSSSSSSSSSSSSSSSSSSSSSSSSSSSSSSSSSSSSSSSSSSSSSSSSSSSSSSSSSSSSSSSSSSSSSSSSSSSSSSSSSSSSSSSSSSSSSSSSSSSSSSSSSSSSSSSSSSSSSSSSSSSSSSSSSSSSSSSSSSSSSSSSSSSSSSSSSSSSSSSSSSSSSSSSSSSSSSSSSSSSSSSSSSSSSSSSSSSSSSSSSSSSSSSSSSSSSSSSSSSSSSSSSSSSSSSSSSSSSSSSSSSSSSSSSSSSSSSSSSSSSSSSS…	8	[0.75, 0.75, 0.88, 0.75, 0.88, 0.75, 0.75, 0.75, 0.63, 0.63, 0.75, 0.75, 0.75, 0.88, 0.88, 0.88, 0.88, 0.88, 0.75, 0.75, 0.63, 0.63, 0.63, 0.63, 0.63, 0.63, 0.63, 0.63, 0.63, 0.5, 0.38, 0.38, 0.25, 0.25, 0.38, 0.38, 0.5, 0.25, 0.5, 0.38, 0.13, 0.38, 0.38, 0.38, 0.38, 0.38, 0.13, 0.25, 0.13, 0.13, 0.13, 0.25, 0.25, 0.25, 0.25, 0.25, 0.25, 0.25, 0.25, 0.25, 0.38, 0.38, 0.5, 0.5, 0.38, 0.38, 0.25, 0…	mobidb-lite	[[1, 29]]
19	XP_030632043.1	DDDDDDDDDDDDDDDDDDDDDDDDDDSSSSSSSSSSSSSSSSSSSSSSSSSSSSSSSSSSSSSSSSSSSSSSSSSSSSSSSSSSSSSSSSSSSSSSSSSSSSSSSSSSSSSSSSSSSSSSSSSSSSSSSSSSSSSSSSSSSSSSSSSSSSSSSSSSSSSSSSSSSSSSSSSSSSSSSSSSSSSSSSSSSSSSSSSSSSSSSSSSSSSSSSSSSSSSSSSSSSSSSSSSSSSSSSSSSSSSSSSSSSSSSSSSSSSSSSSSSSSSSSSSSSSSSSSSSSSSSSSSSSSSSSSSSSSSSSSSSSSSSSSSSSSSSSSSSSSSSSSSSSSSSSSSSSSSSSSSSSSSSSSSSSSSSSSSSSSSSSSSSSSSSSSSSSSSSSSSSSSSSSSSSSSSSSSSSSS…	8	[0.75, 0.75, 0.88, 0.75, 1.0, 0.75, 0.63, 0.88, 0.75, 0.63, 0.75, 0.88, 0.88, 0.88, 0.75, 0.88, 0.88, 0.88, 0.75, 0.75, 0.63, 0.63, 0.63, 0.63, 0.63, 0.63, 0.5, 0.38, 0.38, 0.5, 0.5, 0.38, 0.5, 0.25, 0.5, 0.5, 0.38, 0.38, 0.5, 0.5, 0.5, 0.38, 0.25, 0.25, 0.13, 0.13, 0.13, 0.25, 0.25, 0.25, 0.25, 0.25, 0.25, 0.25, 0.25, 0.25, 0.38, 0.38, 0.5, 0.5, 0.38, 0.38, 0.25, 0.25, 0.25, 0.13, 0.38, 0.38, 0.…	mobidb-lite	[[1, 26]]
20	XP_026884840.1	DDDDDDDDDDDDDDDDDDDDDDDDDDDDDDDDDSSSSSSSSSSSSSSSSSSSSSSSSSSSSSSSSSSSSSSSSSSSSSSSSSSSSSSSSSSSSSSSSSSSSSSSSSSSSSSSSSSSSSSSSSSSSSSSSSSSSSSSSSSSSSSSSSSSSSSSSSSSSSSSSSSSSSSSSSSSSSSSSSSSSSSSSSSSSSSSSSSSSSSSSSSSSSSSSSSSSSSSSSSSSSSSSSSSSSSSSSSSSSSSSSSSSSSSSSSSSSSSSSSSSSSSSSSSSSSSSSSSSSSSSSSSSSSSSSSSSSSSSSSSSSSSSSSSSSSSSSSSSSSSSSSSSSSSSSSSSSSSSSSSSSSSSSSSSSSSSSSSSSSSSSSSSSSSSSSSSSSSSSSSSSSSSSSSSSSSSSSSSSS…	8	[0.63, 0.75, 0.63, 0.5, 0.88, 0.63, 0.63, 0.63, 0.5, 0.63, 0.75, 0.75, 0.75, 0.75, 0.75, 0.88, 0.88, 0.88, 0.75, 0.75, 0.75, 0.75, 0.75, 0.75, 0.75, 0.75, 0.75, 0.63, 0.63, 0.75, 0.63, 0.5, 0.75, 0.38, 0.5, 0.38, 0.38, 0.38, 0.5, 0.5, 0.5, 0.5, 0.38, 0.38, 0.13, 0.13, 0.13, 0.25, 0.25, 0.25, 0.25, 0.25, 0.25, 0.25, 0.25, 0.38, 0.5, 0.38, 0.5, 0.5, 0.38, 0.38, 0.38, 0.25, 0.38, 0.38, 0.38, 0.38, 0…	mobidb-lite	[[1, 33]]
21	XP_017346019.1	DDDDDDDDDDDDDDDDDDDDDDDDDDSSSSSSSSSSSSSSSSSSSSSSSSSSSSSSSSSSSSSSSSSSSSSSSSSSSSSSSSSSSSSSSSSSSSSSSSSSSSSSSSSSSSSSSSSSSSSSSSSSSSSSSSSSSSSSSSSSSSSSSSSSSSSSSSSSSSSSSSSSSSSSSSSSSSSSSSSSSSSSSSSSSSSSSSSSSSSSSSSSSSSSSSSSSSSSSSSSSSSSSSSSSSSSSSSSSSSSSSSSSSSSSSSSSSSSSSSSSSSSSSSSSSSSSSSSSSSSSSSSSSSSSSSSSSSSSSSSSSSSSSSSSSSSSSSSSSSSSSSSSSSSSSSSSSSSSSSSSSSSSSSSSSSSSSSSSSSSSSSSSSSSSSSSSSSSSSSSSSSSSSSSSSSSSSSSSSS…	8	[0.63, 0.63, 0.75, 0.5, 0.63, 0.5, 0.5, 0.5, 0.63, 0.63, 0.75, 0.75, 0.63, 0.75, 0.75, 0.75, 0.75, 0.75, 0.63, 0.63, 0.63, 0.63, 0.63, 0.63, 0.63, 0.63, 0.5, 0.25, 0.25, 0.25, 0.38, 0.25, 0.5, 0.13, 0.38, 0.25, 0.25, 0.25, 0.38, 0.38, 0.38, 0.38, 0.25, 0.25, 0.13, 0.13, 0.13, 0.13, 0.25, 0.25, 0.25, 0.25, 0.25, 0.25, 0.25, 0.25, 0.38, 0.38, 0.5, 0.5, 0.38, 0.38, 0.25, 0.25, 0.38, 0.13, 0.38, 0.38…	mobidb-lite	[[1, 26]]
22	XP_026790554.1	DDDDDDDDDDDDDDDDDDDDDDDDDDSSSSSSSSSSSSSSSSSSSSSSSSSSSSSSSSSSSSSSSSSSSSSSSSSSSSSSSSSSSSSSSSSSSSSSSSSSSSSSSSSSSSSSSSSSSSSSSSSSSSSSSSSSSSSSSSSSSSSSSSSSSSSSSSSSSSSSSSSSSSSSSSSSSSSSSSSSSSSSSSSSSSSSSSSSSSSSSSSSSSSSSSSSSSSSSSSSSSSSSSSSSSSSSSSSSSSSSSSSSSSSSSSSSSSSSSSSSSSSSSSSSSSSSSSSSSSSSSSSSSSSSSSSSSSSSSSSSSSSSSSSSSSSSSSSSSSSSSSSSSSSSSSSSSSSSSSSSSSSSSSSSSSSSSSSSSSSSSSSSSSSSSSSSSSSSSSSSSSSSSSSSSSSSSSSSSS…	8	[0.63, 0.63, 0.75, 0.5, 0.63, 0.5, 0.5, 0.5, 0.63, 0.63, 0.75, 0.75, 0.63, 0.75, 0.75, 0.75, 0.75, 0.75, 0.63, 0.63, 0.63, 0.63, 0.63, 0.63, 0.63, 0.63, 0.5, 0.38, 0.25, 0.25, 0.38, 0.25, 0.5, 0.13, 0.38, 0.25, 0.25, 0.25, 0.38, 0.38, 0.38, 0.38, 0.25, 0.25, 0.13, 0.13, 0.13, 0.25, 0.25, 0.25, 0.25, 0.25, 0.25, 0.25, 0.25, 0.25, 0.38, 0.38, 0.5, 0.5, 0.38, 0.38, 0.25, 0.25, 0.38, 0.13, 0.38, 0.38…	mobidb-lite	[[1, 26]]
23	XP_002936105.2	DDDDDDDDDDDDDDDDDDDDDDDDDDDDDSSSSSSSSSSSSSSSSSSSSSSSSSSSSSSSSSSSSSSSSSSSSSSSSSSSSSSSSSSSSSSSSSSSSSSSSSSSSSSSSSSSSSSSSSSSSSSSSSSSSSSSSSSSSSSSSSSSSSSSSSSSSSSSSSSSSSSSSSSSSSSSSSSSSSSSSSSSSSSSSSSSSSSSSSSSSSSSSSSSSSSSSSSSSSSSSSSSSSSSSSSSSSSSSSSSSSSSSSSSSSSSSSSSSSSSSSSSSSSSSSSSSSSSSSSSSSSSSSSSSSSSSSSSSSSSSSSSSSSSSSSSSSSSSSSSSSSSSSSSSSSSSSSSSSSSSSSSSSSSSSSSSSSSSSSSSSSSSSSSSSSSSSSSSSSSSSSSSSSSSSSSSSSSSSS…	8	[0.75, 1.0, 0.75, 0.88, 1.0, 0.75, 0.75, 0.88, 0.75, 0.75, 0.88, 0.88, 0.88, 0.88, 0.88, 0.88, 0.88, 0.88, 0.75, 0.75, 0.75, 0.75, 0.75, 0.75, 0.75, 0.63, 0.63, 0.75, 0.63, 0.5, 0.5, 0.5, 0.5, 0.38, 0.38, 0.5, 0.5, 0.5, 0.5, 0.38, 0.38, 0.25, 0.38, 0.25, 0.38, 0.25, 0.25, 0.25, 0.25, 0.25, 0.25, 0.25, 0.25, 0.38, 0.38, 0.5, 0.5, 0.38, 0.38, 0.25, 0.25, 0.38, 0.25, 0.38, 0.38, 0.25, 0.25, 0.25, 0.…	mobidb-lite	[[1, 29]]
24	XP_029466742.1	DDDDDDDDDDDDDDDDDDDDDDDSSSSSSSSSSSSSSSSSSSSSSSSSSSSSSSSSSSSSSSSSSSSSSSSSSSSSSSSSSSSSSSSSSSSSSSSSSSSSSSSSSSSSSSSSSSSSSSSSSSSSSSSSSSSSSSSSSSSSSSSSSSSSSSSSSSSSSSSSSSSSSSSSSSSSSSSSSSSSSSSSSSSSSSSSSSSSSSSSSSSSSSSSSSSSSSSSSSSSSSSSSSSSSSSSSSSSSSSSSSSSSSSSSSSSSSSSSSSSSSSSSSSSSSSSSSSSSSSSSSSSSSSSSSSSSSSSSSSSSSSSSSSSSSSSSSSSSSSSSSSSSSSSSSSSSSSSSSSSSSSSSSSSSSSSSSSSSSSSSSSSSSSSSSSSSSSSSSSSSSSSSSSSSSSSSSSSSSS…	8	[0.63, 0.75, 0.63, 0.75, 0.75, 0.63, 0.63, 0.75, 0.75, 0.75, 0.88, 0.75, 0.75, 0.88, 0.75, 0.88, 0.75, 0.75, 0.75, 0.75, 0.75, 0.75, 0.63, 0.5, 0.5, 0.25, 0.5, 0.5, 0.38, 0.25, 0.13, 0.38, 0.25, 0.13, 0.25, 0.25, 0.13, 0.13, 0.13, 0.0, 0.13, 0.0, 0.0, 0.0, 0.0, 0.0, 0.0, 0.13, 0.13, 0.13, 0.13, 0.25, 0.25, 0.25, 0.25, 0.38, 0.5, 0.38, 0.38, 0.25, 0.25, 0.25, 0.25, 0.5, 0.38, 0.25, 0.25, 0.25, 0.2…	mobidb-lite	[[1, 23]]
25	XP_030042053.1	DDDDDDDDDDDDDDDDDDDDDDDDDDDSSSSSSSSSSSSSSSSSSSSSSSSSSSSSSSSSSSSSSSSSSSSSSSSSSSSSSSSSSSSSSSSSSSSSSSSSSSSSSSSSSSSSSSSSSSSSSSSSSSSSSSSSSSSSSSSSSSSSSSSSSSSSSSSSSSSSSSSSSSSSSSSSSSSSSSSSSSSSSSSSSSSSSSSSSSSSSSSSSSSSSSSSSSSSSSSSSSSSSSSSSSSSSSSSSSSSSSSSSSSSSSSSSSSSSSSSSSSSSSSSSSSSSSSSSSSSSSSSSSSSSSSSSSSSSSSSSSSSSSSSSSSSSSSSSSSSSSSSSSSSSSSSSSSSSSSSSSSSSSSSSSSSSSSSSSSSSSSSSSSSSSSSSSSSSSSSSSSSSSSSSSSSSSSSSSS…	8	[0.75, 0.88, 0.75, 0.75, 0.75, 0.63, 0.63, 0.88, 0.63, 0.5, 0.75, 0.88, 0.75, 0.75, 0.75, 1.0, 0.88, 1.0, 1.0, 1.0, 1.0, 1.0, 1.0, 0.75, 0.75, 0.63, 0.63, 0.38, 0.25, 0.38, 0.25, 0.38, 0.25, 0.25, 0.38, 0.25, 0.25, 0.25, 0.25, 0.0, 0.13, 0.0, 0.0, 0.0, 0.0, 0.0, 0.0, 0.13, 0.13, 0.13, 0.13, 0.25, 0.25, 0.25, 0.25, 0.38, 0.38, 0.38, 0.38, 0.25, 0.25, 0.25, 0.25, 0.5, 0.5, 0.25, 0.25, 0.25, 0.25, 0…	mobidb-lite	[[1, 27]]
26	XP_009331729.1	DDDDDDDDDDDDDDDDDDDDDSSSSSSSSSSSSSSSSSSSSSSSSSSSSSSSSSSSSSSSSSSSSSSSSSSSSSSSSSSSSSSSSSSSSSSSSSSSSSSSSSSSSSSSSSSSSSSSSSSSSSSSSSSSSSSSSSSSSSSSSSSSSSSSSSSSSSSSSSSSSSSSSSSSSSSSSSSSSSSSSSSSSSSSSSSSSSSSSSSSSSSSSSSSSSSSSSSSSSSSSSSSSSSSSSSSSSSSSSSSSSSSSSSSSSSSSSSSSSSSSSSSSSSSSSSSSSSSSSSSSSSSSSSSSSSSSSSSSSSSSSSSSSSSSSSSSSSSSSSSSSSSSSSSSSSSSSSSSSSSSSSSSSSSSSSSSSSSSSSSSSSSSSSSSSSSSSSSSSSSSSSSSSSSSSSSSSSSSSS…	8	[0.88, 0.88, 1.0, 1.0, 1.0, 0.88, 1.0, 1.0, 0.88, 0.88, 0.88, 0.88, 0.88, 0.88, 0.88, 0.88, 0.75, 0.5, 0.63, 0.5, 0.75, 0.5, 0.5, 0.5, 0.38, 0.38, 0.25, 0.25, 0.38, 0.25, 0.38, 0.25, 0.25, 0.38, 0.25, 0.13, 0.25, 0.13, 0.0, 0.0, 0.0, 0.0, 0.0, 0.0, 0.0, 0.0, 0.13, 0.13, 0.13, 0.13, 0.25, 0.25, 0.25, 0.25, 0.38, 0.5, 0.38, 0.38, 0.25, 0.25, 0.25, 0.25, 0.38, 0.38, 0.25, 0.25, 0.25, 0.25, 0.25, 0.2…	mobidb-lite	[[1, 21]]
27	XP_014135930.2	DDDDDDDDDDDDDDDDDDDDSSSSSSSSSSSSSSSSSSSSSSSSSSSSSSSSSSSSSSSSSSSSSSSSSSSSSSSSSSSSSSSSSSSSSSSSSSSSSSSSSSSSSSSSSSSSSSSSSSSSSSSSSSSSSSSSSSSSSSSSSSSSSSSSSSSSSSSSSSSSSSSSSSSSSSSSSSSSSSSSSSSSSSSSSSSSSSSSSSSSSSSSSSSSSSSSSSSSSSSSSSSSSSSSSSSSSSSSSSSSSSSSSSSSSSSSSSSSSSSSSSSSSSSSSSSSSSSSSSSSSSSSSSSSSSSSSSSSSSSSSSSSSSSSSSSSSSSSSSSSSSSSSSSSSSSSSSSSSSSSSSSSSSSSSSSSSSSSSSSSSSSSSSSSSSSSSSSSSSSSSSSSSSSSSSSSSSSSSSS…	8	[0.88, 0.75, 0.88, 0.88, 0.88, 0.88, 0.88, 0.88, 0.88, 0.88, 0.88, 0.88, 0.88, 0.88, 0.88, 0.88, 0.88, 0.75, 0.75, 0.63, 0.5, 0.5, 0.5, 0.5, 0.38, 0.38, 0.38, 0.25, 0.25, 0.25, 0.25, 0.13, 0.13, 0.25, 0.25, 0.25, 0.25, 0.25, 0.25, 0.25, 0.25, 0.25, 0.25, 0.13, 0.13, 0.13, 0.0, 0.0, 0.0, 0.0, 0.0, 0.0, 0.0, 0.0, 0.0, 0.0, 0.0, 0.0, 0.0, 0.0, 0.0, 0.0, 0.0, 0.0, 0.0, 0.0, 0.0, 0.0, 0.0, 0.0, 0.0, 0…	mobidb-lite	[[1, 20]]
28	XP_014350113.1	DDDDDDDDDDDDDDDDDDDDDDDSSSSSSSSSSSSSSSSSSSSSSSSSSSSSSSSSSSSSSSSSSSSSSSSSSSSSSSSSSSSSSSSSSSSSSSSSSSSSSSSSSSSSSSSSSSSSSSSSSSSSSSSSSSSSSSSSSSSSSSSSSSSSSSSSSSSSSSSSSSSSSSSSSSSSSSSSSSSSSSSSSSSSSSSSSSSSSSSSSSSSSSSSSSSSSSSSSSSSSSSSSSSSSSSSSSSSSSSSSSSSSSSSSSSSSSSSSSSSSSSSSSSSSSSSSSSSSSSSSSSSSSSSSSSSSSSSSSSSSSSSSSSSSSSSSSSSSSSSSSSSSSSSSSSSSSSSSSSSSSSSSSSSSSSSSSSSSSSSSSSSSSSSSSSSSSSSSSSSSSSSSSSSSSSSSSSSSSS…	8	[0.63, 0.75, 0.75, 0.75, 1.0, 0.88, 0.75, 1.0, 0.88, 0.88, 0.88, 0.88, 0.88, 0.88, 0.88, 0.88, 0.88, 0.88, 0.88, 0.75, 0.75, 0.75, 0.75, 0.5, 0.5, 0.5, 0.38, 0.38, 0.38, 0.25, 0.5, 0.25, 0.25, 0.38, 0.38, 0.25, 0.25, 0.25, 0.13, 0.25, 0.13, 0.0, 0.0, 0.0, 0.0, 0.0, 0.0, 0.13, 0.13, 0.13, 0.25, 0.25, 0.25, 0.25, 0.38, 0.5, 0.38, 0.38, 0.25, 0.25, 0.25, 0.25, 0.5, 0.38, 0.25, 0.25, 0.25, 0.25, 0.25…	mobidb-lite	[[1, 23]]
29	XP_026544722.1	DDDDDDDDDDDDDDDDDDDDDDDDDDDDDDDDDSSSSSSSSSSSSSSSSSSSSSSSSSSSSSSSSSSSSSSSSSSSSSSSSSSSSSSSSSSSSSSSSSSSSSSSSSSSSSSSSSSSSSSSSSSSSSSSSSSSSSSSSSSSSSSSSSSSSSSSSSSSSSSSSSSSSSSSSSSSSSSSSSSSSSSSSSSSSSSSSSSSSSSSSSSSSSSSSSSSSSSSSSSSSSSSSSSSSSSSSSSSSSSSSSSSSSSSSSSSSSSSSSSSSSSSSSSSSSSSSSSSSSSSSSSSSSSSSSSSSSSSSSSSSSSSSSSSSSSSSSSSSSSSSSSSSSSSSSSSSSSSSSSSSSSSSSSSSSSSSSSSSSSSSSSSSSSSSSSSSSSSSSSSSSSSSSSSSSSSSSSSSSS…	8	[0.75, 0.88, 0.75, 0.88, 0.88, 0.75, 0.63, 0.75, 0.88, 0.88, 0.88, 0.88, 0.88, 0.88, 1.0, 1.0, 0.88, 0.88, 0.88, 0.88, 0.88, 0.88, 0.88, 0.88, 0.88, 0.88, 0.75, 0.75, 0.75, 0.63, 0.63, 0.63, 0.63, 0.5, 0.5, 0.38, 0.38, 0.5, 0.5, 0.25, 0.25, 0.25, 0.25, 0.0, 0.0, 0.0, 0.0, 0.0, 0.0, 0.0, 0.0, 0.13, 0.13, 0.13, 0.25, 0.5, 0.5, 0.38, 0.38, 0.25, 0.25, 0.25, 0.25, 0.38, 0.38, 0.25, 0.25, 0.25, 0.25, …	mobidb-lite	[[1, 33]]
30	XP_006032944.1	DDDDDDDDDDDDDDDDDDDDDDDDDDDDDDDDDDDDDDDDDDDDDDDDDDDDDDDDDDDDDDDDDDDDDDDDDDDDDDDDDDSSSSSSSSSSSSSSSSSSSSSSSSSSSSSSSSSSSSSSSSSSSSSSSSSSSSSSSSSSSSSSSSSSSSSSSSSSSSSSSSSSSSSSSSSSSSSSSSSSSSSSSSSSSSSSSSSSSSSSSSSSSSSSSSSSSSSSSSSSSSSSSSSSSSSSSSSSSSSSSSSSSSSSSSSSSSSSSSSSSSSSSSSSSSSSSSSSSSSSSSSSSSSSSSSSSSSSSSSSSSSSSSSSSSSSSSSSSSSSSSSSSSSSSSSSSSSSSSSSSSSSSSSSSSSSSSSSSSSSSSSSSSSSSSSSSSSSSSSSSSSSSSSSSSSSSSSSSSS…	8	[0.88, 0.88, 1.0, 1.0, 1.0, 1.0, 0.88, 0.88, 0.88, 0.88, 0.88, 0.88, 0.88, 0.88, 0.63, 0.63, 0.63, 0.5, 0.63, 0.38, 0.63, 0.63, 0.75, 0.75, 0.75, 0.75, 0.88, 0.88, 0.88, 0.88, 0.88, 0.88, 0.88, 0.88, 0.88, 0.88, 0.88, 1.0, 1.0, 1.0, 0.88, 0.88, 1.0, 1.0, 1.0, 1.0, 1.0, 1.0, 1.0, 1.0, 1.0, 1.0, 1.0, 1.0, 1.0, 1.0, 0.88, 0.75, 0.75, 0.88, 0.88, 0.88, 0.88, 0.88, 0.88, 0.88, 0.75, 0.63, 0.75, 0.75, …	mobidb-lite	[[1, 82]]
31	XP_002004834.1	SSSSSSSSSSSSSSSSSSSSSSSSSSSSSSSSSSSDDDDDDDDDDDDDDDDDDDDDDDDDDDDDDDDSSSSSSSSSSSSSSSSSSSSSSSSSSSSSSSSSSSSSSSSSSSSSSSSSSSSSSSSSSSSSSSSSSSSSSSSSSSSSSSSSSSSSSSSSSSSSSSSSSSSSSSSSSSSSSSSSSSSSSSSSSSSSSSSSSSSSSSSSSSSSSSSSSSSSSSSSSSSSSSSSSSSSSSSSSSSSSSSSSSSSSSSSSSSSSSSSSSSSSSSSSSSSSSSSSSSSSSSSSSSSSSSSSSSSSSSSSSSSSSSSSSSSSSSSSSSSSSSSSSSSSSSSSSSSSSSSSSSSSSSSSSSSSSSSSSSSSSSSSSSSSSSSSSSSSSSSSSSSSSSSSSSSSSSSSSS…	8	[0.75, 0.63, 0.75, 0.75, 0.5, 0.38, 0.38, 0.38, 0.25, 0.13, 0.0, 0.0, 0.0, 0.0, 0.0, 0.0, 0.0, 0.0, 0.25, 0.25, 0.13, 0.13, 0.25, 0.38, 0.38, 0.38, 0.38, 0.38, 0.38, 0.38, 0.38, 0.38, 0.38, 0.5, 0.5, 0.63, 0.63, 0.63, 0.63, 0.63, 0.63, 0.63, 0.5, 0.5, 0.63, 0.63, 0.63, 0.63, 0.63, 0.63, 0.63, 0.63, 0.63, 0.63, 0.63, 0.63, 0.63, 0.63, 0.63, 0.63, 0.63, 0.63, 0.63, 0.63, 0.63, 0.63, 0.63, 0.5, 0.5,…	mobidb-lite	[[36, 67]]
32	XP_002050969.1	SSSSSSSSSSSSSSSSSSSSSSSSSSSSSSSSSSSDDDDDDDDDDDDDDDDDDDDDDDDDDDSSSSSSSSSSSSSSSSSSSSSSSSSSSSSSSSSSSSSSSSSSSSSSSSSSSSSSSSSSSSSSSSSSSSSSSSSSSSSSSSSSSSSSSSSSSSSSSSSSSSSSSSSSSSSSSSSSSSSSSSSSSSSSSSSSSSSSSSSSSSSSSSSSSSSSSSSSSSSSSSSSSSSSSSSSSSSSSSSSSSSSSSSSSSSSSSSSSSSSSSSSSSSSSSSSSSSSSSSSSSSSSSSSSSSSSSSSSSSSSSSSSSSSSSSSSSSSSSSSSSSSSSSSSSSSSSSSSSSSSSSSSSSSSSSSSSSSSSSSSSSSSSSSSSSSSSSSSSSSSSSSSSSSSSSSSSSSSSS…	8	[0.75, 0.63, 0.75, 0.75, 0.5, 0.38, 0.38, 0.38, 0.25, 0.13, 0.0, 0.0, 0.0, 0.0, 0.0, 0.0, 0.0, 0.0, 0.25, 0.25, 0.13, 0.25, 0.25, 0.38, 0.38, 0.38, 0.38, 0.38, 0.38, 0.38, 0.38, 0.38, 0.38, 0.38, 0.5, 0.63, 0.63, 0.63, 0.63, 0.63, 0.63, 0.63, 0.5, 0.5, 0.5, 0.63, 0.63, 0.63, 0.63, 0.63, 0.63, 0.63, 0.63, 0.63, 0.63, 0.63, 0.63, 0.63, 0.63, 0.63, 0.63, 0.63, 0.5, 0.5, 0.5, 0.5, 0.5, 0.5, 0.5, 0.5,…	mobidb-lite	[[36, 62]]
33	XP_001987870.1	SSSSSSSSSSSSSSSSSSSSSSSSSSSSSSSSSSSDDDDDDDDDDDDDDDDDDDDDDDDDDDDSSSSSSSSSSSSSSSSSSSSSSSSSSSSSSSSSSSSSSSSSSSSSSSSSSSSSSSSSSSSSSSSSSSSSSSSSSSSSSSSSSSSSSSSSSSSSSSSSSSSSSSSSSSSSSSSSSSSSSSSSSSSSSSSSSSSSSSSSSSSSSSSSSSSSSSSSSSSSSSSSSSSSSSSSSSSSSSSSSSSSSSSSSSSSSSSSSSSSSSSSSSSSSSSSSSSSSSSSSSSSSSSSSSSSSSSSSSSSSSSSSSSSSSSSSSSSSSSSSSSSSSSSSSSSSSSSSSSSSSSSSSSSSSSSSSSSSSSSSSSSSSSSSSSSSSSSSSSSSSSSSSSSSSSSSSSSSSS…	8	[0.75, 0.63, 0.75, 0.75, 0.5, 0.38, 0.38, 0.13, 0.13, 0.13, 0.0, 0.0, 0.0, 0.0, 0.0, 0.0, 0.0, 0.0, 0.0, 0.0, 0.13, 0.13, 0.13, 0.25, 0.25, 0.25, 0.25, 0.38, 0.38, 0.38, 0.5, 0.5, 0.5, 0.5, 0.5, 0.63, 0.63, 0.63, 0.63, 0.63, 0.63, 0.63, 0.5, 0.5, 0.5, 0.63, 0.63, 0.63, 0.63, 0.63, 0.63, 0.63, 0.63, 0.63, 0.63, 0.63, 0.63, 0.63, 0.63, 0.63, 0.63, 0.63, 0.63, 0.5, 0.5, 0.5, 0.5, 0.5, 0.5, 0.5, 0.5,…	mobidb-lite	[[36, 63]]
34	XP_017040644.1	SSSSSSSSSSSSSSSSSSSSSSSSSSSSSSSSSSDDDDDDDDDDDDDDDDDDDDDDDDDDDDDDDDDDDDDDDDSSSSSSSSSSSSSSSSSSSSSSSSSSSSSSSSSSSSSSSSSSSSSSSSSSSSSSSSSSSSSSSSSSSSSSSSSSSSSSSSSSSSSSSSSSSSSSSSSSSSSSSSSSSSSSSSSSSSSSSSSSSSSSSSSSSSSSSSSSSSSSSSSSSSSSSSSSSSSSSSSSSSSSSSSSSSSSSSSSSSSSSSSSSSSSSSSSSSSSSSSSSSSSSSSSSSSSSSSSSSSSSSSSSSSSSSSSSSSSSSSSSSSSSSSSSSSSSSSSSSSSSSSSSSSSSSSSSSSSSSSSSSSSSSSSSSSSSSSSSSSSSSSSSSSSSSSSSSSSSSSSSSS…	8	[0.75, 0.63, 0.75, 0.63, 0.38, 0.38, 0.25, 0.25, 0.0, 0.0, 0.0, 0.0, 0.0, 0.0, 0.0, 0.0, 0.0, 0.0, 0.25, 0.13, 0.25, 0.25, 0.25, 0.38, 0.38, 0.38, 0.38, 0.38, 0.38, 0.38, 0.38, 0.38, 0.38, 0.5, 0.63, 0.63, 0.63, 0.63, 0.63, 0.63, 0.63, 0.5, 0.5, 0.5, 0.63, 0.63, 0.63, 0.63, 0.63, 0.63, 0.63, 0.63, 0.63, 0.75, 0.63, 0.63, 0.63, 0.63, 0.63, 0.63, 0.63, 0.63, 0.63, 0.63, 0.63, 0.63, 0.63, 0.63, 0.63…	mobidb-lite	[[35, 74]]
35	NP_610735.1	SSSSSSSSSSSSSSSSSSSSSSSSSSSSSSSSSSSDDDDDDDDDDDDDDDDDDDDDDDDDDDDDDDDDDDDDDDDSSSSSSSSSSSSSSSSSSSSSSSSSSSSSSSSSSSSSSSSSSSSSSSSSSSSSSSSSSSSSSSSSSSSSSSSSSSSSSSSSSSSSSSSSSSSSSSSSSSSSSSSSSSSSSSSSSSSSSSSSSSSSSSSSSSSSSSSSSSSSSSSSSSSSSSSSSSSSSSSSSSSSSSSSSSSSSSSSSSSSSSSSSSSSSSSSSSSSSSSSSSSSSSSSSSSSSSSSSSSSSSSSSSSSSSSSSSSSSSSSSSSSSSSSSSSSSSSSSSSSSSSSSSSSSSSSSSSSSSSSSSSSSSSSSSSSSSSSSSSSSSSSSSSSSSSSSSSSSSSSSSS…	8	[0.75, 0.63, 0.75, 0.63, 0.38, 0.38, 0.25, 0.25, 0.0, 0.0, 0.0, 0.0, 0.0, 0.0, 0.0, 0.0, 0.0, 0.0, 0.25, 0.13, 0.13, 0.13, 0.13, 0.13, 0.25, 0.38, 0.38, 0.38, 0.38, 0.38, 0.38, 0.38, 0.38, 0.38, 0.38, 0.63, 0.63, 0.63, 0.63, 0.63, 0.63, 0.5, 0.5, 0.5, 0.63, 0.63, 0.63, 0.63, 0.63, 0.63, 0.63, 0.63, 0.63, 0.63, 0.63, 0.63, 0.63, 0.63, 0.63, 0.63, 0.63, 0.63, 0.63, 0.63, 0.63, 0.63, 0.63, 0.63, 0.6…	mobidb-lite	[[36, 75]]
36	XP_001958961.2	SSSSSSSSSSSSSSSSSSSSSSSSSSSSSSSSSSDDDDDDDDDDDDDDDDDDDDDDDDDDDDDDDDDDDDDDDDDDDDDDDSSSSSSSSSSSSSSSSSSSSSSSSSSSSSSSSSSSSSSSSSSSSSSSSSSSSSSSSSSSSSSSSSSSSSSSSSSSSSSSSSSSSSSSSSSSSSSSSSSSSSSSSSSSSSSSSSSSSSSSSSSSSSSSSSSSSSSSSSSSSSSSSSSSSSSSSSSSSSSSSSSSSSSSSSSSSSSSSSSSSSSSSSSSSSSSSSSSSSSSSSSSSSSSSSSSSSSSSSSSSSSSSSSSSSSSSSSSSSSSSSSSSSSSSSSSSSSSSSSSSSSSSSSSSSSSSSSSSSSSSSSSSSSSSSSSSSSSSSSSSSSSSSSSSSSSSSSSSSS…	8	[0.75, 0.63, 0.75, 0.63, 0.38, 0.38, 0.25, 0.25, 0.13, 0.0, 0.0, 0.0, 0.0, 0.0, 0.0, 0.0, 0.0, 0.0, 0.13, 0.13, 0.13, 0.13, 0.13, 0.25, 0.25, 0.38, 0.38, 0.38, 0.38, 0.38, 0.38, 0.38, 0.38, 0.38, 0.63, 0.63, 0.63, 0.63, 0.63, 0.63, 0.63, 0.5, 0.5, 0.5, 0.63, 0.63, 0.63, 0.63, 0.63, 0.63, 0.63, 0.63, 0.63, 0.63, 0.63, 0.63, 0.63, 0.63, 0.63, 0.63, 0.63, 0.63, 0.63, 0.63, 0.63, 0.63, 0.63, 0.63, 0.…	mobidb-lite	[[35, 81]]
37	XP_002015433.1	SSSSSSSSSSSSSSSSSSSSSSSSSSSSSSSSSSSDDDDDDDDDDDDDDDDDDDDDDDDDDDDDDDDDDDDDDDDDDDDSSSSSSSSSSSSSSSSSSSSSSSSSSSSSSSSSSSSSSSSSSSSSSSSSSSSSSSSSSSSSSSSSSSSSSSSSSSSSSSSSSSSSSSSSSSSSSSSSSSSSSSSSSSSSSSSSSSSSSSSSSSSSSSSSSSSSSSSSSSSSSSSSSSSSSSSSSSSSSSSSSSSSSSSSSSSSSSSSSSSSSSSSSSSSSSSSSSSSSSSSSSSSSSSSSSSSSSSSSSSSSSSSSSSSSSSSSSSSSSSSSSSSSSSSSSSSSSSSSSSSSSSSSSSSSSSSSSSSSSSSSSSSSSSSSSSSSSSSSSSSSSSSSSSSSSSSSSSSSSS…	8	[0.75, 0.63, 0.75, 0.63, 0.38, 0.38, 0.25, 0.25, 0.13, 0.0, 0.0, 0.0, 0.0, 0.0, 0.0, 0.0, 0.0, 0.0, 0.13, 0.13, 0.13, 0.25, 0.25, 0.25, 0.25, 0.38, 0.38, 0.38, 0.38, 0.38, 0.38, 0.38, 0.38, 0.38, 0.5, 0.63, 0.63, 0.63, 0.63, 0.63, 0.63, 0.5, 0.5, 0.5, 0.63, 0.63, 0.63, 0.63, 0.63, 0.63, 0.63, 0.63, 0.63, 0.63, 0.63, 0.63, 0.63, 0.63, 0.63, 0.63, 0.63, 0.63, 0.63, 0.63, 0.63, 0.63, 0.63, 0.63, 0.6…	mobidb-lite	[[36, 79]]
38	XP_002033487.1	SSSSSSSSSSSSSSSSSSSSSSSSSSSSSSSSSSSDDDDDDDDDDDDDDDDDDDDDDDDDDDDDDDDDDDDDSSSSSSSSSSSSSSSSSSSSSSSSSSSSSSSSSSSSSSSSSSSSSSSSSSSSSSSSSSSSSSSSSSSSSSSSSSSSSSSSSSSSSSSSSSSSSSSSSSSSSSSSSSSSSSSSSSSSSSSSSSSSSSSSSSSSSSSSSSSSSSSSSSSSSSSSSSSSSSSSSSSSSSSSSSSSSSSSSSSSSSSSSSSSSSSSSSSSSSSSSSSSSSSSSSSSSSSSSSSSSSSSSSSSSSSSSSSSSSSSSSSSSSSSSSSSSSSSSSSSSSSSSSSSSSSSSSSSSSSSSSSSSSSSSSSSSSSSSSSSSSSSSSSSSSSSSSSSSSSSSSSSSSS…	8	[0.75, 0.63, 0.75, 0.63, 0.38, 0.38, 0.25, 0.13, 0.0, 0.0, 0.0, 0.0, 0.0, 0.0, 0.0, 0.0, 0.0, 0.0, 0.25, 0.13, 0.13, 0.13, 0.13, 0.13, 0.25, 0.38, 0.38, 0.38, 0.38, 0.38, 0.38, 0.38, 0.38, 0.38, 0.5, 0.63, 0.63, 0.63, 0.63, 0.63, 0.63, 0.5, 0.5, 0.5, 0.63, 0.63, 0.63, 0.63, 0.63, 0.63, 0.63, 0.63, 0.63, 0.63, 0.63, 0.63, 0.63, 0.63, 0.63, 0.63, 0.63, 0.63, 0.63, 0.63, 0.63, 0.63, 0.63, 0.63, 0.63…	mobidb-lite	[[36, 72]]
39	XP_005179108.1	SSSSSSSSSSSSSSSSSSSSSSSSSSSSSSSSSSSSSSSSSDDDDDDDDDDDDDDDDDDDDDDDDDDDDDDDDSSSSSSSSSSSSSSSSSSSSSSSSSSSSSSSSSSSSSSSSSSSSSSSSSSSSSSSSSSSSSSSSSSSSSSSSSSSSSSSSSSSSSSSSSSSSSSSSSSSSSSSSSSSSSSSSSSSSSSSSSSSSSSSSSSSSSSSSSSSSSSSSSSSSSSSSSSSSSSSSSSSSSSSSSSSSSSSSSSSSSSSSSSSSSSSSSSSSSSSSSSSSSSSSSSSSSSSSSSSSSSSSSSSSSSSSSSSSSSSSSSSSSSSSSSSSSSSSSSSSSSSSSSSSSSSSSSSSSSSSSSSSSSSSSSSSSSSSSSSSSSSSSSSSSSSSSSSSSSSSSSSSSS…	8	[0.88, 0.63, 0.75, 0.75, 0.5, 0.38, 0.25, 0.25, 0.25, 0.25, 0.0, 0.0, 0.0, 0.0, 0.0, 0.0, 0.0, 0.13, 0.13, 0.25, 0.13, 0.13, 0.25, 0.25, 0.25, 0.25, 0.25, 0.25, 0.38, 0.38, 0.5, 0.5, 0.5, 0.5, 0.5, 0.5, 0.5, 0.38, 0.38, 0.5, 0.5, 0.63, 0.63, 0.63, 0.63, 0.63, 0.63, 0.63, 0.63, 0.63, 0.63, 0.75, 0.75, 0.75, 0.75, 0.63, 0.63, 0.75, 0.75, 0.75, 0.75, 0.75, 0.75, 0.75, 0.75, 0.75, 0.63, 0.63, 0.63, 0…	mobidb-lite	[[42, 73]]
40	XP_001866804.1	SSSSSSSSSSSSSSSSSSSSSSSSSSSSSSSSSSSSSSSSSSSSSSSSSSSSSSSSSSSSSSSSSSSSSSSSSSSSSSSSSSSSSSSSSSSSSSSSSSSSSSSSSSSSSSSSSSSSSSSSSSSSSSSSSSSSSSSSSSSSSSSSSSSSSSSSSSSSSSSSSSSSSSSSSSSSSSSSSSSSSSSSSSSSSSSSSSSSSSSSSSSSSSSSSSSSSSSSSSSSSSSSSSSSSSSSSSSSSSSSSSSSSSSSSSSSSSSSSSSSSSSSSSSSSSSSSSSSSSSSSSSSSSSSSSSSSSSSSSSSSSSSSSSSSSSSSSSSSSSSSSSSSSSSSSSSSSSSSSSSSSSSSSSSSSSSSSSSSSSSSSSSSSSSSSSSSSSSSSSSSSSSSSSSSSSSSSSSSSS…	8	[0.75, 0.63, 0.63, 0.5, 0.5, 0.25, 0.25, 0.13, 0.13, 0.13, 0.13, 0.13, 0.0, 0.13, 0.0, 0.0, 0.13, 0.13, 0.13, 0.25, 0.25, 0.25, 0.25, 0.25, 0.25, 0.25, 0.25, 0.25, 0.38, 0.5, 0.5, 0.5, 0.5, 0.5, 0.5, 0.5, 0.5, 0.5, 0.5, 0.5, 0.5, 0.5, 0.5, 0.5, 0.5, 0.38, 0.38, 0.38, 0.38, 0.38, 0.5, 0.5, 0.5, 0.5, 0.5, 0.5, 0.5, 0.63, 0.63, 0.63, 0.63, 0.63, 0.75, 0.75, 0.75, 0.63, 0.63, 0.63, 0.5, 0.5, 0.38, 0.…	mobidb-lite	[[2320, 2340]]
41	XP_016768675.1	SSSSSSSSSSSSSSSSSSSSSSSSSSSSSSSSSSSSSSSSSSSSSSSSSSDDDDDDDDDDDDDDDDDDDDDSSSSSSSSSSSSSSSSSSSSSSSSSSSSSSSSSSSSSSSSSSSSSSSSSSSSSSSSSSSSSSSSSSSSSSSSSSSSSSSSSSSSSSSSSSSSSSSSSSSSSSSSSSSSSSSSSSSSSSSSSSSSSSSSSSSSSSSSSSSSSSSSSSSSSSSSSSSSSSSSSSSSSSSSSSSSSSSSSSSSSSSSSSSSSSSSSSSSSSSSSSSSSSSSSSSSSSSSSSSSSSSSSSSSSSSSSSSSSSSSSSSSSSSSSSSSSSSSSSSSSSSSSSSSSSSSSSSSSSSSSSSSSSSSSSSSSSSSSSSSSSSSSSSSSSSSSSSSSSSSSSSSSSSS…	8	[0.75, 0.63, 0.63, 0.63, 0.5, 0.5, 0.38, 0.38, 0.38, 0.25, 0.25, 0.38, 0.25, 0.25, 0.25, 0.13, 0.25, 0.25, 0.38, 0.38, 0.38, 0.38, 0.38, 0.38, 0.38, 0.38, 0.38, 0.38, 0.5, 0.38, 0.38, 0.38, 0.38, 0.38, 0.63, 0.5, 0.63, 0.63, 0.63, 0.63, 0.63, 0.63, 0.63, 0.63, 0.63, 0.63, 0.5, 0.5, 0.5, 0.5, 0.63, 0.63, 0.63, 0.63, 0.63, 0.63, 0.63, 0.63, 0.63, 0.63, 0.75, 0.63, 0.63, 0.63, 0.63, 0.63, 0.63, 0.63…	mobidb-lite	[[51, 71]]
42	XP_015438236.1	SSSSSSSSSSSSSSSSSSSSSSSSSSSSSSSSSSSSSSSSSSSSSSSSSSDDDDDDDDDDDDDDDDDDDDDSSSSSSSSSSSSSSSSSSSSSSSSSSSSSSSSSSSSSSSSSSSSSSSSSSSSSSSSSSSSSSSSSSSSSSSSSSSSSSSSSSSSSSSSSSSSSSSSSSSSSSSSSSSSSSSSSSSSSSSSSSSSSSSSSSSSSSSSSSSSSSSSSSSSSSSSSSSSSSSSSSSSSSSSSSSSSSSSSSSSSSSSSSSSSSSSSSSSSSSSSSSSSSSSSSSSSSSSSSSSSSSSSSSSSSSSSSSSSSSSSSSSSSSSSSSSSSSSSSSSSSSSSSSSSSSSSSSSSSSSSSSSSSSSSSSSSSSSSSSSSSSSSSSSSSSSSSSSSSSSSSSSSSSS…	8	[0.75, 0.63, 0.63, 0.63, 0.5, 0.5, 0.38, 0.38, 0.38, 0.25, 0.25, 0.38, 0.25, 0.25, 0.25, 0.13, 0.25, 0.25, 0.38, 0.38, 0.38, 0.38, 0.38, 0.38, 0.38, 0.38, 0.38, 0.38, 0.5, 0.38, 0.38, 0.38, 0.38, 0.38, 0.63, 0.5, 0.63, 0.63, 0.63, 0.63, 0.63, 0.63, 0.63, 0.63, 0.63, 0.63, 0.5, 0.5, 0.5, 0.5, 0.63, 0.63, 0.63, 0.63, 0.63, 0.63, 0.63, 0.63, 0.63, 0.63, 0.75, 0.63, 0.63, 0.63, 0.63, 0.63, 0.63, 0.63…	mobidb-lite	[[51, 71]]
43	XP_011155025.1	SSSSSSSSSSSSSSSSSSSSSSSSSSSSSSSSSSSSSSSSSSSSSSSSDDDDDDDDDDDDDDDDDDDDSSSSSSSSSSSSSSSSSSSSSSSSSSSSSSSSSSSSSSSSSSSSSSSSSSSSSSSSSSSSSSSSSSSSSSSSSSSSSSSSSSSSSSSSSSSSSSSSSSSSSSSSSSSSSSSSSSSSSSSSSSSSSSSSSSSSSSSSSSSSSSSSSSSSSSSSSSSSSSSSSSSSSSSSSSSSSSSSSSSSSSSSSSSSSSSSSSSSSSSSSSSSSSSSSSSSSSSSSSSSSSSSSSSSSSSSSSSSSSSSSSSSSSSSSSSSSSSSSSSSSSSSSSSSSSSSSSSSSSSSSSSSSSSSSSSSSSSSSSSSSSSSSSSSSSSSSSSSSSSSSSSSSSSSSSS…	8	[0.75, 0.63, 0.63, 0.63, 0.5, 0.38, 0.25, 0.25, 0.25, 0.25, 0.25, 0.38, 0.25, 0.25, 0.25, 0.13, 0.25, 0.25, 0.38, 0.38, 0.38, 0.38, 0.38, 0.38, 0.38, 0.38, 0.38, 0.38, 0.38, 0.38, 0.38, 0.38, 0.38, 0.38, 0.5, 0.5, 0.63, 0.63, 0.63, 0.63, 0.63, 0.63, 0.63, 0.63, 0.5, 0.5, 0.5, 0.5, 0.63, 0.63, 0.63, 0.63, 0.63, 0.63, 0.63, 0.63, 0.63, 0.63, 0.75, 0.63, 0.63, 0.63, 0.63, 0.63, 0.63, 0.63, 0.63, 0.6…	mobidb-lite	[[49, 68]]
44	NP_498785.1	DDDDDDDDDDDDDDDDDDDDDDDDDDDDDDDDDDDDDDDDDDDDDDDDDDDDDSSSSSSSSSSSSSSSSSSSSSSSSSSSSSSSSSSSSSSSSSSSSSSSSSSSSSSSSSSSSSSSSSSSSSSSSSSSSSSSSSSSSSSSSSSSSSSSSSSSSSSSSSSSSSSSSSSSSSSSSSSSSSSSSSSSSSSSSSSSSSSSSSSSSSSSSSSSSSSSSSSSSSSSSSSSSSSSSSSSSSSSSSSSSSSSSSSSSSSSSSSSSSSSSSSSSSSSSSSSSSSSSSSSSSSSSSSSSSSSSSSSSSSSSSSSSSSSSSSSSSSSSSSSSSSSSSSSSSSSSSSSSSSSSSSSSSSSSSSSSSSSSSSSSSSSSSSSSSSSSSSSSSSSSSSSSSSSSSSSSSSSSSS…	8	[0.88, 1.0, 0.88, 1.0, 1.0, 0.88, 1.0, 0.88, 1.0, 1.0, 0.88, 0.88, 0.88, 0.88, 0.75, 0.75, 0.75, 0.75, 0.75, 0.63, 0.63, 0.5, 0.5, 0.38, 0.5, 0.63, 0.5, 0.5, 0.63, 0.75, 0.88, 0.75, 0.75, 0.75, 0.75, 0.75, 0.63, 0.88, 0.88, 0.88, 0.88, 0.88, 0.75, 0.75, 0.75, 0.75, 0.75, 0.63, 0.63, 0.63, 0.63, 0.63, 0.63, 0.5, 0.5, 0.5, 0.5, 0.5, 0.38, 0.5, 0.5, 0.5, 0.5, 0.5, 0.5, 0.38, 0.38, 0.38, 0.25, 0.25, …	mobidb-lite	[[1, 53]]
45	XP_003113291.1	DDDDDDDDDDDDDDDDDDDDDDDDDDDDDDDDDDDDDDDDDDDDDDDDDDDDSSSSSSSSSSSSSSSSSSSSSSSSSSSSSSSSSSSSSSSSSSSSSSSSSSSSSSSSSSSSSSSSSSSSSSSSSSSSSSSSSSSSSSSSSSSSSSSSSSSSSSSSSSSSSSSSSSSSSSSSSSSSSSSSSSSSSSSSSSSSSSSSSSSSSSSSSSSSSSSSSSSSSSSSSSSSSSSSSSSSSSSSSSSSSSSSSSSSSSSSSSSSSSSSSSSSSSSSSSSSSSSSSSSSSSSSSSSSSSSSSSSSSSSSSSSSSSSSSSSSSSSSSSSSSSSSSSSSSSSSSSSSSSSSSSSSSSSSSSSSSSSSSSSSSSSSSSSSSSSSSSSSSSSSSSSSSSSSSSSSSSSSSSS…	8	[0.88, 1.0, 0.88, 1.0, 1.0, 1.0, 1.0, 0.88, 1.0, 1.0, 0.88, 0.88, 0.88, 0.88, 0.88, 0.75, 0.75, 0.75, 0.75, 0.75, 0.5, 0.63, 0.5, 0.38, 0.5, 0.63, 0.5, 0.63, 0.75, 0.75, 0.88, 0.75, 0.75, 0.75, 0.63, 0.63, 0.5, 0.63, 0.63, 0.63, 0.75, 0.75, 0.63, 0.63, 0.63, 0.63, 0.63, 0.63, 0.63, 0.63, 0.63, 0.63, 0.5, 0.5, 0.5, 0.5, 0.38, 0.25, 0.25, 0.38, 0.5, 0.5, 0.5, 0.5, 0.5, 0.38, 0.38, 0.38, 0.25, 0.25,…	mobidb-lite	[[1, 52]]
46	XP_009020123.1	DDDDDDDDDDDDDDDDDDDDDSSSSSSSSSSSSSSSSSSSSSSSSSSSSSSSSSSSSSSSSSSSSSSSSSSSSSSSSSSSSSSSSSSSSSSSSSSSSSSSSSSSSSSSSSSSSSSSSSSSSSSSSSSSSSSSSSSSSSSSSSSSSSSSSSSSSSSSSSSSSSSSSSSSSSSSSSSSSSSSSSSSSSSSSSSSSSSSSSSSSSSSSSSSSSSSSSSSSSSSSSSSSSSSSSSSSSSSSSSSSSSSSSSSSSSSSSSSSSSSSSSSSSSSSSSSSSSSSSSSSSSSSSSSSSSSSSSSSSSSSSSSSSSSSSSSSSSSSSSSSSSSSSSSSSSSSSSSSSSSSSSSSSSSSSSSSSSSSSSSSSSSSSSSSSSSSSSSSSSSSSSSSSSSSSSSSSSSSSS…	8	[1.0, 1.0, 0.88, 1.0, 1.0, 1.0, 0.88, 0.88, 0.75, 0.75, 0.88, 0.88, 0.75, 0.75, 0.75, 0.75, 0.63, 0.63, 0.63, 0.63, 0.63, 0.5, 0.38, 0.25, 0.5, 0.5, 0.38, 0.38, 0.5, 0.5, 0.5, 0.5, 0.25, 0.25, 0.13, 0.25, 0.25, 0.25, 0.13, 0.13, 0.13, 0.13, 0.13, 0.0, 0.13, 0.13, 0.25, 0.38, 0.5, 0.5, 0.38, 0.38, 0.38, 0.25, 0.38, 0.38, 0.38, 0.38, 0.25, 0.25, 0.25, 0.38, 0.5, 0.5, 0.5, 0.38, 0.38, 0.38, 0.25, 0.…	mobidb-lite	[[1, 21]]
47	XP_013060897.1	SSSSSSSSSSSSSSSSSSSSSSSSSSSSSSSSSSSSSSSSSSSSSSSSSSSDDDDDDDDDDDDDDDDDDDDDDSSSSSSSSSSSSSSSSSSSSSSSSSSSSSSSSSSSSSSSSSSSSSSSSSSSSSSSSSSSSSSSSSSSSSSSSSSSSSSSSSSSSSSSSSSSSSSSSSSSSSSSSSSSSSSSSSSSSSSSSSSSSSSSSSSSSSSSSSSSSSSSSSSSSSSSSSSSSSSSSSSSSSSSSSSSSSSSSSSSSSSSSSSSSSSSSSSSSSSSSSSSSSSSSSSSSSSSSSSSSSSSSSSSSSSSSSSSSSSSSSSSSSSSSSSSSSSSSSSSSSSSSSSSSSSSSSSSSSSSSSSSSSSSSSSSSSSSSSSSSSSSSSSSSSSSSSSSSSSSSSSSSSS…	8	[0.63, 0.63, 0.75, 0.38, 0.38, 0.25, 0.25, 0.38, 0.38, 0.25, 0.25, 0.25, 0.13, 0.13, 0.13, 0.13, 0.0, 0.13, 0.13, 0.13, 0.0, 0.13, 0.13, 0.25, 0.25, 0.25, 0.25, 0.38, 0.38, 0.13, 0.25, 0.25, 0.25, 0.25, 0.25, 0.38, 0.38, 0.38, 0.38, 0.38, 0.5, 0.5, 0.5, 0.5, 0.5, 0.5, 0.5, 0.5, 0.5, 0.5, 0.5, 0.63, 0.63, 0.63, 0.75, 0.75, 0.75, 0.75, 0.75, 0.75, 0.88, 0.88, 0.88, 0.88, 0.75, 0.75, 0.63, 0.63, 0.6…	mobidb-lite	[[52, 73]]
48	XP_002115184.1	DDDDDDDDDDDDDDDDDDDDDDDDDDDDDDSSSSSSSSSSSSSSSSSSSSSSSSSSSSSSSSSSSSSSSSSSSSSSSSSSSSSSSSSSSSSSSSSSSSSSSSSSSSSSSSSSSSSSSSSSSSSSSSSSSSSSSSSSSSSSSSSSSSSSSSSSSSSSSSSSSSSSSSSSSSSSSSSSSSSSSSSSSSSSSSSSSSSSSSSSSSSSSSSSSSSSSSSSSSSSSSSSSSSSSSSSSSSSSSSSSSSSSSSSSSSSSSSSSSSSSSSSSSSSSSSSSSSSSSSSSSSSSSSSSSSSSSSSSSSSSSSSSSSSSSSSSSSSSSSSSSSSSSSSSSSSSSSSSSSSSSSSSSSSSSSSSSSSSSSSSSSSSSSSSSSSSSSSSSSSSSSSSSSSSSSSSSSSSSS…	8	[1.0, 1.0, 0.88, 1.0, 0.88, 0.88, 1.0, 1.0, 0.88, 0.88, 0.88, 0.88, 0.88, 0.75, 0.63, 0.63, 0.63, 0.63, 0.5, 0.38, 0.63, 0.63, 0.63, 0.5, 0.5, 0.63, 0.63, 0.5, 0.75, 0.63, 0.25, 0.25, 0.25, 0.25, 0.25, 0.25, 0.25, 0.25, 0.13, 0.25, 0.25, 0.38, 0.38, 0.5, 0.5, 0.38, 0.38, 0.25, 0.13, 0.38, 0.38, 0.25, 0.25, 0.25, 0.25, 0.25, 0.38, 0.5, 0.38, 0.38, 0.25, 0.25, 0.38, 0.25, 0.25, 0.25, 0.25, 0.13, 0.…	mobidb-lite	[[1, 30]]
