# Supplementary material for: SON and SRRM2 are essential for nuclear speckle formation
Source: eLife. 2020 Oct 23;9:e60579. doi: 10.7554/eLife.60579 (PMC7671692; doi:10.7554/eLife.60579)
Supplement: Figure 4—source data 1. [file elife-60579-fig4-data1.zip › Figure4-source-data1/MobiDB_SRRM2_unique_ful_df.csv]

	acc	consensus	n_pred	p	pred	regions
0	NP_057417.3	SSSSSSSSSSSSSSSSSSSSSSSSSSSSSSSSSSSSSSSSSSSSSSSSSSSSSSSSSSSSSSSSSSSSSSSSSSSSSSSSSSSSSSSSSSSSSSSSSSSSSSSSSSSSSSSSSSSSSSSSSSSSSSSSSSSSSSSSSSSSDDDDDDDDDDDDDDDDDDDDDDDDDDDDDDDDDDDDDDDDDDDDDDDDDDDDDDDDDDDDDDDDDDDDDDDDDDDDDDDDDDDDDDDDDDDDDDDDDDDDDDDDDDDDDDDDDDDDDDDDDDDDDDDDDDDDDDDDDDDDDDDDDDDDDDDDDDDDDDDDDDDDDDDDDDDDDDDDDDDDDDDDDDDDDDDDDDDDDDDDDDDDDDDDDDDDDDDDDDDDDDDDDDDDDDDDDDDDDDDDDDDDDDDDDDDDDDDDDDD…	8	[0.88, 1.0, 1.0, 0.88, 0.88, 0.75, 0.88, 0.88, 0.88, 0.75, 0.75, 0.75, 0.88, 0.88, 0.75, 0.75, 0.63, 0.63, 0.5, 0.5, 0.5, 0.5, 0.5, 0.38, 0.5, 0.5, 0.38, 0.38, 0.88, 0.88, 1.0, 0.75, 0.5, 0.5, 0.38, 0.38, 0.38, 0.38, 0.38, 0.38, 0.38, 0.25, 0.25, 0.25, 0.25, 0.38, 0.38, 0.38, 0.38, 0.38, 0.38, 0.38, 0.5, 0.5, 0.38, 0.38, 0.38, 0.38, 0.13, 0.13, 0.25, 0.25, 0.25, 0.13, 0.0, 0.0, 0.0, 0.0, 0.13, 0.…	mobidb-lite	[[141, 2131], [2311, 2342], [2389, 2752]]
1	XP_017818808.1	SSSSSSSSSSSSSSSSSSSSSSSSSSSSSSSSSSSSSSSSSSSSSSSSSSSSSSSSSSSSSSSSSSSSSSSSSSSSSSSSSSSSSSSSSSSSSSSSSSSSSSSSSSSSSSSSSSSSSSSSSSSSSSSSSSSSSSSSSSSSDDDDDDDDDDDDDDDDDDDDDDDDDDDDDDDDDDDDDDDDDDDDDDDDDDDDDDDDDDDDDDDDDDDDDDDDDDDDDDDDDDDDDDDDDDDDDDDDDDDDDDDDDDDDDDDDDDDDDDDDDDDDDDDDDDDDDDDDDDDDDDDDDDDDDDDDDDDDDDDDDDDDDDDDDDDDDDDDDDDDDDDDDDDDDDDDDDDDDDDDDDDDDDDDDDDDDDDDDDDDDDDDDDDDDDDDDDDDDDDDDDDDDDDDDDDDDDDDDDD…	8	[0.88, 1.0, 1.0, 0.88, 0.88, 0.75, 0.88, 0.88, 0.88, 0.75, 0.75, 0.75, 0.88, 0.88, 0.75, 0.75, 0.63, 0.63, 0.5, 0.5, 0.5, 0.5, 0.5, 0.38, 0.5, 0.5, 0.38, 0.38, 0.88, 0.88, 1.0, 0.75, 0.5, 0.5, 0.38, 0.38, 0.38, 0.38, 0.38, 0.38, 0.38, 0.25, 0.25, 0.25, 0.25, 0.38, 0.38, 0.38, 0.38, 0.38, 0.38, 0.38, 0.5, 0.5, 0.38, 0.38, 0.38, 0.38, 0.25, 0.13, 0.25, 0.25, 0.25, 0.13, 0.0, 0.0, 0.0, 0.0, 0.13, 0.…	mobidb-lite	[[141, 1289], [1301, 2128], [2310, 2339], [2386, 2456], [2480, 2717]]
2	XP_008061436.1	SSSSSSSSSSSSSSSSSSSSSSSSSSSSSSSSSSSSSSSSSSSSSSSSSSSSSSSSSSSSSSSSSSSSSSSSSSSSSSSSSSSSSSSSSSSSSSSSSSSSSSSSSSSSSSSSSSSSSSSSSSSSSSSSSSSSSSSSSSSSDDDDDDDDDDDDDDDDDDDDDDDDDDDDDDDDDDDDDDDDDDDDDDDDDDDDDDDDDDDDDDDDDDDDDDDDDDDDDDDDDDDDDDDDDDDDDDDDDDDDDDDDDDDDDDDDDDDDDDDDDDDDDDDDDDDDDDDDDDDDDDDDDDDDDDDDDDDDDDDDDDDDDDDDDDDDDDDDDDDDDDDDDDDDDDDDDDDDDDDDDDDDDDDDDDDDDDDDDDDDDDDDDDDDDDDDDDDDDDDDDDDDDDDDDDDDDDDDDDD…	8	[0.88, 1.0, 1.0, 0.88, 0.88, 0.75, 0.88, 0.88, 0.88, 0.75, 0.75, 0.75, 0.88, 0.88, 0.75, 0.75, 0.63, 0.63, 0.5, 0.5, 0.5, 0.5, 0.5, 0.38, 0.5, 0.5, 0.38, 0.5, 0.88, 0.88, 1.0, 0.75, 0.63, 0.5, 0.38, 0.38, 0.38, 0.38, 0.38, 0.38, 0.38, 0.25, 0.25, 0.25, 0.25, 0.38, 0.38, 0.38, 0.38, 0.38, 0.5, 0.5, 0.5, 0.5, 0.38, 0.38, 0.38, 0.38, 0.25, 0.25, 0.25, 0.25, 0.25, 0.13, 0.0, 0.0, 0.0, 0.0, 0.13, 0.13…	mobidb-lite	[[141, 1138], [1153, 1281], [1296, 2123], [2304, 2328], [2381, 2729]]
3	XP_020137303.1	DDDDDDDDDDDDDDDDDDDDDDDDDDDDDDDDDDDDDDDDDDDDDDDDDDDDDDDDDDDDDDDDDDDDDDDDDDDDDDDDDDDDDDDDDDDDDDDDDDDDDDDDDDSSSSSSSSSSSSSSSSSSSSSSSSSSSSSSSSSSSSSSSSSSSSSSSSSSSSSSSSSSSSSSSSSSSSSSSSSSSSSSSSSSSSDDDDDDDDDDDDDDDDDDDDSSSSSSSSSSSSSSSSSSSDDDDDDDDDDDDDDDDDDDDDDDDDDDDDDDDDDDDDDDDDDDDDDDDDDDDDDDDDDDDDDDDDDDDDDDDDDDDDDDDDDDDDDDDDDDDDDDDDDDDDDDDDDDDDDDDDDDDDDDDDDDDDDDDDDDDDDDDDDDDDDDDDDDDDDDDDDDDDDDDDDDDDDDDDD…	8	[0.88, 0.88, 0.88, 1.0, 0.88, 0.88, 0.88, 1.0, 1.0, 0.88, 0.75, 0.75, 0.75, 0.75, 0.75, 0.88, 0.88, 0.88, 0.88, 0.88, 0.75, 0.75, 0.88, 0.88, 0.88, 0.88, 0.88, 0.88, 0.88, 0.88, 0.75, 0.88, 0.88, 0.88, 0.88, 0.88, 0.88, 0.88, 0.88, 0.88, 0.88, 0.88, 0.88, 1.0, 1.0, 1.0, 1.0, 1.0, 1.0, 0.88, 0.88, 0.88, 0.88, 0.88, 0.88, 0.88, 0.88, 0.75, 0.75, 0.75, 0.88, 0.88, 0.88, 0.88, 0.88, 1.0, 1.0, 1.0, 1.…	mobidb-lite	[[1, 106], [191, 210], [230, 1343], [1391, 2228], [2396, 2429], [2475, 2838]]
4	XP_023369556.1	SSSSSSSSSSSSSSSSSSSSSSSSSSSSSSSSSSSSSSSSSSSSSSSSSSSSSSSSSSSSSSSSSSSSSSSSSSSSSSSSSSSSSSSSSSSSSSSSSSSSSSSSSSSSSSSSSSSSSSSSSSSSSSSSSSSSSSSSSSSSDDDDDDDDDDDDDDDDDDDDDDDDDDDDDDDDDDDDDDDDDDDDDDDDDDDDDDDDDDDDDDDDDDDDDDDDDDDDDDDDDDDDDDDDDDDDDDDDDDDDDDDDDDDDDDDDDDDDDDDDDDDDDDDDDDDDDDDDDDDDDDDDDDDDDDDDDDDDDDDDDDDDDDDDDDDDDDDDDDDDDDDDDDDDDDDDDDDDDDDDDDDDDDDDDDDDDDDDDDDDDDDDDDDDDDDDDDDDDDDDDDDDDDDDDDDDDDDDDDD…	8	[0.88, 1.0, 1.0, 0.88, 0.88, 0.75, 0.88, 0.88, 0.88, 0.75, 0.75, 0.75, 0.88, 0.88, 0.75, 0.75, 0.75, 0.63, 0.5, 0.5, 0.5, 0.5, 0.5, 0.38, 0.5, 0.5, 0.38, 0.38, 0.88, 0.88, 1.0, 0.75, 0.63, 0.5, 0.38, 0.38, 0.38, 0.38, 0.38, 0.38, 0.38, 0.25, 0.25, 0.25, 0.25, 0.38, 0.38, 0.38, 0.38, 0.38, 0.38, 0.5, 0.5, 0.5, 0.38, 0.38, 0.38, 0.38, 0.25, 0.13, 0.25, 0.25, 0.25, 0.25, 0.0, 0.0, 0.0, 0.0, 0.13, 0.…	mobidb-lite	[[141, 1253], [1282, 2155], [2305, 2338], [2373, 2575]]
5	XP_006903297.1	SSSSSSSSSSSSSSSSSSSSSSSSSSSSSSSSSSSSSSSSSSSSSSSSSSSSSSSSSSSSSSSSSSSSSSSSSSSSSSSSSSSSSSSSSSSSSSSSSSSSSSSSSSSSSSSSSSSSSSSSSSSSSSSSSSSSSSSSSSSSDDDDDDDDDDDDDDDDDDDDDDDDDDDDDDDDDDDDDDDDDDDDDDDDDDDDDDDDDDDDDDDDDDDDDDDDDDDDDDDDDDDDDDDDDDDDDDDDDDDDDDDDDDDDDDDDDDDDDDDDDDDDDDDDDDDDDDDDDDDDDDDDDDDDDDDDDDDDDDDDDDDDDDDDDDDDDDDDDDDDDDDDDDDDDDDDDDDDDDDDDDDDDDDDDDDDDDDDDDDDDDDDDDDDDDDDDDDDDDDDDDDDDDDDDDDDDDDDDDD…	8	[0.88, 1.0, 1.0, 0.88, 0.88, 0.75, 0.88, 0.88, 0.88, 0.75, 0.75, 0.75, 0.88, 0.88, 0.75, 0.75, 0.75, 0.63, 0.5, 0.5, 0.5, 0.5, 0.5, 0.38, 0.5, 0.5, 0.38, 0.38, 0.88, 0.88, 1.0, 0.75, 0.5, 0.5, 0.38, 0.38, 0.38, 0.38, 0.38, 0.38, 0.38, 0.25, 0.25, 0.25, 0.25, 0.38, 0.38, 0.38, 0.38, 0.38, 0.38, 0.38, 0.5, 0.5, 0.38, 0.38, 0.38, 0.38, 0.13, 0.25, 0.25, 0.25, 0.25, 0.25, 0.0, 0.0, 0.0, 0.0, 0.13, 0.…	mobidb-lite	[[141, 2066], [2237, 2281], [2314, 2679]]
6	XP_010595800.1	SSSSSSSSSSSSSSSSSSSSSSSSSSSSSSSSSSSSSSSSSSSSSSSSSSSSSSSSSSSSSSSSSSSSSSSSSSSSSSSSSSSSSSSSSSSSSSSSSSSSSSSSSSSSSSSSSSSSSSSSSSSSSSSSSSSSSSSSSSSSDDDDDDDDDDDDDDDDDDDDDDDDDDDDDDDDDDDDDDDDDDDDDDDDDDDDDDDDDDDDDDDDDDDDDDDDDDDDDDDDDDDDDDDDDDDDDDDDDDDDDDDDDDDDDDDDDDDDDDDDDDDDDDDDDDDDDDDDDDDDDDDDDDDDDDDDDDDDDDDDDDDDDDDDDDDDDDDDDDDDDDDDDDDDDDDDDDDDDDDDDDDDDDDDDDDDDDDDDDDDDDDDDDDDDDDDDDDDDDDDDDDDDDDDDDDDDDDDDDD…	8	[0.88, 1.0, 1.0, 0.88, 0.88, 0.75, 0.88, 0.88, 0.88, 0.75, 0.75, 0.75, 0.88, 0.88, 0.75, 0.75, 0.75, 0.63, 0.5, 0.5, 0.5, 0.5, 0.5, 0.38, 0.5, 0.5, 0.38, 0.38, 0.88, 0.88, 1.0, 0.75, 0.5, 0.5, 0.38, 0.38, 0.38, 0.38, 0.38, 0.38, 0.38, 0.25, 0.25, 0.25, 0.25, 0.38, 0.38, 0.38, 0.38, 0.38, 0.38, 0.5, 0.5, 0.5, 0.38, 0.38, 0.38, 0.38, 0.25, 0.13, 0.25, 0.25, 0.25, 0.13, 0.0, 0.0, 0.0, 0.0, 0.13, 0.1…	mobidb-lite	[[141, 1197], [1219, 1238], [1258, 1297], [1310, 2075], [2264, 2313], [2339, 2702]]
7	XP_012410047.1	SSSSSSSSSSSSSSSSSSSSSSSSSSSSSSSSSSSSSSSSSSSSSSSSSSSSSSSSSSSSSSSSSSSSSSSSSSSSSSSSSSSSSSSSSSSSSSSSSSSSSSSSSSSSSSSSSSSSSSSSSSSSSSSSSSSSSSSSSSSSDDDDDDDDDDDDDDDDDDDDDDDDDDDDDDDDDDDDDDDDDDDDDDDDDDDDDDDDDDDDDDDDDDDDDDDDDDDDDDDDDDDDDDDDDDDDDDDDDDDDDDDDDDDDDDDDDDDDDDDDDDDDDDDDDDDDDDDDDDDDDDDDDDDDDDDDDDDDDDDDDDDDDDDDDDDDDDDDDDDDDDDDDDDDDDDDDDDDDDDDDDDDDDDDDDDDDDDDDDDDDDDDDDDDDDDDDDDDDDDDDDDDDDDDDDDDDDDDDDD…	8	[0.88, 1.0, 1.0, 0.88, 0.88, 0.75, 0.88, 0.88, 0.88, 0.75, 0.75, 0.75, 0.88, 0.88, 0.75, 0.75, 0.63, 0.63, 0.5, 0.5, 0.5, 0.5, 0.5, 0.38, 0.5, 0.5, 0.38, 0.38, 0.88, 0.88, 1.0, 0.75, 0.5, 0.5, 0.38, 0.38, 0.38, 0.38, 0.38, 0.38, 0.38, 0.25, 0.25, 0.25, 0.25, 0.38, 0.38, 0.38, 0.38, 0.38, 0.38, 0.38, 0.38, 0.5, 0.38, 0.38, 0.38, 0.38, 0.13, 0.13, 0.25, 0.25, 0.25, 0.25, 0.0, 0.0, 0.0, 0.0, 0.13, 0…	mobidb-lite	[[141, 1226], [1286, 2112], [2293, 2334], [2370, 2736]]
8	XP_008564499.1	SSSSSSSSSSSSSSSSSSSSSSSSSSSSSSSSSSSSSSSSSSSSSSSSSSSSSSSSSSSSSSSSSSSSSSSSSSSSSSSSSSSSSSSSSSSSSSSSSSSSSSSSSSSSSSSSSSSSSSSSSSSSSSSSSSSSSSSSSSSSDDDDDDDDDDDDDDDDDDDDDDDDDDDDDDDDDDDDDDDDDDDDDDDDDDDDDDDDDDDDDDDDDDDDDDDDDDDDDDDDDDDDDDDDDDDDDDDDDDDDDDDDDDDDDDDDDDDDDDDDDDDDDDDDDDDDDDDDDDDDDDDDDDDDDDDDDDDDDDDDDDDDDDDDDDDDDDDDDDDDDDDDDDDDDDDDDDDDDDDDDDDDDDDDDDDDDDDDDDDDDDDDDDDDDDDDDDDDDDDDDDDDDDDDDDDDDDDDDDD…	8	[0.88, 1.0, 1.0, 0.88, 0.88, 0.75, 0.88, 0.88, 0.88, 0.75, 0.75, 0.75, 0.88, 0.88, 0.75, 0.75, 0.63, 0.63, 0.5, 0.5, 0.5, 0.5, 0.5, 0.38, 0.5, 0.5, 0.38, 0.38, 0.88, 0.88, 1.0, 0.75, 0.5, 0.5, 0.38, 0.38, 0.38, 0.38, 0.38, 0.38, 0.38, 0.25, 0.25, 0.25, 0.25, 0.38, 0.38, 0.38, 0.38, 0.38, 0.38, 0.38, 0.5, 0.5, 0.38, 0.38, 0.38, 0.38, 0.13, 0.13, 0.25, 0.25, 0.25, 0.13, 0.0, 0.0, 0.0, 0.0, 0.13, 0.…	mobidb-lite	[[141, 1272], [1297, 2134], [2308, 2333], [2379, 2744]]
9	XP_017194212.1	SSSSSSSSSSSSSSSSSSSSSSSSSSSSSSSSSSSSSSSSSSSSSSSSSSSSSSSSSSSSSSSSSSSSSSSSSSSSSSSSSSSSSSSSSSSSSSSSSSSSSSSSSSSSSSSSSSSSSSSSSSSSSSSSSSSSSSSSSSSSDDDDDDDDDDDDDDDDDDDDDDDDDDDDDDDDDDDDDDDDDDDDDDDDDDDDDDDDDDDDDDDDDDDDDDDDDDDDDDDDDDDDDDDDDDDDDDDDDDDDDDDDDDDDDDDDDDDDDDDDDDDDDDDDDDDDDDDDDDDDDDDDDDDDDDDDDDDDDDDDDDDDDDDDDDDDDDDDDDDDDDDDDDDDDDDDDDDDDDDDDDDDDDDDDDDDDDDDDDDDDDDDDDDDDDDDDDDDDDDDDDDDDDDDDDDDDDDDDDD…	8	[0.88, 1.0, 1.0, 0.88, 0.88, 0.75, 0.88, 0.88, 0.88, 0.75, 0.75, 0.75, 0.88, 0.88, 0.75, 0.75, 0.75, 0.63, 0.5, 0.5, 0.5, 0.5, 0.5, 0.38, 0.5, 0.5, 0.38, 0.38, 0.88, 0.88, 1.0, 0.75, 0.5, 0.5, 0.38, 0.38, 0.38, 0.38, 0.38, 0.38, 0.38, 0.25, 0.25, 0.25, 0.25, 0.38, 0.38, 0.38, 0.38, 0.38, 0.38, 0.38, 0.5, 0.5, 0.38, 0.38, 0.38, 0.38, 0.13, 0.13, 0.25, 0.25, 0.25, 0.13, 0.0, 0.0, 0.0, 0.0, 0.13, 0.…	mobidb-lite	[[141, 2122], [2306, 2342], [2381, 2738]]
10	XP_020038629.1	SSSSSSSSSSSSSSSSSSSSSSSSSSSSSSSSSSSSSSSSSSSSSSSSSSSSSSSSSSSSSSSSSSSSSSSSSSSSSSSSSSSSSSSSSSSSSSSSSSSSSSSSSSSSSSSSSSSSSSSSSSSSSSSSSSSSSSSSSSSSDDDDDDDDDDDDDDDDDDDDDDDDDDDDDDDDDDDDDDDDDDDDDDDDDDDDDDDDDDDDDDDDDDDDDDDDDDDDDDDDDDDDDDDDDDDDDDDDDDDDDDDDDDDDDDDDDDDDDDDDDDDDDDDDDDDDDDDDDDDDDDDDDDDDDDDDDDDDDDDDDDDDDDDDDDDDDDDDDDDDDDDDDDDDDDDDDDDDDDDDDDDDDDDDDDDDDDDDDDDDDDDDDDDDDDDDDDDDDDDDDDDDDDDDDDDDDDDDDDD…	8	[0.88, 1.0, 1.0, 0.88, 0.88, 0.75, 0.88, 0.88, 0.88, 0.75, 0.75, 0.75, 0.88, 0.88, 0.75, 0.75, 0.63, 0.63, 0.5, 0.5, 0.5, 0.5, 0.5, 0.38, 0.5, 0.5, 0.38, 0.38, 0.88, 0.88, 1.0, 0.75, 0.63, 0.5, 0.38, 0.38, 0.38, 0.38, 0.38, 0.38, 0.38, 0.25, 0.25, 0.25, 0.25, 0.38, 0.38, 0.38, 0.38, 0.38, 0.38, 0.5, 0.5, 0.5, 0.38, 0.38, 0.38, 0.38, 0.25, 0.13, 0.25, 0.25, 0.25, 0.13, 0.0, 0.0, 0.0, 0.0, 0.13, 0.…	mobidb-lite	[[141, 1276], [1318, 2118], [2296, 2334], [2379, 2734]]
11	XP_012866941.1	SSSSSSSSSSSSSSSSSSSSSSSSSSSSSSSSSSSSSSSSSSSSSSSSSSSSSSSSSSSSSSSSSSSSSSSSSSSSSSSSSSSSSSSSSSSSSSSSSSSSSSSSSSSSSSSSSSSSSSSSSSSSSSSSSSSSSSSSSSSSDDDDDDDDDDDDDDDDDDDDDDDDDDDDDDDDDDDDDDDDDDDDDDDDDDDDDDDDDDDDDDDDDDDDDDDDDDDDDDDDDDDDDDDDDDDDDDDDDDDDDDDDDDDDDDDDDDDDDDDDDDDDDDDDDDDDDDDDDDDDDDDDDDDDDDDDDDDDDDDDDDDDDDDDDDDDDDDDDDDDDDDDDDDDDDDDDDDDDDDDDDDDDDDDDDDDDDDDDDDDDDDDDDDDDDDDDDDDDDDDDDDDDDDDDDDDDDDDDDD…	8	[0.88, 1.0, 1.0, 0.88, 0.88, 0.75, 0.88, 0.88, 0.88, 0.75, 0.75, 0.75, 0.88, 0.88, 0.75, 0.75, 0.63, 0.63, 0.5, 0.5, 0.5, 0.5, 0.5, 0.38, 0.5, 0.5, 0.38, 0.38, 0.88, 0.88, 1.0, 0.75, 0.5, 0.5, 0.5, 0.38, 0.38, 0.38, 0.38, 0.38, 0.38, 0.25, 0.25, 0.25, 0.25, 0.38, 0.38, 0.38, 0.38, 0.38, 0.38, 0.38, 0.5, 0.5, 0.38, 0.38, 0.38, 0.38, 0.13, 0.13, 0.25, 0.25, 0.25, 0.13, 0.0, 0.0, 0.0, 0.0, 0.13, 0.1…	mobidb-lite	[[141, 1246], [1296, 2123], [2303, 2345], [2365, 2729]]
12	XP_023567139.1	SSSSSSSSSSSSSSSSSSSSSSSSSSSSSSSSSSSSSSSSSSSSSSSSSSSSSSSSSSSSSSSSSSSSSSSSSSSSSSSSSSSSSSSSSSSSSSSSSSSSSSSSSSSSSSSSSSSSSSSSSSSSSSSSSSSSSSSSSSSSDDDDDDDDDDDDDDDDDDDDDDDDDDDDDDDDDDDDDDDDDDDDDDDDDDDDDDDDDDDDDDDDDDDDDDDDDDDDDDDDDDDDDDDDDDDDDDDDDDDDDDDDDDDDDDDDDDDDDDDDDDDDDDDDDDDDDDDDDDDDDDDDDDDDDDDDDDDDDDDDDDDDDDDDDDDDDDDDDDDDDDDDDDDDDDDDDDDDDDDDDDDDDDDDDDDDDDDDDDDDDDDDDDDDDDDDDDDDDDDDDDDDDDDDDDDDDDDDDDD…	8	[0.88, 1.0, 1.0, 0.88, 0.88, 0.75, 0.88, 0.88, 0.88, 0.75, 0.75, 0.75, 0.88, 0.88, 0.75, 0.75, 0.63, 0.63, 0.5, 0.5, 0.5, 0.5, 0.5, 0.38, 0.5, 0.5, 0.38, 0.38, 0.88, 0.88, 1.0, 0.75, 0.63, 0.5, 0.38, 0.38, 0.38, 0.38, 0.38, 0.38, 0.38, 0.25, 0.25, 0.25, 0.25, 0.38, 0.38, 0.38, 0.38, 0.38, 0.38, 0.5, 0.38, 0.5, 0.38, 0.38, 0.38, 0.38, 0.25, 0.13, 0.25, 0.25, 0.25, 0.13, 0.0, 0.0, 0.0, 0.0, 0.13, 0…	mobidb-lite	[[141, 1036], [1049, 1236], [1290, 2110], [2290, 2316], [2366, 2735]]
13	XP_019059977.1	SSSSSSSSSSSSSSSSSSSSSSSSSSSSSSSSSSSSSSSSSSSSSSSSSSSSSSSSSSSSSSSSSSSSSSSSSSSSSSSSSSSSSSSSSSSSSSSSSSSSSSSSSSSSSSSSSSSSSSSSSSSSSSSSSSSSSSSSSSSSDDDDDDDDDDDDDDDDDDDDDDDDDDDDDDDDDDDDDDDDDDDDDDDDDDDDDDDDDDDDDDDDDDDDDDDDDDDDDDDDDDDDDDDDDDDDDDDDDDDDDDDDDDDDDDDDDDDDDDDDDDDDDDDDDDDDDDDDDDDDDDDDDDDDDDDDDDDDDDDDDDDDDDDDDDDDDDDDDDDDDDDDDDDDDDDDDDDDDDDDDDDDDDDDDDDDDDDDDDDDDDDDDDDDDDDDDDDDDDDDDDDDDDDDDDDDDDDDDDD…	8	[0.88, 1.0, 1.0, 0.88, 0.88, 0.75, 0.88, 0.88, 0.88, 0.75, 0.75, 0.75, 0.88, 0.88, 0.75, 0.75, 0.63, 0.63, 0.5, 0.5, 0.5, 0.5, 0.5, 0.38, 0.5, 0.5, 0.38, 0.38, 0.88, 0.88, 1.0, 0.75, 0.5, 0.5, 0.38, 0.38, 0.38, 0.38, 0.38, 0.38, 0.38, 0.25, 0.25, 0.25, 0.25, 0.38, 0.38, 0.38, 0.38, 0.38, 0.38, 0.38, 0.5, 0.5, 0.38, 0.38, 0.38, 0.38, 0.13, 0.25, 0.25, 0.25, 0.25, 0.25, 0.0, 0.0, 0.0, 0.0, 0.13, 0.…	mobidb-lite	[[141, 1031], [1054, 1218], [1291, 2106], [2291, 2316], [2354, 2724]]
14	XP_021099961.1	SSSSSSSSSSSSSSSSSSSSSSSSSSSSSSSSSSSSSSSSSSSSSSSSSSSSSSSSSSSSSSSSSSSSSSSSSSSSSSSSSSSSSSSSSSSSSSSSSSSSSSSSSSSSSSSSSSSSSSSSSSSSSSSSSSSSSSSSSSSSDDDDDDDDDDDDDDDDDDDDDDDDDDDDDDDDDDDDDDDDDDDDDDDDDDDDDDDDDDDDDDDDDDDDDDDDDDDDDDDDDDDDDDDDDDDDDDDDDDDDDDDDDDDDDDDDDDDDDDDDDDDDDDDDDDDDDDDDDDDDDDDDDDDDDDDDDDDDDDDDDDDDDDDDDDDDDDDDDDDDDDDDDDDDDDDDDDDDDDDDDDDDDDDDDDDDDDDDDDDDDDDDDDDDDDDDDDDDDDDDDDDDDDDDDDDDDDDDDDD…	8	[0.88, 1.0, 1.0, 0.88, 0.88, 0.75, 0.88, 0.88, 0.88, 0.75, 0.75, 0.75, 0.88, 0.88, 0.75, 0.75, 0.63, 0.63, 0.5, 0.5, 0.5, 0.5, 0.5, 0.38, 0.5, 0.5, 0.38, 0.38, 0.88, 0.88, 1.0, 0.75, 0.63, 0.5, 0.38, 0.38, 0.38, 0.38, 0.38, 0.38, 0.38, 0.25, 0.25, 0.25, 0.25, 0.38, 0.38, 0.38, 0.38, 0.38, 0.38, 0.38, 0.5, 0.5, 0.38, 0.38, 0.38, 0.38, 0.13, 0.13, 0.25, 0.25, 0.25, 0.13, 0.0, 0.0, 0.0, 0.0, 0.13, 0…	mobidb-lite	[[141, 1038], [1057, 1224], [1297, 2109], [2288, 2318], [2367, 2731]]
15	XP_012997149.1	SSSSSSSSSSSSSSSSSSSSSSSSSSSSSSSSSSSSSSSSSSSSSSSSSSSSSSSSSSSSSSSSSSSSSSSSSSSSSSSSSSSSSSSSSSSSSSSSSSSSSSSSSSSSSSSSSSSSSSSSSSSSSSSSSSSSSSSSSSSSDDDDDDDDDDDDDDDDDDDDDDDDDDDDDDDDDDDDDDDDDDDDDDDDDDDDDDDDDDDDDDDDDDDDDDDDDDDDDDDDDDDDDDDDDDDDDDDDDDDDDDDDDDDDDDDDDDDDDDDDDDDDDDDDDDDDDDDDDDDDDDDDDDDDDDDDDDDDDDDDDDDDDDDDDDDDDDDDDDDDDDDDDDDDDDDDDDDDDDDDDDDDDDDDDDDDDDDDDDDDDDDDDDDDDDDDDDDDDDDDDDDDDDDDDDDDDDDDDDD…	8	[0.88, 1.0, 1.0, 0.88, 0.88, 0.75, 0.88, 0.88, 0.88, 0.75, 0.75, 0.75, 0.88, 0.88, 0.75, 0.75, 0.75, 0.63, 0.5, 0.5, 0.5, 0.5, 0.5, 0.38, 0.5, 0.5, 0.38, 0.38, 0.88, 0.88, 1.0, 0.75, 0.63, 0.5, 0.38, 0.38, 0.38, 0.38, 0.38, 0.38, 0.38, 0.25, 0.25, 0.25, 0.25, 0.38, 0.38, 0.38, 0.38, 0.38, 0.38, 0.38, 0.5, 0.5, 0.38, 0.38, 0.38, 0.38, 0.13, 0.13, 0.25, 0.25, 0.25, 0.13, 0.0, 0.0, 0.0, 0.0, 0.13, 0…	mobidb-lite	[[141, 1127], [1141, 1265], [1289, 2108], [2285, 2314], [2361, 2720]]
16	XP_005391453.1	SSSSSSSSSSSSSSSSSSSSSSSSSSSSSSSSSSSSSSSSSSSSSSSSSSSSSSSSSSSSSSSSSSSSSSSSSSSSSSSSSSSSSSSSSSSSSSSSSSSSSSSSSSSSSSSSSSSSSSSSSSSSSSSSSSSSSSSSSSSSDDDDDDDDDDDDDDDDDDDDDDDDDDDDDDDDDDDDDDDDDDDDDDDDDDDDDDDDDDDDDDDDDDDDDDDDDDDDDDDDDDDDDDDDDDDDDDDDDDDDDDDDDDDDDDDDDDDDDDDDDDDDDDDDDDDDDDDDDDDDDDDDDDDDDDDDDDDDDDDDDDDDDDDDDDDDDDDDDDDDDDDDDDDDDDDDDDDDDDDDDDDDDDDDDDDDDDDDDDDDDDDDDDDDDDDDDDDDDDDDDDDDDDDDDDDDDDDDDDD…	8	[0.88, 1.0, 1.0, 0.88, 0.88, 0.75, 0.88, 0.88, 0.88, 0.75, 0.75, 0.75, 0.88, 0.88, 0.75, 0.75, 0.63, 0.63, 0.5, 0.5, 0.5, 0.5, 0.5, 0.38, 0.5, 0.5, 0.38, 0.38, 0.88, 0.88, 1.0, 0.75, 0.63, 0.5, 0.38, 0.38, 0.38, 0.38, 0.38, 0.38, 0.38, 0.25, 0.25, 0.25, 0.25, 0.38, 0.38, 0.38, 0.38, 0.38, 0.38, 0.38, 0.5, 0.5, 0.38, 0.38, 0.38, 0.38, 0.13, 0.13, 0.25, 0.25, 0.25, 0.13, 0.0, 0.0, 0.0, 0.0, 0.13, 0…	mobidb-lite	[[141, 1225], [1299, 2110], [2293, 2320], [2369, 2729]]
17	XP_012802838.1	SSSSSSSSSSSSSSSSSSSSSSSSSSSSSSSSSSSSSSSSSSSSSSSSSSSSSSSSSSSSSSSSSSSSSSSSSSSSSSSSSSSSSSSSSSSSSSSSSSSSSSSSSSSSSSSSSSSSSSSSSSSSSSSSSSSSSSSSSSSSDDDDDDDDDDDDDDDDDDDDDDDDDDDDDDDDDDDDDDDDDDDDDDDDDDDDDDDDDDDDDDDDDDDDDDDDDDDDDDDDDDDDDDDDDDDDDDDDDDDDDDDDDDDDDDDDDDDDDDDDDDDDDDDDDDDDDDDDDDDDDDDDDDDDDDDDDDDDDDDDDDDDDDDDDDDDDDDDDDDDDDDDDDDDDDDDDDDDDDDDDDDDDDDDDDDDDDDDDDDDDDDDDDDDDDDDDDDDDDDDDDDDDDDDDDDDDDDDDDD…	8	[0.88, 1.0, 1.0, 0.88, 0.88, 0.75, 0.88, 0.88, 0.88, 0.75, 0.75, 0.75, 0.88, 0.88, 0.75, 0.75, 0.63, 0.63, 0.5, 0.5, 0.5, 0.5, 0.5, 0.38, 0.5, 0.5, 0.38, 0.38, 0.88, 0.88, 1.0, 0.75, 0.5, 0.5, 0.38, 0.38, 0.38, 0.38, 0.38, 0.38, 0.38, 0.25, 0.25, 0.25, 0.25, 0.38, 0.38, 0.38, 0.38, 0.38, 0.38, 0.38, 0.5, 0.5, 0.38, 0.38, 0.38, 0.38, 0.13, 0.13, 0.25, 0.25, 0.25, 0.13, 0.0, 0.0, 0.0, 0.0, 0.13, 0.…	mobidb-lite	[[141, 1116], [1128, 1242], [1280, 2095], [2273, 2306], [2352, 2712]]
18	XP_012977128.1	SSSSSSSSSSSSSSSSSSSSSSSSSSSSSSSSSSSSSSSSSSSSSSSSSSSSSSSSSSSSSSSSSSSSSSSSSSSSSSSSSSSSSSSSSSSSSSSSSSSSSSSSSSSSSSSSSSSSSSSSSSSSSSSSSSSSSSSSSSSSDDDDDDDDDDDDDDDDDDDDDDDDDDDDDDDDDDDDDDDDDDDDDDDDDDDDDDDDDDDDDDDDDDDDDDDDDDDDDDDDDDDDDDDDDDDDDDDDDDDDDDDDDDDDDDDDDDDDDDDDDDDDDDDDDDDDDDDDDDDDDDDDDDDDDDDDDDDDDDDDDDDDDDDDDDDDDDDDDDDDDDDDDDDDDDDDDDDDDDDDDDDDDDDDDDDDDDDDDDDDDDDDDDDDDDDDDDDDDDDDDDDDDDDDDDDDDDDDDDD…	8	[0.88, 1.0, 1.0, 0.88, 0.88, 0.75, 0.88, 0.88, 0.88, 0.75, 0.75, 0.75, 0.88, 0.88, 0.75, 0.75, 0.63, 0.63, 0.5, 0.5, 0.5, 0.5, 0.5, 0.38, 0.5, 0.5, 0.38, 0.38, 0.88, 0.88, 1.0, 0.75, 0.63, 0.5, 0.38, 0.38, 0.38, 0.38, 0.38, 0.38, 0.38, 0.25, 0.25, 0.25, 0.25, 0.38, 0.38, 0.38, 0.38, 0.38, 0.38, 0.5, 0.38, 0.5, 0.38, 0.38, 0.38, 0.38, 0.25, 0.13, 0.25, 0.25, 0.25, 0.13, 0.0, 0.0, 0.0, 0.0, 0.13, 0…	mobidb-lite	[[141, 1121], [1145, 1259], [1274, 2097], [2268, 2313], [2346, 2706]]
19	XP_028709808.1	SSSSSSSSSSSSSSSSSSSSSSSSSSSSSSSSSSSSSSSSSSSSSSSSSSSSSSSSSSSSSSSSSSSSSSSSSSSSSSSSSSSSSSSSSSSSSSSSSSSSSSSSSSSSSSSSSSSSSSSSSSSSSSSSSSSSSSSSSSSSDDDDDDDDDDDDDDDDDDDDDDDDDDDDDDDDDDDDDDDDDDDDDDDDDDDDDDDDDDDDDDDDDDDDDDDDDDDDDDDDDDDDDDDDDDDDDDDDDDDDDDDDDDDDDDDDDDDDDDDDDDDDDDDDDDDDDDDDDDDDDDDDDDDDDDDDDDDDDDDDDDDDDDDDDDDDDDDDDDDDDDDDDDDDDDDDDDDDDDDDDDDDDDDDDDDDDDDDDDDDDDDDDDDDDDDDDDDDDDDDDDDDDDDDDDDDDDDDDDD…	8	[0.88, 1.0, 1.0, 0.88, 0.88, 0.75, 0.88, 0.88, 0.88, 0.75, 0.75, 0.75, 0.88, 0.88, 0.75, 0.75, 0.75, 0.63, 0.5, 0.5, 0.5, 0.5, 0.5, 0.38, 0.5, 0.5, 0.38, 0.38, 0.88, 0.88, 1.0, 0.75, 0.63, 0.5, 0.38, 0.38, 0.38, 0.38, 0.38, 0.38, 0.38, 0.25, 0.25, 0.25, 0.25, 0.38, 0.38, 0.38, 0.38, 0.38, 0.38, 0.5, 0.5, 0.5, 0.38, 0.38, 0.38, 0.38, 0.25, 0.13, 0.25, 0.25, 0.25, 0.13, 0.0, 0.0, 0.0, 0.0, 0.13, 0.…	mobidb-lite	[[141, 1116], [1138, 1253], [1266, 2090], [2268, 2303], [2353, 2707]]
20	NP_001264083.1	SSSSSSSSSSSSSSSSSSSSSSSSSSSSSSSSSSSSSSSSSSSSSSSSSSSSSSSSSSSSSSSSSSSSSSSSSSSSSSSSSSSSSSSSSSSSSSSSSSSSSSSSSSSSSSSSSSSSSSSSSSSSSSSSSSSSSSSSSSSSDDDDDDDDDDDDDDDDDDDDDDDDDDDDDDDDDDDDDDDDDDDDDDDDDDDDDDDDDDDDDDDDDDDDDDDDDDDDDDDDDDDDDDDDDDDDDDDDDDDDDDDDDDDDDDDDDDDDDDDDDDDDDDDDDDDDDDDDDDDDDDDDDDDDDDDDDDDDDDDDDDDDDDDDDDDDDDDDDDDDDDDDDDDDDDDDDDDDDDDDDDDDDDDDDDDDDDDDDDDDDDDDDDDDDDDDDDDDDDDDDDDDDDDDDDDDDDDDDDD…	8	[0.88, 1.0, 1.0, 0.88, 0.88, 0.75, 0.88, 0.88, 0.88, 0.75, 0.75, 0.75, 0.88, 0.88, 0.75, 0.75, 0.75, 0.63, 0.5, 0.5, 0.5, 0.5, 0.5, 0.38, 0.5, 0.5, 0.38, 0.5, 0.88, 0.88, 1.0, 0.75, 0.63, 0.5, 0.38, 0.38, 0.38, 0.38, 0.38, 0.38, 0.38, 0.25, 0.25, 0.25, 0.25, 0.38, 0.38, 0.38, 0.38, 0.38, 0.38, 0.38, 0.38, 0.5, 0.38, 0.38, 0.38, 0.38, 0.13, 0.13, 0.25, 0.25, 0.25, 0.13, 0.0, 0.0, 0.0, 0.0, 0.13, 0…	mobidb-lite	[[141, 1114], [1146, 1257], [1270, 2096], [2266, 2312], [2351, 2707]]
21	XP_017656827.1	SSSSSSSSSSSSSSSSSSSSSSSSSSSSSSSSSSSSSSSSSSSSSSSSSSSSSSSSSSSSSSSSSSSSSSSSSSSSSSSSSSSSSSSSSSSSSSSSSSSSSSSSSSSSSSSSSSSSSSSSSSSSSSSSSSSSSSSSSSSSDDDDDDDDDDDDDDDDDDDDDDDDDDDDDDDDDDDDDDDDDDDDDDDDDDDDDDDDDDDDDDDDDDDDDDDDDDDDDDDDDDDDDDDDDDDDDDDDDDDDDDDDDDDDDDDDDDDDDDDDDDDDDDDDDDDDDDDDDDDDDDDDDDDDDDDDDDDDDDDDDDDDDDDDDDDDDDDDDDDDDDDDDDDDDDDDDDDDDDDDDDDDDDDDDDDDDDDDDDDDDDDDDDDDDDDDDDDDDDDDDDDDDDDDDDDDDDDDDDD…	8	[0.88, 1.0, 1.0, 0.88, 0.88, 0.75, 0.88, 0.88, 0.88, 0.75, 0.75, 0.75, 0.88, 0.88, 0.75, 0.75, 0.63, 0.63, 0.5, 0.5, 0.5, 0.5, 0.5, 0.38, 0.5, 0.5, 0.38, 0.38, 0.88, 0.88, 1.0, 0.75, 0.63, 0.5, 0.38, 0.38, 0.38, 0.38, 0.38, 0.38, 0.38, 0.25, 0.25, 0.25, 0.25, 0.38, 0.38, 0.38, 0.38, 0.38, 0.38, 0.5, 0.5, 0.5, 0.38, 0.38, 0.38, 0.38, 0.25, 0.25, 0.25, 0.25, 0.25, 0.13, 0.0, 0.0, 0.0, 0.0, 0.13, 0.…	mobidb-lite	[[141, 2105], [2279, 2720]]
22	NP_001231474.1	SSSSSSSSSSSSSSSSSSSSSSSSSSSSSSSSSSSSSSSSSSSSSSSSSSSSSSSSSSSSSSSSSSSSSSSSSSSSSSSSSSSSSSSSSSSSSSSSSSSSSSSSSSSSSSSSSSSSSSSSSSSSSSSSSSSSSSSSSSSSDDDDDDDDDDDDDDDDDDDDDDDDDDDDDDDDDDDDDDDDDDDDDDDDDDDDDDDDDDDDDDDDDDDDDDDDDDDDDDDDDDDDDDDDDDDDDDDDDDDDDDDDDDDDDDDDDDDDDDDDDDDDDDDDDDDDDDDDDDDDDDDDDDDDDDDDDDDDDDDDDDDDDDDDDDDDDDDDDDDDDDDDDDDDDDDDDDDDDDDDDDDDDDDDDDDDDDDDDDDDDDDDDDDDDDDDDDDDDDDDDDDDDDDDDDDDDDDDDDD…	8	[0.88, 1.0, 1.0, 0.88, 0.88, 0.75, 0.88, 0.88, 0.88, 0.75, 0.75, 0.75, 0.88, 0.88, 0.75, 0.75, 0.63, 0.63, 0.5, 0.5, 0.5, 0.5, 0.5, 0.38, 0.5, 0.5, 0.38, 0.38, 0.88, 0.88, 1.0, 0.75, 0.5, 0.5, 0.38, 0.38, 0.38, 0.38, 0.38, 0.38, 0.38, 0.25, 0.25, 0.25, 0.25, 0.38, 0.38, 0.38, 0.38, 0.38, 0.38, 0.38, 0.5, 0.5, 0.38, 0.38, 0.38, 0.38, 0.13, 0.13, 0.25, 0.25, 0.25, 0.13, 0.0, 0.0, 0.0, 0.0, 0.13, 0.…	mobidb-lite	[[141, 1268], [1281, 2114], [2294, 2324], [2371, 2732]]
23	XP_019662838.1	SSSSSSSSSSSSSSSSSSSSSSSSSSSSSSSSSSSSSSSSSSSSSSSSSSSSSSSSSSSSSSSSSSSSSSSSSSSSSSSSSSSSSSSSSSSSSSSSSSSSSSSSSSSSSSSSSSSSSSSSSSSSSSSSSSSSSSSSSSSSDDDDDDDDDDDDDDDDDDDDDDDDDDDDDDDDDDDDDDDDDDDDDDDDDDDDDDDDDDDDDDDDDDDDDDDDDDDDDDDDDDDDDDDDDDDDDDDDDDDDDDDDDDDDDDDDDDDDDDDDDDDDDDDDDDDDDDDDDDDDDDDDDDDDDDDDDDDDDDDDDDDDDDDDDDDDDDDDDDDDDDDDDDDDDDDDDDDDDDDDDDDDDDDDDDDDDDDDDDDDDDDDDDDDDDDDDDDDDDDDDDDDDDDDDDDDDDDDDDD…	8	[0.88, 1.0, 1.0, 0.88, 0.88, 0.75, 0.88, 0.88, 0.88, 0.75, 0.75, 0.75, 0.88, 0.88, 0.75, 0.75, 0.63, 0.63, 0.5, 0.5, 0.5, 0.5, 0.5, 0.38, 0.5, 0.5, 0.38, 0.38, 0.88, 0.88, 1.0, 0.75, 0.5, 0.5, 0.38, 0.38, 0.38, 0.38, 0.38, 0.38, 0.38, 0.25, 0.25, 0.25, 0.25, 0.38, 0.38, 0.38, 0.38, 0.38, 0.38, 0.38, 0.5, 0.5, 0.38, 0.38, 0.38, 0.38, 0.13, 0.13, 0.25, 0.25, 0.25, 0.13, 0.0, 0.0, 0.0, 0.0, 0.13, 0.…	mobidb-lite	[[141, 2130], [2299, 2330], [2377, 2728]]
24	XP_030156818.1	SSSSSSSSSSSSSSSSSSSSSSSSSSSSSSSSSSSSSSSSSSSSSSSSSSSSSSSSSSSSSSSSSSSSSSSSSSSSSSSSSSSSSSSSSSSSSSSSSSSSSSSSSSSSSSSSSSSSSSSSSSSSSSSSSSSSSSSSSSSSSSSSSSSSSSSSSSSSSSSSSSSSSSSSSSSSSSSSSSSSSSSSSSSSSSSSDDDDDDDDDDDDDDDDDDDDDDDDDDDDDDDDDDDDDDDDDDDDDDDDDDDDDDDDDDDDDDDDDDDDDDDDDDDDDDDDDDDDDDDDDDDDDDDDDDDDDDDDDDDDDDDDDDDDDDDDDDDDDDDDDDDDDDDDDDDDDDDDDDDDDDDDDDDDDDDDDDDDDDDDDDDDDDDDDDDDDDDDDDDDDDDDDDDDDDDDDDDDDDD…	8	[0.63, 0.63, 0.63, 0.5, 0.25, 0.25, 0.13, 0.13, 0.13, 0.13, 0.13, 0.13, 0.0, 0.13, 0.0, 0.13, 0.13, 0.13, 0.13, 0.13, 0.0, 0.13, 0.13, 0.13, 0.13, 0.13, 0.13, 0.13, 0.13, 0.25, 0.25, 0.38, 0.38, 0.25, 0.25, 0.13, 0.13, 0.25, 0.38, 0.38, 0.38, 0.38, 0.38, 0.25, 0.25, 0.13, 0.25, 0.25, 0.25, 0.25, 0.25, 0.25, 0.25, 0.25, 0.25, 0.25, 0.38, 0.5, 0.5, 0.63, 0.5, 0.5, 0.63, 0.63, 0.63, 0.63, 0.5, 0.5, …	mobidb-lite	[[193, 2180], [2349, 2380], [2427, 2798]]
25	XP_023979437.1	SSSSSSSSSSSSSSSSSSSSSSSSSSSSSSSSSSSSSSSSSSSSSSSSSSSSSSSSSSSSSSSSSSSSSSSSSSSSSSSSSSSSSSSSSSSSSSSSSSSSSSSSSSSSSSSSSSSSSSSSSSSSSSSSSSSSSSSSSSSSDDDDDDDDDDDDDDDDDDDDDDDDDDDDDDDDDDDDDDDDDDDDDDDDDDDDDDDDDDDDDDDDDDDDDDDDDDDDDDDDDDDDDDDDDDDDDDDDDDDDDDDDDDDDDDDDDDDDDDDDDDDDDDDDDDDDDDDDDDDDDDDDDDDDDDDDDDDDDDDDDDDDDDDDDDDDDDDDDDDDDDDDDDDDDDDDDDDDDDDDDDDDDDDDDDDDDDDDDDDDDDDDDDDDDDDDDDDDDDDDDDDDDDDDDDDDDDDDDDD…	8	[0.88, 1.0, 1.0, 0.88, 0.88, 0.75, 0.88, 0.88, 0.88, 0.75, 0.75, 0.75, 0.88, 0.88, 0.75, 0.75, 0.63, 0.63, 0.5, 0.5, 0.5, 0.5, 0.5, 0.38, 0.5, 0.5, 0.38, 0.38, 0.88, 0.88, 1.0, 0.75, 0.5, 0.5, 0.38, 0.38, 0.38, 0.38, 0.38, 0.38, 0.38, 0.25, 0.25, 0.25, 0.25, 0.38, 0.38, 0.38, 0.38, 0.38, 0.38, 0.5, 0.5, 0.5, 0.38, 0.38, 0.38, 0.38, 0.13, 0.13, 0.25, 0.25, 0.25, 0.13, 0.0, 0.0, 0.0, 0.0, 0.13, 0.1…	mobidb-lite	[[141, 1242], [1255, 2116], [2300, 2340], [2372, 2744]]
26	XP_020766053.1	SSSSSSSSSSSSSSSSSSSSSSSSSSSSSSSSSSSSSSSSSSSSSSSSSSSSSSSSSSSSSSSSSSSSSSSSSSSSSSSSSSSSSSSSSSSSSSSSSSSSSSSSSSSSSSSSSSSSSSSSSSSSSSSSSSSSSSSSSSSSDDDDDDDDDDDDDDDDDDDDDDDDDDDDDDDDDDDDDDDDDDDDDDDDDDDDDDDDDDDDDDDDDDDDDDDDDDDDDDDDDDDDDDDDDDDDDDDDDDDDDDDDDDDDDDDDDDDDDDDDDDDDDDDDDDDDDDDDDDDDDDDDDDDDDDDDDDDDDDDDDDDDDDDDDDDDDDDDDDDDDDDDDDDDDDDDDDDDDDDDDDDDDDDDDDDDDDDDDDDDDDDDDDDDDDDDDDDDDDDDDDDDDDDDDDDDDDDDDDD…	8	[0.88, 1.0, 1.0, 0.88, 0.88, 0.75, 0.88, 0.88, 0.88, 0.75, 0.75, 0.75, 0.88, 0.88, 0.75, 0.75, 0.63, 0.63, 0.5, 0.5, 0.5, 0.5, 0.5, 0.38, 0.5, 0.5, 0.38, 0.5, 0.75, 0.88, 1.0, 0.75, 0.5, 0.5, 0.38, 0.38, 0.38, 0.38, 0.38, 0.38, 0.38, 0.25, 0.25, 0.25, 0.25, 0.38, 0.38, 0.38, 0.38, 0.38, 0.38, 0.38, 0.5, 0.5, 0.38, 0.38, 0.38, 0.38, 0.25, 0.13, 0.25, 0.25, 0.25, 0.13, 0.0, 0.0, 0.0, 0.0, 0.13, 0.1…	mobidb-lite	[[141, 2114], [2299, 2326], [2372, 2742]]
27	XP_031542895.1	SSSSSSSSSSSSSSSSSSSSSSSSSSSSSSSSSSSSSSSSSSSSSSSSSSSSSSSSSSSSSSSSSSSSSSSSSSSSSSSSSSSSSSSSSSSSSSSSSSSSSSSSSSSSSSSSSSSSSSSSSSSSSSSSSSSSSSSSSSSSDDDDDDDDDDDDDDDDDDDDDDDDDDDDDDDDDDDDDDDDDDDDDDDDDDDDDDDDDDDDDDDDDDDDDDDDDDDDDDDDDDDDDDDDDDDDDDDDDDDDDDDDDDDDDDDDDDDDDDDDDDDDDDDDDDDDDDDDDDDDDDDDDDDDDDDDDDDDDDDDDDDDDDDDDDDDDDDDDDDDDDDDDDDDDDDDDDDDDDDDDDDDDDDDDDDDDDDDDDDDDDDDDDDDDDDDDDDDDDDDDDDDDDDDDDDDDDDDDDD…	8	[0.88, 1.0, 1.0, 0.88, 0.88, 0.75, 0.88, 0.88, 0.88, 0.75, 0.75, 0.75, 0.88, 0.88, 0.75, 0.75, 0.63, 0.63, 0.5, 0.5, 0.5, 0.5, 0.5, 0.38, 0.5, 0.5, 0.38, 0.38, 0.88, 0.88, 1.0, 0.75, 0.63, 0.5, 0.38, 0.38, 0.38, 0.38, 0.38, 0.38, 0.38, 0.25, 0.25, 0.25, 0.25, 0.38, 0.38, 0.38, 0.38, 0.38, 0.38, 0.5, 0.5, 0.5, 0.38, 0.38, 0.38, 0.38, 0.13, 0.25, 0.25, 0.25, 0.25, 0.25, 0.0, 0.0, 0.0, 0.0, 0.13, 0.…	mobidb-lite	[[141, 2122], [2302, 2334], [2384, 2682]]
28	XP_015977727.1	SSSSSSSSSSSSSSSSSSSSSSSSSSSSSSSSSSSSSSSSSSSSSSSSSSSSSSSSSSSSSSSSSSSSSSSSSSSSSSSSSSSSSSSSSSSSSSSSSSSSSSSSSSSSSSSSSSSSSSSSSSSSSSSSSSSSSSSSSSSSDDDDDDDDDDDDDDDDDDDDDDDDDDDDDDDDDDDDDDDDDDDDDDDDDDDDDDDDDDDDDDDDDDDDDDDDDDDDDDDDDDDDDDDDDDDDDDDDDDDDDDDDDDDDDDDDDDDDDDDDDDDDDDDDDDDDDDDDDDDDDDDDDDDDDDDDDDDDDDDDDDDDDDDDDDDDDDDDDDDDDDDDDDDDDDDDDDDDDDDDDDDDDDDDDDDDDDDDDDDDDDDDDDDDDDDDDDDDDDDDDDDDDDDDDDDDDDDDDDD…	8	[0.88, 1.0, 1.0, 0.88, 0.88, 0.75, 0.88, 0.88, 0.88, 0.75, 0.75, 0.75, 0.88, 0.88, 0.75, 0.75, 0.63, 0.63, 0.5, 0.5, 0.5, 0.5, 0.5, 0.38, 0.5, 0.5, 0.38, 0.38, 0.88, 0.88, 1.0, 0.75, 0.63, 0.5, 0.38, 0.38, 0.38, 0.38, 0.38, 0.38, 0.38, 0.25, 0.25, 0.25, 0.25, 0.38, 0.38, 0.38, 0.38, 0.38, 0.38, 0.5, 0.5, 0.5, 0.38, 0.38, 0.38, 0.38, 0.25, 0.25, 0.25, 0.25, 0.25, 0.25, 0.0, 0.0, 0.0, 0.0, 0.13, 0.…	mobidb-lite	[[141, 2128], [2294, 2328], [2374, 2744]]
29	XP_019489638.1	SSSSSSSSSSSSSSSSSSSSSSSSSSSSSSSSSSSSSSSSSSSSSSSSSSSSSSSSSSSSSSSSSSSSSSSSSSSSSSSSSSSSSSSSSSSSSSSSSSSSSSSSSSSSSSSSSSSSSSSSSSSSSSSSSSSSSSSSSSSSDDDDDDDDDDDDDDDDDDDDDDDDDDDDDDDDDDDDDDDDDDDDDDDDDDDDDDDDDDDDDDDDDDDDDDDDDDDDDDDDDDDDDDDDDDDDDDDDDDDDDDDDDDDDDDDDDDDDDDDDDDDDDDDDDDDDDDDDDDDDDDDDDDDDDDDDDDDDDDDDDDDDDDDDDDDDDDDDDDDDDDDDDDDDDDDDDDDDDDDDDDDDDDDDDDDDDDDDDDDDDDDDDDDDDDDDDDDDDDDDDDDDDDDDDDDDDDDDDDD…	8	[0.88, 1.0, 1.0, 0.88, 0.88, 0.75, 0.88, 0.88, 0.88, 0.75, 0.75, 0.75, 0.88, 0.88, 0.75, 0.75, 0.75, 0.63, 0.5, 0.5, 0.5, 0.5, 0.5, 0.38, 0.5, 0.5, 0.38, 0.5, 0.88, 0.88, 1.0, 0.75, 0.63, 0.5, 0.5, 0.38, 0.38, 0.38, 0.38, 0.38, 0.38, 0.25, 0.25, 0.25, 0.25, 0.38, 0.38, 0.38, 0.38, 0.38, 0.38, 0.5, 0.5, 0.5, 0.38, 0.38, 0.38, 0.38, 0.25, 0.25, 0.25, 0.25, 0.25, 0.13, 0.0, 0.0, 0.0, 0.0, 0.13, 0.13…	mobidb-lite	[[141, 2082], [2260, 2293], [2339, 2721]]
30	XP_024409015.1	SSSSSSSSSSSSSSSSSSSSSSSSSSSSSSSSSSSSSSSSSSSSSSSSSSSSSSSSSSSSSSSSSSSSSSSSSSSSSSSSSSSSSSSSSSSSSSSSSSSSSSSSSSSSSSSSSSSSSSSSSSSSSSSSSSSSSSSSSSSSDDDDDDDDDDDDDDDDDDDDDDDDDDDDDDDDDDDDDDDDDDDDDDDDDDDDDDDDDDDDDDDDDDDDDDDDDDDDDDDDDDDDDDDDDDDDDDDDDDDDDDDDDDDDDDDDDDDDDDDDDDDDDDDDDDDDDDDDDDDDDDDDDDDDDDDDDDDDDDDDDDDDDDDDDDDDDDDDDDDDDDDDDDDDDDDDDDDDDDDDDDDDDDDDDDDDDDDDDDDDDDDDDDDDDDDDDDDDDDDDDDDDDDDDDDDDDDDDDDD…	8	[0.88, 1.0, 1.0, 0.88, 0.88, 0.75, 0.88, 0.88, 0.88, 0.75, 0.75, 0.75, 0.88, 0.88, 0.75, 0.75, 0.63, 0.63, 0.5, 0.5, 0.5, 0.5, 0.5, 0.38, 0.5, 0.5, 0.38, 0.38, 0.88, 0.88, 1.0, 0.75, 0.63, 0.5, 0.38, 0.38, 0.38, 0.38, 0.38, 0.38, 0.38, 0.25, 0.25, 0.25, 0.25, 0.38, 0.38, 0.38, 0.38, 0.38, 0.38, 0.5, 0.38, 0.5, 0.38, 0.38, 0.38, 0.38, 0.25, 0.13, 0.25, 0.25, 0.25, 0.13, 0.0, 0.0, 0.0, 0.0, 0.13, 0…	mobidb-lite	[[141, 1126], [1164, 1236], [1286, 2107], [2290, 2316], [2364, 2710]]
31	XP_028366015.1	SSSSSSSSSSSSSSSSSSSSSSSSSSSSSSSSSSSSSSSSSSSSSSSSSSSSSSSSSSSSSSSSSSSSSSSSSSSSSSSSSSSSSSSSSSSSSSSSSSSSSSSSSSSSSSSSSSSSSSSSSSSSSSSSSSSSSSSSSSSSDDDDDDDDDDDDDDDDDDDDDDDDDDDDDDDDDDDDDDDDDDDDDDDDDDDDDDDDDDDDDDDDDDDDDDDDDDDDDDDDDDDDDDDDDDDDDDDDDDDDDDDDDDDDDDDDDDDDDDDDDDDDDDDDDDDDDDDDDDDDDDDDDDDDDDDDDDDDDDDDDDDDDDDDDDDDDDDDDDDDDDDDDDDDDDDDDDDDDDDDDDDDDDDDDDDDDDDDDDDDDDDDDDDDDDDDDDDDDDDDDDDDDDDDDDDDDDDDDDD…	8	[0.88, 1.0, 1.0, 0.88, 0.88, 0.75, 0.88, 0.88, 0.88, 0.75, 0.75, 0.75, 0.88, 0.88, 0.75, 0.75, 0.75, 0.63, 0.5, 0.5, 0.5, 0.5, 0.5, 0.38, 0.5, 0.5, 0.38, 0.38, 0.88, 0.88, 1.0, 0.75, 0.63, 0.5, 0.38, 0.38, 0.38, 0.38, 0.38, 0.38, 0.38, 0.25, 0.25, 0.25, 0.25, 0.38, 0.38, 0.38, 0.38, 0.38, 0.38, 0.5, 0.38, 0.5, 0.38, 0.38, 0.38, 0.38, 0.25, 0.13, 0.25, 0.25, 0.25, 0.13, 0.0, 0.0, 0.0, 0.0, 0.13, 0…	mobidb-lite	[[141, 1222], [1273, 1300], [1321, 2096], [2279, 2306], [2353, 2714]]
32	XP_016066880.1	SSSSSSSSSSSSSSSSSSSSSSSSSSSSSSSSSSSSSSSSSSSSSSSSSSSSSSSSSSSSSSSSSSSSSSSSSSSSSSSSSSSSSSSSSSSSSSSSSSSSSSSSSSSSSSSSSSSSSSSSSSSSSSSSSSSSSSSSSSSSDDDDDDDDDDDDDDDDDDDDDDDDDDDDDDDDDDDDDDDDDDDDDDDDDDDDDDDDDDDDDDDDDDDDDDDDDDDDDDDDDDDDDDDDDDDDDDDDDDDDDDDDDDDDDDDDDDDDDDDDDDDDDDDDDDDDDDDDDDDDDDDDDDDDDDDDDDDDDDDDDDDDDDDDDDDDDDDDDDDDDDDDDDDDDDDDDDDDDDDDDDDDDDDDDDDDDDDDDDDDDDDDDDDDDDDDDDDDDDDDDDDDDDDDDDDDDDDDDDD…	8	[0.88, 1.0, 1.0, 0.88, 0.88, 0.75, 0.88, 0.88, 0.88, 0.75, 0.75, 0.75, 0.88, 0.88, 0.75, 0.75, 0.63, 0.63, 0.5, 0.5, 0.5, 0.5, 0.5, 0.38, 0.5, 0.5, 0.38, 0.38, 0.88, 0.88, 1.0, 0.75, 0.63, 0.5, 0.5, 0.38, 0.38, 0.38, 0.38, 0.38, 0.38, 0.25, 0.25, 0.25, 0.25, 0.38, 0.38, 0.38, 0.38, 0.38, 0.5, 0.5, 0.5, 0.5, 0.38, 0.38, 0.38, 0.38, 0.25, 0.25, 0.25, 0.25, 0.25, 0.13, 0.0, 0.0, 0.0, 0.0, 0.13, 0.13…	mobidb-lite	[[141, 1241], [1285, 2118], [2286, 2319], [2369, 2738]]
33	XP_014400399.1	SSSSSSSSSSSSSSSSSSSSSSSSSSSSSSSSSSSSSSSSSSSSSSSSSSSSSSSSSSSSSSSSSSSSSSSSSSSSSSSSSSSSSSSSSSSSSSSSSSSSSSSSSSSSSSSSSSSSSSSSSSSSSSSSSSSSSSSSSSSSDDDDDDDDDDDDDDDDDDDDDDDDDDDDDDDDDDDDDDDDDDDDDDDDDDDDDDDDDDDDDDDDDDDDDDDDDDDDDDDDDDDDDDDDDDDDDDDDDDDDDDDDDDDDDDDDDDDDDDDDDDDDDDDDDDDDDDDDDDDDDDDDDDDDDDDDDDDDDDDDDDDDDDDDDDDDDDDDDDDDDDDDDDDDDDDDDDDDDDDDDDDDDDDDDDDDDDDDDDDDDDDDDDDDDDDDDDDDDDDDDDDDDDDDDDDDDDDDDDD…	8	[0.88, 1.0, 1.0, 0.88, 0.88, 0.75, 0.88, 0.88, 0.88, 0.75, 0.75, 0.75, 0.88, 0.88, 0.75, 0.75, 0.63, 0.63, 0.5, 0.5, 0.5, 0.5, 0.5, 0.38, 0.5, 0.5, 0.38, 0.38, 0.88, 0.88, 1.0, 0.75, 0.5, 0.5, 0.38, 0.38, 0.38, 0.38, 0.38, 0.38, 0.38, 0.25, 0.25, 0.25, 0.25, 0.38, 0.38, 0.38, 0.38, 0.38, 0.38, 0.38, 0.5, 0.5, 0.38, 0.38, 0.38, 0.38, 0.25, 0.13, 0.25, 0.25, 0.25, 0.13, 0.0, 0.0, 0.0, 0.0, 0.13, 0.…	mobidb-lite	[[141, 1270], [1295, 2089], [2289, 2343], [2372, 2733]]
34	XP_023472281.1	SSSSSSSSSSSSSSSSSSSSSSSSSSSSSSSSSSSSSSSSSSSSSSSSSSSSSSSSSSSSSSSSSSSSSSSSSSSSSSSSSSSSSSSSSSSSSSSSSSSSSSSSSSSSSSSSSSSSSSSSSSSSSSSSSSSSSSSSSSSSDDDDDDDDDDDDDDDDDDDDDDDDDDDDDDDDDDDDDDDDDDDDDDDDDDDDDDDDDDDDDDDDDDDDDDDDDDDDDDDDDDDDDDDDDDDDDDDDDDDDDDDDDDDDDDDDDDDDDDDDDDDDDDDDDDDDDDDDDDDDDDDDDDDDDDDDDDDDDDDDDDDDDDDDDDDDDDDDDDDDDDDDDDDDDDDDDDDDDDDDDDDDDDDDDDDDDDDDDDDDDDDDDDDDDDDDDDDDDDDDDDDDDDDDDDDDDDDDDDD…	8	[0.88, 1.0, 1.0, 0.88, 0.88, 0.75, 0.88, 0.88, 0.88, 0.75, 0.75, 0.75, 0.88, 0.88, 0.75, 0.75, 0.75, 0.63, 0.5, 0.5, 0.5, 0.5, 0.5, 0.38, 0.5, 0.5, 0.38, 0.5, 0.88, 0.88, 1.0, 0.75, 0.5, 0.5, 0.5, 0.38, 0.38, 0.38, 0.38, 0.38, 0.38, 0.25, 0.25, 0.25, 0.25, 0.38, 0.38, 0.38, 0.38, 0.38, 0.38, 0.5, 0.5, 0.5, 0.38, 0.38, 0.38, 0.38, 0.25, 0.25, 0.25, 0.25, 0.25, 0.13, 0.0, 0.0, 0.0, 0.0, 0.13, 0.13,…	mobidb-lite	[[141, 1276], [1304, 2140], [2308, 2341], [2387, 2758]]
35	XP_004438208.2	SSSSSSSSSSSSSSSSSSSSSSSSSSSSSSSSSSSSSSSSSSSSSSSSSSSSSSSSSSSSSSSSSSSSSSSSSSSSSSSSSSSSSSSSSSSSSSSSSSSSSSSSSSSSSSSSSSSSSSSSSSSSSSSSSSSSSSSSSSSSDDDDDDDDDDDDDDDDDDDDDDDDDDDDDDDDDDDDDDDDDDDDDDDDDDDDDDDDDDDDDDDDDDDDDDDDDDDDDDDDDDDDDDDDDDDDDDDDDDDDDDDDDDDDDDDDDDDDDDDDDDDDDDDDDDDDDDDDDDDDDDDDDDDDDDDDDDDDDDDDDDDDDDDDDDDDDDDDDDDDDDDDDDDDDDDDDDDDDDDDDDDDDDDDDDDDDDDDDDDDDDDDDDDDDDDDDDDDDDDDDDDDDDDDDDDDDDDDDDD…	8	[0.88, 1.0, 1.0, 0.88, 0.88, 0.75, 0.88, 0.88, 0.88, 0.75, 0.75, 0.75, 0.88, 0.88, 0.75, 0.75, 0.63, 0.63, 0.5, 0.5, 0.5, 0.5, 0.5, 0.38, 0.5, 0.5, 0.38, 0.38, 0.88, 0.88, 1.0, 0.75, 0.5, 0.5, 0.38, 0.38, 0.38, 0.38, 0.38, 0.38, 0.38, 0.25, 0.25, 0.25, 0.25, 0.38, 0.38, 0.38, 0.38, 0.38, 0.38, 0.38, 0.5, 0.5, 0.38, 0.38, 0.38, 0.38, 0.13, 0.13, 0.25, 0.25, 0.25, 0.13, 0.0, 0.0, 0.0, 0.0, 0.13, 0.…	mobidb-lite	[[141, 1250], [1301, 1325], [1344, 2135], [2305, 2334], [2381, 2752]]
36	XP_017502344.1	SSSSSSSSSSSSSSSSSSSSSSSSSSSSSSSSSSSSSSSSSSSSSSSSSSSSSSSSSSSSSSSSSSSSSSSSSSSSSSSSSSSSSSSSSSSSSSSSSSSSSSSSSSSSSSSSSSSSSSSSSSSSSSSSSSSSSSSSSSSSDDDDDDDDDDDDDDDDDDDDDDDDDDDDDDDDDDDDDDDDDDDDDDDDDDDDDDDDDDDDDDDDDDDDDDDDDDDDDDDDDDDDDDDDDDDDDDDDDDDDDDDDDDDDDDDDDDDDDDDDDDDDDDDDDDDDDDDDDDDDDDDDDDDDDDDDDDDDDDDDDDDDDDDDDDDDDDDDDDDDDDDDDDDDDDDDDDDDDDDDDDDDDDDDDDDDDDDDDDDDDDDDDDDDDDDDDDDDDDDDDDDDDDDDDDDDDDDDDDD…	8	[0.88, 1.0, 1.0, 0.88, 0.88, 0.75, 0.88, 0.88, 0.88, 0.75, 0.75, 0.75, 0.88, 0.88, 0.75, 0.75, 0.63, 0.63, 0.5, 0.5, 0.5, 0.5, 0.5, 0.38, 0.5, 0.5, 0.38, 0.38, 0.88, 0.88, 1.0, 0.75, 0.63, 0.5, 0.38, 0.38, 0.38, 0.38, 0.38, 0.38, 0.38, 0.25, 0.25, 0.25, 0.25, 0.38, 0.38, 0.38, 0.38, 0.38, 0.5, 0.5, 0.5, 0.5, 0.38, 0.38, 0.38, 0.38, 0.25, 0.25, 0.25, 0.25, 0.25, 0.13, 0.0, 0.0, 0.0, 0.0, 0.13, 0.1…	mobidb-lite	[[141, 2126], [2294, 2345], [2379, 2443], [2461, 2646], [2689, 2750]]
37	XP_004474920.1	SSSSSSSSSSSSSSSSSSSSSSSSSSSSSSSSSSSSSSSSSSSSSSSSSSSSSSSSSSSSSSSSSSSSSSSSSSSSSSSSSSSSSSSSSSSSSSSSSSSSSSSSSSSSSSSSSSSSSSSSSSSSSSSSSSSSSSSSSSSSDDDDDDDDDDDDDDDDDDDDDDDDDDDDDDDDDDDDDDDDDDDDDDDDDDDDDDDDDDDDDDDDDDDDDDDDDDDDDDDDDDDDDDDDDDDDDDDDDDDDDDDDDDDDDDDDDDDDDDDDDDDDDDDDDDDDDDDDDDDDDDDDDDDDDDDDDDDDDDDDDDDDDDDDDDDDDDDDDDDDDDDDDDDDDDDDDDDDDDDDDDDDDDDDDDDDDDDDDDDDDDDDDDDDDDDDDDDDDDDDDDDDDDDDDDDDDDDDDDD…	8	[0.88, 1.0, 1.0, 0.88, 0.88, 0.75, 0.88, 0.88, 0.88, 0.75, 0.75, 0.75, 0.88, 0.88, 0.75, 0.75, 0.63, 0.63, 0.5, 0.5, 0.5, 0.5, 0.5, 0.38, 0.5, 0.5, 0.38, 0.5, 0.88, 0.88, 1.0, 0.75, 0.63, 0.5, 0.38, 0.38, 0.38, 0.38, 0.38, 0.38, 0.38, 0.25, 0.25, 0.25, 0.25, 0.38, 0.38, 0.38, 0.38, 0.38, 0.38, 0.38, 0.5, 0.5, 0.38, 0.38, 0.38, 0.38, 0.25, 0.13, 0.25, 0.25, 0.25, 0.25, 0.0, 0.0, 0.0, 0.0, 0.13, 0.…	mobidb-lite	[[141, 1243], [1293, 2125], [2294, 2326], [2375, 2657]]
38	XP_027715412.1	SSSSSSSSSSSSSSSSSSSSSSSSSSSSSSSSSSSSSSSSSSSSSSSSSSSSSSSSSSSSSSSSSSSSSSSSSSSSSSSSSSSSSSSSSSSSSSSSSSSSSSSSSSSSSSSSSSSSSSSSSSSSSSSSSSSSSSSSSSSSDDDDDDDDDDDDDDDDDDDDDDDDDDDDDDDDDDDDDDDDDDDDDDDDDDDDDDDDDDDDDDDDDDDDDDDDDDDDDDDDDDDDDDDDDDDDDDDDDDDDDDDDDDDDDDDDDDDDDDDDDDDDDDDDDDDDDDDDDDDDDDDDDDDDDDDDDDDDDDDDDDDDDDDDDDDDDDDDDDDDDDDDDDDDDDDDDDDDDDDDDDDDDDDDDDDDDDDDDDDDDDDDDDDDDDDDDDDDDDDDDDDDDDDDDDDDDDDDDDD…	8	[0.88, 1.0, 1.0, 0.88, 0.88, 0.75, 0.88, 0.88, 0.88, 0.75, 0.75, 0.75, 0.88, 0.88, 0.75, 0.75, 0.63, 0.63, 0.5, 0.5, 0.5, 0.5, 0.5, 0.38, 0.5, 0.5, 0.38, 0.5, 0.88, 0.88, 1.0, 0.75, 0.63, 0.5, 0.38, 0.38, 0.38, 0.38, 0.38, 0.38, 0.38, 0.25, 0.25, 0.25, 0.25, 0.38, 0.38, 0.38, 0.38, 0.38, 0.38, 0.5, 0.5, 0.5, 0.38, 0.38, 0.38, 0.38, 0.25, 0.13, 0.25, 0.25, 0.25, 0.13, 0.0, 0.0, 0.0, 0.0, 0.13, 0.1…	mobidb-lite	[[141, 1308], [1438, 2199], [2398, 2843]]
39	XP_028931333.1	SSSSSSSSSSSSSSSSSSSSSSSSSSSSSSSSSSSSSSSSSSSSSSSSSSSSSSSSSSSSSSSSSSSSSSSSSSSSSSSSSSSSSSSSSSSSSSSSSSSSSSSSSSSSSSSSSSSSSSSSSSSSSSSSSSSSSSSSSSSSDDDDDDDDDDDDDDDDDDDDDDDDDDDDDDDDDDDDDDDDDDDDDDDDDDDDDDDDDDDDDDDDDDDDDDDDDDDDDDDDDDDDDDDDDDDDDDDDDDDDDDDDDDDDDDDDDDDDDDDDDDDDDDDDDDDDDDDDDDDDDDDDDDDDDDDDDDDDDDDDDDDDDDDDDDDDDDDDDDDDDDDDDDDDDDDDDDDDDDDDDDDDDDDDDDDDDDDDDDDDDDDDDDDDDDDDDDDDDDDDDDDDDDDDDDDDDDDDDDD…	8	[0.88, 1.0, 1.0, 0.88, 0.88, 0.75, 0.88, 0.88, 0.88, 0.75, 0.75, 0.75, 0.88, 0.88, 0.75, 0.75, 0.75, 0.63, 0.5, 0.5, 0.5, 0.5, 0.5, 0.38, 0.5, 0.5, 0.38, 0.38, 0.88, 0.88, 1.0, 0.75, 0.5, 0.5, 0.38, 0.38, 0.38, 0.38, 0.38, 0.38, 0.38, 0.25, 0.25, 0.25, 0.25, 0.38, 0.38, 0.38, 0.38, 0.38, 0.38, 0.38, 0.5, 0.5, 0.38, 0.38, 0.38, 0.38, 0.13, 0.25, 0.25, 0.25, 0.25, 0.25, 0.0, 0.0, 0.0, 0.0, 0.13, 0.…	mobidb-lite	[[141, 2158], [2365, 2404], [2423, 2796]]
40	XP_029883175.1	SSSSSSSSSSSSSSSSSSSSSSSSSSSSSDDDDDDDDDDDDDDDDDDDDDDDDSSSSSSSSSSSSSSSSSSSSSSSSSSSSSSSSSSSSSSSSSSSSSSSSSSSSSSSSSSSSSSSSSSSSSSSSSSSSSSSSSSSSSSSSSSSSSSSSSSSSSSSSSSSSSSSSSSSSSSDDDDDDDDDDDDDDDDDDDDDDDDDDDDDDDDDDDDDDDDDDDDDDDDDDDDDDDDDDDDDDDDDDDDDDDDDDDDDDDDDDDDDDDDDDDDDDDDDDDDDDDDDDDDDDDDDDDDDDDDDDDDDDDDDDDDDDDDDDDDDDDDDDDDDDDDDDDDDDDDDDDDDDDDDDDDDDDDDDDDDDDDDDDDDDDDDDDDDDDDDDDDDDDDDDDDDDDDDDDDDDDDDDDD…	8	[0.75, 0.75, 0.75, 0.63, 0.5, 0.88, 0.88, 0.75, 0.63, 0.63, 0.63, 0.5, 0.5, 0.38, 0.25, 0.25, 0.38, 0.38, 0.25, 0.38, 0.38, 0.38, 0.38, 0.38, 0.38, 0.38, 0.5, 0.5, 0.5, 0.63, 0.63, 0.63, 0.5, 0.75, 0.75, 0.75, 0.75, 0.75, 0.75, 0.75, 0.75, 0.75, 0.75, 0.75, 0.75, 0.75, 0.75, 0.88, 0.88, 0.88, 0.75, 0.63, 0.63, 0.5, 0.5, 0.38, 0.5, 0.38, 0.25, 0.25, 0.25, 0.25, 0.13, 0.13, 0.25, 0.25, 0.13, 0.13, …	mobidb-lite	[[30, 53], [172, 660]]
41	XP_021142616.1	DDDDDDDDDDDDDDDDDDDDDDDDDDDDDDDDDDDDSSSSSSSSSSSSSSSSSSSSSSSSSSSSSSSSSSSSSSSSSSSSSSSSSSSSSSSSSSSSSSSSSSSSSSSSSSSSSSSSSSSSSSSSSSSSSSSSSSSSSSSSSSSSSSSDDDDDDDDDDDDDDDDDDDDDDDDDDDDDDDDDDDDDDDDDDDDDDDDDDDDDDDDDDDDDDDDDDDDDDDDDDDDDDDDDDDDDDDDDDDDDDDDDDDDDDDDDDDDDDDDDDDDDDDDDDDDDDDDDDDDDDDDDDDDDDDDDDDDDDDDDDDDDDDDDDDDDDDDDDDDDDDDDDDDDDDDDDDDDDDDDDDDDDDDDDDDDDDDDDDDDDDDDDDDDDDDDDDDDDDDDDDDDDDDDDDDDDDDDDDD…	8	[0.88, 0.88, 0.88, 1.0, 1.0, 1.0, 0.88, 1.0, 0.88, 0.88, 1.0, 1.0, 1.0, 1.0, 1.0, 1.0, 1.0, 1.0, 1.0, 1.0, 1.0, 1.0, 0.88, 1.0, 1.0, 1.0, 1.0, 1.0, 1.0, 0.88, 0.75, 0.75, 0.63, 0.63, 0.63, 0.63, 0.5, 0.5, 0.5, 0.5, 0.38, 0.25, 0.25, 0.25, 0.25, 0.13, 0.0, 0.13, 0.13, 0.25, 0.13, 0.13, 0.13, 0.13, 0.13, 0.13, 0.13, 0.13, 0.13, 0.13, 0.13, 0.0, 0.13, 0.13, 0.0, 0.0, 0.0, 0.0, 0.13, 0.0, 0.25, 0.38,…	mobidb-lite	[[1, 36], [148, 639]]
42	KFO75629.1	DDDDDDDDDDDDDDDDDDDDDDDDDDDDDDDDSSSSSSSSSSSSSSSSSSSSSSSSSSSSSSSSSSSSSSSSSSSSSSSSSSSSSSSSSSSSSSSSSSSSSSSSSSSSSSSSSSSSSSSSSSSSSSSSSSSSSSSSSSSSSSSSSSSSSSSDDDDDDDDDDDDDDDDDDDDDDDDDDDDDDDDDDDDDDDDDDDDDDDDDDDDDDDDDDDDDDDDDDDDDDDDDDDDDDDDDDDDDDDDDDDDDDDDDDDDDDDDDDDDDDDDDDDDDDDDDDDDDDDDDDDDDDDDDDDDDDDDDDDDDDDDDDDDDDDDDDDDDDDDDDDDDDDDDDDDDDDDDDDDDDDDDDDDDDDDDDDDDDDDDDDDDDDDDDDDDDDDDDDDDDDDDDDDDDDDDDDDDDDD…	8	[0.75, 1.0, 1.0, 1.0, 0.88, 1.0, 0.88, 1.0, 1.0, 1.0, 1.0, 1.0, 1.0, 1.0, 1.0, 1.0, 1.0, 1.0, 1.0, 1.0, 1.0, 1.0, 1.0, 1.0, 1.0, 1.0, 0.88, 0.75, 0.75, 0.75, 0.63, 0.63, 0.38, 0.38, 0.13, 0.25, 0.25, 0.38, 0.13, 0.25, 0.25, 0.25, 0.13, 0.13, 0.25, 0.25, 0.13, 0.25, 0.13, 0.13, 0.13, 0.13, 0.13, 0.13, 0.13, 0.13, 0.13, 0.13, 0.13, 0.0, 0.13, 0.13, 0.0, 0.0, 0.0, 0.0, 0.0, 0.0, 0.13, 0.38, 0.5, 0.5…	mobidb-lite	[[1, 32], [152, 572]]
43	XP_010720071.1	DDDDDDDDDDDDDDDDDDDDDDDDDDDDSSSSSSSSSSSSSSSSSSSSSSSSSSSSSSSSSSSSSSSSSSSSSSSSSSSSSSSSSSSSSSSSSSSSSSSSSSSSSSSSSSSSSSSSSSSSSSSSSSSSSSSSSSSSSSSSSSSSSSSSSDDDDDDDDDDDDDDDDDDDDDDDDDDDDDDDDDDDDDDDDDDDDDDDDDDDDDDDDDDDDDDDDDDDDDDDDDDDDDDDDDDDDDDDDDDDDDDDDDDDDDDDDDDDDDDDDDDDDDDDDDDDDDDDDDDDDDDDDDDDDDDDDDDDDDDDDDDDDDDDDDDDDDDDDDDDDDDDDDDDDDSSSSSSSSSSSSSSSSSSSSSSSSSSSSSSSSSSSSSSSSSSSSSSSSSSSSSSSSSSSSSSSSSS	8	[0.75, 0.75, 0.63, 0.88, 0.63, 0.88, 0.75, 0.88, 0.75, 0.75, 0.75, 0.88, 0.88, 0.88, 0.88, 0.88, 0.88, 0.88, 0.75, 0.75, 0.75, 0.75, 0.75, 0.75, 0.75, 0.75, 0.75, 0.63, 0.5, 0.38, 0.5, 0.5, 0.5, 0.38, 0.38, 0.38, 0.25, 0.25, 0.25, 0.5, 0.38, 0.25, 0.25, 0.13, 0.25, 0.25, 0.25, 0.25, 0.38, 0.25, 0.13, 0.13, 0.13, 0.13, 0.13, 0.13, 0.13, 0.13, 0.13, 0.13, 0.13, 0.0, 0.13, 0.13, 0.0, 0.0, 0.0, 0.0, …	mobidb-lite	[[1, 28], [150, 330]]
44	XP_015151498.1	DDDDDDDDDDDDDDDDDDDDDDDDDDDDSSSSSSSSSSSSSSSSSSSSSSSSSSSSSSSSSSSSSSSSSSSSSSSSSSSSSSSSSSSSSSSSSSSSSSSSSSSSSSSSSSSSSSSSSSSSSSSSSSSSSSSSSSSSSSSSSSSSSSSSDDDDDDDDDDDDDDDDDDDDDDDDDDDDDDDDDDDDDDDDDDDDDDDDDDDDDDDDDDDDDDDDDDDDDDDDDDDDDDDDDDDDDDDDDDDDDDDDDDDDDDDDDDDDDDDDDDDDDDDDDDDDDDDDDDDDDDDDDDDDDDDDDDDDDDDDDDDDDDDDDDDDDDDDDDDDDDDDDDDDDDDDDDDDDDDDDDDDDDDDDDDDDDDDDDDDDDDDDDDDDDDDDDDDDDDDDDDDDDDDDDDDDDDDDDD…	8	[0.75, 0.75, 0.63, 0.88, 0.63, 0.88, 0.75, 0.88, 0.75, 0.75, 0.75, 0.88, 0.88, 0.88, 0.88, 0.88, 0.88, 0.88, 0.75, 0.75, 0.75, 0.75, 0.75, 0.75, 0.75, 0.75, 0.75, 0.63, 0.5, 0.5, 0.5, 0.5, 0.5, 0.38, 0.38, 0.38, 0.38, 0.38, 0.38, 0.5, 0.38, 0.38, 0.25, 0.25, 0.38, 0.38, 0.38, 0.25, 0.25, 0.38, 0.25, 0.13, 0.13, 0.13, 0.13, 0.13, 0.13, 0.13, 0.13, 0.13, 0.13, 0.0, 0.13, 0.13, 0.0, 0.0, 0.0, 0.0, 0…	mobidb-lite	[[1, 28], [149, 627]]
45	XP_027578366.1	DDDDDDDDDDDDDDDDDDDDDDDDDDDDDDDDDDDDDDDDDDDDDSSSSSSSSSSSSSSSSSSSSSSSSSSSSSSSSSSSSSSSSSSSSSSSSSSSSSSSSSSSSSSSSSSSSSSSSSSSSSSSSDDDDDDDDDDDDDDDDDDDDDDDDDDDDDDDDDDDDDDDDDDDDDDDDDDDDDDDDDDDDDDDDDDDDDDDDDDDDDDDDDDDDDDDDDDDDDDDDDDDDDDDDDDDDDDDDDDDDDDDDDDDDDDDDDDDDDDDDDDDDDDDDDDDDDDDDDDDDDDDDDDDDDDDDDDDDDD	8	[0.88, 1.0, 1.0, 0.88, 0.88, 0.75, 0.88, 0.88, 0.88, 0.75, 0.75, 0.88, 0.88, 0.88, 0.88, 0.88, 0.75, 0.75, 0.75, 0.63, 0.63, 0.63, 0.63, 0.63, 0.63, 0.88, 0.88, 0.88, 0.88, 1.0, 1.0, 1.0, 1.0, 1.0, 1.0, 1.0, 1.0, 1.0, 1.0, 1.0, 1.0, 0.88, 0.88, 0.75, 0.75, 0.5, 0.5, 0.5, 0.5, 0.5, 0.38, 0.38, 0.38, 0.25, 0.5, 0.5, 0.5, 0.5, 0.5, 0.5, 0.5, 0.38, 0.38, 0.38, 0.38, 0.38, 0.38, 0.38, 0.25, 0.25, 0.13…	mobidb-lite	[[1, 45], [126, 299]]
46	XP_030825420.1	DDDDDDDDDDDDDDDDDDDDDDDDDDDDDDDDDDDDDDDDDDSSSSSSSSSSSSSSSSSSSSSSSSSSSSSSSSSSSSSSSSSSSSSSSSSSSSSSSSSSDDDDDDDDDDDDDDDDDDDDDDDDDDDDDDDDDDDDDDDDDDDDDDDDDDDDDDDDDDDDDDDDDDDDDDDDDDDDDDDDDDDDDDDDDDDDDDDDDDDDDDDDDDDDDDDDDDDDDDDDDDDDDDDDDDDDDDDDDDDDDDDDDDDDDDDDDDDDDDDDDDDDDDDDDDDDDDDDDDDDDDDDDDDDDDDDDDDDDDDDDDDDDDDDDDDDDDDDDDDDDDDDD	8	[0.88, 1.0, 1.0, 0.88, 0.88, 0.75, 0.88, 0.88, 0.88, 0.88, 0.75, 0.88, 0.88, 0.88, 0.88, 0.88, 0.75, 0.63, 0.5, 0.63, 0.63, 0.63, 0.63, 0.63, 0.75, 0.88, 0.88, 0.88, 0.88, 1.0, 1.0, 1.0, 1.0, 1.0, 1.0, 1.0, 1.0, 1.0, 0.88, 0.88, 0.75, 0.63, 0.38, 0.38, 0.38, 0.38, 0.38, 0.38, 0.38, 0.25, 0.25, 0.25, 0.38, 0.38, 0.38, 0.38, 0.38, 0.38, 0.38, 0.38, 0.38, 0.38, 0.38, 0.38, 0.38, 0.25, 0.13, 0.13, 0.…	mobidb-lite	[[1, 42], [101, 325]]
47	XP_030330449.1	DDDDDDDDDDDDDDDDDDDDDDDDDDDDDDDDDDDDDDDDDSSSSSSSSSSSSSSSSSSSSSSSSSSSSSSSSSSSSSSSSSSSSSSSSSSSSSSSSSSSSSSSSSDDDDDDDDDDDDDDDDDDDDDDDDDDDDDDDDDDDDDDDDDDDDDDDDDDDDDDDDDDDDDDDDDDDDDDDDDDDDDDDDDDDDDDDDDDDDDDDDDDDDDDDDDDDDDDDDDDDDDDDDDDDDDDDDDDDDDDDDDDDDDDDDDDDDDDDDDDDDDDDDDDDDDDDDDDDDDDDDDDDDDDDDDDDDDDDDDDDDDDDDDDDDDDDDDDDDDDDDDDDDDDDDDDDDDDDDDDDDDDDDDDDDDDDDDDDDDDDDDDDDDDDDDDDDDDDDDDDDDDDDDDDDDDDDDDD	8	[0.88, 1.0, 1.0, 0.88, 0.88, 0.75, 0.88, 0.88, 0.88, 0.88, 0.75, 0.88, 0.88, 0.88, 0.88, 0.88, 0.75, 0.75, 0.5, 0.63, 0.63, 0.63, 0.63, 0.63, 0.63, 0.63, 0.88, 0.88, 1.0, 1.0, 1.0, 1.0, 1.0, 1.0, 1.0, 1.0, 1.0, 1.0, 0.88, 0.88, 0.88, 0.5, 0.5, 0.5, 0.5, 0.5, 0.38, 0.38, 0.38, 0.63, 0.63, 0.63, 0.63, 0.75, 0.75, 0.75, 0.63, 0.63, 0.63, 0.38, 0.38, 0.38, 0.38, 0.38, 0.25, 0.13, 0.13, 0.13, 0.25, 0.…	mobidb-lite	[[1, 41], [107, 397]]
48	KGL82103.1	DDDDDDDDDDDDDDDDDDDDDDDDDDDDDDDDDDDDDDDDDSSSSSSSSSSSSSSSSSSSSSSSSSSSSSSSSSSSSSSSSSSSSSSSSSSSSSSSSSSSSSSSSSSSSSSSSSSSSSSSSSSSSSSSSSSSSSSSDDDDDDDDDDDDDDDDDDDDDDDDDDDDDDDDDDDDDDDDDDDDDDDDDDDDDDDDDDDDDDDDDDDDDDDDDDDDDDDDDDDDDDDDDDDDDDDDDDDDDDDDDDDDDDDDDDDDDDDDDDDDDDDDDDDDDDDDDDDDDDDDDDDDDDDDDDDDDDDDDDDDDDDDDDDDDDDDDDDDDDDDDDDDDDDDDDDDDDDDDDDDDDDDDDDDDDDDDDDDDDDDDDDDDDDDDDDDDDDDDDDDDDDDDDDDDDDDDDDDDDD…	8	[0.88, 0.88, 0.75, 1.0, 0.88, 1.0, 0.88, 1.0, 0.88, 0.88, 1.0, 1.0, 1.0, 1.0, 1.0, 1.0, 1.0, 0.88, 0.88, 0.88, 0.88, 0.88, 0.88, 0.88, 0.88, 0.88, 0.88, 0.75, 0.75, 0.75, 0.75, 0.75, 0.75, 0.75, 0.88, 0.88, 0.88, 0.75, 0.75, 0.88, 0.88, 0.5, 0.5, 0.5, 0.5, 0.5, 0.5, 0.5, 0.5, 0.5, 0.5, 0.5, 0.38, 0.5, 0.5, 0.38, 0.5, 0.38, 0.25, 0.25, 0.13, 0.13, 0.13, 0.13, 0.13, 0.13, 0.13, 0.13, 0.13, 0.0, 0.3…	mobidb-lite	[[1, 41], [137, 555]]
49	XP_025919433.1	DDDDDDDDDDDDDDDDDDDDDDDDDDDDDDDSSSSSSSSSSSSSSSSSSSSSSSSSSSSSSSSSSSSSSSSSSSSSSSSSSSSSSSSSSSSSSSSSSSSSSSSSSSSSSSSSSSSSSSSSSSSSSSSSSSSSSSSSSSSSSSSSSSSSSDDDDDDDDDDDDDDDDDDDDDDDDDDDDDDDDDDDDDDDDDDDDDDDDDDDDDDDDDDDDDDDDDDDDDDDDDDDDDDDDDDDDDDDDDDDDDDDDDDDDDDDDDDDDDDDDDDDDDDDDDDDDDDDDDDDDDDDDDDDDDDDDDDDDDDDDDDDDDDDDDDDDDDDDDDDDDDDDDDDDDDDDDDDDDDDDDDDDDDDDDDDDDDDDDDDDDDDDDDDDDDDDDDDDDDDDDDDDDDDDDDDDDDDDDD…	8	[0.75, 0.75, 0.63, 0.88, 0.63, 0.88, 0.75, 0.88, 0.75, 0.75, 0.75, 0.88, 0.88, 0.88, 0.88, 0.88, 0.88, 0.88, 0.75, 0.75, 0.75, 0.75, 0.75, 0.75, 0.75, 0.75, 0.88, 0.88, 0.75, 0.63, 0.63, 0.5, 0.5, 0.38, 0.5, 0.5, 0.5, 0.38, 0.38, 0.5, 0.38, 0.25, 0.25, 0.25, 0.25, 0.25, 0.25, 0.25, 0.25, 0.25, 0.13, 0.13, 0.13, 0.13, 0.13, 0.13, 0.13, 0.13, 0.13, 0.13, 0.13, 0.0, 0.13, 0.13, 0.0, 0.0, 0.0, 0.0, 0…	mobidb-lite	[[1, 31], [150, 644]]
50	XP_016158373.1	DDDDDDDDDDDDDDDDDDDDDDDDDDDDDDDDDSSSSSSSSSSSSSSSSSSSSSSSSSSSSSSSSSSSSSSSSSSSSSSSSSSSSSSSSSSSSSSSSSSSSSSSSSSSSSSSSSSSSSSSSSSSSSSSSSSSSSSSSSSSSSSSSSSSDDDDDDDDDDDDDDDDDDDDDDDDDDDDDDDDDDDDDDDDDDDDDDDDDDDDDDDDDDDDDDDDDDDDDDDDDDDDDDDDDDDDDDDDDDDDDDDDDDDDDDDDDDDDDDDDDDDDDDDDDDDDDDDDDDDDDDDDDDDDDDDDDDDDDDDDDDDDDDDDDDDDDDDDDDDDDDDDDDDDDDDDDDDDDDDDDDDDDDDDDDDDDDDDDDDDDDDDDDDDDDDDDDDDDDDDDDDDDDDDDDDDDDDDDDD…	8	[0.88, 0.88, 0.75, 1.0, 1.0, 1.0, 0.88, 1.0, 0.88, 0.88, 1.0, 1.0, 1.0, 1.0, 1.0, 1.0, 1.0, 1.0, 1.0, 1.0, 0.88, 0.88, 0.88, 0.88, 1.0, 1.0, 1.0, 0.88, 0.88, 0.75, 0.75, 0.63, 0.63, 0.38, 0.5, 0.25, 0.38, 0.25, 0.13, 0.38, 0.38, 0.38, 0.38, 0.38, 0.25, 0.13, 0.25, 0.25, 0.25, 0.25, 0.13, 0.13, 0.13, 0.13, 0.13, 0.13, 0.13, 0.13, 0.13, 0.0, 0.0, 0.13, 0.13, 0.0, 0.0, 0.0, 0.0, 0.13, 0.0, 0.25, 0.3…	mobidb-lite	[[1, 33], [149, 745], [765, 810]]
51	XP_014117769.1	DDDDDDDDDDDDDDDDDDDDDDDDDDDDDDDDDDDDDDDDDDSSSSSSSSSSSSSSSSSSSSSSSSSSSSSSSSSSSSSSSSSSSSSSSSSSSSSSSSSSDDDDDDDDDDDDDDDDDDDDDDDDDDDDDDDDDDDDDDDDDDDDDDDDDDDDDDDDDDDDDDDDDDDDDDDDDDDDDDDDDDDDDDDDDDDDDDDDDDDDDDDDDDDDDDDDDDDDDDDDDDDDDDDDDDDDDDDDDDDDDDDDDDDDDDDDDDDDDDDDDDDDDDDDDDDDDDDDDDDDDDDDDDDDDDDDDDDDDDDDDDDDDDDDDDDDDDDDDDDDDDDDDDDDDDDDDDDDDDDDDDDDDDDDDDDDDDDDDDDDDDDDDDDDDDDDDDDDDDDDDDDDDDDDDDDDDDDDDDD…	8	[0.88, 1.0, 1.0, 0.88, 0.88, 0.75, 0.88, 0.88, 0.88, 0.88, 0.88, 0.88, 0.88, 0.88, 0.88, 0.88, 0.75, 0.75, 0.75, 0.75, 0.75, 0.75, 0.75, 0.75, 0.75, 0.88, 0.88, 0.88, 0.88, 1.0, 1.0, 1.0, 1.0, 1.0, 1.0, 1.0, 0.88, 0.88, 0.88, 0.88, 0.75, 0.63, 0.5, 0.5, 0.5, 0.5, 0.5, 0.38, 0.38, 0.38, 0.5, 0.5, 0.5, 0.5, 0.5, 0.5, 0.5, 0.5, 0.38, 0.38, 0.38, 0.38, 0.38, 0.38, 0.38, 0.25, 0.13, 0.13, 0.13, 0.25, …	mobidb-lite	[[1, 42], [101, 448], [542, 565], [590, 636], [665, 817]]
52	XP_032940415.1	DDDDDDDDDDDDDDDDDDDDDDDDDDDDDDDDDDDDDDDDDDSSSSSSSSSSSSSSSSSSSSSSSSSSSSSSSSSSSSSSSSSSSSSSSSSSSSSSSSSDDDDDDDDDDDDDDDDDDDDDDDDDDDDDDDDDDDDDDDDDDDDDDDDDDDDDDDDDDDDDDDDDDDDDDDDDDDDDDDDDDDDDDDDDDDDDDDDDDDDDDDDDDDDDDDDDDDDDDDDDDDDDDDDDDDDDDDDDDDDDDDDDDDDDDDDDDDDDDDDDDDDDDDDDDDDDDDDDDDDDDDDDDDDDDDDDDDDDDDDDDDDDDDDDDDDDDDDDDDDDDDDDDDDDDDDDDDDDDDDDDDDDDDDDDDDDDDDDDDDDDDDDDDDDDDDDDDDDDDDDDDDDDDDDDDDDDDDDDDD…	8	[0.88, 1.0, 1.0, 0.88, 0.88, 0.75, 0.88, 0.88, 0.88, 0.88, 0.75, 0.88, 0.88, 0.88, 0.88, 0.88, 0.75, 0.63, 0.63, 0.5, 0.5, 0.63, 0.63, 0.63, 0.63, 0.88, 0.88, 0.88, 0.88, 1.0, 1.0, 1.0, 1.0, 1.0, 1.0, 1.0, 1.0, 1.0, 0.88, 0.88, 0.75, 0.75, 0.5, 0.5, 0.38, 0.38, 0.38, 0.38, 0.38, 0.38, 0.38, 0.5, 0.5, 0.5, 0.5, 0.63, 0.63, 0.63, 0.38, 0.5, 0.38, 0.38, 0.38, 0.38, 0.38, 0.25, 0.13, 0.13, 0.13, 0.25…	mobidb-lite	[[1, 42], [100, 739], [752, 901], [951, 971], [1063, 1083], [1097, 1118], [1171, 1204], [1245, 1333]]
53	XP_030417933.1	SSSSSSSSSSSSSSSSSSSSSSSSSSSSSSSSSSSSSSSSSSSSSSSSSSSSSSSSSSSSSSSSSSSSSSSSSSSSSSSSSSSSSSSSSSSSSSSSSSSSSSSSDDDDDDDDDDDDDDDDDDDDDDDDDDDDDDDDDDDDDDDDDDDDDDDDDDDDDDDDDDDDDDDDDDDDDDDDDDDDDDDDDDDDDDDDDDDDDDDDDDDDDDDDDDDDDDDDDDDDDDDDDDDDDDDDDDDDDDDDDDDDDDDDDDDDDDDDDDDDDDDDDDDDDDDDDDDDDDDDDDDDDDDDDDDDDDDDDDDDDDDDDDDDDDDDDDDDDDDDDDDDDDDDDDDDDDDDDDDDDDDDDDDDDDDDDDDDDDDDDDDDDDDDDDDDDDDDDDDDDDDDDDDDDDDDDDDDDDD…	8	[0.88, 1.0, 1.0, 0.88, 0.88, 0.75, 0.88, 0.88, 0.88, 0.88, 0.75, 0.88, 0.88, 0.88, 0.75, 0.75, 0.63, 0.63, 0.5, 0.5, 0.5, 0.5, 0.5, 0.5, 0.5, 0.5, 0.63, 0.63, 0.63, 0.63, 0.63, 0.5, 0.5, 0.63, 0.5, 0.5, 0.63, 0.63, 0.5, 0.5, 0.5, 0.5, 0.5, 0.38, 0.5, 0.38, 0.38, 0.38, 0.38, 0.38, 0.5, 0.5, 0.5, 0.5, 0.5, 0.38, 0.38, 0.25, 0.25, 0.38, 0.25, 0.25, 0.25, 0.25, 0.25, 0.0, 0.0, 0.0, 0.0, 0.0, 0.0, 0.0…	mobidb-lite	[[105, 1388], [1400, 2342]]
54	NP_001123800.2	SSSSSSSSSSSSSSSSSSSSSSSSSSSSSSSSSSSSSSSSSSSSSSSSSSSSSSSSSSSSSSSSSSSSSSSSSSSSSSSSSSSSSSSSSSSSSSSSSSSSSDDDDDDDDDDDDDDDDDDDDDDDDDDDDDDDDDDDDDDDDDDDDDDDDDDDDDDDDDDDDDDDDDDDDDDDDDDDDDDDDDDDDDDDDDDDDDDDDDDDDDDDDDDDDDDDDDDDDDDDDDDDDDDDDDDDDDDDDDDDDDDDDDDDDDDDDDDDDDDDDDDDDDDDDDDDDDDDDDDDDDDDDDDDDDDDDDDDDDDDDDDDDDDDDDDDDDDDDDDDDDDDDDDDDDDDDDDDDDDDDDDDDDDDDDDDDDDDDDDDDDDDDDDDDDDDDDDDDDDDDDDDDDDDDDDDDDDDDDD…	8	[0.88, 1.0, 1.0, 0.88, 0.88, 0.75, 0.88, 0.88, 0.88, 0.88, 0.88, 0.88, 0.88, 0.88, 0.88, 0.88, 0.75, 0.75, 0.75, 0.5, 0.5, 0.5, 0.5, 0.5, 0.5, 0.5, 0.75, 0.75, 0.88, 0.88, 0.88, 0.75, 0.63, 0.63, 0.5, 0.5, 0.5, 0.38, 0.25, 0.25, 0.38, 0.25, 0.25, 0.38, 0.25, 0.25, 0.38, 0.38, 0.38, 0.38, 0.38, 0.38, 0.5, 0.5, 0.5, 0.5, 0.38, 0.38, 0.25, 0.38, 0.25, 0.38, 0.25, 0.13, 0.13, 0.0, 0.13, 0.25, 0.13, 0…	mobidb-lite	[[102, 1604], [1634, 1848], [1874, 2720]]
55	XP_018092226.1	DDDDDDDDDDDDDDDDDDDDDDDDDDDDDDDDDDDSSSSSSSSSSSSSSSSSSSSSSSSSSSSSSSSSSSSSSSSSSSSSSSSSSSSSSSSSSSSSSSSSSSSSSSSDDDDDDDDDDDDDDDDDDDDDSSSSSSSSSSSSDDDDDDDDDDDDDDDDDDDDDDDDDDDDDDDDDDDDDDDDDDDDDDDDDDDDDDDDDDDDDDDDDDDDDDDDDDDDDDDDDDDDDDDDDDDDDDDDDDDDDDDDDDDDDDDDDDDDDDDDDDDDDDDDDDDDDDDDDDDDDDDDDDDDDDDDDDDDDDDDDDDDDDDDDDDDDDDDDDDDDDDDDDDDDDDDDDDDDDDDDDDDDDDDDDDDDDDDDDDDDDDDDDDDDDDDDDDDDDDDDDDDDDDDDDDDDDDDDDD…	8	[0.75, 1.0, 1.0, 0.75, 1.0, 0.75, 0.88, 0.88, 0.88, 0.75, 0.75, 0.75, 0.88, 0.88, 0.75, 0.75, 0.75, 0.75, 0.75, 0.63, 0.63, 0.63, 0.63, 0.5, 0.5, 0.63, 0.75, 0.75, 0.75, 0.75, 0.75, 0.75, 0.63, 0.63, 0.63, 0.5, 0.5, 0.38, 0.25, 0.25, 0.25, 0.25, 0.13, 0.13, 0.25, 0.25, 0.25, 0.25, 0.25, 0.25, 0.25, 0.38, 0.38, 0.38, 0.38, 0.38, 0.38, 0.38, 0.38, 0.25, 0.13, 0.25, 0.0, 0.0, 0.0, 0.0, 0.0, 0.13, 0.…	mobidb-lite	[[1, 35], [108, 128], [141, 1672], [1726, 1858], [1874, 2743]]
56	XP_030065781.1	SSSSSSSSSSSSSSSSSSSSSSSSSSSSSSSSSSSSSSSSSSSSSSSSSSSSSSSSSSSSSSSSSSSSSSSSSSSSSSSSSSSSSSSSSSSSSSSSSSSSSSSSSSSSDDDDDDDDDDDDDDDDDDDDSSSSSSSSSSSSSDDDDDDDDDDDDDDDDDDDDDDDDDDDDDDDDDDDDDDDDDDDDDDDDDDDDDDDDDDDDDDDDDDDDDDDDDDDDDDDDDDDDDDDDDDDDDDDDDDDDDDDDDDDDDDDDDDDDDDDDDDDDDDDDDDDDDDDDDDDDDDDDDDDDDDDDDDDDDDDDDDDDDDDDDDDDDDDDDDDDDDDDDDDDDDDDDDDDDDDDDDDDDDDDDDDDDDDDDDDDDDDDDDDDDDDDDDDDDDDDDDDDDDDDDDDDDDDDDD…	8	[0.88, 1.0, 1.0, 0.88, 0.88, 0.75, 0.88, 0.88, 0.88, 0.75, 0.75, 0.88, 0.88, 0.88, 0.75, 0.75, 0.75, 0.75, 0.38, 0.38, 0.5, 0.5, 0.5, 0.5, 0.5, 0.38, 0.38, 0.38, 0.5, 0.63, 0.63, 0.5, 0.5, 0.63, 0.5, 0.5, 0.63, 0.63, 0.5, 0.38, 0.38, 0.38, 0.38, 0.25, 0.25, 0.25, 0.25, 0.25, 0.25, 0.25, 0.25, 0.25, 0.25, 0.25, 0.25, 0.25, 0.25, 0.13, 0.13, 0.25, 0.13, 0.25, 0.13, 0.13, 0.0, 0.0, 0.13, 0.13, 0.13,…	mobidb-lite	[[109, 128], [142, 2505], [2518, 3161], [3186, 3209], [3227, 3258], [3307, 3631]]
57	XP_029462641.1	SSSSSSSSSSSSSSSSSSSSSSSSSSSSSSSSSSSSSSSSSSSSSSSSSSSSSSSSSSSSSSSSSSSSSSSSSSSSSSSSSSSSSSSSSSSSSSSSSSSSSSSSSSSSSSSSSSSSSSSSSSSSSSSSSSSSSSSSDDDDDDDDDDDDDDDDDDDDDDDDDDDDDDDDDDDDDDDDDDDDDDDDDDDDDDDDDDDDDDDDDDDDDDDDDDDDDDDDDDDDDDDDDDDDDDDDDDDDDDDDDDDDDDDDDDDDDDDDDDDDDDDDDDDDDDDDDDDDDDDDDDDDDDDDDDDDDDDDDDDDDDDDDDDDDDDDDDDDDDDDDDDDDDDDDDDDDDDDDDDDDDDDDDDDDDDDDDDDDDDDDDDDDDDDDDDDDDDDDDDDDDDDDDDDDDDDDDDDDDD…	8	[0.88, 1.0, 1.0, 0.88, 0.88, 0.75, 0.88, 0.88, 0.88, 0.75, 0.75, 0.88, 0.88, 0.88, 0.88, 0.75, 0.75, 0.75, 0.38, 0.38, 0.38, 0.5, 0.5, 0.5, 0.5, 0.38, 0.38, 0.38, 0.5, 0.63, 0.63, 0.5, 0.5, 0.63, 0.5, 0.5, 0.63, 0.5, 0.5, 0.38, 0.38, 0.38, 0.38, 0.38, 0.13, 0.25, 0.25, 0.25, 0.25, 0.25, 0.13, 0.25, 0.25, 0.25, 0.25, 0.25, 0.13, 0.13, 0.13, 0.25, 0.13, 0.13, 0.13, 0.13, 0.0, 0.0, 0.0, 0.13, 0.13, …	mobidb-lite	[[137, 509]]
58	XP_022603749.1	DDDDDDDDDDDDDDDDDDDDDDDDDDDDDDDDDDDDDDDDDDDDDDDDDDDDDDDDDDDDDDSSSSSSSSSSSSSSSSSSSSSSSSSSSSSSSSSSSSSSSSSSSSSSSSSSSSSSSSSSSSSSSSSSSSSSSSSSSSSSSSDDDDDDDDDDDDDDDDDDDDDDDDDDDDDDDDDDDDDDDDDDDDDDDDDDDDDDDDDDDDDDDDDDDDDDDDDDDDDDDDDDDDDDDDDDDDDDDDDDDDDDDDDDDDDDDDDDDDDDDDDDDDDDDDDDDDDDDDDDDDDDDDDDDDDDDDDDDDDDDDDDDDDDDDDDDDDDDDDDDDDDDDDDDDDDDDDDDDDDDDDDDDDDDDDDDDDDDDDDDDDDDDDDDDDDDDDDDDDDDDDDDDDDDDDDDDDDDDD…	8	[0.88, 1.0, 1.0, 0.88, 1.0, 0.75, 0.88, 0.88, 0.88, 0.88, 0.75, 0.88, 0.88, 0.88, 0.88, 0.88, 0.75, 0.75, 0.75, 0.63, 0.63, 0.63, 0.63, 0.63, 0.63, 0.75, 0.75, 0.75, 0.75, 0.88, 0.88, 0.88, 1.0, 1.0, 1.0, 1.0, 1.0, 1.0, 0.88, 0.88, 0.88, 0.88, 0.88, 0.88, 0.88, 0.75, 0.75, 0.75, 0.75, 0.63, 0.63, 0.63, 0.63, 0.63, 0.63, 0.63, 0.63, 0.63, 0.63, 0.63, 0.63, 0.63, 0.5, 0.38, 0.38, 0.38, 0.38, 0.25, …	mobidb-lite	[[1, 62], [143, 1354]]
59	XP_023256897.1	DDDDDDDDDDDDDDDDDDDDDDDDDDDDDDDDDDDDDDDDDDDDDDDDDDDDDDDDDDDDDDSSSSSSSSSSSSSSSSSSSSSSSSSSSSSSSSSSSSSSSSSSSSSSSSSSSSSSSSSSSSSSSSSSSSSSSSSSSSSSDDDDDDDDDDDDDDDDDDDDDDDDDDDDDDDDDDDDDDDDDDDDDDDDDDDDDDDDDDDDDDDDDDDDDDDDDDDDDDDDDDDDDDDDDDDDDDDDDDDDDDDDDDDDDDDDDDDDDDDDDDDDDDDDDDDDDDDDDDDDDDDDDDDDDDDDDDDDDDDDDDDDDDDDDDDDDDDDDDDDDDDDDDDDDDDDDDDDDDDDDDDDDDDDDDDDDDDDDDDDDDDDDDDDDDDDDDDDDDDDDDDDDDDDDDDDDDDDDDD…	8	[0.88, 1.0, 1.0, 0.88, 1.0, 0.75, 0.88, 0.88, 0.88, 0.88, 0.75, 0.88, 0.88, 0.88, 0.88, 0.88, 0.75, 0.75, 0.75, 0.63, 0.63, 0.63, 0.63, 0.63, 0.63, 0.63, 0.75, 0.75, 0.75, 0.88, 0.88, 0.88, 1.0, 1.0, 1.0, 1.0, 1.0, 1.0, 0.88, 0.88, 0.88, 0.88, 0.88, 0.88, 0.88, 0.75, 0.75, 0.75, 0.75, 0.63, 0.63, 0.63, 0.63, 0.63, 0.63, 0.63, 0.63, 0.63, 0.63, 0.63, 0.63, 0.63, 0.5, 0.38, 0.38, 0.38, 0.38, 0.25, …	mobidb-lite	[[1, 62], [141, 1307]]
60	AWP19369.1	DDDDDDDDDDDDDDDDDDDDDDDDDDDDDDDDDDDDDDDDDDDDDDDDDDDDDDDDDDDDDDSSSSSSSSSSSSSSSSSSSSSSSSSSSSSSSSSSSSSSSSDDDDDDDDDDDDDDDDDDDDDDDDDDDDDDDDDDDDDDDDDDDDDDDDDDDDDDDDDDDDDDDDDDDDDDDDDDDDDDDDDDDDDDDDDDDDDDDDDDDDDDDDDDDDDDDDDDDDDDDDDDDDDDDDDDDDDDDDDDDDDDDDDDDDDDDDDDDDDDDDDDDDDDDDDDDDDDDDDDDDDDDDDDDDDDDDDDDDDDDDDDDDDDDDDDDDDDDDDDDDDDDDDDDDDDDDDDDDDDDDDDDDDDDDDDDDDDDDDDDDDDDDDDDDDDDDDDDDDDDDDDDDDDDDDDDDDDDDD…	8	[0.88, 1.0, 1.0, 0.88, 1.0, 0.75, 0.88, 0.88, 0.88, 0.88, 0.75, 0.88, 0.88, 0.88, 0.88, 0.88, 0.88, 0.75, 0.75, 0.63, 0.63, 0.75, 0.75, 0.75, 0.75, 0.75, 0.75, 0.75, 0.75, 0.88, 0.88, 0.88, 1.0, 1.0, 1.0, 1.0, 1.0, 1.0, 0.88, 0.88, 0.88, 0.88, 0.88, 0.88, 0.88, 0.88, 0.88, 0.88, 0.88, 0.75, 0.75, 0.75, 0.75, 0.75, 0.75, 0.75, 0.75, 0.63, 0.63, 0.63, 0.63, 0.63, 0.5, 0.38, 0.38, 0.38, 0.38, 0.38, …	mobidb-lite	[[1, 62], [103, 938], [1133, 1161]]
61	XP_029293064.1	DDDDDDDDDDDDDDDDDDDDDDDDDDDDDDDDDDDDDDDDDDDDDDDDDDDDDDDDDDDDDDSSSSSSSSSSSSSSSSSSSSSSSSSSSSSSSSSSSSSSDDDDDDDDDDDDDDDDDDDDDDDDDDDDDDDDDDDDDDDDDDDDDDDDDDDDDDDDDDDDDDDDDDDDDDDDDDDDDDDDDDDDDDDDDDDDDDDDDDDDDDDDDDDDDDDDDDDDDDDDDDDDDDDDDDDDDDDDDDDDDDDDDDDDDDDDDDDDDDDDDDDDDDDDDDDDDDDDDDDDDDDDDDDDDDDDDDDDDDDDDDDDDDDDDDDDDDDDDDDDDDDDDDDDDDDDDDDDDDDDDDDDDDDDDDDDDDDDDDDDDDDDDDDDDDDDDDDDDDDDDDDDDDDDDDDDDDDDDDD…	8	[0.88, 1.0, 1.0, 0.88, 1.0, 0.75, 0.88, 0.88, 0.88, 0.88, 0.75, 0.88, 0.88, 0.88, 0.88, 0.88, 0.88, 0.75, 0.75, 0.63, 0.63, 0.63, 0.63, 0.63, 0.63, 0.63, 0.75, 0.75, 0.75, 0.88, 0.88, 0.88, 1.0, 1.0, 1.0, 1.0, 1.0, 1.0, 0.88, 0.88, 0.88, 0.88, 0.88, 0.88, 0.88, 0.88, 0.88, 0.88, 0.88, 0.75, 0.75, 0.75, 0.75, 0.75, 0.75, 0.75, 0.75, 0.75, 0.63, 0.63, 0.63, 0.63, 0.5, 0.38, 0.38, 0.38, 0.38, 0.25, …	mobidb-lite	[[1, 62], [101, 1244]]
62	XP_010783419.1	DDDDDDDDDDDDDDDDDDDDDDDDDDDDDDDDDDDDDDDDDDDDDDDDDDDDDDDDDDDDDDSSSSSSSSSSSSSSSSSSSSSSSSSSSSSSSSSSSSSSSDDDDDDDDDDDDDDDDDDDDDDDDDDDDDDDDDDDDDDDDDDDDDDDDDDDDDDDDDDDDDDDDDDDDDDDDDDDDDDDDDDDDDDDDDDDDDDDDDDDDDDDDDDDDDDDDDDDDDDDDDDDDDDDDDDDDDDDDDDDDDDDDDDDDDDDDDDDDDDDDDDDDDDDDDDDDDDDDDDDDDDDDDDDDDDDDDDDDDDDDDDDDDDDDDDDDDDDDDDDDDDDDDDDDDDDDDDDDDDDDDDDDDDDDDDDDDDDDDDDDDDDDDDDDDDDDDDDDDDDDDDDDDDDDDDDDDDDDDD…	8	[0.88, 1.0, 1.0, 0.88, 1.0, 0.75, 0.88, 0.88, 0.88, 0.88, 0.75, 0.88, 0.88, 0.88, 0.88, 0.88, 0.88, 0.88, 0.88, 0.75, 0.75, 0.75, 0.75, 0.75, 0.75, 0.75, 0.88, 0.88, 0.88, 0.88, 0.88, 0.88, 1.0, 1.0, 1.0, 1.0, 1.0, 1.0, 0.88, 0.88, 0.88, 0.88, 0.88, 0.88, 0.88, 0.88, 0.88, 0.88, 0.88, 0.75, 0.75, 0.75, 0.75, 0.75, 0.75, 0.75, 0.75, 0.75, 0.75, 0.63, 0.63, 0.63, 0.5, 0.38, 0.38, 0.38, 0.38, 0.38, …	mobidb-lite	[[1, 62], [102, 1212]]
63	XP_014852368.1	DDDDDDDDDDDDDDDDDDDDDDDDDDDDDDDDDDDDDDDDDDDDDDDDDDDDDDDDDDDDDDSSSSSSSSSSSSSSSSSSSSSSSSSSSSSSSSSSSSSSSSSSSSSSSSSSSSSSSSSSSSSSSSSSSSSSSSSSSSSDDDDDDDDDDDDDDDDDDDDDDDDDDDDDDDDDDDDDDDDDDDDDDDDDDDDDDDDDDDDDDDDDDDDDDDDDDDDDDDDDDDDDDDDDDDDDDDDDDDDDDDDDDDDDDDDDDDDDDDDDDDDDDDDDDDDDDDDDDDDDDDDDDDDDDDDDDDDDDDDDDDDDDDDDDDDDDDDDDDDDDDDDDDDDDDDDDDDDDDDDDDDDDDDDDDDDDDDDDDDDDDDDDDDDDDDDDDDDDDDDDDDDDDDDDDDDDDDDDDD…	8	[0.88, 1.0, 1.0, 0.88, 1.0, 0.75, 0.88, 0.88, 0.88, 0.88, 0.75, 0.88, 0.88, 0.88, 0.88, 0.88, 0.75, 0.75, 0.75, 0.63, 0.63, 0.63, 0.63, 0.63, 0.63, 0.63, 0.75, 0.75, 0.75, 0.88, 0.88, 0.88, 1.0, 1.0, 1.0, 1.0, 1.0, 1.0, 0.88, 0.88, 0.88, 0.88, 0.88, 0.88, 0.75, 0.75, 0.75, 0.75, 0.75, 0.63, 0.63, 0.63, 0.63, 0.63, 0.63, 0.63, 0.63, 0.63, 0.63, 0.63, 0.63, 0.63, 0.5, 0.38, 0.38, 0.38, 0.38, 0.25, …	mobidb-lite	[[1, 62], [140, 1295]]
64	XP_008401140.1	DDDDDDDDDDDDDDDDDDDDDDDDDDDDDDDDDDDDDDDDDDDDDDDDDDDDDDDDDDDDDDSSSSSSSSSSSSSSSSSSSSSSSSSSSSSSSSSSSSSSSSSSSSSSSSSSSSSSSSSSSSSSSSSSSSSSSSSSSSSDDDDDDDDDDDDDDDDDDDDDDDDDDDDDDDDDDDDDDDDDDDDDDDDDDDDDDDDDDDDDDDDDDDDDDDDDDDDDDDDDDDDDDDDDDDDDDDDDDDDDDDDDDDDDDDDDDDDDDDDDDDDDDDDDDDDDDDDDDDDDDDDDDDDDDDDDDDDDDDDDDDDDDDDDDDDDDDDDDDDDDDDDDDDDDDDDDDDDDDDDDDDDDDDDDDDDDDDDDDDDDDDDDDDDDDDDDDDDDDDDDDDDDDDDDDDDDDDDDDD…	8	[0.88, 1.0, 1.0, 0.88, 1.0, 0.75, 0.88, 0.88, 0.88, 0.88, 0.75, 0.88, 0.88, 0.88, 0.88, 0.88, 0.88, 0.75, 0.75, 0.63, 0.63, 0.63, 0.63, 0.75, 0.75, 0.75, 0.75, 0.75, 0.75, 0.88, 0.88, 0.88, 1.0, 1.0, 1.0, 1.0, 1.0, 1.0, 0.88, 0.88, 0.88, 0.88, 0.88, 0.88, 0.88, 0.88, 0.75, 0.88, 0.88, 0.75, 0.75, 0.75, 0.75, 0.75, 0.75, 0.75, 0.75, 0.75, 0.63, 0.63, 0.63, 0.63, 0.5, 0.38, 0.38, 0.38, 0.38, 0.25, …	mobidb-lite	[[1, 62], [140, 1298]]
65	XP_028310648.1	DDDDDDDDDDDDDDDDDDDDDDDDDDDDDDDDDDDDDDDDDDDDDDDDDDDDDDDDDDDDDDSSSSSSSSSSSSSSSSSSSSSSSSSSSSSSSSSSSSSSSSSSSSSSSSSSSSSSSSSSSSSSSSSSSSSSSSSSSSSSSDDDDDDDDDDDDDDDDDDDDDDDDDDDDDDDDDDDDDDDDDDDDDDDDDDDDDDDDDDDDDDDDDDDDDDDDDDDDDDDDDDDDDDDDDDDDDDDDDDDDDDDDDDDDDDDDDDDDDDDDDDDDDDDDDDDDDDDDDDDDDDDDDDDDDDDDDDDDDDDDDDDDDDDDDDDDDDDDDDDDDDDDDDDDDDDDDDDDDDDDDDDDDDDDDDDDDDDDDDDDDDDDDDDDDDDDDDDDDDDDDDDDDDDDDDDDDDDDDD…	8	[0.88, 1.0, 1.0, 0.88, 1.0, 0.75, 0.88, 0.88, 0.88, 0.88, 0.75, 0.88, 0.88, 0.88, 0.88, 0.88, 0.88, 0.75, 0.63, 0.63, 0.63, 0.75, 0.75, 0.75, 0.75, 0.75, 0.75, 0.88, 0.88, 0.88, 0.88, 0.88, 1.0, 1.0, 1.0, 1.0, 1.0, 1.0, 0.88, 0.88, 0.88, 0.88, 0.88, 0.75, 0.75, 0.75, 0.75, 0.75, 0.75, 0.63, 0.63, 0.63, 0.63, 0.63, 0.63, 0.63, 0.63, 0.63, 0.63, 0.63, 0.63, 0.63, 0.5, 0.38, 0.38, 0.38, 0.38, 0.25, …	mobidb-lite	[[1, 62], [142, 903]]
66	XP_023008240.2	DDDDDDDDDDDDDDDDDDDDDDDDDDDDDDDDDDDDDDDDDDDDDDDDDDDDDDDDDDDDDDSSSSSSSSSSSSSSSSSSSSSSSSSSSSSSSSSSSSSSSSSSSSSSSSSSSSSSSSSSSSSSSSSSSSSSSSSSSSSSDDDDDDDDDDDDDDDDDDDDDDDDDDDDDDDDDDDDDDDDDDDDDDDDDDDDDDDDDDDDDDDDDDDDDDDDDDDDDDDDDDDDDDDDDDDDDDDDDDDDDDDDDDDDDDDDDDDDDDDDDDDDDDDDDDDDDDDDDDDDDDDDDDDDDDDDDDDDDDDDDDDDDDDDDDDDDDDDDDDDDDDDDDDDDDDDDDDDDDDDDDDDDDDDDDDDDDDDDDDDDDDDDDDDDDDDDDDDDDDDDDDDDDDDDDDDDDDDDDD…	8	[0.88, 1.0, 1.0, 0.88, 1.0, 0.75, 0.88, 0.88, 0.88, 0.88, 0.75, 0.88, 0.88, 0.88, 0.88, 0.88, 0.75, 0.75, 0.75, 0.63, 0.63, 0.63, 0.63, 0.63, 0.75, 0.75, 0.75, 0.75, 0.75, 0.88, 0.88, 0.88, 1.0, 1.0, 1.0, 1.0, 1.0, 1.0, 0.88, 0.88, 0.88, 0.88, 0.88, 0.88, 0.88, 0.88, 0.88, 0.88, 0.88, 0.75, 0.75, 0.75, 0.75, 0.75, 0.75, 0.75, 0.75, 0.63, 0.63, 0.63, 0.63, 0.63, 0.5, 0.38, 0.38, 0.38, 0.38, 0.25, …	mobidb-lite	[[1, 62], [141, 1337]]
67	XP_030199120.1	DDDDDDDDDDDDDDDDDDDDDDDDDDDDDDDDDDDDDDDDDDDDDDDDDDDDDDDDDDDDDDSSSSSSSSSSSSSSSSSSSSSSSSSSSSSSSSSSSSSSDDDDDDDDDDDDDDDDDDDDDDDDDDDDDDDDDDDDDDDDDDDDDDDDDDDDDDDDDDDDDDDDDDDDDDDDDDDDDDDDDDDDDDDDDDDDDDDDDDDDDDDDDDDDDDDDDDDDDDDDDDDDDDDDDDDDDDDDDDDDDDDDDDDDDDDDDDDDDDDDDDDDDDDDDDDDDDDDDDDDDDDDDDDDDDDDDDDDDDDDDDDDDDDDDDDDDDDDDDDDDDDDDDDDDDDDDDDDDDDDDDDDDDDDDDDDDDDDDDDDDDDDDDDDDDDDDDDDDDDDDDDDDDDDDDDDDDDDDDD…	8	[0.88, 1.0, 1.0, 0.88, 1.0, 0.75, 0.88, 0.88, 0.88, 0.88, 0.75, 0.88, 0.88, 0.88, 0.88, 0.88, 0.88, 0.88, 0.88, 0.75, 0.75, 0.75, 0.75, 0.75, 0.75, 0.75, 0.88, 0.88, 0.88, 0.88, 0.88, 0.88, 1.0, 1.0, 1.0, 1.0, 1.0, 1.0, 0.88, 0.88, 0.88, 0.88, 0.88, 0.88, 0.88, 0.88, 0.88, 0.88, 0.88, 0.75, 0.75, 0.75, 0.63, 0.63, 0.63, 0.63, 0.63, 0.63, 0.63, 0.63, 0.5, 0.63, 0.5, 0.5, 0.5, 0.38, 0.38, 0.38, 0.3…	mobidb-lite	[[1, 62], [101, 1266]]
68	XP_017552905.1	DDDDDDDDDDDDDDDDDDDDDDDDDDDDDDDDDDDDDDDDDDDDDDDDDDDDDDDDDDDDDDSSSSSSSSSSSSSSSSSSSSSSSSSSSSSSSSSSSSSSSSSSSSSSSSSSSSSSSSSSSSSSSDDDDDDDDDDDDDDDDDDDDDDDDDDDDDDDDDDDDDDDDDDDDDDDDDDDDDDDDDDDDDDDDDDDDDDDDDDDDDDDDDDDDDDDDDDDDDDDDDDDDDDDDDDDDDDDDDDDDDDDDDDDDDDDDDDDDDDDDDDDDDDDDDDDDDDDDDDDDDDDDDDDDDDDDDDDDDDDDDDDDDDDDDDDDDDDDDDDDDDDDDDDDDDDDDDDDDDDDDDDDDDDDDDDDDDDDDDDDDDDDDDDDDDDDDDDDDDDDDDDDDDDDDDDDDDDDDD…	8	[0.88, 1.0, 1.0, 0.88, 1.0, 0.75, 0.88, 0.88, 0.88, 0.88, 0.75, 0.88, 0.88, 0.88, 0.88, 0.88, 0.88, 0.88, 0.88, 0.75, 0.75, 0.75, 0.75, 0.75, 0.75, 0.75, 0.88, 0.88, 0.88, 0.88, 0.88, 0.88, 0.88, 0.88, 0.88, 0.88, 0.88, 0.88, 0.88, 0.88, 0.88, 0.88, 0.88, 0.88, 0.88, 0.88, 0.88, 0.88, 0.75, 0.75, 0.75, 0.75, 0.75, 0.75, 0.75, 0.75, 0.75, 0.75, 0.63, 0.63, 0.5, 0.63, 0.5, 0.38, 0.38, 0.38, 0.38, 0…	mobidb-lite	[[1, 62], [126, 1244]]
69	NP_001025246.2	DDDDDDDDDDDDDDDDDDDDDDDDDDDDDDDDDDDDDDDDDDDDDDDDDDDDDDDDDDDSSSSSSSSSSSSSSSSSSSSSSSSSSSSSSSSSSSSSSSSSDDDDDDDDDDDDDDDDDDDDDDDDDDDDDDDDDDDDDDDDDDDDDDDDDDDDDDDDDDDDDDDDDDDDDDDDDDDDDDDDDDDDDDDDDDDDDDDDDDDDDDDDDDDDDDDDDDDDDDDDDDDDDDDDDDDDDDDDDDDDDDDDDDDDDDDDDDDDDDDDDDDDDDDDDDDDDDDDDDDDDDDDDDDDDDDDDDDDDDDDDDDDDDDDDDDDDDDDDDDDDDDDDDDDDDDDDDDDDDDDDDDDDDDDDDDDDDDDDDDDDDDDDDDDDDDDDDDDDDDDDDDDDDDDDDDDDDDDDDD…	8	[0.88, 1.0, 1.0, 0.88, 1.0, 0.75, 0.88, 0.88, 0.88, 0.75, 0.75, 0.75, 0.88, 0.88, 0.88, 0.88, 0.88, 0.88, 0.75, 0.75, 0.75, 0.75, 0.75, 0.63, 0.63, 0.63, 0.63, 0.75, 0.75, 0.88, 0.88, 0.88, 0.88, 0.88, 0.88, 0.88, 0.88, 0.88, 0.88, 0.88, 0.88, 0.88, 0.88, 0.88, 0.88, 0.88, 0.88, 0.88, 0.88, 0.75, 0.75, 0.75, 0.75, 0.75, 0.75, 0.75, 0.75, 0.63, 0.63, 0.5, 0.5, 0.63, 0.38, 0.25, 0.25, 0.25, 0.25, 0…	mobidb-lite	[[1, 59], [101, 1282]]
70	XP_017350656.1	DDDDDDDDDDDDDDDDDDDDDDDDDDDDDDDDDDDDDDDDDDDDDDDDDDDDDDDDDDDDDDSSSSSSSSSSSSSSSSSSSSSSSSSSSSSSSSSSSSSSSSSSSSSSSSSSSSSSSSSSSSSSSSSSSSSSSSSSSDDDDDDDDDDDDDDDDDDDDDDDDDDDDDDDDDDDDDDDDDDDDDDDDDDDDDDDDDDDDDDDDDDDDDDDDDDDDDDDDDDDDDDDDDDDDDDDDDDDDDDDDDDDDDDDDDDDDDDDDDDDDDDDDDDDDDDDDDDDDDDDDDDDDDDDDDDDDDDDDDDDDDDDDDDDDDDDDDDDDDDDDDDDDDDDDDDDDDDDDDDDDDDDDDDDDDDDDDDDDDDDDDDDDDDDDDDDDDDDDDDDDDDDDDDDDDDDDDDDDDD…	8	[0.88, 1.0, 1.0, 0.88, 1.0, 0.75, 0.88, 0.88, 0.88, 0.88, 0.75, 0.88, 0.88, 0.88, 0.88, 0.88, 0.88, 0.88, 0.88, 0.63, 0.63, 0.75, 0.75, 0.75, 0.88, 0.88, 0.88, 0.88, 1.0, 1.0, 1.0, 1.0, 1.0, 1.0, 1.0, 1.0, 1.0, 1.0, 1.0, 1.0, 1.0, 1.0, 0.88, 0.88, 0.88, 0.88, 0.88, 0.88, 0.75, 0.75, 0.75, 0.75, 0.75, 0.75, 0.75, 0.75, 0.75, 0.63, 0.63, 0.63, 0.63, 0.63, 0.5, 0.38, 0.38, 0.38, 0.38, 0.38, 0.25, 0.…	mobidb-lite	[[1, 62], [138, 1240]]
71	XP_018619928.2	DDDDDDDDDDDDDDDDDDDDDDDDDDDDDDDDDDDDDDDDDDDDDDDDDDDDDDSSSSSSSSSSSSSSSSSSSSSSSSSSSSSSSSSSSSSSSSSSSSSSSSSDDDDDDDDDDDDDDDDDDDDDDDDDDDDDDDDDDDDDDDDDDDDDDDDDDDDDDDDDDDDDDDDDDDDDDDDDDDDDDDDDDDDDDDDDDDDDDDDDDDDDDDDDDDDDDDDDDDDDDDDDDDDDDDDDDDDDDDDDDDDDDDDDDDDDDDDDDDDDDDDDDDDDDDDDDDDDDDDDDDDDDDDDDDDDDDDDDDDDDDDDDDDDDDDDDDDDDDDDDDDDDDDDDDDDDDDDDDDDDDDDDDDDDDDDDDDDDDDDDDDDDDDDDDDDDDDDDDDDDDDDDDDDDDDDDDDDDDD…	8	[0.88, 1.0, 1.0, 0.88, 1.0, 0.75, 0.88, 0.88, 0.88, 0.75, 0.75, 0.75, 0.88, 0.88, 0.88, 0.88, 0.88, 0.88, 0.75, 0.75, 0.75, 0.75, 0.75, 0.75, 0.75, 0.88, 0.88, 0.88, 0.88, 0.88, 0.88, 0.88, 0.88, 0.88, 0.88, 0.88, 0.88, 0.88, 0.88, 0.88, 0.88, 0.88, 0.88, 0.88, 0.88, 0.88, 0.88, 0.88, 0.88, 0.88, 0.75, 0.63, 0.63, 0.63, 0.5, 0.5, 0.5, 0.5, 0.5, 0.5, 0.38, 0.38, 0.25, 0.25, 0.25, 0.25, 0.13, 0.13,…	mobidb-lite	[[1, 54], [104, 1362]]
72	XP_012991177.2	DDDDDDDDDDDDDDDDDDDDDDDDDDDDDDDDDDDDDDDDDDDDDDDDDDDDDDDDDDDDDDSSSSSSSSSSSSSSSSSSSSSSSSSSSSSSSSSSSSSSSDDDDDDDDDDDDDDDDDDDDDDDDDDDDSSSSSSSSSSSDDDDDDDDDDDDDDDDDDDDDDDDDDDDDDDDDDDDDDDDDDDDDDDDDDDDDDDDDDDDDDDDDDDDDDDDDDDDDDDDDDDDDDDDDDDDDDDDDDDDDDDDDDDDDDDDDDDDDDDDDDDDDDDDDDDDDDDDDDDDDDDDDDDDDDDDDDDDDDDDDDDDDDDDDDDDDDDDDDDDDDDDDDDDDDDDDDDDDDDDDDDDDDDDDDDDDDDDDDDDDDDDDDDDDDDDDDDDDDDDDDDDDDDDDDDDDDDDDDD…	8	[0.88, 1.0, 1.0, 0.88, 1.0, 0.75, 0.88, 0.88, 0.88, 0.88, 0.88, 0.88, 0.88, 0.88, 0.88, 0.88, 0.88, 0.88, 0.88, 0.75, 0.75, 0.75, 0.75, 0.75, 0.75, 0.88, 0.88, 0.88, 0.88, 0.88, 0.88, 0.88, 1.0, 1.0, 1.0, 1.0, 1.0, 1.0, 0.88, 0.88, 0.88, 0.88, 0.88, 0.88, 0.88, 0.88, 0.88, 0.88, 0.75, 0.63, 0.63, 0.63, 0.63, 0.63, 0.63, 0.63, 0.63, 0.63, 0.63, 0.63, 0.5, 0.63, 0.5, 0.5, 0.5, 0.38, 0.38, 0.38, 0.3…	mobidb-lite	[[1, 62], [102, 129], [141, 1360]]
73	XP_031682917.1	DDDDDDDDDDDDDDDDDDDDDDDDDDDDDDDDDDDDDDDDDDDDDDDDDDDDDDDDDDDDDDSSSSSSSSSSSSSSSSSSSSSSSSSSSSSSSSSSSSSSDDDDDDDDDDDDDDDDDDDDDDDDDDDDDDDDDDDDDDDDDDDDDDDDDDDDDDDDDDDDDDDDDDDDDDDDDDDDDDDDDDDDDDDDDDDDDDDDDDDDDDDDDDDDDDDDDDDDDDDDDDDDDDDDDDDDDDDDDDDDDDDDDDDDDDDDDDDDDDDDDDDDDDDDDDDDDDDDDDDDDDDDDDDDDDDDDDDDDDDDDDDDDDDDDDDDDDDDDDDDDDDDDDDDDDDDDDDDDDDDDDDDDDDDDDDDDDDDDDDDDDDDDDDDDDDDDDDDDDDDDDDDDDDDDDDDDDDDDDD…	8	[0.88, 1.0, 1.0, 0.88, 1.0, 0.75, 0.88, 0.88, 0.88, 0.88, 0.88, 0.88, 0.88, 0.88, 0.88, 0.88, 0.88, 0.88, 0.88, 0.75, 0.75, 0.75, 0.75, 0.75, 0.75, 0.88, 0.88, 0.88, 0.88, 0.88, 0.88, 0.88, 1.0, 1.0, 1.0, 1.0, 1.0, 1.0, 0.88, 0.88, 0.88, 0.88, 0.88, 0.88, 0.88, 0.88, 0.88, 0.88, 0.75, 0.63, 0.63, 0.63, 0.63, 0.63, 0.63, 0.63, 0.63, 0.63, 0.63, 0.63, 0.5, 0.63, 0.5, 0.5, 0.5, 0.38, 0.38, 0.38, 0.2…	mobidb-lite	[[1, 62], [101, 774], [786, 1351]]
74	XP_021481711.1	SSSSSSSSSSSSSSSSSSSSSSSDDDDDDDDDDDDDDDDDDDDDDDDDDDDDDDDDDDDDDDDDDSSSSSSSSSSSSSSSSSSSSSSSSSSSSSSSSSSSSSSSSSSSSSSSSSSSSSSSSSSSSSSSSSSSSSSSSSSSSSSSSSSSSSSSSSSSSDDDDDDDDDDDDDDDDDDDDDDDDDDDDDDDDDDDDDDDDDDDDDDDDDDDDDDDDDDDDDDDDDDDDDDDDDDDDDDDDDDDDDDDDDDDDDDDDDDDDDDDDDDDDDDDDDDDDDDDDDDDDDDDDDDDDDDDDDDDDDDDDDDDDDDDDDDDDDDDDDDDDDDDDDDDDDDDDDDDDDDDDDDDDDDDDDDDDDDDDDDDDDDDDDDDDDDDDDDDDDDDDDDDDDDDDDDDDDDDDDD…	8	[0.75, 0.63, 0.75, 0.63, 0.38, 0.13, 0.13, 0.13, 0.13, 0.0, 0.0, 0.0, 0.0, 0.0, 0.0, 0.13, 0.13, 0.13, 0.38, 0.38, 0.38, 0.38, 0.5, 0.63, 0.63, 0.63, 0.63, 0.63, 0.75, 0.63, 0.63, 0.75, 0.63, 0.63, 0.63, 0.5, 0.63, 0.63, 0.63, 0.63, 0.63, 0.75, 0.75, 0.75, 0.75, 0.75, 0.75, 0.75, 0.88, 0.88, 0.88, 0.88, 0.88, 0.88, 0.75, 0.75, 0.75, 0.75, 0.63, 0.63, 0.63, 0.63, 0.63, 0.63, 0.63, 0.5, 0.5, 0.5, 0…	mobidb-lite	[[24, 65], [158, 1386]]
75	XP_014047659.1	DDDDDDDDDDDDDDDDDDDDDDDDDDDDDDDDDDDDDDDDDDDDDDDDDDDDDDDDDDDDDDSSSSSSSSSSSSSSSSSSSSSSSSSSSSSSSSSSSSSDDDDDDDDDDDDDDDDDDDDDDDDDDDDDDSSSSSSSSSSSSDDDDDDDDDDDDDDDDDDDDDDDDDDDDDDDDDDDDDDDDDDDDDDDDDDDDDDDDDDDDDDDDDDDDDDDDDDDDDDDDDDDDDDDDDDDDDDDDDDDDDDDDDDDDDDDDDDDDDDDDDDDDDDDDDDDDDDDDDDDDDDDDDDDDDDDDDDDDDDDDDDDDDDDDDDDDDDDDDDDDDDDDDDDDDDDDDDDDDDDDDDDDDDDDDDDDDDDDDDDDDDDDDDDDDDDDDDDDDDDDDDDDDDDDDDDDDDDDDD…	8	[0.88, 1.0, 1.0, 0.88, 1.0, 0.75, 0.88, 0.88, 0.88, 0.88, 0.88, 0.88, 0.88, 0.88, 0.88, 0.88, 0.88, 0.88, 0.88, 0.75, 0.75, 0.75, 0.75, 0.75, 0.75, 0.88, 0.88, 0.88, 0.88, 0.88, 0.88, 0.88, 1.0, 1.0, 1.0, 1.0, 1.0, 1.0, 0.88, 0.88, 0.88, 0.88, 0.88, 0.88, 0.88, 0.88, 0.88, 0.88, 0.75, 0.63, 0.63, 0.63, 0.63, 0.63, 0.63, 0.63, 0.63, 0.63, 0.63, 0.63, 0.5, 0.63, 0.5, 0.5, 0.5, 0.38, 0.38, 0.38, 0.3…	mobidb-lite	[[1, 62], [100, 129], [142, 735], [747, 1323]]
76	XP_024003462.1	DDDDDDDDDDDDDDDDDDDDDDDDDDDDDDDDDDDDDDDDDDDDDDDDDDDDDDDDDDDDDDSSSSSSSSSSSSSSSSSSSSSSSSSSSSSSSSSSSSSSDDDDDDDDDDDDDDDDDDDDDDDDDDDDDDSSSSSSSSSSSDDDDDDDDDDDDDDDDDDDDDDDDDDDDDDDDDDDDDDDDDDDDDDDDDDDDDDDDDDDDDDDDDDDDDDDDDDDDDDDDDDDDDDDDDDDDDDDDDDDDDDDDDDDDDDDDDDDDDDDDDDDDDDDDDDDDDDDDDDDDDDDDDDDDDDDDDDDDDDDDDDDDDDDDDDDDDDDDDDDDDDDDDDDDDDDDDDDDDDDDDDDDDDDDDDDDDDDDDDDDDDDDDDDDDDDDDDDDDDDDDDDDDDDDDDDDDDDDDD…	8	[0.88, 1.0, 1.0, 0.88, 1.0, 0.75, 0.88, 0.88, 0.88, 0.88, 0.88, 0.88, 0.88, 0.88, 0.88, 0.88, 0.88, 0.88, 0.88, 0.75, 0.75, 0.75, 0.75, 0.75, 0.75, 0.88, 0.88, 0.88, 0.88, 0.88, 0.88, 0.88, 1.0, 1.0, 1.0, 1.0, 1.0, 1.0, 0.88, 0.88, 0.88, 0.88, 0.88, 0.88, 0.88, 0.88, 0.88, 0.88, 0.75, 0.63, 0.63, 0.63, 0.63, 0.63, 0.63, 0.63, 0.63, 0.63, 0.63, 0.63, 0.5, 0.63, 0.5, 0.5, 0.5, 0.38, 0.38, 0.38, 0.3…	mobidb-lite	[[1, 62], [101, 130], [142, 672], [686, 1253]]
77	XP_028670756.1	DDDDDDDDDDDDDDDDDDDDDDDDDDDDDDDDDDDDDDDSSSSSSSSSSSSSSSSSSSSSSSSSSSSSSSSSSSSSSSSSSSSSSSSSSSSSSSSSSSSSDDDDDDDDDDDDDDDDDDDDDDDDDDDDDDDDDDDDDDDDDDDDDDDDDDDDDDDDDDDDDDDDDDDDDDDDDDDDDDDDDDDDDDDDDDDDDDDDDDDDDDDDDDDDDDDDDDDDDDDDDDDDDDDDDDDDDDDDDDDDDDDDDDDDDDDDDDDDDDDDDDDDDDDDDDDDDDDDDDDDDDDDDDDDDDDDDDDDDDDDDDDDDDDDDDDDDDDDDDDDDDDDDDDDDDDDDDDDDDDDDDDDDDDDDDDDDDDDDDDDDDDDDDDDDDDDDDDDDDDDDDDDDDDDDDDDDDDDDDD…	8	[0.88, 1.0, 0.88, 0.75, 0.88, 0.75, 0.75, 0.88, 0.88, 0.75, 0.75, 0.75, 0.88, 0.88, 0.88, 0.88, 0.75, 0.75, 0.63, 0.63, 0.75, 0.63, 0.75, 0.75, 0.75, 0.88, 0.88, 0.88, 0.88, 0.88, 0.88, 0.88, 0.88, 0.88, 0.88, 0.88, 0.88, 0.75, 0.63, 0.5, 0.5, 0.38, 0.38, 0.38, 0.38, 0.25, 0.25, 0.38, 0.38, 0.25, 0.25, 0.38, 0.38, 0.25, 0.38, 0.25, 0.25, 0.25, 0.25, 0.38, 0.38, 0.38, 0.25, 0.25, 0.13, 0.13, 0.25,…	mobidb-lite	[[1, 39], [101, 947], [1029, 2685]]
78	XP_006000933.1	DDDDDDDDDDDDDDDDDDDDDSSSSSSSSSSSSSSSSSSSSSSSSSSSSSSSSSSSSSSSSSSSSSSSSSSSSSSSSSSSSSSSSSSSSSSSSSSSSSSSSSDDDDDDDDDDDDDDDDDDDDDDDDDSSSSSSSSSSSDDDDDDDDDDDDDDDDDDDDDDDDDDDDDDDDDDDDDDDDDDDDDDDDDDDDDDDDDDDDDDDDDDDDDDDDDDDDDDDDDDDDDDDDDDDDDDDDDDDDDDDDDDDDDDDDDDDDDDDDDDDDDDDDDDDDDDDDDDDDDDDDDDDDDDDDDDDDDDDDDDDDDDDDDDDDDDDDDDDDDDDDDDDDDDDDDDDDDDDDDDDDDDDDDDDDDDDDDDDDDDDDDDDDDDDDDDDDDDDDDDDDDDDDDDDDDDDDDDDDD…	8	[0.88, 1.0, 1.0, 0.88, 0.88, 0.75, 0.88, 0.88, 0.88, 0.88, 0.88, 0.88, 0.88, 0.88, 0.75, 0.75, 0.75, 0.75, 0.75, 0.63, 0.63, 0.5, 0.5, 0.5, 0.5, 0.5, 0.5, 0.63, 0.75, 0.75, 0.75, 0.63, 0.5, 0.63, 0.5, 0.5, 0.63, 0.25, 0.25, 0.13, 0.25, 0.25, 0.25, 0.38, 0.13, 0.13, 0.13, 0.13, 0.13, 0.13, 0.13, 0.38, 0.38, 0.25, 0.38, 0.25, 0.13, 0.13, 0.13, 0.25, 0.13, 0.13, 0.13, 0.13, 0.0, 0.0, 0.0, 0.13, 0.13…	mobidb-lite	[[1, 21], [103, 127], [139, 1461], [1473, 1873]]
79	XP_015277059.1	SSSSSSSSSSSSSSSSSSSSSSSSSSSSSSSSSSSSSSSSSSSSSSSSSSSSSSSSSSSSSSSSSSSSSSSSSSSSSSSSSSSSSSSSSSSSSSSSSSSSSSSSSSSSDDDDDDDDDDDDDDDDDDDDDDDDDDDDDDDDDDDDDDDDDDDDDDDDDDDDDDDDDDDDDDDDDDDDDDDDDDDDDDDDDDDDDDDDDDDDDDDDDDDDDDDDDDDDDDDDDDDDDDDDDDDDDDDDDDDDDDDDDDDDDDDDDDDDDDDDDDDDDDDDDDDDDDDDDDDDDDDDDDDDDDDDDDDDDDDDDDDDDDDDDDDDDDDDDDDDDDDDDDDDDDDDDDDDDDDDDDDDDDDDDDDDDDDDDDDDDDDDDDDDDDDDDDDDDDDDDDDDDDDDDDDDDDDDDDD…	8	[0.88, 1.0, 1.0, 0.88, 0.88, 0.75, 0.88, 0.88, 0.88, 0.88, 0.75, 0.88, 0.88, 0.88, 0.88, 0.75, 0.75, 0.63, 0.5, 0.38, 0.5, 0.5, 0.5, 0.5, 0.5, 0.5, 0.5, 0.75, 0.75, 0.75, 0.88, 0.63, 0.63, 0.75, 0.5, 0.5, 0.63, 0.63, 0.5, 0.5, 0.5, 0.5, 0.5, 0.25, 0.38, 0.38, 0.38, 0.38, 0.38, 0.38, 0.25, 0.38, 0.38, 0.38, 0.25, 0.25, 0.25, 0.13, 0.13, 0.25, 0.13, 0.13, 0.13, 0.13, 0.0, 0.0, 0.0, 0.0, 0.0, 0.0, 0…	mobidb-lite	[[109, 1816], [1838, 2163]]
80	XP_028557372.1	SSSSSSSSSSSSSSSSSSSSSSSSSSSSSSSSSSSSSSSSSSSSSSSSSSSSSSSSSSSSSSSSSSSSSSSSSSSSSSSSSSSSSSSSSSSSSSSSSSSSSSSSSSSDDDDDDDDDDDDDDDDDDDDDDDDDDDDDDDDDDDDDDDDDDDDDDDDDDDDDDDDDDDDDDDDDDDDDDDDDDDDDDDDDDDDDDDDDDDDDDDDDDDDDDDDDDDDDDDDDDDDDDDDDDDDDDDDDDDDDDDDDDDDDDDDDDDDDDDDDDDDDDDDDDDDDDDDDDDDDDDDDDDDDDDDDDDDDDDDDDDDDDDDDDDDDDDDDDDDDDDDDDDDDDDDDDDDDDDDDDDDDDDDDDDDDDDDDDDDDDDDDDDDDDDDDDDDDDDDDDDDDDDDDDDDDDDDDDDD…	8	[0.88, 1.0, 1.0, 0.88, 0.88, 0.75, 0.88, 0.88, 0.88, 0.88, 0.75, 0.88, 0.88, 0.88, 0.88, 0.75, 0.75, 0.63, 0.5, 0.38, 0.5, 0.5, 0.5, 0.5, 0.5, 0.5, 0.5, 0.75, 0.75, 0.75, 0.75, 0.63, 0.63, 0.75, 0.63, 0.63, 0.75, 0.75, 0.5, 0.5, 0.5, 0.5, 0.5, 0.38, 0.38, 0.38, 0.38, 0.38, 0.38, 0.38, 0.25, 0.25, 0.38, 0.38, 0.25, 0.25, 0.25, 0.13, 0.13, 0.25, 0.13, 0.13, 0.13, 0.13, 0.0, 0.0, 0.0, 0.0, 0.0, 0.0,…	mobidb-lite	[[108, 2119]]
81	XP_020666262.1	SSSSSSSSSSSSSSSSSSSSSSSSSSSSSSSSSSSSSSSSSSSSSSSSSSSSSSSSSSSSSSSSSSSSSSSSSSSSSSSSSSSSSSSSSSSSSSSSSSSSSSSSSSSSDDDDDDDDDDDDDDDDDDDDDSSSSSSSSSSSDDDDDDDDDDDDDDDDDDDDDDDDDDDDDDDDDDDDDDDDDDDDDDDDDDDDDDDDDDDDDDDDDDDDDDDDDDDDDDDDDDDDDDDDDDDDDDDDDDDDDDDDDDDDDDDDDDDDDDDDDDDDDDDDDDDDDDDDDDDDDDDDDDDDDDDDDDDDDDDDDDDDDDDDDDDDDDDDDDDDDDDDDDDDDDDDDDDDDDDDDDDDDDDDDDDDDDDDDDDDDDDDDDDDDDDDDDDDDDDDDDDDDDDDDDDDDDDDDDD…	8	[0.88, 1.0, 1.0, 0.88, 0.88, 0.75, 0.88, 0.88, 0.88, 0.88, 0.75, 0.88, 0.88, 0.88, 0.88, 0.75, 0.75, 0.63, 0.5, 0.38, 0.5, 0.5, 0.5, 0.5, 0.5, 0.5, 0.63, 0.75, 0.75, 0.75, 0.75, 0.63, 0.63, 0.63, 0.5, 0.5, 0.63, 0.63, 0.5, 0.5, 0.5, 0.5, 0.5, 0.38, 0.38, 0.5, 0.38, 0.38, 0.38, 0.38, 0.25, 0.38, 0.38, 0.38, 0.38, 0.25, 0.25, 0.13, 0.13, 0.25, 0.13, 0.13, 0.13, 0.13, 0.0, 0.0, 0.0, 0.0, 0.0, 0.0, 0…	mobidb-lite	[[109, 129], [141, 2163]]
82	XP_008115748.1	SSSSSSSSSSSSSSSSSSSSSSSSSSSSSSSSSSSSSSSSSSSSSSSSSSSSSSSSSSSSSSSSSSSSSSSSSSSSSSSSSSSSSSSSSSSSSSSSSSSSSSSSSSSSSSSSSSSSSSSSSSSSSSSSSSSSSSSSSSDDDDDDDDDDDDDDDDDDDDDDDDDDDDDDDDDDDDDDDDDDDDDDDDDDDDDDDDDDDDDDDDDDDDDDDDDDDDDDDDDDDDDDDDDDDDDDDDDDDDDDDDDDDDDDDDDDDDDDDDDDDDDDDDDDDDDDDDDDDDDDDDDDDDDDDDDDDDDDDDDDDDDDDDDDDDDDDDDDDDDDDDDDDDDDDDDDDDDDDDDDDDDDDDDDDDDDDDDDDDDDDDDDDDDDDDDDDDDDDDDDDDDDDDDDDDDDDDDDDDD…	8	[0.88, 1.0, 1.0, 0.88, 0.88, 0.75, 0.88, 0.88, 0.88, 0.88, 0.75, 0.88, 0.88, 0.88, 0.88, 0.75, 0.63, 0.63, 0.5, 0.38, 0.5, 0.5, 0.5, 0.5, 0.5, 0.5, 0.5, 0.75, 0.75, 0.75, 0.75, 0.63, 0.63, 0.63, 0.5, 0.5, 0.63, 0.63, 0.5, 0.5, 0.5, 0.38, 0.38, 0.25, 0.38, 0.38, 0.38, 0.38, 0.38, 0.38, 0.25, 0.25, 0.38, 0.25, 0.25, 0.25, 0.25, 0.13, 0.13, 0.25, 0.13, 0.13, 0.13, 0.13, 0.0, 0.0, 0.0, 0.0, 0.0, 0.0,…	mobidb-lite	[[139, 1859], [1873, 2148]]
83	XP_032091609.1	SSSSSSSSSSSSSSSSSSSSSSSSSSSSSSSSSSSSSSSSSSSSSSSSSSSSSSSSSSSSSSSSSSSSSSSSSSSSSSSSSSSSSSSSSSSSSSSSSSSSSSSSSSSSSSSSSSSSSSSSSSSSSSSSSSSSSSSSSSDDDDDDDDDDDDDDDDDDDDDDDDDDDDDDDDDDDDDDDDDDDDDDDDDDDDDDDDDDDDDDDDDDDDDDDDDDDDDDDDDDDDDDDDDDDDDDDDDDDDDDDDDDDDDDDDDDDDDDDDDDDDDDDDDDDDDDDDDDDDDDDDDDDDDDDDDDDDDDDDDDDDDDDDDDDDDDDDDDDDDDDDDDDDDDDDDDDDDDDDDDDDDDDDDDDDDDDDDDDDDDDDDDDDDDDDDDDDDDDDDDDDDDDDDDDDDDDDDDDDD…	8	[0.88, 1.0, 1.0, 0.88, 0.88, 0.75, 0.88, 0.88, 0.88, 0.88, 0.75, 0.88, 0.88, 0.88, 0.88, 0.75, 0.75, 0.63, 0.5, 0.38, 0.5, 0.5, 0.5, 0.5, 0.5, 0.5, 0.5, 0.75, 0.75, 0.75, 0.75, 0.63, 0.63, 0.63, 0.5, 0.5, 0.63, 0.63, 0.5, 0.5, 0.5, 0.5, 0.5, 0.25, 0.38, 0.38, 0.38, 0.38, 0.38, 0.38, 0.25, 0.25, 0.38, 0.38, 0.25, 0.25, 0.25, 0.13, 0.13, 0.25, 0.13, 0.13, 0.13, 0.13, 0.0, 0.0, 0.0, 0.0, 0.0, 0.0, 0…	mobidb-lite	[[139, 2130]]
84	XP_026567909.1	SSSSSSSSSSSSSSSSSSSSSSSSSSSSSSSSSSSSSSSSSSSSSSSSSSSSSSSSSSSSSSSSSSSSSSSSSSSSSSSSSSSSSSSSSSSSSSSSSSSSSSSSSSSSSSSSSSSSSSSSSSSSSSSSSSSSSSSSSSDDDDDDDDDDDDDDDDDDDDDDDDDDDDDDDDDDDDDDDDDDDDDDDDDDDDDDDDDDDDDDDDDDDDDDDDDDDDDDDDDDDDDDDDDDDDDDDDDDDDDDDDDDDDDDDDDDDDDDDDDDDDDDDDDDDDDDDDDDDDDDDDDDDDDDDDDDDDDDDDDDDDDDDDDDDDDDDDDDDDDDDDDDDDDDDDDDDDDDDDDDDDDDDDDDDDDDDDDDDDDDDDDDDDDDDDDDDDDDDDDDDDDDDDDDDDDDDDDDDDD…	8	[0.88, 1.0, 1.0, 0.88, 0.88, 0.75, 0.88, 0.88, 0.88, 0.88, 0.75, 0.88, 0.88, 0.88, 0.88, 0.75, 0.75, 0.63, 0.5, 0.38, 0.5, 0.5, 0.5, 0.5, 0.5, 0.5, 0.5, 0.75, 0.75, 0.75, 0.75, 0.63, 0.63, 0.75, 0.5, 0.63, 0.63, 0.63, 0.5, 0.5, 0.5, 0.5, 0.5, 0.25, 0.38, 0.38, 0.38, 0.38, 0.38, 0.38, 0.25, 0.25, 0.38, 0.38, 0.25, 0.25, 0.25, 0.13, 0.13, 0.25, 0.13, 0.13, 0.13, 0.13, 0.0, 0.0, 0.0, 0.0, 0.0, 0.0, …	mobidb-lite	[[139, 2146]]
85	XP_015665803.1	SSSSSSSSSSSSSSSSSSSSSSSSSSSSSSSSSSSSSSSSSSSSSSSSSSSSSSSSSSSSSSSSSSSSSSSSSSSSSSSSSSSSSSSSSSSSSSSSSSSSSSSSSSSSSSSSSSSSSSSSSSSSSSSSSSSSSSSSSSSDDDDDDDDDDDDDDDDDDDDDDDDDDDDDDDDDDDDDDDDDDDDDDDDDDDDDDDDDDDDDDDDDDDDDDDDDDDDDDDDDDDDDDDDDDDDDDDDDDDDDDDDDDDDDDDDDDDDDDDDDDDDDDDDDDDDDDDDDDDDDDDDDDDDDDDDDDDDDDDDDDDDDDDDDDDDDDDDDDDDDDDDDDDDDDDDDDDDDDDDDDDDDDDDDDDDDDDDDDDDDDDDDDDDDDDDDDDDDDDDDDDDDDDDDDDDDDDDDDDD…	8	[0.88, 1.0, 1.0, 0.88, 0.88, 0.75, 0.88, 0.88, 0.88, 0.88, 0.75, 0.88, 0.88, 0.88, 0.88, 0.75, 0.63, 0.63, 0.5, 0.38, 0.5, 0.5, 0.5, 0.5, 0.5, 0.5, 0.5, 0.75, 0.75, 0.75, 0.75, 0.63, 0.63, 0.75, 0.5, 0.63, 0.63, 0.63, 0.5, 0.5, 0.5, 0.5, 0.5, 0.38, 0.38, 0.38, 0.38, 0.38, 0.38, 0.38, 0.25, 0.25, 0.38, 0.38, 0.38, 0.38, 0.38, 0.25, 0.25, 0.25, 0.13, 0.13, 0.13, 0.13, 0.0, 0.0, 0.0, 0.0, 0.0, 0.0, …	mobidb-lite	[[140, 2140]]
86	XP_007424067.1	SSSSSSSSSSSSSSSSSSSSSSSSSSSSSSSSSSSSSSSSSSSSSSSSSSSSSSSSSSSSSSSSSSSSSSSSSSSSSSSSSSSSSSSSSSSSSSSSSSSSSSSSSSSSSSSSSSSSSSSSSSSSSSSSSSSSSSSSSSDDDDDDDDDDDDDDDDDDDDDDDDDDDDDDDDDDDDDDDDDDDDDDDDDDDDDDDDDDDDDDDDDDDDDDDDDDDDDDDDDDDDDDDDDDDDDDDDDDDDDDDDDDDDDDDDDDDDDDDDDDDDDDDDDDDDDDDDDDDDDDDDDDDDDDDDDDDDDDDDDDDDDDDDDDDDDDDDDDDDDDDDDDDDDDDDDDDDDDDDDDDDDDDDDDDDDDDDDDDDDDDDDDDDDDDDDDDDDDDDDDDDDDDDDDDDDDDDDDDDD…	8	[0.88, 1.0, 1.0, 0.88, 0.88, 0.75, 0.88, 0.88, 0.88, 0.88, 0.75, 0.88, 0.88, 0.88, 0.88, 0.75, 0.75, 0.63, 0.5, 0.38, 0.5, 0.5, 0.5, 0.5, 0.5, 0.5, 0.5, 0.75, 0.75, 0.75, 0.75, 0.63, 0.63, 0.63, 0.5, 0.5, 0.63, 0.63, 0.5, 0.5, 0.5, 0.5, 0.5, 0.38, 0.38, 0.38, 0.38, 0.38, 0.38, 0.38, 0.25, 0.25, 0.38, 0.38, 0.25, 0.25, 0.25, 0.13, 0.13, 0.25, 0.13, 0.13, 0.13, 0.13, 0.0, 0.0, 0.0, 0.0, 0.0, 0.0, 0…	mobidb-lite	[[139, 2142]]
87	XP_008174269.1	SSSSSSSSSSSSSSSSSSSSSSSSSSSSSSSSSSSSSSSSSSSSSSSSSSSSSSSSSSSSSSSSSSSSSSSSSSSSSSSSSSSSSSSSSSSSSSSSSSSSSSSSDDDDDDDDDDDDDDDDDDDDDDDDDDDDDDDDDDDDDDDDDDDDDDDDDDDDDDDDDDDDDDDDDDDDDDDDDDDDDDDDDDDDDDDDDDDDDDDDDDDDDDDDDDDDDDDDDDDDDDDDDDDDDDDDDDDDDDDDDDDDDDDDDDDDDDDDDDDDDDDDDDDDDDDDDDDDDDDDDDDDDDDDDDDDDDDDDDDDDDDDDDDDDDDDDDDDDDDDDDDDDDDDDDDDDDDDDDDDDDDDDDDDDDDDDDDDDDDDDDDDDDDDDDDDDDDDDDDDDDDDDDDDDDDDDDDDDDD…	8	[0.88, 1.0, 1.0, 0.88, 0.88, 0.75, 0.88, 0.88, 0.88, 0.88, 0.75, 0.88, 0.88, 0.88, 0.75, 0.75, 0.63, 0.63, 0.5, 0.5, 0.5, 0.5, 0.5, 0.5, 0.5, 0.5, 0.63, 0.63, 0.63, 0.63, 0.63, 0.5, 0.5, 0.63, 0.5, 0.5, 0.63, 0.63, 0.5, 0.5, 0.5, 0.5, 0.5, 0.38, 0.5, 0.38, 0.38, 0.38, 0.38, 0.38, 0.5, 0.5, 0.5, 0.5, 0.5, 0.38, 0.38, 0.25, 0.25, 0.38, 0.25, 0.25, 0.25, 0.25, 0.25, 0.0, 0.0, 0.0, 0.0, 0.0, 0.0, 0.0…	mobidb-lite	[[105, 1972]]
88	XP_002606480.1	SSSSSSSSSSSSSSSSSSSSSSSSSSSSSSSSSSSSSSSSSSSSSSSSSSSSSSSSSSSSSSSSSSSSSSSSSSSSSSSSSSSSSSSSSSSSSSSSSSSSSSSSSSSSSSSSSSSSSSSSSSSSSSSSSSSSSSSSSSSSSSSSSSSSSSSSSSSSSSSSSSSSSSSSSSSSSSSSSSSSSSSSSSSSSSSSSSSSSSSSSSSSSSSSSSSSDDDDDDDDDDDDDDDDDDDDDDDDDDDDSSSSSSSSSSSSSSSSSSSSDDDDDDDDDDDDDDDDDDDDDDDDDDDDDDDDDDDDDDDDDDDDDDDDDDDDDDDDDDDDDDDDDDDDDDDDDDDDDDDDDDDDDDDDDDDDDDDDDDDDDDDDDDDDDDDDDDDDDDDDDDDDDDDDDDDDDDDDDDD…	8	[0.75, 0.88, 0.88, 0.75, 0.88, 0.63, 0.75, 0.75, 0.63, 0.63, 0.63, 0.63, 0.63, 0.5, 0.5, 0.5, 0.5, 0.5, 0.5, 0.38, 0.25, 0.25, 0.25, 0.13, 0.13, 0.13, 0.13, 0.13, 0.38, 0.38, 0.38, 0.25, 0.13, 0.25, 0.25, 0.25, 0.25, 0.13, 0.13, 0.13, 0.13, 0.13, 0.13, 0.25, 0.5, 0.5, 0.63, 0.63, 0.63, 0.63, 0.63, 0.63, 0.5, 0.5, 0.5, 0.5, 0.5, 0.5, 0.5, 0.38, 0.25, 0.38, 0.0, 0.0, 0.0, 0.0, 0.0, 0.13, 0.13, 0.0,…	mobidb-lite	[[213, 240], [261, 819]]
89	XP_026690749.1	SSSSSSSSSSSSSSSSSSSSSSSSSSSSSSSSSSSSSSSSSSSSSSSSSSSSSSSSSSSSSSSSSSSSSSSSSSSSSSSSSSSSSSSSSSSSSSSSSSSSSSSSSSSSSSSSSSSSSSSSSSSSSSSSSSSSSSSSSSSSSSSSSSDDDDDDDDDDDDDDDDDDDDDDDDDDDDDDDDDDDDDDDDDDDDDDDDDDDDDDDDDDDDDDDDDDDDDDDDDDDDDDDDDDDDDDDDDDDDDDDDDDDDDDDDDDDDDDDDDDDDDDDDDDDDDDDDDDDDDDDDDDDDDDDDDDDDDDDDDDDDDDDDDDDDDDDDDDDDDDDDDDDDDDDDDDDDDDDDDDDDDDDDDDDDDDDDDDDDDDDDDDDDDDDDDDDDDDDDDDDDDDDDDDDDDDDDDDDDD…	8	[0.75, 0.63, 0.75, 0.75, 0.38, 0.75, 0.63, 0.63, 0.38, 0.25, 0.25, 0.5, 0.38, 0.5, 0.5, 0.38, 0.5, 0.38, 0.25, 0.13, 0.13, 0.25, 0.25, 0.25, 0.13, 0.13, 0.13, 0.13, 0.13, 0.25, 0.25, 0.13, 0.13, 0.25, 0.13, 0.13, 0.13, 0.25, 0.25, 0.25, 0.25, 0.25, 0.25, 0.25, 0.38, 0.38, 0.5, 0.25, 0.25, 0.25, 0.13, 0.13, 0.13, 0.25, 0.13, 0.25, 0.13, 0.13, 0.13, 0.13, 0.13, 0.13, 0.13, 0.13, 0.13, 0.13, 0.13, 0…	mobidb-lite	[[147, 949]]
90	XP_001639492.2	SSSSSSSSSSSSSSSSSSSSSSSSSSSSSSSSSSSSSSSSSSSSSSSSSSSSSSSSSSSSSSSSSSSSSSSSSSSSSSSSSSSSSSSSSSSSSSSSSSSSSSSSSSSSSSSSSSSSSSSSSSSSSSSSSSSSSSSSDDDDDDDDDDDDDDDDDDDDDDDDDDDDDDDDDDDDDDDDDDDDDDDDDDDDDDDDDDDDDDDDDDDDDDDDDDDDDDDDDDDDDDDDDDDDDDDDDDDDDDDDDDDDDDDDDDDDDDDDDDDDDDDDDDDDDDDDDDDDDDDDDDDDDDDDDDDDDDDDDDDDDDDDDDDDDDDDDDDDDDDDDDDDDDDDDDDDDDDDDDDDDDDDDDDDDDDDDDDDDDDDDDDDDDDDDDDDDDDDDDDDDDDDDDDDDDDDDDDDDDD…	8	[0.63, 0.75, 0.75, 0.5, 0.75, 0.63, 0.63, 0.63, 0.38, 0.38, 0.5, 0.38, 0.5, 0.38, 0.38, 0.25, 0.25, 0.25, 0.25, 0.25, 0.25, 0.13, 0.13, 0.13, 0.13, 0.13, 0.13, 0.13, 0.13, 0.13, 0.13, 0.13, 0.13, 0.13, 0.13, 0.13, 0.25, 0.25, 0.25, 0.25, 0.25, 0.25, 0.25, 0.25, 0.25, 0.38, 0.25, 0.25, 0.25, 0.25, 0.25, 0.38, 0.38, 0.38, 0.38, 0.38, 0.38, 0.38, 0.25, 0.25, 0.25, 0.25, 0.25, 0.0, 0.0, 0.0, 0.13, 0.…	mobidb-lite	[[137, 1039]]
91	XP_027046029.1	SSSSSSSSSSSSSSSSSSSSSSSSSSSSSSSSSSSSSSSSSSSSSSSSSSSSSSSSSSSSSSSSSSSSSSSSSSSSSSSSSSSSSSSSSSSSSSSSSSSSSSSSSSSSSSSSSSSSSSSSSSSSSSSSSSSSSSSSSSSSSSSSSSSSSSSSSSSSSSSSSSSSSSSSSSSSSSSSSSSSSSSSSSSSSSSSSSSSSSSSSSSSSSSSSSSSSSSSSSSSSSSSSSSSSDDDDDDDDDDDDDDDDDDDDDDDDDDDDDDDDDDDDDDDDDDDDDDDDDDDDDDDDDDDDDDDDDDDDDDDDDDDDDDDDDDDDDDDDDDDDDDDDDDDDDDDDDDDDDDDDDDDDDDDDDDDDDDDDDDDDDDDDDDDDDDDDDDDDDDDDDDDDDDDDDDDDDDDDDD…	8	[0.63, 0.75, 0.75, 0.63, 0.88, 0.63, 0.63, 0.63, 0.38, 0.5, 0.63, 0.5, 0.63, 0.38, 0.38, 0.38, 0.25, 0.25, 0.25, 0.13, 0.13, 0.0, 0.13, 0.0, 0.0, 0.0, 0.13, 0.13, 0.38, 0.38, 0.38, 0.25, 0.13, 0.25, 0.13, 0.25, 0.38, 0.38, 0.38, 0.25, 0.25, 0.25, 0.25, 0.38, 0.38, 0.5, 0.5, 0.38, 0.38, 0.38, 0.5, 0.5, 0.5, 0.5, 0.5, 0.5, 0.5, 0.25, 0.38, 0.13, 0.13, 0.0, 0.0, 0.0, 0.0, 0.0, 0.0, 0.13, 0.0, 0.0, 0…	mobidb-lite	[[230, 1134]]
92	XP_027203779.1	SSSSSSSSSSSSSSSSSSSSSSSSSSSSSSSSSSSSSSSSSSSSSSSSSSSSSSSSSSSSSSSSSSSSSSSSSSSSSSSSSSSSSSSSSSSSSSSSSSSSSSSSSSSSSSSSSSSSSSSSSSSSSSSSSSSSSSSSSSSSSSSSSSSSSSSSSSSSSSSSSSSSSSSSSSSSSSSSSSSSSSDDDDDDDDDDDDDDDDDDDDDDDDDDDDDDDDDDDDDDDDDDDDDDDDDDDDDDDDDDDDDDDDDDDDDDDDDDDDDDDDDDDDDDDDDDDDDDDDDDDDDDDDDDDDDDDDDDDDDDDDDDDDDDDDDDDDDDDDDDDDDDDDDDDDDDDDDDDDDDDDDDDDDDDDDDDDDDDDDDDDDDDDDDDDDDDDDDDDDDDDDDDDDDDDDDDDDDDDD…	8	[0.63, 0.75, 0.63, 0.63, 0.88, 0.63, 0.63, 0.63, 0.38, 0.38, 0.63, 0.5, 0.63, 0.5, 0.38, 0.38, 0.38, 0.13, 0.0, 0.0, 0.13, 0.13, 0.13, 0.13, 0.13, 0.13, 0.13, 0.13, 0.13, 0.13, 0.13, 0.13, 0.13, 0.13, 0.13, 0.13, 0.13, 0.0, 0.0, 0.0, 0.0, 0.0, 0.0, 0.13, 0.0, 0.13, 0.13, 0.13, 0.13, 0.13, 0.13, 0.25, 0.25, 0.13, 0.25, 0.13, 0.13, 0.13, 0.13, 0.13, 0.13, 0.13, 0.13, 0.13, 0.0, 0.0, 0.0, 0.0, 0.0, …	mobidb-lite	[[183, 545]]
93	XP_029829788.1	SSSSSSSSSSSSSSSSSSSSSSSSSSSSSSSSSSSSSSSSSSSSSSSSSSSSSSSSSSSSSSSSSSSSSSSSSSSSSSSSSSSSSSSSSSSSSSSSSSSSSSSSSSSSSSSSSSSSSSSSSSSSSSSSSSSSSSSSSSSSSSSSSDDDDDDDDDDDDDDDDDDDDDDDDDDDDDDDDDDDDDDDDDDDDDDDDDDDDDDDDDDDDDDDDDDDDDDDDDDDDDDDDDDDDDDDDDDDDDDDDDDDDDDDDDDDDDDDDDDDDDDDDDDDDDDDDDDDDDDDDDDDDDDDDDDDDDDDDDDDDDDDDDDDDDDDDDDDDDDDDDDDDDDDDDDDDDDDDDDDDDDDDDDDDDDDDDDDDDDDDDDDDDDDDDDDDDDDDDDDDDDDDDDDDDDDDDDDDDD…	8	[0.63, 0.75, 0.63, 0.5, 0.88, 0.63, 0.5, 0.63, 0.38, 0.38, 0.63, 0.5, 0.63, 0.5, 0.5, 0.38, 0.25, 0.25, 0.25, 0.13, 0.25, 0.0, 0.0, 0.0, 0.13, 0.13, 0.13, 0.13, 0.13, 0.13, 0.13, 0.13, 0.25, 0.25, 0.25, 0.38, 0.38, 0.25, 0.25, 0.25, 0.25, 0.25, 0.25, 0.25, 0.25, 0.38, 0.25, 0.25, 0.25, 0.25, 0.25, 0.25, 0.25, 0.25, 0.38, 0.38, 0.38, 0.25, 0.25, 0.13, 0.13, 0.13, 0.13, 0.0, 0.0, 0.0, 0.0, 0.13, 0.…	mobidb-lite	[[146, 905]]
94	XP_018495571.1	SSSSSSSSSSSSSSSSSSSSSSSSSSSSSSSSSSSSSSSSSSSSSSSSSSSSSSSSSSSSSSSSSSSSSSSSSSSSSSSSSSSSSSSSSSSSSSSSSSSSSSSSSSSSSSSSSSSSSSSSSSSSSSSSSSSSSSSSSSSSSSSSSDDDDDDDDDDDDDDDDDDDDDDDDDDDDDDDDDDDDDDDDDDDDDDDDDDDDDDDDDDDDDDDDDDDDDDDDDDDDDDDDDDDDDDDDDDDDDDDDDDDDDDDDDDDDDDDDDDDDDDDDDDDDDDDDDDDDDDDDDDDDDDDDDDDDDDDDDDDDDDDDDDDDDDDDDDDDDDDDDDDDDDDDDDDDDDDDDDDDDDDDDDDDDDDDDDDDDDDDDDDDDDDDDDDDDDDDDDDDDDDDDDDDDDSSSSSSSS…	8	[0.63, 0.75, 0.75, 0.63, 0.88, 0.63, 0.63, 0.63, 0.88, 0.75, 0.75, 0.63, 0.88, 0.63, 0.5, 0.63, 0.63, 0.63, 0.5, 0.38, 0.63, 0.5, 0.5, 0.25, 0.25, 0.25, 0.25, 0.25, 0.25, 0.25, 0.25, 0.25, 0.25, 0.25, 0.13, 0.25, 0.13, 0.0, 0.0, 0.13, 0.13, 0.13, 0.25, 0.38, 0.38, 0.5, 0.5, 0.38, 0.38, 0.38, 0.25, 0.38, 0.38, 0.25, 0.25, 0.13, 0.13, 0.13, 0.0, 0.0, 0.0, 0.0, 0.0, 0.0, 0.0, 0.0, 0.0, 0.0, 0.0, 0.0…	mobidb-lite	[[146, 391], [554, 585], [624, 680]]
95	XP_015929182.1	DDDDDDDDDDDDDDDDDDDDDDDSSSSSSSSSSSSSSSSSSSSSSSSSSSSSSSSSSSSSSSSSSSSSSSSSSSSSSSSSSSSSSSSSSSSSSSSSSSSSSDDDDDDDDDDDDDDDDDDDDDDDDDDDDDDDDDDDDDDDDDDDDDDDDDDDDDDDDDDDDDDDDDDDDDDDDDDDDDDDDDDDDDDDDDDDDDDDDDDDDDDDDDDDDDDDDDDDDDDDDDDDDDDDDDDDDDDDDDDDDDDDDDDDDDDDDDDDDDDDDDDDDDDDDDDDDDDDDDDDDDDDDDDDDDDDDDDDDDDDDDDDDDDDDDDDDDDDDDDDDDDDDDDDDDDDDDDDDDDDDDDDDDDDDDDDDDDDDDDDDDDDDDDDDDDDDDDDDDDDDDDDDDDDDDDDDDDDDDD…	8	[0.75, 1.0, 1.0, 0.75, 1.0, 0.75, 0.75, 0.75, 0.88, 0.75, 0.75, 0.75, 0.88, 0.88, 0.75, 0.75, 0.63, 0.75, 0.75, 0.63, 0.63, 0.63, 0.63, 0.38, 0.5, 0.38, 0.38, 0.38, 0.5, 0.63, 0.63, 0.5, 0.38, 0.38, 0.25, 0.25, 0.38, 0.38, 0.5, 0.5, 0.5, 0.5, 0.5, 0.5, 0.5, 0.5, 0.5, 0.5, 0.5, 0.5, 0.5, 0.5, 0.5, 0.5, 0.38, 0.38, 0.38, 0.38, 0.25, 0.25, 0.25, 0.13, 0.0, 0.0, 0.0, 0.0, 0.0, 0.13, 0.13, 0.0, 0.0, 0…	mobidb-lite	[[1, 23], [102, 1133]]
96	XP_023238023.1	SSSSSSSSSSSSSSSSSSSSSSSSSSSSSSSSSSSSSSSSSSSSSSSSSSSSSSSSSSSSSSSSSSSSSSSSSSSSSSSSSSSSSSSSSSSSSSSSSSSSSSSDDDDDDDDDDDDDDDDDDDDDDDDDDDDDDDSSSSSSSSSSSSSDDDDDDDDDDDDDDDDDDDDDDDDDDDDDDDDDDDDDDDDDDDDDDDDDDDDDDDDDDDDDDDDDDDDDDDDDDDDDD	8	[0.63, 0.75, 0.63, 0.5, 0.75, 0.63, 0.5, 0.63, 0.5, 0.5, 0.5, 0.5, 0.63, 0.38, 0.38, 0.38, 0.25, 0.38, 0.25, 0.13, 0.13, 0.0, 0.0, 0.0, 0.13, 0.13, 0.13, 0.13, 0.13, 0.13, 0.13, 0.13, 0.13, 0.13, 0.13, 0.0, 0.0, 0.0, 0.0, 0.0, 0.0, 0.0, 0.13, 0.13, 0.13, 0.13, 0.13, 0.13, 0.13, 0.13, 0.25, 0.25, 0.25, 0.38, 0.38, 0.38, 0.25, 0.13, 0.13, 0.13, 0.0, 0.13, 0.0, 0.0, 0.0, 0.0, 0.0, 0.13, 0.13, 0.0, 0…	mobidb-lite	[[104, 134], [148, 225]]
97	XP_032793398.1	SSSSSSSSSSSSSSSSSSSSSSSSSSSSSSSSSSSSSSSSSSSSSSSSSSSSSSSSSSSSSSSSSSSSSSSSSSSSSSSSSSSSSSSSSSSSSSSSSSSSSSSSSSSSSSSSSSSSSSSSSSSSSSSSSSSSSSSSSSSSSSSSSSSSSSSSSSSSSSSSSSSSSSSSSSSSSSSSSSSSSSSSSSSSSSSSSSSDDDDDDDDDDDDDDDDDDDDDDDDDDDDDDDDDDDDDDDDDDDDDDDDDDDDDDDDDDDDDDDDDDDDDDDDDDDDDDDDDDDDDDDDDDDDDDDDDDDDDDDDDDDDDDDDDDDDDDDDDDDDDDDDDDDDDDDDDDDDDDDDDDDDDDDDDDDDDDDDDDDDDDDDDDDDDDDDDDDDDDDDDDDDDDDDDDDDDDDDDDDD…	8	[0.63, 0.38, 0.25, 0.13, 0.25, 0.0, 0.0, 0.0, 0.0, 0.0, 0.0, 0.0, 0.0, 0.0, 0.0, 0.0, 0.0, 0.0, 0.0, 0.0, 0.0, 0.0, 0.0, 0.0, 0.0, 0.0, 0.0, 0.0, 0.0, 0.0, 0.0, 0.0, 0.0, 0.0, 0.0, 0.0, 0.0, 0.13, 0.13, 0.13, 0.13, 0.25, 0.25, 0.38, 0.38, 0.38, 0.38, 0.25, 0.25, 0.13, 0.13, 0.0, 0.13, 0.0, 0.0, 0.13, 0.13, 0.13, 0.13, 0.13, 0.13, 0.13, 0.13, 0.13, 0.13, 0.13, 0.13, 0.13, 0.13, 0.0, 0.0, 0.13, 0.1…	mobidb-lite	[[196, 733]]
98	EFX79936.1	SSSSSSSSSSSSSSSSSSSSSSSSSSSSSSSSSSSSSSSSSSSSSSSSSSSSSSSSSSSSSSSSSSSSSSSSSSSSSSSSSSSSSSSSSSSSSSSSSSSSSSSSSSSSSSSSSSSSSSSSSSSSSSSSSSSSSSSSSSSSSSSSSSSSSSSSSSSSSSSSSSSDDDDDDDDDDDDDDDDDDDDDDDDDDDDDDDDDDDDDDDDDDDDDDDDDDDDDDD	8	[0.63, 0.75, 0.63, 0.5, 0.75, 0.63, 0.63, 0.5, 0.38, 0.38, 0.5, 0.5, 0.5, 0.5, 0.38, 0.38, 0.25, 0.13, 0.13, 0.13, 0.13, 0.13, 0.0, 0.13, 0.13, 0.13, 0.13, 0.13, 0.13, 0.13, 0.13, 0.13, 0.13, 0.13, 0.13, 0.13, 0.13, 0.0, 0.0, 0.13, 0.13, 0.13, 0.13, 0.25, 0.13, 0.13, 0.13, 0.13, 0.13, 0.13, 0.13, 0.13, 0.13, 0.13, 0.25, 0.13, 0.13, 0.13, 0.13, 0.13, 0.13, 0.13, 0.13, 0.13, 0.13, 0.0, 0.0, 0.0, 0.…	mobidb-lite	[[164, 218]]
99	XP_018010298.1	SSSSSSSSSSSSSSSSSSSSSSSSSSSSSSSSSSSSSSSSSSSSSSSSSSSSSSSSSSSSSSSSSSSSSSSSSSSSSSSSSSSSSSSSSSSSSSSSSSSSSSSSSSSSSSSSSSSSSSSSSSSSSSSSSSSSSSSSSSSSSSSSSSSSSSSSSSSSSSSSSSSSSSSSSSSSSSSSSSSSSSSSSSSSSSSSSSSSSSSSSSSSSSSSSSSSSSSSSSSSSSSSSSSSSSSSSSSSSSSSSSSSSSSSSSSSSSSSSSSSSSSSSSSSSSSSSSSSSSSSSSSSSSSSSSSSSSSSSSSSSSSSSSSSSSSSSSSSSSSSSSSSSSSSSSSSSDDDDDDDDDDDDDDDDDDDDDDDDDDDDDDDDDDDDDDDDDSSSSSSSSSSSSSSSSSSSSSSSSS…	8	[0.63, 0.75, 0.63, 0.5, 0.88, 0.63, 0.5, 0.63, 0.38, 0.38, 0.5, 0.5, 0.5, 0.38, 0.38, 0.13, 0.13, 0.13, 0.13, 0.0, 0.0, 0.0, 0.0, 0.0, 0.13, 0.13, 0.13, 0.13, 0.13, 0.13, 0.13, 0.13, 0.13, 0.13, 0.13, 0.13, 0.0, 0.0, 0.0, 0.13, 0.25, 0.25, 0.25, 0.25, 0.13, 0.25, 0.25, 0.38, 0.38, 0.38, 0.38, 0.38, 0.38, 0.38, 0.5, 0.38, 0.38, 0.25, 0.25, 0.13, 0.25, 0.25, 0.0, 0.0, 0.0, 0.0, 0.0, 0.13, 0.13, 0.0…	mobidb-lite	[[334, 374], [418, 595]]
100	XP_023327272.1	SSSSSSSSSSSSSSSSSSSSSSSSSSSSSSSSSSSSSSSSSSSSSSSSSSSSSSSSSSSSSSSSSSSSSSSSSSSSSSSSSSSSSSSSSSSSSSSSSSSSSSSSSSSSSSSSSSSSSSSSSSSSSSSSSSSSSSSSSSSSSSSSSSSSSSSSSSSSSSSSSDDDDDDDDDDDDDDDDDDDDDDDDDDDDDDDDDDDDDDDDDDDDDDDDDDDDDDDDDDDDDDDDDDDDDDDDDDDDDDDDDDDDDDDDDDDDDDDDDDDDDDDDDDDDDDDDDDDDDDDDDDDDDDDDDDDDDDDDDDDDDDDDDDDDDDDDDDDDDDDDDDDDDDDDDDDDDDDDDDDDDDDDDDDDDDDDDDDDDDDDDDDDDDDDDDDDDDDDDDDDDDDDDDDDDDDDDDDDDD…	8	[0.63, 0.75, 0.63, 0.63, 0.88, 0.63, 0.5, 0.5, 0.38, 0.38, 0.63, 0.38, 0.38, 0.38, 0.38, 0.38, 0.25, 0.25, 0.25, 0.0, 0.0, 0.0, 0.0, 0.0, 0.13, 0.13, 0.13, 0.25, 0.25, 0.25, 0.25, 0.25, 0.25, 0.25, 0.25, 0.13, 0.5, 0.38, 0.38, 0.38, 0.5, 0.5, 0.5, 0.63, 0.63, 0.63, 0.63, 0.5, 0.5, 0.75, 0.75, 0.63, 0.75, 0.5, 0.5, 0.5, 0.5, 0.5, 0.38, 0.38, 0.25, 0.13, 0.13, 0.13, 0.0, 0.0, 0.0, 0.13, 0.0, 0.0, 0…	mobidb-lite	[[162, 591], [606, 803]]
101	KAF0300633.1	SSSSSSSSSSSSSSSSSSSSSSSSSSSSSSSSSSSSSSSSSSSSSSSSSSSSSSSSSSSSSSSSSSSSSSSSSSSDDDDDDDDDDDDDDDDDDDDDDDDDDDDDDDDDDDDDDDDDDDDDDDDDDDDDDDDDDDDDDDDDDDDDDDDDDDDDDDDDDDDDDDDDDDDDDDDDDDDDDDDDDDDDDDDDDDDDDDDDDDDDDDDDDDDDDDDDDDDDDDDDDDDDDDDDDDDDDDDDDDDDDDDDDDDDDDDDDDDSSSSSSSSSSSSSSSSSSSSSSSSSSSSSSSSSSSSSSSSSSSSSSSSSSSSSSSSSSSSSSSSSSSSSSSSSSSSSSSSSSSSSSSSSSSSSSSSSSSSSSSSSSSSSSSSSSSSSSSSSSSSSSSSSSSSSSSSSSSSSSSS…	8	[0.63, 0.75, 0.63, 0.63, 0.88, 0.63, 0.5, 0.5, 0.38, 0.38, 0.5, 0.5, 0.63, 0.63, 0.38, 0.5, 0.38, 0.38, 0.38, 0.25, 0.25, 0.25, 0.25, 0.25, 0.25, 0.25, 0.25, 0.25, 0.38, 0.38, 0.5, 0.5, 0.25, 0.5, 0.63, 0.5, 0.5, 0.5, 0.38, 0.38, 0.25, 0.25, 0.38, 0.5, 0.5, 0.63, 0.5, 0.63, 0.63, 0.63, 0.63, 0.63, 0.63, 0.63, 0.75, 0.63, 0.63, 0.63, 0.63, 0.63, 0.63, 0.63, 0.5, 0.25, 0.25, 0.25, 0.38, 0.38, 0.38,…	mobidb-lite	[[76, 255], [515, 553], [603, 627]]
102	XP_027232642.1	SSSSSSSSSSSSSSSSSSSSSSSSSSSSSSSSSSSSSSSSSSSSSSSSSSSSSSSSSSSSSSSSSSSSSSSSSSSSSSSSSSSSSSSSSSSSSSSSSSSSSSSSSSSSSSSSSSSSSSSSSSSSSSSSSSSSSSSSSSSSSSSSSSSSSSSSSSSSSSSSSSSSSSSSDDDDDDDDDDDDDDDDDDDDDDDDDDDDDDDDDDDDDDDDDDDDDDDDDDDDDDDDDDDDDDDDDDDDDDDDDDDDDDDDDDDDDDDDDDDDDDDDDDDDDDDDDDDDDDDDDDDDDDDDDDDDDDDDDDDDDDDDDDDDDDDDDDDDDDDDDDDDDDDD	8	[0.63, 0.75, 0.75, 0.75, 0.88, 0.63, 0.63, 0.63, 0.38, 0.5, 0.63, 0.63, 0.63, 0.5, 0.38, 0.38, 0.38, 0.38, 0.25, 0.13, 0.25, 0.25, 0.13, 0.0, 0.0, 0.13, 0.13, 0.13, 0.25, 0.25, 0.25, 0.25, 0.13, 0.25, 0.25, 0.25, 0.25, 0.25, 0.25, 0.25, 0.25, 0.25, 0.25, 0.63, 0.63, 0.63, 0.63, 0.63, 0.75, 0.75, 0.75, 0.63, 0.63, 0.63, 0.63, 0.5, 0.63, 0.5, 0.38, 0.25, 0.13, 0.13, 0.13, 0.0, 0.0, 0.0, 0.13, 0.13,…	mobidb-lite	[[169, 328]]
103	XP_006609731.1	SSSSSSSSSSSSSSSSSSSSSSSSSSSSSSSSSSSSSSSSSSSSSSSSSSSSSSSSSSSSSSSSSSSSSSSSSSSSSSSSSSSSSSSSSSSSSSSSSSSSSSSSSSSSSSSSSSSSSSSSSSSSSSSSSSSSSSSSSSSSSSSDDDDDDDDDDDDDDDDDDDDDDDDDDDDDDDDDDDDDDDDDDDDDDDDDDDDDDDDDDDDDDDDDDDDDDDDDDDDDDDDDDDDDDDDDDDDDDDDDDDDDDDDDDDDDDDDDDDDDDDDDDDDDDDDDDDDDDDDDDDDDDDDDDDDDDDDDDDDDDDDDDDDDDDDDDDDDDDDDDDDDDDDDDDDDDDDDDDDDDDDDDDDDDDDDDDDDDDDDDDDDDDDDDDDDDDDDDDDDDDDDDDDDDDDDDDDDDDD…	8	[0.75, 0.88, 0.88, 0.75, 0.88, 0.63, 0.63, 0.75, 0.75, 0.75, 0.63, 0.88, 0.88, 0.88, 0.75, 0.75, 0.63, 0.63, 0.5, 0.5, 0.25, 0.25, 0.25, 0.13, 0.13, 0.13, 0.13, 0.13, 0.13, 0.13, 0.13, 0.38, 0.38, 0.38, 0.38, 0.5, 0.38, 0.38, 0.38, 0.38, 0.25, 0.25, 0.13, 0.25, 0.25, 0.25, 0.25, 0.25, 0.25, 0.25, 0.25, 0.25, 0.25, 0.25, 0.13, 0.25, 0.13, 0.13, 0.13, 0.13, 0.13, 0.13, 0.0, 0.0, 0.0, 0.0, 0.0, 0.0,…	mobidb-lite	[[144, 554], [604, 1054]]
104	XP_015603250.1	SSSSSSSSSSSSSSSSSSSSSSSSSSSSSSSSSSSSSSSSSSSSSSSSSSSSSSSSSSSSSSSSSSSSSSSSSSSSSSSSSSSSSSSSSSSSSSSSSSSSSSSSSSSSSSSSSSSSSSSSSSSSSSSSSSSSSSSSSSSSSSSSSSDDDDDDDDDDDDDDDDDDDDDDDDDDDDDDDDDDDDDDDDDDDDDDDDDDDDDDDDDDDDDDDDDDDDDDDDDDDDDDDDDDDDDDDDDDDDDDDDDDDDDDDDDDDDDDDDDDDDDDDDDDDDDDDDDDDDDDDDDDDDDDDDDDDDDDDDDDDDDDDDDDDDDDDDDDDDDDDDDDDSSSSSSSSSSSSSSSSDDDDDDDDDDDDDDDDDDDDDDDDDDDDDDDDDDDDDDDDDDDDDDDDDDDDDDDDDD…	8	[0.63, 0.88, 0.88, 0.75, 0.88, 0.63, 0.63, 0.75, 0.75, 0.75, 0.75, 0.88, 0.88, 0.88, 0.75, 0.75, 0.5, 0.63, 0.5, 0.38, 0.38, 0.38, 0.38, 0.13, 0.13, 0.13, 0.13, 0.25, 0.25, 0.25, 0.25, 0.25, 0.25, 0.25, 0.25, 0.38, 0.38, 0.25, 0.38, 0.5, 0.38, 0.38, 0.13, 0.25, 0.25, 0.25, 0.25, 0.25, 0.25, 0.25, 0.13, 0.13, 0.25, 0.25, 0.13, 0.0, 0.0, 0.13, 0.13, 0.0, 0.0, 0.0, 0.0, 0.0, 0.0, 0.0, 0.0, 0.0, 0.0,…	mobidb-lite	[[147, 325], [342, 651], [667, 1162]]
105	XP_019768789.1	DDDDDDDDDDDDDDDDDDDDSSSSSSSSSSSSSSSSSSSSSSSSSSSSSSSSSSSSSSSSSSSSSSSSSSSSSSSSSSSSSSSSSSSSSSSSSSSSSSSSSSSSSSSSSSSSSSSSSSSSSSSSSSSSSSSSSSSSSSSSSSSSSSSSSSSSSSSSSSSDDDDDDDDDDDDDDDDDDDDDDDDDDDDDDDDDDDDDDDDDDDDDDDDDDDDDDDDDDDDDDDDDDDDDDDDDDD	8	[0.75, 1.0, 1.0, 0.88, 1.0, 0.75, 0.75, 0.88, 0.88, 0.88, 0.88, 1.0, 1.0, 1.0, 1.0, 1.0, 0.88, 0.88, 0.88, 0.63, 0.5, 0.5, 0.5, 0.5, 0.5, 0.5, 0.75, 0.75, 0.75, 0.75, 0.75, 0.5, 0.5, 0.75, 0.5, 0.25, 0.38, 0.38, 0.25, 0.25, 0.38, 0.5, 0.5, 0.5, 0.63, 0.63, 0.63, 0.5, 0.63, 0.63, 0.63, 0.63, 0.63, 0.63, 0.63, 0.63, 0.63, 0.5, 0.5, 0.38, 0.25, 0.25, 0.25, 0.13, 0.13, 0.13, 0.13, 0.13, 0.13, 0.13, 0…	mobidb-lite	[[1, 20], [160, 234]]
106	XP_973129.2	SSSSSSSSSSSSSSSSSSSSSSSSSSSSSSSSSSSSSSSSSSSSSSSSSSSSSSSSSSSSSSSSSSSSSSSSSSSSSSSSSSSSSSSSSSSSSSSSSSSSSSSSSSSSSSSSSSSSSSSSSSSSSSSSSSSSSSSSSSSSSSSSSSSSSDDDDDDDDDDDDDDDDDDDDDDDDDDDDDDDDDDDDDDDDDDDDDDDDDDDDDDDDDDDDDDDDDDDDDDDDDDDDDDDDDDDDDDDDDDDDDDDDDDDDDDDDDDDDDDDDDDDDDDDDDDDDDDDDDDDDDDDDDDDDDDDDDDDDDDDDDDDDDDDDDDDDDDDDDDDDDDDDDDDDDDDDDDDDDDDDDDDDDDDDDDDDDDDDDDDDDDDDDDDDDDDDDDDDDDDDDDDDDDDDDDDDDDDDDD…	8	[0.75, 0.88, 0.88, 0.75, 0.88, 0.63, 0.63, 0.75, 0.75, 0.75, 0.75, 0.88, 0.88, 0.88, 0.75, 0.88, 0.88, 0.75, 0.5, 0.5, 0.38, 0.5, 0.25, 0.38, 0.38, 0.25, 0.38, 0.38, 0.5, 0.75, 0.63, 0.5, 0.5, 0.38, 0.25, 0.25, 0.25, 0.13, 0.25, 0.25, 0.25, 0.25, 0.25, 0.25, 0.25, 0.38, 0.38, 0.38, 0.38, 0.5, 0.5, 0.5, 0.5, 0.5, 0.5, 0.38, 0.38, 0.13, 0.13, 0.13, 0.0, 0.0, 0.0, 0.0, 0.0, 0.0, 0.0, 0.0, 0.0, 0.0, …	mobidb-lite	[[150, 486], [500, 710]]
107	XP_014765348.1	DDDDDDDDDDDDDDDDDDDDDSSSSSSSSSSSSSSSSSSSSSSSSSSSSSSSSSSSSSSSSSSSSSSSSSSSSSSSSSSSSSSSSSSSSSSSSSSSSSSSSSSSSSSSSSSSSSSSSSSSSSSSSSSSSSSSSSSSSSSSSSSSSSSSSSDDDDDDDDDDDDDDDDDDDDDDDDDDDDDDDDDDDDDDDDDDDDDDDDDDDDDDDDSSSSSSSSSSSSSSSSSSSSSSSSSSSSSSSSSSSSSSSSSSSSSSSSSSSSSSSSSSSSSSSSSSSSSSSSSSSSSSSSSSSSSSSSSSSSSSSSSSSSSSSSSSSSSSSSSSSSSSSSSSSSSSSSSSSSSSSSSSSSSSSSSSSSSSSSSSSSSSSSSSSSSSSSSSSSSSSSSSSSSSSSSSSSSSSSS…	8	[0.75, 0.88, 0.88, 0.75, 0.88, 0.63, 0.75, 0.75, 0.75, 0.75, 0.63, 0.75, 0.88, 0.88, 0.88, 0.88, 0.63, 0.75, 0.75, 0.63, 0.63, 0.5, 0.38, 0.38, 0.5, 0.5, 0.63, 0.75, 0.63, 0.75, 0.63, 0.75, 0.63, 0.88, 0.88, 0.88, 0.75, 0.75, 0.75, 0.75, 0.63, 0.5, 0.5, 0.5, 0.5, 0.38, 0.38, 0.5, 0.5, 0.5, 0.5, 0.63, 0.63, 0.63, 0.5, 0.5, 0.5, 0.38, 0.5, 0.38, 0.13, 0.13, 0.13, 0.13, 0.13, 0.0, 0.0, 0.0, 0.0, 0.0…	mobidb-lite	[[1, 21], [151, 206], [404, 906], [920, 1075], [1107, 1136], [1177, 1209], [1233, 1325], [1466, 1633]]
108	NP_001097475.2	DDDDDDDDDDDDDDDDDDDDDSSSSSSSSSSSSSSSSSSSSSSSSSSSSSSSSSSSSSSSSSSSSSSSSSSSSSSSSSSSSSSSSSSSSSSSSSSSSSSSSSSSSSSSSSSSSSSSSSSSSSSSSSSSSSDDDDDDDDDDDDDDDDDDDDDDDDDDDDDDDDDDDDDDDDDDDDDDDDDDDDDDDDDDDDDDDDDDDDDDDDDDDDDDDDDDDDSSSSSSSSSSSSSSSSSSSSSSSSSSSSSSSSSSSSSSSSSSSSSSSSSSSSSSSSSSSSSSSSSSSSSSSSSSSSSSSSSSSSSSSSSSSSSSSSSSSSSSSSSSSSSSSSSSSSSSSSSSSSSSSSSSSSSSSSSSSSSSSSSSSSSSSSSSSSSSSSSSSSSSSSSSSSSSSSSSSSSSSSS…	8	[0.88, 1.0, 1.0, 0.75, 1.0, 0.75, 0.88, 0.88, 0.88, 0.88, 0.75, 0.88, 0.88, 1.0, 1.0, 0.88, 0.75, 0.75, 0.75, 0.75, 0.63, 0.5, 0.5, 0.5, 0.5, 0.38, 0.5, 0.63, 0.63, 0.75, 0.75, 0.88, 0.75, 1.0, 0.88, 0.88, 0.75, 0.75, 0.75, 0.63, 0.63, 0.5, 0.5, 0.5, 0.5, 0.5, 0.5, 0.5, 0.63, 0.63, 0.63, 0.75, 0.75, 0.75, 0.63, 0.63, 0.63, 0.5, 0.63, 0.5, 0.5, 0.38, 0.25, 0.25, 0.25, 0.25, 0.25, 0.13, 0.13, 0.13,…	mobidb-lite	[[1, 21], [131, 214], [407, 922], [943, 1113], [1201, 1325], [1493, 1617], [1632, 1655]]
109	XP_011291999.1	DDDDDDDDDDDDDDDDDDDDSSSSSSSSSSSSSSSSSSSSSSSSSSSSSSSSSSSSSSSSSSSSSSSSSSSSSSSSSSSSSSSSSSSSSSSSSSSSSSSSSSSSSSSSSSSSSSSSSSSSSSSSSSSSSSSSSSSSSSSSSSSSSSSSSSSSSSSSSSSSSSSSSSSSSSSSSSSSSSSDDDDDDDDDDDDDDDDDDDDDDDDDDDDDDDDDDDDDDDDDDDDDDDDDDDDDDDDDDDDDDDDDDDDDDDDDDDDDDDDDDDDDDDDDDDDDDDDDDDDDDDDDDDDDDDDDDDDDDDDDDDDDDDDDDDDDDDDDDDDDDDDDDDDDDDDDDDDDDDDDDDDDDDDDDDDDDDDDDDDDDDDDDDDDDDDDDDDDDDDDDDDDDDDDDDDDDDDDDDD…	8	[0.88, 1.0, 1.0, 0.63, 0.88, 0.63, 0.88, 0.88, 0.88, 0.88, 0.75, 0.88, 0.88, 1.0, 0.88, 0.75, 0.63, 0.75, 0.75, 0.63, 0.5, 0.5, 0.5, 0.5, 0.5, 0.5, 0.63, 0.75, 0.88, 0.88, 0.88, 0.75, 0.88, 1.0, 1.0, 1.0, 0.75, 0.63, 0.5, 0.38, 0.38, 0.38, 0.38, 0.5, 0.38, 0.38, 0.5, 0.38, 0.38, 0.5, 0.63, 0.63, 0.75, 0.63, 0.63, 0.63, 0.5, 0.5, 0.5, 0.5, 0.5, 0.38, 0.25, 0.25, 0.13, 0.0, 0.0, 0.0, 0.0, 0.0, 0.0,…	mobidb-lite	[[1, 20], [180, 996], [1064, 1240]]
110	XP_023305126.1	DDDDDDDDDDDDDDDDDDDDDSSSSSSSSSSSSSSSSSSSSSSSSSSSSSSSSSSSSSSSSSSSSSSSSSSSSSSSSSSSSSSSSSSSSSSSSSSSSSSSSSSSSSSSSSSSSSSSSSSSSSSSSSSSSSSSSSSSSSSSSSSSSSSSSSSSSSSSSSSSSSSSSSSSSDDDDDDDDDDDDDDDDDDDDDDDDDDDDDDDDDDDDDDDDDDDDDDDDDDDDDDDDDDDDDDDDDDDDDDDDDDDDDDDDDDDDDDDDDDDDDDDDDDDDDDDDDDDDDDDDDDDDDDDDDDDDDDDDDDDDDDDDDDDDDDDDDDDDDDDDDDDDDDDDDDDDDDDDDDDDDDDDDDDDDDDDDDDDDDDDDDDDDDDDDDDDDDDDDDDDDDDDDDDDDDDDDDDDDD…	8	[0.88, 1.0, 1.0, 0.75, 1.0, 0.75, 0.88, 0.88, 0.88, 0.88, 0.75, 0.88, 0.88, 0.88, 0.75, 0.75, 0.63, 0.75, 0.75, 0.63, 0.63, 0.5, 0.5, 0.5, 0.5, 0.5, 0.38, 0.63, 0.63, 0.75, 0.63, 0.75, 0.63, 0.88, 0.88, 0.88, 0.88, 0.75, 0.5, 0.38, 0.38, 0.38, 0.38, 0.5, 0.38, 0.38, 0.5, 0.38, 0.5, 0.63, 0.63, 0.63, 0.75, 0.63, 0.63, 0.75, 0.63, 0.5, 0.5, 0.5, 0.5, 0.38, 0.25, 0.25, 0.13, 0.13, 0.13, 0.13, 0.13, …	mobidb-lite	[[1, 21], [170, 823], [987, 1021], [1089, 1127], [1224, 1251], [1340, 1511]]
111	XP_019845160.1	DDDDDDDDDDDDDDDDDDDDSSSSSSSSSSSSSSSSSSSSSSSSSSSSSSSSSSSSSSSSSSSSSSSSSSSSSSSSSSSSSSSSSSSSSSSSSSSSSSSSSSSSSSSSSSSSSSSSSSSSSSSSSSSSSSSSSSSSSSSSSSSSSSSSSSSSSSSSSSSSSSSSSSDDDDDDDDDDDDDDDDDDDDDDDDDDDDDDDDDDDDDDDDDDDDDDDDDDDDDDDDDDDDDDDDDDDDDDDDDDDDDDDDDDDDDDDDDDDDDDDDDDDDDDDDDDDDDDDDDDDDDDDDDDDDDDDDDDDDDDDDDDDDDDDDDDDDDDDDDDDDDDDDDDDDDDDDDDDDDDDDDDDDDDDDDDDDDDDDDDDDDDDDDDDDDDDDDDDDDDDDDDDDDDDDDDDDDDDDD…	8	[0.88, 1.0, 1.0, 0.63, 1.0, 0.75, 0.88, 0.88, 0.88, 0.88, 0.75, 0.88, 0.88, 1.0, 0.88, 0.75, 0.63, 0.75, 0.75, 0.63, 0.5, 0.5, 0.5, 0.5, 0.5, 0.63, 0.75, 0.75, 0.88, 0.88, 0.88, 0.75, 0.88, 1.0, 1.0, 1.0, 0.75, 0.75, 0.63, 0.38, 0.38, 0.38, 0.38, 0.38, 0.38, 0.38, 0.5, 0.38, 0.5, 0.5, 0.63, 0.63, 0.75, 0.63, 0.63, 0.75, 0.63, 0.5, 0.5, 0.5, 0.5, 0.25, 0.25, 0.25, 0.25, 0.25, 0.13, 0.13, 0.13, 0.1…	mobidb-lite	[[1, 20], [167, 1019], [1115, 1164], [1184, 1215], [1414, 1436], [1461, 1490], [1556, 1735]]
112	XP_316086.4	SSSSSSSSSSSSSSSSSSSSSSSSSSSSSSSSSSSSSSSSSSSSSSSSSSSSSSSSSSSSSSSSSSSSSSSSSSSSSSSSSSSSSSSSSSSSSSSSSSSSSSSSSSSSSSSSSSSSSSSSSSSSSSSSSSSSSSSSSSSSSSSSSSSSSSSSSSSSSSSSSSSSSSSSSSSSSDDDDDDDDDDDDDDDDDDDDDDDDDDDDDDDDDDDDDDDDDDDDDDDDDDDDDDDDDDDDDDDDDDDDDDDDDDDDDDDDDDDDDDDDDDDDDDDDDDDDDDDDDDDDDDDDDDDDDDDDDDDDDDDDDDDDDDDDDDDDDDDDDDDDDDDDDDDDDDDDDDDDDDDDDDDDDDDDDDDDDDDDDDDDDDDDDDDDDDDDDDDDDDDDDDDDDDDDDDDDDDDDDD…	8	[0.75, 0.88, 0.88, 0.63, 0.88, 0.63, 0.75, 0.75, 0.75, 0.75, 0.88, 0.88, 0.88, 0.88, 0.63, 0.75, 0.75, 0.63, 0.38, 0.38, 0.38, 0.38, 0.38, 0.38, 0.38, 0.38, 0.38, 0.38, 0.5, 0.63, 0.63, 0.38, 0.38, 0.25, 0.25, 0.25, 0.38, 0.38, 0.25, 0.38, 0.38, 0.38, 0.38, 0.38, 0.38, 0.38, 0.5, 0.63, 0.63, 0.63, 0.75, 0.63, 0.63, 0.63, 0.63, 0.63, 0.63, 0.63, 0.63, 0.5, 0.38, 0.25, 0.13, 0.0, 0.0, 0.0, 0.0, 0.0…	mobidb-lite	[[174, 964], [994, 1104], [1147, 1366]]
113	XP_003489501.1	SSSSSSSSSSSSSSSSSSSSSSSSSSSSSSSSSSSSSSSSSSSSSSSSSSSSSSSSSSSSSSSSSSSSSSSSSSSSSSSSSSSSSSSSSSSSSSSSSSSSSSSSSSSSSSSSSSSSSSSSSSSSSSSSSSSSSSSSSSSSSSSSDDDDDDDDDDDDDDDDDDDDDDDDDDDDDDDDDDDDDDDDDDDDDDDDDDDDDDDDDDDDDDDDDDDDDDDDDDDDDDDDDDDDDDDDDDDDDDDDDDDDDDDDDDDDDDDDDDDDDDDDDDDDDDDDDDDDDDDDDDDDDDDDDDDDDDDDDDDDDDDDDDDDDDDDDDDDDDDDDDDDDDDDDDDDDDDDDDDDDDDDDDDDDDDDDDDDDDDDDDDDDDDDDDDDDDDDDDDDDDDDDDDDDDDDDDDDDDD…	8	[0.75, 0.88, 0.88, 0.75, 0.88, 0.63, 0.63, 0.75, 0.75, 0.75, 0.63, 0.88, 0.88, 0.88, 0.88, 0.75, 0.5, 0.63, 0.5, 0.5, 0.38, 0.38, 0.38, 0.13, 0.13, 0.13, 0.13, 0.25, 0.25, 0.25, 0.25, 0.25, 0.38, 0.38, 0.38, 0.5, 0.38, 0.38, 0.38, 0.5, 0.5, 0.38, 0.38, 0.38, 0.38, 0.5, 0.38, 0.38, 0.25, 0.25, 0.25, 0.25, 0.25, 0.25, 0.13, 0.25, 0.13, 0.13, 0.0, 0.0, 0.0, 0.0, 0.0, 0.0, 0.0, 0.0, 0.0, 0.0, 0.0, 0.…	mobidb-lite	[[145, 559], [613, 1056]]
114	XP_021696633.1	SSSSSSSSSSSSSSSSSSSSSSSSSSSSSSSSSSSSSSSSSSSSSSSSSSSSSSSSSSSSSSSSSSSSSSSSSSSSSSSSSSSSSSSSSSSSSSSSSSSSSSSSSSSSSSSSSSSSSSSSSSSSSSSSSSSSSSSSSSSSSSSSSSSSDDDDDDDDDDDDDDDDDDDDDDDDDDDDDDDDDDDDDDDDDDDDDDDDDDDDDDDDDDDDDDDDDDDDDDDDDDDDDDDDDDDDDDDDDDDDDDDDDDDDDDDDDDDDDDDDDDDDDDDDDDDDDDDDDDDDDDDDDDDDDDDDDDDDDDDDDDDDDDDDDDDDDDDDDDDDDDDDDDDDDDDDDDDDDDDDDDDDDDDDDDDDDDDDDDDDDDDDDDDDDDDDDDDDDDDDDDDDDDDDDDDDDDDDDDD…	8	[0.88, 1.0, 1.0, 0.75, 1.0, 0.75, 0.75, 0.88, 0.88, 0.88, 0.88, 0.88, 0.88, 0.88, 0.88, 0.88, 0.75, 0.75, 0.5, 0.38, 0.5, 0.5, 0.5, 0.5, 0.5, 0.5, 0.5, 0.63, 0.63, 0.63, 0.63, 0.63, 0.63, 0.63, 0.63, 0.38, 0.38, 0.38, 0.38, 0.38, 0.63, 0.5, 0.5, 0.5, 0.5, 0.5, 0.63, 0.75, 0.75, 0.75, 0.88, 0.75, 0.75, 0.75, 0.75, 0.75, 0.75, 0.75, 0.75, 0.5, 0.5, 0.5, 0.5, 0.13, 0.13, 0.13, 0.13, 0.13, 0.25, 0.25…	mobidb-lite	[[149, 1133], [1153, 1182], [1288, 1432]]
115	XP_029709801.1	SSSSSSSSSSSSSSSSSSSSSSSSSSSSSSSSSSSSSSSSSSSSSSSSSSSSSSSSSSSSSSSSSSSSSSSSSSSSSSSSSSSSSSSSSSSSSSSSSSSSSSSSSSSSSSSSSSSSSSSSSSSSSSSSSSSSSSSSSSSSSSSSSDDDDDDDDDDDDDDDDDDDDDDDDDDDDDDDDDDDDDDDDDDDDDDDDDDDDDDDDDDDDDDDDDDDDDDDDDDDDDDDDDDDDDDDDDDDDDDDDDDDDDDDDDDDDDDDDDDDDDDDDDDDDDDDDDDDDDDDDDDDDDDDDDDDDDDDDDDDDDDDDDDDDDDDDDDDDDDDDDDDDDDDDDDDDDDDDDDDDDDDDDDDDDDDDDDDDDDDDDDDDDDDDDDDDDDDDDDDDDDDDDDDDDDDDDDDDDD…	8	[0.88, 1.0, 1.0, 0.75, 1.0, 0.75, 0.75, 0.88, 0.88, 0.88, 0.88, 0.88, 0.88, 0.88, 0.88, 0.88, 0.75, 0.75, 0.63, 0.38, 0.5, 0.5, 0.5, 0.5, 0.5, 0.5, 0.5, 0.63, 0.63, 0.63, 0.63, 0.63, 0.63, 0.63, 0.63, 0.5, 0.5, 0.5, 0.5, 0.5, 0.5, 0.5, 0.5, 0.5, 0.63, 0.63, 0.63, 0.75, 0.75, 0.75, 0.88, 0.75, 0.75, 0.75, 0.75, 0.75, 0.75, 0.75, 0.75, 0.5, 0.5, 0.5, 0.5, 0.13, 0.13, 0.13, 0.13, 0.13, 0.25, 0.13, 0…	mobidb-lite	[[146, 1111], [1138, 1165], [1194, 1225], [1275, 1417]]
116	XP_017887269.1	DDDDDDDDDDDDDDDDDDDDSSSSSSSSSSSSSSSSSSSSSSSSSSSSSSSSSSSSSSSSSSSSSSSSSSSSSSSSSSSSSSSSSSSSSSSSSSSSSSSSSSSSSSSSSSSSSSSSSSSSSSSSSSSSSSSSSSSSSSSSSSSDDDDDDDDDDDDDDDDDDDDDDDDDDDDDDDDDDDDDDDDDDDDDDDDDDDDDDDDDDDDDDDDDDDDDDDDDDDDDDDDDDDDDDDDDDDDDDDDDDDDDDDDDDDDDDDDDDDDDDDDDDDDDDDDDDDDDDDDDDDDDDDDDDDDDDDDDDDDDDDDDDDDDDDDDDDDDDDDDDDDDDDDDDDDDDDDDDDDDDDDDDDDDDDDDDDDDDDDDDDDDDDDDDDDDDDDDDDDDDDDDDDDDDDDDDDDDDDD…	8	[0.75, 0.88, 0.88, 0.75, 0.88, 0.63, 0.63, 0.75, 0.88, 0.88, 0.75, 1.0, 1.0, 1.0, 1.0, 0.88, 0.63, 0.75, 0.63, 0.63, 0.5, 0.5, 0.5, 0.25, 0.25, 0.25, 0.25, 0.25, 0.25, 0.38, 0.25, 0.25, 0.38, 0.38, 0.38, 0.38, 0.38, 0.38, 0.38, 0.38, 0.38, 0.38, 0.38, 0.38, 0.38, 0.38, 0.38, 0.38, 0.38, 0.38, 0.38, 0.38, 0.38, 0.38, 0.25, 0.38, 0.38, 0.25, 0.25, 0.25, 0.25, 0.25, 0.13, 0.13, 0.13, 0.13, 0.13, 0.1…	mobidb-lite	[[1, 20], [144, 557], [601, 1061]]
117	XP_017766902.1	SSSSSSSSSSSSSSSSSSSSSSSSSSSSSSSSSSSSSSSSSSSSSSSSSSSSSSSSSSSSSSSSSSSSSSSSSSSSSSSSSSSSSSSSSSSSSSSSSSSSSSSSSSSSSSSSSSSSSSSSSSSSSSSSSSSSSSSSSSSSSSDDDDDDDDDDDDDDDDDDDDDDDDDDDDDDDDDDDDDDDDDDDDDDDDDDDDDDDDDDDDDDDDDDDDDDDDDDDDDDDDDDDDDDDDDDDDDDDDDDDDDDDDDDDDDDDDDDDDDDDDDDDDDDDDDDDDDDDDDDDDDDDDDDDDDDDDDDDDDDDDDDDDDDDDDDDDDDDDDDDDDDDDDDDDDDDDDDDDDDDDDDDDDDDDDDDDDDDDDDDDDDDDDDDDDDDDDDDDDDDDDDDDDDDDDDDDDDDDD…	8	[0.75, 0.88, 0.88, 0.75, 0.88, 0.63, 0.63, 0.75, 0.75, 0.75, 0.63, 0.88, 0.88, 0.88, 0.88, 0.75, 0.5, 0.63, 0.5, 0.5, 0.38, 0.38, 0.38, 0.13, 0.13, 0.13, 0.25, 0.25, 0.25, 0.25, 0.25, 0.25, 0.38, 0.38, 0.38, 0.5, 0.38, 0.38, 0.38, 0.5, 0.5, 0.38, 0.38, 0.38, 0.38, 0.38, 0.38, 0.38, 0.38, 0.25, 0.25, 0.25, 0.25, 0.25, 0.13, 0.25, 0.13, 0.13, 0.13, 0.13, 0.13, 0.13, 0.0, 0.0, 0.0, 0.0, 0.0, 0.0, 0.…	mobidb-lite	[[143, 555], [598, 1057]]
118	XP_017789008.1	SSSSSSSSSSSSSSSSSSSSSSSSSSSSSSSSSSSSSSSSSSSSSSSSSSSSSSSSSSSSSSSSSSSSSSSSSSSSSSSSSSSSSSSSSSSSSSSSSSSSSSSSSSSSSSSSSSSSSSSSSSSSSSSSSSSSSSSSSSSSSSSDDDDDDDDDDDDDDDDDDDDDDDDDDDDDDDDDDDDDDDDDDDDDDDDDDDDDDDDDDDDDDDDDDDDDDDDDDDDDDDDDDDDDDDDDDDDDDDDDDDDDDDDDDDDDDDDDDDDDDDDDDDDDDDDDDDDDDDDDDDDDDDDDDDDDDDDDDDDDDDDDDDDDDDDDDDDDDDDDDDDDDDDDDDDDDDDDDDDDDDDDDDDDDDDDDDDDDDDDDDDDDDDDDDDDDDDDDDDDDDDDDDDDDDDDDDDDDDD…	8	[0.75, 0.88, 0.88, 0.75, 0.88, 0.63, 0.63, 0.75, 0.75, 0.75, 0.63, 0.88, 0.88, 0.88, 0.88, 0.75, 0.5, 0.63, 0.5, 0.5, 0.38, 0.38, 0.38, 0.13, 0.13, 0.13, 0.13, 0.25, 0.25, 0.25, 0.25, 0.25, 0.38, 0.38, 0.38, 0.5, 0.38, 0.38, 0.38, 0.5, 0.5, 0.38, 0.25, 0.25, 0.25, 0.25, 0.25, 0.38, 0.25, 0.25, 0.25, 0.25, 0.25, 0.25, 0.13, 0.25, 0.25, 0.13, 0.13, 0.13, 0.13, 0.13, 0.0, 0.0, 0.0, 0.0, 0.0, 0.0, 0.…	mobidb-lite	[[144, 556], [597, 1056]]
119	KOX68470.1	SSSSSSSSSSSSSSSSSSSSSSSSSSSSSSSSSSSSSSSSSSSSSSSSSSSSSSSSSSSSSSSSSSSSSSSSSSSSSSSSSSSSSSSSSSSSSSSSSSSSSSSSSSSSSSSSSSSSSSSSSSSSSSSSSSSSSSSSSSSSSSSSSSDDDDDDDDDDDDDDDDDDDDDDDDDDDDDDDDDDDDDDDDDDDDDDDDDDDDDDDDDDDDDDDDDDDDDDDDDDDDDDDDDDDDDDDDDDDDDDDDDDDDDDDDDDDDDDDDDDDDDDDDDDDDDDDDDDDDDDDDDDDDDDDDDDDDDDDDDDDDDDDDDDDDDDDDDDDDDDDDDDDDDDDDDDDDDDDDDDDDDDDDDDDDDDDDDDDDDDDDDDDDDDDDDDDDDDDDDDDDDDDDDDDDDDDDDDDDD…	8	[0.75, 0.88, 0.88, 0.75, 0.88, 0.63, 0.63, 0.75, 0.75, 0.75, 0.63, 0.88, 0.88, 0.88, 0.88, 0.75, 0.5, 0.63, 0.5, 0.5, 0.38, 0.38, 0.38, 0.13, 0.13, 0.13, 0.13, 0.25, 0.25, 0.25, 0.25, 0.25, 0.38, 0.38, 0.38, 0.5, 0.38, 0.38, 0.38, 0.5, 0.5, 0.38, 0.38, 0.38, 0.38, 0.5, 0.38, 0.38, 0.25, 0.25, 0.25, 0.25, 0.25, 0.25, 0.13, 0.13, 0.13, 0.13, 0.0, 0.0, 0.0, 0.0, 0.0, 0.0, 0.0, 0.0, 0.0, 0.0, 0.0, 0.…	mobidb-lite	[[147, 556], [600, 1055]]
120	XP_031849693.1	SSSSSSSSSSSSSSSSSSSSSSSSSSSSSSSSSSSSSSSSSSSSSSSSSSSSSSSSSSSSSSSSSSSSSSSSSSSSSSSSSSSSSSSSSSSSSSSSSSSSSSSSSSSSSSSSSSSSSSSSSSSSSSSSSSSSSSSSSSSSSSSDDDDDDDDDDDDDDDDDDDDDDDDDDDDDDDDDDDDDDDDDDDDDDDDDDDDDDDDDDDDDDDDDDDDDDDDDDDDDDDDDDDDDDDDDDDDDDDDDDDDDDDDDDDDDDDDDDDDDDDDDDDDDDDDDDDDDDDDDDDDDDDDDDDDDDDDDDDDDDDDDDDDDDDDDDDDDDDDDDDDDDDDDDDDDDDDDDDDDDDDDDDDDDDDDDDDDDDDDDDDDDDDDDDDDDDDDDDDDDDDDDDDDDDDDDDDDDDD…	8	[0.75, 0.88, 0.88, 0.75, 0.88, 0.63, 0.63, 0.75, 0.75, 0.75, 0.63, 0.88, 0.88, 1.0, 1.0, 0.88, 0.75, 0.75, 0.63, 0.5, 0.5, 0.5, 0.5, 0.25, 0.13, 0.25, 0.25, 0.25, 0.25, 0.38, 0.25, 0.25, 0.38, 0.38, 0.38, 0.5, 0.38, 0.38, 0.38, 0.5, 0.5, 0.38, 0.38, 0.38, 0.38, 0.38, 0.38, 0.38, 0.38, 0.38, 0.38, 0.38, 0.38, 0.38, 0.13, 0.25, 0.25, 0.13, 0.13, 0.13, 0.13, 0.13, 0.0, 0.0, 0.0, 0.0, 0.0, 0.0, 0.0, …	mobidb-lite	[[144, 553], [596, 1054]]
121	XP_015435932.1	SSSSSSSSSSSSSSSSSSSSSSSSSSSSSSSSSSSSSSSSSSSSSSSSSSSSSSSSSSSSSSSSSSSSSSSSSSSSSSSSSSSSSSSSSSSSSSSSSSSSSSSSSSSSSSSSSSSSSSSSSSSSSSSSSSSSSSSSSSSSSSDDDDDDDDDDDDDDDDDDDDDDDDDDDDDDDDDDDDDDDDDDDDDDDDDDDDDDDDDDDDDDDDDDDDDDDDDDDDDDDDDDDDDDDDDDDDDDDDDDDDDDDDDDDDDDDDDDDDDDDDDDDDDDDDDDDDDDDDDDDDDDDDDDDDDDDDDDDDDDDDDDDDDDDDDDDDDDDDDDDDDDDDDDDDDDDDDDDDDDDDDDDDDDDDDDDDDDDDDDDDDDDDDDDDDDDDDDDDDDDDDDDDDDDDDDDDDDDDD…	8	[0.75, 0.88, 0.88, 0.75, 0.88, 0.63, 0.63, 0.75, 0.75, 0.75, 0.63, 0.88, 0.88, 0.88, 0.88, 0.75, 0.63, 0.63, 0.5, 0.5, 0.38, 0.38, 0.38, 0.13, 0.13, 0.13, 0.13, 0.25, 0.25, 0.38, 0.25, 0.25, 0.38, 0.38, 0.38, 0.5, 0.38, 0.38, 0.5, 0.63, 0.5, 0.25, 0.25, 0.25, 0.25, 0.38, 0.38, 0.38, 0.25, 0.25, 0.25, 0.25, 0.25, 0.25, 0.13, 0.25, 0.13, 0.13, 0.13, 0.13, 0.13, 0.13, 0.0, 0.0, 0.0, 0.0, 0.0, 0.0, 0…	mobidb-lite	[[143, 554], [615, 647], [676, 1047]]
122	XP_025265231.1	SSSSSSSSSSSSSSSSSSSSSSSSSSSSSSSSSSSSSSSSSSSSSSSSSSSSSSSSSSSSSSSSSSSSSSSSSSSSSSSSSSSSSSSSSSSSSSSSSSSSSSSSSSSSSSSSSSSSSSSSSSSSSSSSSSSSSSSSSSSSSSSSSSSSSDDDDDDDDDDDDDDDDDDDDDDDDDDDDDDDDDDDDDDDDDDDDDDDDDDDDDDDDDDDDDDDDDDDDDDDDDDDDDDDDDDDDDDDDDDDDDDDDDDDDDDDDDDDDDDDDDDDDDDDDDDDDDDDDDDDDDDDDDDDDDDDDDDDDDDDDDDDDDDDDDDDDDDDDDDDDDDDDDDDDDDDDDDDDDDDDDDDDDDDDDDDDDDDDDDDDDDDDDDDDDDDDDDDDDDDDDDDDDDDDDDDDDDDDDD…	8	[0.75, 0.88, 0.88, 0.75, 0.88, 0.63, 0.63, 0.75, 0.75, 0.75, 0.63, 0.88, 0.88, 0.88, 0.75, 0.75, 0.5, 0.63, 0.5, 0.5, 0.38, 0.38, 0.38, 0.13, 0.13, 0.13, 0.13, 0.13, 0.25, 0.25, 0.13, 0.13, 0.25, 0.25, 0.25, 0.25, 0.38, 0.38, 0.38, 0.38, 0.25, 0.25, 0.13, 0.25, 0.25, 0.25, 0.25, 0.25, 0.25, 0.25, 0.25, 0.25, 0.25, 0.25, 0.13, 0.13, 0.13, 0.13, 0.13, 0.13, 0.13, 0.13, 0.13, 0.0, 0.0, 0.0, 0.0, 0.0…	mobidb-lite	[[150, 599], [632, 1077]]
123	XP_018403312.1	SSSSSSSSSSSSSSSSSSSSSSSSSSSSSSSSSSSSSSSSSSSSSSSSSSSSSSSSSSSSSSSSSSSSSSSSSSSSSSSSSSSSSSSSSSSSSSSSSSSSSSSSSSSSSSSSSSSSSSSSSSSSSSSSSSSSSSSSSSSSSSSSSSSSSSSSSSSSSSSSSSSSSSSSSSSDDDDDDDDDDDDDDDDDDDDDDDDDDDDDDDDDDDDDDDDDDDDDDDDDDDDDDDDDDDDDDDDDDDDDDDDDDDDDDDDDDDDDDDDDDDDDDDDDDDDDDDDDDDDDDDDDDDDDDDDDDDDDDDDDDDDDDDDDDDDDDDDDDDDDDDDDDDDDDDDDDDDDDDDDDDDDDDDDDDDDDDDDDDDDDDDDDDDDDDDDDDDDDDDDDDDDDDDDDDDDDDDDDDD…	8	[0.75, 0.88, 0.88, 0.75, 0.88, 0.63, 0.63, 0.88, 0.88, 0.88, 0.88, 1.0, 1.0, 1.0, 0.88, 0.88, 0.63, 0.75, 0.63, 0.5, 0.5, 0.5, 0.5, 0.25, 0.25, 0.25, 0.25, 0.25, 0.25, 0.25, 0.25, 0.25, 0.38, 0.25, 0.25, 0.38, 0.38, 0.38, 0.5, 0.63, 0.63, 0.5, 0.38, 0.5, 0.38, 0.5, 0.5, 0.5, 0.5, 0.38, 0.38, 0.38, 0.38, 0.38, 0.25, 0.25, 0.25, 0.25, 0.25, 0.25, 0.25, 0.25, 0.25, 0.25, 0.13, 0.13, 0.13, 0.13, 0.13…	mobidb-lite	[[172, 623], [753, 1099]]
124	XP_018309915.1	SSSSSSSSSSSSSSSSSSSSSSSSSSSSSSSSSSSSSSSSSSSSSSSSSSSSSSSSSSSSSSSSSSSSSSSSSSSSSSSSSSSSSSSSSSSSSSSSSSSSSSSSSSSSSSSSSSSSSSSSSSSSSSSSSSSSSSSSSSSSSSSSSSSSSSSSSSSDDDDDDDDDDDDDDDDDDDDDDDDDDDDDDDDDDDDDDDDDDDDDDDDDDDDDDDDDDDDDDDDDDDDDDDDDDDDDDDDDDDDDDDDDDDDDDDDDDDDDDDDDDDDDDDDDDDDDDDDDDDDDDDDDDDDDDDDDDDDDDDDDDDDDDDDDDDDDDDDDDDDDDDDDDDDDDDDDDDDDDDDDDDDDDDDDDDDDDDDDDDDDDDDDDDDDDDDDDDDDDDDDDDDDDDDDDDDDDDDDDDD…	8	[0.75, 0.88, 0.88, 0.75, 0.88, 0.63, 0.63, 0.75, 0.75, 0.75, 0.75, 0.88, 0.88, 0.88, 0.75, 0.75, 0.63, 0.63, 0.5, 0.5, 0.38, 0.38, 0.38, 0.25, 0.25, 0.13, 0.13, 0.25, 0.25, 0.25, 0.13, 0.25, 0.13, 0.13, 0.5, 0.5, 0.5, 0.63, 0.75, 0.75, 0.75, 0.75, 0.75, 0.75, 0.63, 0.75, 0.63, 0.63, 0.63, 0.5, 0.25, 0.25, 0.25, 0.25, 0.13, 0.13, 0.13, 0.13, 0.13, 0.13, 0.13, 0.13, 0.13, 0.13, 0.0, 0.0, 0.0, 0.0, …	mobidb-lite	[[156, 598], [645, 665], [679, 1086]]
125	XP_015514421.1	SSSSSSSSSSSSSSSSSSSSSSSSSSSSSSSSSSSSSSSSSSSSSSSSSSSSSSSSSSSSSSSSSSSSSSSSSSSSSSSSSSSSSSSSSSSSSSSSSSSSSSSSSSSSSSSSSSSSSSSSSSSSSSSSSSSSSSSSSSSSSSSSSSSSSSSSSSSSSSSSSSSSSSDDDDDDDDDDDDDDDDDDDDDDDDDDDDDDDDDDDDDDDDDDDDDDDDDDDDDDDDDDDDDDDDDDDDDDDDDDDDDDDDDDDDDDDDDDDDDDDDDDDDDDDDDDDDDDDDDDDDDDDDDDDDDDDDDDDDDDDDDDDDDDDDDDDDDDDDDDDDDDDDDDDDSSSSSSSSSSSSSSDDDDDDDDDDDDDDDDDDDDDDDDDDDDDDDDDDDDDDDDDDDDDDDDDDDDDDD…	8	[0.88, 1.0, 1.0, 0.88, 1.0, 0.75, 0.75, 0.88, 0.88, 0.88, 0.75, 1.0, 1.0, 1.0, 0.88, 0.88, 0.63, 0.75, 0.63, 0.5, 0.38, 0.38, 0.38, 0.25, 0.25, 0.25, 0.25, 0.25, 0.25, 0.25, 0.25, 0.25, 0.38, 0.38, 0.38, 0.13, 0.25, 0.25, 0.25, 0.25, 0.38, 0.38, 0.38, 0.38, 0.38, 0.38, 0.38, 0.38, 0.38, 0.38, 0.38, 0.38, 0.38, 0.38, 0.38, 0.38, 0.25, 0.38, 0.38, 0.25, 0.25, 0.25, 0.25, 0.13, 0.13, 0.13, 0.13, 0.1…	mobidb-lite	[[167, 330], [345, 619], [674, 1097]]
126	XP_012251385.1	SSSSSSSSSSSSSSSSSSSSSSSSSSSSSSSSSSSSSSSSSSSSSSSSSSSSSSSSSSSSSSSSSSSSSSSSSSSSSSSSSSSSSSSSSSSSSSSSSSSSSSSSSSSSSSSSSSSSSSSSSSSSSSSSSSSSSSSSSSSSSSSDDDDDDDDDDDDDDDDDDDDDDDDDDDDDDDDDDDDDDDDDDDDDDDDDDDDDDDDDDDDDDDDDDDDDDDDDDDDDDDDDDDDDDDDDDDDDDDDDDDDDDDDDDDDDDDDDDDDDDDDDDDDDDDDDDDDDDDDDDDDDDDDDDDDDDDDDDDDDDDDDDDDDDDDDDDDDDDDDDDDDDDDDSSSSSSSSSSSSDDDDDDDDDDDDDDDDDDDDDDDDDDDDDDDDDDDDDDDDDDDDDDDDDDDDDDDDDDD…	8	[0.75, 0.88, 0.88, 0.75, 0.88, 0.63, 0.63, 0.75, 0.88, 0.88, 0.75, 1.0, 1.0, 1.0, 0.88, 0.88, 0.75, 0.75, 0.63, 0.5, 0.38, 0.38, 0.38, 0.25, 0.25, 0.25, 0.25, 0.25, 0.25, 0.13, 0.13, 0.13, 0.13, 0.13, 0.13, 0.13, 0.25, 0.25, 0.25, 0.38, 0.38, 0.38, 0.38, 0.38, 0.25, 0.38, 0.38, 0.5, 0.5, 0.5, 0.5, 0.5, 0.5, 0.5, 0.38, 0.38, 0.25, 0.38, 0.38, 0.25, 0.25, 0.25, 0.25, 0.13, 0.13, 0.13, 0.13, 0.13, 0…	mobidb-lite	[[144, 328], [341, 646], [743, 1130]]
127	XP_026329966.1	SSSSSSSSSSSSSSSSSSSSSSSSSSSSSSSSSSSSSSSSSSSSSSSSSSSSSSSSSSSSSSSSSSSSSSSSSSSSSSSSSSSSSSSSSSSSSSSSSSSSSSSSSSSSSSSSSSSSSSSSSSSSDDDDDDDDDDDDDDDDDDDDDDDDDDDDDDDDDDDDDDDDDDDDDDDDDDDDDDDDDDDDDDDDDDDDDDDDDDDDDDDDDDDDDDDDDDDDDDDDDDDDDDDDDDDDDDDDDDDDDDDDDDDDDDDDDDDDDDDDDDDDDDDDDDDDDDDDDDDDDDDDDDDDDDDDDDDDDDDDDDDDDDDDDDDDDDDDDDDDDDDDDDDDDDDDDDDDDDDDDDDDDDDDDDDDDDDDDDDDDDDDDDDDDDDDDDDDDDDDDDDDDDDDDDDDDDDDDDD…	8	[0.88, 1.0, 1.0, 0.88, 1.0, 0.75, 0.88, 0.88, 0.88, 0.75, 0.75, 0.75, 0.88, 0.63, 0.5, 0.63, 0.63, 0.63, 0.5, 0.5, 0.5, 0.38, 0.38, 0.25, 0.25, 0.25, 0.25, 0.38, 0.5, 0.63, 0.5, 0.5, 0.5, 0.5, 0.5, 0.38, 0.38, 0.25, 0.25, 0.38, 0.38, 0.38, 0.38, 0.63, 0.63, 0.75, 0.75, 0.63, 0.63, 0.75, 0.75, 0.75, 0.63, 0.63, 0.63, 0.63, 0.63, 0.5, 0.5, 0.38, 0.38, 0.25, 0.25, 0.25, 0.13, 0.13, 0.13, 0.25, 0.25,…	mobidb-lite	[[125, 1043]]
128	XP_023934989.1	SSSSSSSSSSSSSSSSSSSSSSSSSSSSSSSSSSSSSSSSSSSSSSSSSSSSSSSSSSSSSSSSSSSSSSSSSSSSSSSSSSSSSSSSSSSSSSSSSSSSSSSSSSSSSSSSSSSSSSSSSSSSSSSSSSSSSDDDDDDDDDDDDDDDDDDDDDDDDDDDDDDDDDDDDDDDDDDDDDDDDDDDDDDDDDDDDDDDDDDDDDDDDDDDDDDDDDDDDDDDDDDDDDDDDDDDDDDDDDDDDDDDDDDDDDDDDDDDDDDDDDDDDDDDDDDDDDDDDDDDDDDDDDDDDDDDDDDDDDDDDDDDDDDDDDDDDDDDDDDDDDDDDDDDDDDDDDDDDDDDDDDDDDDDDDDDDDDDDDDDDDDDDDDDDDDDDDDDDDDDDDDDDDDDDDDDDDDDDDD…	8	[0.88, 1.0, 1.0, 0.88, 1.0, 0.75, 0.88, 0.88, 0.88, 0.75, 0.75, 0.75, 0.88, 0.63, 0.63, 0.63, 0.63, 0.63, 0.5, 0.5, 0.5, 0.38, 0.38, 0.25, 0.25, 0.25, 0.25, 0.38, 0.5, 0.63, 0.5, 0.5, 0.38, 0.5, 0.5, 0.5, 0.5, 0.38, 0.38, 0.38, 0.38, 0.38, 0.38, 0.5, 0.63, 0.75, 0.75, 0.63, 0.63, 0.75, 0.75, 0.63, 0.63, 0.63, 0.63, 0.63, 0.63, 0.5, 0.5, 0.38, 0.38, 0.38, 0.25, 0.25, 0.25, 0.13, 0.13, 0.25, 0.25, …	mobidb-lite	[[134, 1090]]
129	XP_014370983.1	SSSSSSSSSSSSSSSSSSSSSSSSSSSSSSSSSSSSSSSSSSSSSSSSSSSSSSSSSSSSSSSSSSSSSSSSSSSSSSSSSSSSSSSSSSSSSSSSSSSSSSSSSSSSSSSSSSSSSSSSSSDDDDDDDDDDDDDDDDDDDDDDDDDDDDDDDDDDDDDDDDDDDDDDDDDDDDDDDDDDDDDDDDDDDDDDDDDDDDDDDDDDDDDDDDDDDDDDDDDDDDDDDDDDDDDDDDDDDDDDDDDDDDDDDDDDDDDDDDDDDDDDDDDDDDDDDDDDDDDDDDDDDDDDDDDDDDDDDDDDDDDDDDDDDDDDDDDDDDDDDDDDDDDDDDDDDDDDDDDDDDDDDDDDDDDDDDDDDDDDDDDDDDDDDDDDDDDDDDDDDDDDDDDDDDDDDDDDDDD…	8	[0.88, 1.0, 1.0, 0.88, 1.0, 0.75, 0.88, 0.88, 0.88, 0.75, 0.75, 0.75, 0.88, 0.63, 0.63, 0.63, 0.63, 0.63, 0.38, 0.38, 0.38, 0.38, 0.38, 0.25, 0.25, 0.25, 0.25, 0.25, 0.38, 0.63, 0.5, 0.5, 0.5, 0.5, 0.38, 0.25, 0.25, 0.25, 0.25, 0.38, 0.38, 0.5, 0.5, 0.63, 0.63, 0.75, 0.75, 0.63, 0.63, 0.75, 0.75, 0.75, 0.63, 0.63, 0.63, 0.63, 0.63, 0.5, 0.5, 0.5, 0.38, 0.38, 0.25, 0.25, 0.13, 0.13, 0.13, 0.25, 0.…	mobidb-lite	[[123, 914], [945, 1199]]
130	XP_013180549.1	SSSSSSSSSSSSSSSSSSSSSSSSSSSSSSSSSSSSSSSSSSSSSSSSSSSSSSSSSSSSSSSSSSSSSSSSSSSSSSSSSSSSSSSSSSSSSSSSSSSSSSSSSSSSSSSSSSSSSSSSSSDDDDDDDDDDDDDDDDDDDDDDDDDDDDDDDDDDDDDDDDDDDDDDDDDDDDDDDDDDDDDDDDDDDDDDDDDDDDDDDDDDDDDDDDDDDDDDDDDDDDDDDDDDDDDDDDDDDDDDDDDDDDDDDDDDDDDDDDDDDDDDDDDDDDDDDDDDDDDDDDDDDDDDDDDDDDDDDDDDDDDDDDDDDDDDDDDDDDDDDDDDDDDDDDDDDDDDDDDDDDDDDDDDDDDDDDDDDDDDDDDDDDDDDDDDDDDDDDDDDDDDDDDDDDDDDDDDDDD…	8	[0.88, 1.0, 1.0, 0.88, 1.0, 0.75, 0.88, 0.88, 0.88, 0.75, 0.75, 0.75, 0.88, 0.63, 0.63, 0.63, 0.63, 0.5, 0.38, 0.38, 0.38, 0.38, 0.38, 0.25, 0.25, 0.25, 0.25, 0.25, 0.5, 0.63, 0.5, 0.5, 0.5, 0.5, 0.5, 0.38, 0.25, 0.25, 0.25, 0.38, 0.38, 0.5, 0.5, 0.63, 0.63, 0.75, 0.75, 0.63, 0.63, 0.75, 0.75, 0.75, 0.63, 0.63, 0.63, 0.63, 0.63, 0.5, 0.5, 0.5, 0.5, 0.25, 0.25, 0.25, 0.13, 0.13, 0.13, 0.25, 0.25, …	mobidb-lite	[[123, 937], [962, 1238]]
131	XP_014283745.1	SSSSSSSSSSSSSSSSSSSSSSSSSSSSSSSSSSSSSSSSSSSSSSSSSSSSSSSSSSSSSSSSSSSSSSSSSSSSSSSSSSSSSSSSSSSSSSSSSSSSSSSSSSSSSSSSSSSSSSSSSSSSSSSSSSSSSSSSSSSSDDDDDDDDDDDDDDDDDDDDDDDDDDDDDDDDDDDDDDDDDDDDDDDDDDDDDDDDDDDDDDDDDDDDDDDDDDDDDDDDDDDDDDDDDDDDDDDDDDDDDDDDDDDDDDDDDDDDDDDDDDDDDDDDDDDDDDDDDDDDDDDDDDDDDDDDDDDDDDDDDDDDDDDDDDDDDDDDDDDDDDDDDDDDDDDDDDDDDDDDDDDDDDDDDDDDDDDDDDDDDDDDDDDDDDDDDDDDDDDDDDDDDDDDDDDDDDDDDDD…	8	[0.88, 1.0, 1.0, 0.88, 0.88, 0.75, 0.88, 0.88, 0.88, 0.75, 0.75, 0.63, 0.88, 0.75, 0.5, 0.75, 0.63, 0.63, 0.38, 0.5, 0.38, 0.25, 0.38, 0.25, 0.25, 0.25, 0.38, 0.38, 0.5, 0.38, 0.38, 0.5, 0.5, 0.5, 0.38, 0.25, 0.5, 0.38, 0.38, 0.38, 0.38, 0.38, 0.38, 0.5, 0.5, 0.63, 0.63, 0.5, 0.5, 0.5, 0.5, 0.63, 0.63, 0.5, 0.63, 0.5, 0.5, 0.5, 0.5, 0.38, 0.25, 0.25, 0.25, 0.25, 0.13, 0.13, 0.13, 0.13, 0.13, 0.13…	mobidb-lite	[[141, 799], [819, 1000]]
132	XP_016662813.1	SSSSSSSSSSSSSSSSSSSSSSSSSSSSSSSSSSSSSSSSSSSSSSSSSSSSSSSSSSSSSSSSSSSSSSSSSSSSSSSSSSSSSSSSSSSSSSSSSSSSSSSSSSSSSSSSSSSSSSSSSSSSSSSSSSSSSSSSSSSSSSSSSSSSSSSSSSSSSSSSSSSSSSSSSSSSSSSSSSSSSSSSSSDDDDDDDDDDDDDDDDDDDDDDDDDDDDDDDDDDDDDDDDDDDDDDDDDDDDDDDDDDDDDDDDDDDDDDDDDDDDDDDDDDDDDDDDDDDDDDDDDDDDDDDDDDDDDDDDDDDDDDDDDDDDDDDDDDDDDDDDDDDDDDDDDDDDDDDDDDDDDDDDDDDDDDDDDDDDDDDDDDDDDDDDDDDDDDDDDDDDDDDDDDDDDDDDDDDDD…	8	[0.63, 0.75, 0.63, 0.5, 0.63, 0.38, 0.38, 0.5, 0.38, 0.38, 0.5, 0.5, 0.5, 0.5, 0.38, 0.25, 0.25, 0.13, 0.0, 0.0, 0.0, 0.0, 0.0, 0.0, 0.0, 0.0, 0.0, 0.13, 0.13, 0.13, 0.25, 0.25, 0.25, 0.25, 0.25, 0.25, 0.25, 0.13, 0.13, 0.25, 0.25, 0.25, 0.25, 0.38, 0.5, 0.63, 0.5, 0.5, 0.5, 0.5, 0.5, 0.5, 0.5, 0.5, 0.5, 0.5, 0.5, 0.25, 0.25, 0.25, 0.25, 0.25, 0.0, 0.0, 0.0, 0.0, 0.0, 0.0, 0.0, 0.0, 0.0, 0.0, 0.0…	mobidb-lite	[[187, 460], [486, 537], [573, 827]]
133	XP_002429393.1	SSSSSSSSSSSSSSSSSSSSSSSSSSSSSSSSSSSSSSSSSSSSSSSSSSSSSSSSSSSSSSSSSSSSSSSSSSSSSSSSSSSSSSSSSSSSSSSSSSSSSSSSSSSSSSSSSSSSSSSSSSSSSSSSSSSSSSSSSSSSSSSSSSSSSDDDDDDDDDDDDDDDDDDDDDDDDDDDDDDDDDDDDDDDDDDDDDDDDDDDDDDDDDDDDDDDDDDDDDDDDDDDDDDDDDDDDDDDDDDDDDDDDDDDDDDDDDDDDDDDDDDDDDDDDDDDDDDDDDDDDDDDDDDDDDDDDDDDDDDDDDDDDDDDDDDDDDDDDDDDDDDDDDDDDDDDDDDDDDDDDDDDDDDDDDDDDDDDDDDDDDDDDDDDDDDDDDDDDDDDDDDDDDDDDDDDDDDDDDD…	8	[0.75, 0.88, 0.88, 0.75, 0.88, 0.63, 0.63, 0.75, 0.63, 0.63, 0.63, 0.5, 0.75, 0.38, 0.38, 0.38, 0.38, 0.38, 0.38, 0.13, 0.13, 0.13, 0.13, 0.13, 0.13, 0.13, 0.13, 0.13, 0.13, 0.13, 0.13, 0.13, 0.13, 0.13, 0.13, 0.25, 0.25, 0.25, 0.25, 0.25, 0.25, 0.25, 0.25, 0.38, 0.38, 0.5, 0.63, 0.5, 0.5, 0.63, 0.5, 0.5, 0.5, 0.5, 0.5, 0.5, 0.5, 0.5, 0.5, 0.38, 0.25, 0.25, 0.25, 0.13, 0.13, 0.13, 0.13, 0.13, 0.1…	mobidb-lite	[[150, 641]]
134	XP_023726304.1	SSSSSSSSSSSSSSSSSSSSSSSSSSSSSSSSSSSSSSSSSSSSSSSSSSSSSSSSSSSSSSSSSSSSSSSSSSSSSSSSSSSSSSSSSSSSSSSSSSSSSSSSSSSSSSSSSSSSSSSSSSSSSSSSSSSSSSSSSSSSSSSSSDDDDDDDDDDDDDDDDDDDDDDDDDDDDDDDDDDDDDDDDDDDDDDDDDDDDDDDDDDDDDDDDDDDDDDDDDDDDDDDDDDDDDDDDDDDDDDDDDDDDDDDDDDDDDDDDDDDDDDDDDDDDDDDDDDDDDDDDDDDDDDDDDDDDDDDDDDDDDDDDDDDDDDDDDDDDDDDDDDDDDDDDDDDDDDDDDDDDDDDDDDDDDDDDDDDDDDDDDDDDDDDDDDDDDDDDDDDDDDDDDDDDDDDDDDDDDD…	8	[0.63, 0.75, 0.75, 0.63, 0.75, 0.63, 0.75, 0.63, 0.38, 0.5, 0.63, 0.5, 0.63, 0.38, 0.38, 0.38, 0.38, 0.38, 0.25, 0.13, 0.13, 0.13, 0.13, 0.13, 0.13, 0.13, 0.13, 0.25, 0.38, 0.38, 0.38, 0.38, 0.38, 0.25, 0.25, 0.38, 0.38, 0.38, 0.38, 0.5, 0.38, 0.5, 0.63, 0.63, 0.63, 0.88, 0.75, 0.75, 0.75, 0.75, 0.75, 0.75, 0.5, 0.5, 0.5, 0.38, 0.38, 0.38, 0.38, 0.38, 0.25, 0.25, 0.25, 0.13, 0.13, 0.13, 0.13, 0.0…	mobidb-lite	[[146, 889], [910, 933], [984, 1277]]
135	XP_021918740.1	SSSSSSSSSSSSSSSSSSSSSSSSSSSSSSSSSSSSSSSSSSSSSSSSSSSSSSSSSSSSSSSSSSSSSSSSSSSSSSSSSSSSSSSSSSSSSSSSSSSSSSSSSSSSSSSSSSSSSSSSSSSSSSSSSSSSSSSSSSSSSSSSSSSSSSSSSSSSSDDDDDDDDDDDDDDDDDDDDDDDDDDDDDDDDDDDDDDDDDDDDDDDDDDDDDDDDDDDDDDDDDDDDDDDDDDDDDDDDDDDDDDDDDDDDDDDDDDDDDDDDDDDDDDDDDDDDDDDDDDDDDDDDDDDDDDDDDDDDDDDDDDDDDDDDDDDDDDDDDDDDDDDDDDDDDDDDDDDDDDDDDDDDDDDDDDDDDDDDDDDDDDDDDDDDDDDDDDDDDDDDDDDDDDDDDDDDDDDDDD…	8	[0.63, 0.75, 0.88, 0.75, 0.75, 0.63, 0.75, 0.63, 0.5, 0.5, 0.63, 0.5, 0.63, 0.5, 0.38, 0.38, 0.38, 0.25, 0.25, 0.25, 0.13, 0.13, 0.13, 0.13, 0.13, 0.13, 0.13, 0.25, 0.25, 0.25, 0.38, 0.38, 0.25, 0.25, 0.25, 0.38, 0.38, 0.25, 0.25, 0.38, 0.5, 0.5, 0.5, 0.5, 0.5, 0.63, 0.63, 0.63, 0.63, 0.63, 0.63, 0.5, 0.5, 0.38, 0.5, 0.38, 0.38, 0.38, 0.25, 0.25, 0.25, 0.25, 0.13, 0.13, 0.13, 0.13, 0.13, 0.0, 0.0…	mobidb-lite	[[158, 916], [969, 1304]]
136	KHN81071.1	SSSSSSSSSSSSSSSSSSSSSSSSSSSSSSSSSSSSSSSSSSSSSSSSSSSSSSSSSSSSSSSSSSSSSSSSSSSSSSSSSSSSSSSSDDDDDDDDDDDDDDDDDDDDDDDDDDDDDDDDDDDDDDDDDDDDDDDDDDDDDDDDDDDDDDDDDDDDDDDDDDDDDDDDDDDDDDDDDDDDDDDDDDDDDDDDDDDDDDDDDDDDDDDDDDDDDDDDDDDDDDDDDDDDDDDDDDDDDDDDDDDDDDDDDDDDDDDDDDDDDDDDDDDDDDDDDDDDDDDDDDDDDDDDDDDDDDDDDDDDDDDDDDDDDDDDDDDDDDDDDDDDDDDDDDDDDDDDDDDDDDDDDDDDDDDDDDDDDDDDDDDDDDDDDDDDDDDDDDDDDDDDDDDDDDDDDDDDDDD…	8	[0.63, 0.75, 0.75, 0.5, 0.75, 0.63, 0.63, 0.63, 0.38, 0.38, 0.63, 0.63, 0.63, 0.63, 0.63, 0.5, 0.38, 0.5, 0.13, 0.13, 0.13, 0.13, 0.13, 0.0, 0.13, 0.13, 0.13, 0.13, 0.25, 0.25, 0.13, 0.13, 0.13, 0.0, 0.0, 0.0, 0.13, 0.25, 0.25, 0.13, 0.13, 0.13, 0.13, 0.13, 0.13, 0.13, 0.13, 0.25, 0.13, 0.13, 0.25, 0.25, 0.25, 0.25, 0.25, 0.13, 0.13, 0.13, 0.13, 0.13, 0.13, 0.13, 0.13, 0.0, 0.0, 0.0, 0.13, 0.13, …	mobidb-lite	[[89, 1043]]
137	NP_496595.1	SSSSSSSSSSSSSSSSSSSSSSSSSSSSSSSSSSSSSSSSSSSSSSSSSSSSSSSSSSSSSSSSSSSSSSSSSSSSSSSSSSSSSSSSSSSSSSSSSSSSSSSSSSSSDDDDDDDDDDDDDDDDDDDDDDDSSSSSSSSSSSSSSSSSSSSSSSSSSSSSDDDDDDDDDDDDDDDDDDDDDDDDDDDDDDDDDDDDDDDDDDDDDDDDDDDDDDDDDDDDDDDDDDDDDDDDDDDDDDDDDDDDDDDDDDDDDDDDDDDDDDDDDDDDDDDDDDDDDDDDDDDDDDDDDDDDDDDDDDDDDDDDDDDDDDDDDDDDDDDDDDDDDDDDDDDDDDDDDDDDDDDDDDDDDDDDDDDDDDDDDDDDDDDDDDDDDDDDDDDDDDDDDDDDDDDDDDDDDDD…	8	[0.63, 0.75, 0.63, 0.63, 0.75, 0.63, 0.5, 0.5, 0.25, 0.5, 0.63, 0.5, 0.63, 0.63, 0.5, 0.5, 0.25, 0.25, 0.25, 0.13, 0.13, 0.13, 0.13, 0.0, 0.0, 0.0, 0.0, 0.0, 0.13, 0.13, 0.13, 0.13, 0.0, 0.13, 0.13, 0.25, 0.25, 0.25, 0.13, 0.13, 0.13, 0.13, 0.13, 0.25, 0.25, 0.25, 0.25, 0.25, 0.25, 0.25, 0.38, 0.5, 0.5, 0.38, 0.5, 0.38, 0.38, 0.38, 0.38, 0.38, 0.38, 0.25, 0.25, 0.13, 0.13, 0.13, 0.13, 0.0, 0.13, …	mobidb-lite	[[109, 131], [161, 425]]
138	XP_002631721.1	SSSSSSSSSSSSSSSSSSSSSSSSSSSSSSSSSSSSSSSSSSSSSSSSSSSSSSSSSSSSSSSSSSSSSSSSSSSSSSSSSSSSSSSSSSSSSSSSSSSSSSSSSSSSDDDDDDDDDDDDDDDDDDDDDDDDDDDDDDDDDDDDDDDDDDDDDDDDDDDDDDDDDDDDDDDDDDDDDDDDDDDDDDDDDDDDDDDDDDDDDDDDDDDDDDDDDDDDDDDDDDDDDDDDDDDDDDDDDDDDDDDDDDDDDDDDDDDDDDDDDDDDDDDDDDDDDDDDDDDDDDDDDDDDDDDDDDDDDDDDDDDDDDDDDDDDDDDDDDDDDDDDDDDDDDDDDDDDDDDDDDDDDDDDDDDDDDDDDDDDDDDDDDDDDDDDDDDDDDDDDDDDDDDDDDDDDDDDDDD…	8	[0.63, 0.75, 0.63, 0.63, 0.75, 0.63, 0.5, 0.63, 0.38, 0.5, 0.63, 0.5, 0.63, 0.63, 0.5, 0.5, 0.5, 0.25, 0.25, 0.13, 0.13, 0.13, 0.13, 0.0, 0.0, 0.0, 0.0, 0.0, 0.13, 0.13, 0.13, 0.13, 0.0, 0.13, 0.13, 0.13, 0.25, 0.25, 0.13, 0.13, 0.13, 0.13, 0.13, 0.25, 0.25, 0.25, 0.38, 0.25, 0.38, 0.5, 0.5, 0.5, 0.5, 0.5, 0.5, 0.38, 0.38, 0.38, 0.38, 0.38, 0.38, 0.25, 0.25, 0.13, 0.13, 0.13, 0.13, 0.25, 0.25, 0.…	mobidb-lite	[[109, 500]]
139	XP_001893772.1	SSSSSSSSSSSSSSSSSSSSSSSSSSSSSSSSSSSSSSSSSSSSSSSSSSSSSSSSSSSSSSSSSSSSSSSSSSSSSSSSSSSSSSSSSSSSSSSSSSSSSSSSSSSSSSSSSSSSSSSSSSSSSSSSSSSSSSSSSSSSSSSSSSSSSSSSSSSSSSSSSSDDDDDDDDDDDDDDDDDDDDDDDDDDDDDDDDDDDDDDDDDDDDDDDDDDDDDDDDDDDDDDDDDDDDDDDDDDDDDDDDDDDDDDDDDDDDDDDDDDDDDDDDDDDDDDDDDDDDDDDDDDDDDDDDDDDDDDDDDDDDDDDDDDDDDDDDDDDDDDDDDDDDDDDDDDDDDDDDDDDDDDDDDDDDDDDDDDDDDDDDDDDDDDDDDDDDDDDDDDDDDDDDDDDDDDDDDDDDD…	8	[0.63, 0.75, 0.63, 0.5, 0.75, 0.5, 0.38, 0.5, 0.38, 0.38, 0.5, 0.5, 0.5, 0.38, 0.38, 0.38, 0.13, 0.0, 0.0, 0.0, 0.0, 0.0, 0.0, 0.0, 0.0, 0.0, 0.0, 0.0, 0.0, 0.0, 0.0, 0.0, 0.0, 0.0, 0.0, 0.0, 0.0, 0.0, 0.0, 0.0, 0.0, 0.13, 0.25, 0.25, 0.25, 0.25, 0.25, 0.25, 0.25, 0.25, 0.25, 0.25, 0.25, 0.25, 0.25, 0.25, 0.25, 0.25, 0.25, 0.25, 0.13, 0.0, 0.0, 0.0, 0.0, 0.0, 0.0, 0.0, 0.0, 0.0, 0.0, 0.0, 0.0, 0.…	mobidb-lite	[[163, 465], [488, 853]]
140	XP_013292370.1	SSSSSSSSSSSSSSSSSSSSSSSSSSSSSSSSSSSSSSSSSSSSSSSSSSSSSSSSSSSSSSSSSSSSSSSSSSSSSSSSSSSSSSSSSSSSSSSSSSSSSSSSSSSSSSSSSSSSSSSSSSSSSSSSSSSSSSSSSSSSSSSSSSSSSSSSSSSSSSSSSSSSSSSSSSSSSDDDDDDDDDDDDDDDDDDDDDDDDDDDDDDDDDDDDDDDDDDDDDDDDDDDDDDDDDDDDDDDDDDDDDDDDDDDDDDDDDDDDDDDDDDDDDDDDDDDDDDDDDDDDDDDDDDDDDDDDDDDDDDDDDDDDDDDDDDDDDDDDDDDDDDDDDDDDDDDDDDDDDDDDDDDDDDDDDDDDDDDDDDDDDDDDDDDDDDDDDDDDDDDSSSSSSSSSSSSS	8	[0.63, 0.75, 0.63, 0.5, 0.75, 0.5, 0.38, 0.63, 0.38, 0.38, 0.5, 0.38, 0.38, 0.38, 0.38, 0.25, 0.25, 0.13, 0.0, 0.0, 0.0, 0.0, 0.0, 0.0, 0.13, 0.13, 0.13, 0.13, 0.13, 0.13, 0.0, 0.0, 0.0, 0.0, 0.0, 0.0, 0.0, 0.0, 0.0, 0.0, 0.13, 0.13, 0.13, 0.25, 0.25, 0.25, 0.25, 0.25, 0.25, 0.25, 0.38, 0.38, 0.38, 0.25, 0.38, 0.25, 0.38, 0.25, 0.13, 0.13, 0.0, 0.0, 0.0, 0.0, 0.0, 0.0, 0.0, 0.0, 0.0, 0.0, 0.0, 0.…	mobidb-lite	[[174, 380]]
141	KRZ18212.1	SSSSSSSSSSSSSSSSSSSSSSSSSSSSSSSSSSSSSSSSSSSSSSSSSSSSSSSSSSSSSSSSSSSSSSSSSSSSSSSSSSSSSSSSSSSSSSSSSSSSSSSSSSSSSSSSSSSSSSSSSSSSSSSSSSSSSSSSSSSSSSSSSSSSSSSSSSSSSSSSSSSSSSSSSSSSSSSSSSSSSSSSSSSSSSSSSSSSSSSSSSSSSSSSSDDDDDDDDDDDDDDDDDDDDDDDDDDDDDDDDDDDDDDDDDDDDDDDDDDDDDDDDDDDDDDDDDDDDDDDDDDDDDDDDDDDDDDDDDDDDDDDDDDDDDDDDDDDDDDDDDDDDDDDDDDDDDDDDDDDDDDDDDDDDDDDDDDDDDDDDDDDDDDDDDDDDDDDDDDDDDDDDDDDDDDDDDDDDDD…	8	[0.38, 0.25, 0.25, 0.25, 0.0, 0.0, 0.0, 0.13, 0.0, 0.0, 0.0, 0.0, 0.0, 0.0, 0.0, 0.0, 0.0, 0.0, 0.0, 0.0, 0.0, 0.0, 0.0, 0.0, 0.0, 0.0, 0.0, 0.0, 0.0, 0.0, 0.0, 0.0, 0.0, 0.0, 0.0, 0.0, 0.0, 0.0, 0.0, 0.0, 0.0, 0.0, 0.0, 0.13, 0.13, 0.13, 0.25, 0.38, 0.38, 0.5, 0.38, 0.25, 0.0, 0.0, 0.0, 0.0, 0.0, 0.0, 0.0, 0.0, 0.13, 0.13, 0.13, 0.13, 0.13, 0.13, 0.13, 0.13, 0.13, 0.13, 0.13, 0.13, 0.13, 0.13, 0…	mobidb-lite	[[210, 407]]
142	KRZ22730.1	SSSSSSSSSSSSSSSSSSSSSSSSSSSSSSSSSSSSSSSSSSSSSSSSSSSSSSSSSSSSSSSSSSSSSSSSSSSSSSSSSSSSSSSSSSSSSSSSSSSSSSSSSSSSSSSSSSSSSSSSSSSSSSSSSSSSSSSSSSSSSSSSSSSSSSSSSSSSSSSSSSSSSSSSSSSSSSSSSSSSSSSSSSSSSDDDDDDDDDDDDDDDDDDDDDDDDDDDDDDDDDDDDDDDDDDDDDDDDDDDDDDDDDDDDDDDDDDDDDDDDDDDDDDDDDDDDDDDDDDDDDDDDDDDDDDDDDDDDDDDDDDDDDDDDDDDDDDDDDDDDDDDDDDDDDDDDDDDDDDDDDDDDDDDDDDDDDDDDDDDDDDDDDDDDDDDDDDDDDDDDDDDDDDD	8	[0.25, 0.13, 0.0, 0.0, 0.0, 0.13, 0.13, 0.0, 0.0, 0.0, 0.0, 0.0, 0.0, 0.0, 0.0, 0.0, 0.0, 0.0, 0.0, 0.0, 0.0, 0.0, 0.13, 0.13, 0.13, 0.13, 0.13, 0.13, 0.25, 0.25, 0.25, 0.13, 0.0, 0.0, 0.0, 0.0, 0.0, 0.0, 0.0, 0.0, 0.13, 0.13, 0.13, 0.13, 0.13, 0.13, 0.13, 0.25, 0.25, 0.25, 0.13, 0.13, 0.13, 0.38, 0.38, 0.38, 0.38, 0.38, 0.38, 0.38, 0.5, 0.5, 0.38, 0.25, 0.25, 0.25, 0.25, 0.25, 0.25, 0.13, 0.25, …	mobidb-lite	[[190, 388]]
143	XP_019919023.1	SSSSSSSSSSSSSSSSSSSSSSSSSSSSSSSSSSSSSSSSSSSSSSSSSSSSSSSSSSSSSSSSSSSSSSSSSSSSSSSSSSSSSSSSSSSSSSSSSSSSSSSSSSSSSSSSSSSSSSSSSSSSSSSSSSSSSSSSSSSSSSSSSSSSSSSSSSSSSSDDDDDDDDDDDDDDDDDDDDSSSSSSSSSSSSSSSSSSSSSSSSSSSSSSSSSSSSSSSSSSSSSSSDDDDDDDDDDDDDDDDDDDDDDDDDDDDDDDDDDDDDDDDDDDDDDDDDDDDDDDDDDDDDDDDDDDDDDDDDDDDDDDDDDDDDDDDDDDDDDDDDDDDDDDDDDDDDDDDDDDDDDDDDDDDDDDDDDDDDDDDDDDDDDDDDDDDDDDDDDDDDDDDDDDDDDDDDDDDDD…	8	[0.75, 0.63, 0.75, 0.5, 0.63, 0.5, 0.25, 0.13, 0.13, 0.13, 0.0, 0.0, 0.0, 0.0, 0.0, 0.0, 0.0, 0.0, 0.0, 0.0, 0.0, 0.0, 0.0, 0.0, 0.0, 0.0, 0.0, 0.0, 0.0, 0.0, 0.0, 0.0, 0.0, 0.0, 0.0, 0.0, 0.0, 0.0, 0.0, 0.0, 0.0, 0.0, 0.0, 0.0, 0.0, 0.0, 0.0, 0.0, 0.0, 0.0, 0.0, 0.0, 0.0, 0.0, 0.0, 0.0, 0.0, 0.0, 0.13, 0.13, 0.25, 0.25, 0.25, 0.25, 0.25, 0.25, 0.25, 0.25, 0.25, 0.13, 0.0, 0.0, 0.0, 0.0, 0.0, 0.0…	mobidb-lite	[[159, 178], [226, 580]]
144	XP_025092133.1	SSSSSSSSSSSSSSSSSSSSSSSSSSSSSSSSSSSSSSSSSSSSSSSSSSSSSSSSSSSSSSSSSSSSSSSSSSSSSSSSSSSSSSSSSSSSSSSSSSSSSSSSSSSSSSSSSSSSSSSSSSSSSDDDDDDDDDDDDDDDDDDDDDDDDDDDDDDDDDDDDDDDDDDDDDDDDDDDDDDDDDDDDDDDDDDDDDDDDDDDDDDDDDDDDDDDDDDDDDDDDDDDDDDDDDDDDDDDDDDDDDDDDDDDDDDDDDDDDDDDDDDDDDDDDDDDDDDDDDDDDDDDDDDDDDDDDDDDDDDDDDDDDDDDDDDDDDDDDDDDDDDDDDDDDDDDDDDDDDDDDDDDDDDDDDDDDDDDDDDDDDDDDDDDDDDDDDDDDDDDDDDDDDDDDDDDDDDDDDD…	8	[0.75, 0.88, 0.88, 0.63, 0.88, 0.63, 0.75, 0.63, 0.75, 0.63, 0.63, 0.63, 0.75, 0.63, 0.63, 0.63, 0.63, 0.63, 0.5, 0.38, 0.38, 0.38, 0.38, 0.38, 0.63, 0.5, 0.5, 0.5, 0.63, 0.63, 0.63, 0.5, 0.38, 0.38, 0.38, 0.38, 0.38, 0.25, 0.25, 0.25, 0.13, 0.25, 0.25, 0.25, 0.25, 0.38, 0.25, 0.38, 0.38, 0.38, 0.38, 0.38, 0.38, 0.25, 0.25, 0.25, 0.25, 0.13, 0.25, 0.25, 0.13, 0.0, 0.0, 0.0, 0.0, 0.0, 0.0, 0.13, 0…	mobidb-lite	[[126, 549]]
145	XP_012940320.1	SSSSSSSSSSSSSSSSSSSSSSSSSSSSSSSSSSSSSSSSSSSSSSSSSSSSSSSSSSSSSSSSSSSSSSSSSSSSSSSSSSSSSSSSSSSSSSSSSSSSDDDDDDDDDDDDDDDDDDDDSSSSSSSSSSSSSSSSSSSSSSSSSSSDDDDDDDDDDDDDDDDDDDDDDDDDDDDDDDDDDDDDDDDDDDDDDDDDDDDDDDDDDDDDDDDDDDDDDDDDDDDDDDDDDDDDDDDDDDDDDDDDDDDDDDDDDDDDDDDDDDDDDDDDDDDDDDDDDDDDDDDDDDDDDDDDDDDDDDDDDDDDDDDDDDDDDDDDDDDDDDDDDDDDDDDDDDDDDDDDDDDDDDDDDDDDDDDDDDDDDDDDDDDDDDDDDDDDDDDDDDDDDDDDDDDDDDDDDDD…	8	[0.88, 1.0, 1.0, 0.75, 0.88, 0.63, 0.63, 0.88, 0.88, 0.75, 0.75, 0.75, 0.88, 0.63, 0.5, 0.63, 0.63, 0.5, 0.38, 0.25, 0.38, 0.25, 0.13, 0.25, 0.25, 0.25, 0.25, 0.25, 0.25, 0.25, 0.38, 0.38, 0.38, 0.38, 0.38, 0.38, 0.38, 0.38, 0.38, 0.38, 0.38, 0.38, 0.38, 0.5, 0.38, 0.63, 0.63, 0.5, 0.5, 0.5, 0.63, 0.63, 0.63, 0.63, 0.63, 0.63, 0.63, 0.38, 0.5, 0.38, 0.38, 0.38, 0.38, 0.0, 0.0, 0.0, 0.13, 0.13, 0.…	mobidb-lite	[[101, 120], [148, 581]]
146	XP_019850891.1	SSSSSSSSSSSSSSSSSSSSSSSSSSSSSSSSSSSSSSSSSSSSSSSSSSSSSSSSSSSSSSSSSSSSSSSSSSSSSSSSSSSSSSSSSSSSSSSSSSSSSSSSSSSSSSSSSSSSSSSSSSSSSSSSSSSSSSSSSSSSSSSSSSSSSSSSSSDDDDDDDDDDDDDDDDDDDDDDDDDDDDDDDDDDDDDDDDDDDDDDDDDDDDDDDDDDDDDDDDDDDDDDDDDDDDDDDDDDDDDDDDDDDDDDDDDDDDDDDDDDDDDDDDDDDDDDDDDDDDDDDDDDDDDDDDDDDDDDDDDDDDDDDDDDDDDDDDDDDDDDDDDDDDDDDDDDDDDDDDDDDDDDDDDDDDDDDDDDDDDDDDDDDDDDDDDDDDDDDDDDDDDDDDDDDDDDDDDDDDD…	8	[0.63, 0.75, 0.75, 0.63, 0.88, 0.63, 0.5, 0.63, 0.38, 0.38, 0.5, 0.5, 0.63, 0.38, 0.38, 0.38, 0.13, 0.25, 0.25, 0.13, 0.25, 0.25, 0.13, 0.0, 0.13, 0.13, 0.13, 0.13, 0.25, 0.25, 0.13, 0.13, 0.13, 0.13, 0.13, 0.25, 0.25, 0.13, 0.13, 0.0, 0.13, 0.13, 0.13, 0.13, 0.13, 0.13, 0.13, 0.25, 0.25, 0.13, 0.25, 0.38, 0.38, 0.25, 0.38, 0.13, 0.13, 0.13, 0.13, 0.13, 0.13, 0.13, 0.0, 0.0, 0.0, 0.0, 0.0, 0.0, 0…	mobidb-lite	[[155, 650]]
