# Supplementary material for: SON and SRRM2 are essential for nuclear speckle formation
Source: eLife. 2020 Oct 23;9:e60579. doi: 10.7554/eLife.60579 (PMC7671692; doi:10.7554/eLife.60579)
Supplement: Figure 4—source data 1. [file elife-60579-fig4-data1.zip › Figure4-source-data1/1_protein_len_comparison.csv]

	acc	protein	taxon	length
0	XP_009808658.1	SON	Vertebrates	4072
1	XP_027417142.1	SON	Vertebrates	2455
2	XP_032328386.1	SON	Vertebrates	2552
3	XP_029924483.1	SON	Vertebrates	1074
4	XP_020140368.1	SON	Vertebrates	2478
5	XP_014749191.1	SON	Vertebrates	3624
6	XP_013208005.1	SON	Vertebrates	2471
7	XP_023439242.1	SON	Vertebrates	2469
8	XP_009484977.1	SON	Vertebrates	3980
9	XP_026956852.1	SON	Vertebrates	2428
10	XP_015396677.1	SON	Vertebrates	2403
11	XP_027629783.1	SON	Vertebrates	2423
12	XP_022408619.2	SON	Vertebrates	2430
13	XP_032132490.1	SON	Vertebrates	2437
14	XP_030736664.1	SON	Vertebrates	2428
15	XP_009976661.1	SON	Vertebrates	4036
16	XP_029071117.1	SON	Vertebrates	2406
17	XP_007939461.1	SON	Vertebrates	2421
18	XP_031220255.1	SON	Vertebrates	2478
19	XP_032209930.1	SON	Vertebrates	2535
20	XP_029400248.1	SON	Vertebrates	2497
21	XP_028007476.1	SON	Vertebrates	2386
22	XP_025021846.1	SON	Vertebrates	2990
23	XP_023782088.1	SON	Vertebrates	3435
24	XP_020368570.1	SON	Vertebrates	901
25	XP_012971616.1	SON	Vertebrates	454
26	XP_032076115.1	SON	Vertebrates	2948
27	XP_012784964.1	SON	Vertebrates	455
28	XP_019482496.1	SON	Vertebrates	2378
29	XP_008834173.1	SON	Vertebrates	2465
30	XP_010082785.1	SON	Vertebrates	3986
31	XP_026697197.1	SON	Vertebrates	4016
32	XP_009931686.1	SON	Vertebrates	4101
33	XP_025896167.1	SON	Vertebrates	3722
34	XP_021040279.1	SON	Vertebrates	2488
35	XP_014347202.1	SON	Vertebrates	965
36	XP_026249310.1	SON	Vertebrates	2469
37	XP_010578688.1	SON	Vertebrates	4099
38	XP_030185695.1	SON	Vertebrates	2466
39	XP_009565418.1	SON	Vertebrates	484
40	XP_011586689.1	SON	Vertebrates	4101
41	XP_012587644.1	SON	Vertebrates	2387
42	XP_009905692.1	SON	Vertebrates	3470
43	XP_017515349.1	SON	Vertebrates	2384
44	XP_031707864.1	SON	Vertebrates	963
45	XP_006886810.1	SON	Vertebrates	2416
46	XP_015474211.1	SON	Vertebrates	3614
47	XP_019379500.1	SON	Vertebrates	1638
48	XP_004654504.1	SON	Vertebrates	2478
49	XP_023561328.1	SON	Vertebrates	2496
50	XP_030907335.1	SON	Vertebrates	3787
51	XP_022530689.1	SON	Vertebrates	1158
52	XP_030327285.1	SON	Vertebrates	3997
53	XP_023094557.1	SON	Vertebrates	2551
54	XP_031957111.1	SON	Vertebrates	3603
55	XP_005860786.1	SON	Vertebrates	2467
56	XP_006862606.1	SON	Vertebrates	2415
57	XP_027971203.1	SON	Vertebrates	2466
58	XP_026897473.1	SON	Vertebrates	2466
59	XP_030887259.1	SON	Vertebrates	2466
60	XP_007904157.1	SON	Vertebrates	1281
61	XP_029794881.1	SON	Vertebrates	2455
62	XP_014332941.1	SON	Vertebrates	2385
63	XP_027011798.1	SON	Vertebrates	1081
64	XP_027731369.1	SON	Vertebrates	2456
65	XP_014642306.1	SON	Vertebrates	2398
66	XP_021484314.1	SON	Vertebrates	2461
67	XP_024420810.1	SON	Vertebrates	2387
68	XP_020748278.1	SON	Vertebrates	2424
69	XP_025727704.1	SON	Vertebrates	2421
70	XP_026787428.1	SON	Vertebrates	1134
71	XP_021260335.1	SON	Vertebrates	3797
72	XP_008071606.1	SON	Vertebrates	2470
73	XP_006048292.2	SON	Vertebrates	2447
74	XP_009505432.1	SON	Vertebrates	4073
75	XP_015334194.1	SON	Vertebrates	2462
76	XP_028837593.1	SON	Vertebrates	1172
77	XP_025769247.1	SON	Vertebrates	2307
78	XP_019820712.1	SON	Vertebrates	2455
79	NP_620305.2	SON	Vertebrates	2426
80	XP_006753168.1	SON	Vertebrates	2247
81	XP_013359734.1	SON	Vertebrates	2428
82	XP_023691432.1	SON	Vertebrates	1494
83	XP_009471777.1	SON	Vertebrates	484
84	XP_027785159.1	SON	Vertebrates	2452
85	XP_019275790.1	SON	Vertebrates	2466
86	XP_010411562.3	SON	Vertebrates	3543
87	XP_014111094.1	SON	Vertebrates	3598
88	XP_027490069.1	SON	Vertebrates	3576
89	XP_006983614.1	SON	Vertebrates	2473
90	XP_010209885.1	SON	Vertebrates	3879
91	XP_030635555.1	SON	Vertebrates	1318
92	XP_032031561.1	SON	Vertebrates	2459
93	XP_029876820.1	SON	Vertebrates	1275
94	XP_028359741.1	SON	Vertebrates	2417
95	XP_008515367.1	SON	Vertebrates	2428
96	XP_010116045.1	SON	Vertebrates	3853
97	XP_026874312.1	SON	Vertebrates	1157
98	XP_025235751.1	SON	Vertebrates	2459
99	XP_027569221.1	SON	Vertebrates	3579
100	XP_005638929.1	SON	Vertebrates	2464
101	XP_030918477.1	SON	Vertebrates	2948
102	XP_027557616.1	SON	Vertebrates	3579
103	XP_029459405.1	SON	Vertebrates	1071
104	XP_013213235.1	SON	Vertebrates	2445
105	XP_021533751.1	SON	Vertebrates	2432
106	XP_010954860.1	SON	Vertebrates	2414
107	XP_019384389.1	SON	Vertebrates	4568
108	XP_020018455.1	SON	Vertebrates	2423
109	XP_030802846.1	SON	Vertebrates	3718
110	XP_004620414.1	SON	Vertebrates	2383
111	XP_030143176.1	SON	Vertebrates	3604
112	XP_024613941.1	SON	Vertebrates	2390
113	XP_030325430.1	SON	Vertebrates	2958
114	XP_028732916.1	SON	Vertebrates	2473
115	XP_009639197.1	SON	Vertebrates	3960
116	XP_026654480.1	SON	Vertebrates	3718
117	XP_023389663.1	SON	Vertebrates	2137
118	XP_020851561.1	SON	Vertebrates	2605
119	XP_023046501.2	SON	Vertebrates	2452
120	XP_009281349.1	SON	Vertebrates	4111
121	XP_025964299.1	SON	Vertebrates	4284
122	XP_014699218.1	SON	Vertebrates	2366
123	XP_029942971.1	SON	Vertebrates	787
124	XP_032252855.1	SON	Vertebrates	2458
125	XP_007640282.1	SON	Vertebrates	2483
126	NP_849211.3	SON	Vertebrates	2444
127	XP_008565337.1	SON	Vertebrates	2548
128	XP_005548841.1	SON	Vertebrates	2459
129	XP_014793547.1	SON	Vertebrates	3831
130	XP_028348423.1	SON	Vertebrates	2305
131	XP_031315008.1	SON	Vertebrates	2530
132	XP_008323098.1	SON	Vertebrates	962
133	XP_024120997.1	SON	Vertebrates	940
134	XP_030744561.1	SON	Vertebrates	2433
135	XP_027442464.1	SON	Vertebrates	2466
136	XP_029767455.1	SON	Vertebrates	499
137	XP_010860571.1	SON	Vertebrates	2405
138	XP_028612121.1	SON	Vertebrates	2480
139	XP_012394954.1	SON	Vertebrates	2478
140	XP_025305629.1	SON	Vertebrates	2464
141	XP_013810731.1	SON	Vertebrates	4281
142	XP_013048302.1	SON	Vertebrates	3983
143	XP_031468386.1	SON	Vertebrates	3752
144	ELT98408.1	SON	Invertebrates	385
145	XP_029187047.1	SON	Invertebrates	865
146	XP_027043535.1	SON	Invertebrates	833
147	XP_032227331.1	SON	Invertebrates	768
148	XP_022783500.1	SON	Invertebrates	849
149	XP_020615343.1	SON	Invertebrates	871
150	XP_028410178.1	SON	Invertebrates	867
151	XP_031572813.1	SON	Invertebrates	900
152	XP_021360757.1	SON	Invertebrates	1064
153	XP_014784217.1	SON	Invertebrates	290
154	XP_005110637.2	SON	Invertebrates	958
155	XP_029646427.1	SON	Invertebrates	748
156	XP_025099108.1	SON	Invertebrates	1074
157	XP_002163095.3	SON	Invertebrates	629
158	XP_022293065.1	SON	Invertebrates	1058
159	XP_023929984.1	SON	Invertebrates	1025
160	XP_019849433.1	SON	Invertebrates	610
161	XP_019919556.1	SON	Invertebrates	1084
162	VIO96169.1	SON	Invertebrates	1058
163	EGT31677.1	SON	Invertebrates	829
164	NP_491200.1	SON	Invertebrates	786
165	OZF74845.1	SON	Invertebrates	809
166	XP_023710354.1	SON	Invertebrates	823
167	XP_002427726.1	SON	Invertebrates	865
168	XP_001952647.1	SON	Invertebrates	732
169	XP_015432851.1	SON	Invertebrates	876
170	XP_026298659.1	SON	Invertebrates	864
171	XP_012061691.1	SON	Invertebrates	536
172	XP_967550.1	SON	Invertebrates	626
173	XP_012551388.1	SON	Invertebrates	858
174	XP_001846745.1	SON	Invertebrates	896
175	XP_029717003.1	SON	Invertebrates	909
176	XP_314491.4	SON	Invertebrates	849
177	XP_005191505.1	SON	Invertebrates	919
178	XP_013099628.1	SON	Invertebrates	915
179	XP_001954860.2	SON	Invertebrates	882
180	NP_001262426.1	SON	Invertebrates	874
181	XP_002612618.1	SON	Invertebrates	331
182	XP_018603199.1	SON	Vertebrates	1730
183	XP_694356.4	SON	Vertebrates	1079
184	XP_017313390.1	SON	Vertebrates	1132
185	XP_017557403.1	SON	Vertebrates	1157
186	XP_010884481.1	SON	Vertebrates	1163
187	XP_014006225.1	SON	Vertebrates	1168
188	XP_021426661.1	SON	Vertebrates	1172
189	XP_011604288.1	SON	Vertebrates	960
190	CAG06609.1	SON	Vertebrates	653
191	XP_023817246.1	SON	Vertebrates	961
192	XP_008428405.1	SON	Vertebrates	951
193	XP_014830185.1	SON	Vertebrates	951
194	XP_008278015.1	SON	Vertebrates	973
195	XP_004564151.1	SON	Vertebrates	936
196	XP_005748137.1	SON	Vertebrates	935
197	XP_030058025.1	SON	Vertebrates	1063
198	XP_018104018.1	SON	Vertebrates	5263
199	XP_012813456.2	SON	Vertebrates	5561
200	XP_003219073.2	SON	Vertebrates	2973
201	XP_014430500.1	SON	Vertebrates	4682
202	XP_027681862.1	SON	Vertebrates	3794
203	XP_025070194.1	SON	Vertebrates	3212
204	XP_009665889.1	SON	Vertebrates	4562
205	XP_027304959.1	SON	Vertebrates	3859
206	XP_010721318.2	SON	Vertebrates	3597
207	XP_004934572.1	SON	Vertebrates	3744
208	XP_005511564.1	SON	Vertebrates	3982
209	XP_009893219.1	SON	Vertebrates	3914
210	XP_029821751.1	SON	Vertebrates	3301
211	XP_017598825.1	SON	Vertebrates	3584
212	XP_016153500.1	SON	Vertebrates	3742
213	XP_028937906.1	SON	Vertebrates	2598
214	XP_021394408.1	SON	Vertebrates	3587
215	XP_007493313.1	SON	Vertebrates	2686
216	XP_031815184.1	SON	Vertebrates	2614
217	XP_023597078.1	SON	Vertebrates	2512
218	XP_010588611.2	SON	Vertebrates	2560
219	XP_016042183.1	SON	Vertebrates	2464
220	XP_015451955.1	SON	Vertebrates	2478
221	XP_006104326.1	SON	Vertebrates	2445
222	XP_005657204.1	SON	Vertebrates	2447
223	XP_005201162.1	SON	Vertebrates	2455
224	XP_005674733.2	SON	Vertebrates	2453
225	XP_012041554.3	SON	Vertebrates	2453
226	XP_028022676.1	SON	Vertebrates	2501
227	XP_007469208.1	SON	Vertebrates	2395
228	XP_019777877.1	SON	Vertebrates	2539
229	XP_014591833.2	SON	Vertebrates	2456
230	XP_025840942.1	SON	Vertebrates	2448
231	XP_012419898.1	SON	Vertebrates	2466
232	XP_022371707.1	SON	Vertebrates	2425
233	XP_002919630.3	SON	Vertebrates	2336
234	XP_026365829.1	SON	Vertebrates	2462
235	XP_008700062.1	SON	Vertebrates	2463
236	XP_008273156.2	SON	Vertebrates	2461
237	XP_012997288.1	SON	Vertebrates	2282
238	XP_010606967.1	SON	Vertebrates	2442
239	XP_012882911.1	SON	Vertebrates	2460
240	XP_006248126.1	SON	Vertebrates	2479
241	XP_023373232.1	SON	Vertebrates	2442
242	XP_012512840.1	SON	Vertebrates	2469
243	XP_021525124.1	SON	Vertebrates	2454
244	XP_017381645.1	SON	Vertebrates	2453
245	XP_012357269.2	SON	Vertebrates	2459
246	XP_009232172.1	SON	Vertebrates	2459
247	XP_018873198.2	SON	Vertebrates	2459
248	XP_016802630.1	SON	Vertebrates	2459
249	XP_024782735.1	SON	Vertebrates	2447
250	XP_011805437.1	SON	Vertebrates	2438
251	XP_010357144.2	SON	Vertebrates	2459
252	XP_017739358.1	SON	Vertebrates	2372
253	XP_007962569.1	SON	Vertebrates	2459
254	XP_014988448.2	SON	Vertebrates	2459
255	XP_011724502.1	SON	Vertebrates	2459
256	NP_001162514.1	SON	Vertebrates	2426
257	XP_011854507.1	SON	Vertebrates	2433
258	XP_011892509.1	SON	Vertebrates	2459
259	XP_019331612.1	SON	Vertebrates	3101
260	XP_015280430.1	SON	Vertebrates	3120
261	XP_026519974.1	SON	Vertebrates	2922
262	ETE73168.1	SON	Vertebrates	2954
263	GCF49251.1	SON	Vertebrates	3087
264	XP_028582911.1	SON	Vertebrates	3017
265	XP_020651853.1	SON	Vertebrates	3018
266	BAN82075.1	SON	Vertebrates	2937
267	XP_015675093.1	SON	Vertebrates	2935
268	XP_026556348.1	SON	Vertebrates	2924
269	XP_013928472.1	SON	Vertebrates	2948
270	XP_030434461.1	SON	Vertebrates	4803
271	XP_021155384.1	SON	Vertebrates	3971
272	OPJ66455.1	SON	Vertebrates	3726
273	XP_009702237.1	SON	Vertebrates	4071
274	KQK75365.1	SON	Vertebrates	3809
275	XP_009326294.1	SON	Vertebrates	4122
276	XP_013152244.1	SON	Vertebrates	4081
277	XP_027660259.1	SON	Vertebrates	4073
278	XP_009945962.1	SON	Vertebrates	4018
279	XP_010002985.1	SON	Vertebrates	3693
280	XP_010012865.1	SON	Vertebrates	3796
281	XP_017694337.1	SON	Vertebrates	3580
282	XP_018780375.2	SON	Vertebrates	3590
283	XP_025933500.1	SON	Vertebrates	4285
284	XP_032038289.1	SON	Vertebrates	3865
285	XP_015737230.1	SON	Vertebrates	3682
286	XP_023958541.1	SON	Vertebrates	3910
287	XP_016068975.1	SON	Vertebrates	2449
288	XP_031545518.1	SON	Vertebrates	2488
289	XP_004757575.1	SON	Vertebrates	2432
290	XP_017822554.1	SON	Vertebrates	2446
291	XP_010336608.1	SON	Vertebrates	2368
292	XP_021112127.1	SON	Vertebrates	2192
293	XP_027866791.1	SON	Vertebrates	950
294	XP_007541429.1	SON	Vertebrates	951
295	XP_023141882.1	SON	Vertebrates	946
296	XP_029659328.1	SON	Invertebrates	833
297	XP_011265572.1	SON	Invertebrates	834
298	XP_011065704.1	SON	Invertebrates	811
299	XP_018366352.1	SON	Invertebrates	829
300	XP_012244866.1	SON	Invertebrates	869
301	XP_018401206.1	SON	Invertebrates	809
302	XP_030021161.1	SON	Invertebrates	825
303	XP_013134188.1	SON	Invertebrates	803
304	XP_019769978.1	SON	Invertebrates	744
305	XP_011694682.1	SON	Invertebrates	847
306	XP_014480765.1	SON	Invertebrates	834
307	XP_011876840.1	SON	Invertebrates	812
308	XP_029168573.1	SON	Invertebrates	823
309	XP_015178395.1	SON	Invertebrates	820
310	EGI58524.1	SON	Invertebrates	808
311	KZC11008.1	SON	Invertebrates	529
312	EFN61971.1	SON	Invertebrates	883
313	XP_031846897.1	SON	Invertebrates	872
314	XP_011156399.1	SON	Invertebrates	822
315	XP_015599645.1	SON	Invertebrates	858
316	XP_018354831.1	SON	Invertebrates	829
317	XP_011142017.1	SON	Invertebrates	839
318	KOC68083.1	SON	Invertebrates	836
319	OAD59105.1	SON	Invertebrates	526
320	XP_012540131.1	SON	Invertebrates	827
321	XP_024887225.1	SON	Invertebrates	825
322	XP_020292225.1	SON	Invertebrates	840
323	XP_012276971.1	SON	Invertebrates	916
324	XP_018303500.1	SON	Invertebrates	810
325	TGZ43818.1	SON	Invertebrates	1412
326	GBM31960.1	SON	Invertebrates	966
327	XP_011337612.1	SON	Invertebrates	817
328	XP_011633065.1	SON	Invertebrates	868
329	XP_018056643.1	SON	Invertebrates	831
330	XP_018670998.1	SON	Invertebrates	347
331	XP_015217306.1	SON	Vertebrates	144
332	NP_057417.3	SRRM2	Vertebrates	2752
333	XP_016784100.2	SRRM2	Vertebrates	2752
334	XP_016784102.2	SRRM2	Vertebrates	2751
335	XP_014197112.1	SRRM2	Vertebrates	2759
336	XP_009248631.2	SRRM2	Vertebrates	2752
337	XP_011885572.1	SRRM2	Vertebrates	2752
338	XP_007981184.1	SRRM2	Vertebrates	2752
339	XP_011716041.1	SRRM2	Vertebrates	2752
340	XP_005591054.1	SRRM2	Vertebrates	2752
341	XP_028696622.1	SRRM2	Vertebrates	2759
342	XP_009194045.1	SRRM2	Vertebrates	2752
343	XP_025226612.1	SRRM2	Vertebrates	2787
344	XP_023053768.1	SRRM2	Vertebrates	2752
345	XP_010374413.1	SRRM2	Vertebrates	2752
346	XP_030863251.1	SRRM2	Vertebrates	2752
347	XP_032001102.1	SRRM2	Vertebrates	2751
348	XP_030654765.1	SRRM2	Vertebrates	2752
349	XP_012297261.1	SRRM2	Vertebrates	2749
350	XP_017818808.1	SRRM2	Vertebrates	2717
351	XP_017366573.1	SRRM2	Vertebrates	2751
352	XP_032123904.1	SRRM2	Vertebrates	2749
353	XP_010337390.1	SRRM2	Vertebrates	2750
354	XP_008061436.1	SRRM2	Vertebrates	2729
355	XP_020137303.1	SRRM2	Vertebrates	2838
356	XP_012503124.1	SRRM2	Vertebrates	2747
357	XP_023369556.1	SRRM2	Vertebrates	2575
358	XP_006903297.1	SRRM2	Vertebrates	2679
359	XP_010595800.1	SRRM2	Vertebrates	2702
360	XP_012410047.1	SRRM2	Vertebrates	2736
361	XP_008564499.1	SRRM2	Vertebrates	2744
362	XP_017194212.1	SRRM2	Vertebrates	2738
363	XP_020038629.1	SRRM2	Vertebrates	2734
364	XP_012866941.1	SRRM2	Vertebrates	2729
365	XP_023567139.1	SRRM2	Vertebrates	2735
366	XP_019059977.1	SRRM2	Vertebrates	2724
367	XP_021099961.1	SRRM2	Vertebrates	2731
368	XP_012997149.1	SRRM2	Vertebrates	2720
369	XP_005391453.1	SRRM2	Vertebrates	2729
370	XP_012802838.1	SRRM2	Vertebrates	2712
371	XP_027280688.1	SRRM2	Vertebrates	2704
372	XP_012977128.1	SRRM2	Vertebrates	2706
373	XP_028709808.1	SRRM2	Vertebrates	2707
374	XP_006996377.1	SRRM2	Vertebrates	2707
375	XP_021488145.1	SRRM2	Vertebrates	2704
376	XP_028616731.1	SRRM2	Vertebrates	2706
377	XP_031210843.1	SRRM2	Vertebrates	2703
378	XP_029389018.1	SRRM2	Vertebrates	2705
379	XP_021005095.1	SRRM2	Vertebrates	2702
380	Q8BTI8.3	SRRM2	Vertebrates	2703
381	NP_001264083.1	SRRM2	Vertebrates	2707
382	XP_026636525.1	SRRM2	Vertebrates	2719
383	XP_017656827.1	SRRM2	Vertebrates	2720
384	XP_005337833.1	SRRM2	Vertebrates	2733
385	XP_027796206.1	SRRM2	Vertebrates	2735
386	XP_015346346.1	SRRM2	Vertebrates	2735
387	XP_026241044.1	SRRM2	Vertebrates	2736
388	XP_027621949.1	SRRM2	Vertebrates	2738
389	NP_001231474.1	SRRM2	Vertebrates	2732
390	XP_032316137.1	SRRM2	Vertebrates	2758
391	XP_003639169.1	SRRM2	Vertebrates	2747
392	XP_025840774.1	SRRM2	Vertebrates	2748
393	XP_022372437.1	SRRM2	Vertebrates	2746
394	XP_032184160.1	SRRM2	Vertebrates	2746
395	XP_004750696.2	SRRM2	Vertebrates	2746
396	XP_027967599.1	SRRM2	Vertebrates	2750
397	XP_027465739.1	SRRM2	Vertebrates	2750
398	XP_006739343.1	SRRM2	Vertebrates	2749
399	XP_021553928.1	SRRM2	Vertebrates	2749
400	XP_032281560.1	SRRM2	Vertebrates	2749
401	XP_019662838.1	SRRM2	Vertebrates	2728
402	XP_026341338.1	SRRM2	Vertebrates	2787
403	XP_008694971.1	SRRM2	Vertebrates	2797
404	XP_026899290.1	SRRM2	Vertebrates	2774
405	XP_019676689.2	SRRM2	Vertebrates	2774
406	XP_030156818.1	SRRM2	Vertebrates	2798
407	XP_025772498.1	SRRM2	Vertebrates	2573
408	XP_015400503.1	SRRM2	Vertebrates	2778
409	XP_019323811.1	SRRM2	Vertebrates	2775
410	XP_029804229.1	SRRM2	Vertebrates	2746
411	XP_007181680.1	SRRM2	Vertebrates	2735
412	XP_030704263.1	SRRM2	Vertebrates	2743
413	XP_026973514.1	SRRM2	Vertebrates	2743
414	XP_004270508.1	SRRM2	Vertebrates	2742
415	XP_019780960.1	SRRM2	Vertebrates	2571
416	XP_007453721.1	SRRM2	Vertebrates	2743
417	XP_022450309.1	SRRM2	Vertebrates	2743
418	XP_029076578.1	SRRM2	Vertebrates	2742
419	XP_024615440.1	SRRM2	Vertebrates	2743
420	XP_023979437.1	SRRM2	Vertebrates	2744
421	XP_010838634.1	SRRM2	Vertebrates	2740
422	XP_002697976.2	SRRM2	Vertebrates	2741
423	XP_025131116.1	SRRM2	Vertebrates	2741
424	XP_017895637.1	SRRM2	Vertebrates	2730
425	XP_027816939.1	SRRM2	Vertebrates	2739
426	XP_020766053.1	SRRM2	Vertebrates	2742
427	XP_010948157.1	SRRM2	Vertebrates	2732
428	XP_031303555.1	SRRM2	Vertebrates	2756
429	XP_031542895.1	SRRM2	Vertebrates	2759
430	XP_011374892.1	SRRM2	Vertebrates	2742
431	XP_015977727.1	SRRM2	Vertebrates	2744
432	XP_019489638.1	SRRM2	Vertebrates	2721
433	XP_024409015.1	SRRM2	Vertebrates	2710
434	XP_028366015.1	SRRM2	Vertebrates	2714
435	XP_028001516.1	SRRM2	Vertebrates	2720
436	XP_016066880.1	SRRM2	Vertebrates	2738
437	XP_006752787.2	SRRM2	Vertebrates	2716
438	XP_014400399.1	SRRM2	Vertebrates	2733
439	XP_016050265.1	SRRM2	Vertebrates	2732
440	XP_012587138.1	SRRM2	Vertebrates	2837
441	XP_014688534.1	SRRM2	Vertebrates	2757
442	XP_023472281.1	SRRM2	Vertebrates	2758
443	XP_004438208.2	SRRM2	Vertebrates	2752
444	XP_017502344.1	SRRM2	Vertebrates	2750
445	XP_004474920.1	SRRM2	Vertebrates	2737
446	XP_031801509.1	SRRM2	Vertebrates	2836
447	XP_007499208.1	SRRM2	Vertebrates	2838
448	XP_020851309.1	SRRM2	Vertebrates	2842
449	XP_027715412.1	SRRM2	Vertebrates	2843
450	XP_028931333.1	SRRM2	Vertebrates	2796
451	XP_029883175.1	SRRM2	Vertebrates	660
452	XP_021142616.1	SRRM2	Vertebrates	639
453	KFO75629.1	SRRM2	Vertebrates	572
454	XP_027327982.1	SRRM2	Vertebrates	626
455	XP_010720071.1	SRRM2	Vertebrates	396
456	XP_015151498.1	SRRM2	Vertebrates	627
457	XP_015501777.1	SRRM2	Vertebrates	635
458	XP_030143719.1	SRRM2	Vertebrates	636
459	XP_027578366.1	SRRM2	Vertebrates	299
460	XP_030825420.1	SRRM2	Vertebrates	325
461	XP_030330449.1	SRRM2	Vertebrates	397
462	KGL82103.1	SRRM2	Vertebrates	555
463	XP_025919433.1	SRRM2	Vertebrates	644
464	XP_025963036.1	SRRM2	Vertebrates	641
465	XP_016158373.1	SRRM2	Vertebrates	810
466	XP_014117769.1	SRRM2	Vertebrates	822
467	XP_032940415.1	SRRM2	Vertebrates	1333
468	KAF1634320.1	SRRM2	Vertebrates	2514
469	XP_030417933.1	SRRM2	Vertebrates	2342
470	NP_001123800.2	SRRM2	Vertebrates	2720
471	XP_018092226.1	SRRM2	Vertebrates	2743
472	XP_030065781.1	SRRM2	Vertebrates	3631
473	XP_029462641.1	SRRM2	Vertebrates	509
474	XP_022603749.1	SRRM2	Vertebrates	1354
475	XP_023256897.1	SRRM2	Vertebrates	1307
476	AWP19369.1	SRRM2	Vertebrates	1161
477	XP_029293064.1	SRRM2	Vertebrates	1244
478	XP_010783419.1	SRRM2	Vertebrates	1212
479	XP_014852368.1	SRRM2	Vertebrates	1295
480	XP_008401140.1	SRRM2	Vertebrates	1298
481	XP_028310648.1	SRRM2	Vertebrates	903
482	XP_023008240.2	SRRM2	Vertebrates	1337
483	XP_008289149.1	SRRM2	Vertebrates	1283
484	XP_030199120.1	SRRM2	Vertebrates	1266
485	XP_017552905.1	SRRM2	Vertebrates	1244
486	NP_001025246.2	SRRM2	Vertebrates	1282
487	XP_017350656.1	SRRM2	Vertebrates	1240
488	XP_018619928.2	SRRM2	Vertebrates	1362
489	XP_012991177.2	SRRM2	Vertebrates	1360
490	XP_031682917.1	SRRM2	Vertebrates	1351
491	XP_021481711.1	SRRM2	Vertebrates	1386
492	XP_014047659.1	SRRM2	Vertebrates	1323
493	XP_024003462.1	SRRM2	Vertebrates	1253
494	XP_028670756.1	SRRM2	Vertebrates	2685
495	XP_006000933.1	SRRM2	Vertebrates	1873
496	XP_015277059.1	SRRM2	Vertebrates	2163
497	XP_028557372.1	SRRM2	Vertebrates	2119
498	XP_020666262.1	SRRM2	Vertebrates	2163
499	XP_008115748.1	SRRM2	Vertebrates	2148
500	XP_032091609.1	SRRM2	Vertebrates	2130
501	XP_026567909.1	SRRM2	Vertebrates	2146
502	XP_015665803.1	SRRM2	Vertebrates	2140
503	XP_007424067.1	SRRM2	Vertebrates	2142
504	XP_008174269.1	SRRM2	Vertebrates	1972
505	XP_002606480.1	SRRM2	Invertebrates	819
506	XP_026690749.1	SRRM2	Invertebrates	949
507	XP_001639492.2	SRRM2	Invertebrates	1039
508	XP_027046029.1	SRRM2	Invertebrates	1134
509	XP_027203779.1	SRRM2	Invertebrates	571
510	XP_029829788.1	SRRM2	Invertebrates	905
511	XP_018495571.1	SRRM2	Invertebrates	792
512	XP_015929182.1	SRRM2	Invertebrates	1151
513	XP_023238023.1	SRRM2	Invertebrates	225
514	XP_032793398.1	SRRM2	Invertebrates	733
515	EFX79936.1	SRRM2	Invertebrates	218
516	XP_018010298.1	SRRM2	Invertebrates	595
517	XP_023327272.1	SRRM2	Invertebrates	803
518	KAF0300633.1	SRRM2	Invertebrates	627
519	XP_027232642.1	SRRM2	Invertebrates	328
520	XP_006609731.1	SRRM2	Invertebrates	1054
521	XP_015603250.1	SRRM2	Invertebrates	1162
522	XP_019768789.1	SRRM2	Invertebrates	234
523	XP_973129.2	SRRM2	Invertebrates	710
524	XP_014765348.1	SRRM2	Invertebrates	1633
525	NP_001097475.2	SRRM2	Invertebrates	1655
526	XP_011291999.1	SRRM2	Invertebrates	1240
527	XP_023305126.1	SRRM2	Invertebrates	1511
528	XP_019845160.1	SRRM2	Invertebrates	1735
529	XP_316086.4	SRRM2	Invertebrates	1366
530	XP_003489501.1	SRRM2	Invertebrates	1056
531	XP_021696633.1	SRRM2	Invertebrates	1432
532	XP_029709801.1	SRRM2	Invertebrates	1417
533	XP_016911312.1	SRRM2	Invertebrates	1054
534	XP_001121745.3	SRRM2	Invertebrates	1054
535	XP_017887269.1	SRRM2	Invertebrates	1061
536	XP_017766902.1	SRRM2	Invertebrates	1057
537	XP_017789008.1	SRRM2	Invertebrates	1056
538	KOX68470.1	SRRM2	Invertebrates	1055
539	XP_031849693.1	SRRM2	Invertebrates	1054
540	XP_015435932.1	SRRM2	Invertebrates	1047
541	XP_025265231.1	SRRM2	Invertebrates	1077
542	XP_012056153.1	SRRM2	Invertebrates	1081
543	XP_018403312.1	SRRM2	Invertebrates	1099
544	XP_018309915.1	SRRM2	Invertebrates	1086
545	XP_018339594.1	SRRM2	Invertebrates	1083
546	XP_015514421.1	SRRM2	Invertebrates	1097
547	XP_012251385.1	SRRM2	Invertebrates	1130
548	XP_026329966.1	SRRM2	Invertebrates	1043
549	XP_023934989.1	SRRM2	Invertebrates	1090
550	XP_014370983.1	SRRM2	Invertebrates	1199
551	XP_013180549.1	SRRM2	Invertebrates	1238
552	XP_014283745.1	SRRM2	Invertebrates	1000
553	XP_016662813.1	SRRM2	Invertebrates	827
554	XP_002429393.1	SRRM2	Invertebrates	660
555	XP_023726304.1	SRRM2	Invertebrates	1277
556	XP_021918740.1	SRRM2	Invertebrates	1304
557	KHN81071.1	SRRM2	Invertebrates	1043
558	NP_496595.1	SRRM2	Invertebrates	425
559	XP_002631721.1	SRRM2	Invertebrates	500
560	POM48513.1	SRRM2	Invertebrates	520
561	XP_001893772.1	SRRM2	Invertebrates	853
562	XP_013292370.1	SRRM2	Invertebrates	393
563	KRZ18212.1	SRRM2	Invertebrates	407
564	KRZ22730.1	SRRM2	Invertebrates	388
565	XP_009025222.1	SRRM2	Invertebrates	192
566	XP_019919023.1	SRRM2	Invertebrates	621
567	XP_019919023.1	SRRM2	Invertebrates	621
568	XP_025092133.1	SRRM2	Invertebrates	549
569	XP_012940320.1	SRRM2	Invertebrates	581
570	XP_019850891.1	SRRM2	Invertebrates	650
571	XP_002074725.1	PRPF8	Invertebrates	2406
572	XP_020386042.1	PRPF8	Vertebrates	2333
573	XP_007894824.1	PRPF8	Vertebrates	2333
574	XP_015223244.1	PRPF8	Vertebrates	2336
575	XP_012680679.1	PRPF8	Vertebrates	2338
576	XP_028857378.1	PRPF8	Vertebrates	2338
577	XP_008307348.1	PRPF8	Vertebrates	2339
578	XP_026222903.1	PRPF8	Vertebrates	2338
579	XP_029026331.1	PRPF8	Vertebrates	2342
580	XP_026183734.1	PRPF8	Vertebrates	2338
581	XP_020455800.1	PRPF8	Vertebrates	2338
582	XP_018542740.1	PRPF8	Vertebrates	2338
583	XP_022604269.1	PRPF8	Vertebrates	2338
584	XP_029372849.1	PRPF8	Vertebrates	2338
585	XP_019943809.1	PRPF8	Vertebrates	2338
586	XP_020494969.1	PRPF8	Vertebrates	2338
587	XP_031716627.1	PRPF8	Vertebrates	2338
588	XP_029302213.1	PRPF8	Vertebrates	2338
589	XP_010794252.1	PRPF8	Vertebrates	2338
590	XP_031153177.1	PRPF8	Vertebrates	2338
591	XP_028428763.1	PRPF8	Vertebrates	2338
592	XP_019115026.1	PRPF8	Vertebrates	2338
593	XP_030296735.1	PRPF8	Vertebrates	2338
594	XP_003968425.1	PRPF8	Vertebrates	2338
595	XP_020773743.1	PRPF8	Vertebrates	2337
596	XP_030007551.1	PRPF8	Vertebrates	2338
597	XP_029922509.1	PRPF8	Vertebrates	2338
598	XP_028274924.1	PRPF8	Vertebrates	2338
599	XP_023817744.1	PRPF8	Vertebrates	2354
600	XP_024132625.1	PRPF8	Vertebrates	2354
601	XP_015246464.1	PRPF8	Vertebrates	2358
602	XP_012732809.1	PRPF8	Vertebrates	2358
603	XP_015807108.1	PRPF8	Vertebrates	2353
604	XP_007563145.1	PRPF8	Vertebrates	2358
605	XP_008423826.1	PRPF8	Vertebrates	2358
606	XP_014853420.1	PRPF8	Vertebrates	2358
607	XP_014888999.1	PRPF8	Vertebrates	2358
608	XP_014325012.1	PRPF8	Vertebrates	2358
609	XP_027855024.1	PRPF8	Vertebrates	2358
610	XP_013860763.1	PRPF8	Vertebrates	2355
611	XP_017288866.1	PRPF8	Vertebrates	2355
612	XP_029963821.1	PRPF8	Vertebrates	2338
613	XP_028320003.1	PRPF8	Vertebrates	2338
614	XP_026047247.1	PRPF8	Vertebrates	2350
615	XP_005915964.1	PRPF8	Vertebrates	2350
616	XP_014262853.1	PRPF8	Vertebrates	2350
617	XP_005720849.1	PRPF8	Vertebrates	2350
618	XP_003458656.1	PRPF8	Vertebrates	2350
619	XP_031596755.1	PRPF8	Vertebrates	2354
620	XP_022066454.1	PRPF8	Vertebrates	2338
621	XP_023150954.1	PRPF8	Vertebrates	2338
622	XP_008304619.1	PRPF8	Vertebrates	2338
623	XP_019741530.1	PRPF8	Vertebrates	2339
624	XP_030235910.1	PRPF8	Vertebrates	2338
625	XP_007260950.2	PRPF8	Vertebrates	2333
626	XP_017552350.1	PRPF8	Vertebrates	2338
627	NP_957270.2	PRPF8	Vertebrates	2342
628	XP_030632043.1	PRPF8	Vertebrates	2338
629	XP_026884840.1	PRPF8	Vertebrates	2337
630	XP_027003478.1	PRPF8	Vertebrates	2338
631	XP_017346019.1	PRPF8	Vertebrates	2338
632	XP_026790554.1	PRPF8	Vertebrates	2338
633	XP_023699563.1	PRPF8	Vertebrates	2346
634	XP_018604323.1	PRPF8	Vertebrates	2354
635	XP_010866299.1	PRPF8	Vertebrates	2338
636	XP_014018171.1	PRPF8	Vertebrates	2338
637	XP_028662584.1	PRPF8	Vertebrates	2336
638	XP_018429321.1	PRPF8	Vertebrates	2326
639	XP_002936105.2	PRPF8	Vertebrates	2335
640	XP_029466742.1	PRPF8	Vertebrates	2335
641	XP_030042053.1	PRPF8	Vertebrates	2335
642	XP_019343249.1	PRPF8	Vertebrates	2266
643	XP_019401410.1	PRPF8	Vertebrates	2335
644	XP_019366838.1	PRPF8	Vertebrates	2335
645	XP_029883495.1	PRPF8	Vertebrates	2335
646	XP_009991614.1	PRPF8	Vertebrates	2271
647	XP_030318024.1	PRPF8	Vertebrates	2335
648	XP_010133884.1	PRPF8	Vertebrates	2321
649	XP_010162480.1	PRPF8	Vertebrates	2046
650	XP_009695375.1	PRPF8	Vertebrates	2299
651	XP_009883522.1	PRPF8	Vertebrates	2322
652	XP_014808774.1	PRPF8	Vertebrates	2335
653	XP_010080052.1	PRPF8	Vertebrates	2293
654	XP_010203287.1	PRPF8	Vertebrates	2242
655	XP_005502169.2	PRPF8	Vertebrates	2311
656	XP_009952842.1	PRPF8	Vertebrates	2312
657	XP_008936737.1	PRPF8	Vertebrates	2316
658	XP_009558489.1	PRPF8	Vertebrates	2335
659	XP_011579979.1	PRPF8	Vertebrates	2335
660	XP_009927114.1	PRPF8	Vertebrates	2258
661	XP_010571921.1	PRPF8	Vertebrates	2335
662	XP_027327902.1	PRPF8	Vertebrates	2335
663	XP_013045415.1	PRPF8	Vertebrates	2275
664	XP_032056617.1	PRPF8	Vertebrates	2335
665	XP_021271509.1	PRPF8	Vertebrates	2335
666	XP_003211789.1	PRPF8	Vertebrates	2335
667	XP_015736302.1	PRPF8	Vertebrates	2335
668	XP_415805.2	PRPF8	Vertebrates	2335
669	XP_031447577.1	PRPF8	Vertebrates	2335
670	XP_009806780.1	PRPF8	Vertebrates	2292
671	XP_010157406.1	PRPF8	Vertebrates	2244
672	XP_010296509.1	PRPF8	Vertebrates	2317
673	XP_010193086.1	PRPF8	Vertebrates	2311
674	XP_010118661.1	PRPF8	Vertebrates	2311
675	XP_009986222.1	PRPF8	Vertebrates	2297
676	XP_009936550.1	PRPF8	Vertebrates	2226
677	XP_009070270.1	PRPF8	Vertebrates	2296
678	XP_008638639.2	PRPF8	Vertebrates	2275
679	XP_010400931.3	PRPF8	Vertebrates	2275
680	XP_031985547.1	PRPF8	Vertebrates	2335
681	XP_005056866.1	PRPF8	Vertebrates	2335
682	XP_023794978.1	PRPF8	Vertebrates	2335
683	XP_015502377.1	PRPF8	Vertebrates	2335
684	XP_005525854.1	PRPF8	Vertebrates	2335
685	XP_026653028.1	PRPF8	Vertebrates	2335
686	XP_021406720.1	PRPF8	Vertebrates	2335
687	XP_002197327.1	PRPF8	Vertebrates	2335
688	XP_009092980.1	PRPF8	Vertebrates	2335
689	XP_027522667.1	PRPF8	Vertebrates	2341
690	XP_017688093.1	PRPF8	Vertebrates	2335
691	XP_017932204.1	PRPF8	Vertebrates	2275
692	XP_027546735.1	PRPF8	Vertebrates	2335
693	XP_027581670.1	PRPF8	Vertebrates	2335
694	XP_014732025.1	PRPF8	Vertebrates	2335
695	XP_030818408.1	PRPF8	Vertebrates	2335
696	XP_014164324.2	PRPF8	Vertebrates	2363
697	XP_027745744.1	PRPF8	Vertebrates	2335
698	XP_009643329.1	PRPF8	Vertebrates	2407
699	XP_009484670.1	PRPF8	Vertebrates	2294
700	XP_010280401.1	PRPF8	Vertebrates	2317
701	XP_009512803.1	PRPF8	Vertebrates	2194
702	XP_009467928.1	PRPF8	Vertebrates	2338
703	XP_009901681.1	PRPF8	Vertebrates	2398
704	XP_009580211.1	PRPF8	Vertebrates	2320
705	XP_010015712.1	PRPF8	Vertebrates	2286
706	XP_030328220.1	PRPF8	Vertebrates	2335
707	XP_009285859.2	PRPF8	Vertebrates	2311
708	XP_009331729.1	PRPF8	Vertebrates	2334
709	XP_026717292.1	PRPF8	Vertebrates	2335
710	XP_009970493.1	PRPF8	Vertebrates	2246
711	XP_009870993.1	PRPF8	Vertebrates	2294
712	XP_025910975.1	PRPF8	Vertebrates	2335
713	XP_013801942.1	PRPF8	Vertebrates	2133
714	XP_025961357.1	PRPF8	Vertebrates	2335
715	XP_009674220.1	PRPF8	Vertebrates	2321
716	XP_025903781.1	PRPF8	Vertebrates	2335
717	XP_010222355.1	PRPF8	Vertebrates	2321
718	XP_027675881.1	PRPF8	Vertebrates	2335
719	XP_024050146.1	PRPF8	Vertebrates	2335
720	XP_030393018.1	PRPF8	Vertebrates	2335
721	XP_006127092.1	PRPF8	Vertebrates	2335
722	XP_013157080.2	PRPF8	Vertebrates	2326
723	XP_014135930.2	PRPF8	Vertebrates	2422
724	XP_005154414.1	PRPF8	Vertebrates	2335
725	XP_014350113.1	PRPF8	Vertebrates	2334
726	XP_015277387.1	PRPF8	Vertebrates	2335
727	XP_028564178.1	PRPF8	Vertebrates	2335
728	XP_020659117.1	PRPF8	Vertebrates	2334
729	XP_008117662.2	PRPF8	Vertebrates	1949
730	XP_013914877.1	PRPF8	Vertebrates	2335
731	XP_032071630.1	PRPF8	Vertebrates	2335
732	XP_026544722.1	PRPF8	Vertebrates	2335
733	XP_026576963.1	PRPF8	Vertebrates	2236
734	XP_015673834.1	PRPF8	Vertebrates	2335
735	XP_007439450.1	PRPF8	Vertebrates	2335
736	XP_006863292.1	PRPF8	Vertebrates	2335
737	XP_006891082.1	PRPF8	Vertebrates	2335
738	XP_003416859.1	PRPF8	Vertebrates	2335
739	XP_004376215.1	PRPF8	Vertebrates	2335
740	XP_004706939.1	PRPF8	Vertebrates	2335
741	XP_007935634.1	PRPF8	Vertebrates	2335
742	XP_008563928.1	PRPF8	Vertebrates	2335
743	XP_002718931.1	PRPF8	Vertebrates	2335
744	XP_004594014.1	PRPF8	Vertebrates	2335
745	XP_020024719.1	PRPF8	Vertebrates	2335
746	XP_004635402.1	PRPF8	Vertebrates	2335
747	XP_010640458.1	PRPF8	Vertebrates	2335
748	XP_004857198.1	PRPF8	Vertebrates	2335
749	XP_003469727.1	PRPF8	Vertebrates	2335
750	XP_005402669.1	PRPF8	Vertebrates	2335
751	XP_004667910.1	PRPF8	Vertebrates	2335
752	XP_027282540.1	PRPF8	Vertebrates	2335
753	XP_021081314.1	PRPF8	Vertebrates	2335
754	XP_006977451.1	PRPF8	Vertebrates	2335
755	XP_028722583.1	PRPF8	Vertebrates	2335
756	XP_021489281.1	PRPF8	Vertebrates	2335
757	XP_028615019.1	PRPF8	Vertebrates	2335
758	XP_031206757.1	PRPF8	Vertebrates	2335
759	XP_029401548.1	PRPF8	Vertebrates	2335
760	NP_619600.2	PRPF8	Vertebrates	2335
761	XP_021033563.1	PRPF8	Vertebrates	2335
762	NP_001178519.1	PRPF8	Vertebrates	2335
763	XP_005349607.1	PRPF8	Vertebrates	2335
764	XP_008827006.1	PRPF8	Vertebrates	2335
765	XP_005327961.1	PRPF8	Vertebrates	2335
766	XP_015356503.1	PRPF8	Vertebrates	2335
767	XP_027780195.1	PRPF8	Vertebrates	2335
768	XP_026244802.1	PRPF8	Vertebrates	2335
769	XP_011912193.1	PRPF8	Vertebrates	2335
770	XP_008007977.1	PRPF8	Vertebrates	2335
771	XP_014973672.1	PRPF8	Vertebrates	2335
772	XP_005582503.1	PRPF8	Vertebrates	2335
773	XP_011722611.1	PRPF8	Vertebrates	2335
774	XP_011842664.1	PRPF8	Vertebrates	2335
775	XP_031513104.1	PRPF8	Vertebrates	2335
776	XP_025217147.1	PRPF8	Vertebrates	2335
777	XP_011811352.1	PRPF8	Vertebrates	2335
778	XP_023040225.1	PRPF8	Vertebrates	2335
779	XP_010371814.1	PRPF8	Vertebrates	2335
780	XP_017721936.1	PRPF8	Vertebrates	2335
781	XP_018868867.1	PRPF8	Vertebrates	2335
782	NP_006436.3	PRPF8	Vertebrates	2335
783	XP_016786627.1	PRPF8	Vertebrates	2335
784	XP_003816897.1	PRPF8	Vertebrates	2335
785	XP_002826856.1	PRPF8	Vertebrates	2335
786	XP_030656465.1	PRPF8	Vertebrates	2335
787	XP_012303768.1	PRPF8	Vertebrates	2335
788	XP_008994624.1	PRPF8	Vertebrates	2335
789	XP_017397148.1	PRPF8	Vertebrates	2335
790	XP_032119393.1	PRPF8	Vertebrates	2335
791	XP_010338268.1	PRPF8	Vertebrates	2335
792	XP_008071561.1	PRPF8	Vertebrates	2335
793	XP_012596233.2	PRPF8	Vertebrates	2335
794	XP_012508479.1	PRPF8	Vertebrates	2335
795	XP_003799143.1	PRPF8	Vertebrates	2335
796	XP_006167611.1	PRPF8	Vertebrates	2335
797	XP_006185051.1	PRPF8	Vertebrates	2335
798	XP_854384.1	PRPF8	Vertebrates	2335
799	XP_025331941.1	PRPF8	Vertebrates	2335
800	XP_025872082.1	PRPF8	Vertebrates	2335
801	XP_022364845.1	PRPF8	Vertebrates	2335
802	XP_004746926.1	PRPF8	Vertebrates	2335
803	XP_032178930.1	PRPF8	Vertebrates	2335
804	XP_004404167.1	PRPF8	Vertebrates	2335
805	XP_025706805.1	PRPF8	Vertebrates	2335
806	XP_027964839.1	PRPF8	Vertebrates	2335
807	XP_027481565.1	PRPF8	Vertebrates	2335
808	XP_030892726.1	PRPF8	Vertebrates	2275
809	XP_021560175.1	PRPF8	Vertebrates	2335
810	XP_032284572.1	PRPF8	Vertebrates	2335
811	XP_002918084.1	PRPF8	Vertebrates	2335
812	XP_008693508.1	PRPF8	Vertebrates	2330
813	XP_026373625.1	PRPF8	Vertebrates	2335
814	XP_014936858.1	PRPF8	Vertebrates	2335
815	XP_003996468.1	PRPF8	Vertebrates	2335
816	XP_030150831.1	PRPF8	Vertebrates	2335
817	XP_025771625.1	PRPF8	Vertebrates	2335
818	XP_007076177.1	PRPF8	Vertebrates	2335
819	XP_019285153.1	PRPF8	Vertebrates	2335
820	XP_029783362.1	PRPF8	Vertebrates	2335
821	XP_007183861.1	PRPF8	Vertebrates	2335
822	XP_030717713.1	PRPF8	Vertebrates	2335
823	XP_026986398.1	PRPF8	Vertebrates	2335
824	XP_004267111.1	PRPF8	Vertebrates	2335
825	XP_019782482.1	PRPF8	Vertebrates	2335
826	XP_007454276.1	PRPF8	Vertebrates	2335
827	XP_022451096.1	PRPF8	Vertebrates	2335
828	XP_029066931.1	PRPF8	Vertebrates	2335
829	XP_024591389.1	PRPF8	Vertebrates	2335
830	XP_010859639.1	PRPF8	Vertebrates	2335
831	NP_001099108.1	PRPF8	Vertebrates	2335
832	XP_005888302.1	PRPF8	Vertebrates	2335
833	XP_019836304.1	PRPF8	Vertebrates	2335
834	XP_027375209.1	PRPF8	Vertebrates	2335
835	XP_006079827.1	PRPF8	Vertebrates	2335
836	XP_005693370.1	PRPF8	Vertebrates	2335
837	XP_004012594.1	PRPF8	Vertebrates	2335
838	XP_020765473.1	PRPF8	Vertebrates	2335
839	XP_020923227.1	PRPF8	Vertebrates	2335
840	XP_010956502.1	PRPF8	Vertebrates	2335
841	XP_031324387.1	PRPF8	Vertebrates	2335
842	XP_031541729.1	PRPF8	Vertebrates	2301
843	XP_006925127.1	PRPF8	Vertebrates	2335
844	XP_011358180.1	PRPF8	Vertebrates	2335
845	XP_015994417.1	PRPF8	Vertebrates	2335
846	XP_019505998.1	PRPF8	Vertebrates	2335
847	XP_024420421.1	PRPF8	Vertebrates	2335
848	XP_028375159.1	PRPF8	Vertebrates	2335
849	XP_008146101.1	PRPF8	Vertebrates	2335
850	XP_016066609.1	PRPF8	Vertebrates	2335
851	XP_005858380.1	PRPF8	Vertebrates	2335
852	XP_006099243.1	PRPF8	Vertebrates	2335
853	XP_006768154.1	PRPF8	Vertebrates	2335
854	XP_007520468.1	PRPF8	Vertebrates	2335
855	XP_004605037.1	PRPF8	Vertebrates	2335
856	XP_012581777.1	PRPF8	Vertebrates	2335
857	XP_001504382.1	PRPF8	Vertebrates	2335
858	XP_008535941.1	PRPF8	Vertebrates	2335
859	XP_014682443.1	PRPF8	Vertebrates	2335
860	XP_004433368.1	PRPF8	Vertebrates	2335
861	XP_017511634.1	PRPF8	Vertebrates	2335
862	XP_012377154.1	PRPF8	Vertebrates	2235
863	XP_023359479.2	PRPF8	Vertebrates	2335
864	XP_001365062.1	PRPF8	Vertebrates	2335
865	XP_020862728.1	PRPF8	Vertebrates	2335
866	XP_027717396.1	PRPF8	Vertebrates	2335
867	XP_028937661.1	PRPF8	Vertebrates	2335
868	XP_006032944.1	PRPF8	Vertebrates	2423
869	XP_005298344.1	PRPF8	Vertebrates	2335
870	XP_001633987.2	PRPF8	Invertebrates	2320
871	XP_002412787.1	PRPF8	Invertebrates	2297
872	XP_015840170.1	PRPF8	Invertebrates	2364
873	XP_018321137.1	PRPF8	Invertebrates	2366
874	XP_017838434.1	PRPF8	Invertebrates	2392
875	XP_002004834.1	PRPF8	Invertebrates	2397
876	XP_002050969.1	PRPF8	Invertebrates	2397
877	XP_001987870.1	PRPF8	Invertebrates	2397
878	XP_017040644.1	PRPF8	Invertebrates	2396
879	NP_610735.1	PRPF8	Invertebrates	2396
880	XP_001958961.2	PRPF8	Invertebrates	2335
881	XP_002015433.1	PRPF8	Invertebrates	2397
882	XP_002033487.1	PRPF8	Invertebrates	2396
883	XP_005179108.1	PRPF8	Invertebrates	2388
884	XP_013113509.1	PRPF8	Invertebrates	2395
885	XP_308873.2	PRPF8	Invertebrates	2388
886	XP_019547534.1	PRPF8	Invertebrates	2383
887	XP_001660510.1	PRPF8	Invertebrates	2383
888	XP_001866804.1	PRPF8	Invertebrates	2340
889	XP_016768675.1	PRPF8	Invertebrates	2374
890	XP_015438236.1	PRPF8	Invertebrates	2374
891	XP_011155025.1	PRPF8	Invertebrates	2372
892	XP_011260005.1	PRPF8	Invertebrates	2372
893	XP_011061994.1	PRPF8	Invertebrates	2372
894	XP_018047006.1	PRPF8	Invertebrates	2372
895	XP_012060652.1	PRPF8	Invertebrates	2372
896	XP_018400624.1	PRPF8	Invertebrates	2372
897	XP_018302633.1	PRPF8	Invertebrates	2372
898	XP_018357932.1	PRPF8	Invertebrates	2372
899	XP_018342910.1	PRPF8	Invertebrates	2372
900	XP_001948639.1	PRPF8	Invertebrates	2382
901	XP_002427193.1	PRPF8	Invertebrates	2374
902	NP_498785.1	PRPF8	Invertebrates	2329
903	XP_003113291.1	PRPF8	Invertebrates	2344
904	XP_009020123.1	PRPF8	Invertebrates	2327
905	XP_013405997.1	PRPF8	Invertebrates	2347
906	XP_013060897.1	PRPF8	Invertebrates	2376
907	XP_002115184.1	PRPF8	Invertebrates	2304
908	XP_018646157.1	PRPF8	Invertebrates	2097
909	XP_003387129.1	PRPF8	Invertebrates	2331
910	XP_020368029.1	SRRM1	Vertebrates	851
911	XP_007902434.1	SRRM1	Vertebrates	806
912	XP_015204073.1	SRRM1	Vertebrates	916
913	XP_012678954.2	SRRM1	Vertebrates	893
914	XP_028847009.1	SRRM1	Vertebrates	876
915	XP_008313453.1	SRRM1	Vertebrates	867
916	XP_026210708.1	SRRM1	Vertebrates	860
917	XP_028994081.1	SRRM1	Vertebrates	857
918	XP_026189506.1	SRRM1	Vertebrates	1037
919	XP_020464302.1	SRRM1	Vertebrates	793
920	XP_018553325.1	SRRM1	Vertebrates	863
921	XP_022606757.1	SRRM1	Vertebrates	863
922	XP_023255651.1	SRRM1	Vertebrates	864
923	XP_029349819.1	SRRM1	Vertebrates	863
924	XP_019940546.1	SRRM1	Vertebrates	866
925	XP_020500655.1	SRRM1	Vertebrates	861
926	XP_031703060.1	SRRM1	Vertebrates	856
927	XP_029316392.1	SRRM1	Vertebrates	859
928	XP_010787170.1	SRRM1	Vertebrates	477
929	XP_031144569.1	SRRM1	Vertebrates	858
930	XP_028421488.1	SRRM1	Vertebrates	858
931	XP_019121923.1	SRRM1	Vertebrates	864
932	XP_030299366.1	SRRM1	Vertebrates	863
933	XP_011614006.1	SRRM1	Vertebrates	853
934	XP_020775040.1	SRRM1	Vertebrates	834
935	XP_029981955.1	SRRM1	Vertebrates	862
936	XP_029937932.1	SRRM1	Vertebrates	867
937	XP_028251030.1	SRRM1	Vertebrates	862
938	XP_023807640.1	SRRM1	Vertebrates	860
939	XP_024122554.1	SRRM1	Vertebrates	860
940	XP_015248553.1	SRRM1	Vertebrates	861
941	XP_021171838.1	SRRM1	Vertebrates	860
942	XP_015825869.1	SRRM1	Vertebrates	860
943	XP_007574507.1	SRRM1	Vertebrates	863
944	XP_008397815.1	SRRM1	Vertebrates	867
945	XP_014843253.1	SRRM1	Vertebrates	863
946	XP_014889503.1	SRRM1	Vertebrates	863
947	XP_014324302.1	SRRM1	Vertebrates	859
948	XP_027856685.1	SRRM1	Vertebrates	859
949	XP_013887601.1	SRRM1	Vertebrates	832
950	XP_017272046.1	SRRM1	Vertebrates	861
951	XP_029972202.1	SRRM1	Vertebrates	869
952	XP_028293518.1	SRRM1	Vertebrates	865
953	XP_026007086.1	SRRM1	Vertebrates	867
954	XP_005922371.1	SRRM1	Vertebrates	867
955	XP_004566623.1	SRRM1	Vertebrates	867
956	XP_005739009.1	SRRM1	Vertebrates	867
957	XP_013127375.1	SRRM1	Vertebrates	867
958	XP_031583954.1	SRRM1	Vertebrates	867
959	XP_030575258.1	SRRM1	Vertebrates	871
960	XP_022048138.1	SRRM1	Vertebrates	864
961	XP_023141074.1	SRRM1	Vertebrates	862
962	XP_008282436.1	SRRM1	Vertebrates	864
963	XP_019733840.1	SRRM1	Vertebrates	829
964	XP_030213114.1	SRRM1	Vertebrates	878
965	XP_007257644.2	SRRM1	Vertebrates	840
966	XP_017563274.1	SRRM1	Vertebrates	831
967	NP_001352210.1	SRRM1	Vertebrates	929
968	XP_016297643.1	SRRM1	Vertebrates	910
969	XP_016377798.1	SRRM1	Vertebrates	910
970	XP_017332027.1	SRRM1	Vertebrates	801
971	XP_026799962.1	SRRM1	Vertebrates	753
972	XP_023698242.1	SRRM1	Vertebrates	875
973	XP_029114175.1	SRRM1	Vertebrates	866
974	XP_010877535.1	SRRM1	Vertebrates	874
975	XP_014014244.1	SRRM1	Vertebrates	878
976	XP_028675323.1	SRRM1	Vertebrates	945
977	XP_018426620.1	SRRM1	Vertebrates	895
978	XP_031751695.1	SRRM1	Vertebrates	890
979	XP_029475684.1	SRRM1	Vertebrates	947
980	XP_030075190.1	SRRM1	Vertebrates	916
981	XP_014461200.1	SRRM1	Vertebrates	881
982	XP_019403162.1	SRRM1	Vertebrates	920
983	XP_019367964.1	SRRM1	Vertebrates	920
984	XP_029895807.1	SRRM1	Vertebrates	907
985	XP_009998939.1	SRRM1	Vertebrates	886
986	XP_030320120.1	SRRM1	Vertebrates	894
987	XP_010139816.1	SRRM1	Vertebrates	892
988	XP_028941910.1	SRRM1	Vertebrates	871
989	XP_009699360.1	SRRM1	Vertebrates	878
990	XP_009880539.1	SRRM1	Vertebrates	899
991	XP_014804110.1	SRRM1	Vertebrates	907
992	XP_021136502.1	SRRM1	Vertebrates	866
993	XP_009958219.1	SRRM1	Vertebrates	566
994	XP_008947679.1	SRRM1	Vertebrates	526
995	XP_009559506.1	SRRM1	Vertebrates	906
996	XP_011582604.1	SRRM1	Vertebrates	1024
997	XP_009915594.1	SRRM1	Vertebrates	900
998	XP_010574649.1	SRRM1	Vertebrates	1012
999	XP_013039711.1	SRRM1	Vertebrates	867
1000	XP_032058014.1	SRRM1	Vertebrates	906
1001	XP_021231360.1	SRRM1	Vertebrates	906
1002	XP_019478386.1	SRRM1	Vertebrates	868
1003	XP_015739112.1	SRRM1	Vertebrates	907
1004	XP_015153173.1	SRRM1	Vertebrates	907
1005	XP_031450815.1	SRRM1	Vertebrates	893
1006	XP_009810296.1	SRRM1	Vertebrates	881
1007	XP_010155497.1	SRRM1	Vertebrates	569
1008	XP_010303306.1	SRRM1	Vertebrates	881
1009	XP_010192831.1	SRRM1	Vertebrates	881
1010	XP_010126756.1	SRRM1	Vertebrates	881
1011	XP_009929393.1	SRRM1	Vertebrates	882
1012	XP_009069493.1	SRRM1	Vertebrates	460
1013	XP_017591722.1	SRRM1	Vertebrates	857
1014	XP_019146598.2	SRRM1	Vertebrates	728
1015	XP_031988231.1	SRRM1	Vertebrates	904
1016	XP_016159202.1	SRRM1	Vertebrates	848
1017	XP_023796935.1	SRRM1	Vertebrates	861
1018	XP_015504834.1	SRRM1	Vertebrates	900
1019	XP_014114014.1	SRRM1	Vertebrates	885
1020	XP_014127995.1	SRRM1	Vertebrates	908
1021	XP_021390644.1	SRRM1	Vertebrates	897
1022	XP_030146121.1	SRRM1	Vertebrates	897
1023	XP_030087621.1	SRRM1	Vertebrates	855
1024	XP_027517180.1	SRRM1	Vertebrates	866
1025	XP_017692045.1	SRRM1	Vertebrates	904
1026	XP_029818868.1	SRRM1	Vertebrates	865
1027	XP_027561726.1	SRRM1	Vertebrates	904
1028	XP_027595935.1	SRRM1	Vertebrates	904
1029	XP_014741089.1	SRRM1	Vertebrates	904
1030	XP_030820431.1	SRRM1	Vertebrates	908
1031	XP_030917894.1	SRRM1	Vertebrates	878
1032	XP_027759174.1	SRRM1	Vertebrates	905
1033	XP_009646859.1	SRRM1	Vertebrates	944
1034	XP_009489232.1	SRRM1	Vertebrates	877
1035	XP_010283247.1	SRRM1	Vertebrates	881
1036	XP_009469204.1	SRRM1	Vertebrates	889
1037	XP_009906847.1	SRRM1	Vertebrates	838
1038	XP_009576580.1	SRRM1	Vertebrates	881
1039	XP_030359804.1	SRRM1	Vertebrates	907
1040	XP_019326804.1	SRRM1	Vertebrates	854
1041	XP_009330460.1	SRRM1	Vertebrates	1031
1042	XP_026718982.1	SRRM1	Vertebrates	868
1043	XP_009961768.1	SRRM1	Vertebrates	881
1044	XP_009876907.1	SRRM1	Vertebrates	879
1045	XP_025918289.1	SRRM1	Vertebrates	856
1046	XP_013808795.1	SRRM1	Vertebrates	873
1047	XP_025953926.1	SRRM1	Vertebrates	907
1048	XP_009666562.1	SRRM1	Vertebrates	903
1049	XP_025899137.1	SRRM1	Vertebrates	888
1050	XP_010224680.1	SRRM1	Vertebrates	893
1051	XP_027685987.1	SRRM1	Vertebrates	891
1052	XP_030395260.1	SRRM1	Vertebrates	1340
1053	XP_025044157.1	SRRM1	Vertebrates	858
1054	XP_027637844.1	SRRM1	Vertebrates	868
1055	XP_027668971.1	SRRM1	Vertebrates	868
1056	XP_030898987.1	SRRM1	Vertebrates	854
1057	XP_005988813.1	SRRM1	Vertebrates	923
1058	XP_015280342.1	SRRM1	Vertebrates	905
1059	XP_028594661.1	SRRM1	Vertebrates	904
1060	XP_020655749.1	SRRM1	Vertebrates	903
1061	XP_008118563.1	SRRM1	Vertebrates	901
1062	XP_013917942.1	SRRM1	Vertebrates	904
1063	XP_032083152.1	SRRM1	Vertebrates	890
1064	XP_026531785.1	SRRM1	Vertebrates	906
1065	XP_026558380.1	SRRM1	Vertebrates	906
1066	XP_029140744.1	SRRM1	Vertebrates	907
1067	XP_007424150.1	SRRM1	Vertebrates	906
1068	XP_023410136.1	SRRM1	Vertebrates	952
1069	XP_012411231.1	SRRM1	Vertebrates	913
1070	XP_030743852.1	SRRM1	Vertebrates	803
1071	XP_007933924.1	SRRM1	Vertebrates	914
1072	XP_008573196.1	SRRM1	Vertebrates	918
1073	XP_008263882.1	SRRM1	Vertebrates	919
1074	XP_004592298.1	SRRM1	Vertebrates	916
1075	XP_020011545.1	SRRM1	Vertebrates	919
1076	XP_012887849.1	SRRM1	Vertebrates	855
1077	XP_023578211.1	SRRM1	Vertebrates	779
1078	XP_010631979.1	SRRM1	Vertebrates	915
1079	XP_004850654.1	SRRM1	Vertebrates	914
1080	XP_013009449.1	SRRM1	Vertebrates	912
1081	XP_005394869.1	SRRM1	Vertebrates	915
1082	XP_004657564.1	SRRM1	Vertebrates	917
1083	XP_027255471.1	SRRM1	Vertebrates	931
1084	XP_005079655.1	SRRM1	Vertebrates	922
1085	XP_006975729.1	SRRM1	Vertebrates	922
1086	XP_028731293.1	SRRM1	Vertebrates	893
1087	XP_021487174.1	SRRM1	Vertebrates	922
1088	XP_028615415.1	SRRM1	Vertebrates	922
1089	XP_031234904.1	SRRM1	Vertebrates	921
1090	XP_021055244.1	SRRM1	Vertebrates	922
1091	NP_058079.2	SRRM1	Vertebrates	923
1092	XP_021015206.1	SRRM1	Vertebrates	923
1093	XP_006239244.1	SRRM1	Vertebrates	922
1094	XP_005353108.1	SRRM1	Vertebrates	921
1095	XP_008820508.1	SRRM1	Vertebrates	922
1096	XP_005317673.1	SRRM1	Vertebrates	918
1097	XP_015340987.1	SRRM1	Vertebrates	879
1098	XP_027792869.1	SRRM1	Vertebrates	918
1099	XP_011935507.1	SRRM1	Vertebrates	918
1100	XP_007978189.1	SRRM1	Vertebrates	918
1101	XP_014986821.2	SRRM1	Vertebrates	918
1102	XP_005544470.1	SRRM1	Vertebrates	918
1103	XP_011761177.1	SRRM1	Vertebrates	918
1104	XP_011833301.1	SRRM1	Vertebrates	888
1105	XP_009200124.1	SRRM1	Vertebrates	918
1106	XP_025245953.1	SRRM1	Vertebrates	918
1107	XP_011800995.1	SRRM1	Vertebrates	918
1108	XP_023075393.1	SRRM1	Vertebrates	918
1109	XP_010354022.1	SRRM1	Vertebrates	918
1110	XP_017742012.1	SRRM1	Vertebrates	746
1111	XP_030867833.1	SRRM1	Vertebrates	937
1112	NP_005830.2	SRRM1	Vertebrates	904
1113	XP_009449158.1	SRRM1	Vertebrates	918
1114	XP_008961401.1	SRRM1	Vertebrates	918
1115	NP_001126712.1	SRRM1	Vertebrates	917
1116	XP_012353980.1	SRRM1	Vertebrates	918
1117	XP_012295418.1	SRRM1	Vertebrates	918
1118	XP_008998894.1	SRRM1	Vertebrates	918
1119	XP_017390069.1	SRRM1	Vertebrates	918
1120	XP_032156726.1	SRRM1	Vertebrates	918
1121	XP_010343877.1	SRRM1	Vertebrates	863
1122	XP_008060362.1	SRRM1	Vertebrates	918
1123	XP_012606135.1	SRRM1	Vertebrates	918
1124	XP_012506371.1	SRRM1	Vertebrates	918
1125	XP_023374852.1	SRRM1	Vertebrates	918
1126	XP_006159459.1	SRRM1	Vertebrates	917
1127	XP_032351389.1	SRRM1	Vertebrates	919
1128	XP_005617844.1	SRRM1	Vertebrates	918
1129	XP_025302742.1	SRRM1	Vertebrates	918
1130	XP_025868252.1	SRRM1	Vertebrates	918
1131	XP_022370141.1	SRRM1	Vertebrates	921
1132	XP_004741207.1	SRRM1	Vertebrates	920
1133	XP_032217538.1	SRRM1	Vertebrates	920
1134	XP_012415823.1	SRRM1	Vertebrates	783
1135	XP_025711933.1	SRRM1	Vertebrates	918
1136	XP_027969523.1	SRRM1	Vertebrates	918
1137	XP_027429589.1	SRRM1	Vertebrates	918
1138	XP_006737082.2	SRRM1	Vertebrates	516
1139	XP_021540071.1	SRRM1	Vertebrates	443
1140	XP_032246958.1	SRRM1	Vertebrates	918
1141	XP_019658312.1	SRRM1	Vertebrates	918
1142	XP_026372807.1	SRRM1	Vertebrates	923
1143	XP_026915855.1	SRRM1	Vertebrates	918
1144	XP_019691970.1	SRRM1	Vertebrates	916
1145	XP_030180394.1	SRRM1	Vertebrates	918
1146	XP_025790508.1	SRRM1	Vertebrates	905
1147	XP_015393648.1	SRRM1	Vertebrates	879
1148	XP_019317371.1	SRRM1	Vertebrates	918
1149	XP_029801732.1	SRRM1	Vertebrates	881
1150	XP_028021365.1	SRRM1	Vertebrates	879
1151	XP_030730128.1	SRRM1	Vertebrates	918
1152	XP_026965473.1	SRRM1	Vertebrates	918
1153	XP_012387240.1	SRRM1	Vertebrates	996
1154	XP_019794022.1	SRRM1	Vertebrates	879
1155	XP_007459367.1	SRRM1	Vertebrates	729
1156	XP_022407447.1	SRRM1	Vertebrates	918
1157	XP_029083874.1	SRRM1	Vertebrates	918
1158	XP_024622400.1	SRRM1	Vertebrates	918
1159	XP_007121178.1	SRRM1	Vertebrates	918
1160	XP_010828366.1	SRRM1	Vertebrates	915
1161	XP_024838352.1	SRRM1	Vertebrates	915
1162	XP_005900791.1	SRRM1	Vertebrates	890
1163	XP_019836747.1	SRRM1	Vertebrates	915
1164	XP_027375948.1	SRRM1	Vertebrates	914
1165	XP_006078047.1	SRRM1	Vertebrates	915
1166	XP_017911423.1	SRRM1	Vertebrates	915
1167	XP_027821302.1	SRRM1	Vertebrates	915
1168	XP_020757705.1	SRRM1	Vertebrates	847
1169	XP_020951215.1	SRRM1	Vertebrates	918
1170	XP_010946368.1	SRRM1	Vertebrates	850
1171	XP_006196848.1	SRRM1	Vertebrates	919
1172	XP_024897115.1	SRRM1	Vertebrates	907
1173	XP_011355915.1	SRRM1	Vertebrates	918
1174	XP_015980075.1	SRRM1	Vertebrates	918
1175	XP_019505771.1	SRRM1	Vertebrates	919
1176	XP_024410156.1	SRRM1	Vertebrates	918
1177	XP_028367010.1	SRRM1	Vertebrates	918
1178	XP_028011109.1	SRRM1	Vertebrates	931
1179	XP_016074528.1	SRRM1	Vertebrates	900
1180	XP_005875242.1	SRRM1	Vertebrates	915
1181	XP_014301970.1	SRRM1	Vertebrates	913
1182	XP_006777589.1	SRRM1	Vertebrates	915
1183	XP_016043416.1	SRRM1	Vertebrates	920
1184	XP_004603507.1	SRRM1	Vertebrates	918
1185	XP_012577882.1	SRRM1	Vertebrates	920
1186	XP_023491249.1	SRRM1	Vertebrates	915
1187	XP_008531003.1	SRRM1	Vertebrates	915
1188	XP_014710524.1	SRRM1	Vertebrates	915
1189	XP_004425799.1	SRRM1	Vertebrates	915
1190	XP_017497067.1	SRRM1	Vertebrates	918
1191	XP_004465425.1	SRRM1	Vertebrates	917
1192	XP_031818432.1	SRRM1	Vertebrates	916
1193	XP_001362791.1	SRRM1	Vertebrates	914
1194	XP_020838776.1	SRRM1	Vertebrates	916
1195	XP_027697156.1	SRRM1	Vertebrates	907
1196	XP_028936186.1	SRRM1	Vertebrates	926
1197	XP_014373297.1	SRRM1	Vertebrates	881
1198	XP_023963431.1	SRRM1	Vertebrates	906
1199	XP_001624661.2	SRRM1	Invertebrates	945
1200	XP_023226194.1	SRRM1	Invertebrates	765
1201	XP_015605888.1	SRRM1	Invertebrates	1270
1202	XP_017844186.1	SRRM1	Invertebrates	949
1203	XP_002008553.2	SRRM1	Invertebrates	1089
1204	XP_002047467.1	SRRM1	Invertebrates	1068
1205	XP_001985576.1	SRRM1	Invertebrates	1096
1206	XP_017052047.1	SRRM1	Invertebrates	955
1207	XP_001957398.1	SRRM1	Invertebrates	978
1208	XP_002030361.1	SRRM1	Invertebrates	946
1209	XP_002062214.2	SRRM1	Invertebrates	1114
1210	XP_002134945.1	SRRM1	Invertebrates	993
1211	NP_648627.1	SRRM1	Invertebrates	954
1212	XP_005189700.1	SRRM1	Invertebrates	1288
1213	XP_013116016.1	SRRM1	Invertebrates	1271
1214	XP_556004.3	SRRM1	Invertebrates	1364
1215	XP_011493665.1	SRRM1	Invertebrates	889
1216	XP_025270124.1	SRRM1	Invertebrates	1207
1217	XP_012058358.1	SRRM1	Invertebrates	1210
1218	XP_020280322.1	SRRM1	Invertebrates	1208
1219	XP_016661203.1	SRRM1	Invertebrates	732
1220	XP_002424764.1	SRRM1	Invertebrates	1016
1221	XP_026294175.1	SRRM1	Invertebrates	872
1222	XP_023706300.1	SRRM1	Invertebrates	1000
1223	NP_492875.2	SRRM1	Invertebrates	601
1224	XP_003107474.1	SRRM1	Invertebrates	511
1225	XP_022082081.1	SRRM1	Invertebrates	1132
1226	XP_013398679.1	SRRM1	Invertebrates	963
1227	XP_014774486.1	SRRM1	Invertebrates	1040
1228	XP_013087506.1	SRRM1	Invertebrates	428
1229	XP_018653469.1	SRRM1	Invertebrates	680
1230	XP_015782716.1	RBM25	Invertebrates	861
1231	XP_002610544.1	RBM25	Invertebrates	355
1232	XP_020388429.1	RBM25	Vertebrates	825
1233	XP_007891437.1	RBM25	Vertebrates	808
1234	XP_015206659.1	RBM25	Vertebrates	836
1235	XP_028840333.1	RBM25	Vertebrates	797
1236	XP_008311247.1	RBM25	Vertebrates	803
1237	XP_022619883.1	RBM25	Vertebrates	812
1238	XP_020483724.1	RBM25	Vertebrates	813
1239	XP_010774832.1	RBM25	Vertebrates	554
1240	XP_028460755.1	RBM25	Vertebrates	806
1241	XP_011610422.1	RBM25	Vertebrates	798
1242	XP_004083478.1	RBM25	Vertebrates	817
1243	XP_015224533.1	RBM25	Vertebrates	811
1244	XP_014898784.1	RBM25	Vertebrates	864
1245	XP_016531769.1	RBM25	Vertebrates	863
1246	XP_014850340.1	RBM25	Vertebrates	863
1247	XP_008397116.1	RBM25	Vertebrates	859
1248	XP_013870926.1	RBM25	Vertebrates	812
1249	XP_029965762.1	RBM25	Vertebrates	812
1250	XP_028293318.1	RBM25	Vertebrates	858
1251	XP_014265282.1	RBM25	Vertebrates	819
1252	XP_013765778.1	RBM25	Vertebrates	813
1253	XP_031586050.1	RBM25	Vertebrates	812
1254	XP_008291484.1	RBM25	Vertebrates	835
1255	XP_030200337.1	RBM25	Vertebrates	857
1256	XP_007255549.2	RBM25	Vertebrates	822
1257	XP_017551156.1	RBM25	Vertebrates	815
1258	XP_009293281.1	RBM25	Vertebrates	830
1259	XP_016098333.1	RBM25	Vertebrates	825
1260	XP_016391880.1	RBM25	Vertebrates	817
1261	XP_026871120.1	RBM25	Vertebrates	834
1262	XP_027021963.1	RBM25	Vertebrates	835
1263	XP_017311497.1	RBM25	Vertebrates	819
1264	XP_026778385.1	RBM25	Vertebrates	822
1265	XP_023691751.1	RBM25	Vertebrates	825
1266	XP_018583204.1	RBM25	Vertebrates	828
1267	XP_010880815.1	RBM25	Vertebrates	800
1268	XP_014045842.1	RBM25	Vertebrates	902
1269	XP_028677342.1	RBM25	Vertebrates	829
1270	XP_018417134.1	RBM25	Vertebrates	829
1271	XP_031746171.1	RBM25	Vertebrates	810
1272	XP_018086562.1	RBM25	Vertebrates	808
1273	XP_029454573.1	RBM25	Vertebrates	841
1274	XP_030070599.1	RBM25	Vertebrates	845
1275	XP_006272622.1	RBM25	Vertebrates	843
1276	XP_019407045.1	RBM25	Vertebrates	843
1277	XP_019374666.1	RBM25	Vertebrates	843
1278	XP_029853276.1	RBM25	Vertebrates	841
1279	XP_009998033.1	RBM25	Vertebrates	840
1280	XP_030307800.1	RBM25	Vertebrates	838
1281	XP_010143855.1	RBM25	Vertebrates	841
1282	XP_009705091.1	RBM25	Vertebrates	773
1283	XP_009880601.1	RBM25	Vertebrates	841
1284	XP_014797194.1	RBM25	Vertebrates	839
1285	XP_005502293.2	RBM25	Vertebrates	828
1286	XP_009947176.1	RBM25	Vertebrates	836
1287	XP_008945080.1	RBM25	Vertebrates	799
1288	XP_009562085.1	RBM25	Vertebrates	837
1289	XP_011597508.1	RBM25	Vertebrates	841
1290	XP_009928682.1	RBM25	Vertebrates	817
1291	XP_010564797.1	RBM25	Vertebrates	889
1292	XP_027313742.1	RBM25	Vertebrates	837
1293	XP_013046958.1	RBM25	Vertebrates	837
1294	XP_032043902.1	RBM25	Vertebrates	837
1295	XP_021257212.1	RBM25	Vertebrates	835
1296	XP_010709790.1	RBM25	Vertebrates	831
1297	XP_015720082.1	RBM25	Vertebrates	835
1298	XP_015142571.1	RBM25	Vertebrates	835
1299	XP_031449462.1	RBM25	Vertebrates	835
1300	XP_009816342.1	RBM25	Vertebrates	598
1301	XP_010149257.1	RBM25	Vertebrates	354
1302	XP_010310003.1	RBM25	Vertebrates	817
1303	XP_010180977.1	RBM25	Vertebrates	823
1304	XP_010123710.1	RBM25	Vertebrates	448
1305	XP_009985336.1	RBM25	Vertebrates	839
1306	XP_009931416.1	RBM25	Vertebrates	835
1307	XP_009079217.1	RBM25	Vertebrates	815
1308	XP_008637716.1	RBM25	Vertebrates	839
1309	XP_010388407.1	RBM25	Vertebrates	839
1310	XP_031967335.1	RBM25	Vertebrates	839
1311	XP_005047041.1	RBM25	Vertebrates	839
1312	XP_023784019.1	RBM25	Vertebrates	852
1313	XP_015486871.1	RBM25	Vertebrates	839
1314	XP_005522576.2	RBM25	Vertebrates	852
1315	XP_005480025.1	RBM25	Vertebrates	838
1316	XP_021389254.1	RBM25	Vertebrates	838
1317	XP_002200433.1	RBM25	Vertebrates	839
1318	XP_030095760.1	RBM25	Vertebrates	838
1319	XP_027498012.1	RBM25	Vertebrates	840
1320	XP_017663750.1	RBM25	Vertebrates	840
1321	XP_029819979.1	RBM25	Vertebrates	840
1322	XP_027563139.1	RBM25	Vertebrates	840
1323	XP_027604981.1	RBM25	Vertebrates	840
1324	XP_014724832.1	RBM25	Vertebrates	839
1325	XP_030804955.1	RBM25	Vertebrates	838
1326	XP_005417613.1	RBM25	Vertebrates	817
1327	XP_027735436.1	RBM25	Vertebrates	840
1328	XP_009643846.1	RBM25	Vertebrates	837
1329	XP_009480150.1	RBM25	Vertebrates	834
1330	XP_010289865.1	RBM25	Vertebrates	824
1331	XP_009472013.1	RBM25	Vertebrates	832
1332	XP_009898899.1	RBM25	Vertebrates	839
1333	XP_010007902.1	RBM25	Vertebrates	836
1334	XP_030339250.1	RBM25	Vertebrates	837
1335	XP_009277538.1	RBM25	Vertebrates	841
1336	XP_009317461.1	RBM25	Vertebrates	839
1337	XP_026705175.1	RBM25	Vertebrates	839
1338	XP_009966636.1	RBM25	Vertebrates	838
1339	XP_009874382.1	RBM25	Vertebrates	838
1340	XP_025934536.1	RBM25	Vertebrates	841
1341	XP_013814942.1	RBM25	Vertebrates	841
1342	XP_025951469.1	RBM25	Vertebrates	843
1343	XP_009668699.1	RBM25	Vertebrates	842
1344	XP_025894396.1	RBM25	Vertebrates	841
1345	XP_010210208.1	RBM25	Vertebrates	841
1346	XP_007055803.1	RBM25	Vertebrates	831
1347	XP_026507032.1	RBM25	Vertebrates	685
1348	XP_030415504.1	RBM25	Vertebrates	839
1349	XP_006128650.1	RBM25	Vertebrates	839
1350	XP_005243806.1	RBM25	Vertebrates	824
1351	XP_005441177.1	RBM25	Vertebrates	827
1352	XP_030905279.1	RBM25	Vertebrates	835
1353	XP_014346588.1	RBM25	Vertebrates	825
1354	XP_015275562.1	RBM25	Vertebrates	840
1355	XP_028580390.1	RBM25	Vertebrates	853
1356	XP_020665847.1	RBM25	Vertebrates	845
1357	XP_003214571.1	RBM25	Vertebrates	837
1358	XP_013931428.1	RBM25	Vertebrates	848
1359	XP_032084407.1	RBM25	Vertebrates	848
1360	XP_026526869.1	RBM25	Vertebrates	848
1361	XP_026564863.1	RBM25	Vertebrates	848
1362	XP_007428159.1	RBM25	Vertebrates	831
1363	XP_006865617.1	RBM25	Vertebrates	853
1364	XP_023402114.1	RBM25	Vertebrates	860
1365	XP_023582109.1	RBM25	Vertebrates	860
1366	XP_030740721.1	RBM25	Vertebrates	785
1367	XP_007939619.1	RBM25	Vertebrates	773
1368	XP_008582089.1	RBM25	Vertebrates	840
1369	XP_008270323.1	RBM25	Vertebrates	843
1370	XP_004584476.1	RBM25	Vertebrates	843
1371	XP_020030760.1	RBM25	Vertebrates	841
1372	XP_012869027.1	RBM25	Vertebrates	825
1373	XP_012372648.2	RBM25	Vertebrates	796
1374	XP_010643727.2	RBM25	Vertebrates	921
1375	XP_004837307.1	RBM25	Vertebrates	920
1376	XP_013010698.1	RBM25	Vertebrates	847
1377	XP_013362607.1	RBM25	Vertebrates	866
1378	XP_004649766.1	RBM25	Vertebrates	808
1379	XP_021084425.1	RBM25	Vertebrates	918
1380	XP_015847506.1	RBM25	Vertebrates	788
1381	XP_028732983.1	RBM25	Vertebrates	860
1382	XP_021509333.1	RBM25	Vertebrates	860
1383	XP_028637967.1	RBM25	Vertebrates	855
1384	XP_031212971.1	RBM25	Vertebrates	857
1385	XP_029396476.1	RBM25	Vertebrates	857
1386	NP_001351344.1	RBM25	Vertebrates	857
1387	XP_021034251.1	RBM25	Vertebrates	857
1388	NP_001102454.1	RBM25	Vertebrates	484
1389	XP_013204463.1	RBM25	Vertebrates	845
1390	XP_007643849.1	RBM25	Vertebrates	858
1391	XP_008848013.2	RBM25	Vertebrates	941
1392	XP_005321260.1	RBM25	Vertebrates	843
1393	XP_015349067.1	RBM25	Vertebrates	843
1394	XP_027787268.1	RBM25	Vertebrates	843
1395	XP_026256479.1	RBM25	Vertebrates	862
1396	XP_011945270.1	RBM25	Vertebrates	843
1397	XP_007985381.1	RBM25	Vertebrates	843
1398	XP_014999532.1	RBM25	Vertebrates	843
1399	XP_005561764.1	RBM25	Vertebrates	843
1400	XP_011760896.1	RBM25	Vertebrates	638
1401	XP_011838495.1	RBM25	Vertebrates	843
1402	XP_031523870.1	RBM25	Vertebrates	843
1403	XP_025247026.1	RBM25	Vertebrates	843
1404	XP_011805205.1	RBM25	Vertebrates	841
1405	XP_026310975.1	RBM25	Vertebrates	799
1406	XP_030787406.1	RBM25	Vertebrates	843
1407	XP_017738286.1	RBM25	Vertebrates	843
1408	XP_004055454.1	RBM25	Vertebrates	843
1409	NP_067062.1	RBM25	Vertebrates	843
1410	XP_001149216.1	RBM25	Vertebrates	843
1411	XP_003824181.1	RBM25	Vertebrates	843
1412	XP_024087388.1	RBM25	Vertebrates	843
1413	XP_031990689.1	RBM25	Vertebrates	843
1414	XP_003263718.1	RBM25	Vertebrates	843
1415	XP_012293595.1	RBM25	Vertebrates	843
1416	XP_002754129.1	RBM25	Vertebrates	843
1417	XP_017384006.1	RBM25	Vertebrates	749
1418	XP_032102033.1	RBM25	Vertebrates	828
1419	XP_010333688.1	RBM25	Vertebrates	786
1420	XP_008067779.1	RBM25	Vertebrates	843
1421	XP_012596638.1	RBM25	Vertebrates	862
1422	XP_012511635.1	RBM25	Vertebrates	843
1423	XP_023363409.1	RBM25	Vertebrates	786
1424	XP_006170569.1	RBM25	Vertebrates	861
1425	XP_006184571.1	RBM25	Vertebrates	843
1426	XP_022278166.1	RBM25	Vertebrates	822
1427	XP_025298155.1	RBM25	Vertebrates	862
1428	XP_025864322.1	RBM25	Vertebrates	843
1429	XP_022360863.1	RBM25	Vertebrates	843
1430	XP_012912934.1	RBM25	Vertebrates	843
1431	XP_032200925.1	RBM25	Vertebrates	862
1432	XP_004399462.1	RBM25	Vertebrates	843
1433	XP_025725505.1	RBM25	Vertebrates	843
1434	XP_027945064.1	RBM25	Vertebrates	843
1435	XP_027425461.1	RBM25	Vertebrates	862
1436	XP_006731024.1	RBM25	Vertebrates	843
1437	XP_021535438.1	RBM25	Vertebrates	843
1438	XP_032261398.1	RBM25	Vertebrates	843
1439	XP_002920296.1	RBM25	Vertebrates	843
1440	XP_008698264.1	RBM25	Vertebrates	841
1441	XP_026375356.1	RBM25	Vertebrates	843
1442	XP_014927173.2	RBM25	Vertebrates	862
1443	XP_006933030.1	RBM25	Vertebrates	862
1444	XP_030175349.1	RBM25	Vertebrates	843
1445	XP_025774675.1	RBM25	Vertebrates	843
1446	XP_007095163.1	RBM25	Vertebrates	843
1447	XP_019282600.1	RBM25	Vertebrates	862
1448	XP_029806457.1	RBM25	Vertebrates	843
1449	XP_028022840.1	RBM25	Vertebrates	843
1450	XP_030687463.1	RBM25	Vertebrates	879
1451	XP_026967493.1	RBM25	Vertebrates	879
1452	XP_004262251.1	RBM25	Vertebrates	843
1453	XP_019777287.1	RBM25	Vertebrates	860
1454	XP_007459760.1	RBM25	Vertebrates	868
1455	XP_022432351.1	RBM25	Vertebrates	862
1456	XP_029093075.1	RBM25	Vertebrates	843
1457	XP_024593557.1	RBM25	Vertebrates	843
1458	XP_028351927.1	RBM25	Vertebrates	862
1459	XP_010854106.1	RBM25	Vertebrates	843
1460	XP_002691044.2	RBM25	Vertebrates	843
1461	XP_014333067.1	RBM25	Vertebrates	863
1462	XP_019824731.1	RBM25	Vertebrates	843
1463	XP_027408144.1	RBM25	Vertebrates	843
1464	XP_025151035.1	RBM25	Vertebrates	862
1465	XP_005686101.1	RBM25	Vertebrates	843
1466	XP_004010818.1	RBM25	Vertebrates	843
1467	XP_020766845.1	RBM25	Vertebrates	862
1468	XP_005666396.1	RBM25	Vertebrates	843
1469	XP_010960806.1	RBM25	Vertebrates	836
1470	XP_010974850.2	RBM25	Vertebrates	843
1471	XP_006206961.1	RBM25	Vertebrates	843
1472	XP_024897807.1	RBM25	Vertebrates	860
1473	XP_011369213.1	RBM25	Vertebrates	862
1474	XP_015990269.1	RBM25	Vertebrates	862
1475	XP_019495841.1	RBM25	Vertebrates	853
1476	XP_024423016.1	RBM25	Vertebrates	862
1477	XP_028362603.1	RBM25	Vertebrates	843
1478	XP_027997241.1	RBM25	Vertebrates	869
1479	XP_016063639.1	RBM25	Vertebrates	862
1480	XP_014394796.1	RBM25	Vertebrates	869
1481	XP_023617166.1	RBM25	Vertebrates	862
1482	XP_006779461.1	RBM25	Vertebrates	860
1483	XP_007521809.1	RBM25	Vertebrates	840
1484	XP_004612356.1	RBM25	Vertebrates	843
1485	XP_004681776.1	RBM25	Vertebrates	843
1486	XP_023483814.1	RBM25	Vertebrates	862
1487	XP_014691158.1	RBM25	Vertebrates	843
1488	XP_004426378.1	RBM25	Vertebrates	843
1489	XP_017532062.1	RBM25	Vertebrates	862
1490	XP_004466110.1	RBM25	Vertebrates	843
1491	XP_031805157.1	RBM25	Vertebrates	870
1492	XP_016283029.1	RBM25	Vertebrates	862
1493	XP_020842016.1	RBM25	Vertebrates	858
1494	XP_027700527.1	RBM25	Vertebrates	858
1495	XP_028936027.1	RBM25	Vertebrates	860
1496	XP_025067758.1	RBM25	Vertebrates	856
1497	XP_005284650.1	RBM25	Vertebrates	841
1498	XP_002131684.1	RBM25	Invertebrates	863
1499	XP_001624176.2	RBM25	Invertebrates	768
1500	XP_002403332.1	RBM25	Invertebrates	652
1501	XP_013775685.1	RBM25	Invertebrates	812
1502	XP_021945312.1	RBM25	Invertebrates	919
1503	XP_008190662.1	RBM25	Invertebrates	806
1504	XP_018336007.1	RBM25	Invertebrates	835
1505	XP_031356091.1	RBM25	Invertebrates	840
1506	XP_017852237.1	RBM25	Invertebrates	982
1507	XP_002010997.1	RBM25	Invertebrates	963
1508	XP_002056795.1	RBM25	Invertebrates	1032
1509	XP_001991461.1	RBM25	Invertebrates	1013
1510	XP_017054934.1	RBM25	Invertebrates	1027
1511	XP_001964081.1	RBM25	Invertebrates	1037
1512	XP_002025819.1	RBM25	Invertebrates	976
1513	XP_002036892.1	RBM25	Invertebrates	996
1514	XP_002064067.2	RBM25	Invertebrates	1026
1515	XP_002133885.1	RBM25	Invertebrates	992
1516	NP_001284899.1	RBM25	Invertebrates	998
1517	XP_005179371.1	RBM25	Invertebrates	927
1518	XP_013102674.1	RBM25	Invertebrates	939
1519	XP_313843.5	RBM25	Invertebrates	919
1520	XP_001649953.1	RBM25	Invertebrates	1091
1521	XP_001850266.1	RBM25	Invertebrates	924
1522	XP_017876901.1	RBM25	Invertebrates	887
1523	XP_031835329.1	RBM25	Invertebrates	931
1524	XP_011263787.1	RBM25	Invertebrates	885
1525	XP_012526401.1	RBM25	Invertebrates	885
1526	XP_012059983.1	RBM25	Invertebrates	896
1527	XP_018353416.1	RBM25	Invertebrates	899
1528	XP_024080436.1	RBM25	Invertebrates	851
1529	XP_001947291.1	RBM25	Invertebrates	741
1530	XP_002423669.1	RBM25	Invertebrates	803
1531	NP_001256427.1	RBM25	Invertebrates	707
1532	XP_002636776.1	RBM25	Invertebrates	703
1533	XP_003114074.1	RBM25	Invertebrates	706
1534	XP_030854547.1	RBM25	Invertebrates	809
1535	XP_009025970.1	RBM25	Invertebrates	982
1536	XP_011413365.1	RBM25	Invertebrates	765
1537	XP_021341927.1	RBM25	Invertebrates	816
1538	XP_014783634.1	RBM25	Invertebrates	795
1539	XP_029636135.1	RBM25	Invertebrates	795
1540	XP_025103694.1	RBM25	Invertebrates	716
1541	XP_013089244.1	RBM25	Invertebrates	379
1542	XP_009057304.1	RBM25	Invertebrates	792
1543	XP_002117245.1	RBM25	Invertebrates	699
1544	XP_018649241.1	RBM25	Invertebrates	697
1545	XP_011410501.2	RBM25	Invertebrates	769
1546	XP_015792082.1	PNN	Invertebrates	419
1547	XP_002073021.2	PNN	Invertebrates	327
1548	XP_002610726.1	PNN	Invertebrates	374
1549	XP_020385473.1	PNN	Vertebrates	642
1550	XP_007891521.1	PNN	Vertebrates	628
1551	XP_006632206.1	PNN	Vertebrates	701
1552	XP_012682335.2	PNN	Vertebrates	701
1553	XP_028837510.1	PNN	Vertebrates	675
1554	XP_008315011.1	PNN	Vertebrates	684
1555	XP_026212240.1	PNN	Vertebrates	685
1556	XP_028995286.1	PNN	Vertebrates	675
1557	XP_026162311.1	PNN	Vertebrates	679
1558	XP_020477583.1	PNN	Vertebrates	667
1559	XP_018550702.1	PNN	Vertebrates	689
1560	XP_022606235.1	PNN	Vertebrates	684
1561	XP_023287352.1	PNN	Vertebrates	684
1562	XP_029349591.1	PNN	Vertebrates	683
1563	XP_019940721.1	PNN	Vertebrates	680
1564	XP_020498781.1	PNN	Vertebrates	682
1565	XP_031722669.1	PNN	Vertebrates	682
1566	XP_029317184.1	PNN	Vertebrates	686
1567	XP_010780428.1	PNN	Vertebrates	458
1568	XP_031177096.1	PNN	Vertebrates	672
1569	XP_028422406.1	PNN	Vertebrates	669
1570	XP_027130388.1	PNN	Vertebrates	692
1571	XP_030299149.1	PNN	Vertebrates	696
1572	XP_003976034.2	PNN	Vertebrates	656
1573	XP_020775237.1	PNN	Vertebrates	658
1574	XP_029982714.1	PNN	Vertebrates	682
1575	XP_029900310.1	PNN	Vertebrates	686
1576	XP_028251993.1	PNN	Vertebrates	673
1577	XP_024122530.1	PNN	Vertebrates	653
1578	XP_023807647.1	PNN	Vertebrates	646
1579	XP_015246347.1	PNN	Vertebrates	666
1580	XP_012716992.1	PNN	Vertebrates	669
1581	XP_015830078.1	PNN	Vertebrates	676
1582	XP_008398038.1	PNN	Vertebrates	669
1583	XP_007576125.1	PNN	Vertebrates	667
1584	XP_014851224.1	PNN	Vertebrates	667
1585	XP_014883502.1	PNN	Vertebrates	667
1586	XP_005798429.1	PNN	Vertebrates	667
1587	XP_027856236.1	PNN	Vertebrates	665
1588	XP_013869222.1	PNN	Vertebrates	690
1589	XP_017281697.1	PNN	Vertebrates	700
1590	XP_028298381.1	PNN	Vertebrates	659
1591	XP_026008497.1	PNN	Vertebrates	654
1592	XP_005933953.1	PNN	Vertebrates	652
1593	XP_004559376.1	PNN	Vertebrates	654
1594	XP_005738769.1	PNN	Vertebrates	654
1595	XP_003445536.1	PNN	Vertebrates	668
1596	XP_031601995.1	PNN	Vertebrates	666
1597	XP_030575194.1	PNN	Vertebrates	677
1598	XP_022057356.1	PNN	Vertebrates	680
1599	XP_023138676.1	PNN	Vertebrates	683
1600	XP_008300361.1	PNN	Vertebrates	678
1601	XP_019737248.1	PNN	Vertebrates	690
1602	XP_030211784.1	PNN	Vertebrates	682
1603	XP_007241135.2	PNN	Vertebrates	741
1604	XP_017537338.1	PNN	Vertebrates	684
1605	NP_001166041.1	PNN	Vertebrates	667
1606	XP_030639142.1	PNN	Vertebrates	664
1607	XP_026855738.1	PNN	Vertebrates	660
1608	XP_026990553.1	PNN	Vertebrates	640
1609	XP_017332441.1	PNN	Vertebrates	652
1610	XP_026782379.1	PNN	Vertebrates	661
1611	XP_023684543.1	PNN	Vertebrates	617
1612	XP_029114321.1	PNN	Vertebrates	662
1613	XP_010876985.1	PNN	Vertebrates	710
1614	XP_014048527.1	PNN	Vertebrates	694
1615	XP_028677053.1	PNN	Vertebrates	684
1616	XP_018420394.1	PNN	Vertebrates	690
1617	NP_001005707.1	PNN	Vertebrates	691
1618	NP_001081025.1	PNN	Vertebrates	718
1619	XP_029454355.1	PNN	Vertebrates	686
1620	XP_030070472.1	PNN	Vertebrates	688
1621	XP_006268402.1	PNN	Vertebrates	690
1622	XP_019407595.1	PNN	Vertebrates	692
1623	XP_019374401.1	PNN	Vertebrates	690
1624	XP_029860284.1	PNN	Vertebrates	693
1625	XP_009992246.1	PNN	Vertebrates	678
1626	XP_030307662.1	PNN	Vertebrates	691
1627	XP_010137267.1	PNN	Vertebrates	652
1628	XP_010174149.2	PNN	Vertebrates	628
1629	XP_009697567.1	PNN	Vertebrates	655
1630	XP_009885323.1	PNN	Vertebrates	685
1631	XP_014797243.1	PNN	Vertebrates	693
1632	XP_010080314.1	PNN	Vertebrates	650
1633	XP_010208442.1	PNN	Vertebrates	655
1634	XP_021142805.1	PNN	Vertebrates	660
1635	XP_008939255.1	PNN	Vertebrates	655
1636	XP_009561951.1	PNN	Vertebrates	684
1637	XP_011571091.1	PNN	Vertebrates	693
1638	XP_010581977.1	PNN	Vertebrates	693
1639	XP_009920701.1	PNN	Vertebrates	650
1640	XP_027315429.1	PNN	Vertebrates	691
1641	XP_013040988.1	PNN	Vertebrates	682
1642	XP_032044525.1	PNN	Vertebrates	691
1643	XP_021256931.1	PNN	Vertebrates	692
1644	XP_003206648.1	PNN	Vertebrates	667
1645	XP_015720547.1	PNN	Vertebrates	691
1646	XP_421253.1	PNN	Vertebrates	691
1647	XP_031449699.1	PNN	Vertebrates	691
1648	XP_009809793.1	PNN	Vertebrates	659
1649	XP_010151747.1	PNN	Vertebrates	653
1650	XP_010297078.1	PNN	Vertebrates	655
1651	XP_010182911.1	PNN	Vertebrates	656
1652	XP_010117387.1	PNN	Vertebrates	655
1653	XP_009981567.1	PNN	Vertebrates	636
1654	XP_009937798.1	PNN	Vertebrates	659
1655	XP_009071767.1	PNN	Vertebrates	656
1656	XP_010396321.1	PNN	Vertebrates	730
1657	XP_031968328.1	PNN	Vertebrates	694
1658	XP_008637985.1	PNN	Vertebrates	681
1659	XP_005047373.1	PNN	Vertebrates	695
1660	XP_023782965.1	PNN	Vertebrates	690
1661	XP_015485829.1	PNN	Vertebrates	694
1662	XP_005520334.1	PNN	Vertebrates	694
1663	XP_005479876.1	PNN	Vertebrates	694
1664	XP_021398401.1	PNN	Vertebrates	694
1665	XP_002200563.2	PNN	Vertebrates	694
1666	XP_009100149.1	PNN	Vertebrates	694
1667	XP_027494220.1	PNN	Vertebrates	695
1668	XP_017684903.1	PNN	Vertebrates	695
1669	XP_008923227.3	PNN	Vertebrates	725
1670	XP_027526986.1	PNN	Vertebrates	696
1671	XP_027576029.1	PNN	Vertebrates	696
1672	XP_014746074.1	PNN	Vertebrates	695
1673	XP_030805635.1	PNN	Vertebrates	694
1674	XP_005417663.1	PNN	Vertebrates	691
1675	XP_027736526.1	PNN	Vertebrates	694
1676	XP_009644909.1	PNN	Vertebrates	725
1677	XP_009480786.1	PNN	Vertebrates	656
1678	XP_010289929.1	PNN	Vertebrates	552
1679	XP_009502297.1	PNN	Vertebrates	655
1680	XP_009472783.1	PNN	Vertebrates	660
1681	XP_009904910.1	PNN	Vertebrates	692
1682	XP_009575275.1	PNN	Vertebrates	655
1683	XP_010017186.1	PNN	Vertebrates	655
1684	XP_030337214.1	PNN	Vertebrates	693
1685	XP_009279177.1	PNN	Vertebrates	674
1686	XP_009317745.1	PNN	Vertebrates	660
1687	XP_026705091.1	PNN	Vertebrates	688
1688	XP_009966398.1	PNN	Vertebrates	634
1689	XP_009871107.1	PNN	Vertebrates	655
1690	XP_025946604.1	PNN	Vertebrates	692
1691	XP_013796339.1	PNN	Vertebrates	668
1692	XP_025976227.1	PNN	Vertebrates	693
1693	XP_009669248.1	PNN	Vertebrates	710
1694	XP_025907557.1	PNN	Vertebrates	689
1695	XP_010225564.1	PNN	Vertebrates	665
1696	XP_007065299.1	PNN	Vertebrates	693
1697	XP_024051737.2	PNN	Vertebrates	693
1698	XP_030415079.1	PNN	Vertebrates	692
1699	XP_006117773.1	PNN	Vertebrates	689
1700	XP_013159908.1	PNN	Vertebrates	693
1701	XP_027668376.1	PNN	Vertebrates	672
1702	XP_005148964.1	PNN	Vertebrates	692
1703	XP_005989214.1	PNN	Vertebrates	677
1704	XP_015281847.1	PNN	Vertebrates	686
1705	XP_028575978.1	PNN	Vertebrates	691
1706	XP_020662898.1	PNN	Vertebrates	694
1707	XP_003214436.1	PNN	Vertebrates	694
1708	XP_013909649.1	PNN	Vertebrates	688
1709	XP_032087055.1	PNN	Vertebrates	688
1710	XP_026520246.1	PNN	Vertebrates	688
1711	XP_026567201.1	PNN	Vertebrates	688
1712	XP_015680782.1	PNN	Vertebrates	688
1713	XP_007438156.1	PNN	Vertebrates	688
1714	XP_006835384.1	PNN	Vertebrates	711
1715	XP_006903645.1	PNN	Vertebrates	690
1716	XP_003408521.1	PNN	Vertebrates	711
1717	XP_004376545.1	PNN	Vertebrates	711
1718	XP_004699007.1	PNN	Vertebrates	692
1719	XP_007936766.1	PNN	Vertebrates	714
1720	XP_002718204.1	PNN	Vertebrates	735
1721	XP_004584842.1	PNN	Vertebrates	734
1722	XP_020017009.1	PNN	Vertebrates	721
1723	XP_012867779.1	PNN	Vertebrates	436
1724	XP_010630947.1	PNN	Vertebrates	743
1725	XP_021098505.1	PNN	Vertebrates	741
1726	XP_003471961.1	PNN	Vertebrates	741
1727	XP_013365810.1	PNN	Vertebrates	735
1728	XP_004649193.1	PNN	Vertebrates	723
1729	XP_005080579.1	PNN	Vertebrates	722
1730	XP_006989011.1	PNN	Vertebrates	720
1731	XP_028740946.1	PNN	Vertebrates	720
1732	XP_021501440.1	PNN	Vertebrates	726
1733	XP_028637616.1	PNN	Vertebrates	726
1734	XP_031212397.1	PNN	Vertebrates	726
1735	XP_021057707.1	PNN	Vertebrates	730
1736	NP_032917.2	PNN	Vertebrates	726
1737	XP_021035110.1	PNN	Vertebrates	726
1738	NP_001102493.1	PNN	Vertebrates	729
1739	XP_005343752.1	PNN	Vertebrates	719
1740	XP_003514748.1	PNN	Vertebrates	726
1741	XP_008827245.1	PNN	Vertebrates	721
1742	XP_005343007.1	PNN	Vertebrates	737
1743	XP_015346851.1	PNN	Vertebrates	743
1744	XP_027785354.1	PNN	Vertebrates	731
1745	XP_026267113.1	PNN	Vertebrates	735
1746	XP_011922579.1	PNN	Vertebrates	717
1747	XP_007984743.1	PNN	Vertebrates	721
1748	XP_002805068.3	PNN	Vertebrates	719
1749	XP_005561195.1	PNN	Vertebrates	719
1750	XP_011733289.1	PNN	Vertebrates	717
1751	XP_011821019.1	PNN	Vertebrates	717
1752	XP_003901784.2	PNN	Vertebrates	717
1753	XP_025247161.1	PNN	Vertebrates	717
1754	XP_011781673.1	PNN	Vertebrates	723
1755	XP_023045400.1	PNN	Vertebrates	725
1756	XP_010354938.1	PNN	Vertebrates	719
1757	XP_017751012.1	PNN	Vertebrates	719
1758	XP_004055156.1	PNN	Vertebrates	721
1759	NP_002678.3	PNN	Vertebrates	717
1760	XP_001147812.3	PNN	Vertebrates	719
1761	XP_003831814.1	PNN	Vertebrates	719
1762	NP_001126662.1	PNN	Vertebrates	719
1763	XP_031991026.1	PNN	Vertebrates	718
1764	XP_003263778.1	PNN	Vertebrates	718
1765	XP_012324731.1	PNN	Vertebrates	731
1766	XP_002753888.1	PNN	Vertebrates	727
1767	XP_017386358.1	PNN	Vertebrates	731
1768	XP_032098385.1	PNN	Vertebrates	729
1769	XP_003928858.1	PNN	Vertebrates	725
1770	XP_008061705.1	PNN	Vertebrates	728
1771	XP_020141718.1	PNN	Vertebrates	748
1772	XP_012513672.1	PNN	Vertebrates	751
1773	XP_023370163.1	PNN	Vertebrates	499
1774	XP_027629178.1	PNN	Vertebrates	632
1775	NP_001231160.1	PNN	Vertebrates	731
1776	XP_006187980.2	PNN	Vertebrates	759
1777	XP_025298315.1	PNN	Vertebrates	769
1778	NP_001003231.2	PNN	Vertebrates	767
1779	XP_025874787.1	PNN	Vertebrates	765
1780	XP_022381075.1	PNN	Vertebrates	751
1781	XP_032199980.1	PNN	Vertebrates	755
1782	XP_004773358.1	PNN	Vertebrates	749
1783	XP_004399830.1	PNN	Vertebrates	753
1784	XP_025725926.1	PNN	Vertebrates	747
1785	XP_027956541.1	PNN	Vertebrates	755
1786	XP_027425641.1	PNN	Vertebrates	717
1787	XP_006730006.1	PNN	Vertebrates	509
1788	XP_021556989.1	PNN	Vertebrates	747
1789	XP_032260881.1	PNN	Vertebrates	751
1790	XP_002916501.1	PNN	Vertebrates	759
1791	XP_026369419.1	PNN	Vertebrates	759
1792	XP_008692071.1	PNN	Vertebrates	751
1793	XP_014917051.2	PNN	Vertebrates	786
1794	XP_011281509.2	PNN	Vertebrates	783
1795	XP_030174857.1	PNN	Vertebrates	767
1796	XP_025775093.1	PNN	Vertebrates	593
1797	XP_007073766.1	PNN	Vertebrates	746
1798	XP_019281641.1	PNN	Vertebrates	746
1799	XP_029807899.1	PNN	Vertebrates	749
1800	XP_007178380.1	PNN	Vertebrates	740
1801	XP_030710690.1	PNN	Vertebrates	759
1802	XP_026966905.1	PNN	Vertebrates	755
1803	XP_004270043.1	PNN	Vertebrates	755
1804	XP_019779547.1	PNN	Vertebrates	747
1805	XP_007465851.1	PNN	Vertebrates	747
1806	XP_022426388.1	PNN	Vertebrates	745
1807	XP_029094421.1	PNN	Vertebrates	763
1808	XP_024617783.1	PNN	Vertebrates	757
1809	XP_007117577.1	PNN	Vertebrates	725
1810	XP_010833631.1	PNN	Vertebrates	721
1811	NP_001229514.1	PNN	Vertebrates	721
1812	XP_005902347.1	PNN	Vertebrates	721
1813	XP_019839128.1	PNN	Vertebrates	721
1814	XP_027377735.1	PNN	Vertebrates	721
1815	XP_006053829.1	PNN	Vertebrates	719
1816	XP_005695311.1	PNN	Vertebrates	721
1817	XP_004017960.1	PNN	Vertebrates	721
1818	XP_020772222.1	PNN	Vertebrates	719
1819	XP_010965334.1	PNN	Vertebrates	757
1820	XP_010982080.2	PNN	Vertebrates	755
1821	XP_006212791.1	PNN	Vertebrates	747
1822	XP_006913517.1	PNN	Vertebrates	721
1823	XP_011374665.1	PNN	Vertebrates	721
1824	XP_015994071.1	PNN	Vertebrates	721
1825	XP_019500226.1	PNN	Vertebrates	719
1826	XP_024407058.1	PNN	Vertebrates	714
1827	XP_028361249.1	PNN	Vertebrates	714
1828	XP_008159028.1	PNN	Vertebrates	725
1829	XP_016065278.1	PNN	Vertebrates	712
1830	XP_005876083.1	PNN	Vertebrates	721
1831	XP_006099325.1	PNN	Vertebrates	721
1832	XP_006757792.1	PNN	Vertebrates	714
1833	XP_007521782.1	PNN	Vertebrates	739
1834	XP_004612193.1	PNN	Vertebrates	735
1835	XP_012580130.1	PNN	Vertebrates	767
1836	XP_023480098.1	PNN	Vertebrates	719
1837	XP_008517659.1	PNN	Vertebrates	719
1838	XP_014699591.1	PNN	Vertebrates	719
1839	XP_004436432.1	PNN	Vertebrates	747
1840	XP_017509827.1	PNN	Vertebrates	764
1841	XP_004453883.1	PNN	Vertebrates	725
1842	XP_031808815.1	PNN	Vertebrates	720
1843	XP_001370660.1	PNN	Vertebrates	714
1844	XP_020846997.1	PNN	Vertebrates	716
1845	XP_027705089.1	PNN	Vertebrates	716
1846	XP_001513674.3	PNN	Vertebrates	727
1847	XP_006015419.1	PNN	Vertebrates	689
1848	XP_005301607.1	PNN	Vertebrates	693
1849	XP_001636121.1	PNN	Invertebrates	345
1850	XP_002402610.2	PNN	Invertebrates	439
1851	XP_019764417.1	PNN	Invertebrates	408
1852	XP_975481.1	PNN	Invertebrates	391
1853	XP_018329307.1	PNN	Invertebrates	399
1854	XP_001998442.2	PNN	Invertebrates	328
1855	XP_002058740.2	PNN	Invertebrates	327
1856	XP_001990827.1	PNN	Invertebrates	331
1857	XP_001965929.1	PNN	Invertebrates	311
1858	XP_002031843.2	PNN	Invertebrates	310
1859	NP_001097727.1	PNN	Invertebrates	307
1860	XP_017057616.1	PNN	Invertebrates	306
1861	XP_002016789.1	PNN	Invertebrates	289
1862	XP_005191205.2	PNN	Invertebrates	273
1863	XP_013105652.1	PNN	Invertebrates	344
1864	XP_319547.5	PNN	Invertebrates	477
1865	XP_001663715.2	PNN	Invertebrates	422
1866	XP_001845004.1	PNN	Invertebrates	424
1867	XP_006565607.1	PNN	Invertebrates	451
1868	XP_017767404.1	PNN	Invertebrates	378
1869	XP_017791696.1	PNN	Invertebrates	379
1870	XP_015428882.1	PNN	Invertebrates	379
1871	XP_012539995.1	PNN	Invertebrates	379
1872	XP_024871160.1	PNN	Invertebrates	377
1873	XP_011150427.1	PNN	Invertebrates	378
1874	XP_011059989.1	PNN	Invertebrates	377
1875	XP_018056006.1	PNN	Invertebrates	377
1876	XP_012058969.1	PNN	Invertebrates	377
1877	XP_018404487.1	PNN	Invertebrates	377
1878	XP_018305952.1	PNN	Invertebrates	378
1879	XP_018376821.1	PNN	Invertebrates	377
1880	XP_018344890.1	PNN	Invertebrates	376
1881	XP_014488299.1	PNN	Invertebrates	377
1882	XP_015190642.1	PNN	Invertebrates	379
1883	XP_014609427.1	PNN	Invertebrates	379
1884	XP_001600663.1	PNN	Invertebrates	560
1885	XP_015122468.1	PNN	Invertebrates	381
1886	XP_004925701.1	PNN	Invertebrates	395
1887	XP_014355744.1	PNN	Invertebrates	420
1888	XP_001942626.1	PNN	Invertebrates	358
1889	XP_008471123.1	PNN	Invertebrates	571
1890	XP_002422615.1	PNN	Invertebrates	659
1891	XP_009020568.1	PNN	Invertebrates	475
1892	XP_013408539.1	PNN	Invertebrates	449
1893	XP_011420191.1	PNN	Invertebrates	493
1894	XP_014787881.1	PNN	Invertebrates	591
1895	XP_009063137.1	PNN	Invertebrates	639
1896	XP_002115763.1	PNN	Invertebrates	378
1897	XP_018645910.1	PNN	Invertebrates	385
1898	XP_011404793.2	PNN	Invertebrates	294
1899	XP_010577048.1	COIL	Vertebrates	766
1900	XP_018323093.1	COIL	Invertebrates	765
1901	XP_014049980.1	COIL	Vertebrates	700
1902	XP_011294584.1	COIL	Invertebrates	695
1903	XP_022781759.1	COIL	Invertebrates	681
1904	XP_005056256.2	COIL	Vertebrates	675
1905	XP_003729573.2	COIL	Invertebrates	671
1906	XP_028675194.1	COIL	Vertebrates	668
1907	XP_029619043.1	COIL	Vertebrates	665
1908	XP_017306556.1	COIL	Vertebrates	659
1909	XP_008328853.1	COIL	Vertebrates	643
1910	XP_012682598.2	COIL	Vertebrates	642
1911	XP_027027464.1	COIL	Vertebrates	642
1912	XP_027633057.1	COIL	Vertebrates	641
1913	NP_001014505.1	COIL	Invertebrates	634
1914	XP_001636950.1	COIL	Invertebrates	627
1915	XP_030902259.1	COIL	Vertebrates	623
1916	XP_027673245.1	COIL	Vertebrates	621
1917	XP_020639429.1	COIL	Vertebrates	620
1918	XP_005999985.1	COIL	Vertebrates	618
1919	XP_020898034.1	COIL	Invertebrates	615
1920	XP_027664053.1	COIL	Vertebrates	614
1921	XP_002032867.1	COIL	Invertebrates	613
1922	XP_029401995.1	COIL	Vertebrates	613
1923	XP_030390295.1	COIL	Vertebrates	613
1924	XP_005282874.1	COIL	Vertebrates	612
1925	XP_006271290.2	COIL	Vertebrates	612
1926	XP_024051231.2	COIL	Vertebrates	612
1927	XP_027327416.1	COIL	Vertebrates	612
1928	XP_032055379.1	COIL	Vertebrates	612
1929	XP_011585220.1	COIL	Vertebrates	611
1930	XP_029869657.1	COIL	Vertebrates	611
1931	XP_030317992.1	COIL	Vertebrates	610
1932	XP_019372615.1	COIL	Vertebrates	609
1933	XP_030087522.1	COIL	Vertebrates	609
1934	XP_030818052.1	COIL	Vertebrates	609
1935	XP_005490543.2	COIL	Vertebrates	608
1936	XP_019397977.1	COIL	Vertebrates	608
1937	XP_012986778.1	COIL	Vertebrates	607
1938	XP_014809536.1	COIL	Vertebrates	607
1939	XP_023615366.1	COIL	Vertebrates	606
1940	XP_027547503.1	COIL	Vertebrates	606
1941	XP_027605355.1	COIL	Vertebrates	606
1942	XP_027738185.1	COIL	Vertebrates	606
1943	XP_030152785.1	COIL	Vertebrates	606
1944	XP_002192519.3	COIL	Vertebrates	605
1945	XP_015501638.1	COIL	Vertebrates	605
1946	XP_021411166.1	COIL	Vertebrates	605
1947	XP_005526901.1	COIL	Vertebrates	604
1948	XP_020847589.1	COIL	Vertebrates	604
1949	XP_028567195.1	COIL	Vertebrates	604
1950	XP_010405727.2	COIL	Vertebrates	603
1951	XP_017667578.1	COIL	Vertebrates	603
1952	XP_031984855.1	COIL	Vertebrates	603
1953	XP_025954699.1	COIL	Vertebrates	602
1954	XP_031454598.1	COIL	Vertebrates	601
1955	XP_415654.5	COIL	Vertebrates	600
1956	XP_007432161.1	COIL	Vertebrates	600
1957	XP_027510288.1	COIL	Vertebrates	600
1958	XP_030362506.1	COIL	Vertebrates	600
1959	XP_026536581.1	COIL	Vertebrates	599
1960	XP_026566959.1	COIL	Vertebrates	599
1961	XP_021270351.1	COIL	Vertebrates	596
1962	XP_002595405.1	COIL	Invertebrates	594
1963	XP_015670900.1	COIL	Vertebrates	594
1964	XP_032065064.1	COIL	Vertebrates	593
1965	XP_004859856.1	COIL	Vertebrates	592
1966	XP_009909838.1	COIL	Vertebrates	592
1967	XP_029456559.1	COIL	Vertebrates	592
1968	XP_014733716.1	COIL	Vertebrates	591
1969	XP_017928521.2	COIL	Vertebrates	591
1970	XP_008112585.2	COIL	Vertebrates	590
1971	XP_025773789.1	COIL	Vertebrates	590
1972	XP_007086841.1	COIL	Vertebrates	589
1973	XP_021528405.1	COIL	Vertebrates	589
1974	XP_009562306.1	COIL	Vertebrates	587
1975	XP_020375723.1	COIL	Vertebrates	586
1976	XP_023441197.1	COIL	Vertebrates	586
1977	XP_006972085.1	COIL	Vertebrates	585
1978	XP_013909974.1	COIL	Vertebrates	585
1979	XP_004271838.1	COIL	Vertebrates	584
1980	XP_007176223.1	COIL	Vertebrates	584
1981	XP_019801068.1	COIL	Vertebrates	584
1982	XP_022408346.1	COIL	Vertebrates	584
1983	XP_029069049.1	COIL	Vertebrates	584
1984	XP_030737503.1	COIL	Vertebrates	584
1985	XP_004747405.1	COIL	Vertebrates	583
1986	XP_005394122.1	COIL	Vertebrates	583
1987	XP_007123217.2	COIL	Vertebrates	583
1988	XP_019651281.1	COIL	Vertebrates	583
1989	XP_026942931.1	COIL	Vertebrates	583
1990	XP_029784419.1	COIL	Vertebrates	583
1991	XP_032178271.1	COIL	Vertebrates	583
1992	XP_007463941.1	COIL	Vertebrates	582
1993	XP_010618521.1	COIL	Vertebrates	582
1994	XP_028734040.1	COIL	Vertebrates	581
1995	XP_004591263.1	COIL	Vertebrates	580
1996	XP_002719145.1	COIL	Vertebrates	579
1997	XP_003996700.1	COIL	Vertebrates	579
1998	XP_007947848.1	COIL	Vertebrates	579
[truncated: 222 more rows]
