# Supplementary material for: SON and SRRM2 are essential for nuclear speckle formation
Source: eLife. 2020 Oct 23;9:e60579. doi: 10.7554/eLife.60579 (PMC7671692; doi:10.7554/eLife.60579)
Supplement: Figure 4—source data 1. [file elife-60579-fig4-data1.zip › Figure4-source-data1/IUPred_PRPF8_ful_df.csv]

	species	taxonomy	acc	length	disorder
0	Drosophila willistoni	['Eukaryota', 'Metazoa', 'Arthropoda', 'Hexapoda', 'Insecta', 'Pterygota', 'Neoptera', 'Endopterygota', 'Diptera', 'Brachycera', 'Muscomorpha', 'Ephydroidea', 'Drosophilidae', 'Drosophila', 'Sophophora']	XP_002074725.1	2406	[0.534167, 0.525368, 0.42561, 0.4292, 0.4292, 0.472492, 0.408655, 0.398279, 0.401658, 0.436924, 0.468512, 0.517562, 0.490133, 0.486429, 0.433034, 0.380708, 0.454136, 0.5017, 0.56648, 0.545602, 0.521092, 0.486429, 0.521092, 0.529623, 0.570702, 0.570702, 0.570702, 0.685117, 0.73685, 0.724957, 0.685117, 0.685117, 0.685117, 0.613573, 0.73685, 0.779859, 0.716283, 0.779859, 0.795062, 0.849326, 0.84206,…
1	Rhincodon typus	['Eukaryota', 'Metazoa', 'Chordata', 'Craniata', 'Vertebrata', 'Chondrichthyes', 'Elasmobranchii', 'Galeomorphii', 'Galeoidea', 'Orectolobiformes', 'Rhincodontidae', 'Rhincodon']	XP_020386042.1	2333	[0.278302, 0.359901, 0.422041, 0.486429, 0.418646, 0.476583, 0.414856, 0.465241, 0.401658, 0.444081, 0.468512, 0.41194, 0.390993, 0.41194, 0.529623, 0.51388, 0.642678, 0.534167, 0.58069, 0.622677, 0.59508, 0.557691, 0.534167, 0.51388, 0.374039, 0.450668, 0.444081, 0.422041, 0.414856, 0.461924, 0.440853, 0.4292, 0.42561, 0.440853, 0.450668, 0.444081, 0.4292, 0.4292, 0.390993, 0.377384, 0.257454, 0…
2	Callorhinchus milii	['Eukaryota', 'Metazoa', 'Chordata', 'Craniata', 'Vertebrata', 'Chondrichthyes', 'Holocephali', 'Chimaeriformes', 'Callorhinchidae', 'Callorhinchus']	XP_007894824.1	2333	[0.377384, 0.454136, 0.509769, 0.58069, 0.5017, 0.529623, 0.517562, 0.56648, 0.505461, 0.549308, 0.570702, 0.509769, 0.465241, 0.486429, 0.618285, 0.604312, 0.733139, 0.626927, 0.642678, 0.685117, 0.657645, 0.618285, 0.585406, 0.562014, 0.414856, 0.490133, 0.5017, 0.440853, 0.4292, 0.465241, 0.440853, 0.433034, 0.422041, 0.440853, 0.447574, 0.440853, 0.4292, 0.42561, 0.390993, 0.377384, 0.26085, …
3	Lepisosteus oculatus	['Eukaryota', 'Metazoa', 'Chordata', 'Craniata', 'Vertebrata', 'Euteleostomi', 'Actinopterygii', 'Neopterygii', 'Holostei', 'Semionotiformes', 'Lepisosteidae', 'Lepisosteus']	XP_015223244.1	2336	[0.158265, 0.247041, 0.291804, 0.335645, 0.26085, 0.324872, 0.359901, 0.41194, 0.433034, 0.472492, 0.42561, 0.486429, 0.521092, 0.444081, 0.42561, 0.447574, 0.570702, 0.549308, 0.685117, 0.570702, 0.622677, 0.671169, 0.63748, 0.59917, 0.59508, 0.699094, 0.521092, 0.534167, 0.521092, 0.436924, 0.433034, 0.465241, 0.440853, 0.433034, 0.42561, 0.440853, 0.450668, 0.444081, 0.4292, 0.42561, 0.390993,…
4	Clupea harengus	['Eukaryota', 'Metazoa', 'Chordata', 'Craniata', 'Vertebrata', 'Euteleostomi', 'Actinopterygii', 'Neopterygii', 'Teleostei', 'Clupei', 'Clupeiformes', 'Clupeoidei', 'Clupeidae', 'Clupea']	XP_012680679.1	2338	[0.232838, 0.288399, 0.332115, 0.30533, 0.374039, 0.433034, 0.458154, 0.390993, 0.440853, 0.486429, 0.529623, 0.545602, 0.59508, 0.541878, 0.59508, 0.741537, 0.575842, 0.657645, 0.653063, 0.661982, 0.750527, 0.724957, 0.618285, 0.63748, 0.703578, 0.675549, 0.608892, 0.604312, 0.707965, 0.529623, 0.521092, 0.51388, 0.450668, 0.450668, 0.483068, 0.461924, 0.450668, 0.444081, 0.486429, 0.494003, 0.4…
5	Denticeps clupeoides	['Eukaryota', 'Metazoa', 'Chordata', 'Craniata', 'Vertebrata', 'Euteleostomi', 'Actinopterygii', 'Neopterygii', 'Teleostei', 'Clupei', 'Clupeiformes', 'Denticipitoidei', 'Denticipitidae', 'Denticeps']	XP_028857378.1	2338	[0.26085, 0.311707, 0.356642, 0.328603, 0.390993, 0.444081, 0.472492, 0.422041, 0.468512, 0.509769, 0.553315, 0.632174, 0.685117, 0.626927, 0.680603, 0.805026, 0.661982, 0.733139, 0.733139, 0.741537, 0.81615, 0.795062, 0.703578, 0.720929, 0.784345, 0.759478, 0.703578, 0.699094, 0.767246, 0.59508, 0.585406, 0.58069, 0.468512, 0.461924, 0.497853, 0.476583, 0.465241, 0.458154, 0.5017, 0.505461, 0.49…
6	Cynoglossus semilaevis	['Eukaryota', 'Metazoa', 'Chordata', 'Craniata', 'Vertebrata', 'Euteleostomi', 'Actinopterygii', 'Neopterygii', 'Teleostei', 'Euteleostei', 'Neoteleostei', 'Acanthomorpha', 'Acanthopterygii', 'Percomorpha', 'Pleuronectiformes', 'Soleoidei', 'Cynoglossidae', 'Cynoglossinae', 'Cynoglossus']	XP_008307348.1	2339	[0.301917, 0.380708, 0.380708, 0.349426, 0.408655, 0.461924, 0.490133, 0.436924, 0.483068, 0.525368, 0.570702, 0.648219, 0.642678, 0.694846, 0.58069, 0.73685, 0.720929, 0.720929, 0.661982, 0.661982, 0.750527, 0.733139, 0.712013, 0.642678, 0.720929, 0.712013, 0.685117, 0.648219, 0.724957, 0.694846, 0.517562, 0.517562, 0.51388, 0.454136, 0.450668, 0.505461, 0.483068, 0.472492, 0.465241, 0.509769, 0…
7	Anabas testudineus	['Eukaryota', 'Metazoa', 'Chordata', 'Craniata', 'Vertebrata', 'Euteleostomi', 'Actinopterygii', 'Neopterygii', 'Teleostei', 'Neoteleostei', 'Acanthomorphata', 'Anabantaria', 'Anabantiformes', 'Anabantoidei', 'Anabantidae', 'Anabas']	XP_026222903.1	2338	[0.288399, 0.295083, 0.339168, 0.311707, 0.374039, 0.4292, 0.458154, 0.408655, 0.458154, 0.5017, 0.541878, 0.562014, 0.613573, 0.562014, 0.58069, 0.728858, 0.56648, 0.642678, 0.63748, 0.648219, 0.733139, 0.707965, 0.63748, 0.657645, 0.724957, 0.699094, 0.63748, 0.632174, 0.712013, 0.534167, 0.525368, 0.521092, 0.461924, 0.454136, 0.490133, 0.468512, 0.458154, 0.450668, 0.494003, 0.505461, 0.49400…
8	Betta splendens	['Eukaryota', 'Metazoa', 'Chordata', 'Craniata', 'Vertebrata', 'Euteleostomi', 'Actinopterygii', 'Neopterygii', 'Teleostei', 'Neoteleostei', 'Acanthomorphata', 'Anabantaria', 'Anabantiformes', 'Anabantoidei', 'Osphronemidae', 'Betta']	XP_029026331.1	2342	[0.332115, 0.332115, 0.377384, 0.346032, 0.408655, 0.461924, 0.486429, 0.450668, 0.497853, 0.538167, 0.557691, 0.538167, 0.585406, 0.642678, 0.661982, 0.759478, 0.657645, 0.707965, 0.720929, 0.805026, 0.657645, 0.56648, 0.59917, 0.608892, 0.680603, 0.653063, 0.529623, 0.549308, 0.618285, 0.59508, 0.538167, 0.534167, 0.608892, 0.450668, 0.447574, 0.444081, 0.387226, 0.465241, 0.497853, 0.476583, 0…
9	Mastacembelus armatus	['Eukaryota', 'Metazoa', 'Chordata', 'Craniata', 'Vertebrata', 'Euteleostomi', 'Actinopterygii', 'Neopterygii', 'Teleostei', 'Neoteleostei', 'Acanthomorphata', 'Anabantaria', 'Synbranchiformes', 'Mastacembelidae', 'Mastacembelus']	XP_026183734.1	2338	[0.288399, 0.291804, 0.339168, 0.308712, 0.374039, 0.4292, 0.458154, 0.408655, 0.458154, 0.5017, 0.541878, 0.562014, 0.613573, 0.549308, 0.570702, 0.720929, 0.557691, 0.626927, 0.622677, 0.632174, 0.724957, 0.699094, 0.626927, 0.648219, 0.716283, 0.690604, 0.622677, 0.618285, 0.699094, 0.521092, 0.51388, 0.509769, 0.450668, 0.444081, 0.490133, 0.468512, 0.458154, 0.447574, 0.494003, 0.5017, 0.494…
10	Monopterus albus	['Eukaryota', 'Metazoa', 'Chordata', 'Craniata', 'Vertebrata', 'Euteleostomi', 'Actinopterygii', 'Neopterygii', 'Teleostei', 'Neoteleostei', 'Acanthomorphata', 'Anabantaria', 'Synbranchiformes', 'Synbranchidae', 'Monopterus']	XP_020455800.1	2338	[0.281712, 0.288399, 0.295083, 0.271506, 0.335645, 0.394753, 0.42561, 0.377384, 0.42561, 0.472492, 0.51388, 0.529623, 0.58069, 0.529623, 0.545602, 0.699094, 0.529623, 0.59917, 0.59508, 0.604312, 0.699094, 0.671169, 0.59917, 0.653063, 0.716283, 0.690604, 0.626927, 0.622677, 0.703578, 0.525368, 0.517562, 0.51388, 0.454136, 0.447574, 0.483068, 0.461924, 0.450668, 0.447574, 0.490133, 0.5017, 0.490133…
11	Lates calcarifer	['Eukaryota', 'Metazoa', 'Chordata', 'Craniata', 'Vertebrata', 'Euteleostomi', 'Actinopterygii', 'Neopterygii', 'Teleostei', 'Neoteleostei', 'Acanthomorphata', 'Carangaria', 'Carangaria incertae sedis', 'Centropomidae', 'Lates']	XP_018542740.1	2338	[0.284882, 0.288399, 0.335645, 0.30533, 0.370445, 0.42561, 0.454136, 0.40511, 0.450668, 0.494003, 0.538167, 0.509769, 0.557691, 0.509769, 0.529623, 0.675549, 0.517562, 0.58069, 0.58069, 0.585406, 0.680603, 0.653063, 0.58069, 0.59917, 0.671169, 0.642678, 0.575842, 0.570702, 0.653063, 0.483068, 0.480142, 0.472492, 0.454136, 0.447574, 0.483068, 0.461924, 0.450668, 0.444081, 0.486429, 0.494003, 0.486…
12	Seriola dumerili	['Eukaryota', 'Metazoa', 'Chordata', 'Craniata', 'Vertebrata', 'Euteleostomi', 'Actinopterygii', 'Neopterygii', 'Teleostei', 'Neoteleostei', 'Acanthomorphata', 'Carangaria', 'Carangiformes', 'Carangidae', 'Seriola']	XP_022604269.1	2338	[0.284882, 0.288399, 0.335645, 0.30533, 0.370445, 0.42561, 0.454136, 0.40511, 0.450668, 0.494003, 0.538167, 0.509769, 0.557691, 0.509769, 0.529623, 0.675549, 0.517562, 0.58069, 0.58069, 0.585406, 0.680603, 0.653063, 0.58069, 0.59917, 0.671169, 0.642678, 0.575842, 0.570702, 0.653063, 0.483068, 0.480142, 0.472492, 0.454136, 0.447574, 0.483068, 0.461924, 0.450668, 0.444081, 0.486429, 0.494003, 0.486…
13	Echeneis naucrates	['Eukaryota', 'Metazoa', 'Chordata', 'Craniata', 'Vertebrata', 'Euteleostomi', 'Actinopterygii', 'Neopterygii', 'Teleostei', 'Neoteleostei', 'Acanthomorphata', 'Carangaria', 'Carangiformes', 'Echeneidae', 'Echeneis']	XP_029372849.1	2338	[0.288399, 0.291804, 0.335645, 0.308712, 0.374039, 0.4292, 0.458154, 0.408655, 0.454136, 0.497853, 0.517562, 0.538167, 0.59014, 0.541878, 0.557691, 0.707965, 0.545602, 0.618285, 0.613573, 0.618285, 0.712013, 0.685117, 0.613573, 0.632174, 0.703578, 0.675549, 0.608892, 0.604312, 0.685117, 0.509769, 0.5017, 0.517562, 0.458154, 0.450668, 0.486429, 0.461924, 0.450668, 0.444081, 0.486429, 0.497853, 0.4…
14	Paralichthys olivaceus	['Eukaryota', 'Metazoa', 'Chordata', 'Craniata', 'Vertebrata', 'Euteleostomi', 'Actinopterygii', 'Neopterygii', 'Teleostei', 'Neoteleostei', 'Acanthomorphata', 'Carangaria', 'Pleuronectiformes', 'Pleuronectoidei', 'Paralichthyidae', 'Paralichthys']	XP_019943809.1	2338	[0.288399, 0.366687, 0.366687, 0.335645, 0.398279, 0.450668, 0.480142, 0.4292, 0.472492, 0.517562, 0.557691, 0.529623, 0.58069, 0.529623, 0.545602, 0.694846, 0.538167, 0.604312, 0.59917, 0.608892, 0.699094, 0.675549, 0.545602, 0.59508, 0.666105, 0.642678, 0.58069, 0.570702, 0.653063, 0.483068, 0.480142, 0.476583, 0.458154, 0.450668, 0.486429, 0.465241, 0.454136, 0.447574, 0.490133, 0.5017, 0.4901…
15	Labrus bergylta	['Eukaryota', 'Metazoa', 'Chordata', 'Craniata', 'Vertebrata', 'Euteleostomi', 'Actinopterygii', 'Neopterygii', 'Teleostei', 'Neoteleostei', 'Acanthomorphata', 'Eupercaria', 'Labriformes', 'Labridae', 'Labrus']	XP_020494969.1	2338	[0.298791, 0.377384, 0.414856, 0.380708, 0.440853, 0.490133, 0.517562, 0.465241, 0.509769, 0.553315, 0.59917, 0.622677, 0.675549, 0.618285, 0.63748, 0.779859, 0.622677, 0.699094, 0.699094, 0.703578, 0.784345, 0.76285, 0.642678, 0.661982, 0.728858, 0.707965, 0.648219, 0.642678, 0.716283, 0.538167, 0.534167, 0.509769, 0.454136, 0.450668, 0.483068, 0.461924, 0.454136, 0.447574, 0.490133, 0.494003, 0…
16	Anarrhichthys ocellatus	['Eukaryota', 'Metazoa', 'Chordata', 'Craniata', 'Vertebrata', 'Euteleostomi', 'Actinopterygii', 'Neopterygii', 'Teleostei', 'Neoteleostei', 'Acanthomorphata', 'Eupercaria', 'Perciformes', 'Cottioidei', 'Zoarcales', 'Anarhichadidae', 'Anarrhichthys']	XP_031716627.1	2338	[0.291804, 0.366687, 0.408655, 0.374039, 0.433034, 0.483068, 0.509769, 0.458154, 0.5017, 0.545602, 0.59014, 0.557691, 0.608892, 0.557691, 0.575842, 0.724957, 0.562014, 0.63748, 0.632174, 0.63748, 0.728858, 0.703578, 0.575842, 0.59508, 0.666105, 0.642678, 0.58069, 0.575842, 0.657645, 0.486429, 0.480142, 0.461924, 0.444081, 0.440853, 0.472492, 0.454136, 0.444081, 0.436924, 0.480142, 0.486429, 0.480…
17	Cottoperca gobio	['Eukaryota', 'Metazoa', 'Chordata', 'Craniata', 'Vertebrata', 'Euteleostomi', 'Actinopterygii', 'Neopterygii', 'Teleostei', 'Neoteleostei', 'Acanthomorphata', 'Eupercaria', 'Perciformes', 'Notothenioidei', 'Bovichtidae', 'Cottoperca']	XP_029302213.1	2338	[0.275179, 0.278302, 0.324872, 0.295083, 0.359901, 0.414856, 0.444081, 0.394753, 0.440853, 0.483068, 0.525368, 0.480142, 0.521092, 0.480142, 0.494003, 0.632174, 0.486429, 0.545602, 0.541878, 0.549308, 0.642678, 0.613573, 0.545602, 0.562014, 0.632174, 0.608892, 0.549308, 0.545602, 0.622677, 0.458154, 0.454136, 0.433034, 0.436924, 0.4292, 0.465241, 0.444081, 0.436924, 0.4292, 0.472492, 0.483068, 0.…
18	Notothenia coriiceps	['Eukaryota', 'Metazoa', 'Chordata', 'Craniata', 'Vertebrata', 'Euteleostomi', 'Actinopterygii', 'Neopterygii', 'Teleostei', 'Neoteleostei', 'Acanthomorphata', 'Eupercaria', 'Perciformes', 'Notothenioidei', 'Nototheniidae', 'Notothenia']	XP_010794252.1	2338	[0.281712, 0.328603, 0.374039, 0.339168, 0.401658, 0.454136, 0.483068, 0.433034, 0.476583, 0.521092, 0.562014, 0.51388, 0.562014, 0.51388, 0.529623, 0.675549, 0.521092, 0.585406, 0.58069, 0.59014, 0.680603, 0.657645, 0.549308, 0.56648, 0.642678, 0.613573, 0.553315, 0.549308, 0.626927, 0.465241, 0.458154, 0.436924, 0.436924, 0.433034, 0.468512, 0.447574, 0.436924, 0.4292, 0.476583, 0.483068, 0.476…
19	Sander lucioperca	['Eukaryota', 'Metazoa', 'Chordata', 'Craniata', 'Vertebrata', 'Euteleostomi', 'Actinopterygii', 'Neopterygii', 'Teleostei', 'Neoteleostei', 'Acanthomorphata', 'Eupercaria', 'Perciformes', 'Percoidei', 'Percidae', 'Luciopercinae', 'Sander']	XP_031153177.1	2338	[0.278302, 0.284882, 0.328603, 0.301917, 0.36309, 0.418646, 0.447574, 0.398279, 0.444081, 0.486429, 0.529623, 0.505461, 0.549308, 0.505461, 0.521092, 0.666105, 0.509769, 0.575842, 0.570702, 0.575842, 0.671169, 0.642678, 0.570702, 0.59014, 0.666105, 0.63748, 0.575842, 0.570702, 0.653063, 0.483068, 0.476583, 0.454136, 0.436924, 0.433034, 0.468512, 0.447574, 0.436924, 0.4292, 0.476583, 0.483068, 0.4…
20	Perca flavescens	['Eukaryota', 'Metazoa', 'Chordata', 'Craniata', 'Vertebrata', 'Euteleostomi', 'Actinopterygii', 'Neopterygii', 'Teleostei', 'Neoteleostei', 'Acanthomorphata', 'Eupercaria', 'Perciformes', 'Percoidei', 'Percidae', 'Percinae', 'Perca']	XP_028428763.1	2338	[0.278302, 0.284882, 0.328603, 0.301917, 0.36309, 0.418646, 0.447574, 0.398279, 0.444081, 0.486429, 0.529623, 0.505461, 0.549308, 0.505461, 0.521092, 0.666105, 0.509769, 0.575842, 0.570702, 0.575842, 0.671169, 0.642678, 0.570702, 0.59014, 0.666105, 0.63748, 0.575842, 0.570702, 0.653063, 0.483068, 0.476583, 0.454136, 0.436924, 0.433034, 0.468512, 0.447574, 0.436924, 0.4292, 0.476583, 0.483068, 0.4…
21	Larimichthys crocea	['Eukaryota', 'Metazoa', 'Chordata', 'Craniata', 'Vertebrata', 'Euteleostomi', 'Actinopterygii', 'Neopterygii', 'Teleostei', 'Neoteleostei', 'Acanthomorphata', 'Eupercaria', 'Sciaenidae', 'Larimichthys']	XP_019115026.1	2338	[0.284882, 0.288399, 0.335645, 0.30533, 0.366687, 0.422041, 0.450668, 0.40511, 0.450668, 0.494003, 0.534167, 0.553315, 0.604312, 0.553315, 0.570702, 0.720929, 0.557691, 0.632174, 0.626927, 0.63748, 0.724957, 0.703578, 0.632174, 0.653063, 0.720929, 0.699094, 0.632174, 0.632174, 0.707965, 0.529623, 0.525368, 0.5017, 0.444081, 0.440853, 0.472492, 0.454136, 0.444081, 0.436924, 0.480142, 0.490133, 0.4…
22	Sparus aurata	['Eukaryota', 'Metazoa', 'Chordata', 'Craniata', 'Vertebrata', 'Euteleostomi', 'Actinopterygii', 'Neopterygii', 'Teleostei', 'Neoteleostei', 'Acanthomorphata', 'Eupercaria', 'Spariformes', 'Sparidae', 'Sparus']	XP_030296735.1	2338	[0.288399, 0.295083, 0.339168, 0.311707, 0.374039, 0.4292, 0.458154, 0.408655, 0.458154, 0.5017, 0.541878, 0.562014, 0.613573, 0.562014, 0.58069, 0.728858, 0.56648, 0.642678, 0.63748, 0.648219, 0.733139, 0.707965, 0.63748, 0.657645, 0.724957, 0.699094, 0.63748, 0.632174, 0.712013, 0.534167, 0.525368, 0.521092, 0.461924, 0.454136, 0.490133, 0.468512, 0.458154, 0.450668, 0.494003, 0.505461, 0.49400…
23	Takifugu rubripes	['Eukaryota', 'Metazoa', 'Chordata', 'Craniata', 'Vertebrata', 'Euteleostomi', 'Actinopterygii', 'Neopterygii', 'Teleostei', 'Neoteleostei', 'Acanthomorphata', 'Eupercaria', 'Tetraodontiformes', 'Tetradontoidea', 'Tetraodontidae', 'Takifugu']	XP_003968425.1	2338	[0.247041, 0.328603, 0.374039, 0.342579, 0.40511, 0.458154, 0.483068, 0.433034, 0.480142, 0.521092, 0.56648, 0.585406, 0.63748, 0.585406, 0.604312, 0.750527, 0.59014, 0.666105, 0.661982, 0.703578, 0.784345, 0.759478, 0.63748, 0.657645, 0.724957, 0.699094, 0.63748, 0.632174, 0.712013, 0.534167, 0.529623, 0.525368, 0.465241, 0.461924, 0.494003, 0.472492, 0.461924, 0.454136, 0.497853, 0.509769, 0.49…
24	Boleophthalmus pectinirostris	['Eukaryota', 'Metazoa', 'Chordata', 'Craniata', 'Vertebrata', 'Euteleostomi', 'Actinopterygii', 'Neopterygii', 'Teleostei', 'Neoteleostei', 'Acanthomorphata', 'Gobiaria', 'Gobiiformes', 'Gobioidei', 'Gobiidae', 'Oxudercinae', 'Boleophthalmus']	XP_020773743.1	2337	[0.25406, 0.308712, 0.281712, 0.352862, 0.414856, 0.444081, 0.390993, 0.444081, 0.490133, 0.534167, 0.525368, 0.59917, 0.545602, 0.56648, 0.712013, 0.545602, 0.626927, 0.632174, 0.63748, 0.73685, 0.712013, 0.642678, 0.661982, 0.728858, 0.699094, 0.63748, 0.632174, 0.712013, 0.534167, 0.525368, 0.517562, 0.458154, 0.450668, 0.486429, 0.465241, 0.454136, 0.447574, 0.465241, 0.468512, 0.461924, 0.44…
25	Sphaeramia orbicularis	['Eukaryota', 'Metazoa', 'Chordata', 'Craniata', 'Vertebrata', 'Euteleostomi', 'Actinopterygii', 'Neopterygii', 'Teleostei', 'Neoteleostei', 'Acanthomorphata', 'Gobiaria', 'Kurtiformes', 'Apogonoidei', 'Apogonidae', 'Apogoninae', 'Sphaeramia']	XP_030007551.1	2338	[0.281712, 0.288399, 0.335645, 0.257454, 0.324872, 0.387226, 0.418646, 0.370445, 0.418646, 0.465241, 0.505461, 0.521092, 0.570702, 0.521092, 0.538167, 0.685117, 0.521092, 0.59917, 0.59917, 0.604312, 0.703578, 0.671169, 0.59508, 0.613573, 0.724957, 0.699094, 0.632174, 0.626927, 0.707965, 0.534167, 0.525368, 0.517562, 0.454136, 0.447574, 0.483068, 0.461924, 0.450668, 0.444081, 0.486429, 0.490133, 0…
26	Myripristis murdjan	['Eukaryota', 'Metazoa', 'Chordata', 'Craniata', 'Vertebrata', 'Euteleostomi', 'Actinopterygii', 'Neopterygii', 'Teleostei', 'Neoteleostei', 'Acanthomorphata', 'Holocentriformes', 'Holocentridae', 'Myripristis']	XP_029922509.1	2338	[0.239899, 0.291804, 0.339168, 0.311707, 0.377384, 0.433034, 0.461924, 0.390993, 0.440853, 0.483068, 0.525368, 0.545602, 0.59508, 0.545602, 0.59508, 0.741537, 0.575842, 0.653063, 0.648219, 0.657645, 0.745909, 0.720929, 0.613573, 0.632174, 0.703578, 0.675549, 0.608892, 0.604312, 0.707965, 0.529623, 0.521092, 0.517562, 0.458154, 0.450668, 0.486429, 0.465241, 0.454136, 0.447574, 0.494003, 0.5017, 0.…
27	Parambassis ranga	['Eukaryota', 'Metazoa', 'Chordata', 'Craniata', 'Vertebrata', 'Euteleostomi', 'Actinopterygii', 'Neopterygii', 'Teleostei', 'Neoteleostei', 'Acanthomorphata', 'Ovalentaria', 'Ambassidae', 'Parambassis']	XP_028274924.1	2338	[0.288399, 0.295083, 0.339168, 0.311707, 0.374039, 0.4292, 0.458154, 0.408655, 0.458154, 0.5017, 0.541878, 0.562014, 0.613573, 0.562014, 0.58069, 0.728858, 0.56648, 0.642678, 0.63748, 0.648219, 0.733139, 0.707965, 0.63748, 0.657645, 0.724957, 0.699094, 0.63748, 0.632174, 0.712013, 0.534167, 0.525368, 0.521092, 0.461924, 0.454136, 0.490133, 0.468512, 0.458154, 0.450668, 0.494003, 0.505461, 0.49400…
28	Oryzias latipes	['Eukaryota', 'Metazoa', 'Chordata', 'Craniata', 'Vertebrata', 'Euteleostomi', 'Actinopterygii', 'Neopterygii', 'Teleostei', 'Neoteleostei', 'Acanthomorphata', 'Ovalentaria', 'Atherinomorphae', 'Beloniformes', 'Adrianichthyidae', 'Oryziinae', 'Oryzias']	XP_023817744.1	2354	[0.301917, 0.380708, 0.42561, 0.398279, 0.454136, 0.5017, 0.447574, 0.398279, 0.440853, 0.480142, 0.505461, 0.468512, 0.5017, 0.59508, 0.483068, 0.51388, 0.51388, 0.657645, 0.661982, 0.562014, 0.671169, 0.666105, 0.653063, 0.557691, 0.632174, 0.632174, 0.632174, 0.622677, 0.728858, 0.618285, 0.618285, 0.626927, 0.575842, 0.505461, 0.486429, 0.59014, 0.690604, 0.666105, 0.541878, 0.553315, 0.65306…
29	Oryzias melastigma	['Eukaryota', 'Metazoa', 'Chordata', 'Craniata', 'Vertebrata', 'Euteleostomi', 'Actinopterygii', 'Neopterygii', 'Teleostei', 'Neoteleostei', 'Acanthomorphata', 'Ovalentaria', 'Atherinomorphae', 'Beloniformes', 'Adrianichthyidae', 'Oryziinae', 'Oryzias']	XP_024132625.1	2354	[0.394753, 0.465241, 0.505461, 0.468512, 0.521092, 0.575842, 0.509769, 0.458154, 0.497853, 0.541878, 0.562014, 0.529623, 0.56648, 0.613573, 0.541878, 0.575842, 0.575842, 0.720929, 0.720929, 0.632174, 0.733139, 0.728858, 0.622677, 0.59014, 0.671169, 0.671169, 0.671169, 0.716283, 0.801317, 0.707965, 0.707965, 0.716283, 0.666105, 0.58069, 0.562014, 0.626927, 0.720929, 0.703578, 0.58069, 0.59508, 0.6…
30	Cyprinodon variegatus	['Eukaryota', 'Metazoa', 'Chordata', 'Craniata', 'Vertebrata', 'Euteleostomi', 'Actinopterygii', 'Neopterygii', 'Teleostei', 'Neoteleostei', 'Acanthomorphata', 'Ovalentaria', 'Atherinomorphae', 'Cyprinodontiformes', 'Cyprinodontidae', 'Cyprinodon']	XP_015246464.1	2358	[0.26085, 0.335645, 0.384043, 0.324872, 0.384043, 0.433034, 0.465241, 0.414856, 0.454136, 0.490133, 0.517562, 0.486429, 0.521092, 0.562014, 0.476583, 0.505461, 0.505461, 0.642678, 0.642678, 0.632174, 0.724957, 0.724957, 0.712013, 0.622677, 0.724957, 0.724957, 0.622677, 0.538167, 0.63748, 0.63748, 0.63748, 0.59917, 0.703578, 0.56648, 0.562014, 0.671169, 0.618285, 0.541878, 0.529623, 0.534167, 0.62…
31	Fundulus heteroclitus	['Eukaryota', 'Metazoa', 'Chordata', 'Craniata', 'Vertebrata', 'Euteleostomi', 'Actinopterygii', 'Neopterygii', 'Teleostei', 'Neoteleostei', 'Acanthomorphata', 'Ovalentaria', 'Atherinomorphae', 'Cyprinodontiformes', 'Fundulidae', 'Fundulus']	XP_012732809.1	2358	[0.30533, 0.243554, 0.298791, 0.281712, 0.346032, 0.401658, 0.433034, 0.384043, 0.4292, 0.468512, 0.494003, 0.468512, 0.505461, 0.545602, 0.494003, 0.529623, 0.525368, 0.680603, 0.675549, 0.58069, 0.685117, 0.685117, 0.767246, 0.703578, 0.775545, 0.771762, 0.671169, 0.585406, 0.690604, 0.690604, 0.690604, 0.653063, 0.750527, 0.63748, 0.632174, 0.733139, 0.685117, 0.59508, 0.575842, 0.585406, 0.68…
32	Nothobranchius furzeri	['Eukaryota', 'Metazoa', 'Chordata', 'Craniata', 'Vertebrata', 'Euteleostomi', 'Actinopterygii', 'Neopterygii', 'Teleostei', 'Neoteleostei', 'Acanthomorphata', 'Ovalentaria', 'Atherinomorphae', 'Cyprinodontiformes', 'Nothobranchiidae', 'Nothobranchius']	XP_015807108.1	2353	[0.106997, 0.17593, 0.225814, 0.206376, 0.275179, 0.332115, 0.36309, 0.31487, 0.36309, 0.408655, 0.359901, 0.332115, 0.370445, 0.384043, 0.377384, 0.408655, 0.408655, 0.525368, 0.525368, 0.450668, 0.541878, 0.534167, 0.447574, 0.380708, 0.444081, 0.444081, 0.398279, 0.41194, 0.41194, 0.408655, 0.40511, 0.366687, 0.387226, 0.377384, 0.366687, 0.440853, 0.509769, 0.408655, 0.40511, 0.408655, 0.4765…
33	Poecilia formosa	['Eukaryota', 'Metazoa', 'Chordata', 'Craniata', 'Vertebrata', 'Euteleostomi', 'Actinopterygii', 'Neopterygii', 'Teleostei', 'Neoteleostei', 'Acanthomorphata', 'Ovalentaria', 'Atherinomorphae', 'Cyprinodontiformes', 'Poeciliidae', 'Poeciliinae', 'Poecilia']	XP_007563145.1	2358	[0.324872, 0.398279, 0.444081, 0.418646, 0.472492, 0.525368, 0.553315, 0.494003, 0.538167, 0.575842, 0.59917, 0.56648, 0.608892, 0.657645, 0.59508, 0.632174, 0.632174, 0.775545, 0.775545, 0.690604, 0.779859, 0.779859, 0.76285, 0.653063, 0.724957, 0.720929, 0.618285, 0.534167, 0.632174, 0.632174, 0.63748, 0.59508, 0.699094, 0.59014, 0.59014, 0.694846, 0.63748, 0.557691, 0.541878, 0.545602, 0.64267…
34	Poecilia reticulata	['Eukaryota', 'Metazoa', 'Chordata', 'Craniata', 'Vertebrata', 'Euteleostomi', 'Actinopterygii', 'Neopterygii', 'Teleostei', 'Neoteleostei', 'Acanthomorphata', 'Ovalentaria', 'Atherinomorphae', 'Cyprinodontiformes', 'Poeciliidae', 'Poeciliinae', 'Poecilia']	XP_008423826.1	2358	[0.332115, 0.40511, 0.450668, 0.422041, 0.480142, 0.529623, 0.557691, 0.497853, 0.541878, 0.58069, 0.608892, 0.570702, 0.618285, 0.661982, 0.59917, 0.63748, 0.63748, 0.779859, 0.779859, 0.694846, 0.784345, 0.784345, 0.767246, 0.685117, 0.750527, 0.750527, 0.653063, 0.562014, 0.666105, 0.666105, 0.666105, 0.626927, 0.728858, 0.622677, 0.618285, 0.720929, 0.671169, 0.59014, 0.56648, 0.575842, 0.671…
35	Poecilia mexicana	['Eukaryota', 'Metazoa', 'Chordata', 'Craniata', 'Vertebrata', 'Euteleostomi', 'Actinopterygii', 'Neopterygii', 'Teleostei', 'Neoteleostei', 'Acanthomorphata', 'Ovalentaria', 'Atherinomorphae', 'Cyprinodontiformes', 'Poeciliidae', 'Poeciliinae', 'Poecilia']	XP_014853420.1	2358	[0.324872, 0.398279, 0.444081, 0.418646, 0.472492, 0.525368, 0.553315, 0.494003, 0.538167, 0.575842, 0.59917, 0.56648, 0.608892, 0.657645, 0.59508, 0.632174, 0.632174, 0.775545, 0.775545, 0.690604, 0.779859, 0.779859, 0.76285, 0.653063, 0.724957, 0.720929, 0.618285, 0.534167, 0.632174, 0.632174, 0.63748, 0.59508, 0.699094, 0.59014, 0.59014, 0.694846, 0.63748, 0.557691, 0.541878, 0.545602, 0.64267…
36	Poecilia latipinna	['Eukaryota', 'Metazoa', 'Chordata', 'Craniata', 'Vertebrata', 'Euteleostomi', 'Actinopterygii', 'Neopterygii', 'Teleostei', 'Neoteleostei', 'Acanthomorphata', 'Ovalentaria', 'Atherinomorphae', 'Cyprinodontiformes', 'Poeciliidae', 'Poeciliinae', 'Poecilia']	XP_014888999.1	2358	[0.324872, 0.398279, 0.444081, 0.418646, 0.472492, 0.525368, 0.553315, 0.494003, 0.538167, 0.575842, 0.59917, 0.56648, 0.608892, 0.657645, 0.59508, 0.632174, 0.632174, 0.775545, 0.775545, 0.690604, 0.779859, 0.779859, 0.76285, 0.653063, 0.724957, 0.720929, 0.618285, 0.534167, 0.632174, 0.632174, 0.63748, 0.59508, 0.699094, 0.59014, 0.59014, 0.694846, 0.63748, 0.557691, 0.541878, 0.545602, 0.64267…
37	Xiphophorus maculatus	['Eukaryota', 'Metazoa', 'Chordata', 'Craniata', 'Vertebrata', 'Euteleostomi', 'Actinopterygii', 'Neopterygii', 'Teleostei', 'Neoteleostei', 'Acanthomorphata', 'Ovalentaria', 'Atherinomorphae', 'Cyprinodontiformes', 'Poeciliidae', 'Poeciliinae', 'Xiphophorus']	XP_014325012.1	2358	[0.328603, 0.401658, 0.447574, 0.418646, 0.472492, 0.509769, 0.541878, 0.483068, 0.525368, 0.56648, 0.59014, 0.557691, 0.604312, 0.648219, 0.59014, 0.622677, 0.622677, 0.771762, 0.767246, 0.680603, 0.771762, 0.771762, 0.759478, 0.671169, 0.741537, 0.741537, 0.653063, 0.562014, 0.666105, 0.671169, 0.671169, 0.632174, 0.728858, 0.59917, 0.59508, 0.699094, 0.648219, 0.562014, 0.545602, 0.549308, 0.6…
38	Xiphophorus couchianus	['Eukaryota', 'Metazoa', 'Chordata', 'Craniata', 'Vertebrata', 'Euteleostomi', 'Actinopterygii', 'Neopterygii', 'Teleostei', 'Neoteleostei', 'Acanthomorphata', 'Ovalentaria', 'Atherinomorphae', 'Cyprinodontiformes', 'Poeciliidae', 'Poeciliinae', 'Xiphophorus']	XP_027855024.1	2358	[0.328603, 0.401658, 0.447574, 0.418646, 0.472492, 0.509769, 0.541878, 0.483068, 0.525368, 0.56648, 0.59014, 0.557691, 0.604312, 0.648219, 0.59014, 0.622677, 0.622677, 0.771762, 0.767246, 0.680603, 0.771762, 0.771762, 0.759478, 0.671169, 0.741537, 0.741537, 0.653063, 0.562014, 0.666105, 0.671169, 0.671169, 0.632174, 0.728858, 0.59917, 0.59508, 0.699094, 0.648219, 0.562014, 0.545602, 0.549308, 0.6…
39	Austrofundulus limnaeus	['Eukaryota', 'Metazoa', 'Chordata', 'Craniata', 'Vertebrata', 'Euteleostomi', 'Actinopterygii', 'Neopterygii', 'Teleostei', 'Neoteleostei', 'Acanthomorphata', 'Ovalentaria', 'Atherinomorphae', 'Cyprinodontiformes', 'Rivulidae', 'Austrofundulus']	XP_013860763.1	2355	[0.191378, 0.275179, 0.321458, 0.301917, 0.359901, 0.41194, 0.444081, 0.394753, 0.436924, 0.476583, 0.4292, 0.401658, 0.356642, 0.394753, 0.380708, 0.41194, 0.328603, 0.444081, 0.454136, 0.454136, 0.450668, 0.521092, 0.521092, 0.4292, 0.408655, 0.408655, 0.408655, 0.422041, 0.458154, 0.458154, 0.374039, 0.454136, 0.538167, 0.494003, 0.4292, 0.4292, 0.505461, 0.59508, 0.570702, 0.465241, 0.476583,…
40	Kryptolebias marmoratus	['Eukaryota', 'Metazoa', 'Chordata', 'Craniata', 'Vertebrata', 'Euteleostomi', 'Actinopterygii', 'Neopterygii', 'Teleostei', 'Neoteleostei', 'Acanthomorphata', 'Ovalentaria', 'Atherinomorphae', 'Cyprinodontiformes', 'Rivulidae', 'Kryptolebias']	XP_017288866.1	2355	[0.356642, 0.433034, 0.472492, 0.436924, 0.494003, 0.545602, 0.575842, 0.505461, 0.549308, 0.59508, 0.534167, 0.5017, 0.454136, 0.490133, 0.490133, 0.525368, 0.4292, 0.553315, 0.570702, 0.56648, 0.557691, 0.557691, 0.553315, 0.458154, 0.436924, 0.436924, 0.436924, 0.450668, 0.490133, 0.447574, 0.359901, 0.440853, 0.521092, 0.483068, 0.418646, 0.40511, 0.476583, 0.56648, 0.545602, 0.444081, 0.4541…
41	Salarias fasciatus	['Eukaryota', 'Metazoa', 'Chordata', 'Craniata', 'Vertebrata', 'Euteleostomi', 'Actinopterygii', 'Neopterygii', 'Teleostei', 'Neoteleostei', 'Acanthomorphata', 'Ovalentaria', 'Blenniimorphae', 'Blenniiformes', 'Blennioidei', 'Blenniidae', 'Salariinae', 'Salarias']	XP_029963821.1	2338	[0.232838, 0.318242, 0.318242, 0.291804, 0.356642, 0.41194, 0.440853, 0.390993, 0.436924, 0.480142, 0.521092, 0.541878, 0.59014, 0.517562, 0.562014, 0.712013, 0.549308, 0.622677, 0.618285, 0.626927, 0.720929, 0.694846, 0.56648, 0.618285, 0.694846, 0.666105, 0.604312, 0.59917, 0.680603, 0.505461, 0.5017, 0.497853, 0.440853, 0.436924, 0.490133, 0.472492, 0.458154, 0.450668, 0.497853, 0.505461, 0.49…
42	Gouania willdenowi	['Eukaryota', 'Metazoa', 'Chordata', 'Craniata', 'Vertebrata', 'Euteleostomi', 'Actinopterygii', 'Neopterygii', 'Teleostei', 'Neoteleostei', 'Acanthomorphata', 'Ovalentaria', 'Blenniimorphae', 'Blenniiformes', 'Gobiesocoidei', 'Gobiesocidae', 'Gobiesocinae', 'Gouania']	XP_028320003.1	2338	[0.243554, 0.328603, 0.332115, 0.301917, 0.366687, 0.422041, 0.450668, 0.401658, 0.342579, 0.390993, 0.433034, 0.408655, 0.447574, 0.394753, 0.394753, 0.517562, 0.380708, 0.436924, 0.480142, 0.465241, 0.545602, 0.521092, 0.414856, 0.458154, 0.51388, 0.490133, 0.444081, 0.436924, 0.5017, 0.454136, 0.447574, 0.444081, 0.42561, 0.422041, 0.468512, 0.447574, 0.433034, 0.433034, 0.480142, 0.486429, 0.…
43	Astatotilapia calliptera	['Eukaryota', 'Metazoa', 'Chordata', 'Craniata', 'Vertebrata', 'Euteleostomi', 'Actinopterygii', 'Neopterygii', 'Teleostei', 'Neoteleostei', 'Acanthomorphata', 'Ovalentaria', 'Cichlomorphae', 'Cichliformes', 'Cichlidae', 'African cichlids', 'Pseudocrenilabrinae', 'Haplochromini', 'Astatotilapia']	XP_026047247.1	2350	[0.311707, 0.318242, 0.324872, 0.301917, 0.366687, 0.418646, 0.450668, 0.398279, 0.444081, 0.486429, 0.509769, 0.476583, 0.51388, 0.541878, 0.538167, 0.58069, 0.575842, 0.728858, 0.728858, 0.642678, 0.745909, 0.745909, 0.791621, 0.788093, 0.849326, 0.76285, 0.759478, 0.771762, 0.724957, 0.642678, 0.613573, 0.622677, 0.720929, 0.694846, 0.585406, 0.63748, 0.728858, 0.707965, 0.648219, 0.642678, 0.…
44	Haplochromis burtoni	['Eukaryota', 'Metazoa', 'Chordata', 'Craniata', 'Vertebrata', 'Euteleostomi', 'Actinopterygii', 'Neopterygii', 'Teleostei', 'Neoteleostei', 'Acanthomorphata', 'Ovalentaria', 'Cichlomorphae', 'Cichliformes', 'Cichlidae', 'African cichlids', 'Pseudocrenilabrinae', 'Haplochromini', 'Haplochromis']	XP_005915964.1	2350	[0.288399, 0.295083, 0.301917, 0.278302, 0.342579, 0.401658, 0.4292, 0.377384, 0.42561, 0.468512, 0.490133, 0.458154, 0.497853, 0.525368, 0.521092, 0.562014, 0.562014, 0.716283, 0.716283, 0.626927, 0.712013, 0.59014, 0.648219, 0.642678, 0.724957, 0.613573, 0.608892, 0.622677, 0.570702, 0.494003, 0.472492, 0.483068, 0.562014, 0.541878, 0.450668, 0.490133, 0.575842, 0.549308, 0.494003, 0.494003, 0.…
45	Maylandia zebra	['Eukaryota', 'Metazoa', 'Chordata', 'Craniata', 'Vertebrata', 'Euteleostomi', 'Actinopterygii', 'Neopterygii', 'Teleostei', 'Neoteleostei', 'Acanthomorphata', 'Ovalentaria', 'Cichlomorphae', 'Cichliformes', 'Cichlidae', 'African cichlids', 'Pseudocrenilabrinae', 'Haplochromini', 'Maylandia', 'Maylandia zebra complex']	XP_014262853.1	2350	[0.311707, 0.318242, 0.324872, 0.301917, 0.366687, 0.418646, 0.450668, 0.398279, 0.444081, 0.486429, 0.509769, 0.476583, 0.51388, 0.541878, 0.538167, 0.58069, 0.575842, 0.728858, 0.728858, 0.642678, 0.745909, 0.745909, 0.791621, 0.788093, 0.849326, 0.76285, 0.759478, 0.771762, 0.724957, 0.642678, 0.613573, 0.622677, 0.720929, 0.694846, 0.585406, 0.63748, 0.728858, 0.707965, 0.648219, 0.642678, 0.…
46	Pundamilia nyererei	['Eukaryota', 'Metazoa', 'Chordata', 'Craniata', 'Vertebrata', 'Euteleostomi', 'Actinopterygii', 'Neopterygii', 'Teleostei', 'Neoteleostei', 'Acanthomorphata', 'Ovalentaria', 'Cichlomorphae', 'Cichliformes', 'Cichlidae', 'African cichlids', 'Pseudocrenilabrinae', 'Haplochromini', 'Pundamilia']	XP_005720849.1	2350	[0.288399, 0.295083, 0.301917, 0.278302, 0.342579, 0.401658, 0.4292, 0.377384, 0.42561, 0.468512, 0.490133, 0.458154, 0.497853, 0.525368, 0.521092, 0.562014, 0.562014, 0.716283, 0.716283, 0.626927, 0.712013, 0.59014, 0.648219, 0.642678, 0.724957, 0.613573, 0.608892, 0.622677, 0.570702, 0.494003, 0.472492, 0.483068, 0.562014, 0.541878, 0.450668, 0.490133, 0.575842, 0.549308, 0.494003, 0.494003, 0.…
47	Oreochromis niloticus	['Eukaryota', 'Metazoa', 'Chordata', 'Craniata', 'Vertebrata', 'Euteleostomi', 'Actinopterygii', 'Neopterygii', 'Teleostei', 'Neoteleostei', 'Acanthomorphata', 'Ovalentaria', 'Cichlomorphae', 'Cichliformes', 'Cichlidae', 'African cichlids', 'Pseudocrenilabrinae', 'Oreochromini', 'Oreochromis']	XP_003458656.1	2350	[0.311707, 0.318242, 0.324872, 0.30533, 0.366687, 0.418646, 0.447574, 0.398279, 0.444081, 0.486429, 0.505461, 0.476583, 0.51388, 0.553315, 0.549308, 0.59014, 0.59014, 0.741537, 0.73685, 0.657645, 0.754692, 0.754692, 0.801317, 0.798249, 0.856457, 0.771762, 0.771762, 0.784345, 0.733139, 0.653063, 0.626927, 0.63748, 0.728858, 0.707965, 0.58069, 0.63748, 0.728858, 0.707965, 0.648219, 0.642678, 0.7209…
48	Oreochromis aureus	['Eukaryota', 'Metazoa', 'Chordata', 'Craniata', 'Vertebrata', 'Euteleostomi', 'Actinopterygii', 'Neopterygii', 'Teleostei', 'Neoteleostei', 'Acanthomorphata', 'Ovalentaria', 'Cichlomorphae', 'Cichliformes', 'Cichlidae', 'African cichlids', 'Pseudocrenilabrinae', 'Oreochromini', 'Oreochromis']	XP_031596755.1	2354	[0.342579, 0.349426, 0.352862, 0.328603, 0.390993, 0.440853, 0.472492, 0.422041, 0.468512, 0.505461, 0.529623, 0.497853, 0.538167, 0.58069, 0.56648, 0.604312, 0.604312, 0.750527, 0.750527, 0.666105, 0.759478, 0.759478, 0.788093, 0.741537, 0.805026, 0.805026, 0.808535, 0.779859, 0.856457, 0.771762, 0.771762, 0.784345, 0.73685, 0.657645, 0.632174, 0.675549, 0.76285, 0.741537, 0.622677, 0.642678, 0.…
49	Acanthochromis polyacanthus	['Eukaryota', 'Metazoa', 'Chordata', 'Craniata', 'Vertebrata', 'Euteleostomi', 'Actinopterygii', 'Neopterygii', 'Teleostei', 'Neoteleostei', 'Acanthomorphata', 'Ovalentaria', 'Pomacentridae', 'Acanthochromis']	XP_022066454.1	2338	[0.291804, 0.374039, 0.374039, 0.342579, 0.40511, 0.458154, 0.483068, 0.433034, 0.480142, 0.521092, 0.562014, 0.585406, 0.63748, 0.585406, 0.604312, 0.750527, 0.59014, 0.666105, 0.661982, 0.671169, 0.754692, 0.728858, 0.604312, 0.657645, 0.724957, 0.699094, 0.63748, 0.632174, 0.712013, 0.534167, 0.529623, 0.525368, 0.465241, 0.461924, 0.494003, 0.472492, 0.461924, 0.454136, 0.497853, 0.509769, 0.…
50	Amphiprion ocellaris	['Eukaryota', 'Metazoa', 'Chordata', 'Craniata', 'Vertebrata', 'Euteleostomi', 'Actinopterygii', 'Neopterygii', 'Teleostei', 'Neoteleostei', 'Acanthomorphata', 'Ovalentaria', 'Pomacentridae', 'Amphiprion']	XP_023150954.1	2338	[0.288399, 0.366687, 0.366687, 0.339168, 0.398279, 0.450668, 0.480142, 0.4292, 0.476583, 0.517562, 0.557691, 0.58069, 0.632174, 0.553315, 0.570702, 0.720929, 0.562014, 0.632174, 0.626927, 0.63748, 0.728858, 0.703578, 0.575842, 0.626927, 0.699094, 0.671169, 0.608892, 0.604312, 0.685117, 0.509769, 0.505461, 0.5017, 0.444081, 0.440853, 0.494003, 0.472492, 0.461924, 0.454136, 0.497853, 0.505461, 0.49…
51	Stegastes partitus	['Eukaryota', 'Metazoa', 'Chordata', 'Craniata', 'Vertebrata', 'Euteleostomi', 'Actinopterygii', 'Neopterygii', 'Teleostei', 'Neoteleostei', 'Acanthomorphata', 'Ovalentaria', 'Pomacentridae', 'Stegastes']	XP_008304619.1	2338	[0.291804, 0.374039, 0.374039, 0.342579, 0.40511, 0.458154, 0.483068, 0.433034, 0.480142, 0.521092, 0.562014, 0.585406, 0.63748, 0.585406, 0.604312, 0.750527, 0.59014, 0.666105, 0.661982, 0.671169, 0.754692, 0.728858, 0.604312, 0.657645, 0.724957, 0.699094, 0.63748, 0.632174, 0.712013, 0.534167, 0.529623, 0.525368, 0.465241, 0.461924, 0.494003, 0.472492, 0.461924, 0.454136, 0.497853, 0.509769, 0.…
52	Hippocampus comes	['Eukaryota', 'Metazoa', 'Chordata', 'Craniata', 'Vertebrata', 'Euteleostomi', 'Actinopterygii', 'Neopterygii', 'Teleostei', 'Neoteleostei', 'Acanthomorphata', 'Syngnathiaria', 'Syngnathiformes', 'Syngnathoidei', 'Syngnathidae', 'Hippocampus']	XP_019741530.1	2339	[0.15284, 0.167087, 0.216401, 0.15008, 0.216401, 0.284882, 0.342579, 0.374039, 0.324872, 0.374039, 0.324872, 0.380708, 0.422041, 0.5017, 0.458154, 0.59917, 0.58069, 0.59014, 0.534167, 0.538167, 0.626927, 0.608892, 0.642678, 0.538167, 0.661982, 0.642678, 0.613573, 0.549308, 0.545602, 0.626927, 0.465241, 0.562014, 0.553315, 0.440853, 0.436924, 0.476583, 0.450668, 0.440853, 0.433034, 0.472492, 0.480…
53	Gadus morhua	['Eukaryota', 'Metazoa', 'Chordata', 'Craniata', 'Vertebrata', 'Euteleostomi', 'Actinopterygii', 'Neopterygii', 'Teleostei', 'Neoteleostei', 'Acanthomorphata', 'Zeiogadaria', 'Gadariae', 'Gadiformes', 'Gadoidei', 'Gadidae', 'Gadus']	XP_030235910.1	2338	[0.194234, 0.247041, 0.295083, 0.271506, 0.339168, 0.398279, 0.4292, 0.380708, 0.4292, 0.476583, 0.517562, 0.534167, 0.562014, 0.494003, 0.51388, 0.657645, 0.549308, 0.618285, 0.613573, 0.622677, 0.716283, 0.690604, 0.58069, 0.59917, 0.671169, 0.63748, 0.570702, 0.56648, 0.653063, 0.480142, 0.472492, 0.465241, 0.408655, 0.422041, 0.476583, 0.450668, 0.440853, 0.436924, 0.480142, 0.490133, 0.48306…
54	Astyanax mexicanus	['Eukaryota', 'Metazoa', 'Chordata', 'Craniata', 'Vertebrata', 'Euteleostomi', 'Actinopterygii', 'Neopterygii', 'Teleostei', 'Ostariophysi', 'Characiformes', 'Characoidei', 'Characidae', 'Characidae incertae sedis', 'Astyanax clade', 'Astyanax']	XP_007260950.2	2333	[0.275179, 0.324872, 0.268042, 0.342579, 0.40511, 0.458154, 0.450668, 0.497853, 0.444081, 0.486429, 0.51388, 0.450668, 0.433034, 0.454136, 0.458154, 0.585406, 0.553315, 0.58069, 0.59917, 0.604312, 0.685117, 0.622677, 0.618285, 0.699094, 0.517562, 0.509769, 0.5017, 0.444081, 0.436924, 0.468512, 0.447574, 0.436924, 0.4292, 0.472492, 0.480142, 0.472492, 0.461924, 0.458154, 0.418646, 0.40511, 0.28839…
55	Pygocentrus nattereri	['Eukaryota', 'Metazoa', 'Chordata', 'Craniata', 'Vertebrata', 'Euteleostomi', 'Actinopterygii', 'Neopterygii', 'Teleostei', 'Ostariophysi', 'Characiformes', 'Characoidei', 'Pygocentrus']	XP_017552350.1	2338	[0.291804, 0.295083, 0.339168, 0.311707, 0.377384, 0.433034, 0.461924, 0.390993, 0.440853, 0.486429, 0.529623, 0.545602, 0.59508, 0.545602, 0.562014, 0.712013, 0.549308, 0.618285, 0.618285, 0.626927, 0.720929, 0.690604, 0.618285, 0.63748, 0.707965, 0.680603, 0.613573, 0.608892, 0.712013, 0.529623, 0.521092, 0.51388, 0.454136, 0.450668, 0.486429, 0.465241, 0.454136, 0.444081, 0.490133, 0.497853, 0…
56	Danio rerio	['Eukaryota', 'Metazoa', 'Chordata', 'Craniata', 'Vertebrata', 'Euteleostomi', 'Actinopterygii', 'Neopterygii', 'Teleostei', 'Ostariophysi', 'Cypriniformes', 'Cyprinidae', 'Danio']	NP_957270.2	2342	[0.324872, 0.374039, 0.440853, 0.408655, 0.465241, 0.517562, 0.545602, 0.486429, 0.534167, 0.575842, 0.622677, 0.699094, 0.750527, 0.750527, 0.648219, 0.745909, 0.741537, 0.788093, 0.798249, 0.805026, 0.771762, 0.694846, 0.699094, 0.685117, 0.750527, 0.724957, 0.604312, 0.622677, 0.712013, 0.690604, 0.626927, 0.59917, 0.570702, 0.422041, 0.461924, 0.545602, 0.483068, 0.480142, 0.517562, 0.497853,…
57	Chanos chanos	['Eukaryota', 'Metazoa', 'Chordata', 'Craniata', 'Vertebrata', 'Euteleostomi', 'Actinopterygii', 'Neopterygii', 'Teleostei', 'Ostariophysi', 'Gonorynchiformes', 'Chanidae', 'Chanos']	XP_030632043.1	2338	[0.301917, 0.380708, 0.422041, 0.387226, 0.447574, 0.497853, 0.525368, 0.472492, 0.517562, 0.562014, 0.608892, 0.626927, 0.680603, 0.626927, 0.648219, 0.784345, 0.632174, 0.703578, 0.703578, 0.707965, 0.788093, 0.76285, 0.642678, 0.661982, 0.728858, 0.703578, 0.642678, 0.63748, 0.716283, 0.538167, 0.534167, 0.525368, 0.468512, 0.461924, 0.497853, 0.476583, 0.465241, 0.458154, 0.5017, 0.509769, 0.…
58	Electrophorus electricus	['Eukaryota', 'Metazoa', 'Chordata', 'Craniata', 'Vertebrata', 'Euteleostomi', 'Actinopterygii', 'Neopterygii', 'Teleostei', 'Ostariophysi', 'Gymnotiformes', 'Gymnotoidei', 'Gymnotidae', 'Electrophorus']	XP_026884840.1	2337	[0.236433, 0.291804, 0.298791, 0.275179, 0.342579, 0.401658, 0.4292, 0.384043, 0.433034, 0.476583, 0.517562, 0.534167, 0.585406, 0.534167, 0.585406, 0.728858, 0.56648, 0.653063, 0.648219, 0.653063, 0.741537, 0.716283, 0.608892, 0.661982, 0.728858, 0.703578, 0.63748, 0.632174, 0.712013, 0.534167, 0.525368, 0.521092, 0.461924, 0.454136, 0.490133, 0.468512, 0.458154, 0.450668, 0.490133, 0.5017, 0.49…
59	Tachysurus fulvidraco	['Eukaryota', 'Metazoa', 'Chordata', 'Craniata', 'Vertebrata', 'Euteleostomi', 'Actinopterygii', 'Neopterygii', 'Teleostei', 'Ostariophysi', 'Siluriformes', 'Bagridae', 'Tachysurus']	XP_027003478.1	2338	[0.295083, 0.342579, 0.384043, 0.352862, 0.414856, 0.468512, 0.494003, 0.444081, 0.490133, 0.534167, 0.58069, 0.549308, 0.604312, 0.549308, 0.570702, 0.716283, 0.557691, 0.626927, 0.626927, 0.63748, 0.724957, 0.699094, 0.59508, 0.608892, 0.680603, 0.653063, 0.59014, 0.585406, 0.661982, 0.490133, 0.486429, 0.480142, 0.461924, 0.454136, 0.490133, 0.465241, 0.454136, 0.447574, 0.490133, 0.497853, 0.…
60	Ictalurus punctatus	['Eukaryota', 'Metazoa', 'Chordata', 'Craniata', 'Vertebrata', 'Euteleostomi', 'Actinopterygii', 'Neopterygii', 'Teleostei', 'Ostariophysi', 'Siluriformes', 'Ictaluridae', 'Ictalurus']	XP_017346019.1	2338	[0.247041, 0.298791, 0.342579, 0.311707, 0.377384, 0.433034, 0.461924, 0.41194, 0.458154, 0.5017, 0.545602, 0.56648, 0.618285, 0.56648, 0.618285, 0.76285, 0.604312, 0.675549, 0.675549, 0.685117, 0.771762, 0.745909, 0.648219, 0.661982, 0.733139, 0.707965, 0.642678, 0.63748, 0.716283, 0.538167, 0.534167, 0.525368, 0.465241, 0.461924, 0.494003, 0.472492, 0.461924, 0.454136, 0.497853, 0.505461, 0.494…
61	Pangasianodon hypophthalmus	['Eukaryota', 'Metazoa', 'Chordata', 'Craniata', 'Vertebrata', 'Euteleostomi', 'Actinopterygii', 'Neopterygii', 'Teleostei', 'Ostariophysi', 'Siluriformes', 'Pangasiidae', 'Pangasianodon']	XP_026790554.1	2338	[0.247041, 0.298791, 0.342579, 0.311707, 0.377384, 0.433034, 0.461924, 0.41194, 0.458154, 0.5017, 0.545602, 0.56648, 0.618285, 0.56648, 0.618285, 0.76285, 0.604312, 0.675549, 0.675549, 0.685117, 0.771762, 0.745909, 0.648219, 0.661982, 0.733139, 0.707965, 0.642678, 0.63748, 0.716283, 0.538167, 0.534167, 0.525368, 0.465241, 0.461924, 0.494003, 0.472492, 0.461924, 0.454136, 0.497853, 0.505461, 0.494…
62	Paramormyrops kingsleyae	['Eukaryota', 'Metazoa', 'Chordata', 'Craniata', 'Vertebrata', 'Euteleostomi', 'Actinopterygii', 'Neopterygii', 'Teleostei', 'Osteoglossocephala', 'Osteoglossomorpha', 'Osteoglossiformes', 'Mormyridae', 'Paramormyrops']	XP_023699563.1	2346	[0.31487, 0.359901, 0.359901, 0.332115, 0.394753, 0.450668, 0.476583, 0.40511, 0.454136, 0.497853, 0.517562, 0.472492, 0.517562, 0.51388, 0.541878, 0.562014, 0.557691, 0.699094, 0.716283, 0.690604, 0.784345, 0.703578, 0.724957, 0.767246, 0.694846, 0.604312, 0.575842, 0.59014, 0.707965, 0.680603, 0.549308, 0.56648, 0.685117, 0.661982, 0.657645, 0.653063, 0.745909, 0.570702, 0.59014, 0.585406, 0.48…
63	Scleropages formosus	['Eukaryota', 'Metazoa', 'Chordata', 'Craniata', 'Vertebrata', 'Euteleostomi', 'Actinopterygii', 'Neopterygii', 'Teleostei', 'Osteoglossocephala', 'Osteoglossomorpha', 'Osteoglossiformes', 'Osteoglossidae', 'Scleropages']	XP_018604323.1	2354	[0.418646, 0.461924, 0.454136, 0.390993, 0.450668, 0.480142, 0.509769, 0.454136, 0.497853, 0.490133, 0.51388, 0.461924, 0.5017, 0.521092, 0.541878, 0.545602, 0.545602, 0.666105, 0.666105, 0.534167, 0.63748, 0.613573, 0.613573, 0.545602, 0.653063, 0.653063, 0.675549, 0.63748, 0.73685, 0.626927, 0.690604, 0.699094, 0.675549, 0.59014, 0.562014, 0.570702, 0.694846, 0.666105, 0.557691, 0.575842, 0.694…
64	Esox lucius	['Eukaryota', 'Metazoa', 'Chordata', 'Craniata', 'Vertebrata', 'Euteleostomi', 'Actinopterygii', 'Neopterygii', 'Teleostei', 'Protacanthopterygii', 'Esociformes', 'Esocidae', 'Esox']	XP_010866299.1	2338	[0.239899, 0.291804, 0.339168, 0.308712, 0.374039, 0.4292, 0.458154, 0.387226, 0.436924, 0.483068, 0.525368, 0.541878, 0.59014, 0.541878, 0.59508, 0.73685, 0.575842, 0.648219, 0.648219, 0.657645, 0.741537, 0.716283, 0.613573, 0.632174, 0.703578, 0.675549, 0.608892, 0.604312, 0.707965, 0.529623, 0.521092, 0.51388, 0.454136, 0.450668, 0.486429, 0.461924, 0.450668, 0.444081, 0.486429, 0.497853, 0.48…
65	Salmo salar	['Eukaryota', 'Metazoa', 'Chordata', 'Craniata', 'Vertebrata', 'Euteleostomi', 'Actinopterygii', 'Neopterygii', 'Teleostei', 'Protacanthopterygii', 'Salmoniformes', 'Salmonidae', 'Salmoninae', 'Salmo']	XP_014018171.1	2338	[0.239899, 0.288399, 0.335645, 0.30533, 0.370445, 0.4292, 0.454136, 0.387226, 0.414856, 0.461924, 0.505461, 0.521092, 0.56648, 0.521092, 0.570702, 0.716283, 0.553315, 0.622677, 0.618285, 0.626927, 0.720929, 0.694846, 0.585406, 0.604312, 0.680603, 0.648219, 0.58069, 0.58069, 0.685117, 0.525368, 0.517562, 0.509769, 0.450668, 0.447574, 0.483068, 0.458154, 0.450668, 0.444081, 0.486429, 0.497853, 0.48…
66	Erpetoichthys calabaricus	['Eukaryota', 'Metazoa', 'Chordata', 'Craniata', 'Vertebrata', 'Euteleostomi', 'Actinopterygii', 'Polypteriformes', 'Polypteridae', 'Erpetoichthys']	XP_028662584.1	2336	[0.094817, 0.164327, 0.239899, 0.284882, 0.21291, 0.278302, 0.311707, 0.36309, 0.41194, 0.40511, 0.401658, 0.36309, 0.40511, 0.41194, 0.295083, 0.275179, 0.377384, 0.36309, 0.472492, 0.468512, 0.490133, 0.58069, 0.56648, 0.541878, 0.509769, 0.604312, 0.570702, 0.440853, 0.436924, 0.433034, 0.374039, 0.41194, 0.465241, 0.444081, 0.433034, 0.42561, 0.444081, 0.454136, 0.444081, 0.4292, 0.42561, 0.3…
67	Nanorana parkeri	['Eukaryota', 'Metazoa', 'Chordata', 'Craniata', 'Vertebrata', 'Euteleostomi', 'Amphibia', 'Batrachia', 'Anura', 'Neobatrachia', 'Ranoidea', 'Dicroglossidae', 'Dicroglossinae', 'Nanorana']	XP_018429321.1	2326	[0.21291, 0.301917, 0.374039, 0.339168, 0.401658, 0.433034, 0.483068, 0.534167, 0.58069, 0.517562, 0.509769, 0.58069, 0.622677, 0.497853, 0.51388, 0.648219, 0.622677, 0.76285, 0.759478, 0.632174, 0.657645, 0.741537, 0.716283, 0.657645, 0.712013, 0.685117, 0.529623, 0.525368, 0.521092, 0.414856, 0.494003, 0.486429, 0.465241, 0.454136, 0.447574, 0.465241, 0.476583, 0.465241, 0.454136, 0.450668, 0.4…
68	Xenopus tropicalis	['Eukaryota', 'Metazoa', 'Chordata', 'Craniata', 'Vertebrata', 'Euteleostomi', 'Amphibia', 'Batrachia', 'Anura', 'Pipoidea', 'Pipidae', 'Xenopodinae', 'Xenopus', 'Silurana']	XP_002936105.2	2335	[0.356642, 0.433034, 0.505461, 0.465241, 0.525368, 0.549308, 0.608892, 0.666105, 0.685117, 0.699094, 0.716283, 0.788093, 0.81615, 0.699094, 0.716283, 0.827927, 0.808535, 0.901269, 0.89662, 0.812494, 0.812494, 0.84206, 0.819762, 0.767246, 0.812494, 0.788093, 0.642678, 0.632174, 0.622677, 0.521092, 0.538167, 0.497853, 0.476583, 0.465241, 0.458154, 0.5017, 0.509769, 0.497853, 0.486429, 0.486429, 0.4…
69	Rhinatrema bivittatum	['Eukaryota', 'Metazoa', 'Chordata', 'Craniata', 'Vertebrata', 'Euteleostomi', 'Amphibia', 'Gymnophiona', 'Rhinatrematidae', 'Rhinatrema']	XP_029466742.1	2335	[0.342579, 0.408655, 0.480142, 0.468512, 0.529623, 0.553315, 0.541878, 0.56648, 0.585406, 0.63748, 0.553315, 0.632174, 0.671169, 0.545602, 0.562014, 0.699094, 0.671169, 0.798249, 0.795062, 0.671169, 0.694846, 0.703578, 0.680603, 0.613573, 0.648219, 0.613573, 0.472492, 0.51388, 0.529623, 0.444081, 0.436924, 0.480142, 0.458154, 0.447574, 0.440853, 0.454136, 0.465241, 0.454136, 0.444081, 0.440853, 0…
70	Microcaecilia unicolor	['Eukaryota', 'Metazoa', 'Chordata', 'Craniata', 'Vertebrata', 'Euteleostomi', 'Amphibia', 'Gymnophiona', 'Siphonopidae', 'Microcaecilia']	XP_030042053.1	2335	[0.281712, 0.352862, 0.42561, 0.36309, 0.36309, 0.394753, 0.422041, 0.447574, 0.465241, 0.509769, 0.447574, 0.509769, 0.545602, 0.440853, 0.458154, 0.570702, 0.549308, 0.685117, 0.680603, 0.545602, 0.59917, 0.604312, 0.585406, 0.525368, 0.59917, 0.626927, 0.483068, 0.497853, 0.51388, 0.42561, 0.418646, 0.461924, 0.440853, 0.4292, 0.42561, 0.440853, 0.447574, 0.440853, 0.4292, 0.42561, 0.387226, 0…
71	Alligator mississippiensis	['Eukaryota', 'Metazoa', 'Chordata', 'Craniata', 'Vertebrata', 'Euteleostomi', 'Archelosauria', 'Archosauria', 'Crocodylia', 'Alligatoridae', 'Alligatorinae', 'Alligator']	XP_019343249.1	2266	[0.557691, 0.366687, 0.387226, 0.401658, 0.440853, 0.461924, 0.472492, 0.41194, 0.31487, 0.247041, 0.278302, 0.339168, 0.25406, 0.25031, 0.161087, 0.120615, 0.132295, 0.170161, 0.142424, 0.088832, 0.054297, 0.05306, 0.064632, 0.038858, 0.045352, 0.047319, 0.034068, 0.040537, 0.044297, 0.098513, 0.078022, 0.083462, 0.109221, 0.109221, 0.102787, 0.18812, 0.173081, 0.17593, 0.129801, 0.092881, 0.076…
72	Crocodylus porosus	['Eukaryota', 'Metazoa', 'Chordata', 'Craniata', 'Vertebrata', 'Euteleostomi', 'Archelosauria', 'Archosauria', 'Crocodylia', 'Longirostres', 'Crocodylidae', 'Crocodylus']	XP_019401410.1	2335	[0.076542, 0.088832, 0.15008, 0.118441, 0.179055, 0.216401, 0.278302, 0.219301, 0.222385, 0.275179, 0.225814, 0.284882, 0.31487, 0.243554, 0.26085, 0.366687, 0.349426, 0.458154, 0.454136, 0.398279, 0.41194, 0.486429, 0.51388, 0.461924, 0.525368, 0.5017, 0.384043, 0.377384, 0.465241, 0.40511, 0.398279, 0.444081, 0.422041, 0.41194, 0.40511, 0.422041, 0.4292, 0.422041, 0.41194, 0.408655, 0.370445, 0…
73	Gavialis gangeticus	['Eukaryota', 'Metazoa', 'Chordata', 'Craniata', 'Vertebrata', 'Euteleostomi', 'Archelosauria', 'Archosauria', 'Crocodylia', 'Longirostres', 'Gavialidae', 'Gavialinae', 'Gavialis']	XP_019366838.1	2335	[0.109221, 0.122885, 0.194234, 0.15284, 0.219301, 0.257454, 0.31487, 0.26085, 0.26085, 0.308712, 0.257454, 0.318242, 0.349426, 0.278302, 0.295083, 0.398279, 0.380708, 0.490133, 0.486429, 0.40511, 0.418646, 0.490133, 0.517562, 0.465241, 0.534167, 0.505461, 0.387226, 0.380708, 0.468512, 0.408655, 0.401658, 0.447574, 0.42561, 0.414856, 0.408655, 0.422041, 0.433034, 0.42561, 0.41194, 0.41194, 0.37403…
74	Aquila chrysaetos chrysaetos	['Eukaryota', 'Metazoa', 'Chordata', 'Craniata', 'Vertebrata', 'Euteleostomi', 'Archelosauria', 'Archosauria', 'Dinosauria', 'Saurischia', 'Theropoda', 'Coelurosauria', 'Aves', 'Neognathae', 'Accipitriformes', 'Accipitridae', 'Accipitrinae', 'Aquila']	XP_029883495.1	2335	[0.109221, 0.122885, 0.194234, 0.15284, 0.219301, 0.257454, 0.31487, 0.26085, 0.26085, 0.308712, 0.257454, 0.318242, 0.349426, 0.278302, 0.295083, 0.398279, 0.380708, 0.490133, 0.486429, 0.40511, 0.418646, 0.490133, 0.517562, 0.465241, 0.534167, 0.505461, 0.387226, 0.380708, 0.468512, 0.408655, 0.401658, 0.447574, 0.42561, 0.414856, 0.408655, 0.422041, 0.433034, 0.42561, 0.41194, 0.41194, 0.37403…
75	Chaetura pelagica	['Eukaryota', 'Metazoa', 'Chordata', 'Craniata', 'Vertebrata', 'Euteleostomi', 'Archelosauria', 'Archosauria', 'Dinosauria', 'Saurischia', 'Theropoda', 'Coelurosauria', 'Aves', 'Neognathae', 'Apodiformes', 'Apodidae', 'Chaetura']	XP_009991614.1	2271	[0.10481, 0.059222, 0.081712, 0.10481, 0.15008, 0.203355, 0.257454, 0.284882, 0.311707, 0.243554, 0.291804, 0.349426, 0.349426, 0.390993, 0.384043, 0.384043, 0.36309, 0.264545, 0.349426, 0.332115, 0.374039, 0.394753, 0.476583, 0.454136, 0.390993, 0.295083, 0.275179, 0.179055, 0.116183, 0.127496, 0.209395, 0.15008, 0.164327, 0.127496, 0.18812, 0.094817, 0.100716, 0.129801, 0.127496, 0.120615, 0.21…
76	Calypte anna	['Eukaryota', 'Metazoa', 'Chordata', 'Craniata', 'Vertebrata', 'Euteleostomi', 'Archelosauria', 'Archosauria', 'Dinosauria', 'Saurischia', 'Theropoda', 'Coelurosauria', 'Aves', 'Neognathae', 'Apodiformes', 'Trochilidae', 'Calypte']	XP_030318024.1	2335	[0.102787, 0.116183, 0.185198, 0.144935, 0.209395, 0.216401, 0.278302, 0.219301, 0.222385, 0.275179, 0.222385, 0.284882, 0.31487, 0.243554, 0.26085, 0.36309, 0.349426, 0.458154, 0.454136, 0.374039, 0.387226, 0.458154, 0.486429, 0.433034, 0.497853, 0.472492, 0.384043, 0.377384, 0.465241, 0.408655, 0.398279, 0.444081, 0.422041, 0.41194, 0.408655, 0.422041, 0.433034, 0.422041, 0.41194, 0.408655, 0.3…
77	Buceros rhinoceros silvestris	['Eukaryota', 'Metazoa', 'Chordata', 'Craniata', 'Vertebrata', 'Euteleostomi', 'Archelosauria', 'Archosauria', 'Dinosauria', 'Saurischia', 'Theropoda', 'Coelurosauria', 'Aves', 'Neognathae', 'Bucerotiformes', 'Bucerotidae', 'Buceros']	XP_010133884.1	2321	[0.447574, 0.483068, 0.521092, 0.562014, 0.585406, 0.483068, 0.525368, 0.557691, 0.575842, 0.557691, 0.570702, 0.541878, 0.41194, 0.401658, 0.486429, 0.42561, 0.41194, 0.461924, 0.450668, 0.436924, 0.4292, 0.444081, 0.450668, 0.444081, 0.4292, 0.42561, 0.390993, 0.377384, 0.26085, 0.194234, 0.225814, 0.203355, 0.216401, 0.332115, 0.324872, 0.318242, 0.349426, 0.359901, 0.408655, 0.401658, 0.40511…
78	Antrostomus carolinensis	['Eukaryota', 'Metazoa', 'Chordata', 'Craniata', 'Vertebrata', 'Euteleostomi', 'Archelosauria', 'Archosauria', 'Dinosauria', 'Saurischia', 'Theropoda', 'Coelurosauria', 'Aves', 'Neognathae', 'Caprimulgimorphae', 'Caprimulgiformes', 'Caprimulgidae', 'Antrostomus']	XP_010162480.1	2046	[0.40511, 0.414856, 0.31487, 0.229226, 0.158265, 0.182256, 0.236433, 0.291804, 0.222385, 0.239899, 0.271506, 0.278302, 0.173081, 0.15284, 0.18812, 0.15284, 0.071867, 0.158265, 0.088832, 0.049374, 0.048328, 0.048328, 0.058088, 0.056825, 0.10481, 0.155435, 0.155435, 0.096677, 0.079919, 0.081712, 0.090864, 0.041405, 0.021816, 0.034884, 0.038858, 0.074921, 0.094817, 0.127496, 0.078022, 0.069024, 0.06…
79	Cariama cristata	['Eukaryota', 'Metazoa', 'Chordata', 'Craniata', 'Vertebrata', 'Euteleostomi', 'Archelosauria', 'Archosauria', 'Dinosauria', 'Saurischia', 'Theropoda', 'Coelurosauria', 'Aves', 'Neognathae', 'Cariamiformes', 'Cariamidae', 'Cariama']	XP_009695375.1	2299	[0.182256, 0.229226, 0.264545, 0.30533, 0.17593, 0.21291, 0.122885, 0.096677, 0.125101, 0.127496, 0.161087, 0.275179, 0.264545, 0.25406, 0.291804, 0.298791, 0.349426, 0.352862, 0.356642, 0.390993, 0.414856, 0.41194, 0.324872, 0.25031, 0.243554, 0.366687, 0.36309, 0.483068, 0.570702, 0.509769, 0.549308, 0.549308, 0.541878, 0.538167, 0.41194, 0.461924, 0.436924, 0.422041, 0.418646, 0.414856, 0.4186…
80	Charadrius vociferus	['Eukaryota', 'Metazoa', 'Chordata', 'Craniata', 'Vertebrata', 'Euteleostomi', 'Archelosauria', 'Archosauria', 'Dinosauria', 'Saurischia', 'Theropoda', 'Coelurosauria', 'Aves', 'Neognathae', 'Charadriiformes', 'Charadriidae', 'Charadrius']	XP_009883522.1	2322	[0.84206, 0.808535, 0.699094, 0.724957, 0.73685, 0.759478, 0.767246, 0.779859, 0.703578, 0.56648, 0.59014, 0.626927, 0.622677, 0.483068, 0.472492, 0.483068, 0.377384, 0.447574, 0.418646, 0.41194, 0.390993, 0.291804, 0.288399, 0.356642, 0.349426, 0.339168, 0.332115, 0.222385, 0.219301, 0.17593, 0.209395, 0.21291, 0.194234, 0.203355, 0.31487, 0.308712, 0.301917, 0.335645, 0.346032, 0.390993, 0.3982…
81	Calidris pugnax	['Eukaryota', 'Metazoa', 'Chordata', 'Craniata', 'Vertebrata', 'Euteleostomi', 'Archelosauria', 'Archosauria', 'Dinosauria', 'Saurischia', 'Theropoda', 'Coelurosauria', 'Aves', 'Neognathae', 'Charadriiformes', 'Scolopacidae', 'Calidris']	XP_014808774.1	2335	[0.111485, 0.125101, 0.196879, 0.155435, 0.222385, 0.264545, 0.321458, 0.268042, 0.268042, 0.31487, 0.264545, 0.324872, 0.356642, 0.284882, 0.298791, 0.401658, 0.387226, 0.494003, 0.490133, 0.41194, 0.422041, 0.497853, 0.525368, 0.468512, 0.538167, 0.509769, 0.387226, 0.380708, 0.468512, 0.408655, 0.401658, 0.447574, 0.42561, 0.414856, 0.408655, 0.422041, 0.433034, 0.42561, 0.41194, 0.408655, 0.3…
82	Pterocles gutturalis	['Eukaryota', 'Metazoa', 'Chordata', 'Craniata', 'Vertebrata', 'Euteleostomi', 'Archelosauria', 'Archosauria', 'Dinosauria', 'Saurischia', 'Theropoda', 'Coelurosauria', 'Aves', 'Neognathae', 'Ciconiiformes', 'Pteroclidae', 'Pterocles']	XP_010080052.1	2293	[0.120615, 0.083462, 0.122885, 0.125101, 0.179055, 0.216401, 0.257454, 0.288399, 0.257454, 0.301917, 0.346032, 0.346032, 0.349426, 0.384043, 0.41194, 0.408655, 0.321458, 0.247041, 0.243554, 0.36309, 0.359901, 0.483068, 0.56648, 0.505461, 0.545602, 0.545602, 0.538167, 0.529623, 0.41194, 0.461924, 0.436924, 0.422041, 0.418646, 0.414856, 0.418646, 0.318242, 0.232838, 0.318242, 0.377384, 0.295083, 0.…
83	Colius striatus	['Eukaryota', 'Metazoa', 'Chordata', 'Craniata', 'Vertebrata', 'Euteleostomi', 'Archelosauria', 'Archosauria', 'Dinosauria', 'Saurischia', 'Theropoda', 'Coelurosauria', 'Aves', 'Neognathae', 'Coliiformes', 'Coliidae', 'Colius']	XP_010203287.1	2242	[0.055536, 0.060549, 0.102787, 0.142424, 0.18812, 0.229226, 0.196879, 0.25031, 0.298791, 0.328603, 0.346032, 0.380708, 0.408655, 0.401658, 0.318242, 0.236433, 0.236433, 0.36309, 0.352862, 0.483068, 0.570702, 0.5017, 0.545602, 0.545602, 0.534167, 0.525368, 0.398279, 0.447574, 0.422041, 0.41194, 0.408655, 0.40511, 0.408655, 0.30533, 0.222385, 0.194234, 0.295083, 0.31487, 0.288399, 0.206376, 0.20335…
84	Columba livia	['Eukaryota', 'Metazoa', 'Chordata', 'Craniata', 'Vertebrata', 'Euteleostomi', 'Archelosauria', 'Archosauria', 'Dinosauria', 'Saurischia', 'Theropoda', 'Coelurosauria', 'Aves', 'Neognathae', 'Columbiformes', 'Columbidae', 'Columba']	XP_005502169.2	2311	[0.622677, 0.648219, 0.444081, 0.490133, 0.534167, 0.436924, 0.472492, 0.458154, 0.476583, 0.486429, 0.398279, 0.41194, 0.418646, 0.414856, 0.40511, 0.401658, 0.366687, 0.352862, 0.236433, 0.173081, 0.200174, 0.17593, 0.185198, 0.298791, 0.291804, 0.281712, 0.31487, 0.324872, 0.377384, 0.380708, 0.384043, 0.418646, 0.444081, 0.436924, 0.356642, 0.281712, 0.278302, 0.398279, 0.394753, 0.51388, 0.6…
85	Leptosomus discolor	['Eukaryota', 'Metazoa', 'Chordata', 'Craniata', 'Vertebrata', 'Euteleostomi', 'Archelosauria', 'Archosauria', 'Dinosauria', 'Saurischia', 'Theropoda', 'Coelurosauria', 'Aves', 'Neognathae', 'Coraciiformes', 'Leptosomidae', 'Leptosomus']	XP_009952842.1	2312	[0.41194, 0.440853, 0.468512, 0.31487, 0.366687, 0.408655, 0.328603, 0.366687, 0.359901, 0.380708, 0.394753, 0.384043, 0.398279, 0.40511, 0.401658, 0.390993, 0.387226, 0.352862, 0.342579, 0.225814, 0.161087, 0.18812, 0.167087, 0.17593, 0.291804, 0.281712, 0.275179, 0.308712, 0.31487, 0.366687, 0.366687, 0.374039, 0.408655, 0.4292, 0.42561, 0.346032, 0.271506, 0.268042, 0.384043, 0.384043, 0.5017,…
86	Merops nubicus	['Eukaryota', 'Metazoa', 'Chordata', 'Craniata', 'Vertebrata', 'Euteleostomi', 'Archelosauria', 'Archosauria', 'Dinosauria', 'Saurischia', 'Theropoda', 'Coelurosauria', 'Aves', 'Neognathae', 'Coraciiformes', 'Meropidae', 'Merops']	XP_008936737.1	2316	[0.384043, 0.447574, 0.486429, 0.51388, 0.497853, 0.517562, 0.538167, 0.40511, 0.444081, 0.483068, 0.414856, 0.40511, 0.450668, 0.4292, 0.422041, 0.41194, 0.42561, 0.433034, 0.42561, 0.414856, 0.41194, 0.374039, 0.36309, 0.243554, 0.182256, 0.209395, 0.18812, 0.200174, 0.31487, 0.308712, 0.291804, 0.324872, 0.332115, 0.377384, 0.384043, 0.387226, 0.422041, 0.444081, 0.440853, 0.356642, 0.281712, …
87	Cuculus canorus	['Eukaryota', 'Metazoa', 'Chordata', 'Craniata', 'Vertebrata', 'Euteleostomi', 'Archelosauria', 'Archosauria', 'Dinosauria', 'Saurischia', 'Theropoda', 'Coelurosauria', 'Aves', 'Neognathae', 'Cuculiformes', 'Cuculidae', 'Cuculus']	XP_009558489.1	2335	[0.076542, 0.088832, 0.15008, 0.118441, 0.179055, 0.216401, 0.278302, 0.219301, 0.222385, 0.275179, 0.222385, 0.284882, 0.31487, 0.243554, 0.26085, 0.36309, 0.349426, 0.458154, 0.454136, 0.374039, 0.41194, 0.486429, 0.51388, 0.461924, 0.525368, 0.5017, 0.384043, 0.377384, 0.465241, 0.40511, 0.398279, 0.444081, 0.422041, 0.41194, 0.40511, 0.422041, 0.4292, 0.422041, 0.41194, 0.408655, 0.370445, 0.…
88	Aquila chrysaetos canadensis	['Eukaryota', 'Metazoa', 'Chordata', 'Craniata', 'Vertebrata', 'Euteleostomi', 'Archelosauria', 'Archosauria', 'Dinosauria', 'Saurischia', 'Theropoda', 'Coelurosauria', 'Aves', 'Neognathae', 'Falconiformes', 'Accipitridae', 'Accipitrinae', 'Aquila']	XP_011579979.1	2335	[0.109221, 0.122885, 0.194234, 0.15284, 0.219301, 0.257454, 0.31487, 0.26085, 0.26085, 0.308712, 0.257454, 0.318242, 0.349426, 0.278302, 0.295083, 0.398279, 0.380708, 0.490133, 0.486429, 0.40511, 0.418646, 0.490133, 0.517562, 0.465241, 0.534167, 0.505461, 0.387226, 0.380708, 0.468512, 0.408655, 0.401658, 0.447574, 0.42561, 0.414856, 0.408655, 0.422041, 0.433034, 0.42561, 0.41194, 0.41194, 0.37403…
89	Haliaeetus albicilla	['Eukaryota', 'Metazoa', 'Chordata', 'Craniata', 'Vertebrata', 'Euteleostomi', 'Archelosauria', 'Archosauria', 'Dinosauria', 'Saurischia', 'Theropoda', 'Coelurosauria', 'Aves', 'Neognathae', 'Falconiformes', 'Accipitridae', 'Accipitrinae', 'Haliaeetus']	XP_009927114.1	2258	[0.200174, 0.25031, 0.206376, 0.278302, 0.339168, 0.374039, 0.394753, 0.335645, 0.356642, 0.384043, 0.318242, 0.239899, 0.236433, 0.359901, 0.352862, 0.480142, 0.56648, 0.5017, 0.541878, 0.541878, 0.529623, 0.525368, 0.401658, 0.454136, 0.42561, 0.41194, 0.408655, 0.40511, 0.408655, 0.308712, 0.219301, 0.308712, 0.366687, 0.284882, 0.281712, 0.18812, 0.144935, 0.158265, 0.196879, 0.167087, 0.1092…
90	Haliaeetus leucocephalus	['Eukaryota', 'Metazoa', 'Chordata', 'Craniata', 'Vertebrata', 'Euteleostomi', 'Archelosauria', 'Archosauria', 'Dinosauria', 'Saurischia', 'Theropoda', 'Coelurosauria', 'Aves', 'Neognathae', 'Falconiformes', 'Accipitridae', 'Accipitrinae', 'Haliaeetus']	XP_010571921.1	2335	[0.109221, 0.122885, 0.194234, 0.15284, 0.219301, 0.257454, 0.31487, 0.26085, 0.26085, 0.308712, 0.257454, 0.318242, 0.349426, 0.278302, 0.295083, 0.398279, 0.380708, 0.490133, 0.486429, 0.40511, 0.418646, 0.490133, 0.517562, 0.465241, 0.534167, 0.505461, 0.387226, 0.380708, 0.468512, 0.408655, 0.401658, 0.447574, 0.42561, 0.414856, 0.408655, 0.422041, 0.433034, 0.42561, 0.41194, 0.41194, 0.37403…
91	Anas platyrhynchos	['Eukaryota', 'Metazoa', 'Chordata', 'Craniata', 'Vertebrata', 'Euteleostomi', 'Archelosauria', 'Archosauria', 'Dinosauria', 'Saurischia', 'Theropoda', 'Coelurosauria', 'Aves', 'Neognathae', 'Galloanserae', 'Anseriformes', 'Anatidae', 'Anatinae', 'Anas']	XP_027327902.1	2335	[0.076542, 0.088832, 0.15008, 0.118441, 0.179055, 0.216401, 0.278302, 0.219301, 0.222385, 0.275179, 0.222385, 0.284882, 0.31487, 0.243554, 0.26085, 0.36309, 0.349426, 0.458154, 0.454136, 0.374039, 0.41194, 0.486429, 0.51388, 0.461924, 0.525368, 0.5017, 0.384043, 0.377384, 0.465241, 0.40511, 0.398279, 0.444081, 0.422041, 0.41194, 0.40511, 0.422041, 0.4292, 0.422041, 0.41194, 0.408655, 0.370445, 0.…
92	Anser cygnoides domesticus	['Eukaryota', 'Metazoa', 'Chordata', 'Craniata', 'Vertebrata', 'Euteleostomi', 'Archelosauria', 'Archosauria', 'Dinosauria', 'Saurischia', 'Theropoda', 'Coelurosauria', 'Aves', 'Neognathae', 'Galloanserae', 'Anseriformes', 'Anatidae', 'Anser']	XP_013045415.1	2275	[0.291804, 0.339168, 0.36309, 0.401658, 0.436924, 0.387226, 0.422041, 0.461924, 0.476583, 0.494003, 0.390993, 0.444081, 0.418646, 0.408655, 0.408655, 0.40511, 0.408655, 0.30533, 0.21291, 0.30533, 0.366687, 0.281712, 0.278302, 0.185198, 0.139895, 0.15284, 0.191378, 0.161087, 0.10481, 0.064632, 0.06184, 0.074921, 0.045352, 0.051831, 0.054297, 0.038858, 0.046336, 0.050641, 0.111485, 0.086953, 0.0928…
93	Aythya fuligula	['Eukaryota', 'Metazoa', 'Chordata', 'Craniata', 'Vertebrata', 'Euteleostomi', 'Archelosauria', 'Archosauria', 'Dinosauria', 'Saurischia', 'Theropoda', 'Coelurosauria', 'Aves', 'Neognathae', 'Galloanserae', 'Anseriformes', 'Anatidae', 'Aythyinae', 'Aythya']	XP_032056617.1	2335	[0.076542, 0.088832, 0.15008, 0.118441, 0.179055, 0.216401, 0.278302, 0.219301, 0.222385, 0.275179, 0.222385, 0.284882, 0.31487, 0.243554, 0.26085, 0.36309, 0.349426, 0.458154, 0.454136, 0.374039, 0.41194, 0.486429, 0.51388, 0.461924, 0.525368, 0.5017, 0.384043, 0.377384, 0.465241, 0.40511, 0.398279, 0.444081, 0.422041, 0.41194, 0.40511, 0.422041, 0.4292, 0.422041, 0.41194, 0.408655, 0.370445, 0.…
94	Numida meleagris	['Eukaryota', 'Metazoa', 'Chordata', 'Craniata', 'Vertebrata', 'Euteleostomi', 'Archelosauria', 'Archosauria', 'Dinosauria', 'Saurischia', 'Theropoda', 'Coelurosauria', 'Aves', 'Neognathae', 'Galloanserae', 'Galliformes', 'Numididae', 'Numida']	XP_021271509.1	2335	[0.11371, 0.127496, 0.200174, 0.158265, 0.225814, 0.268042, 0.324872, 0.301917, 0.301917, 0.349426, 0.298791, 0.356642, 0.387226, 0.31487, 0.328603, 0.433034, 0.414856, 0.529623, 0.525368, 0.444081, 0.454136, 0.534167, 0.562014, 0.505461, 0.575842, 0.545602, 0.422041, 0.414856, 0.472492, 0.414856, 0.408655, 0.450668, 0.4292, 0.422041, 0.414856, 0.433034, 0.440853, 0.433034, 0.418646, 0.418646, 0.…
95	Meleagris gallopavo	['Eukaryota', 'Metazoa', 'Chordata', 'Craniata', 'Vertebrata', 'Euteleostomi', 'Archelosauria', 'Archosauria', 'Dinosauria', 'Saurischia', 'Theropoda', 'Coelurosauria', 'Aves', 'Neognathae', 'Galloanserae', 'Galliformes', 'Phasianidae', 'Meleagridinae', 'Meleagris']	XP_003211789.1	2335	[0.11371, 0.127496, 0.200174, 0.158265, 0.225814, 0.268042, 0.324872, 0.301917, 0.301917, 0.349426, 0.298791, 0.356642, 0.387226, 0.31487, 0.328603, 0.433034, 0.414856, 0.529623, 0.525368, 0.444081, 0.454136, 0.534167, 0.562014, 0.505461, 0.575842, 0.545602, 0.422041, 0.414856, 0.472492, 0.414856, 0.408655, 0.450668, 0.4292, 0.422041, 0.414856, 0.433034, 0.440853, 0.433034, 0.418646, 0.418646, 0.…
96	Coturnix japonica	['Eukaryota', 'Metazoa', 'Chordata', 'Craniata', 'Vertebrata', 'Euteleostomi', 'Archelosauria', 'Archosauria', 'Dinosauria', 'Saurischia', 'Theropoda', 'Coelurosauria', 'Aves', 'Neognathae', 'Galloanserae', 'Galliformes', 'Phasianidae', 'Perdicinae', 'Coturnix']	XP_015736302.1	2335	[0.11371, 0.127496, 0.200174, 0.158265, 0.225814, 0.268042, 0.324872, 0.301917, 0.301917, 0.349426, 0.298791, 0.356642, 0.387226, 0.31487, 0.328603, 0.433034, 0.414856, 0.529623, 0.525368, 0.444081, 0.454136, 0.534167, 0.562014, 0.505461, 0.575842, 0.545602, 0.422041, 0.414856, 0.472492, 0.414856, 0.408655, 0.450668, 0.4292, 0.422041, 0.414856, 0.433034, 0.440853, 0.433034, 0.418646, 0.418646, 0.…
97	Gallus gallus	['Eukaryota', 'Metazoa', 'Chordata', 'Craniata', 'Vertebrata', 'Euteleostomi', 'Archelosauria', 'Archosauria', 'Dinosauria', 'Saurischia', 'Theropoda', 'Coelurosauria', 'Aves', 'Neognathae', 'Galloanserae', 'Galliformes', 'Phasianidae', 'Phasianinae', 'Gallus']	XP_415805.2	2335	[0.11371, 0.127496, 0.200174, 0.158265, 0.225814, 0.268042, 0.324872, 0.301917, 0.301917, 0.349426, 0.298791, 0.356642, 0.387226, 0.31487, 0.328603, 0.433034, 0.414856, 0.529623, 0.525368, 0.444081, 0.454136, 0.534167, 0.562014, 0.505461, 0.575842, 0.545602, 0.422041, 0.414856, 0.472492, 0.414856, 0.408655, 0.450668, 0.4292, 0.422041, 0.414856, 0.433034, 0.440853, 0.433034, 0.418646, 0.418646, 0.…
98	Phasianus colchicus	['Eukaryota', 'Metazoa', 'Chordata', 'Craniata', 'Vertebrata', 'Euteleostomi', 'Archelosauria', 'Archosauria', 'Dinosauria', 'Saurischia', 'Theropoda', 'Coelurosauria', 'Aves', 'Neognathae', 'Galloanserae', 'Galliformes', 'Phasianidae', 'Phasianinae', 'Phasianus']	XP_031447577.1	2335	[0.11371, 0.127496, 0.200174, 0.158265, 0.225814, 0.268042, 0.324872, 0.301917, 0.301917, 0.349426, 0.298791, 0.356642, 0.387226, 0.31487, 0.328603, 0.433034, 0.414856, 0.529623, 0.525368, 0.444081, 0.454136, 0.534167, 0.562014, 0.505461, 0.575842, 0.545602, 0.422041, 0.414856, 0.472492, 0.414856, 0.408655, 0.450668, 0.4292, 0.422041, 0.414856, 0.433034, 0.440853, 0.433034, 0.418646, 0.418646, 0.…
99	Gavia stellata	['Eukaryota', 'Metazoa', 'Chordata', 'Craniata', 'Vertebrata', 'Euteleostomi', 'Archelosauria', 'Archosauria', 'Dinosauria', 'Saurischia', 'Theropoda', 'Coelurosauria', 'Aves', 'Neognathae', 'Gaviiformes', 'Gaviidae', 'Gavia']	XP_009806780.1	2292	[0.051831, 0.083462, 0.088832, 0.137348, 0.179055, 0.219301, 0.257454, 0.222385, 0.275179, 0.318242, 0.346032, 0.346032, 0.384043, 0.408655, 0.40511, 0.318242, 0.239899, 0.239899, 0.359901, 0.356642, 0.480142, 0.562014, 0.5017, 0.541878, 0.541878, 0.534167, 0.525368, 0.40511, 0.454136, 0.4292, 0.414856, 0.41194, 0.408655, 0.41194, 0.311707, 0.225814, 0.31487, 0.370445, 0.288399, 0.284882, 0.19137…
100	Eurypyga helias	['Eukaryota', 'Metazoa', 'Chordata', 'Craniata', 'Vertebrata', 'Euteleostomi', 'Archelosauria', 'Archosauria', 'Dinosauria', 'Saurischia', 'Theropoda', 'Coelurosauria', 'Aves', 'Neognathae', 'Gruiformes', 'Eurypygidae', 'Eurypyga']	XP_010157406.1	2244	[0.295083, 0.335645, 0.18812, 0.139895, 0.182256, 0.182256, 0.232838, 0.268042, 0.301917, 0.324872, 0.298791, 0.30533, 0.352862, 0.356642, 0.359901, 0.394753, 0.422041, 0.414856, 0.332115, 0.25406, 0.25031, 0.374039, 0.370445, 0.490133, 0.58069, 0.51388, 0.557691, 0.557691, 0.545602, 0.541878, 0.418646, 0.468512, 0.444081, 0.4292, 0.4292, 0.422041, 0.42561, 0.324872, 0.239899, 0.324872, 0.384043,…
101	Balearica regulorum gibbericeps	['Eukaryota', 'Metazoa', 'Chordata', 'Craniata', 'Vertebrata', 'Euteleostomi', 'Archelosauria', 'Archosauria', 'Dinosauria', 'Saurischia', 'Theropoda', 'Coelurosauria', 'Aves', 'Neognathae', 'Gruiformes', 'Gruidae', 'Balearica']	XP_010296509.1	2317	[0.377384, 0.42561, 0.458154, 0.36309, 0.414856, 0.450668, 0.472492, 0.461924, 0.476583, 0.490133, 0.387226, 0.377384, 0.465241, 0.480142, 0.454136, 0.529623, 0.401658, 0.370445, 0.476583, 0.517562, 0.509769, 0.505461, 0.380708, 0.380708, 0.349426, 0.268042, 0.268042, 0.239899, 0.278302, 0.284882, 0.288399, 0.408655, 0.346032, 0.352862, 0.380708, 0.384043, 0.387226, 0.422041, 0.447574, 0.440853, …
102	Mesitornis unicolor	['Eukaryota', 'Metazoa', 'Chordata', 'Craniata', 'Vertebrata', 'Euteleostomi', 'Archelosauria', 'Archosauria', 'Dinosauria', 'Saurischia', 'Theropoda', 'Coelurosauria', 'Aves', 'Neognathae', 'Gruiformes', 'Mesitornithidae', 'Mesitornis']	XP_010193086.1	2311	[0.352862, 0.418646, 0.461924, 0.486429, 0.472492, 0.486429, 0.5017, 0.377384, 0.414856, 0.42561, 0.342579, 0.295083, 0.380708, 0.356642, 0.346032, 0.444081, 0.370445, 0.370445, 0.25406, 0.182256, 0.18812, 0.239899, 0.236433, 0.229226, 0.236433, 0.264545, 0.219301, 0.243554, 0.380708, 0.370445, 0.377384, 0.41194, 0.433034, 0.42561, 0.346032, 0.271506, 0.271506, 0.387226, 0.384043, 0.505461, 0.590…
103	Chlamydotis macqueenii	['Eukaryota', 'Metazoa', 'Chordata', 'Craniata', 'Vertebrata', 'Euteleostomi', 'Archelosauria', 'Archosauria', 'Dinosauria', 'Saurischia', 'Theropoda', 'Coelurosauria', 'Aves', 'Neognathae', 'Gruiformes', 'Otididae', 'Chlamydotis']	XP_010118661.1	2311	[0.613573, 0.63748, 0.436924, 0.483068, 0.525368, 0.4292, 0.465241, 0.450668, 0.468512, 0.483068, 0.394753, 0.408655, 0.414856, 0.41194, 0.401658, 0.398279, 0.36309, 0.352862, 0.236433, 0.173081, 0.200174, 0.179055, 0.18812, 0.301917, 0.291804, 0.281712, 0.318242, 0.328603, 0.377384, 0.377384, 0.384043, 0.418646, 0.440853, 0.436924, 0.356642, 0.281712, 0.278302, 0.394753, 0.394753, 0.51388, 0.604…
104	Tauraco erythrolophus	['Eukaryota', 'Metazoa', 'Chordata', 'Craniata', 'Vertebrata', 'Euteleostomi', 'Archelosauria', 'Archosauria', 'Dinosauria', 'Saurischia', 'Theropoda', 'Coelurosauria', 'Aves', 'Neognathae', 'Musophagiformes', 'Musophagidae', 'Tauraco']	XP_009986222.1	2297	[0.377384, 0.414856, 0.25031, 0.291804, 0.170161, 0.129801, 0.164327, 0.167087, 0.209395, 0.239899, 0.271506, 0.26085, 0.295083, 0.30533, 0.356642, 0.356642, 0.359901, 0.394753, 0.422041, 0.418646, 0.332115, 0.25031, 0.25031, 0.370445, 0.370445, 0.490133, 0.58069, 0.51388, 0.557691, 0.557691, 0.549308, 0.545602, 0.422041, 0.468512, 0.444081, 0.4292, 0.4292, 0.422041, 0.42561, 0.324872, 0.239899, …
105	Opisthocomus hoazin	['Eukaryota', 'Metazoa', 'Chordata', 'Craniata', 'Vertebrata', 'Euteleostomi', 'Archelosauria', 'Archosauria', 'Dinosauria', 'Saurischia', 'Theropoda', 'Coelurosauria', 'Aves', 'Neognathae', 'Opisthocomiformes', 'Opisthocomidae', 'Opisthocomus']	XP_009936550.1	2226	[0.071867, 0.050641, 0.030611, 0.043307, 0.029376, 0.020876, 0.033407, 0.050641, 0.045352, 0.069024, 0.060549, 0.098513, 0.042364, 0.064632, 0.085092, 0.085092, 0.079919, 0.164327, 0.15008, 0.15008, 0.11371, 0.079919, 0.064632, 0.102787, 0.060549, 0.109221, 0.179055, 0.139895, 0.078022, 0.109221, 0.047319, 0.044297, 0.042364, 0.100716, 0.050641, 0.05306, 0.043307, 0.030611, 0.017138, 0.027463, 0.…
106	Acanthisitta chloris	['Eukaryota', 'Metazoa', 'Chordata', 'Craniata', 'Vertebrata', 'Euteleostomi', 'Archelosauria', 'Archosauria', 'Dinosauria', 'Saurischia', 'Theropoda', 'Coelurosauria', 'Aves', 'Neognathae', 'Passeriformes', 'Acanthisittidae', 'Acanthisitta']	XP_009070270.1	2296	[0.308712, 0.15008, 0.194234, 0.096677, 0.073402, 0.100716, 0.10481, 0.144935, 0.17593, 0.206376, 0.232838, 0.18812, 0.203355, 0.339168, 0.339168, 0.342579, 0.380708, 0.40511, 0.40511, 0.318242, 0.243554, 0.236433, 0.356642, 0.352862, 0.476583, 0.553315, 0.494003, 0.534167, 0.534167, 0.521092, 0.521092, 0.40511, 0.450668, 0.4292, 0.41194, 0.414856, 0.408655, 0.41194, 0.311707, 0.225814, 0.311707,…
107	Corvus brachyrhynchos	['Eukaryota', 'Metazoa', 'Chordata', 'Craniata', 'Vertebrata', 'Euteleostomi', 'Archelosauria', 'Archosauria', 'Dinosauria', 'Saurischia', 'Theropoda', 'Coelurosauria', 'Aves', 'Neognathae', 'Passeriformes', 'Corvoidea', 'Corvidae', 'Corvus']	XP_008638639.2	2275	[0.291804, 0.339168, 0.36309, 0.401658, 0.436924, 0.387226, 0.422041, 0.461924, 0.476583, 0.494003, 0.390993, 0.444081, 0.418646, 0.408655, 0.408655, 0.40511, 0.408655, 0.30533, 0.21291, 0.30533, 0.366687, 0.281712, 0.278302, 0.185198, 0.139895, 0.15284, 0.191378, 0.161087, 0.10481, 0.064632, 0.06184, 0.074921, 0.045352, 0.051831, 0.054297, 0.038858, 0.046336, 0.050641, 0.111485, 0.086953, 0.0928…
108	Corvus cornix cornix	['Eukaryota', 'Metazoa', 'Chordata', 'Craniata', 'Vertebrata', 'Euteleostomi', 'Archelosauria', 'Archosauria', 'Dinosauria', 'Saurischia', 'Theropoda', 'Coelurosauria', 'Aves', 'Neognathae', 'Passeriformes', 'Corvoidea', 'Corvidae', 'Corvus']	XP_010400931.3	2275	[0.291804, 0.339168, 0.36309, 0.401658, 0.436924, 0.387226, 0.422041, 0.461924, 0.476583, 0.494003, 0.390993, 0.444081, 0.418646, 0.408655, 0.408655, 0.40511, 0.408655, 0.30533, 0.21291, 0.30533, 0.366687, 0.281712, 0.278302, 0.185198, 0.139895, 0.15284, 0.191378, 0.161087, 0.10481, 0.064632, 0.06184, 0.074921, 0.045352, 0.051831, 0.054297, 0.038858, 0.046336, 0.050641, 0.111485, 0.086953, 0.0928…
109	Corvus moneduloides	['Eukaryota', 'Metazoa', 'Chordata', 'Craniata', 'Vertebrata', 'Euteleostomi', 'Archelosauria', 'Archosauria', 'Dinosauria', 'Saurischia', 'Theropoda', 'Coelurosauria', 'Aves', 'Neognathae', 'Passeriformes', 'Corvoidea', 'Corvidae', 'Corvus']	XP_031985547.1	2335	[0.111485, 0.122885, 0.196879, 0.15284, 0.222385, 0.278302, 0.335645, 0.278302, 0.278302, 0.324872, 0.275179, 0.332115, 0.36309, 0.295083, 0.308712, 0.41194, 0.394753, 0.505461, 0.5017, 0.418646, 0.433034, 0.509769, 0.538167, 0.483068, 0.549308, 0.525368, 0.390993, 0.380708, 0.468512, 0.41194, 0.40511, 0.450668, 0.4292, 0.418646, 0.41194, 0.42561, 0.436924, 0.4292, 0.414856, 0.414856, 0.377384, 0…
110	Ficedula albicollis	['Eukaryota', 'Metazoa', 'Chordata', 'Craniata', 'Vertebrata', 'Euteleostomi', 'Archelosauria', 'Archosauria', 'Dinosauria', 'Saurischia', 'Theropoda', 'Coelurosauria', 'Aves', 'Neognathae', 'Passeriformes', 'Muscicapidae', 'Ficedula']	XP_005056866.1	2335	[0.111485, 0.122885, 0.196879, 0.15284, 0.222385, 0.278302, 0.335645, 0.278302, 0.278302, 0.324872, 0.275179, 0.332115, 0.36309, 0.295083, 0.308712, 0.41194, 0.394753, 0.505461, 0.5017, 0.418646, 0.433034, 0.509769, 0.538167, 0.483068, 0.549308, 0.525368, 0.390993, 0.380708, 0.468512, 0.41194, 0.40511, 0.450668, 0.4292, 0.418646, 0.41194, 0.42561, 0.436924, 0.4292, 0.414856, 0.414856, 0.377384, 0…
111	Cyanistes caeruleus	['Eukaryota', 'Metazoa', 'Chordata', 'Craniata', 'Vertebrata', 'Euteleostomi', 'Archelosauria', 'Archosauria', 'Dinosauria', 'Saurischia', 'Theropoda', 'Coelurosauria', 'Aves', 'Neognathae', 'Passeriformes', 'Paridae', 'Cyanistes']	XP_023794978.1	2335	[0.111485, 0.122885, 0.196879, 0.15284, 0.222385, 0.278302, 0.335645, 0.278302, 0.278302, 0.324872, 0.275179, 0.332115, 0.36309, 0.295083, 0.308712, 0.41194, 0.394753, 0.505461, 0.5017, 0.418646, 0.433034, 0.509769, 0.538167, 0.483068, 0.549308, 0.525368, 0.390993, 0.380708, 0.468512, 0.41194, 0.40511, 0.450668, 0.4292, 0.418646, 0.41194, 0.42561, 0.436924, 0.4292, 0.414856, 0.414856, 0.377384, 0…
112	Parus major	['Eukaryota', 'Metazoa', 'Chordata', 'Craniata', 'Vertebrata', 'Euteleostomi', 'Archelosauria', 'Archosauria', 'Dinosauria', 'Saurischia', 'Theropoda', 'Coelurosauria', 'Aves', 'Neognathae', 'Passeriformes', 'Paridae', 'Parus']	XP_015502377.1	2335	[0.111485, 0.122885, 0.196879, 0.15284, 0.222385, 0.278302, 0.335645, 0.278302, 0.278302, 0.324872, 0.275179, 0.332115, 0.36309, 0.295083, 0.308712, 0.41194, 0.394753, 0.505461, 0.5017, 0.418646, 0.433034, 0.509769, 0.538167, 0.483068, 0.549308, 0.525368, 0.390993, 0.380708, 0.468512, 0.41194, 0.40511, 0.450668, 0.4292, 0.418646, 0.41194, 0.42561, 0.436924, 0.4292, 0.414856, 0.414856, 0.377384, 0…
113	Pseudopodoces humilis	['Eukaryota', 'Metazoa', 'Chordata', 'Craniata', 'Vertebrata', 'Euteleostomi', 'Archelosauria', 'Archosauria', 'Dinosauria', 'Saurischia', 'Theropoda', 'Coelurosauria', 'Aves', 'Neognathae', 'Passeriformes', 'Paridae', 'Pseudopodoces']	XP_005525854.1	2335	[0.111485, 0.122885, 0.196879, 0.15284, 0.222385, 0.278302, 0.335645, 0.278302, 0.278302, 0.324872, 0.275179, 0.332115, 0.36309, 0.295083, 0.308712, 0.41194, 0.394753, 0.505461, 0.5017, 0.418646, 0.433034, 0.509769, 0.538167, 0.483068, 0.549308, 0.525368, 0.390993, 0.380708, 0.468512, 0.41194, 0.40511, 0.450668, 0.4292, 0.418646, 0.41194, 0.42561, 0.436924, 0.4292, 0.414856, 0.414856, 0.377384, 0…
114	Zonotrichia albicollis	['Eukaryota', 'Metazoa', 'Chordata', 'Craniata', 'Vertebrata', 'Euteleostomi', 'Archelosauria', 'Archosauria', 'Dinosauria', 'Saurischia', 'Theropoda', 'Coelurosauria', 'Aves', 'Neognathae', 'Passeriformes', 'Passerellidae', 'Zonotrichia']	XP_026653028.1	2335	[0.111485, 0.122885, 0.196879, 0.15284, 0.222385, 0.278302, 0.335645, 0.278302, 0.278302, 0.324872, 0.275179, 0.332115, 0.36309, 0.295083, 0.308712, 0.41194, 0.394753, 0.505461, 0.5017, 0.418646, 0.433034, 0.509769, 0.538167, 0.483068, 0.549308, 0.525368, 0.390993, 0.380708, 0.468512, 0.41194, 0.40511, 0.450668, 0.4292, 0.418646, 0.41194, 0.42561, 0.436924, 0.4292, 0.414856, 0.414856, 0.377384, 0…
115	Lonchura striata domestica	['Eukaryota', 'Metazoa', 'Chordata', 'Craniata', 'Vertebrata', 'Euteleostomi', 'Archelosauria', 'Archosauria', 'Dinosauria', 'Saurischia', 'Theropoda', 'Coelurosauria', 'Aves', 'Neognathae', 'Passeriformes', 'Passeroidea', 'Estrildidae', 'Estrildinae', 'Lonchura']	XP_021406720.1	2335	[0.111485, 0.122885, 0.196879, 0.15284, 0.222385, 0.278302, 0.335645, 0.278302, 0.278302, 0.324872, 0.275179, 0.332115, 0.36309, 0.295083, 0.308712, 0.41194, 0.394753, 0.505461, 0.5017, 0.418646, 0.433034, 0.509769, 0.538167, 0.483068, 0.549308, 0.525368, 0.390993, 0.380708, 0.468512, 0.41194, 0.40511, 0.450668, 0.4292, 0.418646, 0.41194, 0.42561, 0.436924, 0.4292, 0.414856, 0.414856, 0.377384, 0…
116	Taeniopygia guttata	['Eukaryota', 'Metazoa', 'Chordata', 'Craniata', 'Vertebrata', 'Euteleostomi', 'Archelosauria', 'Archosauria', 'Dinosauria', 'Saurischia', 'Theropoda', 'Coelurosauria', 'Aves', 'Neognathae', 'Passeriformes', 'Passeroidea', 'Estrildidae', 'Estrildinae', 'Taeniopygia']	XP_002197327.1	2335	[0.111485, 0.122885, 0.196879, 0.15284, 0.222385, 0.278302, 0.335645, 0.278302, 0.278302, 0.324872, 0.275179, 0.332115, 0.36309, 0.295083, 0.308712, 0.41194, 0.394753, 0.505461, 0.5017, 0.418646, 0.433034, 0.509769, 0.538167, 0.483068, 0.549308, 0.525368, 0.390993, 0.380708, 0.468512, 0.41194, 0.40511, 0.450668, 0.4292, 0.418646, 0.41194, 0.42561, 0.436924, 0.4292, 0.414856, 0.414856, 0.377384, 0…
117	Serinus canaria	['Eukaryota', 'Metazoa', 'Chordata', 'Craniata', 'Vertebrata', 'Euteleostomi', 'Archelosauria', 'Archosauria', 'Dinosauria', 'Saurischia', 'Theropoda', 'Coelurosauria', 'Aves', 'Neognathae', 'Passeriformes', 'Passeroidea', 'Fringillidae', 'Carduelinae', 'Serinus']	XP_009092980.1	2335	[0.111485, 0.122885, 0.196879, 0.15284, 0.222385, 0.278302, 0.335645, 0.278302, 0.278302, 0.324872, 0.275179, 0.332115, 0.36309, 0.295083, 0.308712, 0.41194, 0.394753, 0.505461, 0.5017, 0.418646, 0.433034, 0.509769, 0.538167, 0.483068, 0.549308, 0.525368, 0.390993, 0.380708, 0.468512, 0.41194, 0.40511, 0.450668, 0.4292, 0.418646, 0.41194, 0.42561, 0.436924, 0.4292, 0.414856, 0.414856, 0.377384, 0…
118	Corapipo altera	['Eukaryota', 'Metazoa', 'Chordata', 'Craniata', 'Vertebrata', 'Euteleostomi', 'Archelosauria', 'Archosauria', 'Dinosauria', 'Saurischia', 'Theropoda', 'Coelurosauria', 'Aves', 'Neognathae', 'Passeriformes', 'Pipridae', 'Corapipo']	XP_027522667.1	2341	[0.4292, 0.418646, 0.461924, 0.505461, 0.422041, 0.342579, 0.374039, 0.41194, 0.440853, 0.436924, 0.433034, 0.440853, 0.418646, 0.521092, 0.517562, 0.529623, 0.41194, 0.440853, 0.436924, 0.436924, 0.422041, 0.458154, 0.486429, 0.486429, 0.480142, 0.562014, 0.671169, 0.685117, 0.58069, 0.545602, 0.575842, 0.613573, 0.5017, 0.509769, 0.497853, 0.436924, 0.436924, 0.490133, 0.494003, 0.56648, 0.4506…
119	Lepidothrix coronata	['Eukaryota', 'Metazoa', 'Chordata', 'Craniata', 'Vertebrata', 'Euteleostomi', 'Archelosauria', 'Archosauria', 'Dinosauria', 'Saurischia', 'Theropoda', 'Coelurosauria', 'Aves', 'Neognathae', 'Passeriformes', 'Pipridae', 'Lepidothrix']	XP_017688093.1	2335	[0.11371, 0.125101, 0.196879, 0.155435, 0.222385, 0.278302, 0.335645, 0.311707, 0.311707, 0.359901, 0.30533, 0.366687, 0.398279, 0.321458, 0.339168, 0.444081, 0.42561, 0.541878, 0.538167, 0.450668, 0.465241, 0.545602, 0.575842, 0.517562, 0.59014, 0.562014, 0.422041, 0.414856, 0.476583, 0.414856, 0.408655, 0.454136, 0.433034, 0.42561, 0.418646, 0.433034, 0.444081, 0.436924, 0.42561, 0.422041, 0.38…
120	Manacus vitellinus	['Eukaryota', 'Metazoa', 'Chordata', 'Craniata', 'Vertebrata', 'Euteleostomi', 'Archelosauria', 'Archosauria', 'Dinosauria', 'Saurischia', 'Theropoda', 'Coelurosauria', 'Aves', 'Neognathae', 'Passeriformes', 'Pipridae', 'Manacus']	XP_017932204.1	2275	[0.291804, 0.339168, 0.36309, 0.401658, 0.436924, 0.387226, 0.422041, 0.461924, 0.476583, 0.494003, 0.390993, 0.444081, 0.418646, 0.408655, 0.408655, 0.40511, 0.408655, 0.30533, 0.21291, 0.30533, 0.366687, 0.281712, 0.278302, 0.185198, 0.139895, 0.15284, 0.191378, 0.161087, 0.10481, 0.064632, 0.06184, 0.074921, 0.045352, 0.051831, 0.054297, 0.038858, 0.046336, 0.050641, 0.111485, 0.086953, 0.0928…
121	Neopelma chrysocephalum	['Eukaryota', 'Metazoa', 'Chordata', 'Craniata', 'Vertebrata', 'Euteleostomi', 'Archelosauria', 'Archosauria', 'Dinosauria', 'Saurischia', 'Theropoda', 'Coelurosauria', 'Aves', 'Neognathae', 'Passeriformes', 'Pipridae', 'Neopelma']	XP_027546735.1	2335	[0.111485, 0.122885, 0.196879, 0.15284, 0.222385, 0.278302, 0.335645, 0.278302, 0.278302, 0.324872, 0.275179, 0.332115, 0.36309, 0.295083, 0.308712, 0.41194, 0.394753, 0.505461, 0.5017, 0.418646, 0.433034, 0.509769, 0.538167, 0.483068, 0.549308, 0.525368, 0.390993, 0.380708, 0.468512, 0.41194, 0.40511, 0.450668, 0.4292, 0.418646, 0.41194, 0.42561, 0.436924, 0.4292, 0.414856, 0.414856, 0.377384, 0…
122	Pipra filicauda	['Eukaryota', 'Metazoa', 'Chordata', 'Craniata', 'Vertebrata', 'Euteleostomi', 'Archelosauria', 'Archosauria', 'Dinosauria', 'Saurischia', 'Theropoda', 'Coelurosauria', 'Aves', 'Neognathae', 'Passeriformes', 'Pipridae', 'Pipra']	XP_027581670.1	2335	[0.11371, 0.125101, 0.196879, 0.155435, 0.222385, 0.278302, 0.335645, 0.311707, 0.311707, 0.359901, 0.30533, 0.366687, 0.398279, 0.321458, 0.339168, 0.444081, 0.42561, 0.541878, 0.538167, 0.450668, 0.465241, 0.545602, 0.575842, 0.517562, 0.59014, 0.562014, 0.422041, 0.414856, 0.476583, 0.414856, 0.408655, 0.454136, 0.433034, 0.42561, 0.418646, 0.433034, 0.444081, 0.436924, 0.42561, 0.422041, 0.38…
123	Sturnus vulgaris	['Eukaryota', 'Metazoa', 'Chordata', 'Craniata', 'Vertebrata', 'Euteleostomi', 'Archelosauria', 'Archosauria', 'Dinosauria', 'Saurischia', 'Theropoda', 'Coelurosauria', 'Aves', 'Neognathae', 'Passeriformes', 'Sturnidae', 'Sturnus']	XP_014732025.1	2335	[0.111485, 0.122885, 0.196879, 0.15284, 0.222385, 0.278302, 0.335645, 0.278302, 0.278302, 0.324872, 0.275179, 0.332115, 0.36309, 0.295083, 0.308712, 0.41194, 0.394753, 0.505461, 0.5017, 0.418646, 0.433034, 0.509769, 0.538167, 0.483068, 0.549308, 0.525368, 0.390993, 0.380708, 0.468512, 0.41194, 0.40511, 0.450668, 0.4292, 0.418646, 0.41194, 0.42561, 0.436924, 0.4292, 0.414856, 0.414856, 0.377384, 0…
124	Camarhynchus parvulus	['Eukaryota', 'Metazoa', 'Chordata', 'Craniata', 'Vertebrata', 'Euteleostomi', 'Archelosauria', 'Archosauria', 'Dinosauria', 'Saurischia', 'Theropoda', 'Coelurosauria', 'Aves', 'Neognathae', 'Passeriformes', 'Thraupidae', 'Camarhynchus']	XP_030818408.1	2335	[0.111485, 0.122885, 0.196879, 0.15284, 0.222385, 0.278302, 0.335645, 0.278302, 0.278302, 0.324872, 0.275179, 0.332115, 0.36309, 0.295083, 0.308712, 0.41194, 0.394753, 0.505461, 0.5017, 0.418646, 0.433034, 0.509769, 0.538167, 0.483068, 0.549308, 0.525368, 0.390993, 0.380708, 0.468512, 0.41194, 0.40511, 0.450668, 0.4292, 0.418646, 0.41194, 0.42561, 0.436924, 0.4292, 0.414856, 0.414856, 0.377384, 0…
125	Geospiza fortis	['Eukaryota', 'Metazoa', 'Chordata', 'Craniata', 'Vertebrata', 'Euteleostomi', 'Archelosauria', 'Archosauria', 'Dinosauria', 'Saurischia', 'Theropoda', 'Coelurosauria', 'Aves', 'Neognathae', 'Passeriformes', 'Thraupidae', 'Geospiza']	XP_014164324.2	2363	[0.59917, 0.63748, 0.538167, 0.570702, 0.608892, 0.642678, 0.575842, 0.618285, 0.653063, 0.59508, 0.613573, 0.553315, 0.562014, 0.468512, 0.465241, 0.570702, 0.63748, 0.671169, 0.666105, 0.657645, 0.771762, 0.775545, 0.779859, 0.84206, 0.837511, 0.83125, 0.827927, 0.856457, 0.856457, 0.868118, 0.868118, 0.846163, 0.915074, 0.926919, 0.953422, 0.928747, 0.899122, 0.915074, 0.89662, 0.89662, 0.8375…
126	Empidonax traillii	['Eukaryota', 'Metazoa', 'Chordata', 'Craniata', 'Vertebrata', 'Euteleostomi', 'Archelosauria', 'Archosauria', 'Dinosauria', 'Saurischia', 'Theropoda', 'Coelurosauria', 'Aves', 'Neognathae', 'Passeriformes', 'Tyrannidae', 'Empidonax']	XP_027745744.1	2335	[0.109221, 0.122885, 0.194234, 0.15284, 0.219301, 0.257454, 0.31487, 0.26085, 0.26085, 0.308712, 0.257454, 0.318242, 0.349426, 0.278302, 0.295083, 0.398279, 0.380708, 0.490133, 0.486429, 0.40511, 0.418646, 0.490133, 0.517562, 0.465241, 0.534167, 0.505461, 0.387226, 0.380708, 0.468512, 0.408655, 0.401658, 0.447574, 0.42561, 0.414856, 0.408655, 0.422041, 0.433034, 0.42561, 0.41194, 0.41194, 0.37403…
127	Egretta garzetta	['Eukaryota', 'Metazoa', 'Chordata', 'Craniata', 'Vertebrata', 'Euteleostomi', 'Archelosauria', 'Archosauria', 'Dinosauria', 'Saurischia', 'Theropoda', 'Coelurosauria', 'Aves', 'Neognathae', 'Pelecaniformes', 'Ardeidae', 'Egretta']	XP_009643329.1	2407	[0.031287, 0.048328, 0.025762, 0.03976, 0.059222, 0.046336, 0.071867, 0.076542, 0.06312, 0.042364, 0.06312, 0.083462, 0.134866, 0.203355, 0.147574, 0.125101, 0.081712, 0.137348, 0.196879, 0.278302, 0.25406, 0.179055, 0.132295, 0.134866, 0.142424, 0.137348, 0.206376, 0.139895, 0.106997, 0.081712, 0.161087, 0.15284, 0.100716, 0.066181, 0.06312, 0.098513, 0.086953, 0.127496, 0.127496, 0.120615, 0.06…
128	Pelecanus crispus	['Eukaryota', 'Metazoa', 'Chordata', 'Craniata', 'Vertebrata', 'Euteleostomi', 'Archelosauria', 'Archosauria', 'Dinosauria', 'Saurischia', 'Theropoda', 'Coelurosauria', 'Aves', 'Neognathae', 'Pelecaniformes', 'Pelecanidae', 'Pelecanus']	XP_009484670.1	2294	[0.26085, 0.122885, 0.086953, 0.125101, 0.127496, 0.17593, 0.21291, 0.25031, 0.281712, 0.25031, 0.295083, 0.346032, 0.349426, 0.349426, 0.387226, 0.414856, 0.408655, 0.324872, 0.247041, 0.243554, 0.366687, 0.36309, 0.483068, 0.56648, 0.505461, 0.549308, 0.545602, 0.538167, 0.534167, 0.41194, 0.461924, 0.436924, 0.422041, 0.422041, 0.414856, 0.418646, 0.318242, 0.232838, 0.318242, 0.377384, 0.2950…
129	Phaethon lepturus	['Eukaryota', 'Metazoa', 'Chordata', 'Craniata', 'Vertebrata', 'Euteleostomi', 'Archelosauria', 'Archosauria', 'Dinosauria', 'Saurischia', 'Theropoda', 'Coelurosauria', 'Aves', 'Neognathae', 'Pelecaniformes', 'Phaethontidae', 'Phaethon']	XP_010280401.1	2317	[0.454136, 0.525368, 0.562014, 0.4292, 0.40511, 0.4292, 0.461924, 0.490133, 0.509769, 0.440853, 0.472492, 0.549308, 0.575842, 0.517562, 0.59014, 0.557691, 0.4292, 0.422041, 0.509769, 0.422041, 0.41194, 0.458154, 0.433034, 0.422041, 0.414856, 0.42561, 0.436924, 0.4292, 0.414856, 0.414856, 0.377384, 0.36309, 0.247041, 0.185198, 0.21291, 0.191378, 0.203355, 0.31487, 0.308712, 0.301917, 0.332115, 0.3…
130	Phalacrocorax carbo	['Eukaryota', 'Metazoa', 'Chordata', 'Craniata', 'Vertebrata', 'Euteleostomi', 'Archelosauria', 'Archosauria', 'Dinosauria', 'Saurischia', 'Theropoda', 'Coelurosauria', 'Aves', 'Neognathae', 'Pelecaniformes', 'Phalacrocoracidae', 'Phalacrocorax']	XP_009512803.1	2194	[0.032017, 0.020522, 0.014315, 0.024393, 0.040537, 0.037156, 0.060549, 0.05306, 0.079919, 0.044297, 0.064632, 0.086953, 0.085092, 0.079919, 0.164327, 0.147574, 0.15008, 0.109221, 0.076542, 0.06312, 0.100716, 0.060549, 0.106997, 0.179055, 0.142424, 0.078022, 0.106997, 0.046336, 0.043307, 0.041405, 0.100716, 0.050641, 0.051831, 0.042364, 0.030611, 0.016826, 0.026892, 0.026892, 0.026892, 0.024393, 0…
131	Nipponia nippon	['Eukaryota', 'Metazoa', 'Chordata', 'Craniata', 'Vertebrata', 'Euteleostomi', 'Archelosauria', 'Archosauria', 'Dinosauria', 'Saurischia', 'Theropoda', 'Coelurosauria', 'Aves', 'Neognathae', 'Pelecaniformes', 'Threskiornithidae', 'Nipponia']	XP_009467928.1	2338	[0.094817, 0.137348, 0.182256, 0.139895, 0.15008, 0.209395, 0.173081, 0.229226, 0.26085, 0.311707, 0.264545, 0.236433, 0.318242, 0.268042, 0.346032, 0.380708, 0.308712, 0.291804, 0.398279, 0.380708, 0.486429, 0.483068, 0.401658, 0.414856, 0.490133, 0.517562, 0.465241, 0.529623, 0.5017, 0.390993, 0.380708, 0.468512, 0.41194, 0.401658, 0.447574, 0.42561, 0.414856, 0.408655, 0.422041, 0.433034, 0.42…
132	Picoides pubescens	['Eukaryota', 'Metazoa', 'Chordata', 'Craniata', 'Vertebrata', 'Euteleostomi', 'Archelosauria', 'Archosauria', 'Dinosauria', 'Saurischia', 'Theropoda', 'Coelurosauria', 'Aves', 'Neognathae', 'Piciformes', 'Picidae', 'Picoides']	XP_009901681.1	2398	[0.458154, 0.318242, 0.18812, 0.229226, 0.161087, 0.222385, 0.284882, 0.219301, 0.167087, 0.196879, 0.167087, 0.134866, 0.098513, 0.092881, 0.050641, 0.040537, 0.025316, 0.016826, 0.015694, 0.021816, 0.019401, 0.029376, 0.045352, 0.088832, 0.074921, 0.125101, 0.06184, 0.055536, 0.096677, 0.147574, 0.096677, 0.158265, 0.173081, 0.200174, 0.179055, 0.239899, 0.268042, 0.271506, 0.352862, 0.366687, …
133	Fulmarus glacialis	['Eukaryota', 'Metazoa', 'Chordata', 'Craniata', 'Vertebrata', 'Euteleostomi', 'Archelosauria', 'Archosauria', 'Dinosauria', 'Saurischia', 'Theropoda', 'Coelurosauria', 'Aves', 'Neognathae', 'Procellariiformes', 'Procellariidae', 'Fulmarus']	XP_009580211.1	2320	[0.40511, 0.447574, 0.490133, 0.517562, 0.42561, 0.468512, 0.497853, 0.521092, 0.505461, 0.521092, 0.538167, 0.408655, 0.398279, 0.483068, 0.418646, 0.408655, 0.483068, 0.472492, 0.461924, 0.454136, 0.465241, 0.472492, 0.465241, 0.454136, 0.450668, 0.414856, 0.401658, 0.284882, 0.216401, 0.25031, 0.225814, 0.236433, 0.356642, 0.346032, 0.339168, 0.374039, 0.384043, 0.40511, 0.398279, 0.401658, 0.…
134	Nestor notabilis	['Eukaryota', 'Metazoa', 'Chordata', 'Craniata', 'Vertebrata', 'Euteleostomi', 'Archelosauria', 'Archosauria', 'Dinosauria', 'Saurischia', 'Theropoda', 'Coelurosauria', 'Aves', 'Neognathae', 'Psittaciformes', 'Psittacidae', 'Nestor']	XP_010015712.1	2286	[0.209395, 0.167087, 0.239899, 0.308712, 0.349426, 0.374039, 0.308712, 0.332115, 0.36309, 0.295083, 0.232838, 0.229226, 0.356642, 0.349426, 0.476583, 0.562014, 0.497853, 0.541878, 0.538167, 0.529623, 0.521092, 0.398279, 0.447574, 0.422041, 0.408655, 0.40511, 0.401658, 0.40511, 0.301917, 0.21291, 0.30533, 0.36309, 0.278302, 0.275179, 0.182256, 0.139895, 0.15284, 0.191378, 0.161087, 0.10481, 0.0646…
135	Strigops habroptila	['Eukaryota', 'Metazoa', 'Chordata', 'Craniata', 'Vertebrata', 'Euteleostomi', 'Archelosauria', 'Archosauria', 'Dinosauria', 'Saurischia', 'Theropoda', 'Coelurosauria', 'Aves', 'Neognathae', 'Psittaciformes', 'Psittacidae', 'Strigops']	XP_030328220.1	2335	[0.109221, 0.122885, 0.194234, 0.15284, 0.219301, 0.257454, 0.31487, 0.26085, 0.26085, 0.308712, 0.257454, 0.318242, 0.349426, 0.278302, 0.295083, 0.398279, 0.380708, 0.490133, 0.486429, 0.40511, 0.418646, 0.490133, 0.517562, 0.465241, 0.534167, 0.505461, 0.387226, 0.380708, 0.468512, 0.408655, 0.401658, 0.447574, 0.42561, 0.414856, 0.408655, 0.422041, 0.433034, 0.42561, 0.41194, 0.41194, 0.37403…
136	Aptenodytes forsteri	['Eukaryota', 'Metazoa', 'Chordata', 'Craniata', 'Vertebrata', 'Euteleostomi', 'Archelosauria', 'Archosauria', 'Dinosauria', 'Saurischia', 'Theropoda', 'Coelurosauria', 'Aves', 'Neognathae', 'Sphenisciformes', 'Spheniscidae', 'Aptenodytes']	XP_009285859.2	2311	[0.613573, 0.63748, 0.436924, 0.483068, 0.525368, 0.4292, 0.465241, 0.450668, 0.468512, 0.483068, 0.394753, 0.408655, 0.414856, 0.41194, 0.401658, 0.398279, 0.36309, 0.352862, 0.236433, 0.173081, 0.200174, 0.179055, 0.18812, 0.301917, 0.291804, 0.281712, 0.318242, 0.328603, 0.377384, 0.377384, 0.384043, 0.418646, 0.440853, 0.436924, 0.356642, 0.281712, 0.278302, 0.394753, 0.394753, 0.51388, 0.604…
137	Pygoscelis adeliae	['Eukaryota', 'Metazoa', 'Chordata', 'Craniata', 'Vertebrata', 'Euteleostomi', 'Archelosauria', 'Archosauria', 'Dinosauria', 'Saurischia', 'Theropoda', 'Coelurosauria', 'Aves', 'Neognathae', 'Sphenisciformes', 'Spheniscidae', 'Pygoscelis']	XP_009331729.1	2334	[0.529623, 0.613573, 0.517562, 0.585406, 0.608892, 0.671169, 0.570702, 0.553315, 0.608892, 0.525368, 0.56648, 0.608892, 0.517562, 0.541878, 0.541878, 0.521092, 0.529623, 0.529623, 0.444081, 0.458154, 0.534167, 0.557691, 0.5017, 0.570702, 0.541878, 0.422041, 0.41194, 0.497853, 0.440853, 0.4292, 0.476583, 0.450668, 0.440853, 0.433034, 0.444081, 0.454136, 0.447574, 0.433034, 0.433034, 0.394753, 0.38…
138	Athene cunicularia	['Eukaryota', 'Metazoa', 'Chordata', 'Craniata', 'Vertebrata', 'Euteleostomi', 'Archelosauria', 'Archosauria', 'Dinosauria', 'Saurischia', 'Theropoda', 'Coelurosauria', 'Aves', 'Neognathae', 'Strigiformes', 'Strigidae', 'Athene']	XP_026717292.1	2335	[0.109221, 0.122885, 0.194234, 0.15284, 0.219301, 0.257454, 0.31487, 0.26085, 0.26085, 0.308712, 0.257454, 0.318242, 0.349426, 0.278302, 0.295083, 0.398279, 0.380708, 0.490133, 0.486429, 0.40511, 0.418646, 0.490133, 0.517562, 0.465241, 0.534167, 0.505461, 0.387226, 0.380708, 0.468512, 0.408655, 0.401658, 0.447574, 0.42561, 0.414856, 0.408655, 0.422041, 0.433034, 0.42561, 0.41194, 0.41194, 0.37403…
139	Tyto alba	['Eukaryota', 'Metazoa', 'Chordata', 'Craniata', 'Vertebrata', 'Euteleostomi', 'Archelosauria', 'Archosauria', 'Dinosauria', 'Saurischia', 'Theropoda', 'Coelurosauria', 'Aves', 'Neognathae', 'Strigiformes', 'Tytonidae', 'Tyto']	XP_009970493.1	2246	[0.377384, 0.414856, 0.25031, 0.291804, 0.170161, 0.129801, 0.164327, 0.167087, 0.209395, 0.239899, 0.271506, 0.26085, 0.295083, 0.30533, 0.356642, 0.356642, 0.359901, 0.394753, 0.422041, 0.418646, 0.332115, 0.25031, 0.25031, 0.370445, 0.370445, 0.490133, 0.58069, 0.51388, 0.557691, 0.557691, 0.549308, 0.545602, 0.422041, 0.468512, 0.444081, 0.4292, 0.4292, 0.422041, 0.42561, 0.324872, 0.239899, …
140	Apaloderma vittatum	['Eukaryota', 'Metazoa', 'Chordata', 'Craniata', 'Vertebrata', 'Euteleostomi', 'Archelosauria', 'Archosauria', 'Dinosauria', 'Saurischia', 'Theropoda', 'Coelurosauria', 'Aves', 'Neognathae', 'Trogoniformes', 'Trogonidae', 'Apaloderma']	XP_009870993.1	2294	[0.26085, 0.122885, 0.086953, 0.125101, 0.127496, 0.17593, 0.21291, 0.25031, 0.281712, 0.25031, 0.295083, 0.346032, 0.349426, 0.349426, 0.387226, 0.414856, 0.408655, 0.324872, 0.247041, 0.243554, 0.366687, 0.36309, 0.483068, 0.56648, 0.505461, 0.549308, 0.545602, 0.538167, 0.534167, 0.41194, 0.461924, 0.436924, 0.422041, 0.422041, 0.414856, 0.418646, 0.318242, 0.232838, 0.318242, 0.377384, 0.2950…
141	Apteryx rowi	['Eukaryota', 'Metazoa', 'Chordata', 'Craniata', 'Vertebrata', 'Euteleostomi', 'Archelosauria', 'Archosauria', 'Dinosauria', 'Saurischia', 'Theropoda', 'Coelurosauria', 'Aves', 'Palaeognathae', 'Apterygiformes', 'Apterygidae', 'Apteryx']	XP_025910975.1	2335	[0.109221, 0.122885, 0.194234, 0.15284, 0.219301, 0.257454, 0.31487, 0.26085, 0.26085, 0.308712, 0.257454, 0.318242, 0.349426, 0.278302, 0.295083, 0.398279, 0.380708, 0.490133, 0.486429, 0.40511, 0.418646, 0.490133, 0.517562, 0.465241, 0.534167, 0.505461, 0.387226, 0.380708, 0.468512, 0.408655, 0.401658, 0.447574, 0.42561, 0.414856, 0.408655, 0.422041, 0.433034, 0.42561, 0.41194, 0.41194, 0.37403…
142	Apteryx mantelli mantelli	['Eukaryota', 'Metazoa', 'Chordata', 'Craniata', 'Vertebrata', 'Euteleostomi', 'Archelosauria', 'Archosauria', 'Dinosauria', 'Saurischia', 'Theropoda', 'Coelurosauria', 'Aves', 'Palaeognathae', 'Apterygiformes', 'Apterygidae', 'Apteryx', 'Apteryx mantelli']	XP_013801942.1	2133	[0.541878, 0.562014, 0.517562, 0.538167, 0.553315, 0.40511, 0.308712, 0.25031, 0.291804, 0.311707, 0.328603, 0.387226, 0.324872, 0.377384, 0.36309, 0.243554, 0.264545, 0.155435, 0.18812, 0.109221, 0.127496, 0.076542, 0.05306, 0.06312, 0.066181, 0.037156, 0.040537, 0.073402, 0.064632, 0.047319, 0.05306, 0.060549, 0.033407, 0.035586, 0.032677, 0.034884, 0.043307, 0.025316, 0.056825, 0.059222, 0.113…
143	Dromaius novaehollandiae	['Eukaryota', 'Metazoa', 'Chordata', 'Craniata', 'Vertebrata', 'Euteleostomi', 'Archelosauria', 'Archosauria', 'Dinosauria', 'Saurischia', 'Theropoda', 'Coelurosauria', 'Aves', 'Palaeognathae', 'Casuariiformes', 'Dromaiidae', 'Dromaius']	XP_025961357.1	2335	[0.109221, 0.122885, 0.194234, 0.15284, 0.219301, 0.257454, 0.31487, 0.26085, 0.26085, 0.308712, 0.257454, 0.318242, 0.349426, 0.278302, 0.295083, 0.398279, 0.380708, 0.490133, 0.486429, 0.40511, 0.418646, 0.490133, 0.517562, 0.465241, 0.534167, 0.505461, 0.387226, 0.380708, 0.468512, 0.408655, 0.401658, 0.447574, 0.42561, 0.414856, 0.408655, 0.422041, 0.433034, 0.42561, 0.41194, 0.41194, 0.37403…
144	Struthio camelus australis	['Eukaryota', 'Metazoa', 'Chordata', 'Craniata', 'Vertebrata', 'Euteleostomi', 'Archelosauria', 'Archosauria', 'Dinosauria', 'Saurischia', 'Theropoda', 'Coelurosauria', 'Aves', 'Palaeognathae', 'Struthioniformes', 'Struthionidae', 'Struthio']	XP_009674220.1	2321	[0.026892, 0.048328, 0.056825, 0.079919, 0.11371, 0.144935, 0.10481, 0.111485, 0.116183, 0.158265, 0.185198, 0.243554, 0.236433, 0.339168, 0.384043, 0.384043, 0.408655, 0.494003, 0.486429, 0.570702, 0.529623, 0.494003, 0.497853, 0.529623, 0.521092, 0.517562, 0.398279, 0.476583, 0.387226, 0.349426, 0.332115, 0.30533, 0.284882, 0.288399, 0.298791, 0.324872, 0.275179, 0.295083, 0.346032, 0.349426, 0…
145	Nothoprocta perdicaria	['Eukaryota', 'Metazoa', 'Chordata', 'Craniata', 'Vertebrata', 'Euteleostomi', 'Archelosauria', 'Archosauria', 'Dinosauria', 'Saurischia', 'Theropoda', 'Coelurosauria', 'Aves', 'Palaeognathae', 'Tinamiformes', 'Tinamidae', 'Nothoprocta']	XP_025903781.1	2335	[0.102787, 0.116183, 0.18812, 0.147574, 0.21291, 0.257454, 0.31487, 0.257454, 0.26085, 0.311707, 0.257454, 0.31487, 0.346032, 0.275179, 0.291804, 0.394753, 0.377384, 0.497853, 0.494003, 0.408655, 0.422041, 0.494003, 0.521092, 0.468512, 0.534167, 0.509769, 0.387226, 0.380708, 0.468512, 0.408655, 0.398279, 0.447574, 0.422041, 0.414856, 0.408655, 0.422041, 0.433034, 0.422041, 0.41194, 0.408655, 0.37…
146	Tinamus guttatus	['Eukaryota', 'Metazoa', 'Chordata', 'Craniata', 'Vertebrata', 'Euteleostomi', 'Archelosauria', 'Archosauria', 'Dinosauria', 'Saurischia', 'Theropoda', 'Coelurosauria', 'Aves', 'Palaeognathae', 'Tinamiformes', 'Tinamidae', 'Tinamus']	XP_010222355.1	2321	[0.525368, 0.4292, 0.352862, 0.408655, 0.454136, 0.480142, 0.517562, 0.541878, 0.59508, 0.5017, 0.486429, 0.41194, 0.328603, 0.414856, 0.40511, 0.295083, 0.30533, 0.298791, 0.298791, 0.359901, 0.281712, 0.229226, 0.30533, 0.370445, 0.352862, 0.339168, 0.222385, 0.21291, 0.118441, 0.067594, 0.118441, 0.116183, 0.216401, 0.298791, 0.295083, 0.288399, 0.321458, 0.332115, 0.384043, 0.387226, 0.390993…
147	Chelonia mydas	['Eukaryota', 'Metazoa', 'Chordata', 'Craniata', 'Vertebrata', 'Euteleostomi', 'Archelosauria', 'Testudines', 'Cryptodira', 'Durocryptodira', 'Americhelydia', 'Chelonioidea', 'Cheloniidae', 'Chelonia']	XP_027675881.1	2335	[0.106997, 0.120615, 0.191378, 0.15008, 0.216401, 0.25406, 0.31487, 0.257454, 0.26085, 0.308712, 0.257454, 0.31487, 0.349426, 0.25031, 0.268042, 0.370445, 0.356642, 0.461924, 0.461924, 0.40511, 0.418646, 0.490133, 0.517562, 0.465241, 0.534167, 0.505461, 0.387226, 0.380708, 0.468512, 0.408655, 0.401658, 0.447574, 0.42561, 0.414856, 0.408655, 0.42561, 0.433034, 0.42561, 0.414856, 0.41194, 0.374039,…
148	Terrapene carolina triunguis	['Eukaryota', 'Metazoa', 'Chordata', 'Craniata', 'Vertebrata', 'Euteleostomi', 'Archelosauria', 'Testudines', 'Cryptodira', 'Durocryptodira', 'Testudinoidea', 'Emydidae', 'Terrapene']	XP_024050146.1	2335	[0.147574, 0.161087, 0.239899, 0.191378, 0.26085, 0.295083, 0.352862, 0.295083, 0.295083, 0.342579, 0.291804, 0.349426, 0.380708, 0.284882, 0.301917, 0.40511, 0.387226, 0.494003, 0.490133, 0.41194, 0.422041, 0.497853, 0.525368, 0.468512, 0.538167, 0.509769, 0.390993, 0.384043, 0.472492, 0.41194, 0.40511, 0.450668, 0.42561, 0.418646, 0.41194, 0.42561, 0.436924, 0.4292, 0.414856, 0.41194, 0.377384,…
149	Gopherus evgoodei	['Eukaryota', 'Metazoa', 'Chordata', 'Craniata', 'Vertebrata', 'Euteleostomi', 'Archelosauria', 'Testudines', 'Cryptodira', 'Durocryptodira', 'Testudinoidea', 'Testudinidae', 'Gopherus']	XP_030393018.1	2335	[0.25406, 0.342579, 0.418646, 0.352862, 0.418646, 0.447574, 0.497853, 0.4292, 0.42561, 0.468512, 0.41194, 0.472492, 0.505461, 0.40511, 0.359901, 0.465241, 0.447574, 0.562014, 0.562014, 0.472492, 0.486429, 0.575842, 0.549308, 0.490133, 0.562014, 0.534167, 0.40511, 0.401658, 0.486429, 0.4292, 0.422041, 0.468512, 0.444081, 0.433034, 0.42561, 0.444081, 0.450668, 0.444081, 0.4292, 0.4292, 0.390993, 0.…
150	Pelodiscus sinensis	['Eukaryota', 'Metazoa', 'Chordata', 'Craniata', 'Vertebrata', 'Euteleostomi', 'Archelosauria', 'Testudines', 'Cryptodira', 'Trionychia', 'Trionychidae', 'Pelodiscus']	XP_006127092.1	2335	[0.147574, 0.161087, 0.239899, 0.191378, 0.26085, 0.295083, 0.352862, 0.295083, 0.295083, 0.342579, 0.291804, 0.349426, 0.380708, 0.284882, 0.301917, 0.40511, 0.387226, 0.494003, 0.490133, 0.41194, 0.422041, 0.497853, 0.525368, 0.468512, 0.538167, 0.509769, 0.390993, 0.384043, 0.472492, 0.41194, 0.40511, 0.450668, 0.42561, 0.418646, 0.41194, 0.42561, 0.436924, 0.4292, 0.414856, 0.41194, 0.377384,…
151	Falco peregrinus	['Eukaryota', 'Metazoa', 'Chordata', 'Craniata', 'Vertebrata', 'Euteleostomi', 'Archosauria', 'Dinosauria', 'Saurischia', 'Theropoda', 'Coelurosauria', 'Aves', 'Neognathae', 'Falconiformes', 'Falconidae', 'Falco']	XP_013157080.2	2326	[0.288399, 0.339168, 0.328603, 0.36309, 0.236433, 0.173081, 0.17593, 0.106997, 0.100716, 0.125101, 0.10481, 0.134866, 0.15284, 0.127496, 0.147574, 0.125101, 0.170161, 0.21291, 0.209395, 0.216401, 0.161087, 0.155435, 0.127496, 0.15008, 0.147574, 0.15008, 0.191378, 0.225814, 0.335645, 0.377384, 0.377384, 0.321458, 0.321458, 0.18812, 0.155435, 0.158265, 0.209395, 0.222385, 0.257454, 0.264545, 0.2574…
152	Falco cherrug	['Eukaryota', 'Metazoa', 'Chordata', 'Craniata', 'Vertebrata', 'Euteleostomi', 'Archosauria', 'Dinosauria', 'Saurischia', 'Theropoda', 'Coelurosauria', 'Aves', 'Neognathae', 'Falconiformes', 'Falconidae', 'Falco']	XP_014135930.2	2422	[0.745909, 0.613573, 0.505461, 0.538167, 0.549308, 0.59014, 0.505461, 0.517562, 0.541878, 0.562014, 0.613573, 0.675549, 0.699094, 0.771762, 0.733139, 0.59917, 0.497853, 0.509769, 0.486429, 0.497853, 0.51388, 0.398279, 0.380708, 0.36309, 0.352862, 0.298791, 0.311707, 0.374039, 0.380708, 0.401658, 0.401658, 0.40511, 0.394753, 0.387226, 0.298791, 0.196879, 0.203355, 0.291804, 0.295083, 0.18812, 0.13…
153	Melopsittacus undulatus	['Eukaryota', 'Metazoa', 'Chordata', 'Craniata', 'Vertebrata', 'Euteleostomi', 'Archosauria', 'Dinosauria', 'Saurischia', 'Theropoda', 'Coelurosauria', 'Aves', 'Neognathae', 'Psittaciformes', 'Psittacidae', 'Melopsittacus']	XP_005154414.1	2335	[0.11371, 0.127496, 0.200174, 0.158265, 0.225814, 0.268042, 0.324872, 0.301917, 0.301917, 0.349426, 0.298791, 0.356642, 0.387226, 0.31487, 0.328603, 0.433034, 0.414856, 0.529623, 0.525368, 0.444081, 0.454136, 0.534167, 0.562014, 0.505461, 0.575842, 0.545602, 0.422041, 0.414856, 0.472492, 0.414856, 0.408655, 0.450668, 0.4292, 0.422041, 0.414856, 0.433034, 0.440853, 0.433034, 0.418646, 0.418646, 0.…
154	Latimeria chalumnae	['Eukaryota', 'Metazoa', 'Chordata', 'Craniata', 'Vertebrata', 'Euteleostomi', 'Coelacanthiformes', 'Coelacanthidae', 'Latimeria']	XP_014350113.1	2334	[0.346032, 0.422041, 0.342579, 0.41194, 0.461924, 0.517562, 0.541878, 0.562014, 0.613573, 0.545602, 0.59014, 0.653063, 0.553315, 0.534167, 0.562014, 0.707965, 0.685117, 0.801317, 0.703578, 0.720929, 0.728858, 0.712013, 0.648219, 0.73685, 0.707965, 0.534167, 0.525368, 0.541878, 0.454136, 0.444081, 0.480142, 0.454136, 0.447574, 0.440853, 0.454136, 0.458154, 0.450668, 0.440853, 0.436924, 0.401658, 0…
155	Gekko japonicus	['Eukaryota', 'Metazoa', 'Chordata', 'Craniata', 'Vertebrata', 'Euteleostomi', 'Lepidosauria', 'Squamata', 'Bifurcata', 'Gekkota', 'Gekkonidae', 'Gekkoninae', 'Gekko']	XP_015277387.1	2335	[0.185198, 0.275179, 0.352862, 0.321458, 0.387226, 0.384043, 0.436924, 0.374039, 0.401658, 0.444081, 0.387226, 0.447574, 0.480142, 0.374039, 0.390993, 0.494003, 0.480142, 0.618285, 0.613573, 0.51388, 0.505461, 0.59508, 0.562014, 0.505461, 0.553315, 0.529623, 0.4292, 0.42561, 0.517562, 0.42561, 0.418646, 0.465241, 0.444081, 0.433034, 0.42561, 0.444081, 0.450668, 0.444081, 0.433034, 0.4292, 0.39099…
156	Podarcis muralis	['Eukaryota', 'Metazoa', 'Chordata', 'Craniata', 'Vertebrata', 'Euteleostomi', 'Lepidosauria', 'Squamata', 'Bifurcata', 'Unidentata', 'Episquamata', 'Laterata', 'Lacertibaenia', 'Lacertidae', 'Podarcis']	XP_028564178.1	2335	[0.185198, 0.275179, 0.352862, 0.321458, 0.387226, 0.384043, 0.436924, 0.374039, 0.401658, 0.444081, 0.387226, 0.447574, 0.480142, 0.374039, 0.390993, 0.494003, 0.480142, 0.618285, 0.613573, 0.51388, 0.505461, 0.59508, 0.562014, 0.505461, 0.553315, 0.529623, 0.4292, 0.42561, 0.517562, 0.42561, 0.418646, 0.465241, 0.444081, 0.433034, 0.42561, 0.444081, 0.450668, 0.444081, 0.433034, 0.4292, 0.39099…
157	Pogona vitticeps	['Eukaryota', 'Metazoa', 'Chordata', 'Craniata', 'Vertebrata', 'Euteleostomi', 'Lepidosauria', 'Squamata', 'Bifurcata', 'Unidentata', 'Episquamata', 'Toxicofera', 'Iguania', 'Acrodonta', 'Agamidae', 'Amphibolurinae', 'Pogona']	XP_020659117.1	2334	[0.298791, 0.377384, 0.346032, 0.41194, 0.40511, 0.461924, 0.433034, 0.42561, 0.472492, 0.408655, 0.450668, 0.480142, 0.377384, 0.390993, 0.497853, 0.483068, 0.618285, 0.613573, 0.51388, 0.509769, 0.59917, 0.56648, 0.509769, 0.557691, 0.534167, 0.436924, 0.4292, 0.490133, 0.4292, 0.42561, 0.472492, 0.450668, 0.440853, 0.433034, 0.447574, 0.458154, 0.450668, 0.436924, 0.436924, 0.398279, 0.384043,…
158	Anolis carolinensis	['Eukaryota', 'Metazoa', 'Chordata', 'Craniata', 'Vertebrata', 'Euteleostomi', 'Lepidosauria', 'Squamata', 'Bifurcata', 'Unidentata', 'Episquamata', 'Toxicofera', 'Iguania', 'Dactyloidae', 'Anolis']	XP_008117662.2	1949	[0.311707, 0.390993, 0.324872, 0.394753, 0.454136, 0.422041, 0.472492, 0.465241, 0.509769, 0.450668, 0.444081, 0.505461, 0.450668, 0.468512, 0.472492, 0.4292, 0.494003, 0.468512, 0.454136, 0.585406, 0.58069, 0.486429, 0.483068, 0.56648, 0.538167, 0.483068, 0.529623, 0.505461, 0.408655, 0.40511, 0.494003, 0.433034, 0.4292, 0.476583, 0.454136, 0.444081, 0.436924, 0.450668, 0.461924, 0.454136, 0.440…
159	Thamnophis sirtalis	['Eukaryota', 'Metazoa', 'Chordata', 'Craniata', 'Vertebrata', 'Euteleostomi', 'Lepidosauria', 'Squamata', 'Bifurcata', 'Unidentata', 'Episquamata', 'Toxicofera', 'Serpentes', 'Colubroidea', 'Colubridae', 'Natricinae', 'Thamnophis']	XP_013914877.1	2335	[0.196879, 0.284882, 0.36309, 0.332115, 0.398279, 0.4292, 0.480142, 0.414856, 0.440853, 0.483068, 0.42561, 0.483068, 0.51388, 0.408655, 0.42561, 0.534167, 0.517562, 0.661982, 0.657645, 0.549308, 0.545602, 0.63748, 0.604312, 0.545602, 0.59508, 0.562014, 0.433034, 0.42561, 0.517562, 0.4292, 0.422041, 0.468512, 0.444081, 0.436924, 0.4292, 0.444081, 0.454136, 0.444081, 0.433034, 0.4292, 0.390993, 0.3…
160	Thamnophis elegans	['Eukaryota', 'Metazoa', 'Chordata', 'Craniata', 'Vertebrata', 'Euteleostomi', 'Lepidosauria', 'Squamata', 'Bifurcata', 'Unidentata', 'Episquamata', 'Toxicofera', 'Serpentes', 'Colubroidea', 'Colubridae', 'Natricinae', 'Thamnophis']	XP_032071630.1	2335	[0.196879, 0.284882, 0.36309, 0.332115, 0.398279, 0.4292, 0.480142, 0.414856, 0.440853, 0.483068, 0.42561, 0.483068, 0.51388, 0.408655, 0.42561, 0.534167, 0.517562, 0.661982, 0.657645, 0.549308, 0.545602, 0.63748, 0.604312, 0.545602, 0.59508, 0.562014, 0.433034, 0.42561, 0.517562, 0.4292, 0.422041, 0.468512, 0.444081, 0.436924, 0.4292, 0.444081, 0.454136, 0.444081, 0.433034, 0.4292, 0.390993, 0.3…
161	Notechis scutatus	['Eukaryota', 'Metazoa', 'Chordata', 'Craniata', 'Vertebrata', 'Euteleostomi', 'Lepidosauria', 'Squamata', 'Bifurcata', 'Unidentata', 'Episquamata', 'Toxicofera', 'Serpentes', 'Colubroidea', 'Elapidae', 'Acanthophiinae', 'Notechis']	XP_026544722.1	2335	[0.25031, 0.332115, 0.401658, 0.465241, 0.521092, 0.575842, 0.632174, 0.680603, 0.720929, 0.759478, 0.788093, 0.837511, 0.834292, 0.83125, 0.81615, 0.901269, 0.868118, 0.938133, 0.936162, 0.88723, 0.88723, 0.932927, 0.922952, 0.894241, 0.882776, 0.865454, 0.724957, 0.720929, 0.716283, 0.59014, 0.585406, 0.529623, 0.509769, 0.529623, 0.418646, 0.461924, 0.472492, 0.494003, 0.483068, 0.483068, 0.44…
162	Pseudonaja textilis	['Eukaryota', 'Metazoa', 'Chordata', 'Craniata', 'Vertebrata', 'Euteleostomi', 'Lepidosauria', 'Squamata', 'Bifurcata', 'Unidentata', 'Episquamata', 'Toxicofera', 'Serpentes', 'Colubroidea', 'Elapidae', 'Acanthophiinae', 'Pseudonaja']	XP_026576963.1	2236	[0.196879, 0.284882, 0.36309, 0.332115, 0.398279, 0.4292, 0.480142, 0.414856, 0.440853, 0.483068, 0.42561, 0.483068, 0.51388, 0.408655, 0.42561, 0.534167, 0.517562, 0.661982, 0.657645, 0.549308, 0.545602, 0.63748, 0.604312, 0.545602, 0.59508, 0.562014, 0.433034, 0.42561, 0.517562, 0.4292, 0.422041, 0.468512, 0.444081, 0.436924, 0.4292, 0.444081, 0.454136, 0.444081, 0.433034, 0.4292, 0.390993, 0.3…
163	Protobothrops mucrosquamatus	['Eukaryota', 'Metazoa', 'Chordata', 'Craniata', 'Vertebrata', 'Euteleostomi', 'Lepidosauria', 'Squamata', 'Bifurcata', 'Unidentata', 'Episquamata', 'Toxicofera', 'Serpentes', 'Colubroidea', 'Viperidae', 'Crotalinae', 'Protobothrops']	XP_015673834.1	2335	[0.191378, 0.281712, 0.356642, 0.284882, 0.349426, 0.384043, 0.436924, 0.374039, 0.401658, 0.447574, 0.390993, 0.447574, 0.476583, 0.374039, 0.390993, 0.497853, 0.480142, 0.613573, 0.608892, 0.51388, 0.505461, 0.59014, 0.562014, 0.505461, 0.59014, 0.557691, 0.4292, 0.422041, 0.51388, 0.422041, 0.414856, 0.461924, 0.440853, 0.4292, 0.422041, 0.436924, 0.444081, 0.436924, 0.422041, 0.422041, 0.3840…
164	Python bivittatus	['Eukaryota', 'Metazoa', 'Chordata', 'Craniata', 'Vertebrata', 'Euteleostomi', 'Lepidosauria', 'Squamata', 'Bifurcata', 'Unidentata', 'Episquamata', 'Toxicofera', 'Serpentes', 'Henophidia', 'Pythonidae', 'Python']	XP_007439450.1	2335	[0.196879, 0.284882, 0.36309, 0.332115, 0.398279, 0.4292, 0.480142, 0.414856, 0.440853, 0.483068, 0.42561, 0.483068, 0.51388, 0.408655, 0.42561, 0.534167, 0.517562, 0.661982, 0.657645, 0.549308, 0.545602, 0.63748, 0.604312, 0.545602, 0.59508, 0.562014, 0.433034, 0.42561, 0.517562, 0.4292, 0.422041, 0.468512, 0.444081, 0.436924, 0.4292, 0.444081, 0.454136, 0.444081, 0.433034, 0.4292, 0.390993, 0.3…
165	Chrysochloris asiatica	['Eukaryota', 'Metazoa', 'Chordata', 'Craniata', 'Vertebrata', 'Euteleostomi', 'Mammalia', 'Eutheria', 'Afrotheria', 'Chrysochloridae', 'Chrysochlorinae', 'Chrysochloris']	XP_006863292.1	2335	[0.318242, 0.387226, 0.458154, 0.390993, 0.454136, 0.480142, 0.529623, 0.461924, 0.454136, 0.497853, 0.436924, 0.497853, 0.534167, 0.4292, 0.444081, 0.557691, 0.538167, 0.675549, 0.671169, 0.562014, 0.557691, 0.56648, 0.549308, 0.490133, 0.562014, 0.534167, 0.408655, 0.40511, 0.490133, 0.433034, 0.42561, 0.472492, 0.447574, 0.436924, 0.4292, 0.447574, 0.454136, 0.447574, 0.436924, 0.433034, 0.398…
166	Elephantulus edwardii	['Eukaryota', 'Metazoa', 'Chordata', 'Craniata', 'Vertebrata', 'Euteleostomi', 'Mammalia', 'Eutheria', 'Afrotheria', 'Macroscelidea', 'Macroscelididae', 'Elephantulus']	XP_006891082.1	2335	[0.318242, 0.387226, 0.4292, 0.36309, 0.4292, 0.454136, 0.505461, 0.440853, 0.433034, 0.476583, 0.418646, 0.480142, 0.51388, 0.41194, 0.4292, 0.538167, 0.51388, 0.648219, 0.642678, 0.541878, 0.534167, 0.541878, 0.525368, 0.490133, 0.557691, 0.529623, 0.408655, 0.401658, 0.486429, 0.4292, 0.418646, 0.465241, 0.440853, 0.433034, 0.42561, 0.444081, 0.450668, 0.444081, 0.4292, 0.4292, 0.390993, 0.377…
167	Loxodonta africana	['Eukaryota', 'Metazoa', 'Chordata', 'Craniata', 'Vertebrata', 'Euteleostomi', 'Mammalia', 'Eutheria', 'Afrotheria', 'Proboscidea', 'Elephantidae', 'Loxodonta']	XP_003416859.1	2335	[0.318242, 0.387226, 0.458154, 0.390993, 0.454136, 0.480142, 0.529623, 0.461924, 0.454136, 0.497853, 0.436924, 0.497853, 0.534167, 0.4292, 0.444081, 0.557691, 0.538167, 0.675549, 0.671169, 0.562014, 0.557691, 0.56648, 0.549308, 0.490133, 0.562014, 0.534167, 0.408655, 0.40511, 0.490133, 0.433034, 0.42561, 0.472492, 0.447574, 0.436924, 0.4292, 0.447574, 0.454136, 0.447574, 0.436924, 0.433034, 0.398…
168	Trichechus manatus latirostris	['Eukaryota', 'Metazoa', 'Chordata', 'Craniata', 'Vertebrata', 'Euteleostomi', 'Mammalia', 'Eutheria', 'Afrotheria', 'Sirenia', 'Trichechidae', 'Trichechus']	XP_004376215.1	2335	[0.318242, 0.387226, 0.458154, 0.390993, 0.454136, 0.480142, 0.529623, 0.461924, 0.454136, 0.497853, 0.436924, 0.497853, 0.534167, 0.4292, 0.444081, 0.557691, 0.538167, 0.675549, 0.671169, 0.562014, 0.557691, 0.56648, 0.549308, 0.490133, 0.562014, 0.534167, 0.408655, 0.40511, 0.490133, 0.433034, 0.42561, 0.472492, 0.447574, 0.436924, 0.4292, 0.447574, 0.454136, 0.447574, 0.436924, 0.433034, 0.398…
169	Echinops telfairi	['Eukaryota', 'Metazoa', 'Chordata', 'Craniata', 'Vertebrata', 'Euteleostomi', 'Mammalia', 'Eutheria', 'Afrotheria', 'Tenrecidae', 'Tenrecinae', 'Echinops']	XP_004706939.1	2335	[0.318242, 0.387226, 0.458154, 0.390993, 0.454136, 0.480142, 0.529623, 0.461924, 0.454136, 0.497853, 0.436924, 0.497853, 0.534167, 0.4292, 0.444081, 0.557691, 0.538167, 0.675549, 0.671169, 0.562014, 0.557691, 0.56648, 0.549308, 0.490133, 0.562014, 0.534167, 0.408655, 0.40511, 0.490133, 0.433034, 0.42561, 0.472492, 0.447574, 0.436924, 0.4292, 0.447574, 0.454136, 0.447574, 0.436924, 0.433034, 0.398…
170	Orycteropus afer afer	['Eukaryota', 'Metazoa', 'Chordata', 'Craniata', 'Vertebrata', 'Euteleostomi', 'Mammalia', 'Eutheria', 'Afrotheria', 'Tubulidentata', 'Orycteropodidae', 'Orycteropus']	XP_007935634.1	2335	[0.318242, 0.387226, 0.458154, 0.390993, 0.454136, 0.480142, 0.529623, 0.461924, 0.454136, 0.497853, 0.436924, 0.497853, 0.534167, 0.4292, 0.444081, 0.557691, 0.538167, 0.675549, 0.671169, 0.562014, 0.557691, 0.56648, 0.549308, 0.490133, 0.562014, 0.534167, 0.408655, 0.40511, 0.490133, 0.433034, 0.42561, 0.472492, 0.447574, 0.436924, 0.4292, 0.447574, 0.454136, 0.447574, 0.436924, 0.433034, 0.398…
171	Galeopterus variegatus	['Eukaryota', 'Metazoa', 'Chordata', 'Craniata', 'Vertebrata', 'Euteleostomi', 'Mammalia', 'Eutheria', 'Euarchontoglires', 'Dermoptera', 'Cynocephalidae', 'Galeopterus']	XP_008563928.1	2335	[0.318242, 0.387226, 0.458154, 0.390993, 0.454136, 0.480142, 0.529623, 0.461924, 0.454136, 0.497853, 0.436924, 0.497853, 0.534167, 0.4292, 0.444081, 0.557691, 0.538167, 0.675549, 0.671169, 0.562014, 0.557691, 0.56648, 0.549308, 0.490133, 0.562014, 0.534167, 0.408655, 0.40511, 0.490133, 0.433034, 0.42561, 0.472492, 0.447574, 0.436924, 0.4292, 0.447574, 0.454136, 0.447574, 0.436924, 0.433034, 0.398…
172	Oryctolagus cuniculus	['Eukaryota', 'Metazoa', 'Chordata', 'Craniata', 'Vertebrata', 'Euteleostomi', 'Mammalia', 'Eutheria', 'Euarchontoglires', 'Glires', 'Lagomorpha', 'Leporidae', 'Oryctolagus']	XP_002718931.1	2335	[0.318242, 0.387226, 0.458154, 0.390993, 0.454136, 0.480142, 0.529623, 0.461924, 0.454136, 0.497853, 0.436924, 0.497853, 0.534167, 0.4292, 0.444081, 0.557691, 0.538167, 0.675549, 0.671169, 0.562014, 0.557691, 0.56648, 0.549308, 0.490133, 0.562014, 0.534167, 0.408655, 0.40511, 0.490133, 0.433034, 0.42561, 0.472492, 0.447574, 0.436924, 0.4292, 0.447574, 0.454136, 0.447574, 0.436924, 0.433034, 0.398…
173	Ochotona princeps	['Eukaryota', 'Metazoa', 'Chordata', 'Craniata', 'Vertebrata', 'Euteleostomi', 'Mammalia', 'Eutheria', 'Euarchontoglires', 'Glires', 'Lagomorpha', 'Ochotonidae', 'Ochotona']	XP_004594014.1	2335	[0.318242, 0.387226, 0.458154, 0.390993, 0.454136, 0.480142, 0.529623, 0.461924, 0.454136, 0.497853, 0.436924, 0.497853, 0.534167, 0.4292, 0.444081, 0.557691, 0.538167, 0.675549, 0.671169, 0.562014, 0.557691, 0.56648, 0.549308, 0.490133, 0.562014, 0.534167, 0.408655, 0.40511, 0.490133, 0.433034, 0.42561, 0.472492, 0.447574, 0.436924, 0.4292, 0.447574, 0.454136, 0.447574, 0.436924, 0.433034, 0.398…
174	Castor canadensis	['Eukaryota', 'Metazoa', 'Chordata', 'Craniata', 'Vertebrata', 'Euteleostomi', 'Mammalia', 'Eutheria', 'Euarchontoglires', 'Glires', 'Rodentia', 'Castorimorpha', 'Castoridae', 'Castor']	XP_020024719.1	2335	[0.318242, 0.387226, 0.458154, 0.390993, 0.454136, 0.480142, 0.529623, 0.461924, 0.454136, 0.497853, 0.436924, 0.497853, 0.534167, 0.4292, 0.444081, 0.557691, 0.538167, 0.675549, 0.671169, 0.562014, 0.557691, 0.56648, 0.549308, 0.490133, 0.562014, 0.534167, 0.408655, 0.40511, 0.490133, 0.433034, 0.42561, 0.472492, 0.447574, 0.436924, 0.4292, 0.447574, 0.454136, 0.447574, 0.436924, 0.433034, 0.398…
175	Octodon degus	['Eukaryota', 'Metazoa', 'Chordata', 'Craniata', 'Vertebrata', 'Euteleostomi', 'Mammalia', 'Eutheria', 'Euarchontoglires', 'Glires', 'Rodentia', 'Hystricognathi', 'Octodontidae', 'Octodon']	XP_004635402.1	2335	[0.318242, 0.387226, 0.458154, 0.390993, 0.454136, 0.480142, 0.529623, 0.461924, 0.454136, 0.497853, 0.436924, 0.497853, 0.534167, 0.4292, 0.444081, 0.557691, 0.538167, 0.675549, 0.671169, 0.562014, 0.557691, 0.56648, 0.549308, 0.490133, 0.562014, 0.534167, 0.408655, 0.40511, 0.490133, 0.433034, 0.42561, 0.472492, 0.447574, 0.436924, 0.4292, 0.447574, 0.454136, 0.447574, 0.436924, 0.433034, 0.398…
176	Fukomys damarensis	['Eukaryota', 'Metazoa', 'Chordata', 'Craniata', 'Vertebrata', 'Euteleostomi', 'Mammalia', 'Eutheria', 'Euarchontoglires', 'Glires', 'Rodentia', 'Hystricomorpha', 'Bathyergidae', 'Fukomys']	XP_010640458.1	2335	[0.318242, 0.387226, 0.458154, 0.390993, 0.454136, 0.480142, 0.529623, 0.461924, 0.454136, 0.497853, 0.436924, 0.497853, 0.534167, 0.4292, 0.444081, 0.557691, 0.538167, 0.675549, 0.671169, 0.562014, 0.557691, 0.56648, 0.549308, 0.490133, 0.562014, 0.534167, 0.408655, 0.40511, 0.490133, 0.433034, 0.42561, 0.472492, 0.447574, 0.436924, 0.4292, 0.447574, 0.454136, 0.447574, 0.436924, 0.433034, 0.398…
177	Heterocephalus glaber	['Eukaryota', 'Metazoa', 'Chordata', 'Craniata', 'Vertebrata', 'Euteleostomi', 'Mammalia', 'Eutheria', 'Euarchontoglires', 'Glires', 'Rodentia', 'Hystricomorpha', 'Bathyergidae', 'Heterocephalus']	XP_004857198.1	2335	[0.318242, 0.387226, 0.458154, 0.390993, 0.454136, 0.480142, 0.529623, 0.461924, 0.454136, 0.497853, 0.436924, 0.497853, 0.534167, 0.4292, 0.444081, 0.557691, 0.538167, 0.675549, 0.671169, 0.562014, 0.557691, 0.56648, 0.549308, 0.490133, 0.562014, 0.534167, 0.408655, 0.40511, 0.490133, 0.433034, 0.42561, 0.472492, 0.447574, 0.436924, 0.4292, 0.447574, 0.454136, 0.447574, 0.436924, 0.433034, 0.398…
178	Cavia porcellus	['Eukaryota', 'Metazoa', 'Chordata', 'Craniata', 'Vertebrata', 'Euteleostomi', 'Mammalia', 'Eutheria', 'Euarchontoglires', 'Glires', 'Rodentia', 'Hystricomorpha', 'Caviidae', 'Cavia']	XP_003469727.1	2335	[0.318242, 0.387226, 0.458154, 0.390993, 0.454136, 0.480142, 0.529623, 0.461924, 0.454136, 0.497853, 0.436924, 0.497853, 0.534167, 0.4292, 0.444081, 0.557691, 0.538167, 0.675549, 0.671169, 0.562014, 0.557691, 0.56648, 0.549308, 0.490133, 0.562014, 0.534167, 0.408655, 0.40511, 0.490133, 0.433034, 0.42561, 0.472492, 0.447574, 0.436924, 0.4292, 0.447574, 0.454136, 0.447574, 0.436924, 0.433034, 0.398…
179	Chinchilla lanigera	['Eukaryota', 'Metazoa', 'Chordata', 'Craniata', 'Vertebrata', 'Euteleostomi', 'Mammalia', 'Eutheria', 'Euarchontoglires', 'Glires', 'Rodentia', 'Hystricomorpha', 'Chinchillidae', 'Chinchilla']	XP_005402669.1	2335	[0.318242, 0.387226, 0.458154, 0.390993, 0.454136, 0.480142, 0.529623, 0.461924, 0.454136, 0.497853, 0.436924, 0.497853, 0.534167, 0.4292, 0.444081, 0.557691, 0.538167, 0.675549, 0.671169, 0.562014, 0.557691, 0.56648, 0.549308, 0.490133, 0.562014, 0.534167, 0.408655, 0.40511, 0.490133, 0.433034, 0.42561, 0.472492, 0.447574, 0.436924, 0.4292, 0.447574, 0.454136, 0.447574, 0.436924, 0.433034, 0.398…
180	Jaculus jaculus	['Eukaryota', 'Metazoa', 'Chordata', 'Craniata', 'Vertebrata', 'Euteleostomi', 'Mammalia', 'Eutheria', 'Euarchontoglires', 'Glires', 'Rodentia', 'Myomorpha', 'Dipodoidea', 'Dipodidae', 'Dipodinae', 'Jaculus']	XP_004667910.1	2335	[0.318242, 0.387226, 0.458154, 0.390993, 0.454136, 0.480142, 0.529623, 0.461924, 0.454136, 0.497853, 0.436924, 0.497853, 0.534167, 0.4292, 0.444081, 0.557691, 0.538167, 0.675549, 0.671169, 0.562014, 0.557691, 0.56648, 0.549308, 0.490133, 0.562014, 0.534167, 0.408655, 0.40511, 0.490133, 0.433034, 0.42561, 0.472492, 0.447574, 0.436924, 0.4292, 0.447574, 0.454136, 0.447574, 0.436924, 0.433034, 0.398…
181	Cricetulus griseus	['Eukaryota', 'Metazoa', 'Chordata', 'Craniata', 'Vertebrata', 'Euteleostomi', 'Mammalia', 'Eutheria', 'Euarchontoglires', 'Glires', 'Rodentia', 'Myomorpha', 'Muroidea', 'Cricetidae', 'Cricetinae', 'Cricetulus']	XP_027282540.1	2335	[0.318242, 0.387226, 0.458154, 0.390993, 0.454136, 0.480142, 0.529623, 0.461924, 0.454136, 0.497853, 0.436924, 0.497853, 0.534167, 0.4292, 0.444081, 0.557691, 0.538167, 0.675549, 0.671169, 0.562014, 0.557691, 0.56648, 0.549308, 0.490133, 0.562014, 0.534167, 0.408655, 0.40511, 0.490133, 0.433034, 0.42561, 0.472492, 0.447574, 0.436924, 0.4292, 0.447574, 0.454136, 0.447574, 0.436924, 0.433034, 0.398…
182	Mesocricetus auratus	['Eukaryota', 'Metazoa', 'Chordata', 'Craniata', 'Vertebrata', 'Euteleostomi', 'Mammalia', 'Eutheria', 'Euarchontoglires', 'Glires', 'Rodentia', 'Myomorpha', 'Muroidea', 'Cricetidae', 'Cricetinae', 'Mesocricetus']	XP_021081314.1	2335	[0.318242, 0.387226, 0.458154, 0.390993, 0.454136, 0.480142, 0.529623, 0.461924, 0.454136, 0.497853, 0.436924, 0.497853, 0.534167, 0.4292, 0.444081, 0.557691, 0.538167, 0.675549, 0.671169, 0.562014, 0.557691, 0.56648, 0.549308, 0.490133, 0.562014, 0.534167, 0.408655, 0.40511, 0.490133, 0.433034, 0.42561, 0.472492, 0.447574, 0.436924, 0.4292, 0.447574, 0.454136, 0.447574, 0.436924, 0.433034, 0.398…
183	Peromyscus maniculatus bairdii	['Eukaryota', 'Metazoa', 'Chordata', 'Craniata', 'Vertebrata', 'Euteleostomi', 'Mammalia', 'Eutheria', 'Euarchontoglires', 'Glires', 'Rodentia', 'Myomorpha', 'Muroidea', 'Cricetidae', 'Neotominae', 'Peromyscus']	XP_006977451.1	2335	[0.318242, 0.387226, 0.458154, 0.390993, 0.454136, 0.480142, 0.529623, 0.461924, 0.454136, 0.497853, 0.436924, 0.497853, 0.534167, 0.4292, 0.444081, 0.557691, 0.538167, 0.675549, 0.671169, 0.562014, 0.557691, 0.56648, 0.549308, 0.490133, 0.562014, 0.534167, 0.408655, 0.40511, 0.490133, 0.433034, 0.42561, 0.472492, 0.447574, 0.436924, 0.4292, 0.447574, 0.454136, 0.447574, 0.436924, 0.433034, 0.398…
184	Peromyscus leucopus	['Eukaryota', 'Metazoa', 'Chordata', 'Craniata', 'Vertebrata', 'Euteleostomi', 'Mammalia', 'Eutheria', 'Euarchontoglires', 'Glires', 'Rodentia', 'Myomorpha', 'Muroidea', 'Cricetidae', 'Neotominae', 'Peromyscus']	XP_028722583.1	2335	[0.324872, 0.394753, 0.465241, 0.398279, 0.458154, 0.483068, 0.538167, 0.465241, 0.472492, 0.517562, 0.454136, 0.517562, 0.549308, 0.447574, 0.461924, 0.575842, 0.553315, 0.694846, 0.690604, 0.585406, 0.575842, 0.585406, 0.56648, 0.509769, 0.58069, 0.549308, 0.42561, 0.418646, 0.505461, 0.433034, 0.42561, 0.472492, 0.447574, 0.436924, 0.433034, 0.447574, 0.454136, 0.447574, 0.436924, 0.433034, 0.…
185	Meriones unguiculatus	['Eukaryota', 'Metazoa', 'Chordata', 'Craniata', 'Vertebrata', 'Euteleostomi', 'Mammalia', 'Eutheria', 'Euarchontoglires', 'Glires', 'Rodentia', 'Myomorpha', 'Muroidea', 'Muridae', 'Gerbillinae', 'Meriones']	XP_021489281.1	2335	[0.318242, 0.387226, 0.458154, 0.390993, 0.454136, 0.480142, 0.529623, 0.461924, 0.454136, 0.497853, 0.436924, 0.497853, 0.534167, 0.4292, 0.444081, 0.557691, 0.538167, 0.675549, 0.671169, 0.562014, 0.557691, 0.56648, 0.549308, 0.490133, 0.562014, 0.534167, 0.408655, 0.40511, 0.490133, 0.433034, 0.42561, 0.472492, 0.447574, 0.436924, 0.4292, 0.447574, 0.454136, 0.447574, 0.436924, 0.433034, 0.398…
186	Grammomys surdaster	['Eukaryota', 'Metazoa', 'Chordata', 'Craniata', 'Vertebrata', 'Euteleostomi', 'Mammalia', 'Eutheria', 'Euarchontoglires', 'Glires', 'Rodentia', 'Myomorpha', 'Muroidea', 'Muridae', 'Murinae', 'Grammomys']	XP_028615019.1	2335	[0.318242, 0.387226, 0.458154, 0.390993, 0.454136, 0.480142, 0.529623, 0.461924, 0.454136, 0.497853, 0.436924, 0.497853, 0.534167, 0.4292, 0.444081, 0.557691, 0.538167, 0.675549, 0.671169, 0.562014, 0.557691, 0.56648, 0.549308, 0.490133, 0.562014, 0.534167, 0.408655, 0.40511, 0.490133, 0.433034, 0.42561, 0.472492, 0.447574, 0.436924, 0.4292, 0.447574, 0.454136, 0.447574, 0.436924, 0.433034, 0.398…
187	Mastomys coucha	['Eukaryota', 'Metazoa', 'Chordata', 'Craniata', 'Vertebrata', 'Euteleostomi', 'Mammalia', 'Eutheria', 'Euarchontoglires', 'Glires', 'Rodentia', 'Myomorpha', 'Muroidea', 'Muridae', 'Murinae', 'Mastomys']	XP_031206757.1	2335	[0.318242, 0.387226, 0.458154, 0.390993, 0.454136, 0.480142, 0.529623, 0.461924, 0.454136, 0.497853, 0.436924, 0.497853, 0.534167, 0.4292, 0.444081, 0.557691, 0.538167, 0.675549, 0.671169, 0.562014, 0.557691, 0.56648, 0.549308, 0.490133, 0.562014, 0.534167, 0.408655, 0.40511, 0.490133, 0.433034, 0.42561, 0.472492, 0.447574, 0.436924, 0.4292, 0.447574, 0.454136, 0.447574, 0.436924, 0.433034, 0.398…
188	Mus pahari	['Eukaryota', 'Metazoa', 'Chordata', 'Craniata', 'Vertebrata', 'Euteleostomi', 'Mammalia', 'Eutheria', 'Euarchontoglires', 'Glires', 'Rodentia', 'Myomorpha', 'Muroidea', 'Muridae', 'Murinae', 'Mus', 'Coelomys']	XP_029401548.1	2335	[0.318242, 0.387226, 0.458154, 0.390993, 0.454136, 0.480142, 0.529623, 0.461924, 0.454136, 0.497853, 0.436924, 0.497853, 0.534167, 0.4292, 0.444081, 0.557691, 0.538167, 0.675549, 0.671169, 0.562014, 0.557691, 0.56648, 0.549308, 0.490133, 0.562014, 0.534167, 0.408655, 0.40511, 0.490133, 0.433034, 0.42561, 0.472492, 0.447574, 0.436924, 0.4292, 0.447574, 0.454136, 0.447574, 0.436924, 0.433034, 0.398…
189	Mus musculus	['Eukaryota', 'Metazoa', 'Chordata', 'Craniata', 'Vertebrata', 'Euteleostomi', 'Mammalia', 'Eutheria', 'Euarchontoglires', 'Glires', 'Rodentia', 'Myomorpha', 'Muroidea', 'Muridae', 'Murinae', 'Mus', 'Mus']	NP_619600.2	2335	[0.318242, 0.387226, 0.458154, 0.390993, 0.454136, 0.480142, 0.529623, 0.461924, 0.454136, 0.497853, 0.436924, 0.497853, 0.534167, 0.4292, 0.444081, 0.557691, 0.538167, 0.675549, 0.671169, 0.562014, 0.557691, 0.56648, 0.549308, 0.490133, 0.562014, 0.534167, 0.408655, 0.40511, 0.490133, 0.433034, 0.42561, 0.472492, 0.447574, 0.436924, 0.4292, 0.447574, 0.454136, 0.447574, 0.436924, 0.433034, 0.398…
190	Mus caroli	['Eukaryota', 'Metazoa', 'Chordata', 'Craniata', 'Vertebrata', 'Euteleostomi', 'Mammalia', 'Eutheria', 'Euarchontoglires', 'Glires', 'Rodentia', 'Myomorpha', 'Muroidea', 'Muridae', 'Murinae', 'Mus', 'Mus']	XP_021033563.1	2335	[0.318242, 0.387226, 0.458154, 0.390993, 0.454136, 0.480142, 0.529623, 0.461924, 0.454136, 0.497853, 0.436924, 0.497853, 0.534167, 0.4292, 0.444081, 0.557691, 0.538167, 0.675549, 0.671169, 0.562014, 0.557691, 0.56648, 0.549308, 0.490133, 0.562014, 0.534167, 0.408655, 0.40511, 0.490133, 0.433034, 0.42561, 0.472492, 0.447574, 0.436924, 0.4292, 0.447574, 0.454136, 0.447574, 0.436924, 0.433034, 0.398…
191	Rattus norvegicus	['Eukaryota', 'Metazoa', 'Chordata', 'Craniata', 'Vertebrata', 'Euteleostomi', 'Mammalia', 'Eutheria', 'Euarchontoglires', 'Glires', 'Rodentia', 'Myomorpha', 'Muroidea', 'Muridae', 'Murinae', 'Rattus']	NP_001178519.1	2335	[0.318242, 0.387226, 0.458154, 0.390993, 0.454136, 0.480142, 0.529623, 0.461924, 0.454136, 0.497853, 0.436924, 0.497853, 0.534167, 0.4292, 0.444081, 0.557691, 0.538167, 0.675549, 0.671169, 0.562014, 0.557691, 0.56648, 0.549308, 0.490133, 0.562014, 0.534167, 0.408655, 0.40511, 0.490133, 0.433034, 0.42561, 0.472492, 0.447574, 0.436924, 0.4292, 0.447574, 0.454136, 0.447574, 0.436924, 0.433034, 0.398…
192	Microtus ochrogaster	['Eukaryota', 'Metazoa', 'Chordata', 'Craniata', 'Vertebrata', 'Euteleostomi', 'Mammalia', 'Eutheria', 'Euarchontoglires', 'Glires', 'Rodentia', 'Sciurognathi', 'Muroidea', 'Cricetidae', 'Arvicolinae', 'Microtus']	XP_005349607.1	2335	[0.318242, 0.387226, 0.458154, 0.390993, 0.454136, 0.480142, 0.529623, 0.461924, 0.454136, 0.497853, 0.436924, 0.497853, 0.534167, 0.4292, 0.444081, 0.557691, 0.538167, 0.675549, 0.671169, 0.562014, 0.557691, 0.56648, 0.549308, 0.490133, 0.562014, 0.534167, 0.408655, 0.40511, 0.490133, 0.433034, 0.42561, 0.472492, 0.447574, 0.436924, 0.4292, 0.447574, 0.454136, 0.447574, 0.436924, 0.433034, 0.398…
193	Nannospalax galili	['Eukaryota', 'Metazoa', 'Chordata', 'Craniata', 'Vertebrata', 'Euteleostomi', 'Mammalia', 'Eutheria', 'Euarchontoglires', 'Glires', 'Rodentia', 'Sciurognathi', 'Muroidea', 'Spalacidae', 'Spalacinae', 'Nannospalax']	XP_008827006.1	2335	[0.318242, 0.387226, 0.458154, 0.390993, 0.454136, 0.480142, 0.529623, 0.461924, 0.454136, 0.497853, 0.436924, 0.497853, 0.534167, 0.4292, 0.444081, 0.557691, 0.538167, 0.675549, 0.671169, 0.562014, 0.557691, 0.56648, 0.549308, 0.490133, 0.562014, 0.534167, 0.408655, 0.40511, 0.490133, 0.433034, 0.42561, 0.472492, 0.447574, 0.436924, 0.4292, 0.447574, 0.454136, 0.447574, 0.436924, 0.433034, 0.398…
194	Ictidomys tridecemlineatus	['Eukaryota', 'Metazoa', 'Chordata', 'Craniata', 'Vertebrata', 'Euteleostomi', 'Mammalia', 'Eutheria', 'Euarchontoglires', 'Glires', 'Rodentia', 'Sciuromorpha', 'Sciuridae', 'Xerinae', 'Marmotini', 'Ictidomys']	XP_005327961.1	2335	[0.318242, 0.387226, 0.458154, 0.390993, 0.454136, 0.480142, 0.529623, 0.461924, 0.454136, 0.497853, 0.436924, 0.497853, 0.534167, 0.4292, 0.444081, 0.557691, 0.538167, 0.675549, 0.671169, 0.562014, 0.557691, 0.56648, 0.549308, 0.490133, 0.562014, 0.534167, 0.408655, 0.40511, 0.490133, 0.433034, 0.42561, 0.472492, 0.447574, 0.436924, 0.4292, 0.447574, 0.454136, 0.447574, 0.436924, 0.433034, 0.398…
195	Marmota marmota marmota	['Eukaryota', 'Metazoa', 'Chordata', 'Craniata', 'Vertebrata', 'Euteleostomi', 'Mammalia', 'Eutheria', 'Euarchontoglires', 'Glires', 'Rodentia', 'Sciuromorpha', 'Sciuridae', 'Xerinae', 'Marmotini', 'Marmota']	XP_015356503.1	2335	[0.318242, 0.387226, 0.458154, 0.390993, 0.454136, 0.480142, 0.529623, 0.461924, 0.454136, 0.497853, 0.436924, 0.497853, 0.534167, 0.4292, 0.444081, 0.557691, 0.538167, 0.675549, 0.671169, 0.562014, 0.557691, 0.56648, 0.549308, 0.490133, 0.562014, 0.534167, 0.408655, 0.40511, 0.490133, 0.433034, 0.42561, 0.472492, 0.447574, 0.436924, 0.4292, 0.447574, 0.454136, 0.447574, 0.436924, 0.433034, 0.398…
196	Marmota flaviventris	['Eukaryota', 'Metazoa', 'Chordata', 'Craniata', 'Vertebrata', 'Euteleostomi', 'Mammalia', 'Eutheria', 'Euarchontoglires', 'Glires', 'Rodentia', 'Sciuromorpha', 'Sciuridae', 'Xerinae', 'Marmotini', 'Marmota']	XP_027780195.1	2335	[0.318242, 0.387226, 0.458154, 0.390993, 0.454136, 0.480142, 0.529623, 0.461924, 0.454136, 0.497853, 0.436924, 0.497853, 0.534167, 0.4292, 0.444081, 0.557691, 0.538167, 0.675549, 0.671169, 0.562014, 0.557691, 0.56648, 0.549308, 0.490133, 0.562014, 0.534167, 0.408655, 0.40511, 0.490133, 0.433034, 0.42561, 0.472492, 0.447574, 0.436924, 0.4292, 0.447574, 0.454136, 0.447574, 0.436924, 0.433034, 0.398…
197	Urocitellus parryii	['Eukaryota', 'Metazoa', 'Chordata', 'Craniata', 'Vertebrata', 'Euteleostomi', 'Mammalia', 'Eutheria', 'Euarchontoglires', 'Glires', 'Rodentia', 'Sciuromorpha', 'Sciuridae', 'Xerinae', 'Marmotini', 'Urocitellus']	XP_026244802.1	2335	[0.318242, 0.387226, 0.458154, 0.390993, 0.454136, 0.480142, 0.529623, 0.461924, 0.454136, 0.497853, 0.436924, 0.497853, 0.534167, 0.4292, 0.444081, 0.557691, 0.538167, 0.675549, 0.671169, 0.562014, 0.557691, 0.56648, 0.549308, 0.490133, 0.562014, 0.534167, 0.408655, 0.40511, 0.490133, 0.433034, 0.42561, 0.472492, 0.447574, 0.436924, 0.4292, 0.447574, 0.454136, 0.447574, 0.436924, 0.433034, 0.398…
198	Cercocebus atys	['Eukaryota', 'Metazoa', 'Chordata', 'Craniata', 'Vertebrata', 'Euteleostomi', 'Mammalia', 'Eutheria', 'Euarchontoglires', 'Primates', 'Haplorrhini', 'Catarrhini', 'Cercopithecidae', 'Cercopithecinae', 'Cercocebus']	XP_011912193.1	2335	[0.318242, 0.387226, 0.458154, 0.390993, 0.454136, 0.480142, 0.529623, 0.461924, 0.454136, 0.497853, 0.436924, 0.497853, 0.534167, 0.4292, 0.444081, 0.557691, 0.538167, 0.675549, 0.671169, 0.562014, 0.557691, 0.56648, 0.549308, 0.490133, 0.562014, 0.534167, 0.408655, 0.40511, 0.490133, 0.433034, 0.42561, 0.472492, 0.447574, 0.436924, 0.4292, 0.447574, 0.454136, 0.447574, 0.436924, 0.433034, 0.398…
199	Chlorocebus sabaeus	['Eukaryota', 'Metazoa', 'Chordata', 'Craniata', 'Vertebrata', 'Euteleostomi', 'Mammalia', 'Eutheria', 'Euarchontoglires', 'Primates', 'Haplorrhini', 'Catarrhini', 'Cercopithecidae', 'Cercopithecinae', 'Chlorocebus']	XP_008007977.1	2335	[0.318242, 0.387226, 0.458154, 0.390993, 0.454136, 0.480142, 0.529623, 0.461924, 0.454136, 0.497853, 0.436924, 0.497853, 0.534167, 0.4292, 0.444081, 0.557691, 0.538167, 0.675549, 0.671169, 0.562014, 0.557691, 0.56648, 0.549308, 0.490133, 0.562014, 0.534167, 0.408655, 0.40511, 0.490133, 0.433034, 0.42561, 0.472492, 0.447574, 0.436924, 0.4292, 0.447574, 0.454136, 0.447574, 0.436924, 0.433034, 0.398…
200	Macaca mulatta	['Eukaryota', 'Metazoa', 'Chordata', 'Craniata', 'Vertebrata', 'Euteleostomi', 'Mammalia', 'Eutheria', 'Euarchontoglires', 'Primates', 'Haplorrhini', 'Catarrhini', 'Cercopithecidae', 'Cercopithecinae', 'Macaca']	XP_014973672.1	2335	[0.318242, 0.387226, 0.458154, 0.390993, 0.454136, 0.480142, 0.529623, 0.461924, 0.454136, 0.497853, 0.436924, 0.497853, 0.534167, 0.4292, 0.444081, 0.557691, 0.538167, 0.675549, 0.671169, 0.562014, 0.557691, 0.56648, 0.549308, 0.490133, 0.562014, 0.534167, 0.408655, 0.40511, 0.490133, 0.433034, 0.42561, 0.472492, 0.447574, 0.436924, 0.4292, 0.447574, 0.454136, 0.447574, 0.436924, 0.433034, 0.398…
201	Macaca fascicularis	['Eukaryota', 'Metazoa', 'Chordata', 'Craniata', 'Vertebrata', 'Euteleostomi', 'Mammalia', 'Eutheria', 'Euarchontoglires', 'Primates', 'Haplorrhini', 'Catarrhini', 'Cercopithecidae', 'Cercopithecinae', 'Macaca']	XP_005582503.1	2335	[0.318242, 0.387226, 0.458154, 0.390993, 0.454136, 0.480142, 0.529623, 0.461924, 0.454136, 0.497853, 0.436924, 0.497853, 0.534167, 0.4292, 0.444081, 0.557691, 0.538167, 0.675549, 0.671169, 0.562014, 0.557691, 0.56648, 0.549308, 0.490133, 0.562014, 0.534167, 0.408655, 0.40511, 0.490133, 0.433034, 0.42561, 0.472492, 0.447574, 0.436924, 0.4292, 0.447574, 0.454136, 0.447574, 0.436924, 0.433034, 0.398…
202	Macaca nemestrina	['Eukaryota', 'Metazoa', 'Chordata', 'Craniata', 'Vertebrata', 'Euteleostomi', 'Mammalia', 'Eutheria', 'Euarchontoglires', 'Primates', 'Haplorrhini', 'Catarrhini', 'Cercopithecidae', 'Cercopithecinae', 'Macaca']	XP_011722611.1	2335	[0.318242, 0.387226, 0.458154, 0.390993, 0.454136, 0.480142, 0.529623, 0.461924, 0.454136, 0.497853, 0.436924, 0.497853, 0.534167, 0.4292, 0.444081, 0.557691, 0.538167, 0.675549, 0.671169, 0.562014, 0.557691, 0.56648, 0.549308, 0.490133, 0.562014, 0.534167, 0.408655, 0.40511, 0.490133, 0.433034, 0.42561, 0.472492, 0.447574, 0.436924, 0.4292, 0.447574, 0.454136, 0.447574, 0.436924, 0.433034, 0.398…
203	Mandrillus leucophaeus	['Eukaryota', 'Metazoa', 'Chordata', 'Craniata', 'Vertebrata', 'Euteleostomi', 'Mammalia', 'Eutheria', 'Euarchontoglires', 'Primates', 'Haplorrhini', 'Catarrhini', 'Cercopithecidae', 'Cercopithecinae', 'Mandrillus']	XP_011842664.1	2335	[0.318242, 0.387226, 0.458154, 0.390993, 0.454136, 0.480142, 0.529623, 0.461924, 0.454136, 0.497853, 0.436924, 0.497853, 0.534167, 0.4292, 0.444081, 0.557691, 0.538167, 0.675549, 0.671169, 0.562014, 0.557691, 0.56648, 0.549308, 0.490133, 0.562014, 0.534167, 0.408655, 0.40511, 0.490133, 0.433034, 0.42561, 0.472492, 0.447574, 0.436924, 0.4292, 0.447574, 0.454136, 0.447574, 0.436924, 0.433034, 0.398…
204	Papio anubis	['Eukaryota', 'Metazoa', 'Chordata', 'Craniata', 'Vertebrata', 'Euteleostomi', 'Mammalia', 'Eutheria', 'Euarchontoglires', 'Primates', 'Haplorrhini', 'Catarrhini', 'Cercopithecidae', 'Cercopithecinae', 'Papio']	XP_031513104.1	2335	[0.318242, 0.387226, 0.458154, 0.390993, 0.454136, 0.480142, 0.529623, 0.461924, 0.454136, 0.497853, 0.436924, 0.497853, 0.534167, 0.4292, 0.444081, 0.557691, 0.538167, 0.675549, 0.671169, 0.562014, 0.557691, 0.56648, 0.549308, 0.490133, 0.562014, 0.534167, 0.408655, 0.40511, 0.490133, 0.433034, 0.42561, 0.472492, 0.447574, 0.436924, 0.4292, 0.447574, 0.454136, 0.447574, 0.436924, 0.433034, 0.398…
205	Theropithecus gelada	['Eukaryota', 'Metazoa', 'Chordata', 'Craniata', 'Vertebrata', 'Euteleostomi', 'Mammalia', 'Eutheria', 'Euarchontoglires', 'Primates', 'Haplorrhini', 'Catarrhini', 'Cercopithecidae', 'Cercopithecinae', 'Theropithecus']	XP_025217147.1	2335	[0.318242, 0.387226, 0.458154, 0.390993, 0.454136, 0.480142, 0.529623, 0.461924, 0.454136, 0.497853, 0.436924, 0.497853, 0.534167, 0.4292, 0.444081, 0.557691, 0.538167, 0.675549, 0.671169, 0.562014, 0.557691, 0.56648, 0.549308, 0.490133, 0.562014, 0.534167, 0.408655, 0.40511, 0.490133, 0.433034, 0.42561, 0.472492, 0.447574, 0.436924, 0.4292, 0.447574, 0.454136, 0.447574, 0.436924, 0.433034, 0.398…
206	Colobus angolensis palliatus	['Eukaryota', 'Metazoa', 'Chordata', 'Craniata', 'Vertebrata', 'Euteleostomi', 'Mammalia', 'Eutheria', 'Euarchontoglires', 'Primates', 'Haplorrhini', 'Catarrhini', 'Cercopithecidae', 'Colobinae', 'Colobus']	XP_011811352.1	2335	[0.318242, 0.387226, 0.458154, 0.390993, 0.454136, 0.480142, 0.529623, 0.461924, 0.454136, 0.497853, 0.436924, 0.497853, 0.534167, 0.4292, 0.444081, 0.557691, 0.538167, 0.675549, 0.671169, 0.562014, 0.557691, 0.56648, 0.549308, 0.490133, 0.562014, 0.534167, 0.408655, 0.40511, 0.490133, 0.433034, 0.42561, 0.472492, 0.447574, 0.436924, 0.4292, 0.447574, 0.454136, 0.447574, 0.436924, 0.433034, 0.398…
207	Piliocolobus tephrosceles	['Eukaryota', 'Metazoa', 'Chordata', 'Craniata', 'Vertebrata', 'Euteleostomi', 'Mammalia', 'Eutheria', 'Euarchontoglires', 'Primates', 'Haplorrhini', 'Catarrhini', 'Cercopithecidae', 'Colobinae', 'Piliocolobus']	XP_023040225.1	2335	[0.318242, 0.387226, 0.458154, 0.390993, 0.454136, 0.480142, 0.529623, 0.461924, 0.454136, 0.497853, 0.436924, 0.497853, 0.534167, 0.4292, 0.444081, 0.557691, 0.538167, 0.675549, 0.671169, 0.562014, 0.557691, 0.56648, 0.549308, 0.490133, 0.562014, 0.534167, 0.408655, 0.40511, 0.490133, 0.433034, 0.42561, 0.472492, 0.447574, 0.436924, 0.4292, 0.447574, 0.454136, 0.447574, 0.436924, 0.433034, 0.398…
208	Rhinopithecus roxellana	['Eukaryota', 'Metazoa', 'Chordata', 'Craniata', 'Vertebrata', 'Euteleostomi', 'Mammalia', 'Eutheria', 'Euarchontoglires', 'Primates', 'Haplorrhini', 'Catarrhini', 'Cercopithecidae', 'Colobinae', 'Rhinopithecus']	XP_010371814.1	2335	[0.318242, 0.387226, 0.458154, 0.390993, 0.454136, 0.480142, 0.529623, 0.461924, 0.454136, 0.497853, 0.436924, 0.497853, 0.534167, 0.4292, 0.444081, 0.557691, 0.538167, 0.675549, 0.671169, 0.562014, 0.557691, 0.56648, 0.549308, 0.490133, 0.562014, 0.534167, 0.408655, 0.40511, 0.490133, 0.433034, 0.42561, 0.472492, 0.447574, 0.436924, 0.4292, 0.447574, 0.454136, 0.447574, 0.436924, 0.433034, 0.398…
209	Rhinopithecus bieti	['Eukaryota', 'Metazoa', 'Chordata', 'Craniata', 'Vertebrata', 'Euteleostomi', 'Mammalia', 'Eutheria', 'Euarchontoglires', 'Primates', 'Haplorrhini', 'Catarrhini', 'Cercopithecidae', 'Colobinae', 'Rhinopithecus']	XP_017721936.1	2335	[0.318242, 0.387226, 0.458154, 0.390993, 0.454136, 0.480142, 0.529623, 0.461924, 0.454136, 0.497853, 0.436924, 0.497853, 0.534167, 0.4292, 0.444081, 0.557691, 0.538167, 0.675549, 0.671169, 0.562014, 0.557691, 0.56648, 0.549308, 0.490133, 0.562014, 0.534167, 0.408655, 0.40511, 0.490133, 0.433034, 0.42561, 0.472492, 0.447574, 0.436924, 0.4292, 0.447574, 0.454136, 0.447574, 0.436924, 0.433034, 0.398…
210	Gorilla gorilla gorilla	['Eukaryota', 'Metazoa', 'Chordata', 'Craniata', 'Vertebrata', 'Euteleostomi', 'Mammalia', 'Eutheria', 'Euarchontoglires', 'Primates', 'Haplorrhini', 'Catarrhini', 'Hominidae', 'Gorilla']	XP_018868867.1	2335	[0.318242, 0.387226, 0.458154, 0.390993, 0.454136, 0.480142, 0.529623, 0.461924, 0.454136, 0.497853, 0.436924, 0.497853, 0.534167, 0.4292, 0.444081, 0.557691, 0.538167, 0.675549, 0.671169, 0.562014, 0.557691, 0.56648, 0.549308, 0.490133, 0.562014, 0.534167, 0.408655, 0.40511, 0.490133, 0.433034, 0.42561, 0.472492, 0.447574, 0.436924, 0.4292, 0.447574, 0.454136, 0.447574, 0.436924, 0.433034, 0.398…
211	Homo sapiens	['Eukaryota', 'Metazoa', 'Chordata', 'Craniata', 'Vertebrata', 'Euteleostomi', 'Mammalia', 'Eutheria', 'Euarchontoglires', 'Primates', 'Haplorrhini', 'Catarrhini', 'Hominidae', 'Homo']	NP_006436.3	2335	[0.318242, 0.387226, 0.458154, 0.390993, 0.454136, 0.480142, 0.529623, 0.461924, 0.454136, 0.497853, 0.436924, 0.497853, 0.534167, 0.4292, 0.444081, 0.557691, 0.538167, 0.675549, 0.671169, 0.562014, 0.557691, 0.56648, 0.549308, 0.490133, 0.562014, 0.534167, 0.408655, 0.40511, 0.490133, 0.433034, 0.42561, 0.472492, 0.447574, 0.436924, 0.4292, 0.447574, 0.454136, 0.447574, 0.436924, 0.433034, 0.398…
212	Pan troglodytes	['Eukaryota', 'Metazoa', 'Chordata', 'Craniata', 'Vertebrata', 'Euteleostomi', 'Mammalia', 'Eutheria', 'Euarchontoglires', 'Primates', 'Haplorrhini', 'Catarrhini', 'Hominidae', 'Pan']	XP_016786627.1	2335	[0.318242, 0.387226, 0.458154, 0.390993, 0.454136, 0.480142, 0.529623, 0.461924, 0.454136, 0.497853, 0.436924, 0.497853, 0.534167, 0.4292, 0.444081, 0.557691, 0.538167, 0.675549, 0.671169, 0.562014, 0.557691, 0.56648, 0.549308, 0.490133, 0.562014, 0.534167, 0.408655, 0.40511, 0.490133, 0.433034, 0.42561, 0.472492, 0.447574, 0.436924, 0.4292, 0.447574, 0.454136, 0.447574, 0.436924, 0.433034, 0.398…
213	Pan paniscus	['Eukaryota', 'Metazoa', 'Chordata', 'Craniata', 'Vertebrata', 'Euteleostomi', 'Mammalia', 'Eutheria', 'Euarchontoglires', 'Primates', 'Haplorrhini', 'Catarrhini', 'Hominidae', 'Pan']	XP_003816897.1	2335	[0.318242, 0.387226, 0.458154, 0.390993, 0.454136, 0.480142, 0.529623, 0.461924, 0.454136, 0.497853, 0.436924, 0.497853, 0.534167, 0.4292, 0.444081, 0.557691, 0.538167, 0.675549, 0.671169, 0.562014, 0.557691, 0.56648, 0.549308, 0.490133, 0.562014, 0.534167, 0.408655, 0.40511, 0.490133, 0.433034, 0.42561, 0.472492, 0.447574, 0.436924, 0.4292, 0.447574, 0.454136, 0.447574, 0.436924, 0.433034, 0.398…
214	Pongo abelii	['Eukaryota', 'Metazoa', 'Chordata', 'Craniata', 'Vertebrata', 'Euteleostomi', 'Mammalia', 'Eutheria', 'Euarchontoglires', 'Primates', 'Haplorrhini', 'Catarrhini', 'Hominidae', 'Pongo']	XP_002826856.1	2335	[0.318242, 0.387226, 0.458154, 0.390993, 0.454136, 0.480142, 0.529623, 0.461924, 0.454136, 0.497853, 0.436924, 0.497853, 0.534167, 0.4292, 0.444081, 0.557691, 0.538167, 0.675549, 0.671169, 0.562014, 0.557691, 0.56648, 0.549308, 0.490133, 0.562014, 0.534167, 0.408655, 0.40511, 0.490133, 0.433034, 0.42561, 0.472492, 0.447574, 0.436924, 0.4292, 0.447574, 0.454136, 0.447574, 0.436924, 0.433034, 0.398…
215	Nomascus leucogenys	['Eukaryota', 'Metazoa', 'Chordata', 'Craniata', 'Vertebrata', 'Euteleostomi', 'Mammalia', 'Eutheria', 'Euarchontoglires', 'Primates', 'Haplorrhini', 'Catarrhini', 'Hylobatidae', 'Nomascus']	XP_030656465.1	2335	[0.318242, 0.387226, 0.458154, 0.390993, 0.454136, 0.480142, 0.529623, 0.461924, 0.454136, 0.497853, 0.436924, 0.497853, 0.534167, 0.4292, 0.444081, 0.557691, 0.538167, 0.675549, 0.671169, 0.562014, 0.557691, 0.56648, 0.549308, 0.490133, 0.562014, 0.534167, 0.408655, 0.40511, 0.490133, 0.433034, 0.42561, 0.472492, 0.447574, 0.436924, 0.4292, 0.447574, 0.454136, 0.447574, 0.436924, 0.433034, 0.398…
216	Aotus nancymaae	['Eukaryota', 'Metazoa', 'Chordata', 'Craniata', 'Vertebrata', 'Euteleostomi', 'Mammalia', 'Eutheria', 'Euarchontoglires', 'Primates', 'Haplorrhini', 'Platyrrhini', 'Aotidae', 'Aotus']	XP_012303768.1	2335	[0.318242, 0.387226, 0.458154, 0.390993, 0.454136, 0.480142, 0.529623, 0.461924, 0.454136, 0.497853, 0.436924, 0.497853, 0.534167, 0.4292, 0.444081, 0.557691, 0.538167, 0.675549, 0.671169, 0.562014, 0.557691, 0.56648, 0.549308, 0.490133, 0.562014, 0.534167, 0.408655, 0.40511, 0.490133, 0.433034, 0.42561, 0.472492, 0.447574, 0.436924, 0.4292, 0.447574, 0.454136, 0.447574, 0.436924, 0.433034, 0.398…
217	Callithrix jacchus	['Eukaryota', 'Metazoa', 'Chordata', 'Craniata', 'Vertebrata', 'Euteleostomi', 'Mammalia', 'Eutheria', 'Euarchontoglires', 'Primates', 'Haplorrhini', 'Platyrrhini', 'Cebidae', 'Callitrichinae', 'Callithrix', 'Callithrix']	XP_008994624.1	2335	[0.318242, 0.387226, 0.458154, 0.390993, 0.454136, 0.480142, 0.529623, 0.461924, 0.454136, 0.497853, 0.436924, 0.497853, 0.534167, 0.4292, 0.444081, 0.557691, 0.538167, 0.675549, 0.671169, 0.562014, 0.557691, 0.56648, 0.549308, 0.490133, 0.562014, 0.534167, 0.408655, 0.40511, 0.490133, 0.433034, 0.42561, 0.472492, 0.447574, 0.436924, 0.4292, 0.447574, 0.454136, 0.447574, 0.436924, 0.433034, 0.398…
218	Cebus capucinus imitator	['Eukaryota', 'Metazoa', 'Chordata', 'Craniata', 'Vertebrata', 'Euteleostomi', 'Mammalia', 'Eutheria', 'Euarchontoglires', 'Primates', 'Haplorrhini', 'Platyrrhini', 'Cebidae', 'Cebinae', 'Cebus']	XP_017397148.1	2335	[0.318242, 0.387226, 0.458154, 0.390993, 0.454136, 0.480142, 0.529623, 0.461924, 0.454136, 0.497853, 0.436924, 0.497853, 0.534167, 0.4292, 0.444081, 0.557691, 0.538167, 0.675549, 0.671169, 0.562014, 0.557691, 0.56648, 0.549308, 0.490133, 0.562014, 0.534167, 0.408655, 0.40511, 0.490133, 0.433034, 0.42561, 0.472492, 0.447574, 0.436924, 0.4292, 0.447574, 0.454136, 0.447574, 0.436924, 0.433034, 0.398…
219	Sapajus apella	['Eukaryota', 'Metazoa', 'Chordata', 'Craniata', 'Vertebrata', 'Euteleostomi', 'Mammalia', 'Eutheria', 'Euarchontoglires', 'Primates', 'Haplorrhini', 'Platyrrhini', 'Cebidae', 'Cebinae', 'Sapajus']	XP_032119393.1	2335	[0.318242, 0.387226, 0.458154, 0.390993, 0.454136, 0.480142, 0.529623, 0.461924, 0.454136, 0.497853, 0.436924, 0.497853, 0.534167, 0.4292, 0.444081, 0.557691, 0.538167, 0.675549, 0.671169, 0.562014, 0.557691, 0.56648, 0.549308, 0.490133, 0.562014, 0.534167, 0.408655, 0.40511, 0.490133, 0.433034, 0.42561, 0.472492, 0.447574, 0.436924, 0.4292, 0.447574, 0.454136, 0.447574, 0.436924, 0.433034, 0.398…
220	Saimiri boliviensis boliviensis	['Eukaryota', 'Metazoa', 'Chordata', 'Craniata', 'Vertebrata', 'Euteleostomi', 'Mammalia', 'Eutheria', 'Euarchontoglires', 'Primates', 'Haplorrhini', 'Platyrrhini', 'Cebidae', 'Saimiriinae', 'Saimiri']	XP_010338268.1	2335	[0.318242, 0.387226, 0.458154, 0.390993, 0.454136, 0.480142, 0.529623, 0.461924, 0.454136, 0.497853, 0.436924, 0.497853, 0.534167, 0.4292, 0.444081, 0.557691, 0.538167, 0.675549, 0.671169, 0.562014, 0.557691, 0.56648, 0.549308, 0.490133, 0.562014, 0.534167, 0.408655, 0.40511, 0.490133, 0.433034, 0.42561, 0.472492, 0.447574, 0.436924, 0.4292, 0.447574, 0.454136, 0.447574, 0.436924, 0.433034, 0.398…
221	Carlito syrichta	['Eukaryota', 'Metazoa', 'Chordata', 'Craniata', 'Vertebrata', 'Euteleostomi', 'Mammalia', 'Eutheria', 'Euarchontoglires', 'Primates', 'Haplorrhini', 'Tarsiiformes', 'Tarsiidae', 'Carlito']	XP_008071561.1	2335	[0.318242, 0.387226, 0.458154, 0.390993, 0.454136, 0.480142, 0.529623, 0.461924, 0.454136, 0.497853, 0.436924, 0.497853, 0.534167, 0.4292, 0.444081, 0.557691, 0.538167, 0.675549, 0.671169, 0.562014, 0.557691, 0.56648, 0.549308, 0.490133, 0.562014, 0.534167, 0.408655, 0.40511, 0.490133, 0.433034, 0.42561, 0.472492, 0.447574, 0.436924, 0.4292, 0.447574, 0.454136, 0.447574, 0.436924, 0.433034, 0.398…
222	Microcebus murinus	['Eukaryota', 'Metazoa', 'Chordata', 'Craniata', 'Vertebrata', 'Euteleostomi', 'Mammalia', 'Eutheria', 'Euarchontoglires', 'Primates', 'Strepsirrhini', 'Lemuriformes', 'Cheirogaleidae', 'Microcebus']	XP_012596233.2	2335	[0.318242, 0.387226, 0.458154, 0.390993, 0.454136, 0.480142, 0.529623, 0.461924, 0.454136, 0.497853, 0.436924, 0.497853, 0.534167, 0.4292, 0.444081, 0.557691, 0.538167, 0.675549, 0.671169, 0.562014, 0.557691, 0.56648, 0.549308, 0.490133, 0.562014, 0.534167, 0.408655, 0.40511, 0.490133, 0.433034, 0.42561, 0.472492, 0.447574, 0.436924, 0.4292, 0.447574, 0.454136, 0.447574, 0.436924, 0.433034, 0.398…
223	Propithecus coquereli	['Eukaryota', 'Metazoa', 'Chordata', 'Craniata', 'Vertebrata', 'Euteleostomi', 'Mammalia', 'Eutheria', 'Euarchontoglires', 'Primates', 'Strepsirrhini', 'Lemuriformes', 'Indriidae', 'Propithecus']	XP_012508479.1	2335	[0.318242, 0.387226, 0.458154, 0.390993, 0.454136, 0.480142, 0.529623, 0.461924, 0.454136, 0.497853, 0.436924, 0.497853, 0.534167, 0.4292, 0.444081, 0.557691, 0.538167, 0.675549, 0.671169, 0.562014, 0.557691, 0.56648, 0.549308, 0.490133, 0.562014, 0.534167, 0.408655, 0.40511, 0.490133, 0.433034, 0.42561, 0.472492, 0.447574, 0.436924, 0.4292, 0.447574, 0.454136, 0.447574, 0.436924, 0.433034, 0.398…
224	Otolemur garnettii	['Eukaryota', 'Metazoa', 'Chordata', 'Craniata', 'Vertebrata', 'Euteleostomi', 'Mammalia', 'Eutheria', 'Euarchontoglires', 'Primates', 'Strepsirrhini', 'Lorisiformes', 'Galagidae', 'Otolemur']	XP_003799143.1	2335	[0.318242, 0.387226, 0.458154, 0.390993, 0.454136, 0.480142, 0.529623, 0.461924, 0.454136, 0.497853, 0.436924, 0.497853, 0.534167, 0.4292, 0.444081, 0.557691, 0.538167, 0.675549, 0.671169, 0.562014, 0.557691, 0.56648, 0.549308, 0.490133, 0.562014, 0.534167, 0.408655, 0.40511, 0.490133, 0.433034, 0.42561, 0.472492, 0.447574, 0.436924, 0.4292, 0.447574, 0.454136, 0.447574, 0.436924, 0.433034, 0.398…
225	Tupaia chinensis	['Eukaryota', 'Metazoa', 'Chordata', 'Craniata', 'Vertebrata', 'Euteleostomi', 'Mammalia', 'Eutheria', 'Euarchontoglires', 'Scandentia', 'Tupaiidae', 'Tupaia']	XP_006167611.1	2335	[0.318242, 0.387226, 0.458154, 0.390993, 0.454136, 0.480142, 0.529623, 0.461924, 0.454136, 0.497853, 0.436924, 0.497853, 0.534167, 0.4292, 0.444081, 0.557691, 0.538167, 0.675549, 0.671169, 0.562014, 0.557691, 0.56648, 0.549308, 0.490133, 0.562014, 0.534167, 0.408655, 0.40511, 0.490133, 0.433034, 0.42561, 0.472492, 0.447574, 0.436924, 0.4292, 0.447574, 0.454136, 0.447574, 0.436924, 0.433034, 0.398…
226	Camelus ferus	['Eukaryota', 'Metazoa', 'Chordata', 'Craniata', 'Vertebrata', 'Euteleostomi', 'Mammalia', 'Eutheria', 'Laurasiatheria', 'Artiodactyla', 'Tylopoda', 'Camelidae', 'Camelus']	XP_006185051.1	2335	[0.318242, 0.387226, 0.458154, 0.390993, 0.454136, 0.480142, 0.529623, 0.461924, 0.454136, 0.497853, 0.436924, 0.497853, 0.534167, 0.4292, 0.444081, 0.557691, 0.538167, 0.675549, 0.671169, 0.562014, 0.557691, 0.56648, 0.549308, 0.490133, 0.562014, 0.534167, 0.408655, 0.40511, 0.490133, 0.433034, 0.42561, 0.472492, 0.447574, 0.436924, 0.4292, 0.447574, 0.454136, 0.447574, 0.436924, 0.433034, 0.398…
227	Canis lupus familiaris	['Eukaryota', 'Metazoa', 'Chordata', 'Craniata', 'Vertebrata', 'Euteleostomi', 'Mammalia', 'Eutheria', 'Laurasiatheria', 'Carnivora', 'Caniformia', 'Canidae', 'Canis']	XP_854384.1	2335	[0.318242, 0.387226, 0.458154, 0.390993, 0.454136, 0.480142, 0.529623, 0.461924, 0.454136, 0.497853, 0.436924, 0.497853, 0.534167, 0.4292, 0.444081, 0.557691, 0.538167, 0.675549, 0.671169, 0.562014, 0.557691, 0.56648, 0.549308, 0.490133, 0.562014, 0.534167, 0.408655, 0.40511, 0.490133, 0.433034, 0.42561, 0.472492, 0.447574, 0.436924, 0.4292, 0.447574, 0.454136, 0.447574, 0.436924, 0.433034, 0.398…
228	Canis lupus dingo	['Eukaryota', 'Metazoa', 'Chordata', 'Craniata', 'Vertebrata', 'Euteleostomi', 'Mammalia', 'Eutheria', 'Laurasiatheria', 'Carnivora', 'Caniformia', 'Canidae', 'Canis']	XP_025331941.1	2335	[0.318242, 0.387226, 0.458154, 0.390993, 0.454136, 0.480142, 0.529623, 0.461924, 0.454136, 0.497853, 0.436924, 0.497853, 0.534167, 0.4292, 0.444081, 0.557691, 0.538167, 0.675549, 0.671169, 0.562014, 0.557691, 0.56648, 0.549308, 0.490133, 0.562014, 0.534167, 0.408655, 0.40511, 0.490133, 0.433034, 0.42561, 0.472492, 0.447574, 0.436924, 0.4292, 0.447574, 0.454136, 0.447574, 0.436924, 0.433034, 0.398…
229	Vulpes vulpes	['Eukaryota', 'Metazoa', 'Chordata', 'Craniata', 'Vertebrata', 'Euteleostomi', 'Mammalia', 'Eutheria', 'Laurasiatheria', 'Carnivora', 'Caniformia', 'Canidae', 'Vulpes']	XP_025872082.1	2335	[0.318242, 0.387226, 0.458154, 0.390993, 0.454136, 0.480142, 0.529623, 0.461924, 0.454136, 0.497853, 0.436924, 0.497853, 0.534167, 0.4292, 0.444081, 0.557691, 0.538167, 0.675549, 0.671169, 0.562014, 0.557691, 0.56648, 0.549308, 0.490133, 0.562014, 0.534167, 0.408655, 0.40511, 0.490133, 0.433034, 0.42561, 0.472492, 0.447574, 0.436924, 0.4292, 0.447574, 0.454136, 0.447574, 0.436924, 0.433034, 0.398…
230	Enhydra lutris kenyoni	['Eukaryota', 'Metazoa', 'Chordata', 'Craniata', 'Vertebrata', 'Euteleostomi', 'Mammalia', 'Eutheria', 'Laurasiatheria', 'Carnivora', 'Caniformia', 'Mustelidae', 'Lutrinae', 'Enhydra']	XP_022364845.1	2335	[0.318242, 0.387226, 0.458154, 0.390993, 0.454136, 0.480142, 0.529623, 0.461924, 0.454136, 0.497853, 0.436924, 0.497853, 0.534167, 0.4292, 0.444081, 0.557691, 0.538167, 0.675549, 0.671169, 0.562014, 0.557691, 0.56648, 0.549308, 0.490133, 0.562014, 0.534167, 0.408655, 0.40511, 0.490133, 0.433034, 0.42561, 0.472492, 0.447574, 0.436924, 0.4292, 0.447574, 0.454136, 0.447574, 0.436924, 0.433034, 0.398…
231	Mustela putorius furo	['Eukaryota', 'Metazoa', 'Chordata', 'Craniata', 'Vertebrata', 'Euteleostomi', 'Mammalia', 'Eutheria', 'Laurasiatheria', 'Carnivora', 'Caniformia', 'Mustelidae', 'Mustelinae', 'Mustela']	XP_004746926.1	2335	[0.318242, 0.387226, 0.458154, 0.390993, 0.454136, 0.480142, 0.529623, 0.461924, 0.454136, 0.497853, 0.436924, 0.497853, 0.534167, 0.4292, 0.444081, 0.557691, 0.538167, 0.675549, 0.671169, 0.562014, 0.557691, 0.56648, 0.549308, 0.490133, 0.562014, 0.534167, 0.408655, 0.40511, 0.490133, 0.433034, 0.42561, 0.472492, 0.447574, 0.436924, 0.4292, 0.447574, 0.454136, 0.447574, 0.436924, 0.433034, 0.398…
232	Mustela erminea	['Eukaryota', 'Metazoa', 'Chordata', 'Craniata', 'Vertebrata', 'Euteleostomi', 'Mammalia', 'Eutheria', 'Laurasiatheria', 'Carnivora', 'Caniformia', 'Mustelidae', 'Mustelinae', 'Mustela']	XP_032178930.1	2335	[0.318242, 0.387226, 0.458154, 0.390993, 0.454136, 0.480142, 0.529623, 0.461924, 0.454136, 0.497853, 0.436924, 0.497853, 0.534167, 0.4292, 0.444081, 0.557691, 0.538167, 0.675549, 0.671169, 0.562014, 0.557691, 0.56648, 0.549308, 0.490133, 0.562014, 0.534167, 0.408655, 0.40511, 0.490133, 0.433034, 0.42561, 0.472492, 0.447574, 0.436924, 0.4292, 0.447574, 0.454136, 0.447574, 0.436924, 0.433034, 0.398…
233	Odobenus rosmarus divergens	['Eukaryota', 'Metazoa', 'Chordata', 'Craniata', 'Vertebrata', 'Euteleostomi', 'Mammalia', 'Eutheria', 'Laurasiatheria', 'Carnivora', 'Caniformia', 'Odobenidae', 'Odobenus']	XP_004404167.1	2335	[0.318242, 0.387226, 0.458154, 0.390993, 0.454136, 0.480142, 0.529623, 0.461924, 0.454136, 0.497853, 0.436924, 0.497853, 0.534167, 0.4292, 0.444081, 0.557691, 0.538167, 0.675549, 0.671169, 0.562014, 0.557691, 0.56648, 0.549308, 0.490133, 0.562014, 0.534167, 0.408655, 0.40511, 0.490133, 0.433034, 0.42561, 0.472492, 0.447574, 0.436924, 0.4292, 0.447574, 0.454136, 0.447574, 0.436924, 0.433034, 0.398…
234	Callorhinus ursinus	['Eukaryota', 'Metazoa', 'Chordata', 'Craniata', 'Vertebrata', 'Euteleostomi', 'Mammalia', 'Eutheria', 'Laurasiatheria', 'Carnivora', 'Caniformia', 'Otariidae', 'Callorhinus']	XP_025706805.1	2335	[0.318242, 0.387226, 0.458154, 0.390993, 0.454136, 0.480142, 0.529623, 0.461924, 0.454136, 0.497853, 0.436924, 0.497853, 0.534167, 0.4292, 0.444081, 0.557691, 0.538167, 0.675549, 0.671169, 0.562014, 0.557691, 0.56648, 0.549308, 0.490133, 0.562014, 0.534167, 0.408655, 0.40511, 0.490133, 0.433034, 0.42561, 0.472492, 0.447574, 0.436924, 0.4292, 0.447574, 0.454136, 0.447574, 0.436924, 0.433034, 0.398…
235	Eumetopias jubatus	['Eukaryota', 'Metazoa', 'Chordata', 'Craniata', 'Vertebrata', 'Euteleostomi', 'Mammalia', 'Eutheria', 'Laurasiatheria', 'Carnivora', 'Caniformia', 'Otariidae', 'Eumetopias']	XP_027964839.1	2335	[0.318242, 0.387226, 0.458154, 0.390993, 0.454136, 0.480142, 0.529623, 0.461924, 0.454136, 0.497853, 0.436924, 0.497853, 0.534167, 0.4292, 0.444081, 0.557691, 0.538167, 0.675549, 0.671169, 0.562014, 0.557691, 0.56648, 0.549308, 0.490133, 0.562014, 0.534167, 0.408655, 0.40511, 0.490133, 0.433034, 0.42561, 0.472492, 0.447574, 0.436924, 0.4292, 0.447574, 0.454136, 0.447574, 0.436924, 0.433034, 0.398…
236	Zalophus californianus	['Eukaryota', 'Metazoa', 'Chordata', 'Craniata', 'Vertebrata', 'Euteleostomi', 'Mammalia', 'Eutheria', 'Laurasiatheria', 'Carnivora', 'Caniformia', 'Otariidae', 'Zalophus']	XP_027481565.1	2335	[0.318242, 0.387226, 0.458154, 0.390993, 0.454136, 0.480142, 0.529623, 0.461924, 0.454136, 0.497853, 0.436924, 0.497853, 0.534167, 0.4292, 0.444081, 0.557691, 0.538167, 0.675549, 0.671169, 0.562014, 0.557691, 0.56648, 0.549308, 0.490133, 0.562014, 0.534167, 0.408655, 0.40511, 0.490133, 0.433034, 0.42561, 0.472492, 0.447574, 0.436924, 0.4292, 0.447574, 0.454136, 0.447574, 0.436924, 0.433034, 0.398…
237	Leptonychotes weddellii	['Eukaryota', 'Metazoa', 'Chordata', 'Craniata', 'Vertebrata', 'Euteleostomi', 'Mammalia', 'Eutheria', 'Laurasiatheria', 'Carnivora', 'Caniformia', 'Phocidae', 'Leptonychotes']	XP_030892726.1	2275	[0.295083, 0.346032, 0.370445, 0.40511, 0.440853, 0.394753, 0.4292, 0.465241, 0.480142, 0.497853, 0.394753, 0.447574, 0.422041, 0.41194, 0.408655, 0.408655, 0.41194, 0.308712, 0.219301, 0.308712, 0.370445, 0.284882, 0.281712, 0.18812, 0.144935, 0.155435, 0.194234, 0.164327, 0.106997, 0.067594, 0.064632, 0.078022, 0.048328, 0.055536, 0.058088, 0.041405, 0.049374, 0.054297, 0.116183, 0.090864, 0.09…
238	Neomonachus schauinslandi	['Eukaryota', 'Metazoa', 'Chordata', 'Craniata', 'Vertebrata', 'Euteleostomi', 'Mammalia', 'Eutheria', 'Laurasiatheria', 'Carnivora', 'Caniformia', 'Phocidae', 'Neomonachus']	XP_021560175.1	2335	[0.318242, 0.387226, 0.458154, 0.390993, 0.454136, 0.480142, 0.529623, 0.461924, 0.454136, 0.497853, 0.436924, 0.497853, 0.534167, 0.4292, 0.444081, 0.557691, 0.538167, 0.675549, 0.671169, 0.562014, 0.557691, 0.56648, 0.549308, 0.490133, 0.562014, 0.534167, 0.408655, 0.40511, 0.490133, 0.433034, 0.42561, 0.472492, 0.447574, 0.436924, 0.4292, 0.447574, 0.454136, 0.447574, 0.436924, 0.433034, 0.398…
239	Phoca vitulina	['Eukaryota', 'Metazoa', 'Chordata', 'Craniata', 'Vertebrata', 'Euteleostomi', 'Mammalia', 'Eutheria', 'Laurasiatheria', 'Carnivora', 'Caniformia', 'Phocidae', 'Phoca']	XP_032284572.1	2335	[0.318242, 0.387226, 0.458154, 0.390993, 0.454136, 0.480142, 0.529623, 0.461924, 0.454136, 0.497853, 0.436924, 0.497853, 0.534167, 0.4292, 0.444081, 0.557691, 0.538167, 0.675549, 0.671169, 0.562014, 0.557691, 0.56648, 0.549308, 0.490133, 0.562014, 0.534167, 0.408655, 0.40511, 0.490133, 0.433034, 0.42561, 0.472492, 0.447574, 0.436924, 0.4292, 0.447574, 0.454136, 0.447574, 0.436924, 0.433034, 0.398…
240	Ailuropoda melanoleuca	['Eukaryota', 'Metazoa', 'Chordata', 'Craniata', 'Vertebrata', 'Euteleostomi', 'Mammalia', 'Eutheria', 'Laurasiatheria', 'Carnivora', 'Caniformia', 'Ursidae', 'Ailuropoda']	XP_002918084.1	2335	[0.318242, 0.387226, 0.458154, 0.390993, 0.454136, 0.480142, 0.529623, 0.461924, 0.454136, 0.497853, 0.436924, 0.497853, 0.534167, 0.4292, 0.444081, 0.557691, 0.538167, 0.675549, 0.671169, 0.562014, 0.557691, 0.56648, 0.549308, 0.490133, 0.562014, 0.534167, 0.408655, 0.40511, 0.490133, 0.433034, 0.42561, 0.472492, 0.447574, 0.436924, 0.4292, 0.447574, 0.454136, 0.447574, 0.436924, 0.433034, 0.398…
241	Ursus maritimus	['Eukaryota', 'Metazoa', 'Chordata', 'Craniata', 'Vertebrata', 'Euteleostomi', 'Mammalia', 'Eutheria', 'Laurasiatheria', 'Carnivora', 'Caniformia', 'Ursidae', 'Ursus']	XP_008693508.1	2330	[0.318242, 0.387226, 0.458154, 0.390993, 0.454136, 0.480142, 0.529623, 0.461924, 0.454136, 0.497853, 0.436924, 0.497853, 0.534167, 0.4292, 0.444081, 0.557691, 0.538167, 0.675549, 0.671169, 0.562014, 0.557691, 0.56648, 0.549308, 0.490133, 0.562014, 0.534167, 0.408655, 0.40511, 0.490133, 0.433034, 0.42561, 0.472492, 0.447574, 0.436924, 0.4292, 0.447574, 0.454136, 0.447574, 0.436924, 0.433034, 0.398…
242	Ursus arctos horribilis	['Eukaryota', 'Metazoa', 'Chordata', 'Craniata', 'Vertebrata', 'Euteleostomi', 'Mammalia', 'Eutheria', 'Laurasiatheria', 'Carnivora', 'Caniformia', 'Ursidae', 'Ursus']	XP_026373625.1	2335	[0.318242, 0.387226, 0.458154, 0.390993, 0.454136, 0.480142, 0.529623, 0.461924, 0.454136, 0.497853, 0.436924, 0.497853, 0.534167, 0.4292, 0.444081, 0.557691, 0.538167, 0.675549, 0.671169, 0.562014, 0.557691, 0.56648, 0.549308, 0.490133, 0.562014, 0.534167, 0.408655, 0.40511, 0.490133, 0.433034, 0.42561, 0.472492, 0.447574, 0.436924, 0.4292, 0.447574, 0.454136, 0.447574, 0.436924, 0.433034, 0.398…
243	Acinonyx jubatus	['Eukaryota', 'Metazoa', 'Chordata', 'Craniata', 'Vertebrata', 'Euteleostomi', 'Mammalia', 'Eutheria', 'Laurasiatheria', 'Carnivora', 'Feliformia', 'Felidae', 'Acinonychinae', 'Acinonyx']	XP_014936858.1	2335	[0.318242, 0.387226, 0.458154, 0.390993, 0.454136, 0.480142, 0.529623, 0.461924, 0.454136, 0.497853, 0.436924, 0.497853, 0.534167, 0.4292, 0.444081, 0.557691, 0.538167, 0.675549, 0.671169, 0.562014, 0.557691, 0.56648, 0.549308, 0.490133, 0.562014, 0.534167, 0.408655, 0.40511, 0.490133, 0.433034, 0.42561, 0.472492, 0.447574, 0.436924, 0.4292, 0.447574, 0.454136, 0.447574, 0.436924, 0.433034, 0.398…
244	Felis catus	['Eukaryota', 'Metazoa', 'Chordata', 'Craniata', 'Vertebrata', 'Euteleostomi', 'Mammalia', 'Eutheria', 'Laurasiatheria', 'Carnivora', 'Feliformia', 'Felidae', 'Felinae', 'Felis']	XP_003996468.1	2335	[0.318242, 0.387226, 0.458154, 0.390993, 0.454136, 0.480142, 0.529623, 0.461924, 0.454136, 0.497853, 0.436924, 0.497853, 0.534167, 0.4292, 0.444081, 0.557691, 0.538167, 0.675549, 0.671169, 0.562014, 0.557691, 0.56648, 0.549308, 0.490133, 0.562014, 0.534167, 0.408655, 0.40511, 0.490133, 0.433034, 0.42561, 0.472492, 0.447574, 0.436924, 0.4292, 0.447574, 0.454136, 0.447574, 0.436924, 0.433034, 0.398…
245	Lynx canadensis	['Eukaryota', 'Metazoa', 'Chordata', 'Craniata', 'Vertebrata', 'Euteleostomi', 'Mammalia', 'Eutheria', 'Laurasiatheria', 'Carnivora', 'Feliformia', 'Felidae', 'Felinae', 'Lynx']	XP_030150831.1	2335	[0.318242, 0.387226, 0.458154, 0.390993, 0.454136, 0.480142, 0.529623, 0.461924, 0.454136, 0.497853, 0.436924, 0.497853, 0.534167, 0.4292, 0.444081, 0.557691, 0.538167, 0.675549, 0.671169, 0.562014, 0.557691, 0.56648, 0.549308, 0.490133, 0.562014, 0.534167, 0.408655, 0.40511, 0.490133, 0.433034, 0.42561, 0.472492, 0.447574, 0.436924, 0.4292, 0.447574, 0.454136, 0.447574, 0.436924, 0.433034, 0.398…
246	Puma concolor	['Eukaryota', 'Metazoa', 'Chordata', 'Craniata', 'Vertebrata', 'Euteleostomi', 'Mammalia', 'Eutheria', 'Laurasiatheria', 'Carnivora', 'Feliformia', 'Felidae', 'Felinae', 'Puma']	XP_025771625.1	2335	[0.318242, 0.387226, 0.458154, 0.390993, 0.454136, 0.480142, 0.529623, 0.461924, 0.454136, 0.497853, 0.436924, 0.497853, 0.534167, 0.4292, 0.444081, 0.557691, 0.538167, 0.675549, 0.671169, 0.562014, 0.557691, 0.56648, 0.549308, 0.490133, 0.562014, 0.534167, 0.408655, 0.40511, 0.490133, 0.433034, 0.42561, 0.472492, 0.447574, 0.436924, 0.4292, 0.447574, 0.454136, 0.447574, 0.436924, 0.433034, 0.398…
247	Panthera tigris altaica	['Eukaryota', 'Metazoa', 'Chordata', 'Craniata', 'Vertebrata', 'Euteleostomi', 'Mammalia', 'Eutheria', 'Laurasiatheria', 'Carnivora', 'Feliformia', 'Felidae', 'Pantherinae', 'Panthera']	XP_007076177.1	2335	[0.318242, 0.387226, 0.458154, 0.390993, 0.454136, 0.480142, 0.529623, 0.461924, 0.454136, 0.497853, 0.436924, 0.497853, 0.534167, 0.4292, 0.444081, 0.557691, 0.538167, 0.675549, 0.671169, 0.562014, 0.557691, 0.56648, 0.549308, 0.490133, 0.562014, 0.534167, 0.408655, 0.40511, 0.490133, 0.433034, 0.42561, 0.472492, 0.447574, 0.436924, 0.4292, 0.447574, 0.454136, 0.447574, 0.436924, 0.433034, 0.398…
248	Panthera pardus	['Eukaryota', 'Metazoa', 'Chordata', 'Craniata', 'Vertebrata', 'Euteleostomi', 'Mammalia', 'Eutheria', 'Laurasiatheria', 'Carnivora', 'Feliformia', 'Felidae', 'Pantherinae', 'Panthera']	XP_019285153.1	2335	[0.318242, 0.387226, 0.458154, 0.390993, 0.454136, 0.480142, 0.529623, 0.461924, 0.454136, 0.497853, 0.436924, 0.497853, 0.534167, 0.4292, 0.444081, 0.557691, 0.538167, 0.675549, 0.671169, 0.562014, 0.557691, 0.56648, 0.549308, 0.490133, 0.562014, 0.534167, 0.408655, 0.40511, 0.490133, 0.433034, 0.42561, 0.472492, 0.447574, 0.436924, 0.4292, 0.447574, 0.454136, 0.447574, 0.436924, 0.433034, 0.398…
249	Suricata suricatta	['Eukaryota', 'Metazoa', 'Chordata', 'Craniata', 'Vertebrata', 'Euteleostomi', 'Mammalia', 'Eutheria', 'Laurasiatheria', 'Carnivora', 'Feliformia', 'Herpestidae', 'Suricata']	XP_029783362.1	2335	[0.318242, 0.387226, 0.458154, 0.390993, 0.454136, 0.480142, 0.529623, 0.461924, 0.454136, 0.497853, 0.436924, 0.497853, 0.534167, 0.4292, 0.444081, 0.557691, 0.538167, 0.675549, 0.671169, 0.562014, 0.557691, 0.56648, 0.549308, 0.490133, 0.562014, 0.534167, 0.408655, 0.40511, 0.490133, 0.433034, 0.42561, 0.472492, 0.447574, 0.436924, 0.4292, 0.447574, 0.454136, 0.447574, 0.436924, 0.433034, 0.398…
250	Balaenoptera acutorostrata scammoni	['Eukaryota', 'Metazoa', 'Chordata', 'Craniata', 'Vertebrata', 'Euteleostomi', 'Mammalia', 'Eutheria', 'Laurasiatheria', 'Cetartiodactyla', 'Cetacea', 'Mysticeti', 'Balaenopteridae', 'Balaenoptera']	XP_007183861.1	2335	[0.318242, 0.387226, 0.458154, 0.390993, 0.454136, 0.480142, 0.529623, 0.461924, 0.454136, 0.497853, 0.436924, 0.497853, 0.534167, 0.4292, 0.444081, 0.557691, 0.538167, 0.675549, 0.671169, 0.562014, 0.557691, 0.56648, 0.549308, 0.490133, 0.562014, 0.534167, 0.408655, 0.40511, 0.490133, 0.433034, 0.42561, 0.472492, 0.447574, 0.436924, 0.4292, 0.447574, 0.454136, 0.447574, 0.436924, 0.433034, 0.398…
251	Globicephala melas	['Eukaryota', 'Metazoa', 'Chordata', 'Craniata', 'Vertebrata', 'Euteleostomi', 'Mammalia', 'Eutheria', 'Laurasiatheria', 'Cetartiodactyla', 'Cetacea', 'Odontoceti', 'Delphinidae', 'Globicephala']	XP_030717713.1	2335	[0.318242, 0.387226, 0.458154, 0.390993, 0.454136, 0.480142, 0.529623, 0.461924, 0.454136, 0.497853, 0.436924, 0.497853, 0.534167, 0.4292, 0.444081, 0.557691, 0.538167, 0.675549, 0.671169, 0.562014, 0.557691, 0.56648, 0.549308, 0.490133, 0.562014, 0.534167, 0.408655, 0.40511, 0.490133, 0.433034, 0.42561, 0.472492, 0.447574, 0.436924, 0.4292, 0.447574, 0.454136, 0.447574, 0.436924, 0.433034, 0.398…
252	Lagenorhynchus obliquidens	['Eukaryota', 'Metazoa', 'Chordata', 'Craniata', 'Vertebrata', 'Euteleostomi', 'Mammalia', 'Eutheria', 'Laurasiatheria', 'Cetartiodactyla', 'Cetacea', 'Odontoceti', 'Delphinidae', 'Lagenorhynchus']	XP_026986398.1	2335	[0.318242, 0.387226, 0.458154, 0.390993, 0.454136, 0.480142, 0.529623, 0.461924, 0.454136, 0.497853, 0.436924, 0.497853, 0.534167, 0.4292, 0.444081, 0.557691, 0.538167, 0.675549, 0.671169, 0.562014, 0.557691, 0.56648, 0.549308, 0.490133, 0.562014, 0.534167, 0.408655, 0.40511, 0.490133, 0.433034, 0.42561, 0.472492, 0.447574, 0.436924, 0.4292, 0.447574, 0.454136, 0.447574, 0.436924, 0.433034, 0.398…
253	Orcinus orca	['Eukaryota', 'Metazoa', 'Chordata', 'Craniata', 'Vertebrata', 'Euteleostomi', 'Mammalia', 'Eutheria', 'Laurasiatheria', 'Cetartiodactyla', 'Cetacea', 'Odontoceti', 'Delphinidae', 'Orcinus']	XP_004267111.1	2335	[0.318242, 0.387226, 0.458154, 0.390993, 0.454136, 0.480142, 0.529623, 0.461924, 0.454136, 0.497853, 0.436924, 0.497853, 0.534167, 0.4292, 0.444081, 0.557691, 0.538167, 0.675549, 0.671169, 0.562014, 0.557691, 0.56648, 0.549308, 0.490133, 0.562014, 0.534167, 0.408655, 0.40511, 0.490133, 0.433034, 0.42561, 0.472492, 0.447574, 0.436924, 0.4292, 0.447574, 0.454136, 0.447574, 0.436924, 0.433034, 0.398…
254	Tursiops truncatus	['Eukaryota', 'Metazoa', 'Chordata', 'Craniata', 'Vertebrata', 'Euteleostomi', 'Mammalia', 'Eutheria', 'Laurasiatheria', 'Cetartiodactyla', 'Cetacea', 'Odontoceti', 'Delphinidae', 'Tursiops']	XP_019782482.1	2335	[0.318242, 0.387226, 0.458154, 0.390993, 0.454136, 0.480142, 0.529623, 0.461924, 0.454136, 0.497853, 0.436924, 0.497853, 0.534167, 0.4292, 0.444081, 0.557691, 0.538167, 0.675549, 0.671169, 0.562014, 0.557691, 0.56648, 0.549308, 0.490133, 0.562014, 0.534167, 0.408655, 0.40511, 0.490133, 0.433034, 0.42561, 0.472492, 0.447574, 0.436924, 0.4292, 0.447574, 0.454136, 0.447574, 0.436924, 0.433034, 0.398…
255	Lipotes vexillifer	['Eukaryota', 'Metazoa', 'Chordata', 'Craniata', 'Vertebrata', 'Euteleostomi', 'Mammalia', 'Eutheria', 'Laurasiatheria', 'Cetartiodactyla', 'Cetacea', 'Odontoceti', 'Lipotidae', 'Lipotes']	XP_007454276.1	2335	[0.318242, 0.387226, 0.458154, 0.390993, 0.454136, 0.480142, 0.529623, 0.461924, 0.454136, 0.497853, 0.436924, 0.497853, 0.534167, 0.4292, 0.444081, 0.557691, 0.538167, 0.675549, 0.671169, 0.562014, 0.557691, 0.56648, 0.549308, 0.490133, 0.562014, 0.534167, 0.408655, 0.40511, 0.490133, 0.433034, 0.42561, 0.472492, 0.447574, 0.436924, 0.4292, 0.447574, 0.454136, 0.447574, 0.436924, 0.433034, 0.398…
256	Delphinapterus leucas	['Eukaryota', 'Metazoa', 'Chordata', 'Craniata', 'Vertebrata', 'Euteleostomi', 'Mammalia', 'Eutheria', 'Laurasiatheria', 'Cetartiodactyla', 'Cetacea', 'Odontoceti', 'Monodontidae', 'Delphinapterus']	XP_022451096.1	2335	[0.318242, 0.387226, 0.458154, 0.390993, 0.454136, 0.480142, 0.529623, 0.461924, 0.454136, 0.497853, 0.436924, 0.497853, 0.534167, 0.4292, 0.444081, 0.557691, 0.538167, 0.675549, 0.671169, 0.562014, 0.557691, 0.56648, 0.549308, 0.490133, 0.562014, 0.534167, 0.408655, 0.40511, 0.490133, 0.433034, 0.42561, 0.472492, 0.447574, 0.436924, 0.4292, 0.447574, 0.454136, 0.447574, 0.436924, 0.433034, 0.398…
257	Monodon monoceros	['Eukaryota', 'Metazoa', 'Chordata', 'Craniata', 'Vertebrata', 'Euteleostomi', 'Mammalia', 'Eutheria', 'Laurasiatheria', 'Cetartiodactyla', 'Cetacea', 'Odontoceti', 'Monodontidae', 'Monodon']	XP_029066931.1	2335	[0.318242, 0.387226, 0.458154, 0.390993, 0.454136, 0.480142, 0.529623, 0.461924, 0.454136, 0.497853, 0.436924, 0.497853, 0.534167, 0.4292, 0.444081, 0.557691, 0.538167, 0.675549, 0.671169, 0.562014, 0.557691, 0.56648, 0.549308, 0.490133, 0.562014, 0.534167, 0.408655, 0.40511, 0.490133, 0.433034, 0.42561, 0.472492, 0.447574, 0.436924, 0.4292, 0.447574, 0.454136, 0.447574, 0.436924, 0.433034, 0.398…
258	Neophocaena asiaeorientalis asiaeorientalis	['Eukaryota', 'Metazoa', 'Chordata', 'Craniata', 'Vertebrata', 'Euteleostomi', 'Mammalia', 'Eutheria', 'Laurasiatheria', 'Cetartiodactyla', 'Cetacea', 'Odontoceti', 'Phocoenidae', 'Neophocaena']	XP_024591389.1	2335	[0.318242, 0.387226, 0.458154, 0.390993, 0.454136, 0.480142, 0.529623, 0.461924, 0.454136, 0.497853, 0.436924, 0.497853, 0.534167, 0.4292, 0.444081, 0.557691, 0.538167, 0.675549, 0.671169, 0.562014, 0.557691, 0.56648, 0.549308, 0.490133, 0.562014, 0.534167, 0.408655, 0.40511, 0.490133, 0.433034, 0.42561, 0.472492, 0.447574, 0.436924, 0.4292, 0.447574, 0.454136, 0.447574, 0.436924, 0.433034, 0.398…
259	Bison bison bison	['Eukaryota', 'Metazoa', 'Chordata', 'Craniata', 'Vertebrata', 'Euteleostomi', 'Mammalia', 'Eutheria', 'Laurasiatheria', 'Cetartiodactyla', 'Ruminantia', 'Pecora', 'Bovidae', 'Bovinae', 'Bison']	XP_010859639.1	2335	[0.318242, 0.387226, 0.458154, 0.390993, 0.454136, 0.480142, 0.529623, 0.461924, 0.454136, 0.497853, 0.436924, 0.497853, 0.534167, 0.4292, 0.444081, 0.557691, 0.538167, 0.675549, 0.671169, 0.562014, 0.557691, 0.56648, 0.549308, 0.490133, 0.562014, 0.534167, 0.408655, 0.40511, 0.490133, 0.433034, 0.42561, 0.472492, 0.447574, 0.436924, 0.4292, 0.447574, 0.454136, 0.447574, 0.436924, 0.433034, 0.398…
260	Bos taurus	['Eukaryota', 'Metazoa', 'Chordata', 'Craniata', 'Vertebrata', 'Euteleostomi', 'Mammalia', 'Eutheria', 'Laurasiatheria', 'Cetartiodactyla', 'Ruminantia', 'Pecora', 'Bovidae', 'Bovinae', 'Bos']	NP_001099108.1	2335	[0.318242, 0.387226, 0.458154, 0.390993, 0.454136, 0.480142, 0.529623, 0.461924, 0.454136, 0.497853, 0.436924, 0.497853, 0.534167, 0.4292, 0.444081, 0.557691, 0.538167, 0.675549, 0.671169, 0.562014, 0.557691, 0.56648, 0.549308, 0.490133, 0.562014, 0.534167, 0.408655, 0.40511, 0.490133, 0.433034, 0.42561, 0.472492, 0.447574, 0.436924, 0.4292, 0.447574, 0.454136, 0.447574, 0.436924, 0.433034, 0.398…
261	Bos mutus	['Eukaryota', 'Metazoa', 'Chordata', 'Craniata', 'Vertebrata', 'Euteleostomi', 'Mammalia', 'Eutheria', 'Laurasiatheria', 'Cetartiodactyla', 'Ruminantia', 'Pecora', 'Bovidae', 'Bovinae', 'Bos']	XP_005888302.1	2335	[0.318242, 0.387226, 0.458154, 0.390993, 0.454136, 0.480142, 0.529623, 0.461924, 0.454136, 0.497853, 0.436924, 0.497853, 0.534167, 0.4292, 0.444081, 0.557691, 0.538167, 0.675549, 0.671169, 0.562014, 0.557691, 0.56648, 0.549308, 0.490133, 0.562014, 0.534167, 0.408655, 0.40511, 0.490133, 0.433034, 0.42561, 0.472492, 0.447574, 0.436924, 0.4292, 0.447574, 0.454136, 0.447574, 0.436924, 0.433034, 0.398…
262	Bos indicus	['Eukaryota', 'Metazoa', 'Chordata', 'Craniata', 'Vertebrata', 'Euteleostomi', 'Mammalia', 'Eutheria', 'Laurasiatheria', 'Cetartiodactyla', 'Ruminantia', 'Pecora', 'Bovidae', 'Bovinae', 'Bos']	XP_019836304.1	2335	[0.318242, 0.387226, 0.458154, 0.390993, 0.454136, 0.480142, 0.529623, 0.461924, 0.454136, 0.497853, 0.436924, 0.497853, 0.534167, 0.4292, 0.444081, 0.557691, 0.538167, 0.675549, 0.671169, 0.562014, 0.557691, 0.56648, 0.549308, 0.490133, 0.562014, 0.534167, 0.408655, 0.40511, 0.490133, 0.433034, 0.42561, 0.472492, 0.447574, 0.436924, 0.4292, 0.447574, 0.454136, 0.447574, 0.436924, 0.433034, 0.398…
263	Bos indicus x Bos taurus	['Eukaryota', 'Metazoa', 'Chordata', 'Craniata', 'Vertebrata', 'Euteleostomi', 'Mammalia', 'Eutheria', 'Laurasiatheria', 'Cetartiodactyla', 'Ruminantia', 'Pecora', 'Bovidae', 'Bovinae', 'Bos', 'Bos hybrids']	XP_027375209.1	2335	[0.318242, 0.387226, 0.458154, 0.390993, 0.454136, 0.480142, 0.529623, 0.461924, 0.454136, 0.497853, 0.436924, 0.497853, 0.534167, 0.4292, 0.444081, 0.557691, 0.538167, 0.675549, 0.671169, 0.562014, 0.557691, 0.56648, 0.549308, 0.490133, 0.562014, 0.534167, 0.408655, 0.40511, 0.490133, 0.433034, 0.42561, 0.472492, 0.447574, 0.436924, 0.4292, 0.447574, 0.454136, 0.447574, 0.436924, 0.433034, 0.398…
264	Bubalus bubalis	['Eukaryota', 'Metazoa', 'Chordata', 'Craniata', 'Vertebrata', 'Euteleostomi', 'Mammalia', 'Eutheria', 'Laurasiatheria', 'Cetartiodactyla', 'Ruminantia', 'Pecora', 'Bovidae', 'Bovinae', 'Bubalus']	XP_006079827.1	2335	[0.318242, 0.387226, 0.458154, 0.390993, 0.454136, 0.480142, 0.529623, 0.461924, 0.454136, 0.497853, 0.436924, 0.497853, 0.534167, 0.4292, 0.444081, 0.557691, 0.538167, 0.675549, 0.671169, 0.562014, 0.557691, 0.56648, 0.549308, 0.490133, 0.562014, 0.534167, 0.408655, 0.40511, 0.490133, 0.433034, 0.42561, 0.472492, 0.447574, 0.436924, 0.4292, 0.447574, 0.454136, 0.447574, 0.436924, 0.433034, 0.398…
265	Capra hircus	['Eukaryota', 'Metazoa', 'Chordata', 'Craniata', 'Vertebrata', 'Euteleostomi', 'Mammalia', 'Eutheria', 'Laurasiatheria', 'Cetartiodactyla', 'Ruminantia', 'Pecora', 'Bovidae', 'Caprinae', 'Capra']	XP_005693370.1	2335	[0.318242, 0.387226, 0.458154, 0.390993, 0.454136, 0.480142, 0.529623, 0.461924, 0.454136, 0.497853, 0.436924, 0.497853, 0.534167, 0.4292, 0.444081, 0.557691, 0.538167, 0.675549, 0.671169, 0.562014, 0.557691, 0.56648, 0.549308, 0.490133, 0.562014, 0.534167, 0.408655, 0.40511, 0.490133, 0.433034, 0.42561, 0.472492, 0.447574, 0.436924, 0.4292, 0.447574, 0.454136, 0.447574, 0.436924, 0.433034, 0.398…
266	Ovis aries	['Eukaryota', 'Metazoa', 'Chordata', 'Craniata', 'Vertebrata', 'Euteleostomi', 'Mammalia', 'Eutheria', 'Laurasiatheria', 'Cetartiodactyla', 'Ruminantia', 'Pecora', 'Bovidae', 'Caprinae', 'Ovis']	XP_004012594.1	2335	[0.318242, 0.387226, 0.458154, 0.390993, 0.454136, 0.480142, 0.529623, 0.461924, 0.454136, 0.497853, 0.436924, 0.497853, 0.534167, 0.4292, 0.444081, 0.557691, 0.538167, 0.675549, 0.671169, 0.562014, 0.557691, 0.56648, 0.549308, 0.490133, 0.562014, 0.534167, 0.408655, 0.40511, 0.490133, 0.433034, 0.42561, 0.472492, 0.447574, 0.436924, 0.4292, 0.447574, 0.454136, 0.447574, 0.436924, 0.433034, 0.398…
267	Odocoileus virginianus texanus	['Eukaryota', 'Metazoa', 'Chordata', 'Craniata', 'Vertebrata', 'Euteleostomi', 'Mammalia', 'Eutheria', 'Laurasiatheria', 'Cetartiodactyla', 'Ruminantia', 'Pecora', 'Cervidae', 'Odocoileinae', 'Odocoileus']	XP_020765473.1	2335	[0.318242, 0.387226, 0.458154, 0.390993, 0.454136, 0.480142, 0.529623, 0.461924, 0.454136, 0.497853, 0.436924, 0.497853, 0.534167, 0.4292, 0.444081, 0.557691, 0.538167, 0.675549, 0.671169, 0.562014, 0.557691, 0.56648, 0.549308, 0.490133, 0.562014, 0.534167, 0.408655, 0.40511, 0.490133, 0.433034, 0.42561, 0.472492, 0.447574, 0.436924, 0.4292, 0.447574, 0.454136, 0.447574, 0.436924, 0.433034, 0.398…
268	Sus scrofa	['Eukaryota', 'Metazoa', 'Chordata', 'Craniata', 'Vertebrata', 'Euteleostomi', 'Mammalia', 'Eutheria', 'Laurasiatheria', 'Cetartiodactyla', 'Suina', 'Suidae', 'Sus']	XP_020923227.1	2335	[0.318242, 0.387226, 0.458154, 0.390993, 0.454136, 0.480142, 0.529623, 0.461924, 0.454136, 0.497853, 0.436924, 0.497853, 0.534167, 0.4292, 0.444081, 0.557691, 0.538167, 0.675549, 0.671169, 0.562014, 0.557691, 0.56648, 0.549308, 0.490133, 0.562014, 0.534167, 0.408655, 0.40511, 0.490133, 0.433034, 0.42561, 0.472492, 0.447574, 0.436924, 0.4292, 0.447574, 0.454136, 0.447574, 0.436924, 0.433034, 0.398…
269	Camelus bactrianus	['Eukaryota', 'Metazoa', 'Chordata', 'Craniata', 'Vertebrata', 'Euteleostomi', 'Mammalia', 'Eutheria', 'Laurasiatheria', 'Cetartiodactyla', 'Tylopoda', 'Camelidae', 'Camelus']	XP_010956502.1	2335	[0.318242, 0.387226, 0.458154, 0.390993, 0.454136, 0.480142, 0.529623, 0.461924, 0.454136, 0.497853, 0.436924, 0.497853, 0.534167, 0.4292, 0.444081, 0.557691, 0.538167, 0.675549, 0.671169, 0.562014, 0.557691, 0.56648, 0.549308, 0.490133, 0.562014, 0.534167, 0.408655, 0.40511, 0.490133, 0.433034, 0.42561, 0.472492, 0.447574, 0.436924, 0.4292, 0.447574, 0.454136, 0.447574, 0.436924, 0.433034, 0.398…
270	Camelus dromedarius	['Eukaryota', 'Metazoa', 'Chordata', 'Craniata', 'Vertebrata', 'Euteleostomi', 'Mammalia', 'Eutheria', 'Laurasiatheria', 'Cetartiodactyla', 'Tylopoda', 'Camelidae', 'Camelus']	XP_031324387.1	2335	[0.318242, 0.387226, 0.458154, 0.390993, 0.454136, 0.480142, 0.529623, 0.461924, 0.454136, 0.497853, 0.436924, 0.497853, 0.534167, 0.4292, 0.444081, 0.557691, 0.538167, 0.675549, 0.671169, 0.562014, 0.557691, 0.56648, 0.549308, 0.490133, 0.562014, 0.534167, 0.408655, 0.40511, 0.490133, 0.433034, 0.42561, 0.472492, 0.447574, 0.436924, 0.4292, 0.447574, 0.454136, 0.447574, 0.436924, 0.433034, 0.398…
271	Vicugna pacos	['Eukaryota', 'Metazoa', 'Chordata', 'Craniata', 'Vertebrata', 'Euteleostomi', 'Mammalia', 'Eutheria', 'Laurasiatheria', 'Cetartiodactyla', 'Tylopoda', 'Camelidae', 'Vicugna']	XP_031541729.1	2301	[0.318242, 0.387226, 0.458154, 0.390993, 0.454136, 0.480142, 0.529623, 0.461924, 0.454136, 0.497853, 0.436924, 0.497853, 0.534167, 0.4292, 0.444081, 0.557691, 0.538167, 0.675549, 0.671169, 0.562014, 0.557691, 0.56648, 0.549308, 0.490133, 0.562014, 0.534167, 0.408655, 0.40511, 0.490133, 0.433034, 0.42561, 0.472492, 0.447574, 0.436924, 0.4292, 0.447574, 0.454136, 0.447574, 0.436924, 0.433034, 0.398…
272	Pteropus alecto	['Eukaryota', 'Metazoa', 'Chordata', 'Craniata', 'Vertebrata', 'Euteleostomi', 'Mammalia', 'Eutheria', 'Laurasiatheria', 'Chiroptera', 'Megachiroptera', 'Pteropodidae', 'Pteropodinae', 'Pteropus']	XP_006925127.1	2335	[0.318242, 0.387226, 0.458154, 0.390993, 0.454136, 0.480142, 0.529623, 0.461924, 0.454136, 0.497853, 0.436924, 0.497853, 0.534167, 0.4292, 0.444081, 0.557691, 0.538167, 0.675549, 0.671169, 0.562014, 0.557691, 0.56648, 0.549308, 0.490133, 0.562014, 0.534167, 0.408655, 0.40511, 0.490133, 0.433034, 0.42561, 0.472492, 0.447574, 0.436924, 0.4292, 0.447574, 0.454136, 0.447574, 0.436924, 0.433034, 0.398…
273	Pteropus vampyrus	['Eukaryota', 'Metazoa', 'Chordata', 'Craniata', 'Vertebrata', 'Euteleostomi', 'Mammalia', 'Eutheria', 'Laurasiatheria', 'Chiroptera', 'Megachiroptera', 'Pteropodidae', 'Pteropodinae', 'Pteropus']	XP_011358180.1	2335	[0.318242, 0.387226, 0.458154, 0.390993, 0.454136, 0.480142, 0.529623, 0.461924, 0.454136, 0.497853, 0.436924, 0.497853, 0.534167, 0.4292, 0.444081, 0.557691, 0.538167, 0.675549, 0.671169, 0.562014, 0.557691, 0.56648, 0.549308, 0.490133, 0.562014, 0.534167, 0.408655, 0.40511, 0.490133, 0.433034, 0.42561, 0.472492, 0.447574, 0.436924, 0.4292, 0.447574, 0.454136, 0.447574, 0.436924, 0.433034, 0.398…
274	Rousettus aegyptiacus	['Eukaryota', 'Metazoa', 'Chordata', 'Craniata', 'Vertebrata', 'Euteleostomi', 'Mammalia', 'Eutheria', 'Laurasiatheria', 'Chiroptera', 'Megachiroptera', 'Pteropodidae', 'Pteropodinae', 'Rousettus']	XP_015994417.1	2335	[0.318242, 0.387226, 0.458154, 0.390993, 0.454136, 0.480142, 0.529623, 0.461924, 0.454136, 0.497853, 0.436924, 0.497853, 0.534167, 0.4292, 0.444081, 0.557691, 0.538167, 0.675549, 0.671169, 0.562014, 0.557691, 0.56648, 0.549308, 0.490133, 0.562014, 0.534167, 0.408655, 0.40511, 0.490133, 0.433034, 0.42561, 0.472492, 0.447574, 0.436924, 0.4292, 0.447574, 0.454136, 0.447574, 0.436924, 0.433034, 0.398…
275	Hipposideros armiger	['Eukaryota', 'Metazoa', 'Chordata', 'Craniata', 'Vertebrata', 'Euteleostomi', 'Mammalia', 'Eutheria', 'Laurasiatheria', 'Chiroptera', 'Microchiroptera', 'Hipposideridae', 'Hipposideros']	XP_019505998.1	2335	[0.318242, 0.387226, 0.458154, 0.390993, 0.454136, 0.480142, 0.529623, 0.461924, 0.454136, 0.497853, 0.436924, 0.497853, 0.534167, 0.4292, 0.444081, 0.557691, 0.538167, 0.675549, 0.671169, 0.562014, 0.557691, 0.56648, 0.549308, 0.490133, 0.562014, 0.534167, 0.408655, 0.40511, 0.490133, 0.433034, 0.42561, 0.472492, 0.447574, 0.436924, 0.4292, 0.447574, 0.454136, 0.447574, 0.436924, 0.433034, 0.398…
276	Desmodus rotundus	['Eukaryota', 'Metazoa', 'Chordata', 'Craniata', 'Vertebrata', 'Euteleostomi', 'Mammalia', 'Eutheria', 'Laurasiatheria', 'Chiroptera', 'Microchiroptera', 'Phyllostomidae', 'Desmodontinae', 'Desmodus']	XP_024420421.1	2335	[0.318242, 0.387226, 0.458154, 0.390993, 0.454136, 0.480142, 0.529623, 0.461924, 0.454136, 0.497853, 0.436924, 0.497853, 0.534167, 0.4292, 0.444081, 0.557691, 0.538167, 0.675549, 0.671169, 0.562014, 0.557691, 0.56648, 0.549308, 0.490133, 0.562014, 0.534167, 0.408655, 0.40511, 0.490133, 0.433034, 0.42561, 0.472492, 0.447574, 0.436924, 0.4292, 0.447574, 0.454136, 0.447574, 0.436924, 0.433034, 0.398…
277	Phyllostomus discolor	['Eukaryota', 'Metazoa', 'Chordata', 'Craniata', 'Vertebrata', 'Euteleostomi', 'Mammalia', 'Eutheria', 'Laurasiatheria', 'Chiroptera', 'Microchiroptera', 'Phyllostomidae', 'Phyllostominae', 'Phyllostomus']	XP_028375159.1	2335	[0.318242, 0.387226, 0.458154, 0.390993, 0.454136, 0.480142, 0.529623, 0.461924, 0.454136, 0.497853, 0.436924, 0.497853, 0.534167, 0.4292, 0.444081, 0.557691, 0.538167, 0.675549, 0.671169, 0.562014, 0.557691, 0.56648, 0.549308, 0.490133, 0.562014, 0.534167, 0.408655, 0.40511, 0.490133, 0.433034, 0.42561, 0.472492, 0.447574, 0.436924, 0.4292, 0.447574, 0.454136, 0.447574, 0.436924, 0.433034, 0.398…
278	Eptesicus fuscus	['Eukaryota', 'Metazoa', 'Chordata', 'Craniata', 'Vertebrata', 'Euteleostomi', 'Mammalia', 'Eutheria', 'Laurasiatheria', 'Chiroptera', 'Microchiroptera', 'Vespertilionidae', 'Eptesicus']	XP_008146101.1	2335	[0.318242, 0.387226, 0.458154, 0.390993, 0.454136, 0.480142, 0.529623, 0.461924, 0.454136, 0.497853, 0.436924, 0.497853, 0.534167, 0.4292, 0.444081, 0.557691, 0.538167, 0.675549, 0.671169, 0.562014, 0.557691, 0.56648, 0.549308, 0.490133, 0.562014, 0.534167, 0.408655, 0.40511, 0.490133, 0.433034, 0.42561, 0.472492, 0.447574, 0.436924, 0.4292, 0.447574, 0.454136, 0.447574, 0.436924, 0.433034, 0.398…
279	Miniopterus natalensis	['Eukaryota', 'Metazoa', 'Chordata', 'Craniata', 'Vertebrata', 'Euteleostomi', 'Mammalia', 'Eutheria', 'Laurasiatheria', 'Chiroptera', 'Microchiroptera', 'Vespertilionidae', 'Miniopterinae', 'Miniopterus']	XP_016066609.1	2335	[0.318242, 0.387226, 0.458154, 0.390993, 0.454136, 0.480142, 0.529623, 0.461924, 0.454136, 0.497853, 0.436924, 0.497853, 0.534167, 0.4292, 0.444081, 0.557691, 0.538167, 0.675549, 0.671169, 0.562014, 0.557691, 0.56648, 0.549308, 0.490133, 0.562014, 0.534167, 0.408655, 0.40511, 0.490133, 0.433034, 0.42561, 0.472492, 0.447574, 0.436924, 0.4292, 0.447574, 0.454136, 0.447574, 0.436924, 0.433034, 0.398…
280	Myotis brandtii	['Eukaryota', 'Metazoa', 'Chordata', 'Craniata', 'Vertebrata', 'Euteleostomi', 'Mammalia', 'Eutheria', 'Laurasiatheria', 'Chiroptera', 'Microchiroptera', 'Vespertilionidae', 'Myotis']	XP_005858380.1	2335	[0.318242, 0.387226, 0.458154, 0.390993, 0.454136, 0.480142, 0.529623, 0.461924, 0.454136, 0.497853, 0.436924, 0.497853, 0.534167, 0.4292, 0.444081, 0.557691, 0.538167, 0.675549, 0.671169, 0.562014, 0.557691, 0.56648, 0.549308, 0.490133, 0.562014, 0.534167, 0.408655, 0.40511, 0.490133, 0.433034, 0.42561, 0.472492, 0.447574, 0.436924, 0.4292, 0.447574, 0.454136, 0.447574, 0.436924, 0.433034, 0.398…
281	Myotis lucifugus	['Eukaryota', 'Metazoa', 'Chordata', 'Craniata', 'Vertebrata', 'Euteleostomi', 'Mammalia', 'Eutheria', 'Laurasiatheria', 'Chiroptera', 'Microchiroptera', 'Vespertilionidae', 'Myotis']	XP_006099243.1	2335	[0.318242, 0.387226, 0.458154, 0.390993, 0.454136, 0.480142, 0.529623, 0.461924, 0.454136, 0.497853, 0.436924, 0.497853, 0.534167, 0.4292, 0.444081, 0.557691, 0.538167, 0.675549, 0.671169, 0.562014, 0.557691, 0.56648, 0.549308, 0.490133, 0.562014, 0.534167, 0.408655, 0.40511, 0.490133, 0.433034, 0.42561, 0.472492, 0.447574, 0.436924, 0.4292, 0.447574, 0.454136, 0.447574, 0.436924, 0.433034, 0.398…
282	Myotis davidii	['Eukaryota', 'Metazoa', 'Chordata', 'Craniata', 'Vertebrata', 'Euteleostomi', 'Mammalia', 'Eutheria', 'Laurasiatheria', 'Chiroptera', 'Microchiroptera', 'Vespertilionidae', 'Myotis']	XP_006768154.1	2335	[0.318242, 0.387226, 0.458154, 0.390993, 0.454136, 0.480142, 0.529623, 0.461924, 0.454136, 0.497853, 0.436924, 0.497853, 0.534167, 0.4292, 0.444081, 0.557691, 0.538167, 0.675549, 0.671169, 0.562014, 0.557691, 0.56648, 0.549308, 0.490133, 0.562014, 0.534167, 0.408655, 0.40511, 0.490133, 0.433034, 0.42561, 0.472492, 0.447574, 0.436924, 0.4292, 0.447574, 0.454136, 0.447574, 0.436924, 0.433034, 0.398…
283	Erinaceus europaeus	['Eukaryota', 'Metazoa', 'Chordata', 'Craniata', 'Vertebrata', 'Euteleostomi', 'Mammalia', 'Eutheria', 'Laurasiatheria', 'Insectivora', 'Erinaceidae', 'Erinaceinae', 'Erinaceus']	XP_007520468.1	2335	[0.318242, 0.387226, 0.458154, 0.390993, 0.454136, 0.480142, 0.529623, 0.461924, 0.454136, 0.497853, 0.436924, 0.497853, 0.534167, 0.4292, 0.444081, 0.557691, 0.538167, 0.675549, 0.671169, 0.562014, 0.557691, 0.56648, 0.549308, 0.490133, 0.562014, 0.534167, 0.408655, 0.40511, 0.490133, 0.433034, 0.42561, 0.472492, 0.447574, 0.436924, 0.4292, 0.447574, 0.454136, 0.447574, 0.436924, 0.433034, 0.398…
284	Sorex araneus	['Eukaryota', 'Metazoa', 'Chordata', 'Craniata', 'Vertebrata', 'Euteleostomi', 'Mammalia', 'Eutheria', 'Laurasiatheria', 'Insectivora', 'Soricidae', 'Soricinae', 'Sorex']	XP_004605037.1	2335	[0.318242, 0.387226, 0.458154, 0.390993, 0.454136, 0.480142, 0.529623, 0.461924, 0.454136, 0.497853, 0.436924, 0.497853, 0.534167, 0.4292, 0.444081, 0.557691, 0.538167, 0.675549, 0.671169, 0.562014, 0.557691, 0.56648, 0.549308, 0.490133, 0.562014, 0.534167, 0.408655, 0.40511, 0.490133, 0.433034, 0.42561, 0.472492, 0.447574, 0.436924, 0.4292, 0.447574, 0.454136, 0.447574, 0.436924, 0.433034, 0.398…
285	Condylura cristata	['Eukaryota', 'Metazoa', 'Chordata', 'Craniata', 'Vertebrata', 'Euteleostomi', 'Mammalia', 'Eutheria', 'Laurasiatheria', 'Insectivora', 'Talpidae', 'Condylura']	XP_012581777.1	2335	[0.318242, 0.387226, 0.458154, 0.390993, 0.454136, 0.480142, 0.529623, 0.461924, 0.454136, 0.497853, 0.436924, 0.497853, 0.534167, 0.4292, 0.444081, 0.557691, 0.538167, 0.675549, 0.671169, 0.562014, 0.557691, 0.56648, 0.549308, 0.490133, 0.562014, 0.534167, 0.408655, 0.40511, 0.490133, 0.433034, 0.42561, 0.472492, 0.447574, 0.436924, 0.4292, 0.447574, 0.454136, 0.447574, 0.436924, 0.433034, 0.398…
286	Equus caballus	['Eukaryota', 'Metazoa', 'Chordata', 'Craniata', 'Vertebrata', 'Euteleostomi', 'Mammalia', 'Eutheria', 'Laurasiatheria', 'Perissodactyla', 'Equidae', 'Equus']	XP_001504382.1	2335	[0.318242, 0.387226, 0.458154, 0.390993, 0.454136, 0.480142, 0.529623, 0.461924, 0.454136, 0.497853, 0.436924, 0.497853, 0.534167, 0.4292, 0.444081, 0.557691, 0.538167, 0.675549, 0.671169, 0.562014, 0.557691, 0.56648, 0.549308, 0.490133, 0.562014, 0.534167, 0.408655, 0.40511, 0.490133, 0.433034, 0.42561, 0.472492, 0.447574, 0.436924, 0.4292, 0.447574, 0.454136, 0.447574, 0.436924, 0.433034, 0.398…
287	Equus przewalskii	['Eukaryota', 'Metazoa', 'Chordata', 'Craniata', 'Vertebrata', 'Euteleostomi', 'Mammalia', 'Eutheria', 'Laurasiatheria', 'Perissodactyla', 'Equidae', 'Equus']	XP_008535941.1	2335	[0.318242, 0.387226, 0.458154, 0.390993, 0.454136, 0.480142, 0.529623, 0.461924, 0.454136, 0.497853, 0.436924, 0.497853, 0.534167, 0.4292, 0.444081, 0.557691, 0.538167, 0.675549, 0.671169, 0.562014, 0.557691, 0.56648, 0.549308, 0.490133, 0.562014, 0.534167, 0.408655, 0.40511, 0.490133, 0.433034, 0.42561, 0.472492, 0.447574, 0.436924, 0.4292, 0.447574, 0.454136, 0.447574, 0.436924, 0.433034, 0.398…
288	Equus asinus	['Eukaryota', 'Metazoa', 'Chordata', 'Craniata', 'Vertebrata', 'Euteleostomi', 'Mammalia', 'Eutheria', 'Laurasiatheria', 'Perissodactyla', 'Equidae', 'Equus']	XP_014682443.1	2335	[0.318242, 0.387226, 0.458154, 0.390993, 0.454136, 0.480142, 0.529623, 0.461924, 0.454136, 0.497853, 0.436924, 0.497853, 0.534167, 0.4292, 0.444081, 0.557691, 0.538167, 0.675549, 0.671169, 0.562014, 0.557691, 0.56648, 0.549308, 0.490133, 0.562014, 0.534167, 0.408655, 0.40511, 0.490133, 0.433034, 0.42561, 0.472492, 0.447574, 0.436924, 0.4292, 0.447574, 0.454136, 0.447574, 0.436924, 0.433034, 0.398…
289	Ceratotherium simum simum	['Eukaryota', 'Metazoa', 'Chordata', 'Craniata', 'Vertebrata', 'Euteleostomi', 'Mammalia', 'Eutheria', 'Laurasiatheria', 'Perissodactyla', 'Rhinocerotidae', 'Ceratotherium']	XP_004433368.1	2335	[0.318242, 0.387226, 0.458154, 0.390993, 0.454136, 0.480142, 0.529623, 0.461924, 0.454136, 0.497853, 0.436924, 0.497853, 0.534167, 0.4292, 0.444081, 0.557691, 0.538167, 0.675549, 0.671169, 0.562014, 0.557691, 0.56648, 0.549308, 0.490133, 0.562014, 0.534167, 0.408655, 0.40511, 0.490133, 0.433034, 0.42561, 0.472492, 0.447574, 0.436924, 0.4292, 0.447574, 0.454136, 0.447574, 0.436924, 0.433034, 0.398…
290	Manis javanica	['Eukaryota', 'Metazoa', 'Chordata', 'Craniata', 'Vertebrata', 'Euteleostomi', 'Mammalia', 'Eutheria', 'Laurasiatheria', 'Pholidota', 'Manidae', 'Manis']	XP_017511634.1	2335	[0.31487, 0.384043, 0.422041, 0.356642, 0.422041, 0.447574, 0.5017, 0.433034, 0.42561, 0.472492, 0.41194, 0.472492, 0.505461, 0.40511, 0.422041, 0.534167, 0.509769, 0.642678, 0.63748, 0.538167, 0.529623, 0.538167, 0.521092, 0.490133, 0.557691, 0.529623, 0.40511, 0.398279, 0.486429, 0.42561, 0.418646, 0.465241, 0.444081, 0.433034, 0.42561, 0.444081, 0.450668, 0.444081, 0.4292, 0.4292, 0.390993, 0.…
291	Dasypus novemcinctus	['Eukaryota', 'Metazoa', 'Chordata', 'Craniata', 'Vertebrata', 'Euteleostomi', 'Mammalia', 'Eutheria', 'Xenarthra', 'Cingulata', 'Dasypodidae', 'Dasypus']	XP_012377154.1	2235	[0.318242, 0.387226, 0.458154, 0.390993, 0.454136, 0.480142, 0.529623, 0.461924, 0.454136, 0.497853, 0.436924, 0.497853, 0.534167, 0.4292, 0.444081, 0.557691, 0.538167, 0.675549, 0.671169, 0.562014, 0.557691, 0.56648, 0.549308, 0.490133, 0.562014, 0.534167, 0.408655, 0.40511, 0.490133, 0.433034, 0.42561, 0.472492, 0.447574, 0.436924, 0.4292, 0.447574, 0.454136, 0.447574, 0.436924, 0.433034, 0.398…
292	Sarcophilus harrisii	['Eukaryota', 'Metazoa', 'Chordata', 'Craniata', 'Vertebrata', 'Euteleostomi', 'Mammalia', 'Metatheria', 'Dasyuromorphia', 'Dasyuridae', 'Sarcophilus']	XP_023359479.2	2335	[0.318242, 0.370445, 0.440853, 0.377384, 0.436924, 0.465241, 0.517562, 0.447574, 0.440853, 0.483068, 0.42561, 0.486429, 0.521092, 0.418646, 0.433034, 0.545602, 0.525368, 0.661982, 0.657645, 0.549308, 0.545602, 0.553315, 0.549308, 0.490133, 0.562014, 0.534167, 0.408655, 0.401658, 0.490133, 0.4292, 0.422041, 0.468512, 0.444081, 0.433034, 0.4292, 0.444081, 0.454136, 0.444081, 0.433034, 0.4292, 0.394…
293	Monodelphis domestica	['Eukaryota', 'Metazoa', 'Chordata', 'Craniata', 'Vertebrata', 'Euteleostomi', 'Mammalia', 'Metatheria', 'Didelphimorphia', 'Didelphidae', 'Monodelphis']	XP_001365062.1	2335	[0.318242, 0.370445, 0.440853, 0.377384, 0.436924, 0.465241, 0.517562, 0.447574, 0.440853, 0.483068, 0.42561, 0.486429, 0.521092, 0.418646, 0.433034, 0.545602, 0.525368, 0.661982, 0.657645, 0.549308, 0.545602, 0.553315, 0.549308, 0.490133, 0.562014, 0.534167, 0.408655, 0.401658, 0.490133, 0.4292, 0.422041, 0.468512, 0.444081, 0.433034, 0.4292, 0.444081, 0.454136, 0.444081, 0.433034, 0.4292, 0.394…
294	Phascolarctos cinereus	['Eukaryota', 'Metazoa', 'Chordata', 'Craniata', 'Vertebrata', 'Euteleostomi', 'Mammalia', 'Metatheria', 'Diprotodontia', 'Phascolarctidae', 'Phascolarctos']	XP_020862728.1	2335	[0.318242, 0.370445, 0.440853, 0.377384, 0.436924, 0.465241, 0.517562, 0.447574, 0.440853, 0.483068, 0.42561, 0.486429, 0.521092, 0.418646, 0.433034, 0.545602, 0.525368, 0.661982, 0.657645, 0.549308, 0.545602, 0.553315, 0.549308, 0.490133, 0.562014, 0.534167, 0.408655, 0.401658, 0.490133, 0.4292, 0.422041, 0.468512, 0.444081, 0.433034, 0.4292, 0.444081, 0.454136, 0.444081, 0.433034, 0.4292, 0.394…
295	Vombatus ursinus	['Eukaryota', 'Metazoa', 'Chordata', 'Craniata', 'Vertebrata', 'Euteleostomi', 'Mammalia', 'Metatheria', 'Diprotodontia', 'Vombatidae', 'Vombatus']	XP_027717396.1	2335	[0.318242, 0.370445, 0.440853, 0.377384, 0.436924, 0.465241, 0.517562, 0.447574, 0.440853, 0.483068, 0.42561, 0.486429, 0.521092, 0.418646, 0.433034, 0.545602, 0.525368, 0.661982, 0.657645, 0.549308, 0.545602, 0.553315, 0.549308, 0.490133, 0.562014, 0.534167, 0.408655, 0.401658, 0.490133, 0.4292, 0.422041, 0.468512, 0.444081, 0.433034, 0.4292, 0.444081, 0.454136, 0.444081, 0.433034, 0.4292, 0.394…
296	Ornithorhynchus anatinus	['Eukaryota', 'Metazoa', 'Chordata', 'Craniata', 'Vertebrata', 'Euteleostomi', 'Mammalia', 'Monotremata', 'Ornithorhynchidae', 'Ornithorhynchus']	XP_028937661.1	2335	[0.222385, 0.281712, 0.359901, 0.301917, 0.366687, 0.398279, 0.450668, 0.418646, 0.414856, 0.458154, 0.401658, 0.465241, 0.497853, 0.394753, 0.408655, 0.517562, 0.497853, 0.632174, 0.626927, 0.525368, 0.570702, 0.585406, 0.58069, 0.517562, 0.59508, 0.562014, 0.433034, 0.42561, 0.486429, 0.4292, 0.422041, 0.465241, 0.444081, 0.433034, 0.4292, 0.447574, 0.454136, 0.447574, 0.433034, 0.4292, 0.39475…
297	Alligator sinensis	['Eukaryota', 'Metazoa', 'Chordata', 'Craniata', 'Vertebrata', 'Euteleostomi', 'Testudines + Archosauria group', 'Archosauria', 'Crocodylia', 'Alligatoridae', 'Alligatorinae', 'Alligator']	XP_006032944.1	2423	[0.83125, 0.837511, 0.837511, 0.865454, 0.879233, 0.823549, 0.759478, 0.779859, 0.661982, 0.675549, 0.618285, 0.56648, 0.618285, 0.632174, 0.59014, 0.59508, 0.59014, 0.59917, 0.604312, 0.58069, 0.59917, 0.59014, 0.613573, 0.63748, 0.626927, 0.613573, 0.671169, 0.771762, 0.690604, 0.81615, 0.703578, 0.694846, 0.741537, 0.784345, 0.76285, 0.795062, 0.812494, 0.819762, 0.812494, 0.819762, 0.827927, …
298	Chrysemys picta bellii	['Eukaryota', 'Metazoa', 'Chordata', 'Craniata', 'Vertebrata', 'Euteleostomi', 'Testudines + Archosauria group', 'Testudines', 'Cryptodira', 'Testudinoidea', 'Emydidae', 'Chrysemys']	XP_005298344.1	2335	[0.147574, 0.161087, 0.239899, 0.191378, 0.26085, 0.295083, 0.352862, 0.295083, 0.295083, 0.342579, 0.291804, 0.349426, 0.380708, 0.284882, 0.301917, 0.40511, 0.387226, 0.494003, 0.490133, 0.41194, 0.422041, 0.497853, 0.525368, 0.468512, 0.538167, 0.509769, 0.390993, 0.384043, 0.472492, 0.41194, 0.40511, 0.450668, 0.42561, 0.418646, 0.41194, 0.42561, 0.436924, 0.4292, 0.414856, 0.41194, 0.377384,…
299	Nematostella vectensis	['Eukaryota', 'Metazoa', 'Cnidaria', 'Anthozoa', 'Hexacorallia', 'Actiniaria', 'Edwardsiidae', 'Nematostella']	XP_001633987.2	2320	[0.295083, 0.26085, 0.308712, 0.352862, 0.387226, 0.311707, 0.352862, 0.387226, 0.41194, 0.40511, 0.422041, 0.461924, 0.359901, 0.390993, 0.497853, 0.414856, 0.418646, 0.40511, 0.40511, 0.450668, 0.342579, 0.414856, 0.468512, 0.465241, 0.458154, 0.454136, 0.418646, 0.408655, 0.288399, 0.222385, 0.25406, 0.225814, 0.236433, 0.359901, 0.352862, 0.346032, 0.374039, 0.387226, 0.408655, 0.41194, 0.414…
300	Ixodes scapularis	['Eukaryota', 'Metazoa', 'Ecdysozoa', 'Arthropoda', 'Chelicerata', 'Arachnida', 'Acari', 'Parasitiformes', 'Ixodida', 'Ixodoidea', 'Ixodidae', 'Ixodinae', 'Ixodes']	XP_002412787.1	2297	[0.401658, 0.271506, 0.206376, 0.18812, 0.225814, 0.182256, 0.139895, 0.144935, 0.185198, 0.225814, 0.268042, 0.278302, 0.232838, 0.284882, 0.229226, 0.209395, 0.225814, 0.239899, 0.284882, 0.295083, 0.271506, 0.25031, 0.356642, 0.4292, 0.394753, 0.349426, 0.414856, 0.497853, 0.541878, 0.529623, 0.4292, 0.42561, 0.461924, 0.538167, 0.534167, 0.562014, 0.549308, 0.5017, 0.541878, 0.585406, 0.47249…
301	Tribolium castaneum	['Eukaryota', 'Metazoa', 'Ecdysozoa', 'Arthropoda', 'Hexapoda', 'Insecta', 'Pterygota', 'Neoptera', 'Holometabola', 'Coleoptera', 'Polyphaga', 'Cucujiformia', 'Tenebrionidae', 'Tenebrionidae incertae sedis', 'Tribolium']	XP_015840170.1	2364	[0.408655, 0.5017, 0.356642, 0.36309, 0.394753, 0.384043, 0.377384, 0.380708, 0.422041, 0.461924, 0.497853, 0.461924, 0.440853, 0.494003, 0.440853, 0.418646, 0.505461, 0.608892, 0.671169, 0.685117, 0.618285, 0.56648, 0.505461, 0.608892, 0.653063, 0.622677, 0.680603, 0.690604, 0.728858, 0.680603, 0.557691, 0.562014, 0.680603, 0.724957, 0.648219, 0.712013, 0.724957, 0.784345, 0.779859, 0.827927, 0.…
302	Agrilus planipennis	['Eukaryota', 'Metazoa', 'Ecdysozoa', 'Arthropoda', 'Hexapoda', 'Insecta', 'Pterygota', 'Neoptera', 'Holometabola', 'Coleoptera', 'Polyphaga', 'Elateriformia', 'Buprestoidea', 'Buprestidae', 'Agrilinae', 'Agrilus']	XP_018321137.1	2366	[0.380708, 0.476583, 0.346032, 0.349426, 0.384043, 0.31487, 0.308712, 0.318242, 0.36309, 0.40511, 0.444081, 0.494003, 0.418646, 0.483068, 0.4292, 0.377384, 0.454136, 0.545602, 0.608892, 0.626927, 0.553315, 0.557691, 0.450668, 0.534167, 0.529623, 0.5017, 0.613573, 0.622677, 0.661982, 0.608892, 0.604312, 0.549308, 0.450668, 0.549308, 0.59917, 0.648219, 0.562014, 0.632174, 0.653063, 0.716283, 0.7120…
303	Drosophila busckii	['Eukaryota', 'Metazoa', 'Ecdysozoa', 'Arthropoda', 'Hexapoda', 'Insecta', 'Pterygota', 'Neoptera', 'Holometabola', 'Diptera', 'Brachycera', 'Muscomorpha', 'Ephydroidea', 'Drosophilidae', 'Drosophila']	XP_017838434.1	2392	[0.41194, 0.408655, 0.298791, 0.30533, 0.311707, 0.356642, 0.301917, 0.291804, 0.301917, 0.339168, 0.374039, 0.422041, 0.401658, 0.374039, 0.328603, 0.281712, 0.359901, 0.440853, 0.505461, 0.486429, 0.472492, 0.387226, 0.42561, 0.447574, 0.483068, 0.483068, 0.486429, 0.585406, 0.648219, 0.632174, 0.59014, 0.59508, 0.59917, 0.525368, 0.671169, 0.712013, 0.632174, 0.694846, 0.712013, 0.767246, 0.75…
304	Drosophila mojavensis	['Eukaryota', 'Metazoa', 'Ecdysozoa', 'Arthropoda', 'Hexapoda', 'Insecta', 'Pterygota', 'Neoptera', 'Holometabola', 'Diptera', 'Brachycera', 'Muscomorpha', 'Ephydroidea', 'Drosophilidae', 'Drosophila']	XP_002004834.1	2397	[0.454136, 0.450668, 0.335645, 0.339168, 0.342579, 0.390993, 0.328603, 0.318242, 0.321458, 0.359901, 0.398279, 0.447574, 0.42561, 0.408655, 0.36309, 0.318242, 0.401658, 0.447574, 0.51388, 0.497853, 0.483068, 0.444081, 0.480142, 0.497853, 0.541878, 0.541878, 0.545602, 0.661982, 0.720929, 0.707965, 0.671169, 0.671169, 0.675549, 0.59508, 0.750527, 0.788093, 0.720929, 0.775545, 0.791621, 0.837511, 0.…
305	Drosophila virilis	['Eukaryota', 'Metazoa', 'Ecdysozoa', 'Arthropoda', 'Hexapoda', 'Insecta', 'Pterygota', 'Neoptera', 'Holometabola', 'Diptera', 'Brachycera', 'Muscomorpha', 'Ephydroidea', 'Drosophilidae', 'Drosophila']	XP_002050969.1	2397	[0.454136, 0.447574, 0.335645, 0.339168, 0.339168, 0.387226, 0.321458, 0.311707, 0.31487, 0.352862, 0.387226, 0.436924, 0.414856, 0.401658, 0.352862, 0.30533, 0.387226, 0.433034, 0.497853, 0.480142, 0.465241, 0.42561, 0.461924, 0.480142, 0.517562, 0.521092, 0.525368, 0.63748, 0.703578, 0.690604, 0.648219, 0.653063, 0.657645, 0.58069, 0.733139, 0.771762, 0.703578, 0.76285, 0.779859, 0.827927, 0.81…
306	Drosophila grimshawi	['Eukaryota', 'Metazoa', 'Ecdysozoa', 'Arthropoda', 'Hexapoda', 'Insecta', 'Pterygota', 'Neoptera', 'Holometabola', 'Diptera', 'Brachycera', 'Muscomorpha', 'Ephydroidea', 'Drosophilidae', 'Drosophila', 'Hawaiian Drosophila']	XP_001987870.1	2397	[0.447574, 0.440853, 0.328603, 0.332115, 0.332115, 0.377384, 0.31487, 0.25406, 0.257454, 0.298791, 0.335645, 0.387226, 0.36309, 0.349426, 0.301917, 0.25031, 0.332115, 0.380708, 0.440853, 0.422041, 0.408655, 0.370445, 0.40511, 0.418646, 0.458154, 0.461924, 0.461924, 0.562014, 0.690604, 0.675549, 0.632174, 0.63748, 0.63748, 0.562014, 0.720929, 0.76285, 0.694846, 0.754692, 0.771762, 0.823549, 0.8124…
307	Drosophila ficusphila	['Eukaryota', 'Metazoa', 'Ecdysozoa', 'Arthropoda', 'Hexapoda', 'Insecta', 'Pterygota', 'Neoptera', 'Holometabola', 'Diptera', 'Brachycera', 'Muscomorpha', 'Ephydroidea', 'Drosophilidae', 'Drosophila', 'Sophophora']	XP_017040644.1	2396	[0.447574, 0.444081, 0.332115, 0.335645, 0.335645, 0.384043, 0.324872, 0.318242, 0.321458, 0.359901, 0.398279, 0.414856, 0.31487, 0.377384, 0.328603, 0.278302, 0.394753, 0.401658, 0.497853, 0.483068, 0.447574, 0.447574, 0.398279, 0.505461, 0.509769, 0.553315, 0.557691, 0.675549, 0.675549, 0.675549, 0.675549, 0.680603, 0.608892, 0.759478, 0.798249, 0.733139, 0.791621, 0.805026, 0.852992, 0.84206, …
308	Drosophila melanogaster	['Eukaryota', 'Metazoa', 'Ecdysozoa', 'Arthropoda', 'Hexapoda', 'Insecta', 'Pterygota', 'Neoptera', 'Holometabola', 'Diptera', 'Brachycera', 'Muscomorpha', 'Ephydroidea', 'Drosophilidae', 'Drosophila', 'Sophophora']	NP_610735.1	2396	[0.433034, 0.42561, 0.318242, 0.321458, 0.324872, 0.370445, 0.308712, 0.301917, 0.30533, 0.342579, 0.380708, 0.398279, 0.295083, 0.359901, 0.308712, 0.26085, 0.374039, 0.384043, 0.480142, 0.461924, 0.4292, 0.42561, 0.377384, 0.480142, 0.483068, 0.525368, 0.529623, 0.642678, 0.642678, 0.648219, 0.648219, 0.653063, 0.575842, 0.728858, 0.771762, 0.703578, 0.767246, 0.784345, 0.834292, 0.823549, 0.78…
309	Drosophila ananassae	['Eukaryota', 'Metazoa', 'Ecdysozoa', 'Arthropoda', 'Hexapoda', 'Insecta', 'Pterygota', 'Neoptera', 'Holometabola', 'Diptera', 'Brachycera', 'Muscomorpha', 'Ephydroidea', 'Drosophilidae', 'Drosophila', 'Sophophora']	XP_001958961.2	2335	[0.476583, 0.465241, 0.349426, 0.352862, 0.356642, 0.401658, 0.342579, 0.332115, 0.339168, 0.377384, 0.41194, 0.4292, 0.328603, 0.394753, 0.342579, 0.291804, 0.408655, 0.414856, 0.5017, 0.483068, 0.450668, 0.450668, 0.401658, 0.509769, 0.51388, 0.553315, 0.562014, 0.675549, 0.675549, 0.675549, 0.675549, 0.680603, 0.604312, 0.754692, 0.795062, 0.728858, 0.788093, 0.801317, 0.852992, 0.84206, 0.805…
310	Drosophila persimilis	['Eukaryota', 'Metazoa', 'Ecdysozoa', 'Arthropoda', 'Hexapoda', 'Insecta', 'Pterygota', 'Neoptera', 'Holometabola', 'Diptera', 'Brachycera', 'Muscomorpha', 'Ephydroidea', 'Drosophilidae', 'Drosophila', 'Sophophora']	XP_002015433.1	2397	[0.433034, 0.422041, 0.321458, 0.321458, 0.321458, 0.366687, 0.30533, 0.298791, 0.301917, 0.335645, 0.370445, 0.384043, 0.288399, 0.349426, 0.298791, 0.247041, 0.356642, 0.366687, 0.458154, 0.440853, 0.408655, 0.40511, 0.356642, 0.454136, 0.458154, 0.497853, 0.5017, 0.608892, 0.608892, 0.613573, 0.618285, 0.622677, 0.553315, 0.703578, 0.745909, 0.680603, 0.745909, 0.76285, 0.819762, 0.808535, 0.7…
311	Drosophila sechellia	['Eukaryota', 'Metazoa', 'Ecdysozoa', 'Arthropoda', 'Hexapoda', 'Insecta', 'Pterygota', 'Neoptera', 'Holometabola', 'Diptera', 'Brachycera', 'Muscomorpha', 'Ephydroidea', 'Drosophilidae', 'Drosophila', 'Sophophora']	XP_002033487.1	2396	[0.436924, 0.433034, 0.324872, 0.328603, 0.328603, 0.380708, 0.318242, 0.308712, 0.31487, 0.352862, 0.390993, 0.408655, 0.30533, 0.370445, 0.321458, 0.271506, 0.384043, 0.398279, 0.494003, 0.476583, 0.444081, 0.444081, 0.394753, 0.497853, 0.5017, 0.545602, 0.549308, 0.666105, 0.666105, 0.671169, 0.671169, 0.671169, 0.59917, 0.750527, 0.791621, 0.728858, 0.788093, 0.801317, 0.852992, 0.84206, 0.80…
312	Musca domestica	['Eukaryota', 'Metazoa', 'Ecdysozoa', 'Arthropoda', 'Hexapoda', 'Insecta', 'Pterygota', 'Neoptera', 'Holometabola', 'Diptera', 'Brachycera', 'Muscomorpha', 'Muscoidea', 'Muscidae', 'Musca']	XP_005179108.1	2388	[0.505461, 0.497853, 0.374039, 0.384043, 0.390993, 0.436924, 0.366687, 0.41194, 0.414856, 0.335645, 0.342579, 0.352862, 0.335645, 0.414856, 0.374039, 0.359901, 0.480142, 0.490133, 0.604312, 0.490133, 0.476583, 0.440853, 0.476583, 0.604312, 0.585406, 0.585406, 0.59014, 0.712013, 0.59014, 0.63748, 0.784345, 0.712013, 0.767246, 0.812494, 0.823549, 0.849326, 0.808535, 0.819762, 0.76285, 0.775545, 0.8…
313	Stomoxys calcitrans	['Eukaryota', 'Metazoa', 'Ecdysozoa', 'Arthropoda', 'Hexapoda', 'Insecta', 'Pterygota', 'Neoptera', 'Holometabola', 'Diptera', 'Brachycera', 'Muscomorpha', 'Muscoidea', 'Muscidae', 'Stomoxys']	XP_013113509.1	2395	[0.483068, 0.476583, 0.356642, 0.359901, 0.359901, 0.401658, 0.342579, 0.335645, 0.339168, 0.374039, 0.408655, 0.458154, 0.436924, 0.534167, 0.480142, 0.349426, 0.433034, 0.444081, 0.5017, 0.450668, 0.433034, 0.398279, 0.433034, 0.545602, 0.545602, 0.59508, 0.5017, 0.604312, 0.618285, 0.666105, 0.671169, 0.608892, 0.56648, 0.613573, 0.618285, 0.541878, 0.694846, 0.733139, 0.661982, 0.720929, 0.77…
314	Anopheles gambiae str. PEST	['Eukaryota', 'Metazoa', 'Ecdysozoa', 'Arthropoda', 'Hexapoda', 'Insecta', 'Pterygota', 'Neoptera', 'Holometabola', 'Diptera', 'Nematocera', 'Culicoidea', 'Culicidae', 'Anophelinae', 'Anopheles']	XP_308873.2	2388	[0.494003, 0.538167, 0.414856, 0.422041, 0.458154, 0.436924, 0.422041, 0.4292, 0.433034, 0.461924, 0.490133, 0.538167, 0.480142, 0.465241, 0.414856, 0.31487, 0.433034, 0.476583, 0.541878, 0.51388, 0.458154, 0.450668, 0.4292, 0.525368, 0.525368, 0.534167, 0.553315, 0.608892, 0.642678, 0.675549, 0.690604, 0.690604, 0.694846, 0.798249, 0.862302, 0.882776, 0.915074, 0.919029, 0.88723, 0.910643, 0.891…
315	Aedes albopictus	['Eukaryota', 'Metazoa', 'Ecdysozoa', 'Arthropoda', 'Hexapoda', 'Insecta', 'Pterygota', 'Neoptera', 'Holometabola', 'Diptera', 'Nematocera', 'Culicoidea', 'Culicidae', 'Culicinae', 'Aedini', 'Aedes', 'Stegomyia']	XP_019547534.1	2383	[0.461924, 0.521092, 0.394753, 0.401658, 0.408655, 0.458154, 0.440853, 0.422041, 0.42561, 0.461924, 0.497853, 0.557691, 0.557691, 0.541878, 0.490133, 0.390993, 0.525368, 0.58069, 0.657645, 0.63748, 0.56648, 0.570702, 0.570702, 0.716283, 0.754692, 0.791621, 0.750527, 0.771762, 0.788093, 0.788093, 0.788093, 0.720929, 0.716283, 0.712013, 0.827927, 0.859585, 0.856457, 0.81615, 0.779859, 0.801317, 0.8…
316	Aedes aegypti	['Eukaryota', 'Metazoa', 'Ecdysozoa', 'Arthropoda', 'Hexapoda', 'Insecta', 'Pterygota', 'Neoptera', 'Holometabola', 'Diptera', 'Nematocera', 'Culicoidea', 'Culicidae', 'Culicinae', 'Aedini', 'Aedes', 'Stegomyia']	XP_001660510.1	2383	[0.440853, 0.497853, 0.374039, 0.380708, 0.384043, 0.436924, 0.418646, 0.401658, 0.40511, 0.440853, 0.476583, 0.529623, 0.534167, 0.517562, 0.465241, 0.366687, 0.494003, 0.545602, 0.622677, 0.59508, 0.534167, 0.534167, 0.538167, 0.675549, 0.720929, 0.759478, 0.716283, 0.733139, 0.750527, 0.745909, 0.745909, 0.680603, 0.680603, 0.675549, 0.798249, 0.834292, 0.827927, 0.788093, 0.745909, 0.771762, …
317	Culex quinquefasciatus	['Eukaryota', 'Metazoa', 'Ecdysozoa', 'Arthropoda', 'Hexapoda', 'Insecta', 'Pterygota', 'Neoptera', 'Holometabola', 'Diptera', 'Nematocera', 'Culicoidea', 'Culicidae', 'Culicinae', 'Culicini', 'Culex', 'Culex']	XP_001866804.1	2340	[0.436924, 0.497853, 0.370445, 0.380708, 0.384043, 0.433034, 0.414856, 0.401658, 0.40511, 0.447574, 0.483068, 0.545602, 0.549308, 0.538167, 0.486429, 0.390993, 0.525368, 0.59014, 0.666105, 0.648219, 0.585406, 0.585406, 0.59014, 0.733139, 0.771762, 0.771762, 0.771762, 0.819762, 0.81615, 0.846163, 0.805026, 0.805026, 0.805026, 0.745909, 0.81615, 0.812494, 0.874069, 0.874069, 0.81615, 0.849326, 0.74…
318	Apis mellifera	['Eukaryota', 'Metazoa', 'Ecdysozoa', 'Arthropoda', 'Hexapoda', 'Insecta', 'Pterygota', 'Neoptera', 'Holometabola', 'Hymenoptera', 'Apocrita', 'Aculeata', 'Apoidea', 'Apidae', 'Apis']	XP_016768675.1	2374	[0.370445, 0.465241, 0.339168, 0.346032, 0.384043, 0.366687, 0.352862, 0.359901, 0.40511, 0.444081, 0.480142, 0.497853, 0.517562, 0.59508, 0.570702, 0.458154, 0.562014, 0.626927, 0.694846, 0.707965, 0.63748, 0.63748, 0.56648, 0.716283, 0.712013, 0.680603, 0.699094, 0.759478, 0.750527, 0.750527, 0.703578, 0.648219, 0.699094, 0.694846, 0.685117, 0.685117, 0.720929, 0.759478, 0.754692, 0.675549, 0.6…
319	Dufourea novaeangliae	['Eukaryota', 'Metazoa', 'Ecdysozoa', 'Arthropoda', 'Hexapoda', 'Insecta', 'Pterygota', 'Neoptera', 'Holometabola', 'Hymenoptera', 'Apocrita', 'Aculeata', 'Apoidea', 'Halictidae', 'Rophitinae', 'Dufourea']	XP_015438236.1	2374	[0.370445, 0.465241, 0.339168, 0.346032, 0.384043, 0.366687, 0.352862, 0.359901, 0.40511, 0.444081, 0.480142, 0.497853, 0.517562, 0.59508, 0.570702, 0.458154, 0.562014, 0.626927, 0.694846, 0.707965, 0.63748, 0.63748, 0.56648, 0.716283, 0.712013, 0.680603, 0.699094, 0.759478, 0.750527, 0.750527, 0.703578, 0.648219, 0.699094, 0.694846, 0.685117, 0.685117, 0.720929, 0.759478, 0.754692, 0.675549, 0.6…
320	Harpegnathos saltator	['Eukaryota', 'Metazoa', 'Ecdysozoa', 'Arthropoda', 'Hexapoda', 'Insecta', 'Pterygota', 'Neoptera', 'Holometabola', 'Hymenoptera', 'Apocrita', 'Aculeata', 'Formicoidea', 'Formicidae', 'Ponerinae', 'Ponerini', 'Harpegnathos']	XP_011155025.1	2372	[0.359901, 0.458154, 0.339168, 0.342579, 0.377384, 0.36309, 0.352862, 0.356642, 0.398279, 0.440853, 0.476583, 0.490133, 0.51388, 0.585406, 0.562014, 0.447574, 0.541878, 0.604312, 0.675549, 0.690604, 0.618285, 0.618285, 0.545602, 0.685117, 0.685117, 0.653063, 0.666105, 0.724957, 0.720929, 0.671169, 0.666105, 0.666105, 0.661982, 0.657645, 0.626927, 0.626927, 0.690604, 0.608892, 0.604312, 0.63748, 0…
321	Camponotus floridanus	['Eukaryota', 'Metazoa', 'Ecdysozoa', 'Arthropoda', 'Hexapoda', 'Insecta', 'Pterygota', 'Neoptera', 'Holometabola', 'Hymenoptera', 'Apocrita', 'Aculeata', 'Vespoidea', 'Formicidae', 'Formicinae', 'Camponotus']	XP_011260005.1	2372	[0.346032, 0.444081, 0.324872, 0.332115, 0.366687, 0.352862, 0.342579, 0.349426, 0.390993, 0.4292, 0.461924, 0.480142, 0.494003, 0.505461, 0.450668, 0.398279, 0.483068, 0.585406, 0.657645, 0.675549, 0.59917, 0.59917, 0.525368, 0.613573, 0.613573, 0.632174, 0.642678, 0.703578, 0.699094, 0.648219, 0.648219, 0.648219, 0.63748, 0.642678, 0.680603, 0.724957, 0.666105, 0.58069, 0.538167, 0.56648, 0.580…
322	Acromyrmex echinatior	['Eukaryota', 'Metazoa', 'Ecdysozoa', 'Arthropoda', 'Hexapoda', 'Insecta', 'Pterygota', 'Neoptera', 'Holometabola', 'Hymenoptera', 'Apocrita', 'Aculeata', 'Vespoidea', 'Formicidae', 'Myrmicinae', 'Acromyrmex']	XP_011061994.1	2372	[0.374039, 0.468512, 0.346032, 0.352862, 0.387226, 0.370445, 0.359901, 0.36309, 0.40511, 0.444081, 0.480142, 0.497853, 0.51388, 0.517562, 0.465241, 0.41194, 0.541878, 0.549308, 0.675549, 0.618285, 0.59917, 0.545602, 0.486429, 0.56648, 0.562014, 0.58069, 0.59508, 0.657645, 0.653063, 0.59917, 0.59917, 0.59917, 0.59014, 0.59508, 0.63748, 0.680603, 0.675549, 0.545602, 0.59917, 0.58069, 0.648219, 0.66…
323	Atta colombica	['Eukaryota', 'Metazoa', 'Ecdysozoa', 'Arthropoda', 'Hexapoda', 'Insecta', 'Pterygota', 'Neoptera', 'Holometabola', 'Hymenoptera', 'Apocrita', 'Aculeata', 'Vespoidea', 'Formicidae', 'Myrmicinae', 'Atta']	XP_018047006.1	2372	[0.374039, 0.468512, 0.346032, 0.352862, 0.387226, 0.370445, 0.359901, 0.36309, 0.40511, 0.444081, 0.480142, 0.497853, 0.51388, 0.517562, 0.465241, 0.41194, 0.541878, 0.549308, 0.675549, 0.618285, 0.59917, 0.545602, 0.486429, 0.56648, 0.562014, 0.58069, 0.59508, 0.657645, 0.653063, 0.59917, 0.59917, 0.59917, 0.59014, 0.59508, 0.63748, 0.680603, 0.675549, 0.545602, 0.59917, 0.58069, 0.648219, 0.66…
324	Atta cephalotes	['Eukaryota', 'Metazoa', 'Ecdysozoa', 'Arthropoda', 'Hexapoda', 'Insecta', 'Pterygota', 'Neoptera', 'Holometabola', 'Hymenoptera', 'Apocrita', 'Aculeata', 'Vespoidea', 'Formicidae', 'Myrmicinae', 'Atta']	XP_012060652.1	2372	[0.374039, 0.468512, 0.346032, 0.352862, 0.387226, 0.370445, 0.359901, 0.36309, 0.40511, 0.444081, 0.480142, 0.497853, 0.51388, 0.517562, 0.465241, 0.41194, 0.541878, 0.549308, 0.675549, 0.618285, 0.59917, 0.545602, 0.486429, 0.56648, 0.562014, 0.58069, 0.59508, 0.657645, 0.653063, 0.59917, 0.59917, 0.59917, 0.59014, 0.59508, 0.63748, 0.680603, 0.675549, 0.545602, 0.59917, 0.58069, 0.648219, 0.66…
325	Cyphomyrmex costatus	['Eukaryota', 'Metazoa', 'Ecdysozoa', 'Arthropoda', 'Hexapoda', 'Insecta', 'Pterygota', 'Neoptera', 'Holometabola', 'Hymenoptera', 'Apocrita', 'Aculeata', 'Vespoidea', 'Formicidae', 'Myrmicinae', 'Cyphomyrmex']	XP_018400624.1	2372	[0.359901, 0.454136, 0.335645, 0.339168, 0.377384, 0.36309, 0.352862, 0.356642, 0.394753, 0.433034, 0.465241, 0.483068, 0.497853, 0.505461, 0.450668, 0.398279, 0.521092, 0.534167, 0.657645, 0.59917, 0.575842, 0.529623, 0.468512, 0.497853, 0.494003, 0.509769, 0.521092, 0.570702, 0.56648, 0.521092, 0.521092, 0.525368, 0.517562, 0.521092, 0.557691, 0.604312, 0.59917, 0.483068, 0.529623, 0.51388, 0.5…
326	Trachymyrmex zeteki	['Eukaryota', 'Metazoa', 'Ecdysozoa', 'Arthropoda', 'Hexapoda', 'Insecta', 'Pterygota', 'Neoptera', 'Holometabola', 'Hymenoptera', 'Apocrita', 'Aculeata', 'Vespoidea', 'Formicidae', 'Myrmicinae', 'Trachymyrmex']	XP_018302633.1	2372	[0.374039, 0.468512, 0.346032, 0.352862, 0.387226, 0.370445, 0.359901, 0.36309, 0.40511, 0.444081, 0.480142, 0.497853, 0.51388, 0.517562, 0.465241, 0.41194, 0.541878, 0.549308, 0.675549, 0.618285, 0.59917, 0.545602, 0.486429, 0.56648, 0.562014, 0.58069, 0.59508, 0.657645, 0.653063, 0.59917, 0.59917, 0.59917, 0.59014, 0.59508, 0.63748, 0.680603, 0.675549, 0.545602, 0.59917, 0.58069, 0.648219, 0.66…
327	Trachymyrmex cornetzi	['Eukaryota', 'Metazoa', 'Ecdysozoa', 'Arthropoda', 'Hexapoda', 'Insecta', 'Pterygota', 'Neoptera', 'Holometabola', 'Hymenoptera', 'Apocrita', 'Aculeata', 'Vespoidea', 'Formicidae', 'Myrmicinae', 'Trachymyrmex']	XP_018357932.1	2372	[0.374039, 0.468512, 0.346032, 0.352862, 0.387226, 0.370445, 0.359901, 0.36309, 0.40511, 0.444081, 0.480142, 0.497853, 0.51388, 0.517562, 0.465241, 0.41194, 0.541878, 0.549308, 0.675549, 0.618285, 0.59917, 0.545602, 0.486429, 0.56648, 0.562014, 0.58069, 0.59508, 0.657645, 0.653063, 0.59917, 0.59917, 0.59917, 0.59014, 0.59508, 0.63748, 0.680603, 0.675549, 0.545602, 0.59917, 0.58069, 0.648219, 0.66…
328	Trachymyrmex septentrionalis	['Eukaryota', 'Metazoa', 'Ecdysozoa', 'Arthropoda', 'Hexapoda', 'Insecta', 'Pterygota', 'Neoptera', 'Holometabola', 'Hymenoptera', 'Apocrita', 'Aculeata', 'Vespoidea', 'Formicidae', 'Myrmicinae', 'Trachymyrmex']	XP_018342910.1	2372	[0.374039, 0.468512, 0.346032, 0.352862, 0.387226, 0.370445, 0.359901, 0.36309, 0.40511, 0.444081, 0.480142, 0.497853, 0.51388, 0.517562, 0.465241, 0.41194, 0.541878, 0.549308, 0.675549, 0.618285, 0.59917, 0.545602, 0.486429, 0.56648, 0.562014, 0.58069, 0.59508, 0.657645, 0.653063, 0.59917, 0.59917, 0.59917, 0.59014, 0.59508, 0.63748, 0.680603, 0.675549, 0.545602, 0.59917, 0.58069, 0.648219, 0.66…
329	Acyrthosiphon pisum	['Eukaryota', 'Metazoa', 'Ecdysozoa', 'Arthropoda', 'Hexapoda', 'Insecta', 'Pterygota', 'Neoptera', 'Paraneoptera', 'Hemiptera', 'Sternorrhyncha', 'Aphidomorpha', 'Aphidoidea', 'Aphididae', 'Macrosiphini', 'Acyrthosiphon']	XP_001948639.1	2382	[0.4292, 0.525368, 0.394753, 0.394753, 0.440853, 0.366687, 0.301917, 0.346032, 0.387226, 0.42561, 0.461924, 0.51388, 0.436924, 0.5017, 0.447574, 0.346032, 0.458154, 0.468512, 0.570702, 0.538167, 0.545602, 0.5017, 0.480142, 0.562014, 0.562014, 0.570702, 0.642678, 0.759478, 0.712013, 0.666105, 0.618285, 0.517562, 0.521092, 0.58069, 0.626927, 0.59917, 0.712013, 0.59917, 0.59508, 0.59508, 0.63748, 0.…
330	Pediculus humanus corporis	['Eukaryota', 'Metazoa', 'Ecdysozoa', 'Arthropoda', 'Hexapoda', 'Insecta', 'Pterygota', 'Neoptera', 'Paraneoptera', 'Psocodea', 'Phthiraptera', 'Anoplura', 'Pediculidae', 'Pediculus']	XP_002427193.1	2374	[0.366687, 0.41194, 0.311707, 0.31487, 0.356642, 0.342579, 0.335645, 0.339168, 0.377384, 0.414856, 0.447574, 0.461924, 0.497853, 0.56648, 0.545602, 0.436924, 0.525368, 0.58069, 0.657645, 0.632174, 0.562014, 0.517562, 0.486429, 0.553315, 0.534167, 0.541878, 0.585406, 0.648219, 0.642678, 0.521092, 0.521092, 0.480142, 0.51388, 0.505461, 0.497853, 0.490133, 0.486429, 0.440853, 0.436924, 0.486429, 0.4…
331	Caenorhabditis elegans	['Eukaryota', 'Metazoa', 'Ecdysozoa', 'Nematoda', 'Chromadorea', 'Rhabditida', 'Rhabditina', 'Rhabditomorpha', 'Rhabditoidea', 'Rhabditidae', 'Peloderinae', 'Caenorhabditis']	NP_498785.1	2329	[0.741537, 0.798249, 0.81615, 0.791621, 0.671169, 0.724957, 0.73685, 0.750527, 0.653063, 0.570702, 0.59508, 0.653063, 0.675549, 0.657645, 0.775545, 0.771762, 0.613573, 0.604312, 0.59508, 0.490133, 0.5017, 0.497853, 0.476583, 0.472492, 0.394753, 0.468512, 0.454136, 0.450668, 0.450668, 0.529623, 0.486429, 0.483068, 0.42561, 0.42561, 0.42561, 0.4292, 0.444081, 0.575842, 0.58069, 0.56648, 0.604312, 0…
332	Caenorhabditis remanei	['Eukaryota', 'Metazoa', 'Ecdysozoa', 'Nematoda', 'Chromadorea', 'Rhabditida', 'Rhabditoidea', 'Rhabditidae', 'Peloderinae', 'Caenorhabditis']	XP_003113291.1	2344	[0.759478, 0.812494, 0.827927, 0.801317, 0.685117, 0.733139, 0.750527, 0.76285, 0.666105, 0.58069, 0.608892, 0.666105, 0.690604, 0.680603, 0.795062, 0.788093, 0.642678, 0.608892, 0.59508, 0.490133, 0.505461, 0.5017, 0.476583, 0.468512, 0.390993, 0.468512, 0.454136, 0.450668, 0.447574, 0.525368, 0.483068, 0.476583, 0.418646, 0.394753, 0.398279, 0.401658, 0.414856, 0.538167, 0.545602, 0.534167, 0.5…
333	Helobdella robusta	['Eukaryota', 'Metazoa', 'Lophotrochozoa', 'Annelida', 'Clitellata', 'Hirudinea', 'Rhynchobdellida', 'Glossiphoniidae', 'Helobdella']	XP_009020123.1	2327	[0.88723, 0.912647, 0.93079, 0.871313, 0.846163, 0.859585, 0.728858, 0.680603, 0.694846, 0.716283, 0.73685, 0.784345, 0.671169, 0.666105, 0.754692, 0.728858, 0.671169, 0.666105, 0.716283, 0.538167, 0.549308, 0.541878, 0.436924, 0.4292, 0.494003, 0.51388, 0.505461, 0.497853, 0.517562, 0.525368, 0.517562, 0.505461, 0.5017, 0.461924, 0.447574, 0.332115, 0.268042, 0.298791, 0.301917, 0.31487, 0.43303…
334	Lingula anatina	['Eukaryota', 'Metazoa', 'Lophotrochozoa', 'Brachiopoda', 'Linguliformea', 'Lingulata', 'Lingulida', 'Linguloidea', 'Lingulidae', 'Lingula']	XP_013405997.1	2347	[0.26085, 0.332115, 0.25031, 0.15284, 0.144935, 0.11371, 0.144935, 0.18812, 0.191378, 0.247041, 0.196879, 0.158265, 0.18812, 0.275179, 0.271506, 0.281712, 0.264545, 0.332115, 0.335645, 0.324872, 0.346032, 0.370445, 0.356642, 0.36309, 0.486429, 0.545602, 0.509769, 0.458154, 0.461924, 0.497853, 0.483068, 0.58069, 0.575842, 0.570702, 0.562014, 0.538167, 0.608892, 0.716283, 0.712013, 0.549308, 0.5493…
335	Biomphalaria glabrata	['Eukaryota', 'Metazoa', 'Lophotrochozoa', 'Mollusca', 'Gastropoda', 'Heterobranchia', 'Euthyneura', 'Panpulmonata', 'Hygrophila', 'Planorboidea', 'Planorbidae', 'Biomphalaria']	XP_013060897.1	2376	[0.377384, 0.4292, 0.454136, 0.541878, 0.444081, 0.384043, 0.328603, 0.36309, 0.387226, 0.339168, 0.398279, 0.352862, 0.346032, 0.422041, 0.384043, 0.5017, 0.433034, 0.505461, 0.632174, 0.622677, 0.497853, 0.422041, 0.447574, 0.454136, 0.436924, 0.447574, 0.444081, 0.517562, 0.517562, 0.521092, 0.521092, 0.486429, 0.56648, 0.59917, 0.51388, 0.517562, 0.483068, 0.562014, 0.562014, 0.529623, 0.5341…
336	Trichoplax adhaerens	['Eukaryota', 'Metazoa', 'Placozoa', 'Trichoplax']	XP_002115184.1	2304	[0.885302, 0.889439, 0.891961, 0.894241, 0.89662, 0.801317, 0.808535, 0.819762, 0.827927, 0.805026, 0.805026, 0.837511, 0.671169, 0.680603, 0.680603, 0.541878, 0.541878, 0.529623, 0.529623, 0.521092, 0.490133, 0.476583, 0.480142, 0.476583, 0.468512, 0.465241, 0.433034, 0.433034, 0.324872, 0.257454, 0.281712, 0.26085, 0.271506, 0.387226, 0.377384, 0.370445, 0.408655, 0.418646, 0.440853, 0.444081, …
337	Schistosoma mansoni	['Eukaryota', 'Metazoa', 'Platyhelminthes', 'Trematoda', 'Digenea', 'Strigeidida', 'Schistosomatoidea', 'Schistosomatidae', 'Schistosoma']	XP_018646157.1	2097	[0.339168, 0.398279, 0.295083, 0.346032, 0.377384, 0.401658, 0.42561, 0.318242, 0.339168, 0.370445, 0.390993, 0.4292, 0.51388, 0.370445, 0.374039, 0.288399, 0.219301, 0.25031, 0.25406, 0.257454, 0.374039, 0.36309, 0.352862, 0.390993, 0.401658, 0.42561, 0.42561, 0.42561, 0.472492, 0.472492, 0.468512, 0.387226, 0.311707, 0.308712, 0.42561, 0.422041, 0.549308, 0.642678, 0.575842, 0.58069, 0.58069, 0…
338	Amphimedon queenslandica	['Eukaryota', 'Metazoa', 'Porifera', 'Demospongiae', 'Heteroscleromorpha', 'Haplosclerida', 'Niphatidae', 'Amphimedon']	XP_003387129.1	2331	[0.349426, 0.42561, 0.465241, 0.529623, 0.394753, 0.450668, 0.349426, 0.380708, 0.41194, 0.454136, 0.394753, 0.450668, 0.458154, 0.538167, 0.521092, 0.433034, 0.418646, 0.494003, 0.585406, 0.534167, 0.534167, 0.51388, 0.36309, 0.374039, 0.366687, 0.394753, 0.384043, 0.486429, 0.480142, 0.472492, 0.346032, 0.418646, 0.408655, 0.401658, 0.390993, 0.472492, 0.436924, 0.433034, 0.31487, 0.247041, 0.2…
