# Supplementary material for: SON and SRRM2 are essential for nuclear speckle formation
Source: eLife. 2020 Oct 23;9:e60579. doi: 10.7554/eLife.60579 (PMC7671692; doi:10.7554/eLife.60579)
Supplement: Figure 4—source data 1. [file elife-60579-fig4-data1.zip › Figure4-source-data1/MobiDB_RBM25_ful_df.csv]

	acc	consensus	n_pred	p	pred	regions
0	XP_015782716.1	SSSSSSSSSSSSSSSSSSSSSSSSSSSSSSSSSSSSSSSSSSSSSSSSSSSSSSSSSSSSSSSSSSSSSSSSSSSSSSSSSSSSSSSSSSSSSSSSSSSSSSSSSSSSSDDDDDDDDDDDDDDDDDDDDDDDDDDDSSSSSSSSSSSSSSSSSSSSSSSSSSSSSSSSSSSSSSSSSSSSSSSSSSSSSSSSSSSSSSSSSSSSSSSSSSSSSSSSSSSSDDDDDDDDDDDDDDDDDDDDSSSSSSSSSSSSSSSSDDDDDDDDDDDDDDDDDDDDDDDDDDDDDDDDDDDDDDDDSSSSSSSSSSSSSSSSSSSSDDDDDDDDDDDDDDDDDDDDDDDDDDDDDDDDDDDDDDDDDDDDDDDDDDDDDDDDDDDDDDDDDDDDDDDDDDDDDDDDDDD…	8	[0.75, 0.63, 0.75, 0.75, 0.63, 0.5, 0.25, 0.25, 0.0, 0.0, 0.13, 0.0, 0.0, 0.0, 0.0, 0.0, 0.0, 0.0, 0.0, 0.0, 0.0, 0.0, 0.0, 0.0, 0.13, 0.13, 0.13, 0.13, 0.13, 0.13, 0.13, 0.13, 0.0, 0.13, 0.0, 0.13, 0.13, 0.13, 0.13, 0.13, 0.13, 0.13, 0.25, 0.25, 0.25, 0.38, 0.38, 0.25, 0.38, 0.38, 0.38, 0.38, 0.38, 0.5, 0.5, 0.5, 0.5, 0.25, 0.25, 0.25, 0.38, 0.5, 0.5, 0.38, 0.25, 0.25, 0.38, 0.13, 0.25, 0.25, 0.…	mobidb-lite	[[110, 136], [221, 240], [257, 296], [317, 456], [552, 615], [654, 746]]
1	XP_002610544.1	SSSSSSSSSSSSSSSSSSSSSSSSSSSSSSSSSSSSSSSSSSSSSSSSSSSSSSSSDDDDDDDDDDDDDDDDDDDDDDDDDDDDDDDDDDDDDDDDDDDDDDDDDDDDDDDDDDDDDDDDDDDDDDDDDDDDDDDDDDDDDDDDDDDDDDDDDDDDDDDDDDDDDDDDDDDDDDDDDDDDDDDDDDDDDDDDDDDDDDDDDDDDDDDDDDDDDDDDDDSSSSSSSSSSSSSSSSSSSSSSSSSSSSSSSSSSSSSSSSSSSSSSSSSSSSSSSSSSSSSSSSSSSSSSSSSSSSSSSSSSSSSSSSSSSSSSSSSSSSSSSSSSSSSSSSSSSSSSSSSSSSSSSSSSSSSSSSS	8	[0.88, 0.75, 0.88, 0.88, 0.88, 0.63, 0.63, 0.5, 0.5, 0.5, 0.5, 0.5, 0.63, 0.63, 0.63, 0.75, 0.75, 0.75, 0.75, 0.75, 0.75, 0.63, 0.5, 0.5, 0.5, 0.5, 0.5, 0.5, 0.5, 0.5, 0.5, 0.5, 0.5, 0.63, 0.63, 0.63, 0.63, 0.63, 0.63, 0.63, 0.63, 0.63, 0.75, 0.63, 0.63, 0.63, 0.63, 0.63, 0.63, 0.63, 0.63, 0.5, 0.5, 0.38, 0.38, 0.5, 0.63, 0.75, 0.75, 0.75, 0.75, 0.75, 0.75, 0.75, 0.88, 0.88, 0.88, 0.88, 0.88, 0.8…	mobidb-lite	[[57, 218]]
2	XP_020388429.1	DDDDDDDDDDDDDDDDDDDDDDDDDDDDDSSSSSSSSSSSSSSSSSSSSSSSSSSSSSSSSSSSSSSSSSSSSSSSSSSSDDDDDDDDDDDDDDDDDDDDDDDDDDDSSSSSSSSSSSSSSSSSSSSSSSSSSSSSSSSSSSSSSSSSSSSSSSSSSSSSSSSSSSSSSSSSSSSSSSSSSSSSSSSSSSSSSSSDDDDDDDDDDDDDDDDDDDDDDDDSSSSSSSSSSSSSSSSDDDDDDDDDDDDDDDDDDDDDDDDDDDDDDDDDDDDDDDDDDDDDDDDDDDDDDDDDDDDDDDDDDDDDDDDDDDDDDDDDDDDDDDDDDDDDDDDDDDDDDDDDDDDDDDDDDDDDDDDDDDDDDDDDDDDDDDDDDDDDDDDDDDDDDDDDDDDDDDDDDDD…	8	[0.88, 0.75, 0.88, 0.88, 0.75, 0.75, 0.88, 0.75, 0.75, 0.63, 0.63, 0.63, 0.63, 0.63, 0.63, 0.63, 0.63, 0.63, 0.63, 0.63, 0.63, 0.63, 0.63, 0.5, 0.63, 0.63, 0.63, 0.63, 0.63, 0.5, 0.38, 0.38, 0.38, 0.38, 0.25, 0.25, 0.25, 0.38, 0.38, 0.25, 0.25, 0.25, 0.25, 0.25, 0.13, 0.0, 0.0, 0.0, 0.0, 0.0, 0.0, 0.0, 0.0, 0.0, 0.0, 0.0, 0.13, 0.0, 0.0, 0.0, 0.0, 0.0, 0.13, 0.13, 0.13, 0.13, 0.13, 0.0, 0.0, 0.0,…	mobidb-lite	[[1, 29], [81, 107], [196, 219], [236, 438], [455, 474], [482, 667]]
3	XP_007891437.1	DDDDDDDDDDDDDDDDDDDDDDDSSSSSSSSSSSSSSSSSSSSSSSSSSSSSSSSSSSSSSSSSSSSSSSSSSSSSSSSSSSSSSSSSSSSSSSSSSSSSSSSSSSSSSSSSSSSSSSSSSSSSSSSSSSSSSSSSSSSSSSSSSSSSSSSSSSSSSSSSSSSSSSSSSSSSSSSSSSSSSSSSSSSSSDDDDDDDDDDDDDDDDDDDDDDDDDDSSSSSSSSSSSSSSSDDDDDDDDDDDDDDDDDDDDDDDDDDDDDDDDDDDDDDDDDDDDDDDDDDDDDDDDDDDDDDDDDDDDDDDDDDDDDDDDDDDDDDDDDDDDDDDDDDDDDDDDDDDDDDDDDDDDDDDDDDDDDDDDDDDDDDDDDDDDDDDDDDDDDDDDDDDDDDDDDDDDDDDDD…	8	[0.88, 0.75, 0.88, 0.88, 0.75, 0.75, 0.88, 0.75, 0.75, 0.63, 0.63, 0.63, 0.63, 0.63, 0.63, 0.63, 0.63, 0.63, 0.63, 0.63, 0.63, 0.63, 0.63, 0.5, 0.5, 0.5, 0.5, 0.5, 0.5, 0.5, 0.38, 0.38, 0.38, 0.38, 0.25, 0.25, 0.25, 0.38, 0.25, 0.38, 0.38, 0.25, 0.13, 0.13, 0.0, 0.0, 0.0, 0.0, 0.0, 0.0, 0.0, 0.0, 0.0, 0.0, 0.0, 0.0, 0.0, 0.0, 0.0, 0.0, 0.0, 0.0, 0.13, 0.13, 0.13, 0.13, 0.13, 0.0, 0.0, 0.0, 0.0, 0…	mobidb-lite	[[1, 23], [190, 215], [231, 420], [437, 456], [464, 697]]
4	XP_015206659.1	SSSSSSSSSSSSSSSSSSSSSSSSSSSSSSSSSSSSSSSSSSSSSSSSSSSSSSSSSSSSSSSSSSSSSSSSSSSSSSSSSSSSSSSDDDDDDDDDDDDDDDDDDDDDDDDSSSSSSSSSSSSSSSSSSSSSSSSSSSSSSSSSSSSSSSSSSSSSSSSSSSSSSSSSSSSSSSSSSSSSSSSSSSSSSSSSSSSSSSSSSDDDDDDDDDDDDDDDDDDDDDDDDDDDDDDDSSSSSSSSSSSSSDDDDDDDDDDDDDDDDDDDDDDDDDDDDDDDDDDDDDDDDDDDDDDDDDDDDDDDDDDDDDDDDDDDDDDDDDDDDDDDDDDDDDDDDDDDDDDDDDDDDDDDDDDDDDDDDDDDDDDDDDDDDDDDDDDDDDDDDDDDDDDDDDDDDDDDDDD…	8	[0.63, 0.75, 0.63, 0.75, 0.75, 0.63, 0.25, 0.13, 0.25, 0.13, 0.13, 0.25, 0.0, 0.13, 0.13, 0.13, 0.0, 0.0, 0.0, 0.0, 0.13, 0.13, 0.13, 0.13, 0.25, 0.38, 0.25, 0.5, 0.38, 0.5, 0.5, 0.5, 0.5, 0.5, 0.5, 0.5, 0.5, 0.5, 0.5, 0.5, 0.5, 0.5, 0.5, 0.5, 0.5, 0.38, 0.5, 0.5, 0.5, 0.5, 0.5, 0.5, 0.5, 0.5, 0.38, 0.5, 0.38, 0.38, 0.25, 0.25, 0.25, 0.38, 0.38, 0.38, 0.38, 0.38, 0.25, 0.25, 0.13, 0.13, 0.13, 0.1…	mobidb-lite	[[88, 111], [202, 232], [246, 414], [470, 724]]
5	XP_028840333.1	DDDDDDDDDDDDDDDDDDDDDDDDDDDDDDDDSSSSSSSSSSSSSSSSSSSSSSSSSSSSSSSSSSSSSSSSSSSSSSSSSSSSSSSSSSSSSSSSSSSSSSSSSSSSSSSSSSSSSSSSSSSSSSSSSSSSSSSSSSSSSSSSSSSSSSSSSSSSSSSSSSSSSSSSSSDDDDDDDDDDDDDDDDDDDDDDDDDDDDDDDDDDDSSSSSSSSSSSSSDDDDDDDDDDDDDDDDDDDDDDDDDDDDDDDDDDDDDDDDDDDDDDDDDDDDDDDDDDDDDDDDDDDDDDDDDDDDDDDDDDDDDDDDDDDDDDDDDDDDDDDDDDDDDDDDDDDDDDDDDDDDDDDDDDDDDDDDDDDDDDDDDDDDDDDDDDDDDSSSSSSSSSSSSSSSSSSSSSSSS…	8	[0.88, 0.75, 0.75, 0.88, 0.75, 0.63, 0.88, 0.75, 0.75, 0.63, 0.75, 0.63, 0.63, 0.63, 0.63, 0.63, 0.63, 0.63, 0.63, 0.63, 0.5, 0.5, 0.63, 0.5, 0.63, 0.63, 0.63, 0.63, 0.63, 0.63, 0.38, 0.63, 0.5, 0.38, 0.38, 0.38, 0.25, 0.25, 0.25, 0.38, 0.38, 0.25, 0.25, 0.25, 0.13, 0.13, 0.13, 0.13, 0.13, 0.13, 0.0, 0.0, 0.0, 0.0, 0.0, 0.0, 0.0, 0.0, 0.0, 0.0, 0.13, 0.13, 0.13, 0.13, 0.25, 0.25, 0.25, 0.25, 0.25…	mobidb-lite	[[1, 32], [171, 205], [219, 375], [402, 634], [647, 689]]
6	XP_008311247.1	SSSSSSSSSSSSSSSSSSSSSSSSSSSSSSSSSSSSSSSSSSSSSSSSSSSSSSSSSSSSSSSSSSSSSSSSSSSSSSSSSSSSSSSSSSSSSSSSSSSSSSSSSSSSSSSSSSSSSSSSSSSSSSSSSSSSSSSSSSSSSSSSSSSSSSSSSSSSSSSSSSSSSSDDDDDDDDDDDDDDDDDDDDDDDDDSSSSSSSSSSSSSSSSSSSDDDDDDDDDDDDDDDDDDDDDDDDDDDDDDDDDDDDDDDDDDDDDDDDDDDDDDDDDDDDDDDDDDDDDDDDDDDDDDDDDDDDDDDDDDDDDDDDDDDDDDDDDDDDDDDDDDDDDDDDDDDDDDDDDDDDDDDDDDDDDDDDDDDDDDDDDDDDDDDDSSSSSSSSSSSSSSSSSSSSSSSSSSSSS…	8	[0.75, 0.63, 0.75, 0.88, 0.75, 0.63, 0.75, 0.63, 0.75, 0.63, 0.63, 0.5, 0.5, 0.75, 0.5, 0.38, 0.38, 0.5, 0.38, 0.38, 0.25, 0.38, 0.38, 0.38, 0.38, 0.38, 0.38, 0.38, 0.38, 0.38, 0.13, 0.13, 0.13, 0.13, 0.0, 0.0, 0.0, 0.0, 0.0, 0.0, 0.0, 0.0, 0.0, 0.0, 0.0, 0.0, 0.0, 0.0, 0.0, 0.0, 0.0, 0.0, 0.13, 0.13, 0.25, 0.25, 0.25, 0.25, 0.25, 0.38, 0.38, 0.38, 0.38, 0.38, 0.63, 0.63, 0.63, 0.63, 0.63, 0.5, 0…	mobidb-lite	[[167, 191], [211, 370], [424, 643]]
7	XP_022619883.1	SSSSSSSSSSSSSSSSSSSSSSSSSSSSSSSSSSSSSSSSSSSSSSSSSSSSSSSSSSSSSSSSSSSSSSSSSSSSSSSSSSSSSSSSSSSSSSSSSSSSSSSSSSSSSSSSSSSSSSSSSSSSSSSSSSSSSSSSSSSSSSSSSSSSSSSSSSSSSSSSSSSSSDDDDDDDDDDDDDDDDDDDDDDDDDDSSSSSSSSSSSSSSSSSSSSDDDDDDDDDDDDDDDDDDDDDDDDDDDDDDDDDDDDDDDDDDDDDDDDDDDDDDDDDDDDDDDDDDDDDDDDDDDDDDDDDDDDDDDDDDDDDDDDDDDDDDDDDDDDDDDDDDDDDDDDDDDDDDDDDDDDDDDDDDDDDDDDDDDDDDDDDDDDDDDDDDDDDDDDDDSSSSSSSSSSSSSSSSSS…	8	[0.75, 0.63, 0.75, 0.88, 0.75, 0.63, 0.88, 0.5, 0.75, 0.63, 0.63, 0.63, 0.5, 0.75, 0.63, 0.38, 0.38, 0.63, 0.63, 0.5, 0.38, 0.38, 0.5, 0.38, 0.38, 0.38, 0.38, 0.38, 0.38, 0.25, 0.25, 0.25, 0.25, 0.25, 0.25, 0.13, 0.13, 0.13, 0.13, 0.13, 0.0, 0.0, 0.0, 0.0, 0.0, 0.0, 0.0, 0.0, 0.0, 0.0, 0.0, 0.13, 0.25, 0.25, 0.38, 0.38, 0.38, 0.38, 0.25, 0.25, 0.13, 0.25, 0.38, 0.5, 0.63, 0.63, 0.63, 0.63, 0.63, …	mobidb-lite	[[166, 191], [212, 381], [430, 652]]
8	XP_020483724.1	SSSSSSSSSSSSSSSSSSSSSSSSSSSSSSSSSSSSSSSSSSSSSSSSSSSSSSSSSSSSSSSSSSSSSSSSSSSSSSSSSSSSSSSSSSSSSSSSSSSSSSSSSSSSSSSSSSSSSSSSSSSSSSSSSSSSSSSSSSSSSSSSSSSSSSSSSSSSSSSSSSSDDDDDDDDDDDDDDDDDDDDDDDDDDDDDSSSSSSSSSSSSSSSSSSDDDDDDDDDDDDDDDDDDDDDDDDDDDDDDDDDDDDDDDDDDDDDDDDDDDDDDDDDDDDDDDDDDDDDDDDDDDDDDDDDDDDDDDDDDDDDDDDDDDDDDDDDDDDDDDDDDDDDDDDDDDDDDDDDDDDDDDDDDDDDDDDDDDDDDDDDDDDDDDDDDDDDDDDDDDDSSSSSSSSSSSSSSSSS…	8	[0.75, 0.63, 0.75, 0.88, 0.75, 0.63, 0.88, 0.5, 0.75, 0.63, 0.63, 0.63, 0.5, 0.75, 0.63, 0.38, 0.38, 0.5, 0.63, 0.25, 0.25, 0.38, 0.63, 0.38, 0.38, 0.38, 0.38, 0.38, 0.25, 0.13, 0.13, 0.13, 0.13, 0.13, 0.0, 0.0, 0.0, 0.0, 0.0, 0.0, 0.0, 0.13, 0.0, 0.0, 0.0, 0.0, 0.0, 0.0, 0.0, 0.25, 0.13, 0.13, 0.13, 0.13, 0.13, 0.13, 0.13, 0.0, 0.0, 0.0, 0.0, 0.13, 0.25, 0.25, 0.38, 0.25, 0.38, 0.5, 0.63, 0.63, …	mobidb-lite	[[164, 192], [211, 382], [403, 422], [430, 672]]
9	XP_010774832.1	DDDDDDDDDDDDDDDDDDDDDDDDDDDDDDDDDDDDDDDDDDDDDDDDDDDDDDDDDDDDDDDDDDDDDDDDDDDDDDDDDDDDDDDDDDDDDDDDDDDDDDDDDDDDDDDDDDDDDDDDDDDDDDDDDDDDDDDDDDDDDDDDDDDDDDDDDDDDDDDDDDDDDDDDDDDDDDDDDDDDDDDDDDDDDDDDDDDDDDDDDDDDDDDDDDDDDDDDDDDDDDDDDDDDDDDDDDDDDDDDDDDDDDDDDDDDDDDDDDDDDDDDDDDDDDDDDDDDDDDDDDDDDDDDDDDDDDDDDDDDDDDDDDDDDDDDDDDDDDDDDDDDDDDDDDDDDDDDDDDDDDDDDDDDDDDDDDDDDDDDDDDDDDDDDDDDDDDDDDDDDDDDDDDDDDDDDDDDDDD…	8	[1.0, 1.0, 1.0, 1.0, 0.88, 1.0, 0.88, 0.88, 1.0, 1.0, 0.88, 0.88, 0.88, 0.88, 0.88, 0.88, 0.75, 0.75, 0.63, 0.75, 0.75, 0.75, 0.63, 0.63, 0.5, 0.5, 0.38, 0.38, 0.5, 0.5, 0.5, 0.5, 0.63, 0.63, 0.63, 0.63, 0.63, 0.63, 0.63, 0.63, 0.63, 0.63, 0.75, 0.75, 0.75, 0.75, 0.75, 0.75, 0.75, 0.63, 0.63, 0.63, 0.63, 0.63, 0.63, 0.63, 0.63, 0.63, 0.63, 0.63, 0.63, 0.63, 0.63, 0.63, 0.63, 0.63, 0.63, 0.63, 0.6…	mobidb-lite	[[1, 417]]
10	XP_028460755.1	SSSSSSSSSSSSSSSSSSSSSSSSSSSSSSSSSSSSSSSSSSSSSSSSSSSSSSSSSSSSSSSSSSSSSSSSSSSSSSSSSSSSSSSSSSSSSSSSSSSSSSSSSSSSSSSSSSSSSSSSSSSSSSSSSSSSSSSSSSSSSSSSSSSSSSSSSSSSSSSSSSSSSSSDDDDDDDDDDDDDDDDDDDDDDDSSSSSSSSSSSSSSSSSSSDDDDDDDDDDDDDDDDDDDDDDDDDDDDDDDDDDDDDDDDDDDDDDDDDDDDDDDDDDDDDDDDDDDDDDDDDDDDDDDDDDDDDDDDDDDDDDDDDDDDDDDDDDDDDDDDDDDDDDDDDDDDDDDDDDDDDDDDDDDDDDDDDDDDDDDDDDDDDDDDDDDDDDDDDSSSSSSSSSSSSSSSSSSSSS…	8	[0.75, 0.63, 0.75, 0.88, 0.75, 0.75, 0.75, 0.5, 0.75, 0.75, 0.75, 0.75, 0.5, 0.75, 0.5, 0.5, 0.38, 0.63, 0.5, 0.38, 0.38, 0.38, 0.5, 0.38, 0.38, 0.38, 0.38, 0.38, 0.25, 0.13, 0.13, 0.13, 0.13, 0.13, 0.0, 0.0, 0.0, 0.0, 0.0, 0.0, 0.0, 0.0, 0.0, 0.0, 0.0, 0.0, 0.0, 0.0, 0.0, 0.0, 0.0, 0.0, 0.0, 0.0, 0.0, 0.13, 0.13, 0.13, 0.13, 0.13, 0.13, 0.13, 0.38, 0.38, 0.38, 0.38, 0.5, 0.63, 0.5, 0.38, 0.5, 0.…	mobidb-lite	[[168, 190], [210, 378], [400, 665]]
11	XP_011610422.1	SSSSSSSSSSSSSSSSSSSSSSSSSSSSSSSSSSSSSSSSSSSSSSSSSSSSSSSSSSSSSSSSSSSSSSSSSSSSSSSSSSSSSSSSSSSSSSSSSSSSSSSSSSSSSSSSSSSSSSSSSSSSSSSSSSSSSSSSSSSSSSSSSSSSSSSSSSSSSSSSSDDDDDDDDDDDDDDDDDDDDDDDDDSSSSSSSSSSSSSSSSSDDDDDDDDDDDDDDDDDDDDDDDDDDDDDDDDDDDDDDDDDDDDDDDDDDDDDDDDDDDDDDDDDDDDDDDDDDDDDDDDDDDDDDDDDDDDDDDDDDDDDDDDDDDDDDDDDDDDDDDDDDDDDDDDDDDDDDDDDDDDDDDDDDDDDDDDDDDDDDDDDDDDSSSSSSSSSSSSSSSSSSSSSSSSSSDDDDDD…	8	[0.75, 0.63, 0.75, 0.75, 0.75, 0.63, 0.75, 0.5, 0.63, 0.63, 0.5, 0.5, 0.5, 0.5, 0.38, 0.38, 0.38, 0.38, 0.38, 0.38, 0.38, 0.38, 0.38, 0.38, 0.38, 0.38, 0.38, 0.38, 0.25, 0.25, 0.13, 0.13, 0.13, 0.0, 0.0, 0.0, 0.0, 0.0, 0.0, 0.13, 0.0, 0.13, 0.13, 0.13, 0.13, 0.13, 0.13, 0.25, 0.25, 0.13, 0.13, 0.13, 0.13, 0.25, 0.25, 0.13, 0.13, 0.13, 0.13, 0.0, 0.13, 0.25, 0.38, 0.38, 0.38, 0.5, 0.5, 0.38, 0.38,…	mobidb-lite	[[162, 186], [204, 367], [394, 413], [420, 640]]
12	XP_004083478.1	SSSSSSSSSSSSSSSSSSSSSSSSSSSSSSSSSSSSSSSSSSSSSSSSSSSSSSSSSSSSSSSSSSSSSSSSSSSSSSSSSSSSSSSSSSSSSSSSSSSSSSSSSSSSSSSSSSSSSSSSSSSSSSSSSSSSSSSSSSSSSSSSSSSSSSSSSSSSSSSSSSSDDDDDDDDDDDDDDDDDDDDDDDDDDSSSSSSSSSSSSSSSSSSDDDDDDDDDDDDDDDDDDDDDDDDDDDDDDDDDDDDDDDDDDDDDDDDDDDDDDDDDDDDDDDDDDDDDDDDDDDDDDDDDDDDDDDDDDDDDDDDDDDDDDDDDDDDDDDDDDDDDDDDDDDDDDDDDDDDDDDDDDDDDDDDDDDDDDDDDDDDDDDDDDDDDDDSSSSSSSSSSSSSSSSSSSSSSSSS…	8	[0.75, 0.63, 0.75, 0.88, 0.75, 0.63, 0.75, 0.75, 0.75, 0.63, 0.63, 0.63, 0.5, 0.75, 0.5, 0.38, 0.38, 0.5, 0.38, 0.38, 0.38, 0.38, 0.5, 0.38, 0.38, 0.38, 0.38, 0.38, 0.25, 0.25, 0.13, 0.13, 0.0, 0.0, 0.0, 0.0, 0.0, 0.0, 0.0, 0.0, 0.0, 0.0, 0.0, 0.0, 0.13, 0.13, 0.13, 0.13, 0.13, 0.25, 0.25, 0.25, 0.25, 0.25, 0.25, 0.25, 0.25, 0.25, 0.25, 0.38, 0.38, 0.38, 0.38, 0.5, 0.5, 0.5, 0.5, 0.63, 0.63, 0.75…	mobidb-lite	[[164, 189], [208, 374], [428, 647]]
13	XP_015224533.1	SSSSSSSSSSSSSSSSSSSSSSSSSSSSSSSSSSSSSSSSSSSSSSSSSSSSSSSSSSSSSSSSSSSSSSSSSSSSSSSSSSSSSSSSSSSSSSSSSSSSSSSSSSSSSSSSSSSSSSSSSSSSSSSSSSSSSSSSSSSSSSSSSSSSSSSSSSSSSSSSSSSDDDDDDDDDDDDDDDDDDDDDDDDDDDDDDDDSSSSSSSSSSSSSSSDDDDDDDDDDDDDDDDDDDDDDDDDDDDDDDDDDDDDDDDDDDDDDDDDDDDDDDDDDDDDDDDDDDDDDDDDDDDDDDDDDDDDDDDDDDDDDDDDDDDDDDDDDDDDDDDDDDDDDDDDDDDDDDDDDDDDDDDDDDDDDDDDDDDDDDDDDDDDDDDDDDDDDDDDDDDSSSSSSSSSSSSSSSSS…	8	[0.75, 0.63, 0.75, 0.88, 0.75, 0.63, 0.75, 0.5, 0.75, 0.5, 0.63, 0.63, 0.5, 0.75, 0.38, 0.38, 0.38, 0.5, 0.5, 0.38, 0.38, 0.38, 0.38, 0.25, 0.25, 0.25, 0.25, 0.25, 0.25, 0.25, 0.25, 0.25, 0.13, 0.13, 0.13, 0.13, 0.13, 0.13, 0.13, 0.25, 0.25, 0.25, 0.25, 0.13, 0.13, 0.13, 0.13, 0.13, 0.38, 0.38, 0.25, 0.25, 0.25, 0.25, 0.25, 0.25, 0.38, 0.38, 0.25, 0.25, 0.25, 0.38, 0.38, 0.5, 0.5, 0.5, 0.63, 0.75…	mobidb-lite	[[164, 195], [211, 382], [404, 652]]
14	XP_014898784.1	SSSSSSSSSSSSSSSSSSSSSSSSSSSSSSSSSSSSSSSSSSSSSSSSSSSSSSSSSSSSSSSSSSSSSSSSSSSSSSSSSSSSSSSSSSSSSSSSSSSSSSSSSSSSSSSSSSSSSSSSSSSSSSSSSSSSSSSSSSSSSSSSSSSSSSSSSSSSSSSSSSSSSSSSSSSSSSSSDDDDDDDDDDDDDDDDDDDDDDDDDDDDDDDSSSSSSSSSSSSSSSSSDDDDDDDDDDDDDDDDDDDDDDDDDDDDDDDDDDDDDDDDDDDDDDDDDDDDDDDDDDDDDDDDDDDDDDDDDDDDDDDDDDDDDDDDDDDDDDDDDDDDDDDDDDDDDDDDDDDDDDDDDDDDDDDDDDDDDDDDDDDDDDDDDDDDDDDDDSSSSSSSSSSSSSSSSSSSSSS…	8	[0.75, 0.75, 0.75, 0.75, 0.88, 0.63, 0.75, 0.75, 0.75, 0.63, 0.75, 0.75, 0.63, 0.63, 0.63, 0.63, 0.63, 0.63, 0.5, 0.5, 0.38, 0.25, 0.5, 0.38, 0.5, 0.5, 0.38, 0.5, 0.5, 0.5, 0.25, 0.38, 0.25, 0.25, 0.25, 0.25, 0.25, 0.25, 0.25, 0.38, 0.38, 0.38, 0.13, 0.25, 0.0, 0.0, 0.0, 0.0, 0.0, 0.0, 0.0, 0.0, 0.0, 0.0, 0.0, 0.0, 0.0, 0.0, 0.0, 0.0, 0.0, 0.13, 0.13, 0.25, 0.25, 0.25, 0.25, 0.25, 0.25, 0.25, 0.2…	mobidb-lite	[[177, 207], [225, 377], [435, 663]]
15	XP_016531769.1	SSSSSSSSSSSSSSSSSSSSSSSSSSSSSSSSSSSSSSSSSSSSSSSSSSSSSSSSSSSSSSSSSSSSSSSSSSSSSSSSSSSSSSSSSSSSSSSSSSSSSSSSSSSSSSSSSSSSSSSSSSSSSSSSSSSSSSSSSSSSSSSSSSSSSSSSSSSSSSSSSSSSSSSSSSSSSDDDDDDDDDDDDDDDDDDDDDDDDDDDDDDDSSSSSSSSSSSSSSSSSDDDDDDDDDDDDDDDDDDDDDDDDDDDDDDDDDDDDDDDDDDDDDDDDDDDDDDDDDDDDDDDDDDDDDDDDDDDDDDDDDDDDDDDDDDDDDDDDDDDDDDDDDDDDDDDDDDDDDDDDDDDDDDDDDDDDDDDDDDDDDDDDDDDDDDDDDDDSSSSSSSSSSSSSSSSSSSSSSS…	8	[0.88, 0.75, 0.75, 0.75, 0.88, 0.63, 0.75, 0.75, 0.75, 0.63, 0.75, 0.75, 0.63, 0.63, 0.63, 0.63, 0.63, 0.63, 0.5, 0.5, 0.38, 0.25, 0.5, 0.38, 0.5, 0.5, 0.38, 0.5, 0.5, 0.38, 0.25, 0.38, 0.25, 0.25, 0.25, 0.25, 0.25, 0.25, 0.25, 0.38, 0.38, 0.25, 0.25, 0.25, 0.13, 0.13, 0.13, 0.13, 0.0, 0.0, 0.0, 0.0, 0.0, 0.0, 0.0, 0.0, 0.0, 0.0, 0.0, 0.13, 0.25, 0.13, 0.25, 0.25, 0.25, 0.25, 0.25, 0.25, 0.25, 0.…	mobidb-lite	[[174, 204], [222, 376], [435, 664]]
16	XP_014850340.1	SSSSSSSSSSSSSSSSSSSSSSSSSSSSSSSSSSSSSSSSSSSSSSSSSSSSSSSSSSSSSSSSSSSSSSSSSSSSSSSSSSSSSSSSSSSSSSSSSSSSSSSSSSSSSSSSSSSSSSSSSSSSSSSSSSSSSSSSSSSSSSSSSSSSSSSSSSSSSSSSSSSSSSSSSSSSSDDDDDDDDDDDDDDDDDDDDDDDDDDDDDDDSSSSSSSSSSSSSSSSSDDDDDDDDDDDDDDDDDDDDDDDDDDDDDDDDDDDDDDDDDDDDDDDDDDDDDDDDDDDDDDDDDDDDDDDDDDDDDDDDDDDDDDDDDDDDDDDDDDDDDDDDDDDDDDDDDDDDDDDDDDDDDDDDDDDDDDDDDDDDDDDDDDDDDDDDDDDSSSSSSSSSSSSSSSSSSSSSSS…	8	[0.88, 0.75, 0.75, 0.75, 0.88, 0.63, 0.75, 0.75, 0.75, 0.63, 0.75, 0.75, 0.63, 0.63, 0.63, 0.63, 0.63, 0.63, 0.5, 0.5, 0.38, 0.25, 0.5, 0.38, 0.5, 0.5, 0.38, 0.5, 0.5, 0.38, 0.25, 0.38, 0.25, 0.25, 0.25, 0.25, 0.25, 0.25, 0.25, 0.38, 0.38, 0.25, 0.25, 0.25, 0.13, 0.13, 0.13, 0.13, 0.0, 0.0, 0.0, 0.0, 0.0, 0.0, 0.0, 0.0, 0.0, 0.0, 0.0, 0.13, 0.25, 0.13, 0.25, 0.25, 0.25, 0.25, 0.25, 0.25, 0.25, 0.…	mobidb-lite	[[174, 204], [222, 376], [434, 664]]
17	XP_008397116.1	SSSSSSSSSSSSSSSSSSSSSSSSSSSSSSSSSSSSSSSSSSSSSSSSSSSSSSSSSSSSSSSSSSSSSSSSSSSSSSSSSSSSSSSSSSSSSSSSSSSSSSSSSSSSSSSSSSSSSSSSSSSSSSSSSSSSSSSSSSSSSSSSSSSSSSSSSSSSSSSSSSSSSSSSSSSSSDDDDDDDDDDDDDDDDDDDDDDDDDDDDDDDSSSSSSSSSSSSSSSSSDDDDDDDDDDDDDDDDDDDDDDDDDDDDDDDDDDDDDDDDDDDDDDDDDDDDDDDDDDDDDDDDDDDDDDDDDDDDDDDDDDDDDDDDDDDDDDDDDDDDDDDDDDDDDDDDDDDDDDDDDDDDDDDDDDDDDDDDDDDDDDDDDDDDDDDDDDDSSSSSSSSSSSSSSSSSSSSSSS…	8	[0.88, 0.75, 0.75, 0.75, 0.88, 0.63, 0.75, 0.75, 0.75, 0.63, 0.75, 0.75, 0.63, 0.63, 0.63, 0.63, 0.63, 0.63, 0.5, 0.5, 0.38, 0.25, 0.5, 0.38, 0.5, 0.5, 0.38, 0.5, 0.5, 0.38, 0.25, 0.38, 0.25, 0.25, 0.25, 0.25, 0.25, 0.25, 0.25, 0.38, 0.38, 0.25, 0.25, 0.25, 0.13, 0.13, 0.13, 0.13, 0.0, 0.0, 0.0, 0.0, 0.0, 0.0, 0.0, 0.0, 0.0, 0.0, 0.0, 0.13, 0.25, 0.13, 0.25, 0.25, 0.25, 0.25, 0.25, 0.25, 0.25, 0.…	mobidb-lite	[[174, 204], [222, 376], [434, 661]]
18	XP_013870926.1	SSSSSSSSSSSSSSSSSSSSSSSSSSSSSSSSSSSSSSSSSSSSSSSSSSSSSSSSSSSSSSSSSSSSSSSSSSSSSSSSSSSSSSSSSSSSSSSSSSSSSSSSSSSSSSSSSSSSSSSSSSSSSSSSSSSSSSSSSSSSSSSSSSSSSSSSSSSSSSSSSSSDDDDDDDDDDDDDDDDDDDDDDDDDDDDDSSSSSSSSSSSSSSSSSSDDDDDDDDDDDDDDDDDDDDDDDDDDDDDDDDDDDDDDDDDDDDDDDDDDDDDDDDDDDDDDDDDDDDDDDDDDDDDDDDDDDDDDDDDDDDDDDDDDDDDDDDDDDDDDDDDDDDDDDDDDDDDDDDDDDDDDDDDDDDDDDDDDDDDDDDDDDDDDDDDDDDDSSSSSSSSSSSSSSSSSSSSSSSS…	8	[0.75, 0.63, 0.75, 0.88, 0.75, 0.63, 0.75, 0.5, 0.75, 0.38, 0.5, 0.5, 0.5, 0.5, 0.38, 0.38, 0.38, 0.38, 0.38, 0.38, 0.38, 0.38, 0.38, 0.38, 0.38, 0.38, 0.38, 0.38, 0.38, 0.38, 0.13, 0.13, 0.13, 0.0, 0.13, 0.0, 0.0, 0.0, 0.13, 0.13, 0.0, 0.0, 0.0, 0.0, 0.0, 0.0, 0.0, 0.0, 0.0, 0.0, 0.0, 0.0, 0.0, 0.0, 0.25, 0.25, 0.25, 0.25, 0.25, 0.25, 0.13, 0.25, 0.25, 0.38, 0.38, 0.5, 0.5, 0.5, 0.63, 0.88, 0.88…	mobidb-lite	[[164, 192], [211, 375], [402, 421], [428, 654]]
19	XP_029965762.1	SSSSSSSSSSSSSSSSSSSSSSSSSSSSSSSSSSSSSSSSSSSSSSSSSSSSSSSSSSSSSSSSSSSSSSSSSSSSSSSSSSSSSSSSSSSSSSSSSSSSSSSSSSSSSSSSSSSSSSSSSSSSSSSSSSSSSSSSSSSSSSSSSSSSSSSSSSSSSSSSSSDDDDDDDDDDDDDDDDDDDDDDDDDDDDDDSSSSSSSSSSSSSSSDDDDDDDDDDDDDDDDDDDDDDDDDDDDDDDDDDDDDDDDDDDDDDDDDDDDDDDDDDDDDDDDDDDDDDDDDDDDDDDDDDDDDDDDDDDDDDDDDDDDDDDDDDDDDDDDDDDDDDDDDDDDDDDDDDDDDDDDDDDDDDDDDDDDDDDDDDDDDDDDDDDDDDDDDDSSSSSSSSSSSSSSSSSSSSSS…	8	[0.75, 0.63, 0.75, 0.88, 0.75, 0.63, 0.88, 0.63, 0.75, 0.75, 0.63, 0.63, 0.5, 0.75, 0.63, 0.38, 0.38, 0.5, 0.5, 0.38, 0.38, 0.38, 0.5, 0.38, 0.38, 0.38, 0.38, 0.38, 0.38, 0.25, 0.13, 0.13, 0.13, 0.13, 0.0, 0.0, 0.0, 0.0, 0.0, 0.0, 0.0, 0.0, 0.0, 0.0, 0.0, 0.0, 0.0, 0.0, 0.13, 0.13, 0.0, 0.0, 0.13, 0.13, 0.13, 0.25, 0.25, 0.13, 0.0, 0.13, 0.13, 0.25, 0.25, 0.38, 0.38, 0.5, 0.63, 0.63, 0.88, 0.88, …	mobidb-lite	[[163, 192], [208, 377], [404, 423], [431, 671]]
20	XP_028293318.1	SSSSSSSSSSSSSSSSSSSSSSSSSSSSSSSSSSSSSSSSSSSSSSSSSSSSSSSSSSSSSSSSSSSSSSSSSSSSSSSSSSSSSSSSSSSSSSSSSSSSSSSSSSSSSSSSSSSSSSSSSSSSSSSSSSSSSSSSSSSSSSSSSSSSSSSSSSSSSSSSSSSSSSSSSSSSDDDDDDDDDDDDDDDDDDDDDDDDDDDDDDDDDDDDSSSSSSSSSSSSSSSSSSSDDDDDDDDDDDDDDDDDDDDDDDDDDDDDDDDDDDDDSSSSSSSSSSSSSDDDDDDDDDDDDDDDDDDDDDDDDDDDDDDDDDDDDDDDDDDDDDDDDDDDDDDDDDDDDDDDDDDDDDDDDDDDDDDDDDDDDDDDDDDDDDDDDDDDDDDDDDDDDDDDDDDDDDDDDDD…	8	[0.63, 0.63, 0.75, 0.63, 0.75, 0.75, 0.38, 0.75, 0.5, 0.5, 0.63, 0.63, 0.5, 0.5, 0.5, 0.5, 0.5, 0.5, 0.5, 0.5, 0.5, 0.5, 0.5, 0.5, 0.5, 0.5, 0.5, 0.5, 0.38, 0.38, 0.25, 0.25, 0.25, 0.25, 0.25, 0.13, 0.25, 0.25, 0.13, 0.13, 0.13, 0.13, 0.13, 0.25, 0.25, 0.25, 0.25, 0.25, 0.25, 0.25, 0.25, 0.25, 0.25, 0.0, 0.0, 0.0, 0.0, 0.0, 0.0, 0.0, 0.0, 0.0, 0.0, 0.0, 0.0, 0.0, 0.0, 0.0, 0.0, 0.0, 0.25, 0.25, 0…	mobidb-lite	[[173, 208], [228, 264], [278, 419], [489, 671]]
21	XP_014265282.1	DDDDDDDDDDDDDDDDDDDDSSSSSSSSSSSSSSSSSSSSSSSSSSSSSSSSSSSSSSSSSSSSSDDDDDDDDDDDDDDDDDDDDDDSSSSSSSSSSSSSSSSSSSSSSSSSSSSSSSSSSSSSSSSSSSSSSSSSSSSSSSSSSSSSSSSSSSSSSSSSSSSSSSSSSSSSDDDDDDDDDDDDDDDDDDDDDDDDDDDDDDDDSSSSSSSSSSSSSSSSSSSDDDDDDDDDDDDDDDDDDDDDDDDDDDDDDDDDDDDDDDDDDDDDDDDDDDDDDDDDDDDDDDDDDDDDDDDDDDDDDDDDDDDDDDDDDDDDDDDDDDDDDDDDDDDDDDDDDDDDDDDDDDDDDDDDDDDDDDDDDDDDDDDDDDDDDDDDDDDDDSSSSSSSSSSSSSSSSSS…	8	[0.88, 0.75, 0.88, 0.88, 0.75, 0.63, 0.88, 0.63, 0.63, 0.63, 0.75, 0.75, 0.75, 0.75, 0.75, 0.75, 0.75, 0.75, 0.63, 0.63, 0.38, 0.38, 0.5, 0.38, 0.5, 0.5, 0.38, 0.38, 0.38, 0.25, 0.25, 0.38, 0.25, 0.25, 0.25, 0.25, 0.25, 0.25, 0.25, 0.38, 0.38, 0.38, 0.25, 0.25, 0.13, 0.13, 0.13, 0.13, 0.13, 0.13, 0.13, 0.0, 0.0, 0.0, 0.0, 0.0, 0.0, 0.13, 0.25, 0.25, 0.25, 0.25, 0.25, 0.38, 0.5, 0.63, 0.75, 0.75, …	mobidb-lite	[[1, 20], [66, 87], [173, 204], [224, 381], [408, 631]]
22	XP_013765778.1	SSSSSSSSSSSSSSSSSSSSSSSSSSSSSSSSSSSSSSSSSSSSSSSSSSSSSSSSSSSSSSSSSSSSSSSSSSSSSSSSSSSSSSSSSSSSSSSSSSSSSSSSSSSSSSSSSSSSSSSSSSSSSSSSSSSSSSSSSSSSSSSSSSSSSSSSSSSSSSSSSSDDDDDDDDDDDDDDDDDDDDDDDDDDDDDSSSSSSSSSSSSSSSSDDDDDDDDDDDDDDDDDDDDDDDDDDDDDDDDDDDDDDDDDDDDDDDDDDDDDDDDDDDDDDDDDDDDDDDDDDDDDDDDDDDDDDDDDDDDDDDDDDDDDDDDDDDDDDDDDDDDDDDDDDDDDDDDDDDDDDDDDDDDDDDDDDDDDDDDDDDDDDDDDDDDDDDDDDDDDDDDSSSSSSSSSSSSSSSS…	8	[0.75, 0.63, 0.75, 0.88, 0.75, 0.63, 0.75, 0.63, 0.75, 0.63, 0.63, 0.63, 0.5, 0.75, 0.63, 0.5, 0.38, 0.63, 0.5, 0.38, 0.38, 0.38, 0.5, 0.38, 0.38, 0.38, 0.38, 0.38, 0.25, 0.25, 0.13, 0.13, 0.13, 0.13, 0.0, 0.0, 0.0, 0.0, 0.0, 0.0, 0.0, 0.0, 0.0, 0.0, 0.0, 0.0, 0.0, 0.0, 0.0, 0.0, 0.0, 0.0, 0.13, 0.13, 0.13, 0.0, 0.0, 0.0, 0.0, 0.0, 0.0, 0.13, 0.13, 0.13, 0.25, 0.38, 0.38, 0.38, 0.5, 0.5, 0.5, 0.5…	mobidb-lite	[[163, 191], [208, 383], [431, 655]]
23	XP_031586050.1	SSSSSSSSSSSSSSSSSSSSSSSSSSSSSSSSSSSSSSSSSSSSSSSSSSSSSSSSSSSSSSSSSSSSSSSSSSSSSSSSSSSSSSSSSSSSSSSSSSSSSSSSSSSSSSSSSSSSSSSSSSSSSSSSSSSSSSSSSSSSSSSSSSSSSSSSSSSSSSSSSSSDDDDDDDDDDDDDDDDDDDDDDDDDDDDDSSSSSSSSSSSSSSSSSSSDDDDDDDDDDDDDDDDDDDDDDDDDDDDDDDDDDDDDDDDDDDDDDDDDDDDDDDDDDDDDDDDDDDDDDDDDDDDDDDDDDDDDDDDDDDDDDDDDDDDDDDDDDDDDDDDDDDDDDDDDDDDDDDDDDDDDDDDDDDDDDDDDDDDDDDDDDDDDDDDDDDDDDDDDDDSSSSSSSSSSSSSSSSS…	8	[0.75, 0.63, 0.75, 0.88, 0.75, 0.63, 0.88, 0.63, 0.75, 0.63, 0.75, 0.63, 0.5, 0.75, 0.63, 0.5, 0.5, 0.63, 0.63, 0.38, 0.38, 0.38, 0.5, 0.38, 0.38, 0.38, 0.38, 0.38, 0.25, 0.25, 0.25, 0.25, 0.13, 0.13, 0.0, 0.0, 0.0, 0.0, 0.13, 0.13, 0.13, 0.0, 0.0, 0.0, 0.0, 0.0, 0.0, 0.0, 0.0, 0.0, 0.0, 0.0, 0.0, 0.13, 0.13, 0.13, 0.13, 0.0, 0.0, 0.13, 0.13, 0.13, 0.25, 0.25, 0.5, 0.5, 0.5, 0.75, 0.75, 0.75, 0.7…	mobidb-lite	[[164, 192], [212, 382], [429, 650]]
24	XP_008291484.1	DDDDDDDDDDDDDDDDDDDDDSSSSSSSSSSSSSSSSSSSSSSSSSSSSSSSSSSSSSSSSSSSSSSSSSSSSSSSSSSSSSSSSSSSSSSSSSSSSSSSSSSSSSSSSSSSSSSSSSSSSSSSSSSSSSSSSSSSSSSSSSSSSSSSSSSSSSSSSSSSSSSSSSSSSSSDDDDDDDDDDDDDDDDDDDDDDDDDDDDDDSSSSSSSSSSSSSSSSSSSSDDDDDDDDDDDDDDDDDDDDDDDDDDDDDDDDDDDDDDDDDDDDDDDDDDDDDDDDDDDDDDDDDDDDDDDDDDDDDDDDDDDDDDDDDDDDDDDDDDDDDDDDDDDDDDDDDDDDDDDDDDDDDDDDDDDDDDDDDDDDDDDDDDDDDDDDDDDDDDDDDSSSSSSSSSSSSSSSSS…	8	[0.88, 0.75, 0.88, 0.88, 0.88, 0.75, 0.88, 0.63, 0.63, 0.63, 0.75, 0.75, 0.75, 0.75, 0.75, 0.75, 0.75, 0.63, 0.63, 0.63, 0.63, 0.38, 0.5, 0.5, 0.5, 0.5, 0.5, 0.5, 0.5, 0.5, 0.25, 0.5, 0.38, 0.25, 0.25, 0.25, 0.25, 0.25, 0.25, 0.38, 0.38, 0.38, 0.13, 0.13, 0.0, 0.0, 0.0, 0.0, 0.0, 0.0, 0.0, 0.0, 0.0, 0.0, 0.0, 0.0, 0.0, 0.13, 0.25, 0.13, 0.13, 0.13, 0.13, 0.13, 0.13, 0.25, 0.25, 0.25, 0.25, 0.38, …	mobidb-lite	[[1, 21], [172, 201], [222, 382], [439, 646]]
25	XP_030200337.1	SSSSSSSSSSSSSSSSSSSSSSSSSSSSSSSSSSSSSSSSSSSSSSSSSSSSSSSSSSSSSSSSSSSSSSSSSSSSSSSSSSSSSSSSSSSSSSSSSSSSSSSSSSSSSSSSSSSSSSSSSSSSSSSSSSSSSSSSSSSSSSSSSSSSSSSSSSSSSSSSSDDDDDDDDDDDDDDDDDDDDDDDDDDDDDDDSSSSSSSSSSSSSDDDDDDDDDDDDDDDDDDDDDDDDDDDDDDDDDDDDDDDDDDDDDDDDDDDDDDDDDDDDDDDDDDDDDDDDDDDDDDDDDDDDDDDDDDDDDDDDDDDDDDDDDDDDDDDDDDDDDDDDDDDDDDDDDDDDDDDDDDDDDDDDDDDDDDDDDDDDDDDDDDDDDDDDDDDDDDDDDDDDDDDDDDDDDDDDDD…	8	[0.75, 0.63, 0.75, 0.63, 0.63, 0.63, 0.63, 0.75, 0.5, 0.5, 0.5, 0.5, 0.5, 0.63, 0.38, 0.38, 0.5, 0.38, 0.38, 0.38, 0.38, 0.38, 0.38, 0.38, 0.38, 0.38, 0.13, 0.13, 0.13, 0.13, 0.0, 0.0, 0.0, 0.0, 0.0, 0.0, 0.0, 0.0, 0.0, 0.0, 0.0, 0.0, 0.0, 0.0, 0.0, 0.0, 0.0, 0.0, 0.0, 0.13, 0.13, 0.13, 0.13, 0.13, 0.13, 0.13, 0.13, 0.13, 0.0, 0.0, 0.0, 0.0, 0.0, 0.0, 0.13, 0.38, 0.38, 0.38, 0.25, 0.38, 0.38, 0.3…	mobidb-lite	[[162, 192], [206, 404], [419, 666]]
26	XP_007255549.2	DDDDDDDDDDDDDDDDDDDDDDDDDDDDDDSSSSSSSSSSSSSSSSSSSSSSSSSSSSSSSSSSSDDDDDDDDDDDDDDDDDDDDDDDSSSSSSSSSSSSSSSSSSSSSSSSSSSSSSSSSSSSSSSSSSSSSSSSSSSSSSSSSSSSSSSSSSSSSSSSSSSSSSSSSSSDDDDDDDDDDDDDDDDDDDDDDDDDDDDDDDDDSSSSSSSSSSSSSDDDDDDDDDDDDDDDDDDDDDDDDDDDDDDDDDDDDDDDDDDDDDDDDDDDDDDDDDDDDDDDDDDDDDDDDDDDDDDDDDDDDDDDDDDDDDDDDDDDDDDDDDDDDDDDDDDDDDDDDDDDDDDDDDDDDDDDDDDDDDDDDDDDDDDDDDDDDDDDDDDDDDDDDDDDDDDSSSSSSSS…	8	[0.88, 0.75, 0.88, 0.88, 0.75, 0.75, 0.88, 0.63, 0.75, 0.63, 0.75, 0.63, 0.63, 0.63, 0.63, 0.63, 0.63, 0.63, 0.63, 0.63, 0.63, 0.63, 0.63, 0.63, 0.63, 0.63, 0.63, 0.63, 0.63, 0.63, 0.5, 0.5, 0.5, 0.5, 0.25, 0.25, 0.38, 0.38, 0.38, 0.5, 0.38, 0.38, 0.38, 0.38, 0.38, 0.25, 0.25, 0.25, 0.25, 0.25, 0.25, 0.25, 0.25, 0.13, 0.0, 0.0, 0.0, 0.0, 0.0, 0.0, 0.0, 0.0, 0.13, 0.13, 0.38, 0.63, 0.75, 0.63, 0.6…	mobidb-lite	[[1, 30], [66, 88], [172, 204], [218, 391], [418, 632]]
27	XP_017551156.1	DDDDDDDDDDDDDDDDDDDDDDDDDDDDDDSSSSSSSSSSSSSSSSSSSSSSSSSSSSSSSSSSSSSSSSSSSSSSSSSSSSSSSSSSSSSSSSSSSSSSSSSSSSSSSSSSSSSSSSSSSSSSSSSSSSSSSSSSSSSSSSSSSSSSSSSSSSSSSSSSSSSSSSSSSSSDDDDDDDDDDDDDDDDDDDDDDDDDDDDDDDDDDSSSSSSSSSSSSDDDDDDDDDDDDDDDDDDDDDDDDDDDDDDDDDDDDDDDDDDDDDDDDDDDDDDDDDDDDDDDDDDDDDDDDDDDDDDDDDDDDDDDDDDDDDDDDDDDDDDDDDDDDDDDDDDDDDDDDDDDDDDDDDDDDDDDDDDDDDDDDDDDDDDDDDDDDDDDDDDDDDDDDSSSSSSSSSSSSSS…	8	[0.88, 0.75, 0.88, 0.88, 0.75, 0.75, 0.88, 0.63, 0.75, 0.63, 0.75, 0.63, 0.63, 0.63, 0.63, 0.63, 0.63, 0.63, 0.63, 0.63, 0.63, 0.63, 0.63, 0.63, 0.63, 0.63, 0.63, 0.63, 0.63, 0.63, 0.5, 0.5, 0.5, 0.5, 0.25, 0.25, 0.38, 0.38, 0.38, 0.5, 0.38, 0.38, 0.38, 0.38, 0.38, 0.25, 0.25, 0.25, 0.25, 0.25, 0.25, 0.25, 0.25, 0.25, 0.13, 0.13, 0.13, 0.13, 0.13, 0.13, 0.13, 0.13, 0.13, 0.13, 0.13, 0.25, 0.13, 0…	mobidb-lite	[[1, 30], [172, 205], [218, 385], [412, 649], [678, 704]]
28	XP_009293281.1	DDDDDDDDDDDDDDDDDDDDDDDDDDDDDDDSSSSSSSSSSSSSSSSSSSSSSSSSSSSSSSSSSSSSSSSSSSSSSSSSSSSSSSSSSSSSSSSSSSSSSSSSSSSSSSSSSSSSSSSSSSSSSSSSSSSSSSSSSSSSSSSSSSSSSSSSSSSSSSSSSSSSSSSSSDDDDDDDDDDDDDDDDDDDDDDDDDDDDDDDDDDSSSSSSSSSSSSSSSDDDDDDDDDDDDDDDDDDDDDDDDDDDDDDDDDDDDDDDDDDDDDDDDDDDDDDDDDDDDDDDDDDDDDDDDDDDDDDDDDDDDDDDDDDDDDDDDDDDDDDDDDDDDDDDDDDDDDDDDDDDDDDDDDDDDDDDDDDDDDDDDDDDDDDDDDDDDDDDDDDDDDDDDDDSSSSSSSSSSS…	8	[0.88, 0.75, 0.75, 0.88, 0.75, 0.63, 0.88, 0.63, 0.75, 0.63, 0.75, 0.63, 0.63, 0.63, 0.63, 0.63, 0.63, 0.63, 0.63, 0.63, 0.63, 0.5, 0.63, 0.63, 0.63, 0.63, 0.63, 0.63, 0.63, 0.63, 0.63, 0.5, 0.5, 0.5, 0.25, 0.25, 0.25, 0.38, 0.25, 0.38, 0.38, 0.25, 0.25, 0.13, 0.0, 0.0, 0.0, 0.0, 0.0, 0.0, 0.0, 0.0, 0.0, 0.0, 0.0, 0.0, 0.0, 0.0, 0.0, 0.0, 0.0, 0.0, 0.0, 0.0, 0.0, 0.0, 0.0, 0.13, 0.25, 0.25, 0.38,…	mobidb-lite	[[1, 31], [170, 203], [219, 388], [415, 633]]
29	XP_016098333.1	DDDDDDDDDDDDDDDDDDDDDDDDDDDDDDSSSSSSSSSSSSSSSSSSSSSSSSSSSSSSSSSSSSSSSSSSSSSSSSSSSSSSSSSSSSSSSSSSSSSSSSSSSSSSSSSSSSSSSSSSSSSSSSSSSSSSSSSSSSSSSSSSSSSSSSSSSSSSSSSSSSSSSSSSSDDDDDDDDDDDDDDDDDDDDDDDDDDDDDDDDDDDSSSSSSSSSSSSSSSDDDDDDDDDDDDDDDDDDDDDDDDDDDDDDDDDDDDDDDDDDDDDDDDDDDDDDDDDDDDDDDDDDDDDDDDDDDDDDDDDDDDDDDDDDDDDDDDDDDDDDDDDDDDDDDDDDDDDDDDDDDDDDDDDDDDDDDDDDDDDDDDDDDDDDDDDDDDDDDDDDDDDDDDDDSSSSSSSSSS…	8	[0.88, 0.75, 0.75, 0.88, 0.75, 0.63, 0.88, 0.63, 0.75, 0.63, 0.75, 0.63, 0.63, 0.63, 0.63, 0.63, 0.63, 0.63, 0.63, 0.63, 0.63, 0.5, 0.63, 0.63, 0.63, 0.63, 0.63, 0.63, 0.63, 0.63, 0.5, 0.5, 0.5, 0.5, 0.25, 0.25, 0.25, 0.38, 0.38, 0.38, 0.38, 0.25, 0.13, 0.13, 0.0, 0.0, 0.0, 0.0, 0.0, 0.0, 0.0, 0.0, 0.0, 0.0, 0.0, 0.0, 0.0, 0.0, 0.0, 0.0, 0.0, 0.0, 0.0, 0.0, 0.0, 0.0, 0.13, 0.25, 0.5, 0.5, 0.5, 0.…	mobidb-lite	[[1, 30], [170, 204], [220, 389], [412, 636]]
30	XP_016391880.1	DDDDDDDDDDDDDDDDDDDDDDDDDDDDDDSSSSSSSSSSSSSSSSSSSSSSSSSSSSSSSSSSSSSSSSSSSSSSSSSSSSSSSSSSSSSSSSSSSSSSSSSSSSSSSSSSSSSSSSSSSSSSSSSSSSSSSSSSSSSSSSSSSSSSSSSSSSSSSSSSSSSSSSSSSSSDDDDDDDDDDDDDDDDDDDDDDDDDDDDDDDDDSSSSSSSSSSSSSSSDDDDDDDDDDDDDDDDDDDDDDDDDDDDDDDDDDDDDDDDDDDDDDDDDDDDDDDDDDDDDDDDDDDDDDDDDDDDDDDDDDDDDDDDDDDDDDDDDDDDDDDDDDDDDDDDDDDDDDDDDDDDDDDDDDDDDDDDDDDDDDDDDDDDDDDDDDDDDDDDDDDDDDDDDDDDDDDDDSSS…	8	[0.88, 0.75, 0.75, 0.88, 0.75, 0.63, 0.88, 0.63, 0.75, 0.63, 0.75, 0.63, 0.63, 0.63, 0.63, 0.63, 0.63, 0.63, 0.63, 0.63, 0.63, 0.5, 0.63, 0.63, 0.63, 0.63, 0.63, 0.63, 0.63, 0.63, 0.5, 0.5, 0.5, 0.5, 0.25, 0.25, 0.38, 0.38, 0.38, 0.38, 0.38, 0.25, 0.13, 0.13, 0.13, 0.13, 0.13, 0.13, 0.13, 0.0, 0.0, 0.0, 0.0, 0.0, 0.0, 0.0, 0.0, 0.0, 0.0, 0.0, 0.0, 0.0, 0.0, 0.0, 0.0, 0.13, 0.13, 0.13, 0.5, 0.5, 0…	mobidb-lite	[[1, 30], [172, 204], [220, 396], [414, 626]]
31	XP_026871120.1	DDDDDDDDDDDDDDDDDDDDDDDDDDDDDDSSSSSSSSSSSSSSSSSSSSSSSSSSSSSSSSSSSSSSSSSSSSSSSSSSSSSSSSSSSSSSSSSSSSSSSSSSSSSSSSSSSSSSSSSSSSSSSSSSSSSSSSSSSSSSSSSSSSSSSSSSSSSSSSSSSSSSSSSSSSSDDDDDDDDDDDDDDDDDDDDDDDDDDDDDDDDDSSSSSSSSSSSSSDDDDDDDDDDDDDDDDDDDDDDDDDDDDDDDDDDDDDDDDDDDDDDDDDDDDDDDDDDDDDDDDDDDDDDDDDDDDDDDDDDDDDDDDDDDDDDDDDDDDDDDDDDDDDDDDDDDDDDDDDDDDDDDDDDDDDDDDDDDDDDDDDDDDDDDDDDDDDDDDDDDDDDDDDDDDSSSSSSSSSS…	8	[0.88, 0.75, 0.88, 0.88, 0.75, 0.75, 0.88, 0.63, 0.75, 0.63, 0.75, 0.63, 0.63, 0.63, 0.63, 0.63, 0.63, 0.63, 0.63, 0.63, 0.63, 0.5, 0.63, 0.63, 0.63, 0.63, 0.63, 0.63, 0.63, 0.63, 0.5, 0.5, 0.38, 0.38, 0.25, 0.25, 0.25, 0.38, 0.38, 0.38, 0.38, 0.38, 0.25, 0.25, 0.25, 0.13, 0.25, 0.25, 0.25, 0.25, 0.25, 0.25, 0.25, 0.13, 0.0, 0.0, 0.0, 0.0, 0.0, 0.0, 0.13, 0.13, 0.13, 0.13, 0.25, 0.25, 0.5, 0.5, 0…	mobidb-lite	[[1, 30], [172, 204], [218, 389], [416, 668], [701, 723]]
32	XP_027021963.1	DDDDDDDDDDDDDDDDDDDDDDDDDDDDDDDDDDDDDDDDSSSSSSSSSSSSSSSSSSSSSSSSSSSSSSSSSSSSSSSSSSSSSSSSSSSSSSSSSSSSSSSSSSSSSSSSSSSSSSSSSSSSSSSSSSSSSSSSSSSSSSSSSSSSSSSSSSSSSSSSSSSSSSSSSSSSSSSSSSSSSSSSSSSSDDDDDDDDDDDDDDDDDDDDDDDDDDDDDDDDDSSSSSSSSSSSSSDDDDDDDDDDDDDDDDDDDDDDDDDDDDDDDDDDDDDDDDDDDDDDDDDDDDDDDDDDDDDDDDDDDDDDDDDDDDDDDDDDDDDDDDDDDDDDDDDDDDDDDDDDDDDDDDDDDDDDDDDDDDDDDDDDDDDDDDDDDDDDDDDDDDDDDDDDDDDDDDDDDDD…	8	[0.88, 0.75, 0.88, 0.88, 0.75, 0.75, 0.88, 0.63, 0.75, 0.63, 0.75, 0.63, 0.63, 0.63, 0.63, 0.63, 0.63, 0.63, 0.63, 0.63, 0.63, 0.63, 0.63, 0.63, 0.63, 0.63, 0.63, 0.63, 0.63, 0.63, 0.63, 0.63, 0.63, 0.63, 0.63, 0.63, 0.63, 0.63, 0.63, 0.63, 0.5, 0.38, 0.25, 0.0, 0.0, 0.0, 0.0, 0.0, 0.0, 0.0, 0.0, 0.0, 0.0, 0.0, 0.0, 0.13, 0.13, 0.13, 0.13, 0.25, 0.13, 0.13, 0.13, 0.13, 0.13, 0.13, 0.13, 0.13, 0.1…	mobidb-lite	[[1, 40], [189, 221], [235, 402], [429, 645], [704, 725]]
33	XP_017311497.1	DDDDDDDDDDDDDDDDDDDDDDDDDDDDDDSSSSSSSSSSSSSSSSSSSSSSSSSSSSSSSSSSSSSSSSSSSSSSSSSSSSSSSSSSSSSSSSSSSSSSSSSSSSSSSSSSSSSSSSSSSSSSSSSSSSSSSSSSSSSSSSSSSSSSSSSSSSSSSSSSSSSSSSSSSSDDDDDDDDDDDDDDDDDDDDDDDDDDDDDDDDDSSSSSSSSSSSSSDDDDDDDDDDDDDDDDDDDDDDDDDDDDDDDDDDDDDDDDDDDDDDDDDDDDDDDDDDDDDDDDDDDDDDDDDDDDDDDDDDDDDDDDDDDDDDDDDDDDDDDDDDDDDDDDDDDDDDDDDDDDDDDDDDDDDDDDDDDDDDDDDDDDDDDDDDDDDDDDDDDDDDDDDDSSSSSSSSSSSSS…	8	[0.88, 0.75, 0.88, 0.88, 0.75, 0.75, 0.88, 0.63, 0.75, 0.63, 0.75, 0.63, 0.63, 0.63, 0.63, 0.63, 0.63, 0.63, 0.63, 0.63, 0.63, 0.63, 0.63, 0.63, 0.63, 0.63, 0.63, 0.63, 0.63, 0.63, 0.5, 0.5, 0.38, 0.38, 0.25, 0.25, 0.25, 0.38, 0.38, 0.38, 0.38, 0.38, 0.25, 0.25, 0.13, 0.13, 0.13, 0.0, 0.0, 0.0, 0.0, 0.0, 0.0, 0.0, 0.0, 0.0, 0.0, 0.0, 0.0, 0.0, 0.0, 0.0, 0.0, 0.0, 0.13, 0.38, 0.25, 0.5, 0.5, 0.5, …	mobidb-lite	[[1, 30], [171, 203], [217, 386], [413, 654], [684, 708]]
34	XP_026778385.1	DDDDDDDDDDDDDDDDDDDDDDDDDDDDDDSSSSSSSSSSSSSSSSSSSSSSSSSSSSSSSSSSSDDDDDDDDDDDDDDDDDDDDDDSSSSSSSSSSSSSSSSSSSSSSSSSSSSSSSSSSSSSSSSSSSSSSSSSSSSSSSSSSSSSSSSSSSSSSSSSSSSSSSSSSSSDDDDDDDDDDDDDDDDDDDDDDDDDDDDDDDDDSSSSSSSSSSSSSDDDDDDDDDDDDDDDDDDDDDDDDDDDDDDDDDDDDDDDDDDDDDDDDDDDDDDDDDDDDDDDDDDDDDDDDDDDDDDDDDDDDDDDDDDDDDDDDDDDDDDDDDDDDDDDDDDDDDDDDDDDDDDDDDDDDDDDDDDDDDDDDDDDDDDDDDDDDDDDDDDDDDDDDDSSSSSSSSSSSSS…	8	[0.88, 0.75, 0.88, 0.88, 0.75, 0.75, 0.88, 0.63, 0.75, 0.63, 0.75, 0.63, 0.63, 0.63, 0.63, 0.63, 0.63, 0.63, 0.63, 0.63, 0.63, 0.63, 0.63, 0.63, 0.63, 0.63, 0.63, 0.63, 0.63, 0.63, 0.5, 0.5, 0.38, 0.38, 0.25, 0.25, 0.25, 0.38, 0.38, 0.38, 0.38, 0.38, 0.25, 0.25, 0.13, 0.13, 0.13, 0.13, 0.13, 0.13, 0.13, 0.13, 0.13, 0.13, 0.13, 0.13, 0.13, 0.13, 0.13, 0.13, 0.13, 0.13, 0.13, 0.25, 0.38, 0.63, 0.63…	mobidb-lite	[[1, 30], [66, 87], [172, 204], [218, 386], [416, 657], [685, 711]]
35	XP_023691751.1	DDDDDDDDDDDDDDDDDDDDDDDDDDDDDDDDSSSSSSSSSSSSSSSSSSSSSSSSSSSDDDDDDDDDDDDDDDDDDDDDDDDDDDDSSSSSSSSSSSSSSSSSSSSSSSSSSSSSSSSSSSSSSSSSSSSSSSSSSSSSSSSSSSSSSSSSSSSSSSSSSSSSSSSSSSSSSSSSSDDDDDDDDDDDDDDDDDDDDDDDDDDDDDDDSSSSSSSSSSSSSSSSDDDDDDDDDDDDDDDDDDDDDDDDDDDDDDDDDDDDDDDDDDDDDDDDDDDDDDDDDDDDDDDDDDDDDDDDDDDDDDDDDDDDDDDDDDDDDDDDDDDDDDDDDDDDDDDDDDDDDDDDDDDDDDDDDDDDDDDDDDDDDDDDDDDDDDDDDDDDDDDDDDDDDDSSSSSSSSS…	8	[0.88, 0.75, 0.88, 0.88, 0.75, 0.75, 0.88, 0.75, 0.5, 0.5, 0.63, 0.63, 0.63, 0.63, 0.63, 0.63, 0.63, 0.63, 0.63, 0.63, 0.63, 0.63, 0.63, 0.63, 0.63, 0.63, 0.63, 0.63, 0.63, 0.63, 0.63, 0.63, 0.5, 0.38, 0.25, 0.25, 0.38, 0.38, 0.38, 0.38, 0.38, 0.38, 0.38, 0.38, 0.25, 0.25, 0.25, 0.13, 0.13, 0.13, 0.13, 0.13, 0.13, 0.25, 0.25, 0.25, 0.38, 0.5, 0.5, 0.63, 0.63, 0.63, 0.63, 0.63, 0.63, 0.63, 0.88, 0…	mobidb-lite	[[1, 32], [60, 87], [178, 208], [225, 390], [446, 657]]
36	XP_018583204.1	DDDDDDDDDDDDDDDDDDDDDDDDDDDSSSSSSSSSSSSSSSSSSSSSSSSSSSSSSSSSSDDDDDDDDDDDDDDDDDDDDDDDDDSSSSSSSSSSSSSSSSSSSSSSSSSSSSSSSSSSSSSSSSSSSSSSSSSSSSSSSSSSSSSSSSSSSSSSSSSSSSSSSSSSSSSSSSSSSSDDDDDDDDDDDDDDDDDDDDDDDDDDDDDDSSSSSSSSSSSSSSSSSDDDDDDDDDDDDDDDDDDDDDDDDDDDDDDDDDDDDDDDDDDDDDDDDDDDDDDDDDDDDDDDDDDDDDDDDDDDDDDDDDDDDDDDDDDDDDDDDDDDDDDDDDDDDDDDDDDDDDDDDDDDDDDDDDDDDDDDDDDDDDDDDDDDDDDDDDDDDDDDDDDDDDDDDSSSSSS…	8	[0.88, 0.75, 0.88, 0.88, 0.75, 0.75, 0.88, 0.75, 0.63, 0.5, 0.63, 0.63, 0.63, 0.63, 0.63, 0.63, 0.63, 0.63, 0.63, 0.63, 0.63, 0.63, 0.63, 0.63, 0.63, 0.63, 0.63, 0.5, 0.5, 0.5, 0.5, 0.5, 0.5, 0.5, 0.38, 0.25, 0.38, 0.38, 0.38, 0.38, 0.38, 0.38, 0.38, 0.38, 0.25, 0.25, 0.25, 0.13, 0.13, 0.13, 0.13, 0.0, 0.0, 0.0, 0.0, 0.0, 0.13, 0.38, 0.38, 0.5, 0.5, 0.63, 0.38, 0.63, 0.63, 0.63, 0.63, 0.75, 0.88,…	mobidb-lite	[[1, 27], [62, 86], [179, 208], [226, 393], [447, 643]]
37	XP_010880815.1	SSSSSSSSSSSSSSSSSSSSSSSSSSSSSSSSSSSSSSSSSSSSSSSSSSSSSSSDDDDDDDDDDDDDDDDDDDDDDDDSSSSSSSSSSSSSSSSSSSSSSSSSSSSSSSSSSSSSSSSSSSSSSSSSSSSSSSSSSSSSSSSSSSSSSSSSSSSSSSSSSSSSDDDDDDDDDDDDDDDDDDDDDDDDDDDDDDDDDDDDSSSSSSSSSSSSSSSDDDDDDDDDDDDDDDDDDDDDDDDDDDDDDDDDDDDDDDDDDDDDDDDDDDDDDDDDDDDDDDDDDDDDDDDDDDDDDDDDDDDDDDDDDDDDDDDDDDDDDDDDDDDDDDDDDDDDDDDDDDDDDDDDDDDDDDDDDDDDDDDDDDDDDDDDDDDDDDDDDDDDDDDSSSSSSSSSSSSSSSS…	8	[0.75, 0.63, 0.88, 0.88, 0.63, 0.75, 0.88, 0.63, 0.75, 0.75, 0.75, 0.63, 0.5, 0.75, 0.5, 0.38, 0.38, 0.5, 0.5, 0.38, 0.38, 0.38, 0.5, 0.38, 0.38, 0.38, 0.38, 0.38, 0.38, 0.25, 0.0, 0.0, 0.0, 0.0, 0.13, 0.13, 0.13, 0.13, 0.13, 0.13, 0.13, 0.13, 0.13, 0.13, 0.13, 0.13, 0.13, 0.25, 0.25, 0.25, 0.25, 0.13, 0.13, 0.25, 0.13, 0.75, 0.75, 0.75, 0.75, 0.75, 0.75, 0.75, 0.63, 0.63, 0.63, 0.63, 0.63, 0.63,…	mobidb-lite	[[56, 79], [165, 200], [216, 383], [409, 606]]
38	XP_014045842.1	DDDDDDDDDDDDDDDDDDDDDDDDDDDDSSSSSSSSSSSSSSSSSSSSSSSSSSSSSSSSSSSSSSSSSSSSSSSSSSSSSSSSSSSSSSSSSSSSSSSSSSSSSSSSSSSSSSSSSSSSSSSSSSSSSSSSSSSSSSSSSSSSSSSSSSSSSSSSSSSSSSSSSSSSSSSSSSSDDDDDDDDDDDDDDDDDDDDDDDDDDDDDDDDDDDDDSSSSSSSSSSSSDDDDDDDDDDDDDDDDDDDDDDDDDDDDDDDDDDDDDDDDDDDDDDDDDDDDDDDDDDDDDDDDDDDDDDDDDDDDDDDDDDDDDDDDDDDDDDDDDDDDDDDDDDDDDDDDDDDDDDDDDDDDDDDDDDDDDDDDDDDDDDDDDDDDDDDDDDDDDDDDDDDDDDDDDDDDDDD…	8	[0.88, 0.63, 0.88, 0.88, 0.63, 0.63, 0.75, 0.63, 0.5, 0.63, 0.75, 0.75, 0.75, 0.75, 0.75, 0.63, 0.63, 0.63, 0.63, 0.63, 0.63, 0.63, 0.63, 0.63, 0.63, 0.63, 0.38, 0.63, 0.5, 0.38, 0.38, 0.38, 0.25, 0.25, 0.25, 0.25, 0.25, 0.13, 0.0, 0.0, 0.0, 0.0, 0.0, 0.0, 0.0, 0.0, 0.0, 0.0, 0.0, 0.0, 0.0, 0.0, 0.13, 0.13, 0.13, 0.13, 0.25, 0.25, 0.38, 0.5, 0.63, 0.63, 0.63, 0.63, 0.63, 0.63, 0.63, 0.5, 0.38, 0.…	mobidb-lite	[[1, 28], [176, 212], [225, 736], [771, 794]]
39	XP_028677342.1	SSSSSSSSSSSSSSSSSSSSSSSSSSSSSSSSSSSSSSSSSSSSSSSSSSSSSSSSSSSSSSSSSSSSSSSSSSSSSSSSSSSSSSSSSSSSSSSSSSSSSSSSSSSSSSSSSSSSSSSSSSSSSSSSSSSSSSSSSSSSSSSSSSSSSSSSSSSSSSSSSSSSSSSSSSSSSSSSSSSSSSSSSSSDDDDDDDDDDDDDDDDDDDDDDDDDDDDDDDSSSSSSSSSSSSSSDDDDDDDDDDDDDDDDDDDDDDDDDDDDDDDDDDDDDDDDDDDDDDDDDDDDDDDDDDDDDDDDDDDDDDDDDDDDDDDDDDDDDDDDDDDDDDDDDDDDDDDDDDDDDDDDDDDDDDDDDDDDDDDDDDDDDDDDDDDDDDDDDDDDDDDDDDDDDDDDDDDDDDD…	8	[0.5, 0.5, 0.38, 0.38, 0.0, 0.13, 0.0, 0.25, 0.13, 0.13, 0.0, 0.0, 0.0, 0.0, 0.0, 0.0, 0.0, 0.13, 0.25, 0.25, 0.38, 0.38, 0.38, 0.25, 0.38, 0.5, 0.5, 0.38, 0.5, 0.5, 0.5, 0.5, 0.5, 0.5, 0.5, 0.5, 0.5, 0.38, 0.5, 0.5, 0.5, 0.5, 0.5, 0.5, 0.5, 0.5, 0.5, 0.5, 0.5, 0.25, 0.25, 0.25, 0.25, 0.25, 0.25, 0.38, 0.25, 0.25, 0.13, 0.13, 0.13, 0.13, 0.13, 0.13, 0.25, 0.25, 0.13, 0.25, 0.25, 0.25, 0.25, 0.38,…	mobidb-lite	[[188, 218], [233, 406], [439, 676]]
40	XP_018417134.1	DDDDDDDDDDDDDDDDDDDDDDDDDDDDDDDDDDSSSSSSSSSSSSSSSSSSSSSSSSSSSSSSSSSSSSSSSSSSSSSSSSSSSSSSSSSSSSSSSSSSSSSSSSSSSSSSSSSSSSSSSSSSSSSSSSSSSSSSSSSSSSSSSSSSSSSSSSSSSSSSSSSSSSSSSDDDDDDDDDDDDDDDDDDDDDDDDDDDDDSSSSSSSSSSSSSSSSSSSSSSDDDDDDDDDDDDDDDDDDDDDDDSSSSSSSSSSSSSSSSSSSSSSSSSSSDDDDDDDDDDDDDDDDDDDDDDDDDDDDDDDDDDDDDDDDDDDDDDDDDDDDDDDDDDDDDDDDDDDDDDDDDDDDDDDDDDDDDDDDDDDDDDDDDDDDDDDDDDDDDDDDDDDDDDDDDDDDDDDDD…	8	[0.88, 0.75, 0.88, 0.88, 0.75, 0.75, 0.88, 0.63, 0.75, 0.75, 0.75, 0.63, 0.63, 0.63, 0.63, 0.63, 0.63, 0.63, 0.63, 0.63, 0.63, 0.63, 0.63, 0.63, 0.63, 0.63, 0.63, 0.63, 0.63, 0.63, 0.63, 0.63, 0.63, 0.63, 0.38, 0.38, 0.38, 0.38, 0.38, 0.5, 0.5, 0.13, 0.13, 0.13, 0.13, 0.13, 0.13, 0.25, 0.13, 0.13, 0.0, 0.0, 0.0, 0.0, 0.0, 0.13, 0.13, 0.0, 0.0, 0.0, 0.25, 0.25, 0.25, 0.38, 0.5, 0.5, 0.63, 0.63, 0.…	mobidb-lite	[[1, 34], [170, 198], [221, 243], [271, 438], [456, 652]]
41	XP_031746171.1	DDDDDDDDDDDDDDDDDDDDDDDDDDDDDDDDDDSSSSSSSSSSSSSSSSSSSSSSSSSSSSSSSSSSSSSSSSSSSSSSSSSSSSSSSSSSSSSSSSSSSSSSSSSSSSSSSSSSSSSSSSSSSSSSSSSSSSSSSSSSSSSSSSSSSSSSSSSSSSSSSSSSSSSSSDDDDDDDDDDDDDDDDDDDDDDDDDDDDDDSSSSSSSSSSSSSSSSDDDDDDDDDDDDDDDDDDDDDDDDDDDDDDDDDDDDDDDDDDDDDDDDDDDDDDDDDDDDDDDDDDDDDDDDDDDDDDDDDDDDDDDDDDDDDDDDDDDDDDDDDDDDDDDDDDDDDDDDDDDDDDDDDDDDDDDDDDDDDDDDDDDDDDDDDDDDDDDDDDDDDDDDDDDDDDDDDDDDDDDD…	8	[0.88, 0.75, 0.88, 0.88, 0.75, 0.75, 0.88, 0.63, 0.75, 0.75, 0.75, 0.63, 0.63, 0.63, 0.63, 0.63, 0.63, 0.63, 0.63, 0.63, 0.63, 0.63, 0.63, 0.63, 0.63, 0.63, 0.63, 0.63, 0.63, 0.63, 0.63, 0.63, 0.63, 0.63, 0.38, 0.38, 0.38, 0.38, 0.38, 0.5, 0.5, 0.25, 0.25, 0.13, 0.13, 0.25, 0.25, 0.25, 0.25, 0.13, 0.0, 0.0, 0.0, 0.0, 0.0, 0.13, 0.13, 0.0, 0.13, 0.13, 0.13, 0.25, 0.25, 0.25, 0.38, 0.38, 0.5, 0.5, …	mobidb-lite	[[1, 34], [170, 199], [216, 420], [440, 459], [464, 693]]
42	XP_018086562.1	DDDDDDDDDDDDDDDDDDDDDDDDDDDDDDDDDDSSSSSSSSSSSSSSSSSSSSSSSSSSSSSSSSSSSSSSSSSSSSSSSSSSSSSSSSSSSSSSSSSSSSSSSSSSSSSSSSSSSSSSSSSSSSSSSSSSSSSSSSSSSSSSSSSSSSSSSSSSSSSSSSSSSSSSSSDDDDDDDDDDDDDDDDDDDDDDDDDDDDDDDSSSSSSSSSSSSSSSSDDDDDDDDDDDDDDDDDDDDDDDDDDDDDDDDDDDDDDDDDDDDDDDDDDDDDDDDDDDDDDDDDDDDDDDDDDDDDDDDDDDDDDDDDDDDDDDDDDDDDDDDDDDDDDDDDDDDDDDDDDDDDDDDDDDDDDDDDDDDDDDDDDDDDDDDDDDDDDDDDDDDDDDDDDDDDDDDDDDDDD…	8	[0.88, 0.75, 0.88, 0.88, 0.75, 0.75, 0.88, 0.63, 0.75, 0.75, 0.75, 0.63, 0.63, 0.63, 0.63, 0.63, 0.63, 0.63, 0.63, 0.63, 0.63, 0.63, 0.63, 0.63, 0.63, 0.63, 0.63, 0.63, 0.63, 0.63, 0.63, 0.63, 0.63, 0.63, 0.5, 0.38, 0.38, 0.38, 0.38, 0.5, 0.5, 0.25, 0.25, 0.13, 0.13, 0.13, 0.13, 0.25, 0.13, 0.13, 0.0, 0.0, 0.0, 0.0, 0.0, 0.13, 0.25, 0.13, 0.13, 0.13, 0.25, 0.25, 0.25, 0.38, 0.38, 0.25, 0.5, 0.25,…	mobidb-lite	[[1, 34], [171, 201], [218, 418], [437, 631], [662, 691]]
43	XP_029454573.1	SSSSSSSSSSSSSSSSSSSSSSSSSSSSSSSSSSSSSSSSSSSSSSSSSSSSSSSSSSSSSSSSSSSSSSSSSSSSSSSSSSSSSSSSSSSSSSSSSSSSSSSSSSSSSSSSSSSSSSSSSSSSSSSSSSSSSSSSSSSSSSSSSSSSSSSSSSSSSSSSSSSSSSSSSSSSSSSSSSSSSDDDDDDDDDDDDDDDDDDDDDDDDDDDDDSSSSSSSSSSSSSSSSSSSDDDDDDDDDDDDDDDDDDDDDDDDDDDDDDDDDDDDDDDDDDDDDDDDDDDDDDDDDDDDDDDDDDDDDDDDDDDDDDDDDDDDDDDDDDDDDDDDDDDDDDDDDDDDDDDDDDDDDDDDDDDDDDDDDDDDDDDDDDDDDDDDDDDDDDDDDDDDDDDDDDDDDDDDDD…	8	[0.5, 0.38, 0.38, 0.25, 0.25, 0.13, 0.38, 0.25, 0.38, 0.25, 0.38, 0.5, 0.38, 0.38, 0.5, 0.5, 0.5, 0.38, 0.38, 0.38, 0.5, 0.5, 0.5, 0.38, 0.5, 0.5, 0.38, 0.38, 0.38, 0.5, 0.38, 0.5, 0.5, 0.5, 0.5, 0.5, 0.5, 0.38, 0.5, 0.38, 0.38, 0.25, 0.25, 0.25, 0.25, 0.25, 0.38, 0.25, 0.13, 0.13, 0.13, 0.0, 0.0, 0.0, 0.0, 0.0, 0.0, 0.0, 0.0, 0.0, 0.0, 0.0, 0.0, 0.0, 0.0, 0.0, 0.13, 0.13, 0.13, 0.13, 0.13, 0.25,…	mobidb-lite	[[182, 210], [230, 426], [482, 655], [667, 688]]
44	XP_030070599.1	DDDDDDDDDDDDDDDDDDDDDDDDDDDDDDSSSSSSSSSSSSSSSSSSSSSSSSSSSSSSSSSSSSSSSSSSSSSSSSSSSSSSSSSSSSSSSSSSSSSSSSSSSSSSSSSSSSSSSSSSSSSSSSSSSSSSSSSSSSSSSSSSSSSSSSSSSSSSSSSSSSSSSSSSSSSSDDDDDDDDDDDDDDDDDDDDDDDDDDDSSSSSSSSSSSSSSSSSSSDDDDDDDDDDDDDDDDDDDDDDDDDDDDDDDDDDDDDDDDDDDDDDDDDDDDDDDDDDDDDDDDDDDDDDDDDDDDDDDDDDDDDDDDDDDDDDDDDDDDDDDDDDDDDDDDDDDDDDDDDDDDDDDDDDDDDDDDDDDDDDDDDDDDDDDDDDDDDDDDDDDDDDDDDDDDDDDDDDDDD…	8	[0.88, 0.75, 0.88, 0.88, 0.75, 0.75, 0.88, 0.75, 0.75, 0.75, 0.63, 0.63, 0.63, 0.63, 0.63, 0.63, 0.63, 0.63, 0.63, 0.63, 0.63, 0.63, 0.63, 0.5, 0.63, 0.63, 0.63, 0.63, 0.63, 0.63, 0.5, 0.5, 0.38, 0.38, 0.25, 0.25, 0.38, 0.38, 0.38, 0.38, 0.38, 0.25, 0.13, 0.13, 0.0, 0.0, 0.0, 0.0, 0.0, 0.0, 0.0, 0.0, 0.0, 0.0, 0.0, 0.0, 0.0, 0.0, 0.13, 0.13, 0.13, 0.25, 0.25, 0.25, 0.38, 0.38, 0.38, 0.38, 0.38, 0…	mobidb-lite	[[1, 30], [173, 199], [219, 415], [506, 656], [671, 692]]
45	XP_006272622.1	DDDDDDDDDDDDDDDDDDDDDDDDDDDDDDSSSSSSSSSSSSSSSSSSSSSSSSSSSSSSSSSSSSSSSSSSSSSSSSSSSSSSSSSSSSSSSSSSSSSSSSSSSSSSSSSSSSSSSSSSSSSSSSSSSSSSSSSSSSSSSSSSSSSSSSSSSSSSSSSSSSSSSSSSSSSDDDDDDDDDDDDDDDDDDDDDDDDDDDDDDSSSSSSSSSSSSSSSSSSSDDDDDDDDDDDDDDDDDDDDDDDSSSSSSSSSSSSSSSSSSSSSSSSSSSSSSDDDDDDDDDDDDDDDDDDDDDDDDDDDDDDDDDDDDDDDDDDDDDDDDDDDDDDDDDDDDDDDDDDDDDDDDDDDDDDDDDDDDDDDDDDDDDDDDDDDDDDDDDDDDDDDDDDDDDDDDDDDDDD…	8	[0.88, 0.75, 0.88, 0.88, 0.75, 0.75, 0.88, 0.75, 0.75, 0.75, 0.75, 0.63, 0.63, 0.63, 0.63, 0.63, 0.63, 0.63, 0.63, 0.63, 0.63, 0.63, 0.63, 0.63, 0.63, 0.63, 0.63, 0.63, 0.63, 0.63, 0.5, 0.5, 0.38, 0.5, 0.38, 0.25, 0.38, 0.38, 0.38, 0.38, 0.38, 0.38, 0.25, 0.25, 0.25, 0.25, 0.13, 0.13, 0.13, 0.13, 0.0, 0.0, 0.0, 0.0, 0.0, 0.0, 0.0, 0.0, 0.13, 0.13, 0.13, 0.13, 0.13, 0.25, 0.38, 0.38, 0.38, 0.63, 0…	mobidb-lite	[[1, 30], [172, 201], [221, 243], [274, 442], [472, 685], [698, 732]]
46	XP_019407045.1	DDDDDDDDDDDDDDDDDDDDDDDDDDDDDDSSSSSSSSSSSSSSSSSSSSSSSSSSSSSSSSSSSSSSSSSSSSSSSSSSSSSSSSSSSSSSSSSSSSSSSSSSSSSSSSSSSSSSSSSSSSSSSSSSSSSSSSSSSSSSSSSSSSSSSSSSSSSSSSSSSSSSSSSSSSSDDDDDDDDDDDDDDDDDDDDDDDDDDDDDDSSSSSSSSSSSSSSSSSSSDDDDDDDDDDDDDDDDDDDDDDDSSSSSSSSSSSSSSSSSSSSSSSSSSSSSSDDDDDDDDDDDDDDDDDDDDDDDDDDDDDDDDDDDDDDDDDDDDDDDDDDDDDDDDDDDDDDDDDDDDDDDDDDDDDDDDDDDDDDDDDDDDDDDDDDDDDDDDDDDDDDDDDDDDDDDDDDDDDD…	8	[0.88, 0.75, 0.88, 0.88, 0.75, 0.75, 0.88, 0.75, 0.75, 0.75, 0.75, 0.63, 0.63, 0.63, 0.63, 0.63, 0.63, 0.63, 0.63, 0.63, 0.63, 0.63, 0.63, 0.63, 0.63, 0.63, 0.63, 0.63, 0.63, 0.63, 0.5, 0.5, 0.38, 0.5, 0.38, 0.25, 0.38, 0.38, 0.38, 0.38, 0.38, 0.38, 0.25, 0.25, 0.25, 0.25, 0.13, 0.13, 0.13, 0.13, 0.0, 0.0, 0.0, 0.0, 0.0, 0.0, 0.0, 0.0, 0.13, 0.13, 0.13, 0.13, 0.13, 0.25, 0.38, 0.38, 0.38, 0.63, 0…	mobidb-lite	[[1, 30], [172, 201], [221, 243], [274, 442], [472, 685], [698, 732]]
47	XP_019374666.1	DDDDDDDDDDDDDDDDDDDDDDDDDDDDDDSSSSSSSSSSSSSSSSSSSSSSSSSSSSSSSSSSSSSSSSSSSSSSSSSSSSSSSSSSSSSSSSSSSSSSSSSSSSSSSSSSSSSSSSSSSSSSSSSSSSSSSSSSSSSSSSSSSSSSSSSSSSSSSSSSSSSSSSSSSSSDDDDDDDDDDDDDDDDDDDDDDDDDDDDDDSSSSSSSSSSSSSSSSSSSDDDDDDDDDDDDDDDDDDDDDDDSSSSSSSSSSSSSSSSSSSSSSSSSSSSSSDDDDDDDDDDDDDDDDDDDDDDDDDDDDDDDDDDDDDDDDDDDDDDDDDDDDDDDDDDDDDDDDDDDDDDDDDDDDDDDDDDDDDDDDDDDDDDDDDDDDDDDDDDDDDDDDDDDDDDDDDDDDDD…	8	[0.88, 0.75, 0.88, 0.88, 0.75, 0.75, 0.88, 0.75, 0.75, 0.75, 0.75, 0.63, 0.63, 0.63, 0.63, 0.63, 0.63, 0.63, 0.63, 0.63, 0.63, 0.63, 0.63, 0.63, 0.63, 0.63, 0.63, 0.63, 0.63, 0.63, 0.5, 0.5, 0.38, 0.5, 0.38, 0.25, 0.38, 0.38, 0.38, 0.38, 0.38, 0.38, 0.25, 0.25, 0.25, 0.25, 0.13, 0.13, 0.13, 0.13, 0.0, 0.0, 0.0, 0.0, 0.0, 0.0, 0.0, 0.0, 0.13, 0.13, 0.13, 0.13, 0.13, 0.25, 0.38, 0.38, 0.38, 0.63, 0…	mobidb-lite	[[1, 30], [172, 201], [221, 243], [274, 442], [472, 685], [698, 732]]
48	XP_029853276.1	DDDDDDDDDDDDDDDDDDDDDDDDDDDDDDSSSSSSSSSSSSSSSSSSSSSSSSSSSSSSSSSSSSDDDDDDDDDDDDDDDDDDDDSSSSSSSSSSSSSSSSSSSSSSSSSSSSSSSSSSSSSSSSSSSSSSSSSSSSSSSSSSSSSSSSSSSSSSSSSSSSSSSSSSSSSDDDDDDDDDDDDDDDDDDDDDDDDDDDDDDSSSSSSSSSSSSSSSSSSSDDDDDDDDDDDDDDDDDDDDDDDSSSSSSSSSSSSSSSSSSSSSSSSSSSSSSSSSSSSSSDDDDDDDDDDDDDDDDDDDDDDDDDDDDDDDDDDDDDDDDDDDDDDDDDDDDDDDDDDDDDDDDDDDDDDDDDDDDDDDDDDDDDDDDDDDDDDDDDDDDDDDDDDDDDDDDDDDDDD…	8	[0.88, 0.75, 0.88, 0.88, 0.75, 0.75, 0.88, 0.75, 0.75, 0.75, 0.75, 0.63, 0.63, 0.63, 0.63, 0.63, 0.63, 0.63, 0.63, 0.63, 0.63, 0.63, 0.63, 0.63, 0.63, 0.63, 0.63, 0.63, 0.63, 0.63, 0.5, 0.5, 0.38, 0.5, 0.38, 0.25, 0.38, 0.38, 0.38, 0.38, 0.38, 0.38, 0.25, 0.25, 0.25, 0.25, 0.13, 0.13, 0.13, 0.13, 0.13, 0.0, 0.0, 0.0, 0.0, 0.0, 0.0, 0.13, 0.13, 0.13, 0.25, 0.25, 0.25, 0.25, 0.38, 0.38, 0.63, 0.63,…	mobidb-lite	[[1, 30], [67, 86], [172, 201], [221, 243], [282, 440], [496, 662]]
49	XP_009998033.1	DDDDDDDDDDDDDDDDDDDDDDDDDDDDDDSSSSSSSSSSSSSSSSSSSSSSSSSSSSSSSSSSSSSDDDDDDDDDDDDDDDDDDDDSSSSSSSSSSSSSSSSSSSSSSSSSSSSSSSSSSSSSSSSSSSSSSSSSSSSSSSSSSSSSSSSSSSSSSSSSSSSSSSSSSSSDDDDDDDDDDDDDDDDDDDDDDDDDDDDDDSSSSSSSSSSSSSSSSSSSDDDDDDDDDDDDDDDDDDDDDDDSSSSSSSSSSSSSSSSSSSSSSSSSSSSSSSSSSSSDDDDDDDDDDDDDDDDDDDDDDDDDDDDDDDDDDDDDDDDDDDDDDDDDDDDDDDDDDDDDDDDDDDDDDDDDDDDDDDDDDDDDDDDDDDDDDDDDDDDDDDDDDDDDDDDDDDDDDDD…	8	[0.88, 0.75, 0.88, 0.88, 0.75, 0.75, 0.88, 0.75, 0.75, 0.75, 0.75, 0.63, 0.63, 0.63, 0.63, 0.63, 0.63, 0.63, 0.63, 0.63, 0.63, 0.63, 0.63, 0.63, 0.63, 0.63, 0.63, 0.63, 0.63, 0.63, 0.5, 0.5, 0.38, 0.5, 0.38, 0.25, 0.38, 0.38, 0.38, 0.38, 0.38, 0.38, 0.25, 0.25, 0.25, 0.25, 0.13, 0.13, 0.13, 0.13, 0.13, 0.0, 0.0, 0.0, 0.0, 0.0, 0.0, 0.0, 0.0, 0.0, 0.13, 0.13, 0.13, 0.13, 0.38, 0.38, 0.5, 0.63, 0.6…	mobidb-lite	[[1, 30], [68, 87], [172, 201], [221, 243], [280, 439], [495, 660]]
50	XP_030307800.1	DDDDDDDDDDDDDDDDDDDDDDDDDDDDDDSSSSSSSSSSSSSSSSSSSSSSSSSSSSSSSSSSSSSSSSSSSSSSSSSSSSSSSSSSSSSSSSSSSSSSSSSSSSSSSSSSSSSSSSSSSSSSSSSSSSSSSSSSSSSSSSSSSSSSSSSSSSSSSSSSSSSSSSSSSSSSDDDDDDDDDDDDDDDDDDDDDDDDDDDDDSSSSSSSSSSSSSSSSSSSDDDDDDDDDDDDDDDDDDDDDDDSSSSSSSSSSSSSSSSSSSSSSSSSSSSSSSSSSSSSSSSSDDDDDDDDDDDDDDDDDDDDDDDDDDDDDDDDDDDDDDDDDDDDDDDDDDDDDDDDDDDDDDDDDDDDDDDDDDDDDDDDDDDDDDDDDDDDDDDDDDDDDDDDDDDDDDDDDDD…	8	[0.88, 0.75, 0.88, 0.88, 0.75, 0.75, 0.88, 0.75, 0.75, 0.75, 0.75, 0.63, 0.63, 0.63, 0.63, 0.63, 0.63, 0.63, 0.63, 0.63, 0.63, 0.63, 0.63, 0.63, 0.63, 0.63, 0.63, 0.63, 0.63, 0.63, 0.5, 0.5, 0.38, 0.5, 0.38, 0.25, 0.38, 0.38, 0.38, 0.38, 0.38, 0.38, 0.25, 0.25, 0.25, 0.25, 0.13, 0.13, 0.13, 0.13, 0.13, 0.0, 0.0, 0.0, 0.0, 0.0, 0.0, 0.0, 0.0, 0.0, 0.0, 0.13, 0.13, 0.13, 0.38, 0.38, 0.5, 0.5, 0.5, …	mobidb-lite	[[1, 30], [173, 201], [221, 243], [285, 437], [493, 658]]
51	XP_009705091.1	DDDDDDDDDDDDDDDDDDDDDDDDDDDDDDSSSSSSSSSSSSSSSSSSSSSSSSSSSSSSSSSSSSDDDDDDDDDDDDDDDDDDDDSSSSSSSSSSSSSSSSSSSSSSSSSSSSSSSSSSSSSSSSSSSSSSSSSSSSSSSSSSSSSSSSSSSSSSSSSSSSSSSSSSSSSDDDDDDDDDDDDDDDDDDDDDDDDDDDDDDDSSSSSSSSSSSSSSSSDDDDDDDDDDDDDDDDDDDDDDDDDDDDDDDDDDDDDDDDDDDDDDDDDDDDDDDDDDDDDDDDDDDDDDDDDDDDDDDDDDDDDDDDDDDDDDDDDDDDDDDDDDDDDDDDDDDDDDDDDDDDDDDDDDDDDDDDDDDDDDDDDDDDDDDDDDDDDDDDDDDDDDDDDDDDDDDDDDDDD…	8	[0.88, 0.75, 0.88, 0.88, 0.75, 0.75, 0.88, 0.75, 0.75, 0.75, 0.75, 0.63, 0.63, 0.63, 0.63, 0.63, 0.63, 0.63, 0.63, 0.63, 0.63, 0.63, 0.63, 0.63, 0.63, 0.63, 0.63, 0.63, 0.63, 0.63, 0.5, 0.5, 0.38, 0.5, 0.38, 0.25, 0.38, 0.38, 0.38, 0.38, 0.38, 0.38, 0.25, 0.25, 0.25, 0.25, 0.13, 0.13, 0.13, 0.13, 0.13, 0.13, 0.0, 0.0, 0.0, 0.0, 0.13, 0.13, 0.13, 0.13, 0.25, 0.25, 0.13, 0.25, 0.38, 0.38, 0.75, 0.7…	mobidb-lite	[[1, 30], [67, 86], [172, 202], [219, 418], [474, 659]]
52	XP_014797194.1	DDDDDDDDDDDDDDDDDDDDDDDDDDDDDDSSSSSSSSSSSSSSSSSSSSSSSSSSSSSSSSSSSSDDDDDDDDDDDDDDDDDDDDSSSSSSSSSSSSSSSSSSSSSSSSSSSSSSSSSSSSSSSSSSSSSSSSSSSSSSSSSSSSSSSSSSSSSSSSSSSSSSSSSSSSSDDDDDDDDDDDDDDDDDDDDDDDDDDDDDDSSSSSSSSSSSSSSSSSSSDDDDDDDDDDDDDDDDDDDDDDDSSSSSSSSSSSSSSSSSSSSSSSSSSSSSSSSSSSSSSDDDDDDDDDDDDDDDDDDDDDDDDDDDDDDDDDDDDDDDDDDDDDDDDDDDDDDDDDDDDDDDDDDDDDDDDDDDDDDDDDDDDDDDDDDDDDDDDDDDDDDDDDDDDDDDDDDDDDD…	8	[0.88, 0.75, 0.88, 0.88, 0.75, 0.75, 0.88, 0.75, 0.75, 0.75, 0.75, 0.63, 0.63, 0.63, 0.63, 0.63, 0.63, 0.63, 0.63, 0.63, 0.63, 0.63, 0.63, 0.63, 0.63, 0.63, 0.63, 0.63, 0.63, 0.63, 0.5, 0.5, 0.38, 0.5, 0.38, 0.25, 0.38, 0.38, 0.38, 0.38, 0.38, 0.38, 0.25, 0.25, 0.25, 0.25, 0.13, 0.13, 0.13, 0.13, 0.13, 0.13, 0.0, 0.0, 0.0, 0.0, 0.13, 0.13, 0.13, 0.13, 0.25, 0.25, 0.13, 0.25, 0.38, 0.38, 0.75, 0.7…	mobidb-lite	[[1, 30], [67, 86], [172, 201], [221, 243], [282, 438], [494, 660]]
53	XP_005502293.2	DDDDDDDDDDDDDDDDDDDDDDDDDDDDDDDDDDDDDDSSSSSSSSSSSSSSSSSSSSSSSSSSSSSSSSSSSDDDDDDDDDDDDDDDDDDDDSSSSSSSSSSSSSSSSSSSSSSSSSSSSSSSSSSSSSSSSSSSSSSSSSSSSSSSSSSSSSSSSSSSSSSSSSSSSSSSSSSSSSSDDDDDDDDDDDDDDDDDDDDDDDDDDDDDSSSSSSSSSSSSSSSSSSSDDDDDDDDDDDDDDDDDDDDDDDSSSSSSSSSSSSSSSSSSSSSSSSSSSSSSSSSSSSSSDDDDDDDDDDDDDDDDDDDDDDDDDDDDDDDDDDDDDDDDDDDDDDDDDDDDDDDDDDDDDDDDDDDDDDDDDDDDDDDDDDDDDDDDDDDDDDDDDDDDDDDDDDDDDDD…	8	[0.75, 0.75, 0.63, 0.63, 0.88, 0.63, 0.63, 0.75, 0.63, 0.63, 0.63, 0.63, 0.63, 0.75, 0.75, 0.63, 0.63, 0.63, 0.63, 0.63, 0.63, 0.63, 0.63, 0.63, 0.63, 0.63, 0.63, 0.63, 0.63, 0.63, 0.5, 0.63, 0.63, 0.63, 0.63, 0.63, 0.63, 0.63, 0.5, 0.38, 0.38, 0.38, 0.25, 0.38, 0.38, 0.38, 0.38, 0.38, 0.38, 0.25, 0.25, 0.25, 0.25, 0.13, 0.13, 0.13, 0.13, 0.13, 0.0, 0.0, 0.0, 0.0, 0.0, 0.13, 0.13, 0.13, 0.13, 0.1…	mobidb-lite	[[1, 38], [74, 93], [180, 208], [228, 250], [289, 427], [483, 649]]
54	XP_009562085.1	DDDDDDDDDDDDDDDDDDDDDDDDDDDDDDSSSSSSSSSSSSSSSSSSSSSSSSSSSSSSSSSSSSSSSSSSSSSSSSSSSSSSSSSSSSSSSSSSSSSSSSSSSSSSSSSSSSSSSSSSSSSSSSSSSSSSSSSSSSSSSSSSSSSSSSSSSSSSSSSSSSSSSSSSSSSDDDDDDDDDDDDDDDDDDDDDDDDDDDDDDSSSSSSSSSSSSSSSSSSSDDDDDDDDDDDDDDDDDDDDDDDSSSSSSSSSSSSSSSSSSSSSSSSSSSSSSSSSSSDDDDDDDDDDDDDDDDDDDDDDDDDDDDDDDDDDDDDDDDDDDDDDDDDDDDDDDDDDDDDDDDDDDDDDDDDDDDDDDDDDDDDDDDDDDDDDDDDDDDDDDDDDDDDDDDDDDDDDDDD…	8	[0.88, 0.75, 0.88, 0.88, 0.75, 0.75, 0.88, 0.75, 0.75, 0.75, 0.75, 0.63, 0.63, 0.63, 0.63, 0.63, 0.63, 0.63, 0.63, 0.63, 0.63, 0.63, 0.63, 0.63, 0.63, 0.63, 0.63, 0.63, 0.63, 0.63, 0.5, 0.5, 0.38, 0.5, 0.38, 0.25, 0.38, 0.38, 0.38, 0.38, 0.38, 0.38, 0.25, 0.25, 0.25, 0.25, 0.13, 0.13, 0.13, 0.13, 0.13, 0.0, 0.0, 0.0, 0.0, 0.0, 0.0, 0.0, 0.13, 0.13, 0.13, 0.13, 0.13, 0.13, 0.13, 0.25, 0.25, 0.38, …	mobidb-lite	[[1, 30], [172, 201], [221, 243], [279, 436], [492, 657]]
55	XP_011597508.1	DDDDDDDDDDDDDDDDDDDDDDDDDDDDDDSSSSSSSSSSSSSSSSSSSSSSSSSSSSSSSSSSSSDDDDDDDDDDDDDDDDDDDDSSSSSSSSSSSSSSSSSSSSSSSSSSSSSSSSSSSSSSSSSSSSSSSSSSSSSSSSSSSSSSSSSSSSSSSSSSSSSSSSSSSSSDDDDDDDDDDDDDDDDDDDDDDDDDDDDDDSSSSSSSSSSSSSSSSSSSDDDDDDDDDDDDDDDDDDDDDDDSSSSSSSSSSSSSSSSSSSSSSSSSSSSSSSSSSSSSSDDDDDDDDDDDDDDDDDDDDDDDDDDDDDDDDDDDDDDDDDDDDDDDDDDDDDDDDDDDDDDDDDDDDDDDDDDDDDDDDDDDDDDDDDDDDDDDDDDDDDDDDDDDDDDDDDDDDDD…	8	[0.88, 0.75, 0.88, 0.88, 0.75, 0.75, 0.88, 0.75, 0.75, 0.75, 0.75, 0.63, 0.63, 0.63, 0.63, 0.63, 0.63, 0.63, 0.63, 0.63, 0.63, 0.63, 0.63, 0.63, 0.63, 0.63, 0.63, 0.63, 0.63, 0.63, 0.5, 0.5, 0.38, 0.5, 0.38, 0.25, 0.38, 0.38, 0.38, 0.38, 0.38, 0.38, 0.25, 0.25, 0.25, 0.25, 0.13, 0.13, 0.13, 0.13, 0.13, 0.0, 0.0, 0.0, 0.0, 0.0, 0.0, 0.13, 0.13, 0.13, 0.25, 0.25, 0.25, 0.25, 0.38, 0.38, 0.63, 0.63,…	mobidb-lite	[[1, 30], [67, 86], [172, 201], [221, 243], [282, 440], [496, 662]]
56	XP_009928682.1	DDDDDDDDDDDDDDDDDDDDDDDDDDDDDDSSSSSSSSSSSSSSSSSSSSSSSSSSSSSSSSSSSSDDDDDDDDDDDDDDDDDDDDSSSSSSSSSSSSSSSSSSSSSSSSSSSSSSSSSSSSSSSSSSSSSSSSSSSSSSSSSSSSSSSSSSSSSSSSSSSSSSSSSSSSSDDDDDDDDDDDDDDDDDDDDDDDDDDDDDDSSSSSSSSSSSSSSSSSSSDDDDDDDDDDDDDDDDDDDDDDDSSSSSSSSSSSSSSSSSSSSSSSSSSSSSSSSSSSSSSDDDDDDDDDDDDDDDDDDDDDDDDDDDDDDDDDDDDDDDDDDDDDDDDDDDDDDDDDDDDDDDDDDDDDDDDDDDDDDDDDDDDDDDDDDDDDDDDDDDDDDDDDDDDDDDDDDDDDD…	8	[0.88, 0.75, 0.88, 0.88, 0.75, 0.75, 0.88, 0.75, 0.75, 0.75, 0.75, 0.63, 0.63, 0.63, 0.63, 0.63, 0.63, 0.63, 0.63, 0.63, 0.63, 0.63, 0.63, 0.63, 0.63, 0.63, 0.63, 0.63, 0.63, 0.63, 0.5, 0.5, 0.38, 0.5, 0.38, 0.25, 0.38, 0.38, 0.38, 0.38, 0.38, 0.38, 0.25, 0.25, 0.25, 0.25, 0.13, 0.13, 0.13, 0.13, 0.13, 0.0, 0.0, 0.0, 0.0, 0.0, 0.0, 0.13, 0.13, 0.13, 0.25, 0.25, 0.25, 0.25, 0.38, 0.38, 0.63, 0.63,…	mobidb-lite	[[1, 30], [67, 86], [172, 201], [221, 243], [282, 416], [472, 638]]
57	XP_010564797.1	SSSSSSSSSSSSSSSSSSSSSSSSSSSSSSSSSSSSSSSSSSSSSSSSSSSSSSSSSSSSSSSSSSSSSSSSSSSSSSSSSSSSSSSSSSSSSSSSSSSSSSSSSSSSSSSSSSSSSSSSSSSSSSSSSSSSSSSSSSSSSSSSSSSSSSSSSSSSSSSSSSSSSSSSSSSSSSSSSSSSSSSSSSSSSSSSSSSSSSSSSSSSSSSSSSSSSSSSSSSDDDDDDDDDDDDDDDDDDDDDDDDDDDDDDSSSSSSSSSSSSSSSSSSSDDDDDDDDDDDDDDDDDDDDDDDSSSSSSSSSSSSSSSSSSSSSSSSSSSSSSSSSSSSSSDDDDDDDDDDDDDDDDDDDDDDDDDDDDDDDDDDDDDDDDDDDDDDDDDDDDDDDDDDDDDDDDDDDDDD…	8	[0.75, 0.75, 0.75, 0.38, 0.38, 0.0, 0.13, 0.13, 0.0, 0.13, 0.13, 0.13, 0.13, 0.13, 0.13, 0.13, 0.13, 0.13, 0.13, 0.13, 0.13, 0.0, 0.0, 0.0, 0.0, 0.13, 0.13, 0.13, 0.13, 0.13, 0.13, 0.13, 0.13, 0.13, 0.13, 0.0, 0.0, 0.0, 0.0, 0.0, 0.0, 0.0, 0.0, 0.0, 0.0, 0.0, 0.13, 0.13, 0.25, 0.25, 0.25, 0.25, 0.25, 0.25, 0.38, 0.5, 0.5, 0.5, 0.5, 0.5, 0.5, 0.5, 0.5, 0.5, 0.5, 0.5, 0.5, 0.5, 0.5, 0.5, 0.5, 0.5, …	mobidb-lite	[[220, 249], [269, 291], [330, 488], [544, 710]]
58	XP_027313742.1	DDDDDDDDDDDDDDDDDDDDDDDDDDDDDDSSSSSSSSSSSSSSSSSSSSSSSSSSSSSSSSSSSSDDDDDDDDDDDDDDDDDDDDSSSSSSSSSSSSSSSSSSSSSSSSSSSSSSSSSSSSSSSSSSSSSSSSSSSSSSSSSSSSSSSSSSSSSSSSSSSSSSSSSSSSSSDDDDDDDDDDDDDDDDDDDDDDDDDDDDDSSSSSSSSSSSSSSSSSSSDDDDDDDDDDDDDDDDDDDDDDDSSSSSSSSSSSSSSSSSSSSSSSSSSSSSSSSSSSSSSSSSSDDDDDDDDDDDDDDDDDDDDDDDDDDDDDDDDDDDDDDDDDDDDDDDDDDDDDDDDDDDDDDDDDDDDDDDDDDDDDDDDDDDDDDDDDDDDDDDDDDDDDDDDDDDDDDDDDD…	8	[0.88, 0.75, 0.88, 0.88, 0.75, 0.75, 0.88, 0.75, 0.75, 0.75, 0.75, 0.63, 0.63, 0.63, 0.63, 0.63, 0.63, 0.63, 0.63, 0.63, 0.63, 0.63, 0.63, 0.63, 0.63, 0.63, 0.63, 0.63, 0.63, 0.63, 0.5, 0.5, 0.38, 0.5, 0.38, 0.25, 0.38, 0.38, 0.38, 0.38, 0.38, 0.38, 0.25, 0.25, 0.25, 0.25, 0.13, 0.13, 0.13, 0.13, 0.13, 0.13, 0.0, 0.0, 0.0, 0.0, 0.13, 0.13, 0.13, 0.13, 0.25, 0.25, 0.13, 0.25, 0.38, 0.38, 0.75, 0.7…	mobidb-lite	[[1, 30], [67, 86], [173, 201], [221, 243], [286, 436], [492, 657]]
59	XP_013046958.1	DDDDDDDDDDDDDDDDDDDDDDDDDDDDDDSSSSSSSSSSSSSSSSSSSSSSSSSSSSSSSSSSSSDDDDDDDDDDDDDDDDDDDDSSSSSSSSSSSSSSSSSSSSSSSSSSSSSSSSSSSSSSSSSSSSSSSSSSSSSSSSSSSSSSSSSSSSSSSSSSSSSSSSSSSSSDDDDDDDDDDDDDDDDDDDDDDDDDDDDDDSSSSSSSSSSSSSSSSSSSDDDDDDDDDDDDDDDDDDDDDDDSSSSSSSSSSSSSSSSSSSSSSSSSSSSSSSSSSSSSSDDDDDDDDDDDDDDDDDDDDDDDDDDDDDDDDDDDDDDDDDDDDDDDDDDDDDDDDDDDDDDDDDDDDDDDDDDDDDDDDDDDDDDDDDDDDDDDDDDDDDDDDDDDDDDDDDDDDDD…	8	[0.88, 0.75, 0.88, 0.88, 0.75, 0.75, 0.88, 0.75, 0.75, 0.75, 0.75, 0.63, 0.63, 0.63, 0.63, 0.63, 0.63, 0.63, 0.63, 0.63, 0.63, 0.63, 0.63, 0.63, 0.63, 0.63, 0.63, 0.63, 0.63, 0.63, 0.5, 0.5, 0.38, 0.5, 0.38, 0.25, 0.38, 0.38, 0.38, 0.38, 0.38, 0.38, 0.25, 0.25, 0.25, 0.25, 0.13, 0.13, 0.13, 0.13, 0.13, 0.13, 0.0, 0.0, 0.0, 0.0, 0.13, 0.13, 0.13, 0.13, 0.25, 0.25, 0.13, 0.25, 0.38, 0.38, 0.75, 0.7…	mobidb-lite	[[1, 30], [67, 86], [172, 201], [221, 243], [282, 436], [492, 657]]
60	XP_032043902.1	DDDDDDDDDDDDDDDDDDDDDDDDDDDDDDSSSSSSSSSSSSSSSSSSSSSSSSSSSSSSSSSSSSDDDDDDDDDDDDDDDDDDDDSSSSSSSSSSSSSSSSSSSSSSSSSSSSSSSSSSSSSSSSSSSSSSSSSSSSSSSSSSSSSSSSSSSSSSSSSSSSSSSSSSSSSSDDDDDDDDDDDDDDDDDDDDDDDDDDDDDSSSSSSSSSSSSSSSSSSSDDDDDDDDDDDDDDDDDDDDDDDSSSSSSSSSSSSSSSSSSSSSSSSSSSSSSSSSSSSSSSSSSDDDDDDDDDDDDDDDDDDDDDDDDDDDDDDDDDDDDDDDDDDDDDDDDDDDDDDDDDDDDDDDDDDDDDDDDDDDDDDDDDDDDDDDDDDDDDDDDDDDDDDDDDDDDDDDDDD…	8	[0.88, 0.75, 0.88, 0.88, 0.75, 0.75, 0.88, 0.75, 0.75, 0.75, 0.75, 0.63, 0.63, 0.63, 0.63, 0.63, 0.63, 0.63, 0.63, 0.63, 0.63, 0.63, 0.63, 0.63, 0.63, 0.63, 0.63, 0.63, 0.63, 0.63, 0.5, 0.5, 0.38, 0.5, 0.38, 0.25, 0.38, 0.38, 0.38, 0.38, 0.38, 0.38, 0.25, 0.25, 0.25, 0.25, 0.13, 0.13, 0.13, 0.13, 0.13, 0.13, 0.0, 0.0, 0.0, 0.0, 0.13, 0.13, 0.13, 0.13, 0.25, 0.25, 0.13, 0.25, 0.38, 0.38, 0.75, 0.7…	mobidb-lite	[[1, 30], [67, 86], [173, 201], [221, 243], [286, 436], [492, 657]]
61	XP_021257212.1	DDDDDDDDDDDDDDDDDDDDDDDDDDDDDDSSSSSSSSSSSSSSSSSSSSSSSSSSSSSSSSSSSSSDDDDDDDDDDDDDDDDDDDDSSSSSSSSSSSSSSSSSSSSSSSSSSSSSSSSSSSSSSSSSSSSSSSSSSSSSSSSSSSSSSSSSSSSSSSSSSSSSSSSSSSSDDDDDDDDDDDDDDDDDDDDDDDDDDDDDDSSSSSSSSSSSSSSSSSSSDDDDDDDDDDDDDDDDDDDDDDDSSSSSSSSSSSSSSSSSSSSSSSSSSSSSSSSSSSSSSDDDDDDDDDDDDDDDDDDDDDDDDDDDDDDDDDDDDDDDDDDDDDDDDDDDDDDDDDDDDDDDDDDDDDDDDDDDDDDDDDDDDDDDDDDDDDDDDDDDDDDDDDDDDDDDDDDDDDD…	8	[0.88, 0.75, 0.88, 0.88, 0.75, 0.75, 0.88, 0.75, 0.75, 0.75, 0.75, 0.63, 0.63, 0.63, 0.63, 0.63, 0.63, 0.63, 0.63, 0.63, 0.63, 0.63, 0.63, 0.63, 0.63, 0.63, 0.63, 0.63, 0.63, 0.63, 0.5, 0.5, 0.38, 0.5, 0.38, 0.25, 0.38, 0.38, 0.38, 0.38, 0.38, 0.38, 0.25, 0.25, 0.25, 0.25, 0.13, 0.13, 0.13, 0.13, 0.13, 0.0, 0.0, 0.0, 0.0, 0.0, 0.0, 0.0, 0.0, 0.0, 0.13, 0.13, 0.13, 0.13, 0.38, 0.38, 0.5, 0.63, 0.6…	mobidb-lite	[[1, 30], [68, 87], [172, 201], [221, 243], [282, 434], [490, 655]]
62	XP_010709790.1	DDDDDDDDDDDDDDDDDDDDDDDDDDDDDDSSSSSSSSSSSSSSSSSSSSSSSSSSSSSSSSSSSSSSSSSSSSSSSSSSSSSSSSSSSSSSSSSSSSSSSSSSSSSSSSSSSSSSSSSSSSSSSSSSSSSSSSSSSSSSSSSSSSSSSSSSSSSSSSSSSSSSSSSSSSSDDDDDDDDDDDDDDDDDDDDDDDDDDDDDDSSSSSSSSSSSSSSSSSSSDDDDDDDDDDDDDDDDDDDDDDDSSSSSSSSSSSSSSSSSSSSSSSSSSSSSSSSSSSSSSDDDDDDDDDDDDDDDDDDDDDDDDDDDDDDDDDDDDDDDDDDDDDDDDDDDDDDDDDDDDDDDDDDDDDDDDDDDDDDDDDDDDDDDDDDDDDDDDDDDDDDDDDDDDDDDDDDDDDD…	8	[0.88, 0.75, 0.88, 0.88, 0.75, 0.75, 0.88, 0.75, 0.75, 0.75, 0.75, 0.63, 0.63, 0.63, 0.63, 0.63, 0.63, 0.63, 0.63, 0.63, 0.63, 0.63, 0.63, 0.63, 0.63, 0.63, 0.63, 0.63, 0.63, 0.63, 0.5, 0.5, 0.38, 0.5, 0.38, 0.25, 0.38, 0.38, 0.38, 0.38, 0.38, 0.38, 0.25, 0.25, 0.25, 0.25, 0.13, 0.13, 0.13, 0.13, 0.13, 0.0, 0.0, 0.0, 0.0, 0.0, 0.0, 0.0, 0.0, 0.0, 0.13, 0.13, 0.13, 0.13, 0.38, 0.38, 0.5, 0.63, 0.6…	mobidb-lite	[[1, 30], [172, 201], [221, 243], [282, 430], [486, 651]]
63	XP_015720082.1	DDDDDDDDDDDDDDDDDDDDDDDDDDDDDDSSSSSSSSSSSSSSSSSSSSSSSSSSSSSSSSSSSSSSSSSSSSSSSSSSSSSSSSSSSSSSSSSSSSSSSSSSSSSSSSSSSSSSSSSSSSSSSSSSSSSSSSSSSSSSSSSSSSSSSSSSSSSSSSSSSSSSSSSSSSSDDDDDDDDDDDDDDDDDDDDDDDDDDDDDDSSSSSSSSSSSSSSSSSSSDDDDDDDDDDDDDDDDDDDDDDDSSSSSSSSSSSSSSSSSSSSSSSSSSSSSSSSSSSSSSDDDDDDDDDDDDDDDDDDDDDDDDDDDDDDDDDDDDDDDDDDDDDDDDDDDDDDDDDDDDDDDDDDDDDDDDDDDDDDDDDDDDDDDDDDDDDDDDDDDDDDDDDDDDDDDDDDDDDD…	8	[0.88, 0.75, 0.88, 0.88, 0.75, 0.75, 0.88, 0.75, 0.75, 0.75, 0.75, 0.63, 0.63, 0.63, 0.63, 0.63, 0.63, 0.63, 0.63, 0.63, 0.63, 0.63, 0.63, 0.63, 0.63, 0.63, 0.63, 0.63, 0.63, 0.63, 0.5, 0.5, 0.38, 0.5, 0.38, 0.25, 0.38, 0.38, 0.38, 0.38, 0.38, 0.38, 0.25, 0.25, 0.25, 0.25, 0.13, 0.13, 0.13, 0.13, 0.13, 0.0, 0.0, 0.0, 0.0, 0.0, 0.0, 0.0, 0.0, 0.0, 0.0, 0.13, 0.13, 0.13, 0.38, 0.38, 0.5, 0.63, 0.63…	mobidb-lite	[[1, 30], [172, 201], [221, 243], [282, 434], [490, 655]]
64	XP_015142571.1	DDDDDDDDDDDDDDDDDDDDDDDDDDDDDDSSSSSSSSSSSSSSSSSSSSSSSSSSSSSSSSSSSSSDDDDDDDDDDDDDDDDDDDDSSSSSSSSSSSSSSSSSSSSSSSSSSSSSSSSSSSSSSSSSSSSSSSSSSSSSSSSSSSSSSSSSSSSSSSSSSSSSSSSSSSSDDDDDDDDDDDDDDDDDDDDDDDDDDDDDDSSSSSSSSSSSSSSSSSSSDDDDDDDDDDDDDDDDDDDDDDDSSSSSSSSSSSSSSSSSSSSSSSSSSSSSSSSSSSSSSDDDDDDDDDDDDDDDDDDDDDDDDDDDDDDDDDDDDDDDDDDDDDDDDDDDDDDDDDDDDDDDDDDDDDDDDDDDDDDDDDDDDDDDDDDDDDDDDDDDDDDDDDDDDDDDDDDDDDD…	8	[0.88, 0.75, 0.88, 0.88, 0.75, 0.75, 0.88, 0.75, 0.75, 0.75, 0.75, 0.63, 0.63, 0.63, 0.63, 0.63, 0.63, 0.63, 0.63, 0.63, 0.63, 0.63, 0.63, 0.63, 0.63, 0.63, 0.63, 0.63, 0.63, 0.63, 0.5, 0.5, 0.38, 0.5, 0.38, 0.25, 0.38, 0.38, 0.38, 0.38, 0.38, 0.38, 0.25, 0.25, 0.25, 0.25, 0.13, 0.13, 0.13, 0.13, 0.13, 0.0, 0.0, 0.0, 0.0, 0.0, 0.0, 0.0, 0.0, 0.0, 0.13, 0.13, 0.13, 0.13, 0.38, 0.38, 0.5, 0.63, 0.6…	mobidb-lite	[[1, 30], [68, 87], [172, 201], [221, 243], [282, 434], [490, 655]]
65	XP_031449462.1	DDDDDDDDDDDDDDDDDDDDDDDDDDDDDDSSSSSSSSSSSSSSSSSSSSSSSSSSSSSSSSSSSSSDDDDDDDDDDDDDDDDDDDDSSSSSSSSSSSSSSSSSSSSSSSSSSSSSSSSSSSSSSSSSSSSSSSSSSSSSSSSSSSSSSSSSSSSSSSSSSSSSSSSSSSSDDDDDDDDDDDDDDDDDDDDDDDDDDDDDDSSSSSSSSSSSSSSSSSSSDDDDDDDDDDDDDDDDDDDDDDDSSSSSSSSSSSSSSSSSSSSSSSSSSSSSSSSSSSSSSDDDDDDDDDDDDDDDDDDDDDDDDDDDDDDDDDDDDDDDDDDDDDDDDDDDDDDDDDDDDDDDDDDDDDDDDDDDDDDDDDDDDDDDDDDDDDDDDDDDDDDDDDDDDDDDDDDDDDD…	8	[0.88, 0.75, 0.88, 0.88, 0.75, 0.75, 0.88, 0.75, 0.75, 0.75, 0.75, 0.63, 0.63, 0.63, 0.63, 0.63, 0.63, 0.63, 0.63, 0.63, 0.63, 0.63, 0.63, 0.63, 0.63, 0.63, 0.63, 0.63, 0.63, 0.63, 0.5, 0.5, 0.38, 0.5, 0.38, 0.25, 0.38, 0.38, 0.38, 0.38, 0.38, 0.38, 0.25, 0.25, 0.25, 0.25, 0.13, 0.13, 0.13, 0.13, 0.13, 0.0, 0.0, 0.0, 0.0, 0.0, 0.0, 0.0, 0.0, 0.0, 0.13, 0.13, 0.13, 0.13, 0.38, 0.38, 0.5, 0.63, 0.6…	mobidb-lite	[[1, 30], [68, 87], [172, 201], [221, 243], [282, 434], [490, 655]]
66	XP_009816342.1	SSSSSSSSSSSSSSSSSSSSSSSSSSSDDDDDDDDDDDDDDDDDDDDDDDDDDDDDDDDDDDDDDDDDDDDDDDDDDDDDDDDDDDDDDDDDDDDDDDDDDDDDDDDDDDDDDDDDDDDDDDDDDDDDDDDDDDDDDDDDDDDDDDDDDDDDDDDDDDDDDDDDDDDDDDDDDDDDDDDDDDDDDDDDDDDDDDDDDSSSSSSSSSSSSSSSSSSSSSSSSSSSSSSSSSSSSSSSSSSSSSSSSSSSSSSSDDDDDDDDDDDDDDDDDDDDDDDDDDDDDDDDDDDDDDDDDDDDDDDDDDDDDDDDDDDDDDDDDDDDDDDDDDDDDDDDDDDDDDDDDDDDDDDDDDDDDDDDDDDDDDDDDDDDDDDDDDDDDDDDDDDDDDDDDDDDDDDDDDD…	8	[0.63, 0.63, 0.63, 0.38, 0.5, 0.5, 0.38, 0.5, 0.38, 0.38, 0.38, 0.38, 0.38, 0.38, 0.5, 0.5, 0.5, 0.5, 0.5, 0.5, 0.5, 0.5, 0.38, 0.38, 0.38, 0.38, 0.5, 0.63, 0.63, 0.63, 0.63, 0.63, 0.63, 0.63, 0.63, 0.63, 0.63, 0.63, 0.63, 0.63, 0.63, 0.63, 0.63, 0.63, 0.63, 0.63, 0.63, 0.63, 0.88, 0.75, 0.88, 0.88, 0.88, 0.75, 0.75, 0.75, 0.75, 0.63, 0.75, 0.63, 0.63, 0.63, 0.63, 0.63, 0.63, 0.63, 0.63, 0.63, 0.…	mobidb-lite	[[28, 197], [253, 419]]
67	XP_010149257.1	SSSSSSSSSSSSDDDDDDDDDDDDDDDDDDDDDDDDDDDDDDDDDDDDDDDDDDDDDDDDDDDDDDDDDDDDDDDDDDDDDDDDDDDDDDDDDDDDDDDDDDDDDDDDDDDDDDDDDDDDDDDDDDDDDDDDDDDDDDDDDDDDDDDDDDDDDDDDDDDDDDDDDDDDDDDDDDDSSSSSSSSSSSSSSSSSSSSSSSSSSSSSSSSSSSSSSSSSSSSSSSSSSSSSSSSSSSSSSSSSSSSSSSSSSSSSSSSSSSSSSSSSSSSSSSSSSSSSSSSSSSSSSSSSSSSSSSSSSSSSSSSSSSSSSSSSSSSSSSSSSSSSSSSSSSSSSSSSSSSSSSSSSSSSSSSSSS	8	[0.75, 0.88, 0.75, 0.75, 0.63, 0.75, 0.5, 0.63, 0.5, 0.5, 0.5, 0.5, 0.63, 0.63, 0.75, 0.75, 0.75, 0.75, 0.75, 0.75, 0.88, 0.75, 0.75, 0.5, 0.63, 0.63, 0.63, 0.63, 0.63, 0.75, 0.63, 0.63, 0.63, 0.75, 0.88, 0.88, 0.88, 0.88, 0.88, 0.88, 0.75, 0.88, 0.88, 0.88, 0.88, 0.88, 0.88, 0.88, 0.88, 0.88, 0.88, 0.88, 0.75, 0.5, 0.5, 0.63, 0.63, 0.63, 0.63, 0.75, 0.75, 0.75, 0.75, 0.75, 0.75, 0.75, 0.75, 0.75…	mobidb-lite	[[13, 175]]
68	XP_010310003.1	DDDDDDDDDDDDDDDDDDDDDDDDDDDDDDSSSSSSSSSSSSSSSSSSSSSSSSSSSSSSSSSSSSDDDDDDDDDDDDDDDDDDDDSSSSSSSSSSSSSSSSSSSSSSSSSSSSSSSSSSSSSSSSSSSSSSSSSSSSSSSSSSSSSSSSSSSSSSSSSSSSSSSSSSSSSDDDDDDDDDDDDDDDDDDDDDDDDDDDDDDSSSSSSSSSSSSSSSSSSSDDDDDDDDDDDDDDDDDDDDDDDSSSSSSSSSSSSSSSSSSSSSSSSSSSSSSSSSSSSSSDDDDDDDDDDDDDDDDDDDDDDDDDDDDDDDDDDDDDDDDDDDDDDDDDDDDDDDDDDDDDDDDDDDDDDDDDDDDDDDDDDDDDDDDDDDDDDDDDDDDDDDDDDDDDDDDDDDDDD…	8	[0.88, 0.75, 0.88, 0.88, 0.75, 0.75, 0.88, 0.75, 0.75, 0.75, 0.75, 0.63, 0.63, 0.63, 0.63, 0.63, 0.63, 0.63, 0.63, 0.63, 0.63, 0.63, 0.63, 0.63, 0.63, 0.63, 0.63, 0.63, 0.63, 0.63, 0.5, 0.5, 0.38, 0.5, 0.38, 0.25, 0.38, 0.38, 0.38, 0.38, 0.38, 0.38, 0.25, 0.25, 0.25, 0.25, 0.13, 0.13, 0.13, 0.13, 0.13, 0.0, 0.0, 0.0, 0.0, 0.0, 0.0, 0.13, 0.13, 0.13, 0.25, 0.25, 0.25, 0.25, 0.38, 0.38, 0.63, 0.63,…	mobidb-lite	[[1, 30], [67, 86], [172, 201], [221, 243], [282, 416], [472, 637]]
69	XP_010180977.1	DDDDDDDDDDDDDDDDDDDDDDDDDDDDDDSSSSSSSSSSSSSSSSSSSSSSSSSSSSSSSSSSSSSSSSSSSSSSSSSSSSSSSSSSSSSSSSSSSSSSSSSSSSSSSSSSSSSSSSSSSSSSSSSSSSSSSSSSSSSSSSSSSSSSSSSSSSSSSSSSSSSSSSSSSSSDDDDDDDDDDDDDDDDDDDDDDDDDDDDDDSSSSSSSSSSSSSSSSSSSDDDDDDDDDDDDDDDDDDDDDDDSSSSSSSSSSSSSSSSSSSSSSSSSSSSSSSSSSSSSSDDDDDDDDDDDDDDDDDDDDDDDDDDDDDDDDDDDDDDDDDDDDDDDDDDDDDDDDDDDDDDDDDDDDDDDDDDDDDDDDDDDDDDDDDDDDDDDDDDDDDDDDDDDDDDDDDDDDDD…	8	[0.88, 0.75, 0.88, 0.88, 0.75, 0.75, 0.88, 0.75, 0.75, 0.75, 0.75, 0.63, 0.63, 0.63, 0.63, 0.63, 0.63, 0.63, 0.63, 0.63, 0.63, 0.63, 0.63, 0.63, 0.63, 0.63, 0.63, 0.63, 0.63, 0.63, 0.5, 0.5, 0.38, 0.5, 0.38, 0.25, 0.38, 0.38, 0.38, 0.38, 0.38, 0.38, 0.25, 0.25, 0.25, 0.25, 0.13, 0.13, 0.13, 0.13, 0.13, 0.0, 0.0, 0.0, 0.0, 0.0, 0.0, 0.0, 0.0, 0.13, 0.13, 0.13, 0.13, 0.13, 0.38, 0.38, 0.5, 0.63, 0.…	mobidb-lite	[[1, 30], [172, 201], [221, 243], [282, 422], [478, 644]]
70	XP_010123710.1	DDDDDDDDDDDDDDDDDDDDDDDDDDDDDDDDDDDDDDDDDDDDDDDDDDDDDDDDDDDDDDDDDDDDDDDDDDDDDDDDDDDDDDDDDDDDDDDDDDDDDDDDDDDDDDDDDDDDDDDDDDDDDDSSSSSSSSSSSSSSSSSSSSSSSSSSSSSDDDDDDDDDDDDDDDDDDDDSSSSSSDDDDDDDDDDDDDDDDDDDDDDDDDDDDDDDDDDDDDDDDDDDDDDDDDDDDDDDDDDDDDDDDDDDDDDDDDDDDDDDDDDDDDDDDDDDDDDDDDDDDDDDDDDDDDDDDDDDDDDDDDDDDDDDDDDDDDDDDDDDDDDDDDDDDDDDDDDDDDDDDDDDDDDDDSSSSSSSSSSSSSSSSSSSSSSSSSSSSSSSSSSSSSSSSSSSSSSSSSS…	8	[0.75, 0.75, 0.75, 0.63, 0.63, 0.63, 0.63, 0.63, 0.63, 0.63, 0.63, 0.63, 0.63, 0.63, 0.63, 0.63, 0.63, 0.63, 0.63, 0.63, 0.63, 0.63, 0.63, 0.63, 0.63, 0.63, 0.63, 0.63, 0.63, 0.63, 0.63, 0.63, 0.63, 0.63, 0.63, 0.63, 0.63, 0.63, 0.63, 0.63, 0.63, 0.75, 0.75, 0.75, 0.75, 0.75, 0.75, 0.75, 0.75, 0.75, 0.75, 0.75, 0.75, 0.75, 0.75, 0.75, 0.75, 0.75, 0.88, 0.88, 0.75, 0.88, 0.88, 0.75, 0.75, 0.75, 0.…	mobidb-lite	[[1, 126], [156, 175], [182, 349]]
71	XP_009985336.1	DDDDDDDDDDDDDDDDDDDDDDDDDDDDDDSSSSSSSSSSSSSSSSSSSSSSSSSSSSSSSSSSSSSSSSSSSSSSSSSSSSSSSSSSSSSSSSSSSSSSSSSSSSSSSSSSSSSSSSSSSSSSSSSSSSSSSSSSSSSSSSSSSSSSSSSSSSSSSSSSSSSSSSSSSSSDDDDDDDDDDDDDDDDDDDDDDDDDDDDDDSSSSSSSSSSSSSSSSSSSDDDDDDDDDDDDDDDDDDDDDDDSSSSSSSSSSSSSSSSSSSSSSSSSSSSSSSSSSSSSSDDDDDDDDDDDDDDDDDDDDDDDDDDDDDDDDDDDDDDDDDDDDDDDDDDDDDDDDDDDDDDDDDDDDDDDDDDDDDDDDDDDDDDDDDDDDDDDDDDDDDDDDDDDDDDDDDDDDDD…	8	[0.88, 0.75, 0.88, 0.88, 0.75, 0.75, 0.88, 0.75, 0.75, 0.75, 0.75, 0.63, 0.63, 0.63, 0.63, 0.63, 0.63, 0.63, 0.63, 0.63, 0.63, 0.63, 0.63, 0.63, 0.63, 0.63, 0.63, 0.63, 0.63, 0.63, 0.5, 0.5, 0.38, 0.5, 0.38, 0.25, 0.38, 0.38, 0.38, 0.38, 0.38, 0.38, 0.25, 0.25, 0.25, 0.25, 0.13, 0.13, 0.13, 0.13, 0.13, 0.0, 0.0, 0.0, 0.0, 0.0, 0.0, 0.0, 0.0, 0.0, 0.13, 0.13, 0.13, 0.13, 0.38, 0.38, 0.5, 0.5, 0.5,…	mobidb-lite	[[1, 30], [172, 201], [221, 243], [282, 438], [494, 659]]
72	XP_009931416.1	DDDDDDDDDDDDDDDDDDDDDDDDDDDDDDSSSSSSSSSSSSSSSSSSSSSSSSSSSSSSSSSSSSSSSSSSSSSSSSSSSSSSSSSSSSSSSSSSSSSSSSSSSSSSSSSSSSSSSSSSSSSSSSSSSSSSSSSSSSSSSSSSSSSSSSSSSSSSSSSSSSSSSSSSSSSDDDDDDDDDDDDDDDDDDDDDDDDDDDDDDSSSSSSSSSSSSSSSSSSSDDDDDDDDDDDDDDDDDDDDDDDSSSSSSSSSSSSSSSSSSSSSSSSSSSSSSSSSSSSSSDDDDDDDDDDDDDDDDDDDDDDDDDDDDDDDDDDDDDDDDDDDDDDDDDDDDDDDDDDDDDDDDDDDDDDDDDDDDDDDDDDDDDDDDDDDDDDDDDDDDDDDDDDDDDDDDDDDDDD…	8	[0.88, 0.75, 0.88, 0.88, 0.75, 0.75, 0.88, 0.75, 0.75, 0.75, 0.75, 0.63, 0.63, 0.63, 0.63, 0.63, 0.63, 0.63, 0.63, 0.63, 0.63, 0.63, 0.63, 0.63, 0.63, 0.63, 0.63, 0.63, 0.63, 0.63, 0.5, 0.5, 0.38, 0.5, 0.38, 0.25, 0.38, 0.38, 0.38, 0.38, 0.38, 0.38, 0.25, 0.25, 0.25, 0.25, 0.13, 0.13, 0.13, 0.13, 0.13, 0.0, 0.0, 0.0, 0.0, 0.0, 0.0, 0.0, 0.0, 0.0, 0.0, 0.13, 0.13, 0.13, 0.38, 0.38, 0.5, 0.5, 0.5, …	mobidb-lite	[[1, 30], [172, 201], [221, 243], [282, 434], [490, 656]]
73	XP_010388407.1	DDDDDDDDDDDDDDDDDDDDDDDDDDDDDDSSSSSSSSSSSSSSSSSSSSSSSSSSSSSSSSSSSSSSSSSSSSSSSSSSSSSSSSSSSSSSSSSSSSSSSSSSSSSSSSSSSSSSSSSSSSSSSSSSSSSSSSSSSSSSSSSSSSSSSSSSSSSSSSSSSSSSSSSSSSSDDDDDDDDDDDDDDDDDDDDDDDDDDDDDDSSSSSSSSSSSSSSSSSSSDDDDDDDDDDDDDDDDDDDDDDDSSSSSSSSSSSSSSSSSSSSSSSSSSSSSSSSSSSDDDDDDDDDDDDDDDDDDDDDDDDDDDDDDDDDDDDDDDDDDDDDDDDDDDDDDDDDDDDDDDDDDDDDDDDDDDDDDDDDDDDDDDDDDDDDDDDDDDDDDDDDDDDDDDDDDDDDDDDD…	8	[0.88, 0.75, 0.88, 0.88, 0.75, 0.75, 0.88, 0.75, 0.75, 0.75, 0.75, 0.63, 0.63, 0.63, 0.63, 0.63, 0.63, 0.63, 0.63, 0.63, 0.63, 0.63, 0.63, 0.63, 0.63, 0.63, 0.63, 0.63, 0.63, 0.63, 0.5, 0.5, 0.38, 0.5, 0.38, 0.25, 0.38, 0.38, 0.38, 0.38, 0.38, 0.38, 0.25, 0.25, 0.25, 0.25, 0.13, 0.13, 0.13, 0.13, 0.13, 0.0, 0.0, 0.0, 0.0, 0.0, 0.0, 0.13, 0.13, 0.13, 0.13, 0.13, 0.13, 0.13, 0.38, 0.38, 0.38, 0.5, …	mobidb-lite	[[1, 30], [172, 201], [221, 243], [279, 438], [494, 657]]
74	XP_031967335.1	DDDDDDDDDDDDDDDDDDDDDDDDDDDDDDSSSSSSSSSSSSSSSSSSSSSSSSSSSSSSSSSSSSSSSSSSSSSSSSSSSSSSSSSSSSSSSSSSSSSSSSSSSSSSSSSSSSSSSSSSSSSSSSSSSSSSSSSSSSSSSSSSSSSSSSSSSSSSSSSSSSSSSSSSSSSDDDDDDDDDDDDDDDDDDDDDDDDDDDDDDSSSSSSSSSSSSSSSSSSSDDDDDDDDDDDDDDDDDDDDDDDSSSSSSSSSSSSSSSSSSSSSSSSSSSSSSSSSSSDDDDDDDDDDDDDDDDDDDDDDDDDDDDDDDDDDDDDDDDDDDDDDDDDDDDDDDDDDDDDDDDDDDDDDDDDDDDDDDDDDDDDDDDDDDDDDDDDDDDDDDDDDDDDDDDDDDDDDDDD…	8	[0.88, 0.75, 0.88, 0.88, 0.75, 0.75, 0.88, 0.75, 0.75, 0.75, 0.75, 0.63, 0.63, 0.63, 0.63, 0.63, 0.63, 0.63, 0.63, 0.63, 0.63, 0.63, 0.63, 0.63, 0.63, 0.63, 0.63, 0.63, 0.63, 0.63, 0.5, 0.5, 0.38, 0.5, 0.38, 0.25, 0.38, 0.38, 0.38, 0.38, 0.38, 0.38, 0.25, 0.25, 0.25, 0.25, 0.13, 0.13, 0.13, 0.13, 0.13, 0.0, 0.0, 0.0, 0.0, 0.0, 0.0, 0.13, 0.13, 0.13, 0.13, 0.13, 0.13, 0.13, 0.38, 0.38, 0.38, 0.5, …	mobidb-lite	[[1, 30], [172, 201], [221, 243], [279, 438], [494, 657]]
75	XP_005047041.1	DDDDDDDDDDDDDDDDDDDDDDDDDDDDDDSSSSSSSSSSSSSSSSSSSSSSSSSSSSSSSSSSSSSSSSSSSSSSSSSSSSSSSSSSSSSSSSSSSSSSSSSSSSSSSSSSSSSSSSSSSSSSSSSSSSSSSSSSSSSSSSSSSSSSSSSSSSSSSSSSSSSSSSSSSSSDDDDDDDDDDDDDDDDDDDDDDDDDDDDDDSSSSSSSSSSSSSSSSSSSDDDDDDDDDDDDDDDDDDDDDDDSSSSSSSSSSSSSSSSSSSSSSSSSSSSSSSSSSSDDDDDDDDDDDDDDDDDDDDDDDDDDDDDDDDDDDDDDDDDDDDDDDDDDDDDDDDDDDDDDDDDDDDDDDDDDDDDDDDDDDDDDDDDDDDDDDDDDDDDDDDDDDDDDDDDDDDDDDDD…	8	[0.88, 0.75, 0.88, 0.88, 0.75, 0.75, 0.88, 0.75, 0.75, 0.75, 0.75, 0.63, 0.63, 0.63, 0.63, 0.63, 0.63, 0.63, 0.63, 0.63, 0.63, 0.63, 0.63, 0.63, 0.63, 0.63, 0.63, 0.63, 0.63, 0.63, 0.5, 0.5, 0.38, 0.5, 0.38, 0.25, 0.38, 0.38, 0.38, 0.38, 0.38, 0.38, 0.25, 0.25, 0.25, 0.25, 0.13, 0.13, 0.13, 0.13, 0.13, 0.0, 0.0, 0.0, 0.0, 0.0, 0.0, 0.13, 0.13, 0.13, 0.13, 0.13, 0.13, 0.13, 0.38, 0.38, 0.38, 0.5, …	mobidb-lite	[[1, 30], [172, 201], [221, 243], [279, 438], [494, 657]]
76	XP_023784019.1	SSSSSSSSSSSSSSSSSSSSSSSSSSSSSSSSSSSSSSSSSSSSSSSSSSSSSSSSSSSSSSSSSSSSSSSSSSSSSSSSSSSSSSSSSSSSSSSSSSSSSSSSSSSSSSSSSSSSSSSSSSSSSSSSSSSSSSSSSSSSSSSSSSSSSSSSSSSSSSSSSSSSSSSSSSSSSSSSSSSSSSSSDDDDDDDDDDDDDDDDDDDDDDDDDDDDDDSSSSSSSSSSSSSSSSSSSDDDDDDDDDDDDDDDDDDDDDDDSSSSSSSSSSSSSSSSSSSSSSSSSSSSSSSSSSSSSSDDDDDDDDDDDDDDDDDDDDDDDDDDDDDDDDDDDDDDDDDDDDDDDDDDDDDDDDDDDDDDDDDDDDDDDDDDDDDDDDDDDDDDDDDDDDDDDDDDDDDDDDD…	8	[0.63, 0.75, 0.63, 0.63, 0.38, 0.13, 0.13, 0.0, 0.0, 0.0, 0.0, 0.0, 0.25, 0.25, 0.38, 0.38, 0.38, 0.5, 0.38, 0.5, 0.5, 0.38, 0.5, 0.5, 0.5, 0.5, 0.5, 0.5, 0.5, 0.5, 0.5, 0.5, 0.5, 0.5, 0.5, 0.5, 0.5, 0.5, 0.5, 0.5, 0.5, 0.5, 0.5, 0.5, 0.5, 0.5, 0.5, 0.38, 0.25, 0.38, 0.38, 0.25, 0.38, 0.38, 0.38, 0.25, 0.25, 0.25, 0.25, 0.13, 0.13, 0.13, 0.13, 0.0, 0.0, 0.0, 0.0, 0.0, 0.0, 0.0, 0.13, 0.13, 0.13, …	mobidb-lite	[[185, 214], [234, 256], [295, 451], [507, 670]]
77	XP_015486871.1	DDDDDDDDDDDDDDDDDDDDDDDDDDDDDDSSSSSSSSSSSSSSSSSSSSSSSSSSSSSSSSSSSSSSSSSSSSSSSSSSSSSSSSSSSSSSSSSSSSSSSSSSSSSSSSSSSSSSSSSSSSSSSSSSSSSSSSSSSSSSSSSSSSSSSSSSSSSSSSSSSSSSSSSSSSSDDDDDDDDDDDDDDDDDDDDDDDDDDDDDDSSSSSSSSSSSSSSSSSSSDDDDDDDDDDDDDDDDDDDDDDDSSSSSSSSSSSSSSSSSSSSSSSSSSSSSSSSSSSDDDDDDDDDDDDDDDDDDDDDDDDDDDDDDDDDDDDDDDDDDDDDDDDDDDDDDDDDDDDDDDDDDDDDDDDDDDDDDDDDDDDDDDDDDDDDDDDDDDDDDDDDDDDDDDDDDDDDDDDD…	8	[0.88, 0.75, 0.88, 0.88, 0.75, 0.75, 0.88, 0.75, 0.75, 0.75, 0.75, 0.63, 0.63, 0.63, 0.63, 0.63, 0.63, 0.63, 0.63, 0.63, 0.63, 0.63, 0.63, 0.63, 0.63, 0.63, 0.63, 0.63, 0.63, 0.63, 0.5, 0.5, 0.38, 0.5, 0.38, 0.25, 0.38, 0.38, 0.38, 0.38, 0.38, 0.38, 0.25, 0.25, 0.25, 0.25, 0.13, 0.13, 0.13, 0.13, 0.13, 0.0, 0.0, 0.0, 0.0, 0.0, 0.0, 0.13, 0.13, 0.13, 0.13, 0.13, 0.13, 0.13, 0.38, 0.38, 0.38, 0.5, …	mobidb-lite	[[1, 30], [172, 201], [221, 243], [279, 438], [494, 657]]
78	XP_005522576.2	SSSSSSSSSSSSSSSSSSSSSSSSSSSSSSSSSSSSSSSSSSSSSSSSSSSSSSSSSSSSSSSSSSSSSSSSSSSSSSSSSSSSSSSSSSSSSSSSSSSSSSSSSSSSSSSSSSSSSSSSSSSSSSSSSSSSSSSSSSSSSSSSSSSSSSSSSSSSSSSSSSSSSSSSSSSSSSSSSSSSSSSSDDDDDDDDDDDDDDDDDDDDDDDDDDDDDDSSSSSSSSSSSSSSSSSSSDDDDDDDDDDDDDDDDDDDDDDDSSSSSSSSSSSSSSSSSSSSSSSSSSSSSSSSSSSSSSDDDDDDDDDDDDDDDDDDDDDDDDDDDDDDDDDDDDDDDDDDDDDDDDDDDDDDDDDDDDDDDDDDDDDDDDDDDDDDDDDDDDDDDDDDDDDDDDDDDDDDDDD…	8	[0.63, 0.75, 0.63, 0.63, 0.38, 0.13, 0.13, 0.0, 0.0, 0.0, 0.0, 0.0, 0.25, 0.25, 0.38, 0.38, 0.38, 0.5, 0.38, 0.5, 0.5, 0.38, 0.5, 0.5, 0.5, 0.5, 0.5, 0.5, 0.5, 0.5, 0.5, 0.5, 0.5, 0.5, 0.5, 0.5, 0.5, 0.5, 0.5, 0.5, 0.5, 0.5, 0.5, 0.5, 0.5, 0.5, 0.5, 0.38, 0.25, 0.38, 0.38, 0.25, 0.38, 0.38, 0.38, 0.25, 0.25, 0.25, 0.25, 0.13, 0.13, 0.13, 0.13, 0.0, 0.0, 0.0, 0.0, 0.0, 0.0, 0.0, 0.13, 0.13, 0.13, …	mobidb-lite	[[185, 214], [234, 256], [295, 451], [507, 670]]
79	XP_005480025.1	DDDDDDDDDDDDDDDDDDDDDDDDDDDDDDSSSSSSSSSSSSSSSSSSSSSSSSSSSSSSSSSSSSSSSSSSSSSSSSSSSSSSSSSSSSSSSSSSSSSSSSSSSSSSSSSSSSSSSSSSSSSSSSSSSSSSSSSSSSSSSSSSSSSSSSSSSSSSSSSSSSSSSSSSSSSDDDDDDDDDDDDDDDDDDDDDDDDDDDDDDSSSSSSSSSSSSSSSSSSSDDDDDDDDDDDDDDDDDDDDDDDSSSSSSSSSSSSSSSSSSSSSSSSSSSSSSSSSSSDDDDDDDDDDDDDDDDDDDDDDDDDDDDDDDDDDDDDDDDDDDDDDDDDDDDDDDDDDDDDDDDDDDDDDDDDDDDDDDDDDDDDDDDDDDDDDDDDDDDDDDDDDDDDDDDDDDDDDDDD…	8	[0.88, 0.75, 0.88, 0.88, 0.75, 0.75, 0.88, 0.75, 0.75, 0.75, 0.75, 0.63, 0.63, 0.63, 0.63, 0.63, 0.63, 0.63, 0.63, 0.63, 0.63, 0.63, 0.63, 0.63, 0.63, 0.63, 0.63, 0.63, 0.63, 0.63, 0.5, 0.5, 0.38, 0.5, 0.38, 0.25, 0.38, 0.38, 0.38, 0.38, 0.38, 0.38, 0.25, 0.25, 0.25, 0.25, 0.13, 0.13, 0.13, 0.13, 0.13, 0.0, 0.0, 0.0, 0.0, 0.0, 0.13, 0.13, 0.13, 0.13, 0.13, 0.13, 0.13, 0.13, 0.38, 0.38, 0.38, 0.5,…	mobidb-lite	[[1, 30], [172, 201], [221, 243], [279, 437], [493, 656]]
80	XP_021389254.1	DDDDDDDDDDDDDDDDDDDDDDDDDDDDDDSSSSSSSSSSSSSSSSSSSSSSSSSSSSSSSSSSSSSSSSSSSSSSSSSSSSSSSSSSSSSSSSSSSSSSSSSSSSSSSSSSSSSSSSSSSSSSSSSSSSSSSSSSSSSSSSSSSSSSSSSSSSSSSSSSSSSSSSSSSSSDDDDDDDDDDDDDDDDDDDDDDDDDDDDDDSSSSSSSSSSSSSSSSSSSDDDDDDDDDDDDDDDDDDDDDDDSSSSSSSSSSSSSSSSSSSSSSSSSSSSSSSSSSSDDDDDDDDDDDDDDDDDDDDDDDDDDDDDDDDDDDDDDDDDDDDDDDDDDDDDDDDDDDDDDDDDDDDDDDDDDDDDDDDDDDDDDDDDDDDDDDDDDDDDDDDDDDDDDDDDDDDDDDDD…	8	[0.88, 0.75, 0.88, 0.88, 0.75, 0.75, 0.88, 0.75, 0.75, 0.75, 0.75, 0.63, 0.63, 0.63, 0.63, 0.63, 0.63, 0.63, 0.63, 0.63, 0.63, 0.63, 0.63, 0.63, 0.63, 0.63, 0.63, 0.63, 0.63, 0.63, 0.5, 0.5, 0.38, 0.5, 0.38, 0.25, 0.38, 0.38, 0.38, 0.38, 0.38, 0.38, 0.25, 0.25, 0.25, 0.25, 0.13, 0.13, 0.13, 0.13, 0.13, 0.0, 0.0, 0.0, 0.0, 0.0, 0.13, 0.13, 0.13, 0.13, 0.13, 0.13, 0.13, 0.13, 0.38, 0.38, 0.38, 0.5,…	mobidb-lite	[[1, 30], [172, 201], [221, 243], [279, 437], [493, 656]]
81	XP_002200433.1	DDDDDDDDDDDDDDDDDDDDDDDDDDDDDDSSSSSSSSSSSSSSSSSSSSSSSSSSSSSSSSSSSSSSSSSSSSSSSSSSSSSSSSSSSSSSSSSSSSSSSSSSSSSSSSSSSSSSSSSSSSSSSSSSSSSSSSSSSSSSSSSSSSSSSSSSSSSSSSSSSSSSSSSSSSSDDDDDDDDDDDDDDDDDDDDDDDDDDDDDDDSSSSSSSSSSSSSSSSSSSDDDDDDDDDDDDDDDDDDDDDDDSSSSSSSSSSSSSSSSSSSSSSSSSSSSSSSSSSSDDDDDDDDDDDDDDDDDDDDDDDDDDDDDDDDDDDDDDDDDDDDDDDDDDDDDDDDDDDDDDDDDDDDDDDDDDDDDDDDDDDDDDDDDDDDDDDDDDDDDDDDDDDDDDDDDDDDDDDD…	8	[0.88, 0.75, 0.88, 0.88, 0.75, 0.75, 0.88, 0.75, 0.75, 0.75, 0.75, 0.63, 0.63, 0.63, 0.63, 0.63, 0.63, 0.63, 0.63, 0.63, 0.63, 0.63, 0.63, 0.63, 0.63, 0.63, 0.63, 0.63, 0.63, 0.63, 0.5, 0.5, 0.38, 0.5, 0.38, 0.25, 0.38, 0.38, 0.38, 0.38, 0.38, 0.38, 0.25, 0.25, 0.25, 0.25, 0.13, 0.13, 0.13, 0.13, 0.13, 0.0, 0.0, 0.0, 0.0, 0.0, 0.0, 0.13, 0.13, 0.13, 0.13, 0.13, 0.13, 0.13, 0.38, 0.38, 0.38, 0.5, …	mobidb-lite	[[1, 30], [172, 202], [222, 244], [280, 438], [494, 657]]
82	XP_030095760.1	DDDDDDDDDDDDDDDDDDDDDDDDDDDDDDSSSSSSSSSSSSSSSSSSSSSSSSSSSSSSSSSSSSSSSSSSSSSSSSSSSSSSSSSSSSSSSSSSSSSSSSSSSSSSSSSSSSSSSSSSSSSSSSSSSSSSSSSSSSSSSSSSSSSSSSSSSSSSSSSSSSSSSSSSSSSDDDDDDDDDDDDDDDDDDDDDDDDDDDDDDSSSSSSSSSSSSSSSSSSSDDDDDDDDDDDDDDDDDDDDDDDSSSSSSSSSSSSSSSSSSSSSSSSSSSSSSSSSSSDDDDDDDDDDDDDDDDDDDDDDDDDDDDDDDDDDDDDDDDDDDDDDDDDDDDDDDDDDDDDDDDDDDDDDDDDDDDDDDDDDDDDDDDDDDDDDDDDDDDDDDDDDDDDDDDDDDDDDDDD…	8	[0.88, 0.75, 0.88, 0.88, 0.75, 0.75, 0.88, 0.75, 0.75, 0.75, 0.75, 0.63, 0.63, 0.63, 0.63, 0.63, 0.63, 0.63, 0.63, 0.63, 0.63, 0.63, 0.63, 0.63, 0.63, 0.63, 0.63, 0.63, 0.63, 0.63, 0.5, 0.5, 0.38, 0.5, 0.38, 0.25, 0.38, 0.38, 0.38, 0.38, 0.38, 0.38, 0.25, 0.25, 0.25, 0.25, 0.13, 0.13, 0.13, 0.13, 0.13, 0.0, 0.0, 0.0, 0.0, 0.0, 0.13, 0.13, 0.13, 0.13, 0.13, 0.13, 0.13, 0.13, 0.38, 0.38, 0.38, 0.5,…	mobidb-lite	[[1, 30], [172, 201], [221, 243], [279, 437], [493, 656]]
83	XP_027498012.1	DDDDDDDDDDDDDDDDDDDDDDDDDDDDDDSSSSSSSSSSSSSSSSSSSSSSSSSSSSSSSSSSSSSSSSSSSSSSSSSSSSSSSSSSSSSSSSSSSSSSSSSSSSSSSSSSSSSSSSSSSSSSSSSSSSSSSSSSSSSSSSSSSSSSSSSSSSSSSSSSSSSSSSSSSSSDDDDDDDDDDDDDDDDDDDDDDDDDDDDDDSSSSSSSSSSSSSSSSSSSDDDDDDDDDDDDDDDDDDDDDDDSSSSSSSSSSSSSSSSSSSSSSSSSSSSSSSSSSSDDDDDDDDDDDDDDDDDDDDDDDDDDDDDDDDDDDDDDDDDDDDDDDDDDDDDDDDDDDDDDDDDDDDDDDDDDDDDDDDDDDDDDDDDDDDDDDDDDDDDDDDDDDDDDDDDDDDDDDDD…	8	[0.88, 0.75, 0.88, 0.88, 0.75, 0.75, 0.88, 0.75, 0.75, 0.75, 0.75, 0.63, 0.63, 0.63, 0.63, 0.63, 0.63, 0.63, 0.63, 0.63, 0.63, 0.63, 0.63, 0.63, 0.63, 0.63, 0.63, 0.63, 0.63, 0.63, 0.5, 0.5, 0.38, 0.5, 0.38, 0.25, 0.38, 0.38, 0.38, 0.38, 0.38, 0.38, 0.25, 0.25, 0.25, 0.25, 0.13, 0.13, 0.13, 0.13, 0.13, 0.0, 0.0, 0.0, 0.0, 0.0, 0.13, 0.13, 0.13, 0.13, 0.13, 0.13, 0.13, 0.13, 0.38, 0.38, 0.38, 0.5,…	mobidb-lite	[[1, 30], [172, 201], [221, 243], [279, 439], [469, 658]]
84	XP_017663750.1	DDDDDDDDDDDDDDDDDDDDDDDDDDDDDDSSSSSSSSSSSSSSSSSSSSSSSSSSSSSSSSSSSSSSSSSSSSSSSSSSSSSSSSSSSSSSSSSSSSSSSSSSSSSSSSSSSSSSSSSSSSSSSSSSSSSSSSSSSSSSSSSSSSSSSSSSSSSSSSSSSSSSSSSSSSSDDDDDDDDDDDDDDDDDDDDDDDDDDDDDDSSSSSSSSSSSSSSSSSSSDDDDDDDDDDDDDDDDDDDDDDDSSSSSSSSSSSSSSSSSSSSSSSSSSSSSSSSSSSDDDDDDDDDDDDDDDDDDDDDDDDDDDDDDDDDDDDDDDDDDDDDDDDDDDDDDDDDDDDDDDDDDDDDDDDDDDDDDDDDDDDDDDDDDDDDDDDDDDDDDDDDDDDDDDDDDDDDDDDD…	8	[0.88, 0.75, 0.88, 0.88, 0.75, 0.75, 0.88, 0.75, 0.75, 0.75, 0.75, 0.63, 0.63, 0.63, 0.63, 0.63, 0.63, 0.63, 0.63, 0.63, 0.63, 0.63, 0.63, 0.63, 0.63, 0.63, 0.63, 0.63, 0.63, 0.63, 0.5, 0.5, 0.38, 0.5, 0.38, 0.25, 0.38, 0.38, 0.38, 0.38, 0.38, 0.38, 0.25, 0.25, 0.25, 0.25, 0.13, 0.13, 0.13, 0.13, 0.13, 0.0, 0.0, 0.0, 0.0, 0.0, 0.13, 0.13, 0.13, 0.13, 0.13, 0.13, 0.13, 0.13, 0.38, 0.38, 0.38, 0.5,…	mobidb-lite	[[1, 30], [172, 201], [221, 243], [279, 439], [469, 658]]
85	XP_029819979.1	DDDDDDDDDDDDDDDDDDDDDDDDDDDDDDSSSSSSSSSSSSSSSSSSSSSSSSSSSSSSSSSSSSSSSSSSSSSSSSSSSSSSSSSSSSSSSSSSSSSSSSSSSSSSSSSSSSSSSSSSSSSSSSSSSSSSSSSSSSSSSSSSSSSSSSSSSSSSSSSSSSSSSSSSSSSDDDDDDDDDDDDDDDDDDDDDDDDDDDDDDSSSSSSSSSSSSSSSSSSSDDDDDDDDDDDDDDDDDDDDDDDSSSSSSSSSSSSSSSSSSSSSSSSSSSSSSSSSSSDDDDDDDDDDDDDDDDDDDDDDDDDDDDDDDDDDDDDDDDDDDDDDDDDDDDDDDDDDDDDDDDDDDDDDDDDDDDDDDDDDDDDDDDDDDDDDDDDDDDDDDDDDDDDDDDDDDDDDDDD…	8	[0.88, 0.75, 0.88, 0.88, 0.75, 0.75, 0.88, 0.75, 0.75, 0.75, 0.75, 0.63, 0.63, 0.63, 0.63, 0.63, 0.63, 0.63, 0.63, 0.63, 0.63, 0.63, 0.63, 0.63, 0.63, 0.63, 0.63, 0.63, 0.63, 0.63, 0.5, 0.5, 0.38, 0.5, 0.38, 0.25, 0.38, 0.38, 0.38, 0.38, 0.38, 0.38, 0.25, 0.25, 0.25, 0.25, 0.13, 0.13, 0.13, 0.13, 0.13, 0.0, 0.0, 0.0, 0.0, 0.0, 0.13, 0.13, 0.13, 0.13, 0.13, 0.13, 0.13, 0.13, 0.38, 0.38, 0.38, 0.5,…	mobidb-lite	[[1, 30], [172, 201], [221, 243], [279, 439], [469, 658]]
86	XP_027563139.1	DDDDDDDDDDDDDDDDDDDDDDDDDDDDDDSSSSSSSSSSSSSSSSSSSSSSSSSSSSSSSSSSSSSSSSSSSSSSSSSSSSSSSSSSSSSSSSSSSSSSSSSSSSSSSSSSSSSSSSSSSSSSSSSSSSSSSSSSSSSSSSSSSSSSSSSSSSSSSSSSSSSSSSSSSSSDDDDDDDDDDDDDDDDDDDDDDDDDDDDDDSSSSSSSSSSSSSSSSSSSDDDDDDDDDDDDDDDDDDDDDDDSSSSSSSSSSSSSSSSSSSSSSSSSSSSSSSSSSSDDDDDDDDDDDDDDDDDDDDDDDDDDDDDDDDDDDDDDDDDDDDDDDDDDDDDDDDDDDDDDDDDDDDDDDDDDDDDDDDDDDDDDDDDDDDDDDDDDDDDDDDDDDDDDDDDDDDDDDDD…	8	[0.88, 0.75, 0.88, 0.88, 0.75, 0.75, 0.88, 0.75, 0.75, 0.75, 0.75, 0.63, 0.63, 0.63, 0.63, 0.63, 0.63, 0.63, 0.63, 0.63, 0.63, 0.63, 0.63, 0.63, 0.63, 0.63, 0.63, 0.63, 0.63, 0.63, 0.5, 0.5, 0.38, 0.5, 0.38, 0.25, 0.38, 0.38, 0.38, 0.38, 0.38, 0.38, 0.25, 0.25, 0.25, 0.25, 0.13, 0.13, 0.13, 0.13, 0.13, 0.0, 0.0, 0.0, 0.0, 0.0, 0.13, 0.13, 0.13, 0.13, 0.13, 0.13, 0.13, 0.13, 0.38, 0.38, 0.38, 0.5,…	mobidb-lite	[[1, 30], [172, 201], [221, 243], [279, 439], [469, 658]]
87	XP_027604981.1	DDDDDDDDDDDDDDDDDDDDDDDDDDDDDDSSSSSSSSSSSSSSSSSSSSSSSSSSSSSSSSSSSSSSSSSSSSSSSSSSSSSSSSSSSSSSSSSSSSSSSSSSSSSSSSSSSSSSSSSSSSSSSSSSSSSSSSSSSSSSSSSSSSSSSSSSSSSSSSSSSSSSSSSSSSSDDDDDDDDDDDDDDDDDDDDDDDDDDDDDDSSSSSSSSSSSSSSSSSSSDDDDDDDDDDDDDDDDDDDDDDDSSSSSSSSSSSSSSSSSSSSSSSSSSSSSSSSSSSDDDDDDDDDDDDDDDDDDDDDDDDDDDDDDDDDDDDDDDDDDDDDDDDDDDDDDDDDDDDDDDDDDDDDDDDDDDDDDDDDDDDDDDDDDDDDDDDDDDDDDDDDDDDDDDDDDDDDDDDD…	8	[0.88, 0.75, 0.88, 0.88, 0.75, 0.75, 0.88, 0.75, 0.75, 0.75, 0.75, 0.63, 0.63, 0.63, 0.63, 0.63, 0.63, 0.63, 0.63, 0.63, 0.63, 0.63, 0.63, 0.63, 0.63, 0.63, 0.63, 0.63, 0.63, 0.63, 0.5, 0.5, 0.38, 0.5, 0.38, 0.25, 0.38, 0.38, 0.38, 0.38, 0.38, 0.38, 0.25, 0.25, 0.25, 0.25, 0.13, 0.13, 0.13, 0.13, 0.13, 0.0, 0.0, 0.0, 0.0, 0.0, 0.13, 0.13, 0.13, 0.13, 0.13, 0.13, 0.13, 0.13, 0.38, 0.38, 0.38, 0.5,…	mobidb-lite	[[1, 30], [172, 201], [221, 243], [279, 439], [469, 658]]
88	XP_014724832.1	DDDDDDDDDDDDDDDDDDDDDDDDDDDDDDSSSSSSSSSSSSSSSSSSSSSSSSSSSSSSSSSSSSSSSSSSSSSSSSSSSSSSSSSSSSSSSSSSSSSSSSSSSSSSSSSSSSSSSSSSSSSSSSSSSSSSSSSSSSSSSSSSSSSSSSSSSSSSSSSSSSSSSSSSSSSDDDDDDDDDDDDDDDDDDDDDDDDDDDDDDSSSSSSSSSSSSSSSSSSSDDDDDDDDDDDDDDDDDDDDDDDSSSSSSSSSSSSSSSSSSSSSSSSSSSSSSSSSSSDDDDDDDDDDDDDDDDDDDDDDDDDDDDDDDDDDDDDDDDDDDDDDDDDDDDDDDDDDDDDDDDDDDDDDDDDDDDDDDDDDDDDDDDDDDDDDDDDDDDDDDDDDDDDDDDDDDDDDDDD…	8	[0.88, 0.75, 0.88, 0.88, 0.75, 0.75, 0.88, 0.75, 0.75, 0.75, 0.75, 0.63, 0.63, 0.63, 0.63, 0.63, 0.63, 0.63, 0.63, 0.63, 0.63, 0.63, 0.63, 0.63, 0.63, 0.63, 0.63, 0.63, 0.63, 0.63, 0.5, 0.5, 0.38, 0.5, 0.38, 0.25, 0.38, 0.38, 0.38, 0.38, 0.38, 0.38, 0.25, 0.25, 0.25, 0.25, 0.13, 0.13, 0.13, 0.13, 0.13, 0.0, 0.0, 0.0, 0.0, 0.0, 0.0, 0.13, 0.13, 0.13, 0.13, 0.13, 0.13, 0.13, 0.38, 0.38, 0.38, 0.5, …	mobidb-lite	[[1, 30], [172, 201], [221, 243], [279, 438], [494, 657]]
89	XP_030804955.1	DDDDDDDDDDDDDDDDDDDDDDDDDDDDDDSSSSSSSSSSSSSSSSSSSSSSSSSSSSSSSSSSSSSSSSSSSSSSSSSSSSSSSSSSSSSSSSSSSSSSSSSSSSSSSSSSSSSSSSSSSSSSSSSSSSSSSSSSSSSSSSSSSSSSSSSSSSSSSSSSSSSSSSSSSSSDDDDDDDDDDDDDDDDDDDDDDDDDDDDDDSSSSSSSSSSSSSSSSSSSDDDDDDDDDDDDDDDDDDDDDDDSSSSSSSSSSSSSSSSSSSSSSSSSSSSSSSSSSSDDDDDDDDDDDDDDDDDDDDDDDDDDDDDDDDDDDDDDDDDDDDDDDDDDDDDDDDDDDDDDDDDDDDDDDDDDDDDDDDDDDDDDDDDDDDDDDDDDDDDDDDDDDDDDDDDDDDDDDDD…	8	[0.88, 0.75, 0.88, 0.88, 0.75, 0.75, 0.88, 0.75, 0.75, 0.75, 0.75, 0.63, 0.63, 0.63, 0.63, 0.63, 0.63, 0.63, 0.63, 0.63, 0.63, 0.63, 0.63, 0.63, 0.63, 0.63, 0.63, 0.63, 0.63, 0.63, 0.5, 0.5, 0.38, 0.5, 0.38, 0.25, 0.38, 0.38, 0.38, 0.38, 0.38, 0.38, 0.25, 0.25, 0.25, 0.25, 0.13, 0.13, 0.13, 0.13, 0.13, 0.0, 0.0, 0.0, 0.0, 0.0, 0.0, 0.13, 0.13, 0.13, 0.13, 0.13, 0.13, 0.13, 0.38, 0.38, 0.38, 0.5, …	mobidb-lite	[[1, 30], [172, 201], [221, 243], [279, 437], [493, 656]]
90	XP_027735436.1	DDDDDDDDDDDDDDDDDDDDDDDDDDDDDDSSSSSSSSSSSSSSSSSSSSSSSSSSSSSSSSSSSSSSSSSSSSSSSSSSSSSSSSSSSSSSSSSSSSSSSSSSSSSSSSSSSSSSSSSSSSSSSSSSSSSSSSSSSSSSSSSSSSSSSSSSSSSSSSSSSSSSSSSSSSSDDDDDDDDDDDDDDDDDDDDDDDDDDDDDDSSSSSSSSSSSSSSSSSSSDDDDDDDDDDDDDDDDDDDDDDDSSSSSSSSSSSSSSSSSSSSSSSSSSSSSSSSSSSDDDDDDDDDDDDDDDDDDDDDDDDDDDDDDDDDDDDDDDDDDDDDDDDDDDDDDDDDDDDDDDDDDDDDDDDDDDDDDDDDDDDDDDDDDDDDDDDDDDDDDDDDDDDDDDDDDDDDDDDD…	8	[0.88, 0.75, 0.88, 0.88, 0.75, 0.75, 0.88, 0.75, 0.75, 0.75, 0.75, 0.63, 0.63, 0.63, 0.63, 0.63, 0.63, 0.63, 0.63, 0.63, 0.63, 0.63, 0.63, 0.63, 0.63, 0.63, 0.63, 0.63, 0.63, 0.63, 0.5, 0.5, 0.38, 0.5, 0.38, 0.25, 0.38, 0.38, 0.38, 0.38, 0.38, 0.38, 0.25, 0.25, 0.25, 0.25, 0.13, 0.13, 0.13, 0.13, 0.13, 0.0, 0.0, 0.0, 0.0, 0.0, 0.13, 0.13, 0.13, 0.13, 0.13, 0.13, 0.13, 0.13, 0.38, 0.38, 0.38, 0.5,…	mobidb-lite	[[1, 30], [172, 201], [221, 243], [279, 439], [469, 658]]
91	XP_010289865.1	DDDDDDDDDDDDDDDDDDDDDDDDDDDDDDSSSSSSSSSSSSSSSSSSSSSSSSSSSSSSSSSSSSDDDDDDDDDDDDDDDDDDDDSSSSSSSSSSSSSSSSSSSSSSSSSSSSSSSSSSSSSSSSSSSSSSSSSSSSSSSSSSSSSSSSSSSSSSSSSSSSSSSSSSSSSSDDDDDDDDDDDDDDDDDDDDDDDDDDDDDSSSSSSSSSSSSSSSSSSSDDDDDDDDDDDDDDDDDDDDDDDSSSSSSSSSSSSSSSSSSSSSSSSSSSSSSSSSSSSSSSSDDDDDDDDDDDDDDDDDDDDDDDDDDDDDDDDDDDDDDDDDDDDDDDDDDDDDDDDDDDDDDDDDDDDDDDDDDDDDDDDDDDDDDDDDDDDDDDDDDDDDDDDDDDDDDDDDDDD…	8	[0.88, 0.75, 0.88, 0.88, 0.75, 0.75, 0.88, 0.75, 0.75, 0.75, 0.75, 0.63, 0.63, 0.63, 0.63, 0.63, 0.63, 0.63, 0.63, 0.63, 0.63, 0.63, 0.63, 0.63, 0.63, 0.63, 0.63, 0.63, 0.63, 0.63, 0.5, 0.5, 0.38, 0.5, 0.38, 0.25, 0.38, 0.38, 0.38, 0.38, 0.38, 0.38, 0.25, 0.25, 0.25, 0.25, 0.13, 0.13, 0.13, 0.13, 0.13, 0.0, 0.0, 0.0, 0.0, 0.0, 0.0, 0.13, 0.13, 0.13, 0.25, 0.25, 0.25, 0.25, 0.38, 0.38, 0.63, 0.63,…	mobidb-lite	[[1, 30], [67, 86], [173, 201], [221, 243], [284, 423], [479, 644]]
92	XP_030339250.1	DDDDDDDDDDDDDDDDDDDDDDDDDDDDDDSSSSSSSSSSSSSSSSSSSSSSSSSSSSSSSSSSSSDDDDDDDDDDDDDDDDDDDDSSSSSSSSSSSSSSSSSSSSSSSSSSSSSSSSSSSSSSSSSSSSSSSSSSSSSSSSSSSSSSSSSSSSSSSSSSSSSSSSSSSSSSDDDDDDDDDDDDDDDDDDDDDDDDDDDSSSSSSSSSSSSSSSSSSSSSDDDDDDDDDDDDDDDDDDDDDDDSSSSSSSSSSSSSSSSSSSSSSSSSSSSSSSSSSSSSSDDDDDDDDDDDDDDDDDDDDDDDDDDDDDDDDDDDDDDDDDDDDDDDDDDDDDDDDDDDDDDDDDDDDDDDDDDDDDDDDDDDDDDDDDDDDDDDDDDDDDDDDDDDDDDDDDDDDDD…	8	[0.88, 0.75, 0.88, 0.88, 0.75, 0.75, 0.88, 0.75, 0.75, 0.63, 0.63, 0.63, 0.63, 0.63, 0.63, 0.63, 0.63, 0.63, 0.63, 0.63, 0.63, 0.63, 0.63, 0.63, 0.63, 0.63, 0.63, 0.63, 0.63, 0.63, 0.5, 0.5, 0.38, 0.38, 0.38, 0.25, 0.38, 0.38, 0.38, 0.38, 0.38, 0.38, 0.25, 0.25, 0.25, 0.25, 0.13, 0.13, 0.13, 0.13, 0.13, 0.13, 0.0, 0.0, 0.0, 0.13, 0.13, 0.13, 0.13, 0.13, 0.13, 0.25, 0.13, 0.25, 0.38, 0.38, 0.75, 0…	mobidb-lite	[[1, 30], [67, 86], [173, 199], [221, 243], [282, 436], [492, 657]]
93	XP_009277538.1	DDDDDDDDDDDDDDDDDDDDDDDDDDDDDDSSSSSSSSSSSSSSSSSSSSSSSSSSSSSSSSSSSSDDDDDDDDDDDDDDDDDDDDSSSSSSSSSSSSSSSSSSSSSSSSSSSSSSSSSSSSSSSSSSSSSSSSSSSSSSSSSSSSSSSSSSSSSSSSSSSSSSSSSSSSSDDDDDDDDDDDDDDDDDDDDDDDDDDDDDDSSSSSSSSSSSSSSSSSSSDDDDDDDDDDDDDDDDDDDDDDDSSSSSSSSSSSSSSSSSSSSSSSSSSSSSSSSSSSSSSDDDDDDDDDDDDDDDDDDDDDDDDDDDDDDDDDDDDDDDDDDDDDDDDDDDDDDDDDDDDDDDDDDDDDDDDDDDDDDDDDDDDDDDDDDDDDDDDDDDDDDDDDDDDDDDDDDDDDD…	8	[0.88, 0.75, 0.88, 0.88, 0.75, 0.75, 0.88, 0.75, 0.75, 0.75, 0.75, 0.63, 0.63, 0.63, 0.63, 0.63, 0.63, 0.63, 0.63, 0.63, 0.63, 0.63, 0.63, 0.63, 0.63, 0.63, 0.63, 0.63, 0.63, 0.63, 0.5, 0.5, 0.38, 0.5, 0.38, 0.25, 0.38, 0.38, 0.38, 0.38, 0.38, 0.38, 0.25, 0.25, 0.25, 0.25, 0.13, 0.13, 0.13, 0.13, 0.13, 0.13, 0.0, 0.0, 0.0, 0.0, 0.13, 0.13, 0.13, 0.13, 0.25, 0.25, 0.25, 0.25, 0.38, 0.38, 0.63, 0.6…	mobidb-lite	[[1, 30], [67, 86], [172, 201], [221, 243], [282, 440], [496, 661]]
94	XP_026705175.1	DDDDDDDDDDDDDDDDDDDDDDDDDDDDDDSSSSSSSSSSSSSSSSSSSSSSSSSSSSSSSSSSSSDDDDDDDDDDDDDDDDDDDDSSSSSSSSSSSSSSSSSSSSSSSSSSSSSSSSSSSSSSSSSSSSSSSSSSSSSSSSSSSSSSSSSSSSSSSSSSSSSSSSSSSSSDDDDDDDDDDDDDDDDDDDDDDDDDDDDDDSSSSSSSSSSSSSSSSSSSDDDDDDDDDDDDDDDDDDDDDDDSSSSSSSSSSSSSSSSSSSSSSSSSSSSSSSSSSSSSSDDDDDDDDDDDDDDDDDDDDDDDDDDDDDDDDDDDDDDDDDDDDDDDDDDDDDDDDDDDDDDDDDDDDDDDDDDDDDDDDDDDDDDDDDDDDDDDDDDDDDDDDDDDDDDDDDDDDDD…	8	[0.88, 0.75, 0.88, 0.88, 0.75, 0.75, 0.88, 0.75, 0.75, 0.75, 0.75, 0.63, 0.63, 0.63, 0.63, 0.63, 0.63, 0.63, 0.63, 0.63, 0.63, 0.63, 0.63, 0.63, 0.63, 0.63, 0.63, 0.63, 0.63, 0.63, 0.5, 0.5, 0.38, 0.5, 0.38, 0.25, 0.38, 0.38, 0.38, 0.38, 0.38, 0.38, 0.25, 0.25, 0.25, 0.25, 0.13, 0.13, 0.13, 0.13, 0.13, 0.13, 0.0, 0.0, 0.0, 0.0, 0.0, 0.13, 0.13, 0.13, 0.25, 0.25, 0.25, 0.25, 0.38, 0.38, 0.63, 0.63…	mobidb-lite	[[1, 30], [67, 86], [172, 201], [221, 243], [282, 437], [494, 659]]
95	XP_025934536.1	DDDDDDDDDDDDDDDDDDDDDDDDDDDDDDSSSSSSSSSSSSSSSSSSSSSSSSSSSSSSSSSSSSDDDDDDDDDDDDDDDDDDDDSSSSSSSSSSSSSSSSSSSSSSSSSSSSSSSSSSSSSSSSSSSSSSSSSSSSSSSSSSSSSSSSSSSSSSSSSSSSSSSSSSSSSDDDDDDDDDDDDDDDDDDDDDDDDDDDDDDSSSSSSSSSSSSSSSSSSSDDDDDDDDDDDDDDDDDDDDDDDSSSSSSSSSSSSSSSSSSSSSSSSSSSSSSSSSSSDDDDDDDDDDDDDDDDDDDDDDDDDDDDDDDDDDDDDDDDDDDDDDDDDDDDDDDDDDDDDDDDDDDDDDDDDDDDDDDDDDDDDDDDDDDDDDDDDDDDDDDDDDDDDDDDDDDDDDDDD…	8	[0.88, 0.75, 0.88, 0.88, 0.75, 0.75, 0.88, 0.75, 0.75, 0.75, 0.75, 0.63, 0.63, 0.63, 0.63, 0.63, 0.63, 0.63, 0.63, 0.63, 0.63, 0.63, 0.63, 0.63, 0.63, 0.63, 0.63, 0.63, 0.63, 0.63, 0.5, 0.5, 0.38, 0.5, 0.38, 0.25, 0.38, 0.38, 0.38, 0.38, 0.38, 0.38, 0.25, 0.25, 0.25, 0.25, 0.13, 0.13, 0.13, 0.13, 0.13, 0.0, 0.0, 0.0, 0.0, 0.0, 0.0, 0.13, 0.13, 0.13, 0.25, 0.25, 0.25, 0.25, 0.38, 0.38, 0.63, 0.63,…	mobidb-lite	[[1, 30], [67, 86], [172, 201], [221, 243], [279, 440], [496, 662]]
96	XP_013814942.1	DDDDDDDDDDDDDDDDDDDDDDDDDDDDDDSSSSSSSSSSSSSSSSSSSSSSSSSSSSSSSSSSSSDDDDDDDDDDDDDDDDDDDDSSSSSSSSSSSSSSSSSSSSSSSSSSSSSSSSSSSSSSSSSSSSSSSSSSSSSSSSSSSSSSSSSSSSSSSSSSSSSSSSSSSSSDDDDDDDDDDDDDDDDDDDDDDDDDDDDDDSSSSSSSSSSSSSSSSSSSDDDDDDDDDDDDDDDDDDDDDDDSSSSSSSSSSSSSSSSSSSSSSSSSSSSSSSSSSSDDDDDDDDDDDDDDDDDDDDDDDDDDDDDDDDDDDDDDDDDDDDDDDDDDDDDDDDDDDDDDDDDDDDDDDDDDDDDDDDDDDDDDDDDDDDDDDDDDDDDDDDDDDDDDDDDDDDDDDDD…	8	[0.88, 0.75, 0.88, 0.88, 0.75, 0.75, 0.88, 0.75, 0.75, 0.75, 0.75, 0.63, 0.63, 0.63, 0.63, 0.63, 0.63, 0.63, 0.63, 0.63, 0.63, 0.63, 0.63, 0.63, 0.63, 0.63, 0.63, 0.63, 0.63, 0.63, 0.5, 0.5, 0.38, 0.5, 0.38, 0.25, 0.38, 0.38, 0.38, 0.38, 0.38, 0.38, 0.25, 0.25, 0.25, 0.25, 0.13, 0.13, 0.13, 0.13, 0.13, 0.0, 0.0, 0.0, 0.0, 0.0, 0.0, 0.13, 0.13, 0.13, 0.25, 0.25, 0.25, 0.25, 0.38, 0.38, 0.63, 0.63,…	mobidb-lite	[[1, 30], [67, 86], [172, 201], [221, 243], [279, 440], [496, 662]]
97	XP_025951469.1	DDDDDDDDDDDDDDDDDDDDDDDDDDDDDDSSSSSSSSSSSSSSSSSSSSSSSSSSSSSSSSSSSSDDDDDDDDDDDDDDDDDDDDSSSSSSSSSSSSSSSSSSSSSSSSSSSSSSSSSSSSSSSSSSSSSSSSSSSSSSSSSSSSSSSSSSSSSSSSSSSSSSSSSSSSSDDDDDDDDDDDDDDDDDDDDDDDDDDDDDDSSSSSSSSSSSSSSSSSSSDDDDDDDDDDDDDDDDDDDDDDDSSSSSSSSSSSSSSSSSSSSSSSSSSSSSSSSSSSDDDDDDDDDDDDDDDDDDDDDDDDDDDDDDDDDDDDDDDDDDDDDDDDDDDDDDDDDDDDDDDDDDDDDDDDDDDDDDDDDDDDDDDDDDDDDDDDDDDDDDDDDDDDDDDDDDDDDDDDD…	8	[0.88, 0.75, 0.88, 0.88, 0.75, 0.75, 0.88, 0.75, 0.75, 0.75, 0.75, 0.63, 0.63, 0.63, 0.63, 0.63, 0.63, 0.63, 0.63, 0.63, 0.63, 0.63, 0.63, 0.63, 0.63, 0.63, 0.63, 0.63, 0.63, 0.63, 0.5, 0.5, 0.38, 0.5, 0.38, 0.25, 0.38, 0.38, 0.38, 0.38, 0.38, 0.38, 0.25, 0.25, 0.25, 0.25, 0.13, 0.13, 0.13, 0.13, 0.13, 0.13, 0.0, 0.0, 0.0, 0.13, 0.13, 0.13, 0.13, 0.13, 0.25, 0.25, 0.25, 0.25, 0.38, 0.38, 0.63, 0.…	mobidb-lite	[[1, 30], [67, 86], [172, 201], [221, 243], [279, 442], [498, 664]]
98	XP_009668699.1	DDDDDDDDDDDDDDDDDDDDDDDDDDDDDDSSSSSSSSSSSSSSSSSSSSSSSSSSSSSSSSSSSSDDDDDDDDDDDDDDDDDDDDSSSSSSSSSSSSSSSSSSSSSSSSSSSSSSSSSSSSSSSSSSSSSSSSSSSSSSSSSSSSSSSSSSSSSSSSSSSSSSSSSSSSSDDDDDDDDDDDDDDDDDDDDDDDDDDDDDDSSSSSSSSSSSSSSSSSSSDDDDDDDDDDDDDDDDDDDDDDDSSSSSSSSSSSSSSSSSSSSSSSSSSSSSSSSSSSSSSDDDDDDDDDDDDDDDDDDDDDDDDDDDDDDDDDDDDDDDDDDDDDDDDDDDDDDDDDDDDDDDDDDDDDDDDDDDDDDDDDDDDDDDDDDDDDDDDDDDDDDDDDDDDDDDDDDDDDD…	8	[0.88, 0.75, 0.88, 0.88, 0.75, 0.75, 0.88, 0.75, 0.75, 0.75, 0.75, 0.63, 0.63, 0.63, 0.63, 0.63, 0.63, 0.63, 0.63, 0.63, 0.63, 0.63, 0.63, 0.63, 0.63, 0.63, 0.63, 0.63, 0.63, 0.63, 0.5, 0.5, 0.38, 0.5, 0.38, 0.25, 0.38, 0.38, 0.38, 0.38, 0.38, 0.38, 0.25, 0.25, 0.25, 0.25, 0.13, 0.13, 0.13, 0.13, 0.13, 0.13, 0.0, 0.0, 0.0, 0.0, 0.0, 0.13, 0.13, 0.13, 0.25, 0.25, 0.25, 0.25, 0.38, 0.38, 0.63, 0.63…	mobidb-lite	[[1, 30], [67, 86], [172, 201], [221, 243], [282, 441], [497, 663]]
99	XP_025894396.1	DDDDDDDDDDDDDDDDDDDDDDDDDDDDDDSSSSSSSSSSSSSSSSSSSSSSSSSSSSSSSSSSSSSSSSSSSSSSSSSSSSSSSSSSSSSSSSSSSSSSSSSSSSSSSSSSSSSSSSSSSSSSSSSSSSSSSSSSSSSSSSSSSSSSSSSSSSSSSSSSSSSSSSSSSSSDDDDDDDDDDDDDDDDDDDDDDDDDDDDDDSSSSSSSSSSSSSSSSSSSSDDDDDDDDDDDDDDDDDDDDDDSSSSSSSSSSSSSSSSSSSSSSSSSSSSSSSSSSSSSSSDDDDDDDDDDDDDDDDDDDDDDDDDDDDDDDDDDDDDDDDDDDDDDDDDDDDDDDDDDDDDDDDDDDDDDDDDDDDDDDDDDDDDDDDDDDDDDDDDDDDDDDDDDDDDDDDDDDDD…	8	[0.88, 0.75, 0.88, 0.88, 0.75, 0.75, 0.88, 0.75, 0.75, 0.75, 0.75, 0.63, 0.63, 0.63, 0.63, 0.63, 0.63, 0.63, 0.63, 0.63, 0.63, 0.63, 0.63, 0.63, 0.63, 0.63, 0.63, 0.63, 0.63, 0.63, 0.5, 0.5, 0.38, 0.5, 0.38, 0.25, 0.38, 0.38, 0.38, 0.38, 0.38, 0.38, 0.25, 0.25, 0.25, 0.25, 0.13, 0.13, 0.13, 0.13, 0.0, 0.0, 0.0, 0.0, 0.0, 0.0, 0.0, 0.0, 0.0, 0.0, 0.0, 0.0, 0.13, 0.13, 0.38, 0.38, 0.38, 0.25, 0.25,…	mobidb-lite	[[1, 30], [172, 201], [222, 243], [283, 440], [496, 662]]
100	XP_010210208.1	DDDDDDDDDDDDDDDDDDDDDDDDDDDDDDSSSSSSSSSSSSSSSSSSSSSSSSSSSSSSSSSSSSSSSSSSSSSSSSSSSSSSSSSSSSSSSSSSSSSSSSSSSSSSSSSSSSSSSSSSSSSSSSSSSSSSSSSSSSSSSSSSSSSSSSSSSSSSSSSSSSSSSSSSSSSDDDDDDDDDDDDDDDDDDDDDDDDDDDDDDSSSSSSSSSSSSSSSSSSSDDDDDDDDDDDDDDDDDDDDDDDSSSSSSSSSSSSSSSSSSSSSSSSSSSSSSSSSSSSSSDDDDDDDDDDDDDDDDDDDDDDDDDDDDDDDDDDDDDDDDDDDDDDDDDDDDDDDDDDDDDDDDDDDDDDDDDDDDDDDDDDDDDDDDDDDDDDDDDDDDDDDDDDDDDDDDDDDDDD…	8	[0.88, 0.75, 0.88, 0.88, 0.75, 0.75, 0.88, 0.75, 0.75, 0.75, 0.75, 0.63, 0.63, 0.63, 0.63, 0.63, 0.63, 0.63, 0.63, 0.63, 0.63, 0.63, 0.63, 0.63, 0.63, 0.63, 0.63, 0.63, 0.63, 0.63, 0.5, 0.5, 0.38, 0.5, 0.38, 0.25, 0.38, 0.38, 0.38, 0.38, 0.38, 0.38, 0.25, 0.25, 0.25, 0.25, 0.13, 0.13, 0.13, 0.13, 0.0, 0.0, 0.0, 0.0, 0.0, 0.0, 0.0, 0.0, 0.0, 0.0, 0.0, 0.13, 0.13, 0.13, 0.38, 0.38, 0.38, 0.25, 0.25…	mobidb-lite	[[1, 30], [172, 201], [221, 243], [282, 440], [496, 662]]
101	XP_007055803.1	DDDDDDDDDDDDDDDDDDDDDDDDDDDDDDSSSSSSSSSSSSSSSSSSSSSSSSSSSSSSSSSSSSDDDDDDDDDDDDDDDDDDDDSSSSSSSSSSSSSSSSSSSSSSSSSSSSSSSSSSSSSSSSSSSSSSSSSSSSSSSSSSSSSSSSSSSSSSSSSSSSSSSSSSSSSSDDDDDDDDDDDDDDDDDDDDDDDDDDDDDSSSSSSSSSSSSSSSSSSSDDDDDDDDDDDDDDDDDDDDDDDSSSSSSSSSSSSSSSSSSSSSSSSSSSSSSSSSSSDDDDDDDDDDDDDDDDDDDDDDDDDDDDDDDDDDDDDDDDDDDDDDDDDDDDDDDDDDDDDDDDDDDDDDDDDDDDDDDDDDDDDDDDDDDDDDDDDDDDDDDDDDDDDDDDDDDDDDDDD…	8	[0.88, 0.75, 0.88, 0.88, 0.75, 0.75, 0.88, 0.75, 0.75, 0.75, 0.75, 0.63, 0.63, 0.63, 0.63, 0.63, 0.63, 0.63, 0.63, 0.63, 0.63, 0.63, 0.63, 0.63, 0.63, 0.63, 0.63, 0.63, 0.63, 0.63, 0.5, 0.5, 0.38, 0.5, 0.38, 0.25, 0.38, 0.38, 0.38, 0.38, 0.38, 0.38, 0.25, 0.25, 0.25, 0.25, 0.13, 0.13, 0.13, 0.13, 0.13, 0.13, 0.0, 0.0, 0.0, 0.0, 0.13, 0.13, 0.13, 0.13, 0.25, 0.25, 0.25, 0.25, 0.38, 0.38, 0.63, 0.6…	mobidb-lite	[[1, 30], [67, 86], [173, 201], [221, 243], [279, 430], [486, 720]]
102	XP_026507032.1	SSSSSSSSSSSSSSSSSSSSSDDDDDDDDDDDDDDDDDDDDDDDDDDSSSSSSSSSSSSSSDDDDDDDDDDDDDDDDDDDDDDDDDDDSSSSSSSSSSSSSSSSSSSSSSSSSSSDDDDDDDDDDDDDDDDDDDDDDDDDDDDDDDDDDDDDDDDDDDDDDDDDDDDDDDDDDDDDDDDDDDDDDDDDDDDDDDDDDDDDDDDDDDDDDDDDDDDDDDDDDDDDDDDDDDDDDDDDDDDDDDDDDDDDDDDDDDDDDDDDDDDDDDDDDDDDDDDDDDDDDDDDSSSSSSSSSSSSSSSSSSSSSSSSSSSSSSSSSSSSSSSSSSSSSSSSSSSSSSSDDDDDDDDDDDDDDDDDDDDDDDDDDDDDDDDDDDDDDDDDDDDDDDDDDDDDDDDDDDD…	8	[0.88, 0.88, 1.0, 0.88, 1.0, 1.0, 0.88, 1.0, 1.0, 0.75, 0.75, 0.5, 0.5, 0.5, 0.63, 0.38, 0.38, 0.25, 0.38, 0.38, 0.38, 0.63, 0.63, 0.63, 0.63, 0.75, 0.88, 1.0, 1.0, 1.0, 1.0, 1.0, 1.0, 1.0, 1.0, 1.0, 1.0, 0.88, 0.88, 0.88, 0.88, 0.88, 0.88, 0.75, 0.75, 0.75, 0.63, 0.38, 0.25, 0.25, 0.25, 0.25, 0.25, 0.25, 0.25, 0.25, 0.25, 0.25, 0.25, 0.25, 0.38, 0.63, 0.63, 0.63, 0.75, 0.88, 0.88, 1.0, 1.0, 1.0,…	mobidb-lite	[[22, 47], [62, 88], [116, 284], [340, 574]]
103	XP_030415504.1	DDDDDDDDDDDDDDDDDDDDDDDDDDDDDDSSSSSSSSSSSSSSSSSSSSSSSSSSSSSSSSSSSSDDDDDDDDDDDDDDDDDDDDSSSSSSSSSSSSSSSSSSSSSSSSSSSSSSSSSSSSSSSSSSSSSSSSSSSSSSSSSSSSSSSSSSSSSSSSSSSSSSSSSSSSSSDDDDDDDDDDDDDDDDDDDDDDDDDDDDDSSSSSSSSSSSSSSSSSSSDDDDDDDDDDDDDDDDDDDDDDDSSSSSSSSSSSSSSSSSSSSSSSSSSSSSSSSSSSDDDDDDDDDDDDDDDDDDDDDDDDDDDDDDDDDDDDDDDDDDDDDDDDDDDDDDDDDDDDDDDDDDDDDDDDDDDDDDDDDDDDDDDDDDDDDDDDDDDDDDDDDDDDDDDDDDDDDDDDD…	8	[0.88, 0.75, 0.88, 0.88, 0.75, 0.75, 0.88, 0.75, 0.75, 0.75, 0.75, 0.63, 0.63, 0.63, 0.63, 0.63, 0.63, 0.63, 0.63, 0.63, 0.63, 0.63, 0.63, 0.63, 0.63, 0.63, 0.63, 0.63, 0.63, 0.63, 0.5, 0.5, 0.38, 0.38, 0.38, 0.25, 0.38, 0.38, 0.38, 0.38, 0.38, 0.38, 0.25, 0.25, 0.25, 0.25, 0.13, 0.13, 0.13, 0.13, 0.13, 0.0, 0.0, 0.0, 0.0, 0.0, 0.0, 0.13, 0.13, 0.13, 0.13, 0.13, 0.13, 0.13, 0.38, 0.38, 0.63, 0.63…	mobidb-lite	[[1, 30], [67, 86], [173, 201], [221, 243], [279, 438], [494, 728]]
104	XP_006128650.1	DDDDDDDDDDDDDDDDDDDDDDDDDDDDDDSSSSSSSSSSSSSSSSSSSSSSSSSSSSSSSSSSSSDDDDDDDDDDDDDDDDDDDDSSSSSSSSSSSSSSSSSSSSSSSSSSSSSSSSSSSSSSSSSSSSSSSSSSSSSSSSSSSSSSSSSSSSSSSSSSSSSSSSSSSSSSDDDDDDDDDDDDDDDDDDDDDDDDDDDDDSSSSSSSSSSSSSSSSSSSDDDDDDDDDDDDDDDDDDDDDDDSSSSSSSSSSSSSSSSSSSSSSSSSSSSSSSSSSSDDDDDDDDDDDDDDDDDDDDDDDDDDDDDDDDDDDDDDDDDDDDDDDDDDDDDDDDDDDDDDDDDDDDDDDDDDDDDDDDDDDDDDDDDDDDDDDDDDDDDDDDDDDDDDDDDDDDDDDDD…	8	[0.88, 0.75, 0.88, 0.88, 0.75, 0.75, 0.88, 0.75, 0.75, 0.75, 0.75, 0.63, 0.63, 0.63, 0.63, 0.63, 0.63, 0.63, 0.63, 0.63, 0.63, 0.63, 0.63, 0.63, 0.63, 0.63, 0.63, 0.63, 0.63, 0.63, 0.5, 0.5, 0.38, 0.5, 0.38, 0.25, 0.38, 0.38, 0.38, 0.38, 0.38, 0.38, 0.25, 0.25, 0.25, 0.25, 0.13, 0.13, 0.13, 0.13, 0.13, 0.13, 0.0, 0.0, 0.0, 0.0, 0.13, 0.13, 0.13, 0.13, 0.25, 0.25, 0.13, 0.25, 0.38, 0.38, 0.63, 0.7…	mobidb-lite	[[1, 30], [67, 86], [173, 201], [221, 243], [279, 438], [494, 728]]
105	XP_030905279.1	DDDDDDDDDDDDDDDDDDDDDDDDDDDDDDSSSSSSSSSSSSSSSSSSSSSSSSSSSSSSSSSSSSDDDDDDDDDDDDDDDDDDDDSSSSSSSSSSSSSSSSSSSSSSSSSSSSSSSSSSSSSSSSSSSSSSSSSSSSSSSSSSSSSSSSSSSSSSSSSSSSSSSSSSSSSSDDDDDDDDDDDDDDDDDDDDDDDDDDDDSSSSSSSSSSSSSSSSSSSSDDDDDDDDDDDDDDDDDDDDDDDSSSSSSSSSSSSSSSSSSSSSSSSSSSSSSSSSSSSSSSSSDDDDDDDDDDDDDDDDDDDDDDDDDDDDDDDDDDDDDDDDDDDDDDDDDDDDDDDDDDDDDDDDDDDDDDDDDDDDDDDDDDDDDDDDDDDDDDDDDDDDDDDDDDDDDDDDDDD…	8	[0.88, 0.75, 0.88, 0.88, 0.75, 0.75, 0.88, 0.75, 0.75, 0.75, 0.75, 0.63, 0.63, 0.63, 0.63, 0.63, 0.63, 0.63, 0.63, 0.63, 0.63, 0.63, 0.63, 0.63, 0.63, 0.63, 0.63, 0.63, 0.63, 0.63, 0.5, 0.5, 0.38, 0.5, 0.38, 0.25, 0.38, 0.38, 0.38, 0.38, 0.38, 0.38, 0.25, 0.25, 0.25, 0.25, 0.13, 0.13, 0.13, 0.13, 0.13, 0.13, 0.0, 0.0, 0.0, 0.13, 0.13, 0.13, 0.13, 0.13, 0.25, 0.25, 0.13, 0.25, 0.38, 0.38, 0.75, 0.…	mobidb-lite	[[1, 30], [67, 86], [173, 200], [221, 243], [285, 434], [490, 655]]
106	XP_014346588.1	SSSSSSSSSSSSSSSSSSSSSSSSSSSSSSSSSSSSSSSSSSSSSSSSSSSSSSSSSSSSSSSSSSSSSSSSSSSSSSSSSSSSSSSSSSSSSSSSSSSSSSSSSSSSSSSSSSSSSSSSSSSSSSSSSSSSSSSSSSSSSSSSSSSSSSSSSSSSSSSSSSSSSSSSSSSSSSSSSSSSSSSSSSSSSSSSSSDDDDDDDDDDDDDDDDDDDDDDDDDSSSSSSSSSSSSSSSSDDDDDDDDDDDDDDDDDDDDDDDDDDDDDDDDDDDDDDDDDDDDDDDDDDDDDDDDDDDDDDDDDDDDDDDDDDDDDDDDDDDDDDDDDDDDDDDDDDDDDDDDDDDDDDDDDDDDDDDDDDDDDDDDDDDDDDDDDDDDDDDDDDDDDDDDDDDDDDDDDDDD…	8	[0.75, 0.63, 0.75, 0.75, 0.75, 0.75, 0.75, 0.5, 0.0, 0.0, 0.0, 0.13, 0.0, 0.13, 0.25, 0.25, 0.38, 0.38, 0.38, 0.25, 0.38, 0.38, 0.38, 0.5, 0.38, 0.5, 0.5, 0.5, 0.5, 0.5, 0.5, 0.5, 0.5, 0.5, 0.5, 0.5, 0.5, 0.5, 0.5, 0.5, 0.5, 0.5, 0.5, 0.5, 0.5, 0.5, 0.5, 0.5, 0.5, 0.38, 0.38, 0.25, 0.25, 0.25, 0.38, 0.38, 0.38, 0.38, 0.38, 0.25, 0.25, 0.25, 0.25, 0.25, 0.25, 0.25, 0.25, 0.13, 0.13, 0.0, 0.0, 0.0,…	mobidb-lite	[[195, 219], [236, 411], [466, 646]]
107	XP_015275562.1	DDDDDDDDDDDDDDDDDDDDDDDDDDDDDDSSSSSSSSSSSSSSSSSSSSSSSSSSSSSSSSSSSSSSSSSSSSSSSSSSSSSSSSSSSSSSSSSSSSSSSSSSSSSSSSSSSSSSSSSSSSSSSSSSSSSSSSSSSSSSSSSSSSSSSSSSSSSSSSSSSSSSSSSSSSSSDDDDDDDDDDDDDDDDDDDDDDDDDDDSSSSSSSSSSSSSSSSSSSSSDDDDDDDDDDDDDDDDDDDDDDDSSSSSSSSSSSSSSSSSSSSSSSDDDDDDDDDDDDDDDDDDDDDDDDDDDDDDDDDDDDDDDDDDDDDDDDDDDDDDDDDDDDDDDDDDDDDDDDDDDDDDDDDDDDDDDDDDDDDDDDDDDDDDDDDDDDDDDDDDDDDDDDDDDDDDDDDDDDD…	8	[0.88, 0.75, 0.88, 0.88, 0.75, 0.75, 0.88, 0.75, 0.75, 0.75, 0.75, 0.63, 0.63, 0.63, 0.63, 0.63, 0.63, 0.63, 0.63, 0.63, 0.63, 0.63, 0.63, 0.63, 0.63, 0.63, 0.63, 0.63, 0.63, 0.63, 0.5, 0.5, 0.5, 0.5, 0.38, 0.25, 0.38, 0.38, 0.38, 0.38, 0.38, 0.38, 0.25, 0.25, 0.25, 0.25, 0.13, 0.13, 0.13, 0.13, 0.13, 0.0, 0.0, 0.0, 0.0, 0.0, 0.13, 0.13, 0.13, 0.13, 0.25, 0.25, 0.25, 0.25, 0.38, 0.38, 0.5, 0.5, 0…	mobidb-lite	[[1, 30], [173, 199], [221, 243], [267, 434], [490, 655], [689, 722]]
108	XP_028580390.1	SSSSSSSSSSSSSSSSSSSSSSSSSSSSSSSSSSSSSSSSSSSSSSSSSSSSSSSSSSSSSSSSSSSSSSSSSSSSSSSSSSSSSSSSSSSSSSSSSSSSSSSSSSSSSSSSSSSSSSSSSSSSSSSSSSSSSSSSSSSSSSSSSSSSSSSSSSSSSSSSSSSSSSSSSSSSSSSSSSSSSSSSSSSDDDDDDDDDDDDDDDDDDDDDDDDDDSSSSSSSSSSSSSSSSSSSSSSDDDDDDDDDDDDDDDDDDDDDDDSSSSSSSSSSSSSSSSSSSSSSSSSSSSSSSSSSSSSSSSSDDDDDDDDDDDDDDDDDDDDDDDDDDDDDDDDDDDDDDDDDDDDDDDDDDDDDDDDDDDDDDDDDDDDDDDDDDDDDDDDDDDDDDDDDDDDDDDDDDDD…	8	[0.75, 0.75, 0.63, 0.63, 0.75, 0.5, 0.5, 0.25, 0.25, 0.25, 0.25, 0.25, 0.13, 0.13, 0.25, 0.25, 0.25, 0.25, 0.25, 0.25, 0.25, 0.25, 0.38, 0.38, 0.5, 0.5, 0.5, 0.5, 0.5, 0.5, 0.5, 0.5, 0.5, 0.5, 0.5, 0.5, 0.5, 0.5, 0.5, 0.5, 0.5, 0.5, 0.5, 0.5, 0.5, 0.5, 0.5, 0.5, 0.5, 0.38, 0.25, 0.38, 0.38, 0.38, 0.38, 0.38, 0.38, 0.25, 0.25, 0.25, 0.25, 0.13, 0.13, 0.13, 0.13, 0.13, 0.0, 0.0, 0.0, 0.0, 0.0, 0.0,…	mobidb-lite	[[188, 213], [236, 258], [300, 452], [508, 675], [709, 742]]
109	XP_020665847.1	SSSSSSSSSSSSSSSSSSSSSSSSSSSSSSSSSSSSSSSSSSSSSSSSSSSSSSSSSSSSSSSSSSSSSSSSSSSSSSSSSSSSSSSSSSSSSSSSSSSSSSSSSSSSSSSSSSSSSSSSSSSSSSSSSSSSSSSSSSSSSSSSSSSSSSSSSSSSSSSSSSSSSSSSSSSSSSSSSSSSDDDDDDDDDDDDDDDDDDDDDDDDDDDDSSSSSSSSSSSSSSSSSSSSDDDDDDDDDDDDDDDDDDDDDDDSSSSSSSSSSSSSSSSSSSSSSSSSSSSSSSSSSSSDDDDDDDDDDDDDDDDDDDDDDDDDDDDDDDDDDDDDDDDDDDDDDDDDDDDDDDDDDDDDDDDDDDDDDDDDDDDDDDDDDDDDDDDDDDDDDDDDDDDDDDDDDDDDDDD…	8	[0.63, 0.63, 0.5, 0.38, 0.25, 0.5, 0.38, 0.38, 0.5, 0.63, 0.5, 0.63, 0.5, 0.38, 0.38, 0.5, 0.63, 0.63, 0.5, 0.5, 0.5, 0.5, 0.5, 0.5, 0.5, 0.5, 0.5, 0.5, 0.5, 0.5, 0.5, 0.5, 0.5, 0.5, 0.5, 0.5, 0.5, 0.5, 0.5, 0.5, 0.5, 0.5, 0.38, 0.25, 0.38, 0.38, 0.38, 0.38, 0.38, 0.38, 0.25, 0.25, 0.25, 0.13, 0.0, 0.0, 0.0, 0.0, 0.0, 0.0, 0.0, 0.0, 0.0, 0.0, 0.0, 0.13, 0.13, 0.13, 0.13, 0.13, 0.13, 0.25, 0.25, 0…	mobidb-lite	[[181, 208], [229, 251], [288, 444], [500, 667], [701, 734]]
110	XP_003214571.1	DDDDDDDDDDDDDDDDDDDDDDDDDDDDDDSSSSSSSSSSSSSSSSSSSSSSSSSSSSSSSSSSSSSSSSSSSSSSSSSSSSSSSSSSSSSSSSSSSSSSSSSSSSSSSSSSSSSSSSSSSSSSSSSSSSSSSSSSSSSSSSSSSSSSSSSSSSSSSSSSSSSSSSSSSSSSDDDDDDDDDDDDDDDDDDDDDDDDDDSSSSSSSSSSSSSSSSSSSSSSDDDDDDDDDDDDDDDDDDDDDDDSSSSSSSSSSSSSSSSSSSSSSSSSSSSSSSSSSSSDDDDDDDDDDDDDDDDDDDDDDDDDDDDDDDDDDDDDDDDDDDDDDDDDDDDDDDDDDDDDDDDDDDDDDDDDDDDDDDDDDDDDDDDDDDDDDDDDDDDDDDDDDDDDDDDDDDDDDDD…	8	[0.88, 0.75, 0.88, 0.88, 0.75, 0.75, 0.88, 0.75, 0.75, 0.75, 0.75, 0.63, 0.63, 0.63, 0.63, 0.63, 0.63, 0.63, 0.63, 0.63, 0.63, 0.63, 0.63, 0.63, 0.63, 0.63, 0.63, 0.63, 0.63, 0.63, 0.5, 0.5, 0.38, 0.38, 0.38, 0.25, 0.38, 0.38, 0.38, 0.38, 0.38, 0.38, 0.25, 0.25, 0.25, 0.25, 0.13, 0.13, 0.13, 0.13, 0.13, 0.0, 0.0, 0.0, 0.0, 0.0, 0.0, 0.0, 0.0, 0.13, 0.13, 0.13, 0.13, 0.13, 0.25, 0.38, 0.38, 0.63, …	mobidb-lite	[[1, 30], [173, 198], [221, 243], [280, 436], [492, 659], [693, 726]]
111	XP_013931428.1	SSSSSSSSSSSSSSSSSSSSSSSSSSSSSSSSSSSSSSSSSSSSSSSSSSSSSSSSSSSSSSSSSSSSSSSSSSSSSSSSSSSSSSSSSSSSSSSSSSSSSSSSSSSSSSSSSSSSSSSSSSSSSSSSSSSSSSSSSSSSSSSSSSSSSSSSSSSSSSSSSSSSSSSSSSSSSSSSSSSSSSSSSSSSSDDDDDDDDDDDDDDDDDDDDDDDDDDDSSSSSSSSSSSSSSSSSSSSSDDDDDDDDDDDDDDDDDDDDDDDSSSSSSSSSSSSSSSSSSSSSSSSSSSSSSSSSDDDDDDDDDDDDDDDDDDDDDDDDDDDDDDDDDDDDDDDDDDDDDDDDDDDDDDDDDDDDDDDDDDDDDDDDDDDDDDDDDDDDDDDDDDDDDDDDDDDDDDDDDD…	8	[0.75, 0.63, 0.63, 0.38, 0.5, 0.13, 0.25, 0.25, 0.0, 0.0, 0.0, 0.0, 0.0, 0.0, 0.0, 0.0, 0.0, 0.0, 0.25, 0.25, 0.25, 0.25, 0.25, 0.25, 0.25, 0.38, 0.5, 0.5, 0.5, 0.5, 0.5, 0.5, 0.5, 0.5, 0.5, 0.5, 0.5, 0.5, 0.5, 0.5, 0.5, 0.5, 0.5, 0.5, 0.5, 0.5, 0.5, 0.5, 0.5, 0.38, 0.38, 0.25, 0.25, 0.38, 0.38, 0.25, 0.38, 0.38, 0.38, 0.25, 0.25, 0.25, 0.25, 0.13, 0.13, 0.13, 0.0, 0.0, 0.0, 0.0, 0.0, 0.0, 0.0, 0…	mobidb-lite	[[190, 216], [238, 260], [294, 447], [521, 667], [704, 737]]
112	XP_032084407.1	SSSSSSSSSSSSSSSSSSSSSSSSSSSSSSSSSSSSSSSSSSSSSSSSSSSSSSSSSSSSSSSSSSSSSSSSSSSSSSSSSSSSSSSSSSSSSSSSSSSSSSSSSSSSSSSSSSSSSSSSSSSSSSSSSSSSSSSSSSSSSSSSSSSSSSSSSSSSSSSSSSSSSSSSSSSSSSSSSSSSSSSSSSSSSDDDDDDDDDDDDDDDDDDDDDDDDDDDSSSSSSSSSSSSSSSSSSSSSDDDDDDDDDDDDDDDDDDDDDDDSSSSSSSSSSSSSSSSSSSSSSSSSSSSSSSSSDDDDDDDDDDDDDDDDDDDDDDDDDDDDDDDDDDDDDDDDDDDDDDDDDDDDDDDDDDDDDDDDDDDDDDDDDDDDDDDDDDDDDDDDDDDDDDDDDDDDDDDDDD…	8	[0.75, 0.63, 0.63, 0.38, 0.5, 0.13, 0.25, 0.25, 0.0, 0.0, 0.0, 0.0, 0.0, 0.0, 0.0, 0.0, 0.0, 0.0, 0.25, 0.25, 0.25, 0.25, 0.25, 0.25, 0.25, 0.38, 0.5, 0.5, 0.5, 0.5, 0.5, 0.5, 0.5, 0.5, 0.5, 0.5, 0.5, 0.5, 0.5, 0.5, 0.5, 0.5, 0.5, 0.5, 0.5, 0.5, 0.5, 0.5, 0.5, 0.38, 0.38, 0.25, 0.25, 0.38, 0.38, 0.25, 0.38, 0.38, 0.38, 0.25, 0.25, 0.25, 0.25, 0.13, 0.13, 0.0, 0.0, 0.0, 0.0, 0.0, 0.0, 0.0, 0.0, 0.…	mobidb-lite	[[190, 216], [238, 260], [294, 447], [503, 667], [704, 737]]
113	XP_026526869.1	SSSSSSSSSSSSSSSSSSSSSSSSSSSSSSSSSSSSSSSSSSSSSSSSSSSSSSSSSSSSSSSSSSSSSSSSSSSSSSSSSSSSSSSSSSSSSSSSSSSSSSSSSSSSSSSSSSSSSSSSSSSSSSSSSSSSSSSSSSSSSSSSSSSSSSSSSSSSSSSSSSSSSSSSSSSSSSSSSSSSSSSSSSSSSDDDDDDDDDDDDDDDDDDDDDDDDDDDSSSSSSSSSSSSSSSSSSSSSDDDDDDDDDDDDDDDDDDDDDDDSSSSSSSSSSSSSSSSSSSSSSSSSSSSSSSSSDDDDDDDDDDDDDDDDDDDDDDDDDDDDDDDDDDDDDDDDDDDDDDDDDDDDDDDDDDDDDDDDDDDDDDDDDDDDDDDDDDDDDDDDDDDDDDDDDDDDDDDDDD…	8	[0.75, 0.63, 0.63, 0.38, 0.5, 0.13, 0.25, 0.25, 0.0, 0.0, 0.0, 0.0, 0.0, 0.0, 0.0, 0.0, 0.0, 0.0, 0.25, 0.25, 0.25, 0.25, 0.25, 0.25, 0.38, 0.38, 0.5, 0.5, 0.5, 0.5, 0.5, 0.5, 0.5, 0.5, 0.5, 0.5, 0.5, 0.5, 0.5, 0.5, 0.5, 0.5, 0.5, 0.5, 0.5, 0.5, 0.5, 0.5, 0.5, 0.5, 0.5, 0.38, 0.25, 0.38, 0.38, 0.25, 0.38, 0.38, 0.38, 0.25, 0.25, 0.25, 0.25, 0.13, 0.13, 0.13, 0.13, 0.0, 0.0, 0.0, 0.0, 0.0, 0.0, 0.…	mobidb-lite	[[190, 216], [238, 260], [294, 447], [503, 672], [704, 737]]
114	XP_026564863.1	SSSSSSSSSSSSSSSSSSSSSSSSSSSSSSSSSSSSSSSSSSSSSSSSSSSSSSSSSSSSSSSSSSSSSSSSSSSSSSSSSSSSSSSSSSSSSSSSSSSSSSSSSSSSSSSSSSSSSSSSSSSSSSSSSSSSSSSSSSSSSSSSSSSSSSSSSSSSSSSSSSSSSSSSSSSSSSSSSSSSSSSSSSSSSDDDDDDDDDDDDDDDDDDDDDDDDDDDSSSSSSSSSSSSSSSSSSSSSDDDDDDDDDDDDDDDDDDDDDDDSSSSSSSSSSSSSSSSSSSSSSSSSSSSSSSSSDDDDDDDDDDDDDDDDDDDDDDDDDDDDDDDDDDDDDDDDDDDDDDDDDDDDDDDDDDDDDDDDDDDDDDDDDDDDDDDDDDDDDDDDDDDDDDDDDDDDDDDDDD…	8	[0.75, 0.63, 0.63, 0.38, 0.5, 0.13, 0.25, 0.25, 0.0, 0.0, 0.0, 0.0, 0.0, 0.0, 0.0, 0.0, 0.0, 0.0, 0.25, 0.25, 0.25, 0.25, 0.25, 0.25, 0.38, 0.38, 0.5, 0.5, 0.5, 0.5, 0.5, 0.5, 0.5, 0.5, 0.5, 0.5, 0.5, 0.5, 0.5, 0.5, 0.5, 0.5, 0.5, 0.5, 0.5, 0.5, 0.5, 0.5, 0.5, 0.5, 0.5, 0.38, 0.25, 0.38, 0.38, 0.25, 0.38, 0.38, 0.38, 0.25, 0.25, 0.25, 0.25, 0.13, 0.13, 0.13, 0.13, 0.0, 0.0, 0.0, 0.0, 0.0, 0.0, 0.…	mobidb-lite	[[190, 216], [238, 260], [294, 447], [503, 672], [704, 737]]
115	XP_007428159.1	DDDDDDDDDDDDDDDDDDDDDDDDDDDDDDSSSSSSSSSSSSSSSSSSSSSSSSSSSSSSSSSSSSSSSSSSSSSSSSSSSSSSSSSSSSSSSSSSSSSSSSSSSSSSSSSSSSSSSSSSSSSSSSSSSSSSSSSSSSSSSSSSSSSSSSSSSSSSSSSSSSSSSSSSSSSSDDDDDDDDDDDDDDDDDDDDDDDDDDDSSSSSSSSSSSSSSSSSSSSSDDDDDDDDDDDDDDDDDDDDDDDSSSSSSSSSSSSSSSSSSSSSSSSSSSSSSDDDDDDDDDDDDDDDDDDDDDDDDDDDDDDDDDDDDDDDDDDDDDDDDDDDDDDDDDDDDDDDDDDDDDDDDDDDDDDDDDDDDDDDDDDDDDDDDDDDDDDDDDDDDDDDDDDDDDDDDDDDDDD…	8	[0.88, 0.75, 0.88, 0.88, 0.75, 0.75, 0.88, 0.75, 0.75, 0.75, 0.75, 0.63, 0.63, 0.63, 0.63, 0.63, 0.63, 0.63, 0.63, 0.63, 0.63, 0.63, 0.63, 0.63, 0.63, 0.63, 0.63, 0.63, 0.63, 0.63, 0.5, 0.5, 0.5, 0.5, 0.38, 0.25, 0.38, 0.38, 0.38, 0.38, 0.38, 0.38, 0.25, 0.25, 0.25, 0.25, 0.13, 0.13, 0.13, 0.13, 0.13, 0.0, 0.0, 0.0, 0.0, 0.0, 0.0, 0.0, 0.0, 0.13, 0.25, 0.25, 0.25, 0.25, 0.38, 0.38, 0.5, 0.5, 0.5,…	mobidb-lite	[[1, 30], [173, 199], [221, 243], [274, 430], [486, 655], [687, 720]]
116	XP_006865617.1	DDDDDDDDDDDDDDDDDDDDDDDDDDDDDDSSSSSSSSSSSSSSSSSSSSSSSSSSSSSSSSSSSSSSSSSSSSSSSSSSSSSSSSSSSSSSSSSSSSSSSSSSSSSSSSSSSSSSSSSSSSSSSSSSSSSSSSSSSSSSSSSSSSSSSSSSSSSSSSSSSSSSSSSSSSSSSSSSSSSSSSSSSSSSSSSSSSSSSSSSSSSSSSSSSSSSSSSSSSSSSSSSSSSSSSSSDDDDDDDDDDDDDDDDDDDDDDDSSSSSSSSSSSSSSSSSSSSSSSSSSSSSSSSSSSSSSSSSSDDDDDDDDDDDDDDDDDDDDDDDDDDDDDDDDDDDDDDDDDDDDDDDDDDDDDDDDDDDDDDDDDDDDDDDDDDDDDDDDDDDDDDDDDDDDDDDDDDDDDD…	8	[0.88, 0.75, 0.88, 0.88, 0.75, 0.75, 0.88, 0.75, 0.75, 0.63, 0.63, 0.63, 0.63, 0.63, 0.63, 0.63, 0.63, 0.63, 0.63, 0.63, 0.63, 0.63, 0.63, 0.63, 0.63, 0.63, 0.63, 0.63, 0.63, 0.63, 0.5, 0.5, 0.38, 0.38, 0.38, 0.25, 0.38, 0.38, 0.25, 0.38, 0.38, 0.38, 0.25, 0.25, 0.13, 0.13, 0.13, 0.13, 0.13, 0.13, 0.13, 0.0, 0.0, 0.0, 0.0, 0.0, 0.0, 0.13, 0.13, 0.13, 0.13, 0.13, 0.13, 0.25, 0.25, 0.5, 0.63, 0.75,…	mobidb-lite	[[1, 30], [233, 255], [298, 452], [508, 698]]
117	XP_023402114.1	SSSSSSSSSSSSSSSSSSSSSSSSSSSSSSSSSSSSSSSSSSSSSSSSSSSSSSSSSSSSSSSSSSSSSSSSSSSSSSSSSSSSSSSSSSSSSSSSSSSSSSSSSSSSSSSSSSSSSSSSSSSSSSSSSSSSSSSSSSSSSSSSSSSSSSSSSSSSSSSSSSSSSSSSSSSSSSSSSSSSSSSSSSSSSSSDDDDDDDDDDDDDDDDDDDDDDDDDDDDDDSSSSSSSSSSSSSSSSSSDDDDDDDDDDDDDDDDDDDDDDDSSSSSSSSSSSSSSSSSSSSSSSSSSSSSSSSSSSSSSSDDDDDDDDDDDDDDDDDDDDDDDDDDDDDDDDDDDDDDDDDDDDDDDDDDDDDDDDDDDDDDDDDDDDDDDDDDDDDDDDDDDDDDDDDDDDDDDDDD…	8	[0.88, 0.75, 0.63, 0.63, 0.63, 0.5, 0.63, 0.0, 0.0, 0.0, 0.0, 0.0, 0.0, 0.0, 0.0, 0.0, 0.0, 0.0, 0.0, 0.0, 0.13, 0.25, 0.25, 0.25, 0.25, 0.25, 0.38, 0.38, 0.38, 0.38, 0.38, 0.38, 0.5, 0.5, 0.5, 0.38, 0.5, 0.5, 0.38, 0.38, 0.38, 0.5, 0.38, 0.5, 0.5, 0.5, 0.5, 0.5, 0.5, 0.5, 0.5, 0.38, 0.38, 0.38, 0.25, 0.38, 0.38, 0.25, 0.38, 0.38, 0.38, 0.25, 0.25, 0.13, 0.13, 0.13, 0.13, 0.13, 0.0, 0.0, 0.0, 0.0…	mobidb-lite	[[192, 221], [240, 262], [302, 459], [515, 705]]
118	XP_023582109.1	SSSSSSSSSSSSSSSSSSSSSSSSSSSSSSSSSSSSSSSSSSSSSSSSSSSSSSSSSSSSSSSSSSSSSSSSSSSSSSSSSSSSSSSSSSSSSSSSSSSSSSSSSSSSSSSSSSSSSSSSSSSSSSSSSSSSSSSSSSSSSSSSSSSSSSSSSSSSSSSSSSSSSSSSSSSSSSSSSSSSSSSSSSSSSDDDDDDDDDDDDDDDDDDDDDDDDDDDDDDDDSSSSSSSSSSSSSSSSDDDDDDDDDDDDDDDDDDDDDDDDDSSSSSSSSSSSSSSSSSSSSSSSSSSSSSSSSSSSSDDDDDDDDDDDDDDDDDDDDDDDDDDDDDDDDDDDDDDDDDDDDDDDDDDDDDDDDDDDDDDDDDDDDDDDDDDDDDDDDDDDDDDDDDDDDDDDDDDDDD…	8	[0.88, 0.75, 0.63, 0.63, 0.75, 0.63, 0.63, 0.25, 0.0, 0.0, 0.0, 0.0, 0.0, 0.0, 0.0, 0.0, 0.0, 0.0, 0.0, 0.13, 0.38, 0.25, 0.25, 0.38, 0.38, 0.38, 0.38, 0.38, 0.5, 0.5, 0.5, 0.5, 0.5, 0.5, 0.5, 0.5, 0.5, 0.5, 0.5, 0.5, 0.5, 0.5, 0.5, 0.5, 0.5, 0.5, 0.5, 0.5, 0.5, 0.5, 0.5, 0.38, 0.38, 0.38, 0.25, 0.38, 0.38, 0.38, 0.38, 0.38, 0.38, 0.25, 0.25, 0.13, 0.13, 0.13, 0.13, 0.13, 0.0, 0.0, 0.0, 0.0, 0.0,…	mobidb-lite	[[190, 221], [238, 262], [299, 459], [515, 705]]
119	XP_030740721.1	DDDDDDDDDDDDDDDDDDDDDDDDDDDDSSSSSSSSSSSSSSSSSSSSSSSSSSSSSSSSSSSSSSSSSSSSSSSSSSSSSSSSSSSSSSSSSSSSSSSSSSSSSSSSSSSSSSDDDDDDDDDDDDDDDDDDDDDDDDDDDDDDDDSSSSSSSSSSSSSSSSDDDDDDDDDDDDDDDDDDDDDDDDDSSSSSSSSSSSSSSSSSSSSSSSSSSSSSSSSSSSSDDDDDDDDDDDDDDDDDDDDDDDDDDDDDDDDDDDDDDDDDDDDDDDDDDDDDDDDDDDDDDDDDDDDDDDDDDDDDDDDDDDDDDDDDDDDDDDDDDDDDDDDDDDDDDDDDDDDDDDDDDDDDDDDDDDDDDDDDDDDDDDDDDDDDDDDDDDDDDDDDSSSSSSSSSSSSSSS…	8	[0.88, 0.75, 0.75, 0.88, 0.75, 0.63, 0.75, 0.75, 0.75, 0.5, 0.63, 0.63, 0.63, 0.63, 0.63, 0.63, 0.63, 0.63, 0.63, 0.63, 0.63, 0.63, 0.63, 0.63, 0.63, 0.63, 0.63, 0.63, 0.5, 0.5, 0.5, 0.5, 0.38, 0.38, 0.38, 0.25, 0.38, 0.38, 0.38, 0.38, 0.38, 0.38, 0.38, 0.38, 0.25, 0.13, 0.13, 0.0, 0.0, 0.0, 0.0, 0.0, 0.0, 0.0, 0.0, 0.0, 0.0, 0.0, 0.0, 0.0, 0.0, 0.0, 0.0, 0.0, 0.13, 0.13, 0.13, 0.13, 0.0, 0.0, 0.…	mobidb-lite	[[1, 28], [115, 146], [163, 187], [224, 384], [440, 631]]
120	XP_007939619.1	DDDDDDDDDDDDDDDDDDDDDDDDDDDDDSSSSSSSSSSSSSSSSSSSSSSSSSSSSSSSSSSSSSSSSSSSSSSSSSSSSSSSSSSSSSSSSSSSSSSSSSDDDDDDDDDDDDDDDDDDDDDDDDDDDDDDDDDSSSSSSSSSSSSSSSDDDDDDDDDDDDDDDDDDDDDDDDDSSSSSSSSSSSSSSSSSSSSSSSSSSSSSSSSSSSDDDDDDDDDDDDDDDDDDDDDDDDDDDDDDDDDDDDDDDDDDDDDDDDDDDDDDDDDDDDDDDDDDDDDDDDDDDDDDDDDDDDDDDDDDDDDDDDDDDDDDDDDDDDDDDDDDDDDDDDDDDDDDDDDDDDDDDDDDDDDDDDDDDDDDDDDDDDDDDDDDSSSSSSSSSSSSSSSSSSSSSSSSSSS…	8	[0.88, 0.75, 0.88, 0.88, 0.75, 0.63, 0.88, 0.75, 0.75, 0.63, 0.63, 0.63, 0.63, 0.63, 0.63, 0.63, 0.63, 0.63, 0.63, 0.63, 0.63, 0.63, 0.63, 0.63, 0.63, 0.63, 0.63, 0.63, 0.63, 0.5, 0.5, 0.5, 0.5, 0.5, 0.38, 0.38, 0.38, 0.38, 0.38, 0.38, 0.38, 0.38, 0.38, 0.5, 0.5, 0.5, 0.38, 0.38, 0.38, 0.25, 0.25, 0.13, 0.13, 0.13, 0.13, 0.0, 0.0, 0.13, 0.13, 0.13, 0.13, 0.0, 0.0, 0.0, 0.0, 0.0, 0.0, 0.0, 0.0, 0.…	mobidb-lite	[[1, 29], [103, 135], [151, 175], [211, 372], [428, 618]]
121	XP_008582089.1	DDDDDDDDDDDDDDDDDDDDDDDDDDDDDDSSSSSSSSSSSSSSSSSSSSSSSSSSSSSSSSSSSSSSSSSSSSSSSSSSSSSSSSSSSSSSSSSSSSSSSSSSSSSSSSSSSSSSSSSSSSSSSSSSSSSSSSSSSSSSSSSSSSSSSSSSSSSSSSSSSSSSSSSSSSSSDDDDDDDDDDDDDDDDDDDDDDDDDDDDDSSSSSSSSSSSSSSSSSSDDDDDDDDDDDDDDDDDDDDDDDSSSSSSSSSSSSSSSSSSSSSSSSSSSSSSSSSSSSSSSDDDDDDDDDDDDDDDDDDDDDDDDDDDDDDDDDDDDDDDDDDDDDDDDDDDDDDDDDDDDDDDDDDDDDDDDDDDDDDDDDDDDDDDDDDDDDDDDDDDDDDDDDDDDDDDDDDDDDD…	8	[0.88, 0.75, 0.88, 0.88, 0.75, 0.75, 0.88, 0.75, 0.75, 0.63, 0.63, 0.63, 0.63, 0.63, 0.63, 0.63, 0.63, 0.63, 0.63, 0.63, 0.63, 0.63, 0.63, 0.63, 0.63, 0.63, 0.63, 0.63, 0.63, 0.63, 0.5, 0.5, 0.38, 0.38, 0.38, 0.25, 0.38, 0.38, 0.38, 0.38, 0.38, 0.38, 0.25, 0.25, 0.13, 0.13, 0.13, 0.13, 0.13, 0.13, 0.13, 0.0, 0.0, 0.0, 0.0, 0.0, 0.13, 0.13, 0.13, 0.13, 0.13, 0.13, 0.13, 0.25, 0.25, 0.63, 0.63, 0.6…	mobidb-lite	[[1, 30], [173, 201], [220, 242], [282, 439], [495, 685]]
122	XP_008270323.1	DDDDDDDDDDDDDDDDDDDDDDDDDDDDDDSSSSSSSSSSSSSSSSSSSSSSSSSSSSSSSSSSSSSSSSSSSSSSSSSSSSSSSSSSSSSSSSSSSSSSSSSSSSSSSSSSSSSSSSSSSSSSSSSSSSSSSSSSSSSSSSSSSSSSSSSSSSSSSSSSSSSSSSSSSSSDDDDDDDDDDDDDDDDDDDDDDDDDDDDDDSSSSSSSSSSSSSSSSSDDDDDDDDDDDDDDDDDDDDDDDDDSSSSSSSSSSSSSSSSSSSSSSSSSSSSSSSSSSSDDDDDDDDDDDDDDDDDDDDDDDDDDDDDDDDDDDDDDDDDDDDDDDDDDDDDDDDDDDDDDDDDDDDDDDDDDDDDDDDDDDDDDDDDDDDDDDDDDDDDDDDDDDDDDDDDDDDDDDDD…	8	[0.88, 0.75, 0.88, 0.88, 0.75, 0.75, 0.88, 0.75, 0.75, 0.63, 0.63, 0.63, 0.63, 0.63, 0.63, 0.63, 0.63, 0.63, 0.63, 0.63, 0.63, 0.63, 0.63, 0.63, 0.63, 0.63, 0.63, 0.63, 0.63, 0.63, 0.5, 0.5, 0.38, 0.38, 0.38, 0.25, 0.38, 0.38, 0.38, 0.38, 0.38, 0.38, 0.25, 0.25, 0.13, 0.13, 0.13, 0.13, 0.13, 0.13, 0.13, 0.0, 0.0, 0.0, 0.0, 0.0, 0.13, 0.13, 0.13, 0.13, 0.13, 0.13, 0.13, 0.25, 0.25, 0.63, 0.63, 0.6…	mobidb-lite	[[1, 30], [172, 201], [219, 243], [279, 442], [498, 688]]
123	XP_004584476.1	DDDDDDDDDDDDDDDDDDDDDDDDDDDDDDSSSSSSSSSSSSSSSSSSSSSSSSSSSSSSSSSSSSSSSSSSSSSSSSSSSSSSSSSSSSSSSSSSSSSSSSSSSSSSSSSSSSSSSSSSSSSSSSSSSSSSSSSSSSSSSSSSSSSSSSSSSSSSSSSSSSSSSSSSSSDDDDDDDDDDDDDDDDDDDDDDDDDDDDDDDDSSSSSSSSSSSSSSSSDDDDDDDDDDDDDDDDDDDDDDDDDSSSSSSSSSSSSSSSSSSSSSSSSSSSSSSDDDDDDDDDDDDDDDDDDDDDDDDDDDDDDDDDDDDDDDDDDDDDDDDDDDDDDDDDDDDDDDDDDDDDDDDDDDDDDDDDDDDDDDDDDDDDDDDDDDDDDDDDDDDDDDDDDDDDDDDDDDDDD…	8	[0.88, 0.75, 0.88, 0.88, 0.75, 0.75, 0.88, 0.75, 0.75, 0.63, 0.63, 0.63, 0.63, 0.63, 0.63, 0.63, 0.63, 0.63, 0.63, 0.63, 0.63, 0.63, 0.63, 0.63, 0.63, 0.63, 0.63, 0.63, 0.63, 0.63, 0.5, 0.5, 0.38, 0.38, 0.38, 0.25, 0.38, 0.38, 0.25, 0.38, 0.38, 0.38, 0.25, 0.25, 0.13, 0.13, 0.13, 0.13, 0.13, 0.13, 0.13, 0.0, 0.0, 0.0, 0.0, 0.0, 0.0, 0.13, 0.13, 0.13, 0.13, 0.13, 0.13, 0.13, 0.25, 0.38, 0.5, 0.5, …	mobidb-lite	[[1, 30], [171, 202], [219, 243], [274, 442], [498, 665]]
124	XP_020030760.1	DDDDDDDDDDDDDDDDDDDDDDDDDDDDDDSSSSSSSSSSSSSSSSSSSSSSSSSSSSSSSSSSSSSSSSSSSSSSSSSSSSSSSSSSSSSSSSSSSSSSSSSSSSSSSSSSSSSSSSSSSSSSSSSSSSSSSSSSSSSSSSSSSSSSSSSSSSSSSSSSSSSSSSSSSSDDDDDDDDDDDDDDDDDDDDDDDDDDDDDDDDSSSSSSSSSSSSSSSSDDDDDDDDDDDDDDDDDDDDDDDDDSSSSSSSSSSSSSSSSSSSSSSSSSSSSSSSSSSSSDDDDDDDDDDDDDDDDDDDDDDDDDDDDDDDDDDDDDDDDDDDDDDDDDDDDDDDDDDDDDDDDDDDDDDDDDDDDDDDDDDDDDDDDDDDDDDDDDDDDDDDDDDDDDDDDDDDDDDDD…	8	[0.88, 0.75, 0.88, 0.88, 0.75, 0.75, 0.88, 0.75, 0.75, 0.63, 0.63, 0.63, 0.63, 0.63, 0.63, 0.63, 0.63, 0.63, 0.63, 0.63, 0.63, 0.63, 0.63, 0.63, 0.63, 0.63, 0.63, 0.63, 0.63, 0.63, 0.5, 0.5, 0.38, 0.38, 0.38, 0.25, 0.38, 0.38, 0.25, 0.38, 0.38, 0.38, 0.25, 0.25, 0.13, 0.13, 0.13, 0.13, 0.13, 0.13, 0.0, 0.0, 0.0, 0.0, 0.0, 0.0, 0.0, 0.13, 0.13, 0.13, 0.13, 0.13, 0.13, 0.13, 0.25, 0.38, 0.5, 0.5, 0…	mobidb-lite	[[1, 30], [171, 202], [219, 243], [280, 440], [496, 686]]
125	XP_012869027.1	DDDDDDDDDDDDDDDDDDDDDDDDDDDDDDSSSSSSSSSSSSSSSSSSSSSSSSSSSSSSSSSSSSSSSSSSSSSSSSSSSSSSSSSSSSSSSSSSSSSSSSSSSSSSSSSSSSSSSSSSSSSSSSSSSSSSSSSSSSSSSSSSSSSSSSSSSDDDDDDDDDDDDDDDDDDDDDDDDDDDDDDDSSSSSSSSSSSSSSSSSSDDDDDDDDDDDDDDDDDDDDDDDSSSSSSSSSSSSSSSSSSSSSSSSSSSSSSSSSSSSDDDDDDDDDDDDDDDDDDDDDDDDDDDDDDDDDDDDDDDDDDDDDDDDDDDDDDDDDDDDDDDDDDDDDDDDDDDDDDDDDDDDDDDDDDDDDDDDDDDDDDDDDDDDDDDDDDDDDDDDDDDDDDDDDDDDDDDDDD…	8	[0.88, 0.75, 0.88, 0.88, 0.75, 0.63, 0.88, 0.75, 0.75, 0.63, 0.63, 0.63, 0.63, 0.63, 0.63, 0.63, 0.63, 0.63, 0.63, 0.63, 0.63, 0.63, 0.63, 0.63, 0.63, 0.63, 0.63, 0.63, 0.63, 0.63, 0.5, 0.5, 0.38, 0.38, 0.25, 0.25, 0.38, 0.38, 0.25, 0.38, 0.38, 0.38, 0.25, 0.25, 0.13, 0.0, 0.0, 0.0, 0.0, 0.0, 0.0, 0.0, 0.0, 0.0, 0.0, 0.0, 0.0, 0.0, 0.0, 0.0, 0.13, 0.13, 0.13, 0.13, 0.13, 0.5, 0.5, 0.5, 0.63, 0.63…	mobidb-lite	[[1, 30], [154, 184], [203, 225], [262, 424], [480, 670]]
126	XP_012372648.2	SSSSSSSSSSSSSSSSSSSSSSSSSSSSSSSSSSSSSSSSSSSSSSSSSSSSSSSSSSSSSSSSSSSSSSSSSSSSSSSSSSSSSSSSSSSSSSSSSSSSSSSSSSSSSSSSSSSSSSSSSSSDDDDDDDDDDDDDDDDDDDDDDDDDDDDDDDDSSSSSSSSSSSSSSSSSSDDDDDDDDDDDDDDDDDDDDDDDSSSSSSSSSSSSSSSSSSSSSSSSSSSSDDDDDDDDDDDDDDDDDDDDDDDDDDDDDDDDDDDDDDDDDDDDDDDDDDDDDDDDDDDDDDDDDDDDDDDDDDDDDDDDDDDDDDDDDDDDDDDDDDDDDDDDDDDDDDDDDDDDDDDDDDDDDDDDDDDDDDDDDDDDDDDDDDDDDDDDDDDDDDDDDDDDDDDDDDDSSSS…	8	[0.75, 0.63, 0.63, 0.63, 0.63, 0.63, 0.75, 0.0, 0.0, 0.0, 0.0, 0.0, 0.0, 0.0, 0.0, 0.0, 0.0, 0.0, 0.0, 0.0, 0.0, 0.25, 0.25, 0.25, 0.25, 0.25, 0.25, 0.38, 0.25, 0.38, 0.38, 0.38, 0.5, 0.38, 0.5, 0.38, 0.5, 0.5, 0.38, 0.38, 0.38, 0.38, 0.38, 0.38, 0.38, 0.5, 0.5, 0.38, 0.25, 0.38, 0.38, 0.25, 0.25, 0.25, 0.13, 0.13, 0.13, 0.13, 0.0, 0.0, 0.0, 0.0, 0.0, 0.0, 0.0, 0.0, 0.0, 0.0, 0.0, 0.0, 0.0, 0.0, …	mobidb-lite	[[124, 155], [174, 196], [225, 395], [451, 641]]
127	XP_004837307.1	DDDDDDDDDDDDDDDDDDDDDDDDDDDDDDDDDDDDDDDDDDDDDDDDDDDDDDDSSSSSSSSSSSSSSSSSSSSSSSSSSSSSSSSSSSSSSSSSSSSSSSSSSSSSSSSSSSSSSSSSSSSSSSSSSSSSSSSSSSSSSSSSSSSSSSSSSSSSSSSSSSSSSSSSSSSSSSSSSSSSSSSSSSSSSSSSSSSSSSSSSSSSSSSSSSSSSSSSSSSSSSSSSSSSSSSSSSSSSSSSSSSSSSSSDDDDDDDDDDDDDDDDDDDDDDDDDDDDDDDDSSSSSSSSSSSSSSSSSSDDDDDDDDDDDDDDDDDDDDDDDSSSSSSSSSSSSSSSSSSSSSSSSSSSSSSSSSSSSDDDDDDDDDDDDDDDDDDDDDDDDDDDDDDDDDDDDDDDDDD…	8	[0.88, 1.0, 0.88, 1.0, 1.0, 1.0, 1.0, 0.88, 0.88, 0.88, 1.0, 0.88, 0.88, 0.88, 0.88, 0.88, 0.88, 0.75, 0.75, 0.75, 0.75, 0.75, 0.75, 0.75, 0.75, 0.75, 0.75, 0.75, 0.75, 0.75, 0.75, 0.75, 0.75, 0.75, 0.75, 0.75, 0.75, 0.75, 0.88, 0.88, 0.88, 0.88, 0.88, 0.88, 0.88, 1.0, 1.0, 1.0, 1.0, 1.0, 1.0, 1.0, 1.0, 1.0, 0.75, 0.5, 0.5, 0.38, 0.38, 0.25, 0.25, 0.25, 0.25, 0.25, 0.38, 0.25, 0.38, 0.25, 0.38, 0…	mobidb-lite	[[1, 55], [249, 280], [299, 321], [358, 520], [576, 767]]
128	XP_013010698.1	DDDDDDDDDDDDDDDDDDDDDDDDDDDDDDSSSSSSSSSSSSSSSSSSSSSSSSSSSSSSSSSSSSSSSSSSSSSSSSSSSSSSSSSSSSSSSSSSSSSSSSSSSSSSSSSSSSSSSSSSSSSSSSSSSSSSSSSSSSSSSSSSSSSSSSSSSSSSSSSSSSSSSSSSSSDDDDDDDDDDDDDDDDDDDDDDDDDDDDDDDDSSSSSSSSSSSSSSSSSSDDDDDDDDDDDDDDDDDDDDDDDSSSSSSSSSSSSSSSSSSSSSSSSSSSSSSSSSSSSSSSSSSSSSSSSDDDDDDDDDDDDDDDDDDDDDDDDDDDDDDDDDDDDDDDDDDDDDDDDDDDDDDDDDDDDDDDDDDDDDDDDDDDDDDDDDDDDDDDDDDDDDDDDDDDDDDDDDDDD…	8	[0.88, 0.75, 0.88, 0.88, 0.75, 0.75, 0.88, 0.75, 0.75, 0.63, 0.63, 0.63, 0.63, 0.63, 0.63, 0.63, 0.63, 0.63, 0.63, 0.63, 0.63, 0.63, 0.63, 0.63, 0.63, 0.63, 0.63, 0.63, 0.63, 0.63, 0.5, 0.5, 0.38, 0.38, 0.38, 0.25, 0.38, 0.38, 0.25, 0.38, 0.38, 0.38, 0.25, 0.25, 0.13, 0.13, 0.13, 0.13, 0.13, 0.13, 0.13, 0.0, 0.0, 0.0, 0.0, 0.0, 0.0, 0.13, 0.13, 0.13, 0.13, 0.13, 0.13, 0.13, 0.25, 0.38, 0.5, 0.5, …	mobidb-lite	[[1, 30], [171, 202], [221, 243], [292, 446], [502, 692]]
129	XP_013362607.1	SSSSSSSSSSSSSSSSSSSSSSSSSSSSSSSSSSSSSSSSSSSSSSSSSSSSSSSSSSSSSSSSSSSSSSSSSSSSSSSSSSSSSSSSSSSSSSSSSSSSSSSSSSSSSSSSSSSSSSSSSSSSSSSSSSSSSSSSSSSSSSSSSSSSSSSSSSSSSSSSSSSSSSSSSSSSSSSSSSSSSSSSSSSSSDDDDDDDDDDDDDDDDDDDDDDDDDDDDDDDDSSSSSSSSSSSSSSSSSSDDDDDDDDDDDDDDDDDDDDDDDSSSSSSSSSSSSSSSSSSSSSSSSSSSSSSSSSSSSSSSSSSSSSSSSDDDDDDDDDDDDDDDDDDDDDDDDDDDDDDDDDDDDDDDDDDDDDDDDDDDDDDDDDDDDDDDDDDDDDDDDDDDDDDDDDDDDDDDDD…	8	[0.88, 0.75, 0.63, 0.63, 0.63, 0.63, 0.75, 0.13, 0.0, 0.0, 0.0, 0.0, 0.0, 0.0, 0.0, 0.0, 0.0, 0.0, 0.0, 0.0, 0.13, 0.25, 0.25, 0.25, 0.25, 0.38, 0.38, 0.38, 0.38, 0.38, 0.38, 0.38, 0.5, 0.5, 0.5, 0.38, 0.5, 0.5, 0.5, 0.38, 0.38, 0.5, 0.38, 0.5, 0.5, 0.5, 0.5, 0.5, 0.5, 0.5, 0.5, 0.38, 0.38, 0.38, 0.25, 0.38, 0.38, 0.38, 0.38, 0.38, 0.38, 0.25, 0.25, 0.13, 0.13, 0.13, 0.13, 0.0, 0.0, 0.0, 0.0, 0.0…	mobidb-lite	[[190, 221], [240, 262], [311, 465], [521, 711]]
130	XP_004649766.1	DDDDDDDDDDDDDDDDDDDDDDDDDDDDDSSSSSSSSSSSSSSSSSSSSSSSSSSSSSSSSSSSSSSSSSSSSSSSSSSSSSSSSSSSSSSSSSSSSSSSSSSSSSSSSSSSSSSSSSSSSSSSSSSSSSSSSSSSDDDDDDDDDDDDDDDDDDDDDDDDDDDDDDSSSSSSSSSSSSSSSSSDDDDDDDDDDDDDDDDDDDDDDDDDSSSSSSSSSSSSSSSSSSSSSSSSSSSSSSSSSSSSSSSDDDDDDDDDDDDDDDDDDDDDDDDDDDDDDDDDDDDDDDDDDDDDDDDDDDDDDDDDDDDDDDDDDDDDDDDDDDDDDDDDDDDDDDDDDDDDDDDDDDDDDDDDDDDDDDDDDDDDDDDDDDDDDDDDDDDDDDDDDDDDDDDDDDDDDDD…	8	[0.88, 0.75, 0.75, 0.75, 0.63, 0.63, 0.75, 0.63, 0.75, 0.5, 0.5, 0.63, 0.63, 0.63, 0.63, 0.63, 0.63, 0.63, 0.63, 0.63, 0.63, 0.5, 0.63, 0.63, 0.63, 0.63, 0.63, 0.63, 0.63, 0.5, 0.5, 0.5, 0.5, 0.5, 0.25, 0.25, 0.25, 0.25, 0.25, 0.38, 0.38, 0.38, 0.25, 0.25, 0.13, 0.0, 0.0, 0.13, 0.13, 0.13, 0.13, 0.13, 0.0, 0.13, 0.13, 0.13, 0.13, 0.0, 0.0, 0.0, 0.0, 0.0, 0.0, 0.0, 0.0, 0.0, 0.0, 0.0, 0.0, 0.0, 0.…	mobidb-lite	[[1, 29], [137, 166], [184, 208], [248, 407], [463, 653]]
131	XP_021084425.1	SSSSSSSSSSSSSSSSSSSSSSSSSSSSSSSSDDDDDDDDDDDDDDDDDDDDDDDDDDDDDDDDDDDDDDSSSSSSSSSSSSSSSSSSSSSSSSSSSSSSSSSSSSSSSSSSSSSSSSSSSSSSSSSSSSSSSSSSSSSSSSSSSSSSSSSSSSSSSSSSSSSSSSSSSSSSSSSSSSSSSSSSSSSSSSSSSSSSSSSSSSSSSSSSSSSSSSSSSSSSSSSSSSSSSSSSSSSSSSSSSSSSSSSSSDDDDDDDDDDDDDDDDDDDDDDDDDDDDDDDDSSSSSSSSSSSSSSSSDDDDDDDDDDDDDDDDDDDDDDDDDSSSSSSSSSSSSSSSSSSSSSSSSSSSSSSSSSSSSDDDDDDDDDDDDDDDDDDDDDDDDDDDDDDDDDDDDDDDDD…	8	[0.63, 0.75, 0.63, 0.5, 0.5, 0.5, 0.75, 0.25, 0.25, 0.25, 0.38, 0.38, 0.38, 0.38, 0.5, 0.5, 0.5, 0.5, 0.5, 0.63, 0.5, 0.5, 0.63, 0.5, 0.38, 0.25, 0.25, 0.25, 0.25, 0.25, 0.38, 0.38, 0.63, 0.63, 0.63, 0.75, 0.88, 0.88, 0.88, 0.88, 0.88, 0.88, 0.88, 0.88, 0.88, 0.75, 0.75, 0.75, 0.75, 0.75, 0.75, 0.63, 0.63, 0.63, 0.63, 0.63, 0.63, 0.63, 0.63, 0.63, 0.63, 0.63, 0.63, 0.63, 0.75, 0.75, 0.75, 0.75, 0…	mobidb-lite	[[33, 70], [250, 281], [298, 322], [359, 517], [573, 763]]
132	XP_015847506.1	SSSSSSSSSSSSSSSSSSSSSSSSSSSSSSSSSSSSSSSSSSSSSSSSSSSSSSSSSSSSSSSSSSSSSSSSSSSSSSSSSSSSSSSSSSSSSSSSSSSSSSSSSSSSSSSSSSSSSSSSSSSSSSSSSSSSSSSSSSSSSSSSSSSSSSSSSSSSSSSSSSSSSSSSSSSSSSSSSSSSSSSSSSSDDDDDDDDDDDDDDDDDDDDDDSSSSSSSSSSSSSSSSSSSSSSSSSSSSSSSSSSSSSSSSSSSSSSSSSDDDDDDDDDDDDDDDDDDDDDDDDDDDDDDDDDDDDDDDDDDDDDDDDDDDDDDDDDDDDDDDDDDDDDDDDDDDDDDDDDDDDDDDDDDDDDDDDDDDDDDDDDDDDDDDDDDDDDDDDDDDDDDDDDDDDDDDDDDDDD…	8	[0.88, 0.75, 0.63, 0.63, 0.75, 0.75, 0.63, 0.25, 0.0, 0.0, 0.0, 0.0, 0.0, 0.0, 0.0, 0.0, 0.0, 0.0, 0.0, 0.0, 0.25, 0.25, 0.25, 0.25, 0.38, 0.38, 0.38, 0.38, 0.38, 0.38, 0.38, 0.38, 0.5, 0.5, 0.5, 0.5, 0.5, 0.5, 0.5, 0.5, 0.25, 0.5, 0.38, 0.5, 0.5, 0.5, 0.5, 0.5, 0.5, 0.5, 0.5, 0.38, 0.38, 0.25, 0.25, 0.25, 0.25, 0.25, 0.38, 0.38, 0.38, 0.25, 0.25, 0.13, 0.13, 0.13, 0.13, 0.13, 0.13, 0.0, 0.0, 0.0…	mobidb-lite	[[188, 209], [259, 407], [438, 633]]
133	XP_028732983.1	SSSSSSSSSSSSSSSSSSSSSSSSSSSSSSSSSSSSSSSSSSSSSSSSSSSSSSSSSSSSSSSSSSSSSSSSSSSSSSSSSSSSSSSSSSSSSSSSSSSSSSSSSSSSSSSSSSSSSSSSSSSSSSSSSSSSSSSSSSSSSSSSSSSSSSSSSSSSSSSSSSSSSSSSSSSSSSSSSSSSSSSSSSSSSDDDDDDDDDDDDDDDDDDDDDDDDDDDDDDDDSSSSSSSSSSSSSSSSDDDDDDDDDDDDDDDDDDDDDDDDDSSSSSSSSSSSSSSSSSSSSSSSSSSSSSSSSSSSSDDDDDDDDDDDDDDDDDDDDDDDDDDDDDDDDDDDDDDDDDDDDDDDDDDDDDDDDDDDDDDDDDDDDDDDDDDDDDDDDDDDDDDDDDDDDDDDDDDDDD…	8	[0.88, 0.75, 0.63, 0.63, 0.75, 0.75, 0.63, 0.25, 0.0, 0.0, 0.0, 0.0, 0.0, 0.0, 0.0, 0.0, 0.0, 0.0, 0.0, 0.0, 0.25, 0.25, 0.25, 0.25, 0.38, 0.38, 0.38, 0.38, 0.38, 0.38, 0.38, 0.38, 0.5, 0.5, 0.5, 0.5, 0.5, 0.5, 0.5, 0.5, 0.38, 0.5, 0.38, 0.5, 0.5, 0.5, 0.5, 0.5, 0.5, 0.5, 0.5, 0.38, 0.38, 0.38, 0.25, 0.38, 0.38, 0.38, 0.38, 0.38, 0.38, 0.25, 0.25, 0.13, 0.13, 0.13, 0.13, 0.13, 0.13, 0.0, 0.0, 0.0…	mobidb-lite	[[190, 221], [238, 262], [299, 459], [515, 705]]
134	XP_021509333.1	SSSSSSSSSSSSSSSSSSSSSSSSSSSSSSSSSSSSSSSSSSSSSSSSSSSSSSSSSSSSSSSSSSSSSSSSSSSSSSSSSSSSSSSSSSSSSSSSSSSSSSSSSSSSSSSSSSSSSSSSSSSSSSSSSSSSSSSSSSSSSSSSSSSSSSSSSSSSSSSSSSSSSSSSSSSSSSSSSSSSSSSSSSSSSDDDDDDDDDDDDDDDDDDDDDDDDDDDDDDDDSSSSSSSSSSSSSSSSSSDDDDDDDDDDDDDDDDDDDDDDDSSSSSSSSSSSSSSSSSSSSSSSSSSSSSSSSSSSSSSDDDDDDDDDDDDDDDDDDDDDDDDDDDDDDDDDDDDDDDDDDDDDDDDDDDDDDDDDDDDDDDDDDDDDDDDDDDDDDDDDDDDDDDDDDDDDDDDDDD…	8	[0.88, 0.75, 0.63, 0.63, 0.75, 0.75, 0.63, 0.25, 0.0, 0.0, 0.0, 0.0, 0.0, 0.0, 0.0, 0.0, 0.0, 0.0, 0.0, 0.0, 0.25, 0.25, 0.25, 0.25, 0.38, 0.38, 0.38, 0.38, 0.38, 0.38, 0.38, 0.38, 0.5, 0.5, 0.5, 0.5, 0.5, 0.5, 0.5, 0.5, 0.38, 0.5, 0.38, 0.5, 0.5, 0.5, 0.5, 0.5, 0.5, 0.5, 0.5, 0.38, 0.38, 0.38, 0.25, 0.38, 0.38, 0.38, 0.38, 0.38, 0.38, 0.25, 0.25, 0.13, 0.13, 0.13, 0.13, 0.13, 0.13, 0.0, 0.0, 0.0…	mobidb-lite	[[190, 221], [240, 262], [301, 459], [515, 705]]
135	XP_028637967.1	SSSSSSSSSSSSSSSSSSSSSSSSSSSSSSSSSSSSSSSSSSSSSSSSSSSSSSSSSSSSSSSSSSSSSSSSSSSSSSSSSSSSSSSSSSSSSSSSSSSSSSSSSSSSSSSSSSSSSSSSSSSSSSSSSSSSSSSSSSSSSSSSSSSSSSSSSSSSSSSSSSSSSSSSSSSSSSSSSSSSSSSSSSSSSSSSSSDDDDDDDDDDDDDDDDDDDDDDDDDDSSSSSSSSSSSSSSSSSSDDDDDDDDDDDDDDDDDDDDDDDSSSSSSSSSSSSSSSSSSSSSSSSSSSSSSSSSSSSSSSSSSDDDDDDDDDDDDDDDDDDDDDDDDDDDDDDDDDDDDDDDDDDDDDDDDDDDDDDDDDDDDDDDDDDDDDDDDDDDDDDDDDDDDDDDDDDDDDDDD…	8	[0.88, 0.75, 0.63, 0.63, 0.75, 0.75, 0.63, 0.25, 0.0, 0.0, 0.0, 0.0, 0.0, 0.0, 0.0, 0.0, 0.0, 0.0, 0.0, 0.0, 0.25, 0.25, 0.25, 0.25, 0.38, 0.38, 0.38, 0.38, 0.38, 0.38, 0.38, 0.38, 0.5, 0.5, 0.5, 0.5, 0.5, 0.5, 0.5, 0.5, 0.38, 0.5, 0.38, 0.5, 0.5, 0.5, 0.5, 0.5, 0.5, 0.5, 0.5, 0.38, 0.38, 0.38, 0.25, 0.38, 0.38, 0.38, 0.38, 0.38, 0.38, 0.25, 0.25, 0.13, 0.13, 0.13, 0.13, 0.13, 0.13, 0.0, 0.0, 0.0…	mobidb-lite	[[195, 220], [239, 261], [304, 454], [510, 700]]
136	XP_031212971.1	SSSSSSSSSSSSSSSSSSSSSSSSSSSSSSSSSSSSSSSSSSSSSSSSSSSSSSSSSSSSSSSSSSSSSSSSSSSSSSSSSSSSSSSSSSSSSSSSSSSSSSSSSSSSSSSSSSSSSSSSSSSSSSSSSSSSSSSSSSSSSSSSSSSSSSSSSSSSSSSSSSSSSSSSSSSSSSSSSSSSSSSSSSSSSSSDDDDDDDDDDDDDDDDDDDDDDDDDDDDDSSSSSSSSSSSSSSSSSSDDDDDDDDDDDDDDDDDDDDDDDSSSSSSSSSSSSSSSSSSSSSSSSSSSSSSSSSSSSSSSDDDDDDDDDDDDDDDDDDDDDDDDDDDDDDDDDDDDDDDDDDDDDDDDDDDDDDDDDDDDDDDDDDDDDDDDDDDDDDDDDDDDDDDDDDDDDDDDDDD…	8	[0.88, 0.75, 0.63, 0.63, 0.75, 0.75, 0.63, 0.25, 0.0, 0.0, 0.0, 0.0, 0.0, 0.0, 0.0, 0.0, 0.0, 0.0, 0.0, 0.0, 0.25, 0.25, 0.25, 0.25, 0.38, 0.38, 0.38, 0.38, 0.38, 0.38, 0.38, 0.38, 0.5, 0.5, 0.5, 0.5, 0.5, 0.5, 0.5, 0.5, 0.38, 0.5, 0.38, 0.5, 0.5, 0.5, 0.5, 0.5, 0.5, 0.5, 0.5, 0.38, 0.38, 0.38, 0.25, 0.38, 0.38, 0.38, 0.38, 0.38, 0.38, 0.25, 0.25, 0.13, 0.13, 0.13, 0.13, 0.13, 0.13, 0.0, 0.0, 0.0…	mobidb-lite	[[192, 220], [239, 261], [301, 456], [512, 702]]
137	XP_029396476.1	SSSSSSSSSSSSSSSSSSSSSSSSSSSSSSSSSSSSSSSSSSSSSSSSSSSSSSSSSSSSSSSSSSSSSSSSSSSSSSSSSSSSSSSSSSSSSSSSSSSSSSSSSSSSSSSSSSSSSSSSSSSSSSSSSSSSSSSSSSSSSSSSSSSSSSSSSSSSSSSSSSSSSSSSSSSSSSSSSSSSSSSSSSSSSSSDDDDDDDDDDDDDDDDDDDDDDDDDDDDDSSSSSSSSSSSSSSSSSSDDDDDDDDDDDDDDDDDDDDDDDSSSSSSSSSSSSSSSSSSSSSSSSSSSSSSSSSSSSSSSDDDDDDDDDDDDDDDDDDDDDDDDDDDDDDDDDDDDDDDDDDDDDDDDDDDDDDDDDDDDDDDDDDDDDDDDDDDDDDDDDDDDDDDDDDDDDDDDDDD…	8	[0.88, 0.75, 0.63, 0.63, 0.75, 0.75, 0.63, 0.25, 0.0, 0.0, 0.0, 0.0, 0.0, 0.0, 0.0, 0.0, 0.0, 0.0, 0.0, 0.0, 0.25, 0.25, 0.25, 0.25, 0.38, 0.38, 0.38, 0.38, 0.38, 0.38, 0.38, 0.38, 0.5, 0.5, 0.5, 0.5, 0.5, 0.5, 0.5, 0.5, 0.38, 0.5, 0.38, 0.5, 0.5, 0.5, 0.5, 0.5, 0.5, 0.5, 0.5, 0.38, 0.38, 0.38, 0.25, 0.38, 0.38, 0.38, 0.38, 0.38, 0.38, 0.25, 0.25, 0.13, 0.13, 0.13, 0.13, 0.13, 0.13, 0.0, 0.0, 0.0…	mobidb-lite	[[192, 220], [239, 261], [301, 456], [512, 702]]
138	NP_001351344.1	SSSSSSSSSSSSSSSSSSSSSSSSSSSSSSSSSSSSSSSSSSSSSSSSSSSSSSSSSSSSSSSSSSSSSSSSSSSSSSSSSSSSSSSSSSSSSSSSSSSSSSSSSSSSSSSSSSSSSSSSSSSSSSSSSSSSSSSSSSSSSSSSSSSSSSSSSSSSSSSSSSSSSSSSSSSSSSSSSSSSSSSSSSSSSSSDDDDDDDDDDDDDDDDDDDDDDDDDDDDDSSSSSSSSSSSSSSSSSSDDDDDDDDDDDDDDDDDDDDDDDSSSSSSSSSSSSSSSSSSSSSSSSSSSSSSSSSSSSSSSDDDDDDDDDDDDDDDDDDDDDDDDDDDDDDDDDDDDDDDDDDDDDDDDDDDDDDDDDDDDDDDDDDDDDDDDDDDDDDDDDDDDDDDDDDDDDDDDDDD…	8	[0.88, 0.75, 0.63, 0.63, 0.75, 0.75, 0.63, 0.25, 0.0, 0.0, 0.0, 0.0, 0.0, 0.0, 0.0, 0.0, 0.0, 0.0, 0.0, 0.0, 0.25, 0.25, 0.25, 0.25, 0.38, 0.38, 0.38, 0.38, 0.38, 0.38, 0.38, 0.38, 0.5, 0.5, 0.5, 0.5, 0.5, 0.5, 0.5, 0.5, 0.38, 0.5, 0.38, 0.5, 0.5, 0.5, 0.5, 0.5, 0.5, 0.5, 0.5, 0.38, 0.38, 0.38, 0.25, 0.38, 0.38, 0.38, 0.38, 0.38, 0.38, 0.25, 0.25, 0.13, 0.13, 0.13, 0.13, 0.13, 0.13, 0.0, 0.0, 0.0…	mobidb-lite	[[192, 220], [239, 261], [301, 456], [512, 702]]
139	XP_021034251.1	SSSSSSSSSSSSSSSSSSSSSSSSSSSSSSSSSSSSSSSSSSSSSSSSSSSSSSSSSSSSSSSSSSSSSSSSSSSSSSSSSSSSSSSSSSSSSSSSSSSSSSSSSSSSSSSSSSSSSSSSSSSSSSSSSSSSSSSSSSSSSSSSSSSSSSSSSSSSSSSSSSSSSSSSSSSSSSSSSSSSSSSSSSSSSSSDDDDDDDDDDDDDDDDDDDDDDDDDDDDDSSSSSSSSSSSSSSSSSSDDDDDDDDDDDDDDDDDDDDDDDSSSSSSSSSSSSSSSSSSSSSSSSSSSSSSSSSSSSSSSDDDDDDDDDDDDDDDDDDDDDDDDDDDDDDDDDDDDDDDDDDDDDDDDDDDDDDDDDDDDDDDDDDDDDDDDDDDDDDDDDDDDDDDDDDDDDDDDDDD…	8	[0.88, 0.75, 0.63, 0.63, 0.75, 0.75, 0.63, 0.25, 0.0, 0.0, 0.0, 0.0, 0.0, 0.0, 0.0, 0.0, 0.0, 0.0, 0.0, 0.0, 0.25, 0.25, 0.25, 0.25, 0.38, 0.38, 0.38, 0.38, 0.38, 0.38, 0.38, 0.38, 0.5, 0.5, 0.5, 0.5, 0.5, 0.5, 0.5, 0.5, 0.38, 0.5, 0.38, 0.5, 0.5, 0.5, 0.5, 0.5, 0.5, 0.5, 0.5, 0.38, 0.38, 0.38, 0.25, 0.38, 0.38, 0.38, 0.38, 0.38, 0.38, 0.25, 0.25, 0.13, 0.13, 0.13, 0.13, 0.13, 0.13, 0.0, 0.0, 0.0…	mobidb-lite	[[192, 220], [239, 261], [301, 456], [512, 702]]
140	NP_001102454.1	DDDDDDDDDDDDDDDDDDDDDDDDDDDDDDSSSSSSSSSSSSSSSSSSSSSSSSSSSSSSSSSSSSSSSSSSSSSSSSSSSSSSSSSSSSSSSSSSSSSSSSSSSSSSSSSSSSSSSSSSSSSSSSSSSSSSSSSSSSSSSSSSSSSSSSSSSSSSSSSSSSSSSSSSSSSSDDDDDDDDDDDDDDDDDDDDDDDDDDDDDSSSSSSSSSSSSSSSSSSDDDDDDDDDDDDDDDDDDDDDDDSSSSSSSSSSSSSSSSSSSSSSSSSSSSSSSSSSSSSSDDDDDDDDDDDDDDDDDDDDDDDDDDDDDDDDDDDDDDDDDDDDDDDDDDDDDDDDDDDDDDDDDDDDDDDDDDDDDDDDDDDDDDDDDDDDDDDDDDDDDDDDDDDDDDDDDDDDDDD…	8	[0.88, 0.75, 0.88, 0.88, 0.75, 0.63, 0.88, 0.75, 0.75, 0.63, 0.63, 0.63, 0.63, 0.63, 0.63, 0.63, 0.63, 0.63, 0.63, 0.63, 0.63, 0.63, 0.63, 0.63, 0.63, 0.63, 0.63, 0.63, 0.63, 0.63, 0.5, 0.5, 0.38, 0.38, 0.38, 0.25, 0.38, 0.38, 0.25, 0.38, 0.38, 0.38, 0.25, 0.25, 0.13, 0.13, 0.13, 0.13, 0.13, 0.13, 0.0, 0.0, 0.0, 0.0, 0.0, 0.0, 0.0, 0.13, 0.13, 0.13, 0.13, 0.13, 0.13, 0.13, 0.13, 0.38, 0.5, 0.5, 0…	mobidb-lite	[[1, 30], [173, 201], [220, 242], [281, 446]]
141	XP_013204463.1	SSSSSSSSSSSSSSSSSSSSSSSSSSSSSSSSSSSSSSSSSSSSSSSSSSSSSSSSSSSSSSSSSSSSSSSSSSSSSSSSSSSSSSSSSSSSSSSSSSSSSSSSSSSSSSSSSSSSSSSSSSSSSSSSSSSSSSSSSSSSSSSSSSSSSSSSSSSSSSSSSSSSSSSSSSSSSSSSSDDDDDDDDDDDDDDDDDDDDDDDDDDDDDSSSSSSSSSSSSSSSSSSDDDDDDDDDDDDDDDDDDDDDDDSSSSSSSSSSSSSSSSSSSSSSSSSSSSSSSSSSSSSSSDDDDDDDDDDDDDDDDDDDDDDDDDDDDDDDDDDDDDDDDDDDDDDDDDDDDDDDDDDDDDDDDDDDDDDDDDDDDDDDDDDDDDDDDDDDDDDDDDDDDDDDDDDDDDDDDD…	8	[0.88, 0.63, 0.63, 0.63, 0.63, 0.63, 0.63, 0.25, 0.0, 0.0, 0.0, 0.0, 0.0, 0.0, 0.0, 0.0, 0.0, 0.0, 0.0, 0.0, 0.13, 0.13, 0.25, 0.25, 0.25, 0.25, 0.38, 0.38, 0.38, 0.38, 0.38, 0.38, 0.5, 0.38, 0.5, 0.38, 0.38, 0.5, 0.38, 0.38, 0.38, 0.38, 0.38, 0.38, 0.38, 0.38, 0.38, 0.25, 0.25, 0.25, 0.25, 0.25, 0.25, 0.13, 0.13, 0.0, 0.0, 0.0, 0.0, 0.0, 0.0, 0.0, 0.0, 0.0, 0.13, 0.13, 0.13, 0.13, 0.13, 0.13, 0.…	mobidb-lite	[[178, 206], [225, 247], [287, 444], [500, 690]]
142	XP_007643849.1	SSSSSSSSSSSSSSSSSSSSSSSSSSSSSSSSSSSSSSSSSSSSSSSSSSSSSSSSSSSSSSSSSSSSSSSSSSSSSSSSSSSSSSSSSSSSSSSSSSSSSSSSSSSSSSSSSSSSSSSSSSSSSSSSSSSSSSSSSSSSSSSSSSSSSSSSSSSSSSSSSSSSSSSSSSSSSSSSSSSSSSSSSSSSSDDDDDDDDDDDDDDDDDDDDDDDDDDDDDDDDSSSSSSSSSSSSSSSSDDDDDDDDDDDDDDDDDDDDDDDDDSSSSSSSSSSSSSSSSSSSSSSSSSSSSSSSSSSSSSSDDDDDDDDDDDDDDDDDDDDDDDDDDDDDDDDDDDDDDDDDDDDDDDDDDDDDDDDDDDDDDDDDDDDDDDDDDDDDDDDDDDDDDDDDDDDDDDDDDD…	8	[0.88, 0.75, 0.63, 0.63, 0.75, 0.75, 0.63, 0.25, 0.0, 0.0, 0.0, 0.0, 0.0, 0.0, 0.0, 0.0, 0.0, 0.0, 0.0, 0.0, 0.25, 0.25, 0.25, 0.25, 0.38, 0.38, 0.38, 0.38, 0.38, 0.38, 0.38, 0.38, 0.5, 0.5, 0.5, 0.5, 0.5, 0.5, 0.5, 0.5, 0.38, 0.5, 0.38, 0.5, 0.5, 0.5, 0.5, 0.5, 0.5, 0.5, 0.5, 0.38, 0.38, 0.38, 0.25, 0.38, 0.38, 0.38, 0.38, 0.38, 0.38, 0.25, 0.25, 0.13, 0.13, 0.13, 0.13, 0.13, 0.13, 0.0, 0.0, 0.0…	mobidb-lite	[[190, 221], [238, 262], [301, 457], [513, 703]]
143	XP_008848013.2	SSSSSSSSSSSSSSSSSSSSSSSSSSSSSSSSSSSSSSSSSSSSSSSSSSSSSSSSSSSSSSSSSSSSSSSSSSSSSSSSSSSSSSSSSSSSSSSSSSSSSSSSSSSSSSSSSSSSSSSSSSSSSSSSSSSSSSSSSSSSSSSSSSSSSSSSSSSSSSSSSSSSSSSSSSSSSSSSSSSSSSSSSSSSSSSSSSSSSSSSSSSSSSSSSSSSSSSSSSSSSSSSSSSSSSSSSSSSSSSSSSSSSSSSSSSSSSSSSSSSSSSSSSSSSSSSSDDDDDDDDDDDDDDDDDDDDDDDDDDDDDSSSSSSSSSSSSSSSSSSDDDDDDDDDDDDDDDDDDDDDDDSSSSSSSSSSSSSSSSSSSSSSSSSSSSSSSSSSSSSSSSSDDDDDDDDDDDDDDD…	8	[0.38, 0.13, 0.0, 0.0, 0.0, 0.13, 0.13, 0.13, 0.0, 0.13, 0.13, 0.13, 0.13, 0.0, 0.0, 0.0, 0.13, 0.13, 0.13, 0.13, 0.25, 0.25, 0.25, 0.25, 0.25, 0.25, 0.25, 0.25, 0.38, 0.38, 0.38, 0.63, 0.75, 0.75, 0.75, 0.75, 0.75, 0.88, 0.88, 0.88, 0.88, 0.88, 0.88, 0.75, 0.75, 0.75, 0.63, 0.25, 0.13, 0.0, 0.0, 0.0, 0.0, 0.13, 0.13, 0.13, 0.13, 0.13, 0.13, 0.13, 0.13, 0.13, 0.13, 0.0, 0.0, 0.0, 0.0, 0.0, 0.0, 0…	mobidb-lite	[[274, 302], [321, 343], [385, 540], [596, 786]]
144	XP_005321260.1	DDDDDDDDDDDDDDDDDDDDDDDDDDDDDDSSSSSSSSSSSSSSSSSSSSSSSSSSSSSSSSSSSSSSSSSSSSSSSSSSSSSSSSSSSSSSSSSSSSSSSSSSSSSSSSSSSSSSSSSSSSSSSSSSSSSSSSSSSSSSSSSSSSSSSSSSSSSSSSSSSSSSSSSSSSDDDDDDDDDDDDDDDDDDDDDDDDDDDDDDDDSSSSSSSSSSSSSSSSDDDDDDDDDDDDDDDDDDDDDDDDDSSSSSSSSSSSSSSSSSSSSSSSSSSSSSSSSSSSSDDDDDDDDDDDDDDDDDDDDDDDDDDDDDDDDDDDDDDDDDDDDDDDDDDDDDDDDDDDDDDDDDDDDDDDDDDDDDDDDDDDDDDDDDDDDDDDDDDDDDDDDDDDDDDDDDDDDDDDD…	8	[0.88, 0.75, 0.88, 0.88, 0.75, 0.75, 0.88, 0.75, 0.75, 0.63, 0.63, 0.63, 0.63, 0.63, 0.63, 0.63, 0.63, 0.63, 0.63, 0.63, 0.63, 0.63, 0.63, 0.63, 0.63, 0.63, 0.63, 0.63, 0.63, 0.63, 0.5, 0.5, 0.38, 0.38, 0.38, 0.25, 0.38, 0.38, 0.25, 0.38, 0.38, 0.38, 0.25, 0.25, 0.13, 0.13, 0.13, 0.13, 0.13, 0.13, 0.13, 0.0, 0.0, 0.0, 0.0, 0.0, 0.0, 0.13, 0.13, 0.13, 0.13, 0.13, 0.13, 0.13, 0.25, 0.38, 0.5, 0.5, …	mobidb-lite	[[1, 30], [171, 202], [219, 243], [280, 442], [498, 688]]
145	XP_015349067.1	DDDDDDDDDDDDDDDDDDDDDDDDDDDDDDSSSSSSSSSSSSSSSSSSSSSSSSSSSSSSSSSSSSSSSSSSSSSSSSSSSSSSSSSSSSSSSSSSSSSSSSSSSSSSSSSSSSSSSSSSSSSSSSSSSSSSSSSSSSSSSSSSSSSSSSSSSSSSSSSSSSSSSSSSSSDDDDDDDDDDDDDDDDDDDDDDDDDDDDDDDDSSSSSSSSSSSSSSSSDDDDDDDDDDDDDDDDDDDDDDDDDSSSSSSSSSSSSSSSSSSSSSSSSSSSSSSSSSSSSDDDDDDDDDDDDDDDDDDDDDDDDDDDDDDDDDDDDDDDDDDDDDDDDDDDDDDDDDDDDDDDDDDDDDDDDDDDDDDDDDDDDDDDDDDDDDDDDDDDDDDDDDDDDDDDDDDDDDDDD…	8	[0.88, 0.75, 0.88, 0.88, 0.75, 0.75, 0.88, 0.75, 0.75, 0.63, 0.63, 0.63, 0.63, 0.63, 0.63, 0.63, 0.63, 0.63, 0.63, 0.63, 0.63, 0.63, 0.63, 0.63, 0.63, 0.63, 0.63, 0.63, 0.63, 0.63, 0.5, 0.5, 0.38, 0.38, 0.38, 0.25, 0.38, 0.38, 0.25, 0.38, 0.38, 0.38, 0.25, 0.25, 0.13, 0.13, 0.13, 0.13, 0.13, 0.13, 0.13, 0.0, 0.0, 0.0, 0.0, 0.0, 0.0, 0.13, 0.13, 0.13, 0.13, 0.13, 0.13, 0.13, 0.25, 0.38, 0.5, 0.5, …	mobidb-lite	[[1, 30], [171, 202], [219, 243], [280, 442], [498, 688]]
146	XP_027787268.1	DDDDDDDDDDDDDDDDDDDDDDDDDDDDDDSSSSSSSSSSSSSSSSSSSSSSSSSSSSSSSSSSSSSSSSSSSSSSSSSSSSSSSSSSSSSSSSSSSSSSSSSSSSSSSSSSSSSSSSSSSSSSSSSSSSSSSSSSSSSSSSSSSSSSSSSSSSSSSSSSSSSSSSSSSSDDDDDDDDDDDDDDDDDDDDDDDDDDDDDDDDSSSSSSSSSSSSSSSSDDDDDDDDDDDDDDDDDDDDDDDDDSSSSSSSSSSSSSSSSSSSSSSSSSSSSSSSSSSSSDDDDDDDDDDDDDDDDDDDDDDDDDDDDDDDDDDDDDDDDDDDDDDDDDDDDDDDDDDDDDDDDDDDDDDDDDDDDDDDDDDDDDDDDDDDDDDDDDDDDDDDDDDDDDDDDDDDDDDDD…	8	[0.88, 0.75, 0.88, 0.88, 0.75, 0.75, 0.88, 0.75, 0.75, 0.63, 0.63, 0.63, 0.63, 0.63, 0.63, 0.63, 0.63, 0.63, 0.63, 0.63, 0.63, 0.63, 0.63, 0.63, 0.63, 0.63, 0.63, 0.63, 0.63, 0.63, 0.5, 0.5, 0.38, 0.38, 0.38, 0.25, 0.38, 0.38, 0.25, 0.38, 0.38, 0.38, 0.25, 0.25, 0.13, 0.13, 0.13, 0.13, 0.13, 0.13, 0.13, 0.0, 0.0, 0.0, 0.0, 0.0, 0.0, 0.13, 0.13, 0.13, 0.13, 0.13, 0.13, 0.13, 0.25, 0.38, 0.5, 0.5, …	mobidb-lite	[[1, 30], [171, 202], [219, 243], [280, 442], [498, 688]]
147	XP_026256479.1	SSSSSSSSSSSSSSSSSSSSSSSSSSSSSSSSSSSSSSSSSSSSSSSSSSSSSSSSSSSSSSSSSSSSSSSSSSSSSSSSSSSSSSSSSSSSSSSSSSSSSSSSSSSSSSSSSSSSSSSSSSSSSSSSSSSSSSSSSSSSSSSSSSSSSSSSSSSSSSSSSSSSSSSSSSSSSSSSSSSSSSSSSSSSSDDDDDDDDDDDDDDDDDDDDDDDDDDDDDDDDSSSSSSSSSSSSSSSSDDDDDDDDDDDDDDDDDDDDDDDDDSSSSSSSSSSSSSSSSSSSSSSSSSSSSSSSSSSSSDDDDDDDDDDDDDDDDDDDDDDDDDDDDDDDDDDDDDDDDDDDDDDDDDDDDDDDDDDDDDDDDDDDDDDDDDDDDDDDDDDDDDDDDDDDDDDDDDDDDD…	8	[0.88, 0.75, 0.63, 0.63, 0.63, 0.63, 0.75, 0.13, 0.0, 0.0, 0.0, 0.0, 0.0, 0.0, 0.0, 0.0, 0.0, 0.0, 0.0, 0.13, 0.13, 0.25, 0.25, 0.25, 0.25, 0.38, 0.38, 0.38, 0.38, 0.38, 0.38, 0.38, 0.5, 0.5, 0.5, 0.38, 0.5, 0.5, 0.5, 0.38, 0.38, 0.5, 0.38, 0.5, 0.5, 0.5, 0.5, 0.5, 0.5, 0.5, 0.5, 0.38, 0.38, 0.38, 0.25, 0.38, 0.38, 0.38, 0.38, 0.38, 0.38, 0.25, 0.25, 0.13, 0.13, 0.13, 0.13, 0.13, 0.13, 0.0, 0.0, …	mobidb-lite	[[190, 221], [238, 262], [299, 461], [517, 707]]
148	XP_011945270.1	DDDDDDDDDDDDDDDDDDDDDDDDDDDDDDSSSSSSSSSSSSSSSSSSSSSSSSSSSSSSSSSSSSSSSSSSSSSSSSSSSSSSSSSSSSSSSSSSSSSSSSSSSSSSSSSSSSSSSSSSSSSSSSSSSSSSSSSSSSSSSSSSSSSSSSSSSSSSSSSSSSSSSSSSSSDDDDDDDDDDDDDDDDDDDDDDDDDDDDDDDDSSSSSSSSSSSSSSSSDDDDDDDDDDDDDDDDDDDDDDDDDSSSSSSSSSSSSSSSSSSSSSSSSSSSSSSSSSSSSDDDDDDDDDDDDDDDDDDDDDDDDDDDDDDDDDDDDDDDDDDDDDDDDDDDDDDDDDDDDDDDDDDDDDDDDDDDDDDDDDDDDDDDDDDDDDDDDDDDDDDDDDDDDDDDDDDDDDDDD…	8	[0.88, 0.75, 0.88, 0.88, 0.75, 0.75, 0.88, 0.75, 0.75, 0.63, 0.63, 0.63, 0.63, 0.63, 0.63, 0.63, 0.63, 0.63, 0.63, 0.63, 0.63, 0.63, 0.63, 0.63, 0.63, 0.63, 0.63, 0.63, 0.63, 0.63, 0.5, 0.5, 0.38, 0.38, 0.38, 0.25, 0.38, 0.38, 0.25, 0.38, 0.38, 0.38, 0.25, 0.25, 0.13, 0.13, 0.13, 0.13, 0.13, 0.13, 0.13, 0.0, 0.0, 0.0, 0.0, 0.0, 0.0, 0.13, 0.13, 0.13, 0.13, 0.13, 0.13, 0.13, 0.25, 0.38, 0.5, 0.5, …	mobidb-lite	[[1, 30], [171, 202], [219, 243], [280, 442], [498, 688]]
149	XP_007985381.1	DDDDDDDDDDDDDDDDDDDDDDDDDDDDDDSSSSSSSSSSSSSSSSSSSSSSSSSSSSSSSSSSSSSSSSSSSSSSSSSSSSSSSSSSSSSSSSSSSSSSSSSSSSSSSSSSSSSSSSSSSSSSSSSSSSSSSSSSSSSSSSSSSSSSSSSSSSSSSSSSSSSSSSSSSSDDDDDDDDDDDDDDDDDDDDDDDDDDDDDDDDSSSSSSSSSSSSSSSSDDDDDDDDDDDDDDDDDDDDDDDDDSSSSSSSSSSSSSSSSSSSSSSSSSSSSSSSSSSSSDDDDDDDDDDDDDDDDDDDDDDDDDDDDDDDDDDDDDDDDDDDDDDDDDDDDDDDDDDDDDDDDDDDDDDDDDDDDDDDDDDDDDDDDDDDDDDDDDDDDDDDDDDDDDDDDDDDDDDDD…	8	[0.88, 0.75, 0.88, 0.88, 0.75, 0.75, 0.88, 0.75, 0.75, 0.63, 0.63, 0.63, 0.63, 0.63, 0.63, 0.63, 0.63, 0.63, 0.63, 0.63, 0.63, 0.63, 0.63, 0.63, 0.63, 0.63, 0.63, 0.63, 0.63, 0.63, 0.5, 0.5, 0.38, 0.38, 0.38, 0.25, 0.38, 0.38, 0.25, 0.38, 0.38, 0.38, 0.25, 0.25, 0.13, 0.13, 0.13, 0.13, 0.13, 0.13, 0.13, 0.0, 0.0, 0.0, 0.0, 0.0, 0.0, 0.13, 0.13, 0.13, 0.13, 0.13, 0.13, 0.13, 0.25, 0.38, 0.5, 0.5, …	mobidb-lite	[[1, 30], [171, 202], [219, 243], [280, 442], [498, 688]]
150	XP_014999532.1	DDDDDDDDDDDDDDDDDDDDDDDDDDDDDDSSSSSSSSSSSSSSSSSSSSSSSSSSSSSSSSSSSSSSSSSSSSSSSSSSSSSSSSSSSSSSSSSSSSSSSSSSSSSSSSSSSSSSSSSSSSSSSSSSSSSSSSSSSSSSSSSSSSSSSSSSSSSSSSSSSSSSSSSSSSDDDDDDDDDDDDDDDDDDDDDDDDDDDDDDDDSSSSSSSSSSSSSSSSDDDDDDDDDDDDDDDDDDDDDDDDDSSSSSSSSSSSSSSSSSSSSSSSSSSSSSSSSSSSSDDDDDDDDDDDDDDDDDDDDDDDDDDDDDDDDDDDDDDDDDDDDDDDDDDDDDDDDDDDDDDDDDDDDDDDDDDDDDDDDDDDDDDDDDDDDDDDDDDDDDDDDDDDDDDDDDDDDDDDD…	8	[0.88, 0.75, 0.88, 0.88, 0.75, 0.75, 0.88, 0.75, 0.75, 0.63, 0.63, 0.63, 0.63, 0.63, 0.63, 0.63, 0.63, 0.63, 0.63, 0.63, 0.63, 0.63, 0.63, 0.63, 0.63, 0.63, 0.63, 0.63, 0.63, 0.63, 0.5, 0.5, 0.38, 0.38, 0.38, 0.25, 0.38, 0.38, 0.25, 0.38, 0.38, 0.38, 0.25, 0.25, 0.13, 0.13, 0.13, 0.13, 0.13, 0.13, 0.13, 0.0, 0.0, 0.0, 0.0, 0.0, 0.0, 0.13, 0.13, 0.13, 0.13, 0.13, 0.13, 0.13, 0.25, 0.38, 0.5, 0.5, …	mobidb-lite	[[1, 30], [171, 202], [219, 243], [280, 442], [498, 688]]
151	XP_005561764.1	DDDDDDDDDDDDDDDDDDDDDDDDDDDDDDSSSSSSSSSSSSSSSSSSSSSSSSSSSSSSSSSSSSSSSSSSSSSSSSSSSSSSSSSSSSSSSSSSSSSSSSSSSSSSSSSSSSSSSSSSSSSSSSSSSSSSSSSSSSSSSSSSSSSSSSSSSSSSSSSSSSSSSSSSSSDDDDDDDDDDDDDDDDDDDDDDDDDDDDDDDDSSSSSSSSSSSSSSSSDDDDDDDDDDDDDDDDDDDDDDDDDSSSSSSSSSSSSSSSSSSSSSSSSSSSSSSSSSSSSDDDDDDDDDDDDDDDDDDDDDDDDDDDDDDDDDDDDDDDDDDDDDDDDDDDDDDDDDDDDDDDDDDDDDDDDDDDDDDDDDDDDDDDDDDDDDDDDDDDDDDDDDDDDDDDDDDDDDDDD…	8	[0.88, 0.75, 0.88, 0.88, 0.75, 0.75, 0.88, 0.75, 0.75, 0.63, 0.63, 0.63, 0.63, 0.63, 0.63, 0.63, 0.63, 0.63, 0.63, 0.63, 0.63, 0.63, 0.63, 0.63, 0.63, 0.63, 0.63, 0.63, 0.63, 0.63, 0.5, 0.5, 0.38, 0.38, 0.38, 0.25, 0.38, 0.38, 0.25, 0.38, 0.38, 0.38, 0.25, 0.25, 0.13, 0.13, 0.13, 0.13, 0.13, 0.13, 0.13, 0.0, 0.0, 0.0, 0.0, 0.0, 0.0, 0.13, 0.13, 0.13, 0.13, 0.13, 0.13, 0.13, 0.25, 0.38, 0.5, 0.5, …	mobidb-lite	[[1, 30], [171, 202], [219, 243], [280, 442], [498, 688]]
152	XP_011760896.1	SSSSSSSSSSSSDDDDDDDDDDDDDDDDDDDDDDDDDDDDDDSSSSSSSSSSSSSSSSSSSSSSSDDDDDDDDDDDDDDDDDDDDDDDDDDDDDDDDDDDDDDDDDDDDDDDDDDDDDDDDDDDDDDDDDDDDDDDDDDDDDDDDDDDDDDDDDDDDDDDDDDDDDDDDDDDDDDDDDDDDDDDDDDDDDDDDDDDDDDDDDDDDDDDDDDDDDDDDDDDDDDDDDDDDDDDDDDDDSSSSSSSSSSSSSSSSSSSSSSSSSSSSSSSSSSSSSSSSSSSSSSSSSSSSSSSDDDDDDDDDDDDDDDDDDDDDDDDDDDDDDDDDDDDDDDDDDDDDDDDDDDDDDDDDDDDDDDDDDDDDDDDDDDDDDDDDDDDDDDDDDDDDDDDDDDDDDDDDDD…	8	[0.75, 0.75, 0.75, 0.75, 0.5, 0.38, 0.38, 0.25, 0.25, 0.25, 0.38, 0.5, 0.63, 0.63, 0.63, 0.75, 0.88, 0.88, 1.0, 1.0, 1.0, 1.0, 1.0, 1.0, 1.0, 1.0, 1.0, 1.0, 0.88, 0.88, 0.88, 0.88, 0.88, 0.88, 0.88, 0.88, 0.75, 0.75, 0.63, 0.5, 0.63, 0.63, 0.5, 0.5, 0.5, 0.5, 0.5, 0.5, 0.25, 0.38, 0.38, 0.5, 0.5, 0.5, 0.5, 0.5, 0.5, 0.5, 0.5, 0.5, 0.38, 0.38, 0.5, 0.5, 0.5, 0.63, 0.63, 0.63, 0.63, 0.63, 0.63, 0.6…	mobidb-lite	[[13, 42], [66, 237], [293, 483]]
153	XP_011838495.1	DDDDDDDDDDDDDDDDDDDDDDDDDDDDDDSSSSSSSSSSSSSSSSSSSSSSSSSSSSSSSSSSSSSSSSSSSSSSSSSSSSSSSSSSSSSSSSSSSSSSSSSSSSSSSSSSSSSSSSSSSSSSSSSSSSSSSSSSSSSSSSSSSSSSSSSSSSSSSSSSSSSSSSSSSSDDDDDDDDDDDDDDDDDDDDDDDDDDDDDDDDSSSSSSSSSSSSSSSSDDDDDDDDDDDDDDDDDDDDDDDDDSSSSSSSSSSSSSSSSSSSSSSSSSSSSSSSSSSSSDDDDDDDDDDDDDDDDDDDDDDDDDDDDDDDDDDDDDDDDDDDDDDDDDDDDDDDDDDDDDDDDDDDDDDDDDDDDDDDDDDDDDDDDDDDDDDDDDDDDDDDDDDDDDDDDDDDDDDDD…	8	[0.88, 0.75, 0.88, 0.88, 0.75, 0.75, 0.88, 0.75, 0.75, 0.63, 0.63, 0.63, 0.63, 0.63, 0.63, 0.63, 0.63, 0.63, 0.63, 0.63, 0.63, 0.63, 0.63, 0.63, 0.63, 0.63, 0.63, 0.63, 0.63, 0.63, 0.5, 0.5, 0.38, 0.38, 0.38, 0.25, 0.38, 0.38, 0.25, 0.38, 0.38, 0.38, 0.25, 0.25, 0.13, 0.13, 0.13, 0.13, 0.13, 0.13, 0.13, 0.0, 0.0, 0.0, 0.0, 0.0, 0.0, 0.13, 0.13, 0.13, 0.13, 0.13, 0.13, 0.13, 0.25, 0.38, 0.5, 0.5, …	mobidb-lite	[[1, 30], [171, 202], [219, 243], [280, 442], [498, 688]]
154	XP_031523870.1	DDDDDDDDDDDDDDDDDDDDDDDDDDDDDDSSSSSSSSSSSSSSSSSSSSSSSSSSSSSSSSSSSSSSSSSSSSSSSSSSSSSSSSSSSSSSSSSSSSSSSSSSSSSSSSSSSSSSSSSSSSSSSSSSSSSSSSSSSSSSSSSSSSSSSSSSSSSSSSSSSSSSSSSSSSDDDDDDDDDDDDDDDDDDDDDDDDDDDDDDDDSSSSSSSSSSSSSSSSDDDDDDDDDDDDDDDDDDDDDDDDDSSSSSSSSSSSSSSSSSSSSSSSSSSSSSSSSSSSSDDDDDDDDDDDDDDDDDDDDDDDDDDDDDDDDDDDDDDDDDDDDDDDDDDDDDDDDDDDDDDDDDDDDDDDDDDDDDDDDDDDDDDDDDDDDDDDDDDDDDDDDDDDDDDDDDDDDDDDD…	8	[0.88, 0.75, 0.88, 0.88, 0.75, 0.75, 0.88, 0.75, 0.75, 0.63, 0.63, 0.63, 0.63, 0.63, 0.63, 0.63, 0.63, 0.63, 0.63, 0.63, 0.63, 0.63, 0.63, 0.63, 0.63, 0.63, 0.63, 0.63, 0.63, 0.63, 0.5, 0.5, 0.38, 0.38, 0.38, 0.25, 0.38, 0.38, 0.25, 0.38, 0.38, 0.38, 0.25, 0.25, 0.13, 0.13, 0.13, 0.13, 0.13, 0.13, 0.13, 0.0, 0.0, 0.0, 0.0, 0.0, 0.0, 0.13, 0.13, 0.13, 0.13, 0.13, 0.13, 0.13, 0.25, 0.38, 0.5, 0.5, …	mobidb-lite	[[1, 30], [171, 202], [219, 243], [280, 442], [498, 688]]
155	XP_025247026.1	DDDDDDDDDDDDDDDDDDDDDDDDDDDDDDSSSSSSSSSSSSSSSSSSSSSSSSSSSSSSSSSSSSSSSSSSSSSSSSSSSSSSSSSSSSSSSSSSSSSSSSSSSSSSSSSSSSSSSSSSSSSSSSSSSSSSSSSSSSSSSSSSSSSSSSSSSSSSSSSSSSSSSSSSSSDDDDDDDDDDDDDDDDDDDDDDDDDDDDDDDDSSSSSSSSSSSSSSSSDDDDDDDDDDDDDDDDDDDDDDDDDSSSSSSSSSSSSSSSSSSSSSSSSSSSSSSSSSSSSDDDDDDDDDDDDDDDDDDDDDDDDDDDDDDDDDDDDDDDDDDDDDDDDDDDDDDDDDDDDDDDDDDDDDDDDDDDDDDDDDDDDDDDDDDDDDDDDDDDDDDDDDDDDDDDDDDDDDDDD…	8	[0.88, 0.75, 0.88, 0.88, 0.75, 0.75, 0.88, 0.75, 0.75, 0.63, 0.63, 0.63, 0.63, 0.63, 0.63, 0.63, 0.63, 0.63, 0.63, 0.63, 0.63, 0.63, 0.63, 0.63, 0.63, 0.63, 0.63, 0.63, 0.63, 0.63, 0.5, 0.5, 0.38, 0.38, 0.38, 0.25, 0.38, 0.38, 0.25, 0.38, 0.38, 0.38, 0.25, 0.25, 0.13, 0.13, 0.13, 0.13, 0.13, 0.13, 0.13, 0.0, 0.0, 0.0, 0.0, 0.0, 0.0, 0.13, 0.13, 0.13, 0.13, 0.13, 0.13, 0.13, 0.25, 0.38, 0.5, 0.5, …	mobidb-lite	[[1, 30], [171, 202], [219, 243], [280, 442], [498, 688]]
156	XP_011805205.1	DDDDDDDDDDDDDDDDDDDDDDDDDDDDDDSSSSSSSSSSSSSSSSSSSSSSSSSSSSSSSSSSSSSSSSSSSSSSSSSSSSSSSSSSSSSSSSSSSSSSSSSSSSSSSSSSSSSSSSSSSSSSSSSSSSSSSSSSSSSSSSSSSSSSSSSSSSSSSSSSSSSSSSSSSSDDDDDDDDDDDDDDDDDDDDDDDDDDDDDDDDSSSSSSSSSSSSSSSSSSDDDDDDDDDDDDDDDDDDDDDDDSSSSSSSSSSSSSSSSSSSSSSSSSSSSSSSSSSSSSSDDDDDDDDDDDDDDDDDDDDDDDDDDDDDDDDDDDDDDDDDDDDDDDDDDDDDDDDDDDDDDDDDDDDDDDDDDDDDDDDDDDDDDDDDDDDDDDDDDDDDDDDDDDDDDDDDDDDDD…	8	[0.88, 0.75, 0.88, 0.88, 0.75, 0.75, 0.88, 0.75, 0.75, 0.63, 0.63, 0.63, 0.63, 0.63, 0.63, 0.63, 0.63, 0.63, 0.63, 0.63, 0.63, 0.63, 0.63, 0.63, 0.63, 0.63, 0.63, 0.63, 0.63, 0.63, 0.5, 0.5, 0.38, 0.38, 0.38, 0.25, 0.38, 0.38, 0.25, 0.38, 0.38, 0.38, 0.25, 0.25, 0.13, 0.13, 0.13, 0.13, 0.13, 0.13, 0.0, 0.0, 0.0, 0.0, 0.0, 0.0, 0.0, 0.13, 0.13, 0.13, 0.13, 0.13, 0.13, 0.13, 0.25, 0.38, 0.5, 0.5, 0…	mobidb-lite	[[1, 30], [171, 202], [221, 243], [282, 442], [498, 688]]
157	XP_026310975.1	DDDDDDDDDDDDDDDDDDDDDDDDDDDDDDSSSSSSSSSSSSSSSSSSSSSSSSSSSSSSSSSSSSSSSSSSSSSSSSSSSSSSSSSSSSSSSSSSSSSSSSSSSSSSSSSSSSSSSSSSSSSSSSSSSSSSSSSSSSSSSSSSSSSSSSSSSSSSSSSSSSSSSSSSSSSSSSSSDDDDDDDDDDDDDDDDDDDDDDSSSSSSSSSSSSSSSSSSSSSSSSSSSSSSSSSSSSSSSSSSSSSSSDDDDDDDDDDDDDDDDDDDDDDDDDDDDDDDDDDDDDDDDDDDDDDDDDDDDDDDDDDDDDDDDDDDDDDDDDDDDDDDDDDDDDDDDDDDDDDDDDDDDDDDDDDDDDDDDDDDDDDDDDDDDDDDDDDDDDDDDDDDDDDDDDDDDDDDDDS…	8	[0.88, 0.75, 0.88, 0.88, 0.75, 0.75, 0.88, 0.75, 0.75, 0.63, 0.63, 0.63, 0.63, 0.63, 0.63, 0.63, 0.63, 0.63, 0.63, 0.63, 0.63, 0.63, 0.63, 0.63, 0.63, 0.63, 0.63, 0.63, 0.63, 0.63, 0.5, 0.5, 0.38, 0.38, 0.38, 0.25, 0.38, 0.38, 0.25, 0.38, 0.38, 0.38, 0.25, 0.25, 0.13, 0.13, 0.13, 0.13, 0.13, 0.13, 0.0, 0.0, 0.0, 0.0, 0.0, 0.0, 0.0, 0.0, 0.13, 0.13, 0.25, 0.25, 0.13, 0.25, 0.25, 0.38, 0.5, 0.5, 0.…	mobidb-lite	[[1, 30], [177, 198], [246, 398], [454, 644]]
158	XP_030787406.1	DDDDDDDDDDDDDDDDDDDDDDDDDDDDDDSSSSSSSSSSSSSSSSSSSSSSSSSSSSSSSSSSSSSSSSSSSSSSSSSSSSSSSSSSSSSSSSSSSSSSSSSSSSSSSSSSSSSSSSSSSSSSSSSSSSSSSSSSSSSSSSSSSSSSSSSSSSSSSSSSSSSSSSSSSSDDDDDDDDDDDDDDDDDDDDDDDDDDDDDDDDSSSSSSSSSSSSSSSSDDDDDDDDDDDDDDDDDDDDDDDDDSSSSSSSSSSSSSSSSSSSSSSSSSSSSSSSSSSSSDDDDDDDDDDDDDDDDDDDDDDDDDDDDDDDDDDDDDDDDDDDDDDDDDDDDDDDDDDDDDDDDDDDDDDDDDDDDDDDDDDDDDDDDDDDDDDDDDDDDDDDDDDDDDDDDDDDDDDDD…	8	[0.88, 0.75, 0.88, 0.88, 0.75, 0.75, 0.88, 0.75, 0.75, 0.63, 0.63, 0.63, 0.63, 0.63, 0.63, 0.63, 0.63, 0.63, 0.63, 0.63, 0.63, 0.63, 0.63, 0.63, 0.63, 0.63, 0.63, 0.63, 0.63, 0.63, 0.5, 0.5, 0.38, 0.38, 0.38, 0.25, 0.38, 0.38, 0.25, 0.38, 0.38, 0.38, 0.25, 0.25, 0.13, 0.13, 0.13, 0.13, 0.13, 0.13, 0.13, 0.0, 0.0, 0.0, 0.0, 0.0, 0.0, 0.13, 0.13, 0.13, 0.13, 0.13, 0.13, 0.13, 0.25, 0.38, 0.5, 0.5, …	mobidb-lite	[[1, 30], [171, 202], [219, 243], [280, 442], [498, 688]]
159	XP_017738286.1	DDDDDDDDDDDDDDDDDDDDDDDDDDDDDDSSSSSSSSSSSSSSSSSSSSSSSSSSSSSSSSSSSSSSSSSSSSSSSSSSSSSSSSSSSSSSSSSSSSSSSSSSSSSSSSSSSSSSSSSSSSSSSSSSSSSSSSSSSSSSSSSSSSSSSSSSSSSSSSSSSSSSSSSSSSDDDDDDDDDDDDDDDDDDDDDDDDDDDDDDDDSSSSSSSSSSSSSSSSDDDDDDDDDDDDDDDDDDDDDDDDDSSSSSSSSSSSSSSSSSSSSSSSSSSSSSSSSSSSSDDDDDDDDDDDDDDDDDDDDDDDDDDDDDDDDDDDDDDDDDDDDDDDDDDDDDDDDDDDDDDDDDDDDDDDDDDDDDDDDDDDDDDDDDDDDDDDDDDDDDDDDDDDDDDDDDDDDDDDD…	8	[0.88, 0.75, 0.88, 0.88, 0.75, 0.75, 0.88, 0.75, 0.75, 0.63, 0.63, 0.63, 0.63, 0.63, 0.63, 0.63, 0.63, 0.63, 0.63, 0.63, 0.63, 0.63, 0.63, 0.63, 0.63, 0.63, 0.63, 0.63, 0.63, 0.63, 0.5, 0.5, 0.38, 0.38, 0.38, 0.25, 0.38, 0.38, 0.25, 0.38, 0.38, 0.38, 0.25, 0.25, 0.13, 0.13, 0.13, 0.13, 0.13, 0.13, 0.13, 0.0, 0.0, 0.0, 0.0, 0.0, 0.0, 0.13, 0.13, 0.13, 0.13, 0.13, 0.13, 0.13, 0.25, 0.38, 0.5, 0.5, …	mobidb-lite	[[1, 30], [171, 202], [219, 243], [280, 442], [498, 688]]
160	XP_004055454.1	DDDDDDDDDDDDDDDDDDDDDDDDDDDDDDSSSSSSSSSSSSSSSSSSSSSSSSSSSSSSSSSSSSSSSSSSSSSSSSSSSSSSSSSSSSSSSSSSSSSSSSSSSSSSSSSSSSSSSSSSSSSSSSSSSSSSSSSSSSSSSSSSSSSSSSSSSSSSSSSSSSSSSSSSSSDDDDDDDDDDDDDDDDDDDDDDDDDDDDDDDDSSSSSSSSSSSSSSSSDDDDDDDDDDDDDDDDDDDDDDDDDSSSSSSSSSSSSSSSSSSSSSSSSSSSSSSSSSSSSDDDDDDDDDDDDDDDDDDDDDDDDDDDDDDDDDDDDDDDDDDDDDDDDDDDDDDDDDDDDDDDDDDDDDDDDDDDDDDDDDDDDDDDDDDDDDDDDDDDDDDDDDDDDDDDDDDDDDDDD…	8	[0.88, 0.75, 0.88, 0.88, 0.75, 0.75, 0.88, 0.75, 0.75, 0.63, 0.63, 0.63, 0.63, 0.63, 0.63, 0.63, 0.63, 0.63, 0.63, 0.63, 0.63, 0.63, 0.63, 0.63, 0.63, 0.63, 0.63, 0.63, 0.63, 0.63, 0.5, 0.5, 0.38, 0.38, 0.38, 0.25, 0.38, 0.38, 0.25, 0.38, 0.38, 0.38, 0.25, 0.25, 0.13, 0.13, 0.13, 0.13, 0.13, 0.13, 0.0, 0.0, 0.0, 0.0, 0.0, 0.0, 0.0, 0.13, 0.13, 0.13, 0.13, 0.13, 0.13, 0.13, 0.25, 0.38, 0.5, 0.5, 0…	mobidb-lite	[[1, 30], [171, 202], [219, 243], [280, 442], [498, 688]]
161	NP_067062.1	DDDDDDDDDDDDDDDDDDDDDDDDDDDDDDSSSSSSSSSSSSSSSSSSSSSSSSSSSSSSSSSSSSSSSSSSSSSSSSSSSSSSSSSSSSSSSSSSSSSSSSSSSSSSSSSSSSSSSSSSSSSSSSSSSSSSSSSSSSSSSSSSSSSSSSSSSSSSSSSSSSSSSSSSSSDDDDDDDDDDDDDDDDDDDDDDDDDDDDDDDDSSSSSSSSSSSSSSSSDDDDDDDDDDDDDDDDDDDDDDDDDSSSSSSSSSSSSSSSSSSSSSSSSSSSSSSSSSSSSDDDDDDDDDDDDDDDDDDDDDDDDDDDDDDDDDDDDDDDDDDDDDDDDDDDDDDDDDDDDDDDDDDDDDDDDDDDDDDDDDDDDDDDDDDDDDDDDDDDDDDDDDDDDDDDDDDDDDDDD…	8	[0.88, 0.75, 0.88, 0.88, 0.75, 0.75, 0.88, 0.75, 0.75, 0.63, 0.63, 0.63, 0.63, 0.63, 0.63, 0.63, 0.63, 0.63, 0.63, 0.63, 0.63, 0.63, 0.63, 0.63, 0.63, 0.63, 0.63, 0.63, 0.63, 0.63, 0.5, 0.5, 0.38, 0.38, 0.38, 0.25, 0.38, 0.38, 0.25, 0.38, 0.38, 0.38, 0.25, 0.25, 0.13, 0.13, 0.13, 0.13, 0.13, 0.13, 0.0, 0.0, 0.0, 0.0, 0.0, 0.0, 0.0, 0.13, 0.13, 0.13, 0.13, 0.13, 0.13, 0.13, 0.25, 0.38, 0.5, 0.5, 0…	mobidb-lite	[[1, 30], [171, 202], [219, 243], [280, 442], [498, 688]]
162	XP_001149216.1	DDDDDDDDDDDDDDDDDDDDDDDDDDDDDDSSSSSSSSSSSSSSSSSSSSSSSSSSSSSSSSSSSSSSSSSSSSSSSSSSSSSSSSSSSSSSSSSSSSSSSSSSSSSSSSSSSSSSSSSSSSSSSSSSSSSSSSSSSSSSSSSSSSSSSSSSSSSSSSSSSSSSSSSSSSDDDDDDDDDDDDDDDDDDDDDDDDDDDDDDDDSSSSSSSSSSSSSSSSDDDDDDDDDDDDDDDDDDDDDDDDDSSSSSSSSSSSSSSSSSSSSSSSSSSSSSSSSSSSSDDDDDDDDDDDDDDDDDDDDDDDDDDDDDDDDDDDDDDDDDDDDDDDDDDDDDDDDDDDDDDDDDDDDDDDDDDDDDDDDDDDDDDDDDDDDDDDDDDDDDDDDDDDDDDDDDDDDDDDD…	8	[0.88, 0.75, 0.88, 0.88, 0.75, 0.75, 0.88, 0.75, 0.75, 0.63, 0.63, 0.63, 0.63, 0.63, 0.63, 0.63, 0.63, 0.63, 0.63, 0.63, 0.63, 0.63, 0.63, 0.63, 0.63, 0.63, 0.63, 0.63, 0.63, 0.63, 0.5, 0.5, 0.38, 0.38, 0.38, 0.25, 0.38, 0.38, 0.25, 0.38, 0.38, 0.38, 0.25, 0.25, 0.13, 0.13, 0.13, 0.13, 0.13, 0.13, 0.0, 0.0, 0.0, 0.0, 0.0, 0.0, 0.0, 0.13, 0.13, 0.13, 0.13, 0.13, 0.13, 0.13, 0.25, 0.38, 0.5, 0.5, 0…	mobidb-lite	[[1, 30], [171, 202], [219, 243], [280, 442], [498, 688]]
163	XP_003824181.1	DDDDDDDDDDDDDDDDDDDDDDDDDDDDDDSSSSSSSSSSSSSSSSSSSSSSSSSSSSSSSSSSSSSSSSSSSSSSSSSSSSSSSSSSSSSSSSSSSSSSSSSSSSSSSSSSSSSSSSSSSSSSSSSSSSSSSSSSSSSSSSSSSSSSSSSSSSSSSSSSSSSSSSSSSSDDDDDDDDDDDDDDDDDDDDDDDDDDDDDDDDSSSSSSSSSSSSSSSSDDDDDDDDDDDDDDDDDDDDDDDDDSSSSSSSSSSSSSSSSSSSSSSSSSSSSSSSSSSSSDDDDDDDDDDDDDDDDDDDDDDDDDDDDDDDDDDDDDDDDDDDDDDDDDDDDDDDDDDDDDDDDDDDDDDDDDDDDDDDDDDDDDDDDDDDDDDDDDDDDDDDDDDDDDDDDDDDDDDDD…	8	[0.88, 0.75, 0.88, 0.88, 0.75, 0.75, 0.88, 0.75, 0.75, 0.63, 0.63, 0.63, 0.63, 0.63, 0.63, 0.63, 0.63, 0.63, 0.63, 0.63, 0.63, 0.63, 0.63, 0.63, 0.63, 0.63, 0.63, 0.63, 0.63, 0.63, 0.5, 0.5, 0.38, 0.38, 0.38, 0.25, 0.38, 0.38, 0.25, 0.38, 0.38, 0.38, 0.25, 0.25, 0.13, 0.13, 0.13, 0.13, 0.13, 0.13, 0.0, 0.0, 0.0, 0.0, 0.0, 0.0, 0.0, 0.13, 0.13, 0.13, 0.13, 0.13, 0.13, 0.13, 0.25, 0.38, 0.5, 0.5, 0…	mobidb-lite	[[1, 30], [171, 202], [219, 243], [280, 442], [498, 688]]
164	XP_024087388.1	DDDDDDDDDDDDDDDDDDDDDDDDDDDDDDSSSSSSSSSSSSSSSSSSSSSSSSSSSSSSSSSSSSSSSSSSSSSSSSSSSSSSSSSSSSSSSSSSSSSSSSSSSSSSSSSSSSSSSSSSSSSSSSSSSSSSSSSSSSSSSSSSSSSSSSSSSSSSSSSSSSSSSSSSSSDDDDDDDDDDDDDDDDDDDDDDDDDDDDDDDDSSSSSSSSSSSSSSSSDDDDDDDDDDDDDDDDDDDDDDDDDSSSSSSSSSSSSSSSSSSSSSSSSSSSSSSSSSSSSDDDDDDDDDDDDDDDDDDDDDDDDDDDDDDDDDDDDDDDDDDDDDDDDDDDDDDDDDDDDDDDDDDDDDDDDDDDDDDDDDDDDDDDDDDDDDDDDDDDDDDDDDDDDDDDDDDDDDDDD…	8	[0.88, 0.75, 0.88, 0.88, 0.75, 0.75, 0.88, 0.75, 0.75, 0.63, 0.63, 0.63, 0.63, 0.63, 0.63, 0.63, 0.63, 0.63, 0.63, 0.63, 0.63, 0.63, 0.63, 0.63, 0.63, 0.63, 0.63, 0.63, 0.63, 0.63, 0.5, 0.5, 0.38, 0.38, 0.38, 0.25, 0.38, 0.38, 0.25, 0.38, 0.38, 0.38, 0.25, 0.25, 0.13, 0.13, 0.13, 0.13, 0.13, 0.13, 0.13, 0.0, 0.0, 0.0, 0.0, 0.0, 0.0, 0.13, 0.13, 0.13, 0.13, 0.13, 0.13, 0.13, 0.25, 0.38, 0.5, 0.5, …	mobidb-lite	[[1, 30], [171, 202], [219, 243], [280, 442], [498, 688]]
165	XP_031990689.1	DDDDDDDDDDDDDDDDDDDDDDDDDDDDDDSSSSSSSSSSSSSSSSSSSSSSSSSSSSSSSSSSSSSSSSSSSSSSSSSSSSSSSSSSSSSSSSSSSSSSSSSSSSSSSSSSSSSSSSSSSSSSSSSSSSSSSSSSSSSSSSSSSSSSSSSSSSSSSSSSSSSSSSSSSSDDDDDDDDDDDDDDDDDDDDDDDDDDDDDDDDSSSSSSSSSSSSSSSSDDDDDDDDDDDDDDDDDDDDDDDDDSSSSSSSSSSSSSSSSSSSSSSSSSSSSSSSSSSSSDDDDDDDDDDDDDDDDDDDDDDDDDDDDDDDDDDDDDDDDDDDDDDDDDDDDDDDDDDDDDDDDDDDDDDDDDDDDDDDDDDDDDDDDDDDDDDDDDDDDDDDDDDDDDDDDDDDDDDDD…	8	[0.88, 0.75, 0.88, 0.88, 0.75, 0.75, 0.88, 0.75, 0.75, 0.63, 0.63, 0.63, 0.63, 0.63, 0.63, 0.63, 0.63, 0.63, 0.63, 0.63, 0.63, 0.63, 0.63, 0.63, 0.63, 0.63, 0.63, 0.63, 0.63, 0.63, 0.5, 0.5, 0.38, 0.38, 0.38, 0.25, 0.38, 0.38, 0.25, 0.38, 0.38, 0.38, 0.25, 0.25, 0.13, 0.13, 0.13, 0.13, 0.13, 0.13, 0.0, 0.0, 0.0, 0.0, 0.0, 0.0, 0.0, 0.13, 0.13, 0.13, 0.13, 0.13, 0.13, 0.13, 0.25, 0.38, 0.5, 0.5, 0…	mobidb-lite	[[1, 30], [171, 202], [219, 243], [280, 442], [498, 688]]
166	XP_003263718.1	DDDDDDDDDDDDDDDDDDDDDDDDDDDDDDSSSSSSSSSSSSSSSSSSSSSSSSSSSSSSSSSSSSSSSSSSSSSSSSSSSSSSSSSSSSSSSSSSSSSSSSSSSSSSSSSSSSSSSSSSSSSSSSSSSSSSSSSSSSSSSSSSSSSSSSSSSSSSSSSSSSSSSSSSSSDDDDDDDDDDDDDDDDDDDDDDDDDDDDDDDDSSSSSSSSSSSSSSSSDDDDDDDDDDDDDDDDDDDDDDDDDSSSSSSSSSSSSSSSSSSSSSSSSSSSSSSSSSSSSDDDDDDDDDDDDDDDDDDDDDDDDDDDDDDDDDDDDDDDDDDDDDDDDDDDDDDDDDDDDDDDDDDDDDDDDDDDDDDDDDDDDDDDDDDDDDDDDDDDDDDDDDDDDDDDDDDDDDDDD…	8	[0.88, 0.75, 0.88, 0.88, 0.75, 0.75, 0.88, 0.75, 0.75, 0.63, 0.63, 0.63, 0.63, 0.63, 0.63, 0.63, 0.63, 0.63, 0.63, 0.63, 0.63, 0.63, 0.63, 0.63, 0.63, 0.63, 0.63, 0.63, 0.63, 0.63, 0.5, 0.5, 0.38, 0.38, 0.38, 0.25, 0.38, 0.38, 0.25, 0.38, 0.38, 0.38, 0.25, 0.25, 0.13, 0.13, 0.13, 0.13, 0.13, 0.13, 0.0, 0.0, 0.0, 0.0, 0.0, 0.0, 0.0, 0.13, 0.13, 0.13, 0.13, 0.13, 0.13, 0.13, 0.25, 0.38, 0.5, 0.5, 0…	mobidb-lite	[[1, 30], [171, 202], [219, 243], [280, 442], [498, 688]]
167	XP_012293595.1	DDDDDDDDDDDDDDDDDDDDDDDDDDDDDDSSSSSSSSSSSSSSSSSSSSSSSSSSSSSSSSSSSSSSSSSSSSSSSSSSSSSSSSSSSSSSSSSSSSSSSSSSSSSSSSSSSSSSSSSSSSSSSSSSSSSSSSSSSSSSSSSSSSSSSSSSSSSSSSSSSSSSSSSSSSDDDDDDDDDDDDDDDDDDDDDDDDDDDDDDDDSSSSSSSSSSSSSSSSDDDDDDDDDDDDDDDDDDDDDDDDDSSSSSSSSSSSSSSSSSSSSSSSSSSSSSSSSSSSSDDDDDDDDDDDDDDDDDDDDDDDDDDDDDDDDDDDDDDDDDDDDDDDDDDDDDDDDDDDDDDDDDDDDDDDDDDDDDDDDDDDDDDDDDDDDDDDDDDDDDDDDDDDDDDDDDDDDDDDD…	8	[0.88, 0.75, 0.88, 0.88, 0.75, 0.75, 0.88, 0.75, 0.75, 0.63, 0.63, 0.63, 0.63, 0.63, 0.63, 0.63, 0.63, 0.63, 0.63, 0.63, 0.63, 0.63, 0.63, 0.63, 0.63, 0.63, 0.63, 0.63, 0.63, 0.63, 0.5, 0.5, 0.38, 0.38, 0.38, 0.25, 0.38, 0.38, 0.38, 0.38, 0.38, 0.38, 0.25, 0.25, 0.13, 0.13, 0.13, 0.13, 0.13, 0.13, 0.13, 0.0, 0.0, 0.0, 0.0, 0.0, 0.13, 0.13, 0.13, 0.13, 0.13, 0.13, 0.13, 0.25, 0.25, 0.63, 0.63, 0.6…	mobidb-lite	[[1, 30], [171, 202], [219, 243], [280, 442], [498, 688]]
168	XP_002754129.1	DDDDDDDDDDDDDDDDDDDDDDDDDDDDDDSSSSSSSSSSSSSSSSSSSSSSSSSSSSSSSSSSSSSSSSSSSSSSSSSSSSSSSSSSSSSSSSSSSSSSSSSSSSSSSSSSSSSSSSSSSSSSSSSSSSSSSSSSSSSSSSSSSSSSSSSSSSSSSSSSSSSSSSSSSSDDDDDDDDDDDDDDDDDDDDDDDDDDDDDDDDSSSSSSSSSSSSSSSSDDDDDDDDDDDDDDDDDDDDDDDDDSSSSSSSSSSSSSSSSSSSSSSSSSSSSSSSSSSSSDDDDDDDDDDDDDDDDDDDDDDDDDDDDDDDDDDDDDDDDDDDDDDDDDDDDDDDDDDDDDDDDDDDDDDDDDDDDDDDDDDDDDDDDDDDDDDDDDDDDDDDDDDDDDDDDDDDDDDDD…	8	[0.88, 0.75, 0.88, 0.88, 0.75, 0.75, 0.88, 0.75, 0.75, 0.63, 0.63, 0.63, 0.63, 0.63, 0.63, 0.63, 0.63, 0.63, 0.63, 0.63, 0.63, 0.63, 0.63, 0.63, 0.63, 0.63, 0.63, 0.63, 0.63, 0.63, 0.5, 0.5, 0.38, 0.38, 0.38, 0.25, 0.38, 0.38, 0.25, 0.38, 0.38, 0.38, 0.25, 0.25, 0.13, 0.13, 0.13, 0.13, 0.13, 0.13, 0.13, 0.0, 0.0, 0.0, 0.0, 0.0, 0.0, 0.13, 0.13, 0.13, 0.13, 0.13, 0.13, 0.13, 0.25, 0.38, 0.5, 0.5, …	mobidb-lite	[[1, 30], [171, 202], [219, 243], [280, 442], [498, 688]]
169	XP_017384006.1	SSSSSSSSSSSSSSSSSSSSSSSSSSSSSSSSSSSSSSSSSSSSSSSSSSSSSSSSSSSSSSSSSSSSSSSSSSSSSSSSSSSSSSSSSSSSSSSSSSSSSSSSSSSSSSSSSSSSSSSSSSSDDDDDDDDDDDDDDDDDDDDDDDDDDDDDDDDSSSSSSSSSSSSSSSSSSDDDDDDDDDDDDDDDDDDDDDDDSSSSSSSSSSSSSSSSSSSSSSSSSSSSSSSSSSSSSSDDDDDDDDDDDDDDDDDDDDDDDDDDDDDDDDDDDDDDDDDDDDDDDDDDDDDDDDDDDDDDDDDDDDDDDDDDDDDDDDDDDDDDDDDDDDDDDDDDDDDDDDDDDDDDDDDDDDDDDDDDDDDDDDDDDDDDDDDDDDDDDDDDDDDDDDDDDDDDDDDDDDD…	8	[0.63, 0.75, 0.63, 0.63, 0.38, 0.38, 0.25, 0.25, 0.25, 0.25, 0.25, 0.13, 0.13, 0.13, 0.0, 0.0, 0.0, 0.0, 0.0, 0.0, 0.0, 0.0, 0.13, 0.13, 0.13, 0.13, 0.13, 0.5, 0.63, 0.63, 0.63, 0.63, 0.75, 0.75, 0.75, 0.75, 0.75, 0.75, 0.75, 0.75, 0.75, 0.63, 0.63, 0.38, 0.25, 0.25, 0.38, 0.25, 0.25, 0.25, 0.25, 0.0, 0.0, 0.0, 0.0, 0.0, 0.0, 0.0, 0.0, 0.0, 0.0, 0.0, 0.0, 0.0, 0.0, 0.0, 0.0, 0.0, 0.0, 0.0, 0.0, 0…	mobidb-lite	[[124, 155], [174, 196], [235, 406], [450, 568]]
170	XP_032102033.1	DDDDDDDDDDDDDDDDDDDDDDDDDDDDDDSSSSSSSSSSSSSSSSSSSSSSSSSSSSSSSSSSSSSSSSSSSSSSSSSSSSSSSSSSSSSSSSSSSSSSSSSSSSSSSSSSSSSSSSSSSSSSSSSSSSSSSSSSSSSSSSSSSSSSSSSSSSSSSSSSSSSSSSSSSSSDDDDDDDDDDDDDDDDDDDDDDDDDDDDDDDSSSSSSSSSSSSSSSSSSDDDDDDDDDDDDDDDDDDDDDSSSSSSSSSSSSSSSSSSSSSSSSSSSSSSSSSDDDDDDDDDDDDDDDDDDDDDDDDDDDDDDDDDDDDDDDDDDDDDDDDDDDDDDDDDDDDDDDDDDDDDDDDDDDDDDDDDDDDDDDDDDDDDDDDDDDDDDDDDDDDDDDDDDDDDDDDDDDDD…	8	[0.88, 0.75, 0.88, 0.88, 0.75, 0.75, 0.88, 0.75, 0.75, 0.63, 0.63, 0.63, 0.63, 0.63, 0.63, 0.63, 0.63, 0.63, 0.63, 0.63, 0.63, 0.63, 0.63, 0.63, 0.63, 0.63, 0.63, 0.63, 0.63, 0.63, 0.5, 0.5, 0.38, 0.38, 0.38, 0.25, 0.38, 0.38, 0.38, 0.38, 0.38, 0.38, 0.25, 0.25, 0.13, 0.13, 0.13, 0.13, 0.13, 0.13, 0.13, 0.0, 0.0, 0.0, 0.0, 0.0, 0.13, 0.13, 0.13, 0.13, 0.13, 0.13, 0.13, 0.25, 0.25, 0.63, 0.63, 0.6…	mobidb-lite	[[1, 30], [172, 202], [221, 241], [275, 427], [483, 673]]
171	XP_010333688.1	DDDDDDDDDDDDDDDDDDDDDDDDDDDDDDSSSSSSSSSSSSSSSSSSSSSSSSSSSSSSSSSSSSSSSSSSSSSSSSSSSSSSSSSSSSSSSSSSSSSSSSSSSSSSSSSSSSSSSSSSSSSSSSSSSSSSSSSSSSSSSSSSSSSSSSSSDDDDDDDDDDDDDDDDDDDDDDDDDDDDDDDDSSSSSSSSSSSSSSSSSSDDDDDDDDDDDDDDDDDDDDDDDSSSSSSSSSSSSSSSSSSSSSSSSSSSSSSSSSSSSDDDDDDDDDDDDDDDDDDDDDDDDDDDDDDDDDDDDDDDDDDDDDDDDDDDDDDDDDDDDDDDDDDDDDDDDDDDDDDDDDDDDDDDDDDDDDDDDDDDDDDDDDDDDDDDDDDDDDDDDDDDDDDDDDDDDDDDDDD…	8	[0.88, 0.75, 0.88, 0.88, 0.75, 0.75, 0.88, 0.75, 0.75, 0.63, 0.63, 0.63, 0.63, 0.63, 0.63, 0.63, 0.63, 0.63, 0.63, 0.63, 0.63, 0.63, 0.63, 0.63, 0.63, 0.63, 0.63, 0.63, 0.63, 0.63, 0.5, 0.5, 0.38, 0.38, 0.38, 0.25, 0.38, 0.38, 0.25, 0.38, 0.38, 0.38, 0.25, 0.25, 0.13, 0.13, 0.13, 0.13, 0.13, 0.13, 0.0, 0.0, 0.0, 0.0, 0.0, 0.0, 0.0, 0.0, 0.0, 0.13, 0.25, 0.13, 0.13, 0.25, 0.25, 0.63, 0.63, 0.63, 0…	mobidb-lite	[[1, 30], [153, 184], [203, 225], [262, 424], [509, 606]]
172	XP_008067779.1	DDDDDDDDDDDDDDDDDDDDDDDDDDDDDDSSSSSSSSSSSSSSSSSSSSSSSSSSSSSSSSSSSSSSSSSSSSSSSSSSSSSSSSSSSSSSSSSSSSSSSSSSSSSSSSSSSSSSSSSSSSSSSSSSSSSSSSSSSSSSSSSSSSSSSSSSSSSSSSSSSSSSSSSSSSDDDDDDDDDDDDDDDDDDDDDDDDDDDDDDDDSSSSSSSSSSSSSSSSDDDDDDDDDDDDDDDDDDDDDDDDDSSSSSSSSSSSSSSSSSSSSSSSSSSSSSSSSSSSSDDDDDDDDDDDDDDDDDDDDDDDDDDDDDDDDDDDDDDDDDDDDDDDDDDDDDDDDDDDDDDDDDDDDDDDDDDDDDDDDDDDDDDDDDDDDDDDDDDDDDDDDDDDDDDDDDDDDDDDD…	8	[0.88, 0.75, 0.88, 0.88, 0.75, 0.75, 0.88, 0.75, 0.75, 0.63, 0.63, 0.63, 0.63, 0.63, 0.63, 0.63, 0.63, 0.63, 0.63, 0.63, 0.63, 0.63, 0.63, 0.63, 0.63, 0.63, 0.63, 0.63, 0.63, 0.63, 0.5, 0.5, 0.38, 0.38, 0.38, 0.25, 0.38, 0.38, 0.25, 0.38, 0.38, 0.38, 0.25, 0.25, 0.13, 0.13, 0.13, 0.13, 0.13, 0.13, 0.0, 0.0, 0.0, 0.0, 0.0, 0.0, 0.0, 0.13, 0.13, 0.13, 0.13, 0.13, 0.13, 0.13, 0.25, 0.38, 0.5, 0.5, 0…	mobidb-lite	[[1, 30], [171, 202], [219, 243], [280, 442], [498, 688]]
173	XP_012596638.1	SSSSSSSSSSSSSSSSSSSSSSSSSSSSSSSSSSSSSSSSSSSSSSSSSSSSSSSSSSSSSSSSSSSSSSSSSSSSSSSSSSSSSSSSSSSSSSSSSSSSSSSSSSSSSSSSSSSSSSSSSSSSSSSSSSSSSSSSSSSSSSSSSSSSSSSSSSSSSSSSSSSSSSSSSSSSSSSSSSSSSSSSSSSSSDDDDDDDDDDDDDDDDDDDDDDDDDDDDDDDDSSSSSSSSSSSSSSSSDDDDDDDDDDDDDDDDDDDDDDDDDSSSSSSSSSSSSSSSSSSSSSSSSSSSSSSSSSSSSSSDDDDDDDDDDDDDDDDDDDDDDDDDDDDDDDDDDDDDDDDDDDDDDDDDDDDDDDDDDDDDDDDDDDDDDDDDDDDDDDDDDDDDDDDDDDDDDDDDDD…	8	[0.88, 0.75, 0.63, 0.63, 0.63, 0.63, 0.75, 0.13, 0.0, 0.0, 0.0, 0.0, 0.0, 0.0, 0.0, 0.0, 0.0, 0.0, 0.0, 0.0, 0.13, 0.25, 0.25, 0.25, 0.25, 0.25, 0.38, 0.38, 0.38, 0.38, 0.38, 0.38, 0.5, 0.5, 0.5, 0.38, 0.5, 0.5, 0.5, 0.38, 0.38, 0.5, 0.38, 0.5, 0.5, 0.5, 0.5, 0.5, 0.5, 0.5, 0.5, 0.38, 0.38, 0.38, 0.25, 0.38, 0.38, 0.25, 0.38, 0.38, 0.38, 0.25, 0.25, 0.13, 0.13, 0.13, 0.13, 0.13, 0.0, 0.0, 0.0, 0.…	mobidb-lite	[[190, 221], [238, 262], [301, 461], [517, 707]]
174	XP_012511635.1	DDDDDDDDDDDDDDDDDDDDDDDDDDDDDDSSSSSSSSSSSSSSSSSSSSSSSSSSSSSSSSSSSSSSSSSSSSSSSSSSSSSSSSSSSSSSSSSSSSSSSSSSSSSSSSSSSSSSSSSSSSSSSSSSSSSSSSSSSSSSSSSSSSSSSSSSSSSSSSSSSSSSSSSSSSSDDDDDDDDDDDDDDDDDDDDDDDDDDDDDDDSSSSSSSSSSSSSSSSDDDDDDDDDDDDDDDDDDDDDDDDDSSSSSSSSSSSSSSSSSSSSSSSSSSSSSSSSSSSSDDDDDDDDDDDDDDDDDDDDDDDDDDDDDDDDDDDDDDDDDDDDDDDDDDDDDDDDDDDDDDDDDDDDDDDDDDDDDDDDDDDDDDDDDDDDDDDDDDDDDDDDDDDDDDDDDDDDDDDD…	8	[0.88, 0.75, 0.88, 0.88, 0.75, 0.75, 0.88, 0.75, 0.75, 0.63, 0.63, 0.63, 0.63, 0.63, 0.63, 0.63, 0.63, 0.63, 0.63, 0.63, 0.63, 0.63, 0.63, 0.63, 0.63, 0.63, 0.63, 0.63, 0.63, 0.63, 0.5, 0.5, 0.38, 0.38, 0.38, 0.25, 0.38, 0.38, 0.25, 0.38, 0.38, 0.38, 0.25, 0.25, 0.13, 0.13, 0.13, 0.13, 0.13, 0.13, 0.0, 0.0, 0.0, 0.0, 0.0, 0.0, 0.0, 0.13, 0.13, 0.13, 0.13, 0.13, 0.13, 0.13, 0.25, 0.38, 0.5, 0.5, 0…	mobidb-lite	[[1, 30], [172, 202], [219, 243], [280, 442], [498, 688]]
175	XP_023363409.1	DDDDDDDDDDDDDDDDDDDDDDSSSSSSSSSSSSSSSSSSSSSSSSSSSSSSSSSSSSSSSSSSSSSSSSSSSSSSSSSSSSSSSSSSSSSSSSSSSSSSSSSSSSSSSSSSDDDDDDDDDDDDDDDDDDDDDDDDDDDDDDDDDSSSSSSSSSSSSSSSSDDDDDDDDDDDDDDDDDDDDDDDDDSSSSSSSSSSSSSSSSSSSSSSSSSSSSSSSSSSSDDDDDDDDDDDDDDDDDDDDDDDDDDDDDDDDDDDDDDDDDDDDDDDDDDDDDDDDDDDDDDDDDDDDDDDDDDDDDDDDDDDDDDDDDDDDDDDDDDDDDDDDDDDDDDDDDDDDDDDDDDDDDDDDDDDDDDDDDDDDDDDDDDDDDDDDDDDDDDDDDDDDSSSSSSSSSSSSSS…	8	[0.63, 0.88, 0.75, 0.63, 0.63, 0.75, 0.75, 0.75, 0.63, 0.63, 0.75, 0.75, 0.75, 0.75, 0.75, 0.75, 0.75, 0.75, 0.75, 0.63, 0.63, 0.63, 0.5, 0.38, 0.38, 0.5, 0.25, 0.13, 0.13, 0.13, 0.0, 0.0, 0.0, 0.0, 0.0, 0.0, 0.0, 0.0, 0.0, 0.0, 0.0, 0.0, 0.0, 0.0, 0.0, 0.0, 0.0, 0.0, 0.0, 0.0, 0.0, 0.0, 0.0, 0.0, 0.0, 0.0, 0.0, 0.0, 0.0, 0.0, 0.13, 0.13, 0.13, 0.13, 0.13, 0.0, 0.0, 0.0, 0.0, 0.0, 0.0, 0.0, 0.0, …	mobidb-lite	[[1, 22], [113, 145], [162, 186], [222, 385], [441, 631]]
176	XP_006184571.1	DDDDDDDDDDDDDDDDDDDDDDDDDDDDDDSSSSSSSSSSSSSSSSSSSSSSSSSSSSSSSSSSSSSSSSSSSSSSSSSSSSSSSSSSSSSSSSSSSSSSSSSSSSSSSSSSSSSSSSSSSSSSSSSSSSSSSSSSSSSSSSSSSSSSSSSSSSSSSSSSSSSSSSSSSSSDDDDDDDDDDDDDDDDDDDDDDDDDDDDDDDSSSSSSSSSSSSSSSSDDDDDDDDDDDDDDDDDDDDDDDDDSSSSSSSSSSSSSSSSSSSSSSSSSSSSSSSSSSSSDDDDDDDDDDDDDDDDDDDDDDDDDDDDDDDDDDDDDDDDDDDDDDDDDDDDDDDDDDDDDDDDDDDDDDDDDDDDDDDDDDDDDDDDDDDDDDDDDDDDDDDDDDDDDDDDDDDDDDDD…	8	[0.88, 0.75, 0.88, 0.88, 0.75, 0.75, 0.88, 0.75, 0.75, 0.63, 0.63, 0.63, 0.63, 0.63, 0.63, 0.63, 0.63, 0.63, 0.63, 0.63, 0.63, 0.63, 0.63, 0.63, 0.63, 0.63, 0.63, 0.63, 0.63, 0.63, 0.5, 0.5, 0.38, 0.38, 0.38, 0.25, 0.38, 0.38, 0.38, 0.38, 0.38, 0.38, 0.25, 0.25, 0.13, 0.13, 0.13, 0.13, 0.13, 0.13, 0.13, 0.0, 0.0, 0.0, 0.0, 0.0, 0.13, 0.13, 0.13, 0.13, 0.13, 0.13, 0.13, 0.25, 0.25, 0.63, 0.63, 0.6…	mobidb-lite	[[1, 30], [172, 202], [219, 243], [280, 442], [498, 688]]
177	XP_022278166.1	SSSSSSSSSSSSSSSSSSSSSSSSSSSSSSSSSSSSSSSSSSSSSSSSSSSSSSSSSSSSSSSSSSSSSSSSSSSSSSSSSSSSSSSSSSSSSSSSSSSSSSSSSSSSSSSSSSSSSSSSSSSSSSSSSSSSSSSSSSSSSSSSSSSSSSSSSSSSSSSSSSSSSSSSSSSSSSSSSSSSSSSSSSSSSDDDDDDDDDDDDDDDDDDDDDDDDDDDDDDDDDSSSSSSSSSSSSSSSDDDDDDDDDDDDDDDDDDDDDDDDDDDDDDDDDDDDDDDDDDDDDDDDDDDDDDDDDDDDDDDDDDDDDDDDDDDDDDDDDDDDDDDDDDDDDDDDDDDDDDDDDDDDDDDDDDDDDDDDDDDDDDDDDDDDDDDDDDDDDDDDDDDDDDDDDDDDDDDDDD…	8	[0.88, 0.75, 0.63, 0.63, 0.63, 0.63, 0.75, 0.13, 0.0, 0.0, 0.0, 0.0, 0.0, 0.0, 0.0, 0.0, 0.0, 0.0, 0.0, 0.13, 0.13, 0.25, 0.25, 0.25, 0.25, 0.38, 0.38, 0.38, 0.38, 0.38, 0.38, 0.38, 0.5, 0.5, 0.5, 0.38, 0.5, 0.5, 0.5, 0.38, 0.38, 0.5, 0.38, 0.5, 0.5, 0.5, 0.5, 0.5, 0.5, 0.5, 0.5, 0.38, 0.38, 0.38, 0.25, 0.38, 0.38, 0.38, 0.38, 0.38, 0.38, 0.25, 0.25, 0.13, 0.13, 0.13, 0.13, 0.13, 0.13, 0.0, 0.0, …	mobidb-lite	[[190, 222], [238, 421], [477, 667]]
178	XP_025298155.1	SSSSSSSSSSSSSSSSSSSSSSSSSSSSSSSSSSSSSSSSSSSSSSSSSSSSSSSSSSSSSSSSSSSSSSSSSSSSSSSSSSSSSSSSSSSSSSSSSSSSSSSSSSSSSSSSSSSSSSSSSSSSSSSSSSSSSSSSSSSSSSSSSSSSSSSSSSSSSSSSSSSSSSSSSSSSSSSSSSSSSSSSSSSSSDDDDDDDDDDDDDDDDDDDDDDDDDDDDDDDDSSSSSSSSSSSSSSSSDDDDDDDDDDDDDDDDDDDDDDDDDSSSSSSSSSSSSSSSSSSSSSSSSSSSSSSSSSSSSDDDDDDDDDDDDDDDDDDDDDDDDDDDDDDDDDDDDDDDDDDDDDDDDDDDDDDDDDDDDDDDDDDDDDDDDDDDDDDDDDDDDDDDDDDDDDDDDDDDDD…	8	[0.88, 0.75, 0.63, 0.63, 0.63, 0.63, 0.75, 0.13, 0.0, 0.0, 0.0, 0.0, 0.0, 0.0, 0.0, 0.0, 0.0, 0.0, 0.0, 0.13, 0.13, 0.25, 0.25, 0.25, 0.25, 0.38, 0.38, 0.38, 0.38, 0.38, 0.38, 0.38, 0.5, 0.5, 0.5, 0.38, 0.5, 0.5, 0.5, 0.38, 0.38, 0.5, 0.38, 0.5, 0.5, 0.5, 0.5, 0.5, 0.5, 0.5, 0.5, 0.38, 0.38, 0.38, 0.25, 0.38, 0.38, 0.38, 0.38, 0.38, 0.38, 0.25, 0.25, 0.13, 0.13, 0.13, 0.13, 0.13, 0.13, 0.0, 0.0, …	mobidb-lite	[[190, 221], [238, 262], [299, 461], [517, 707]]
179	XP_025864322.1	DDDDDDDDDDDDDDDDDDDDDDDDDDDDDDSSSSSSSSSSSSSSSSSSSSSSSSSSSSSSSSSSSSSSSSSSSSSSSSSSSSSSSSSSSSSSSSSSSSSSSSSSSSSSSSSSSSSSSSSSSSSSSSSSSSSSSSSSSSSSSSSSSSSSSSSSSSSSSSSSSSSSSSSSSSDDDDDDDDDDDDDDDDDDDDDDDDDDDDDDDDSSSSSSSSSSSSSSSSDDDDDDDDDDDDDDDDDDDDDDDDDSSSSSSSSSSSSSSSSSSSSSSSSSSSSSSSSSSSSDDDDDDDDDDDDDDDDDDDDDDDDDDDDDDDDDDDDDDDDDDDDDDDDDDDDDDDDDDDDDDDDDDDDDDDDDDDDDDDDDDDDDDDDDDDDDDDDDDDDDDDDDDDDDDDDDDDDDDDD…	8	[0.88, 0.75, 0.88, 0.88, 0.75, 0.75, 0.88, 0.75, 0.75, 0.63, 0.63, 0.63, 0.63, 0.63, 0.63, 0.63, 0.63, 0.63, 0.63, 0.63, 0.63, 0.63, 0.63, 0.63, 0.63, 0.63, 0.63, 0.63, 0.63, 0.63, 0.5, 0.5, 0.38, 0.38, 0.38, 0.25, 0.38, 0.38, 0.25, 0.38, 0.38, 0.38, 0.25, 0.25, 0.13, 0.13, 0.13, 0.13, 0.13, 0.13, 0.13, 0.0, 0.0, 0.0, 0.0, 0.0, 0.0, 0.13, 0.13, 0.13, 0.13, 0.13, 0.13, 0.13, 0.25, 0.38, 0.5, 0.5, …	mobidb-lite	[[1, 30], [171, 202], [219, 243], [280, 442], [498, 688]]
180	XP_022360863.1	DDDDDDDDDDDDDDDDDDDDDDDDDDDDDDSSSSSSSSSSSSSSSSSSSSSSSSSSSSSSSSSSSSSSSSSSSSSSSSSSSSSSSSSSSSSSSSSSSSSSSSSSSSSSSSSSSSSSSSSSSSSSSSSSSSSSSSSSSSSSSSSSSSSSSSSSSSSSSSSSSSSSSSSSSSDDDDDDDDDDDDDDDDDDDDDDDDDDDDDDDDSSSSSSSSSSSSSSSSDDDDDDDDDDDDDDDDDDDDDDDDDSSSSSSSSSSSSSSSSSSSSSSSSSSSSSSSSSSSSDDDDDDDDDDDDDDDDDDDDDDDDDDDDDDDDDDDDDDDDDDDDDDDDDDDDDDDDDDDDDDDDDDDDDDDDDDDDDDDDDDDDDDDDDDDDDDDDDDDDDDDDDDDDDDDDDDDDDDDD…	8	[0.88, 0.75, 0.88, 0.88, 0.75, 0.75, 0.88, 0.75, 0.75, 0.63, 0.63, 0.63, 0.63, 0.63, 0.63, 0.63, 0.63, 0.63, 0.63, 0.63, 0.63, 0.63, 0.63, 0.63, 0.63, 0.63, 0.63, 0.63, 0.63, 0.63, 0.5, 0.5, 0.38, 0.38, 0.38, 0.25, 0.38, 0.38, 0.25, 0.38, 0.38, 0.38, 0.25, 0.25, 0.13, 0.13, 0.13, 0.13, 0.13, 0.13, 0.0, 0.0, 0.0, 0.0, 0.0, 0.0, 0.0, 0.13, 0.13, 0.13, 0.13, 0.13, 0.13, 0.13, 0.25, 0.38, 0.5, 0.5, 0…	mobidb-lite	[[1, 30], [171, 202], [219, 243], [280, 442], [498, 688]]
181	XP_012912934.1	DDDDDDDDDDDDDDDDDDDDDDDDDDDDDDSSSSSSSSSSSSSSSSSSSSSSSSSSSSSSSSSSSSSSSSSSSSSSSSSSSSSSSSSSSSSSSSSSSSSSSSSSSSSSSSSSSSSSSSSSSSSSSSSSSSSSSSSSSSSSSSSSSSSSSSSSSSSSSSSSSSSSSSSSSSDDDDDDDDDDDDDDDDDDDDDDDDDDDDDDDDSSSSSSSSSSSSSSSSDDDDDDDDDDDDDDDDDDDDDDDDDSSSSSSSSSSSSSSSSSSSSSSSSSSSSSSSSSSSSDDDDDDDDDDDDDDDDDDDDDDDDDDDDDDDDDDDDDDDDDDDDDDDDDDDDDDDDDDDDDDDDDDDDDDDDDDDDDDDDDDDDDDDDDDDDDDDDDDDDDDDDDDDDDDDDDDDDDDDD…	8	[0.88, 0.75, 0.88, 0.88, 0.75, 0.75, 0.88, 0.75, 0.75, 0.63, 0.63, 0.63, 0.63, 0.63, 0.63, 0.63, 0.63, 0.63, 0.63, 0.63, 0.63, 0.63, 0.63, 0.63, 0.63, 0.63, 0.63, 0.63, 0.63, 0.63, 0.5, 0.5, 0.38, 0.38, 0.38, 0.25, 0.38, 0.38, 0.25, 0.38, 0.38, 0.38, 0.25, 0.25, 0.13, 0.13, 0.13, 0.13, 0.13, 0.13, 0.0, 0.0, 0.0, 0.0, 0.0, 0.0, 0.0, 0.13, 0.13, 0.13, 0.13, 0.13, 0.13, 0.13, 0.25, 0.38, 0.5, 0.5, 0…	mobidb-lite	[[1, 30], [171, 202], [219, 243], [280, 442], [498, 688]]
182	XP_032200925.1	SSSSSSSSSSSSSSSSSSSSSSSSSSSSSSSSSSSSSSSSSSSSSSSSSSSSSSSSSSSSSSSSSSSSSSSSSSSSSSSSSSSSSSSSSSSSSSSSSSSSSSSSSSSSSSSSSSSSSSSSSSSSSSSSSSSSSSSSSSSSSSSSSSSSSSSSSSSSSSSSSSSSSSSSSSSSSSSSSSSSSSSSSSSSSDDDDDDDDDDDDDDDDDDDDDDDDDDDDDDDDSSSSSSSSSSSSSSSSDDDDDDDDDDDDDDDDDDDDDDDDDSSSSSSSSSSSSSSSSSSSSSSSSSSSSSSSSSSSSDDDDDDDDDDDDDDDDDDDDDDDDDDDDDDDDDDDDDDDDDDDDDDDDDDDDDDDDDDDDDDDDDDDDDDDDDDDDDDDDDDDDDDDDDDDDDDDDDDDDD…	8	[0.88, 0.75, 0.63, 0.63, 0.63, 0.63, 0.75, 0.13, 0.0, 0.0, 0.0, 0.0, 0.0, 0.0, 0.0, 0.0, 0.0, 0.0, 0.0, 0.13, 0.13, 0.25, 0.25, 0.25, 0.25, 0.38, 0.38, 0.38, 0.38, 0.38, 0.38, 0.38, 0.5, 0.5, 0.5, 0.38, 0.5, 0.5, 0.5, 0.38, 0.38, 0.5, 0.38, 0.5, 0.5, 0.5, 0.5, 0.5, 0.5, 0.5, 0.5, 0.38, 0.38, 0.38, 0.25, 0.38, 0.38, 0.38, 0.38, 0.38, 0.38, 0.25, 0.25, 0.13, 0.13, 0.13, 0.13, 0.13, 0.13, 0.0, 0.0, …	mobidb-lite	[[190, 221], [238, 262], [299, 461], [517, 707]]
183	XP_004399462.1	DDDDDDDDDDDDDDDDDDDDDDDDDDDDDDSSSSSSSSSSSSSSSSSSSSSSSSSSSSSSSSSSSSSSSSSSSSSSSSSSSSSSSSSSSSSSSSSSSSSSSSSSSSSSSSSSSSSSSSSSSSSSSSSSSSSSSSSSSSSSSSSSSSSSSSSSSSSSSSSSSSSSSSSSSSDDDDDDDDDDDDDDDDDDDDDDDDDDDDDDDDSSSSSSSSSSSSSSSSDDDDDDDDDDDDDDDDDDDDDDDDDSSSSSSSSSSSSSSSSSSSSSSSSSSSSSSSSSSSSDDDDDDDDDDDDDDDDDDDDDDDDDDDDDDDDDDDDDDDDDDDDDDDDDDDDDDDDDDDDDDDDDDDDDDDDDDDDDDDDDDDDDDDDDDDDDDDDDDDDDDDDDDDDDDDDDDDDDDDD…	8	[0.88, 0.75, 0.88, 0.88, 0.75, 0.75, 0.88, 0.75, 0.75, 0.63, 0.63, 0.63, 0.63, 0.63, 0.63, 0.63, 0.63, 0.63, 0.63, 0.63, 0.63, 0.63, 0.63, 0.63, 0.63, 0.63, 0.63, 0.63, 0.63, 0.63, 0.5, 0.5, 0.38, 0.38, 0.38, 0.25, 0.38, 0.38, 0.25, 0.38, 0.38, 0.38, 0.25, 0.25, 0.13, 0.13, 0.13, 0.13, 0.13, 0.13, 0.13, 0.0, 0.0, 0.0, 0.0, 0.0, 0.0, 0.13, 0.13, 0.13, 0.13, 0.13, 0.13, 0.13, 0.25, 0.38, 0.5, 0.5, …	mobidb-lite	[[1, 30], [171, 202], [219, 243], [280, 442], [498, 688]]
184	XP_025725505.1	DDDDDDDDDDDDDDDDDDDDDDDDDDDDDDSSSSSSSSSSSSSSSSSSSSSSSSSSSSSSSSSSSSSSSSSSSSSSSSSSSSSSSSSSSSSSSSSSSSSSSSSSSSSSSSSSSSSSSSSSSSSSSSSSSSSSSSSSSSSSSSSSSSSSSSSSSSSSSSSSSSSSSSSSSSDDDDDDDDDDDDDDDDDDDDDDDDDDDDDDDDSSSSSSSSSSSSSSSSDDDDDDDDDDDDDDDDDDDDDDDDDSSSSSSSSSSSSSSSSSSSSSSSSSSSSSSSSSSSSDDDDDDDDDDDDDDDDDDDDDDDDDDDDDDDDDDDDDDDDDDDDDDDDDDDDDDDDDDDDDDDDDDDDDDDDDDDDDDDDDDDDDDDDDDDDDDDDDDDDDDDDDDDDDDDDDDDDDDDD…	8	[0.88, 0.75, 0.88, 0.88, 0.75, 0.75, 0.88, 0.75, 0.75, 0.63, 0.63, 0.63, 0.63, 0.63, 0.63, 0.63, 0.63, 0.63, 0.63, 0.63, 0.63, 0.63, 0.63, 0.63, 0.63, 0.63, 0.63, 0.63, 0.63, 0.63, 0.5, 0.5, 0.38, 0.38, 0.38, 0.25, 0.38, 0.38, 0.25, 0.38, 0.38, 0.38, 0.25, 0.25, 0.13, 0.13, 0.13, 0.13, 0.13, 0.13, 0.13, 0.0, 0.0, 0.0, 0.0, 0.0, 0.0, 0.13, 0.13, 0.13, 0.13, 0.13, 0.13, 0.13, 0.25, 0.38, 0.5, 0.5, …	mobidb-lite	[[1, 30], [171, 202], [219, 243], [280, 442], [498, 688]]
185	XP_027945064.1	DDDDDDDDDDDDDDDDDDDDDDDDDDDDDDSSSSSSSSSSSSSSSSSSSSSSSSSSSSSSSSSSSSSSSSSSSSSSSSSSSSSSSSSSSSSSSSSSSSSSSSSSSSSSSSSSSSSSSSSSSSSSSSSSSSSSSSSSSSSSSSSSSSSSSSSSSSSSSSSSSSSSSSSSSSDDDDDDDDDDDDDDDDDDDDDDDDDDDDDDDDSSSSSSSSSSSSSSSSDDDDDDDDDDDDDDDDDDDDDDDDDSSSSSSSSSSSSSSSSSSSSSSSSSSSSSSSSSSSSDDDDDDDDDDDDDDDDDDDDDDDDDDDDDDDDDDDDDDDDDDDDDDDDDDDDDDDDDDDDDDDDDDDDDDDDDDDDDDDDDDDDDDDDDDDDDDDDDDDDDDDDDDDDDDDDDDDDDDDD…	8	[0.88, 0.75, 0.88, 0.88, 0.75, 0.75, 0.88, 0.75, 0.75, 0.63, 0.63, 0.63, 0.63, 0.63, 0.63, 0.63, 0.63, 0.63, 0.63, 0.63, 0.63, 0.63, 0.63, 0.63, 0.63, 0.63, 0.63, 0.63, 0.63, 0.63, 0.5, 0.5, 0.38, 0.38, 0.38, 0.25, 0.38, 0.38, 0.25, 0.38, 0.38, 0.38, 0.25, 0.25, 0.13, 0.13, 0.13, 0.13, 0.13, 0.13, 0.13, 0.0, 0.0, 0.0, 0.0, 0.0, 0.0, 0.13, 0.13, 0.13, 0.13, 0.13, 0.13, 0.13, 0.25, 0.38, 0.5, 0.5, …	mobidb-lite	[[1, 30], [171, 202], [219, 243], [280, 442], [498, 688]]
186	XP_027425461.1	SSSSSSSSSSSSSSSSSSSSSSSSSSSSSSSSSSSSSSSSSSSSSSSSSSSSSSSSSSSSSSSSSSSSSSSSSSSSSSSSSSSSSSSSSSSSSSSSSSSSSSSSSSSSSSSSSSSSSSSSSSSSSSSSSSSSSSSSSSSSSSSSSSSSSSSSSSSSSSSSSSSSSSSSSSSSSSSSSSSSSSSSSSSSSDDDDDDDDDDDDDDDDDDDDDDDDDDDDDDDDSSSSSSSSSSSSSSSSDDDDDDDDDDDDDDDDDDDDDDDDDSSSSSSSSSSSSSSSSSSSSSSSSSSSSSSSSSSSSDDDDDDDDDDDDDDDDDDDDDDDDDDDDDDDDDDDDDDDDDDDDDDDDDDDDDDDDDDDDDDDDDDDDDDDDDDDDDDDDDDDDDDDDDDDDDDDDDDDDD…	8	[0.88, 0.75, 0.63, 0.63, 0.63, 0.63, 0.75, 0.13, 0.0, 0.0, 0.0, 0.0, 0.0, 0.0, 0.0, 0.0, 0.0, 0.0, 0.0, 0.13, 0.13, 0.25, 0.25, 0.25, 0.25, 0.38, 0.38, 0.38, 0.38, 0.38, 0.38, 0.38, 0.5, 0.5, 0.5, 0.38, 0.5, 0.5, 0.5, 0.38, 0.38, 0.5, 0.38, 0.5, 0.5, 0.5, 0.5, 0.5, 0.5, 0.5, 0.5, 0.38, 0.38, 0.38, 0.25, 0.38, 0.38, 0.38, 0.38, 0.38, 0.38, 0.25, 0.25, 0.13, 0.13, 0.13, 0.13, 0.13, 0.13, 0.0, 0.0, …	mobidb-lite	[[190, 221], [238, 262], [299, 461], [517, 707]]
187	XP_006731024.1	DDDDDDDDDDDDDDDDDDDDDDDDDDDDDDSSSSSSSSSSSSSSSSSSSSSSSSSSSSSSSSSSSSSSSSSSSSSSSSSSSSSSSSSSSSSSSSSSSSSSSSSSSSSSSSSSSSSSSSSSSSSSSSSSSSSSSSSSSSSSSSSSSSSSSSSSSSSSSSSSSSSSSSSSSSDDDDDDDDDDDDDDDDDDDDDDDDDDDDDDDDSSSSSSSSSSSSSSSSDDDDDDDDDDDDDDDDDDDDDDDDDSSSSSSSSSSSSSSSSSSSSSSSSSSSSSSSSSSSSDDDDDDDDDDDDDDDDDDDDDDDDDDDDDDDDDDDDDDDDDDDDDDDDDDDDDDDDDDDDDDDDDDDDDDDDDDDDDDDDDDDDDDDDDDDDDDDDDDDDDDDDDDDDDDDDDDDDDDDD…	8	[0.88, 0.75, 0.88, 0.88, 0.75, 0.75, 0.88, 0.75, 0.75, 0.63, 0.63, 0.63, 0.63, 0.63, 0.63, 0.63, 0.63, 0.63, 0.63, 0.63, 0.63, 0.63, 0.63, 0.63, 0.63, 0.63, 0.63, 0.63, 0.63, 0.63, 0.5, 0.5, 0.38, 0.38, 0.38, 0.25, 0.38, 0.38, 0.25, 0.38, 0.38, 0.38, 0.25, 0.25, 0.13, 0.13, 0.13, 0.13, 0.13, 0.13, 0.13, 0.0, 0.0, 0.0, 0.0, 0.0, 0.0, 0.13, 0.13, 0.13, 0.13, 0.13, 0.13, 0.13, 0.25, 0.38, 0.5, 0.5, …	mobidb-lite	[[1, 30], [171, 202], [219, 243], [280, 442], [498, 688]]
188	XP_021535438.1	DDDDDDDDDDDDDDDDDDDDDDDDDDDDDDSSSSSSSSSSSSSSSSSSSSSSSSSSSSSSSSSSSSSSSSSSSSSSSSSSSSSSSSSSSSSSSSSSSSSSSSSSSSSSSSSSSSSSSSSSSSSSSSSSSSSSSSSSSSSSSSSSSSSSSSSSSSSSSSSSSSSSSSSSSSDDDDDDDDDDDDDDDDDDDDDDDDDDDDDDDDSSSSSSSSSSSSSSSSDDDDDDDDDDDDDDDDDDDDDDDDDSSSSSSSSSSSSSSSSSSSSSSSSSSSSSSSSSSSSDDDDDDDDDDDDDDDDDDDDDDDDDDDDDDDDDDDDDDDDDDDDDDDDDDDDDDDDDDDDDDDDDDDDDDDDDDDDDDDDDDDDDDDDDDDDDDDDDDDDDDDDDDDDDDDDDDDDDDDD…	8	[0.88, 0.75, 0.88, 0.88, 0.75, 0.75, 0.88, 0.75, 0.75, 0.63, 0.63, 0.63, 0.63, 0.63, 0.63, 0.63, 0.63, 0.63, 0.63, 0.63, 0.63, 0.63, 0.63, 0.63, 0.63, 0.63, 0.63, 0.63, 0.63, 0.63, 0.5, 0.5, 0.38, 0.38, 0.38, 0.25, 0.38, 0.38, 0.25, 0.38, 0.38, 0.38, 0.25, 0.25, 0.13, 0.13, 0.13, 0.13, 0.13, 0.13, 0.13, 0.0, 0.0, 0.0, 0.0, 0.0, 0.0, 0.13, 0.13, 0.13, 0.13, 0.13, 0.13, 0.13, 0.25, 0.38, 0.5, 0.5, …	mobidb-lite	[[1, 30], [171, 202], [219, 243], [280, 442], [498, 688]]
189	XP_032261398.1	DDDDDDDDDDDDDDDDDDDDDDDDDDDDDDSSSSSSSSSSSSSSSSSSSSSSSSSSSSSSSSSSSSSSSSSSSSSSSSSSSSSSSSSSSSSSSSSSSSSSSSSSSSSSSSSSSSSSSSSSSSSSSSSSSSSSSSSSSSSSSSSSSSSSSSSSSSSSSSSSSSSSSSSSSSDDDDDDDDDDDDDDDDDDDDDDDDDDDDDDDDSSSSSSSSSSSSSSSSDDDDDDDDDDDDDDDDDDDDDDDDDSSSSSSSSSSSSSSSSSSSSSSSSSSSSSSSSSSSSDDDDDDDDDDDDDDDDDDDDDDDDDDDDDDDDDDDDDDDDDDDDDDDDDDDDDDDDDDDDDDDDDDDDDDDDDDDDDDDDDDDDDDDDDDDDDDDDDDDDDDDDDDDDDDDDDDDDDDDD…	8	[0.88, 0.75, 0.88, 0.88, 0.75, 0.75, 0.88, 0.75, 0.75, 0.63, 0.63, 0.63, 0.63, 0.63, 0.63, 0.63, 0.63, 0.63, 0.63, 0.63, 0.63, 0.63, 0.63, 0.63, 0.63, 0.63, 0.63, 0.63, 0.63, 0.63, 0.5, 0.5, 0.38, 0.38, 0.38, 0.25, 0.38, 0.38, 0.25, 0.38, 0.38, 0.38, 0.25, 0.25, 0.13, 0.13, 0.13, 0.13, 0.13, 0.13, 0.13, 0.0, 0.0, 0.0, 0.0, 0.0, 0.0, 0.13, 0.13, 0.13, 0.13, 0.13, 0.13, 0.13, 0.25, 0.38, 0.5, 0.5, …	mobidb-lite	[[1, 30], [171, 202], [219, 243], [280, 442], [498, 688]]
190	XP_002920296.1	DDDDDDDDDDDDDDDDDDDDDDDDDDDDDDSSSSSSSSSSSSSSSSSSSSSSSSSSSSSSSSSSSSSSSSSSSSSSSSSSSSSSSSSSSSSSSSSSSSSSSSSSSSSSSSSSSSSSSSSSSSSSSSSSSSSSSSSSSSSSSSSSSSSSSSSSSSSSSSSSSSSSSSSSSSDDDDDDDDDDDDDDDDDDDDDDDDDDDDDDDDSSSSSSSSSSSSSSSSDDDDDDDDDDDDDDDDDDDDDDDDDSSSSSSSSSSSSSSSSSSSSSSSSSSSSSSSSSSSSDDDDDDDDDDDDDDDDDDDDDDDDDDDDDDDDDDDDDDDDDDDDDDDDDDDDDDDDDDDDDDDDDDDDDDDDDDDDDDDDDDDDDDDDDDDDDDDDDDDDDDDDDDDDDDDDDDDDDDDD…	8	[0.88, 0.75, 0.88, 0.88, 0.75, 0.75, 0.88, 0.75, 0.75, 0.63, 0.63, 0.63, 0.63, 0.63, 0.63, 0.63, 0.63, 0.63, 0.63, 0.63, 0.63, 0.63, 0.63, 0.63, 0.63, 0.63, 0.63, 0.63, 0.63, 0.63, 0.5, 0.5, 0.38, 0.38, 0.38, 0.25, 0.38, 0.38, 0.25, 0.38, 0.38, 0.38, 0.25, 0.25, 0.13, 0.13, 0.13, 0.13, 0.13, 0.13, 0.13, 0.0, 0.0, 0.0, 0.0, 0.0, 0.0, 0.13, 0.13, 0.13, 0.13, 0.13, 0.13, 0.13, 0.25, 0.38, 0.5, 0.5, …	mobidb-lite	[[1, 30], [171, 202], [219, 243], [280, 442], [498, 688]]
191	XP_026375356.1	DDDDDDDDDDDDDDDDDDDDDDDDDDDDDDSSSSSSSSSSSSSSSSSSSSSSSSSSSSSSSSSSSSSSSSSSSSSSSSSSSSSSSSSSSSSSSSSSSSSSSSSSSSSSSSSSSSSSSSSSSSSSSSSSSSSSSSSSSSSSSSSSSSSSSSSSSSSSSSSSSSSSSSSSSSDDDDDDDDDDDDDDDDDDDDDDDDDDDDDDDDSSSSSSSSSSSSSSSSDDDDDDDDDDDDDDDDDDDDDDDDDSSSSSSSSSSSSSSSSSSSSSSSSSSSSSSSSSSSSDDDDDDDDDDDDDDDDDDDDDDDDDDDDDDDDDDDDDDDDDDDDDDDDDDDDDDDDDDDDDDDDDDDDDDDDDDDDDDDDDDDDDDDDDDDDDDDDDDDDDDDDDDDDDDDDDDDDDDDD…	8	[0.88, 0.75, 0.88, 0.88, 0.75, 0.75, 0.88, 0.75, 0.75, 0.63, 0.63, 0.63, 0.63, 0.63, 0.63, 0.63, 0.63, 0.63, 0.63, 0.63, 0.63, 0.63, 0.63, 0.63, 0.63, 0.63, 0.63, 0.63, 0.63, 0.63, 0.5, 0.5, 0.38, 0.38, 0.38, 0.25, 0.38, 0.38, 0.25, 0.38, 0.38, 0.38, 0.25, 0.25, 0.13, 0.13, 0.13, 0.13, 0.13, 0.13, 0.13, 0.0, 0.0, 0.0, 0.0, 0.0, 0.0, 0.13, 0.13, 0.13, 0.13, 0.13, 0.13, 0.13, 0.25, 0.38, 0.5, 0.5, …	mobidb-lite	[[1, 30], [171, 202], [219, 243], [280, 442], [498, 688]]
192	XP_014927173.2	SSSSSSSSSSSSSSSSSSSSSSSSSSSSSSSSSSSSSSSSSSSSSSSSSSSSSSSSSSSSSSSSSSSSSSSSSSSSSSSSSSSSSSSSSSSSSSSSSSSSSSSSSSSSSSSSSSSSSSSSSSSSSSSSSSSSSSSSSSSSSSSSSSSSSSSSSSSSSSSSSSSSSSSSSSSSSSSSSSSSSSSSSSSSSDDDDDDDDDDDDDDDDDDDDDDDDDDDDDDDDSSSSSSSSSSSSSSSSDDDDDDDDDDDDDDDDDDDDDDDDDSSSSSSSSSSSSSSSSSSSSSSSSSSSSSSSSSSSSDDDDDDDDDDDDDDDDDDDDDDDDDDDDDDDDDDDDDDDDDDDDDDDDDDDDDDDDDDDDDDDDDDDDDDDDDDDDDDDDDDDDDDDDDDDDDDDDDDDDD…	8	[0.88, 0.75, 0.63, 0.63, 0.63, 0.63, 0.75, 0.13, 0.0, 0.0, 0.0, 0.0, 0.0, 0.0, 0.0, 0.0, 0.0, 0.0, 0.0, 0.13, 0.13, 0.25, 0.25, 0.25, 0.25, 0.38, 0.38, 0.38, 0.38, 0.38, 0.38, 0.38, 0.5, 0.5, 0.5, 0.38, 0.5, 0.5, 0.5, 0.38, 0.38, 0.5, 0.38, 0.5, 0.5, 0.5, 0.5, 0.5, 0.5, 0.5, 0.5, 0.38, 0.38, 0.38, 0.25, 0.38, 0.38, 0.38, 0.38, 0.38, 0.38, 0.25, 0.25, 0.13, 0.13, 0.13, 0.13, 0.13, 0.13, 0.0, 0.0, …	mobidb-lite	[[190, 221], [238, 262], [299, 461], [517, 707]]
193	XP_006933030.1	SSSSSSSSSSSSSSSSSSSSSSSSSSSSSSSSSSSSSSSSSSSSSSSSSSSSSSSSSSSSSSSSSSSSSSSSSSSSSSSSSSSSSSSSSSSSSSSSSSSSSSSSSSSSSSSSSSSSSSSSSSSSSSSSSSSSSSSSSSSSSSSSSSSSSSSSSSSSSSSSSSSSSSSSSSSSSSSSSSSSSSSSSSSSSDDDDDDDDDDDDDDDDDDDDDDDDDDDDDDDDSSSSSSSSSSSSSSSSDDDDDDDDDDDDDDDDDDDDDDDDDSSSSSSSSSSSSSSSSSSSSSSSSSSSSSSSSSSSSDDDDDDDDDDDDDDDDDDDDDDDDDDDDDDDDDDDDDDDDDDDDDDDDDDDDDDDDDDDDDDDDDDDDDDDDDDDDDDDDDDDDDDDDDDDDDDDDDDDDD…	8	[0.88, 0.75, 0.63, 0.63, 0.63, 0.63, 0.75, 0.13, 0.0, 0.0, 0.0, 0.0, 0.0, 0.0, 0.0, 0.0, 0.0, 0.0, 0.0, 0.13, 0.13, 0.25, 0.25, 0.25, 0.25, 0.38, 0.38, 0.38, 0.38, 0.38, 0.38, 0.38, 0.5, 0.5, 0.5, 0.38, 0.5, 0.5, 0.5, 0.38, 0.38, 0.5, 0.38, 0.5, 0.5, 0.5, 0.5, 0.5, 0.5, 0.5, 0.5, 0.38, 0.38, 0.38, 0.25, 0.38, 0.38, 0.38, 0.38, 0.38, 0.38, 0.25, 0.25, 0.13, 0.13, 0.13, 0.13, 0.13, 0.13, 0.0, 0.0, …	mobidb-lite	[[190, 221], [238, 262], [299, 461], [517, 707]]
194	XP_030175349.1	DDDDDDDDDDDDDDDDDDDDDDDDDDDDDDSSSSSSSSSSSSSSSSSSSSSSSSSSSSSSSSSSSSSSSSSSSSSSSSSSSSSSSSSSSSSSSSSSSSSSSSSSSSSSSSSSSSSSSSSSSSSSSSSSSSSSSSSSSSSSSSSSSSSSSSSSSSSSSSSSSSSSSSSSSSDDDDDDDDDDDDDDDDDDDDDDDDDDDDDDDDSSSSSSSSSSSSSSSSDDDDDDDDDDDDDDDDDDDDDDDDDSSSSSSSSSSSSSSSSSSSSSSSSSSSSSSSSSSSSDDDDDDDDDDDDDDDDDDDDDDDDDDDDDDDDDDDDDDDDDDDDDDDDDDDDDDDDDDDDDDDDDDDDDDDDDDDDDDDDDDDDDDDDDDDDDDDDDDDDDDDDDDDDDDDDDDDDDDDD…	8	[0.88, 0.75, 0.88, 0.88, 0.75, 0.75, 0.88, 0.75, 0.75, 0.63, 0.63, 0.63, 0.63, 0.63, 0.63, 0.63, 0.63, 0.63, 0.63, 0.63, 0.63, 0.63, 0.63, 0.63, 0.63, 0.63, 0.63, 0.63, 0.63, 0.63, 0.5, 0.5, 0.38, 0.38, 0.38, 0.25, 0.38, 0.38, 0.25, 0.38, 0.38, 0.38, 0.25, 0.25, 0.13, 0.13, 0.13, 0.13, 0.13, 0.13, 0.13, 0.0, 0.0, 0.0, 0.0, 0.0, 0.0, 0.13, 0.13, 0.13, 0.13, 0.13, 0.13, 0.13, 0.25, 0.38, 0.5, 0.5, …	mobidb-lite	[[1, 30], [171, 202], [219, 243], [280, 442], [498, 688]]
195	XP_025774675.1	DDDDDDDDDDDDDDDDDDDDDDDDDDDDDDSSSSSSSSSSSSSSSSSSSSSSSSSSSSSSSSSSSSSSSSSSSSSSSSSSSSSSSSSSSSSSSSSSSSSSSSSSSSSSSSSSSSSSSSSSSSSSSSSSSSSSSSSSSSSSSSSSSSSSSSSSSSSSSSSSSSSSSSSSSSSDDDDDDDDDDDDDDDDDDDDDDDDDDDDDDDSSSSSSSSSSSSSSSSDDDDDDDDDDDDDDDDDDDDDDDDDSSSSSSSSSSSSSSSSSSSSSSSSSSSSSSSSSSSSDDDDDDDDDDDDDDDDDDDDDDDDDDDDDDDDDDDDDDDDDDDDDDDDDDDDDDDDDDDDDDDDDDDDDDDDDDDDDDDDDDDDDDDDDDDDDDDDDDDDDDDDDDDDDDDDDDDDDDDD…	8	[0.88, 0.75, 0.88, 0.88, 0.75, 0.75, 0.88, 0.75, 0.75, 0.63, 0.63, 0.63, 0.63, 0.63, 0.63, 0.63, 0.63, 0.63, 0.63, 0.63, 0.63, 0.63, 0.63, 0.63, 0.63, 0.63, 0.63, 0.63, 0.63, 0.63, 0.5, 0.5, 0.38, 0.38, 0.38, 0.25, 0.38, 0.38, 0.25, 0.38, 0.38, 0.38, 0.25, 0.25, 0.13, 0.13, 0.13, 0.13, 0.13, 0.13, 0.0, 0.0, 0.0, 0.0, 0.0, 0.0, 0.0, 0.13, 0.13, 0.13, 0.13, 0.13, 0.13, 0.13, 0.25, 0.38, 0.5, 0.5, 0…	mobidb-lite	[[1, 30], [172, 202], [219, 243], [280, 442], [498, 688]]
196	XP_007095163.1	DDDDDDDDDDDDDDDDDDDDDDDDDDDDDDSSSSSSSSSSSSSSSSSSSSSSSSSSSSSSSSSSSSSSSSSSSSSSSSSSSSSSSSSSSSSSSSSSSSSSSSSSSSSSSSSSSSSSSSSSSSSSSSSSSSSSSSSSSSSSSSSSSSSSSSSSSSSSSSSSSSSSSSSSSSDDDDDDDDDDDDDDDDDDDDDDDDDDDDDDDDSSSSSSSSSSSSSSSSDDDDDDDDDDDDDDDDDDDDDDDDDSSSSSSSSSSSSSSSSSSSSSSSSSSSSSSSSSSSSDDDDDDDDDDDDDDDDDDDDDDDDDDDDDDDDDDDDDDDDDDDDDDDDDDDDDDDDDDDDDDDDDDDDDDDDDDDDDDDDDDDDDDDDDDDDDDDDDDDDDDDDDDDDDDDDDDDDDDDD…	8	[0.88, 0.75, 0.88, 0.88, 0.75, 0.75, 0.88, 0.75, 0.75, 0.63, 0.63, 0.63, 0.63, 0.63, 0.63, 0.63, 0.63, 0.63, 0.63, 0.63, 0.63, 0.63, 0.63, 0.63, 0.63, 0.63, 0.63, 0.63, 0.63, 0.63, 0.5, 0.5, 0.38, 0.38, 0.38, 0.25, 0.38, 0.38, 0.25, 0.38, 0.38, 0.38, 0.25, 0.25, 0.13, 0.13, 0.13, 0.13, 0.13, 0.13, 0.13, 0.0, 0.0, 0.0, 0.0, 0.0, 0.0, 0.13, 0.13, 0.13, 0.13, 0.13, 0.13, 0.13, 0.25, 0.38, 0.5, 0.5, …	mobidb-lite	[[1, 30], [171, 202], [219, 243], [280, 442], [498, 688]]
197	XP_019282600.1	SSSSSSSSSSSSSSSSSSSSSSSSSSSSSSSSSSSSSSSSSSSSSSSSSSSSSSSSSSSSSSSSSSSSSSSSSSSSSSSSSSSSSSSSSSSSSSSSSSSSSSSSSSSSSSSSSSSSSSSSSSSSSSSSSSSSSSSSSSSSSSSSSSSSSSSSSSSSSSSSSSSSSSSSSSSSSSSSSSSSSSSSSSSSSDDDDDDDDDDDDDDDDDDDDDDDDDDDDDDDDSSSSSSSSSSSSSSSSDDDDDDDDDDDDDDDDDDDDDDDDDSSSSSSSSSSSSSSSSSSSSSSSSSSSSSSSSSSSSDDDDDDDDDDDDDDDDDDDDDDDDDDDDDDDDDDDDDDDDDDDDDDDDDDDDDDDDDDDDDDDDDDDDDDDDDDDDDDDDDDDDDDDDDDDDDDDDDDDDD…	8	[0.88, 0.75, 0.63, 0.63, 0.63, 0.63, 0.75, 0.13, 0.0, 0.0, 0.0, 0.0, 0.0, 0.0, 0.0, 0.0, 0.0, 0.0, 0.0, 0.13, 0.13, 0.25, 0.25, 0.25, 0.25, 0.38, 0.38, 0.38, 0.38, 0.38, 0.38, 0.38, 0.5, 0.5, 0.5, 0.38, 0.5, 0.5, 0.5, 0.38, 0.38, 0.5, 0.38, 0.5, 0.5, 0.5, 0.5, 0.5, 0.5, 0.5, 0.5, 0.38, 0.38, 0.38, 0.25, 0.38, 0.38, 0.38, 0.38, 0.38, 0.38, 0.25, 0.25, 0.13, 0.13, 0.13, 0.13, 0.13, 0.13, 0.0, 0.0, …	mobidb-lite	[[190, 221], [238, 262], [299, 461], [517, 707]]
198	XP_029806457.1	DDDDDDDDDDDDDDDDDDDDDDDDDDDDDDSSSSSSSSSSSSSSSSSSSSSSSSSSSSSSSSSSSSSSSSSSSSSSSSSSSSSSSSSSSSSSSSSSSSSSSSSSSSSSSSSSSSSSSSSSSSSSSSSSSSSSSSSSSSSSSSSSSSSSSSSSSSSSSSSSSSSSSSSSSSDDDDDDDDDDDDDDDDDDDDDDDDDDDDDDDDSSSSSSSSSSSSSSSSDDDDDDDDDDDDDDDDDDDDDDDDDSSSSSSSSSSSSSSSSSSSSSSSSSSSSSSSSSSSSDDDDDDDDDDDDDDDDDDDDDDDDDDDDDDDDDDDDDDDDDDDDDDDDDDDDDDDDDDDDDDDDDDDDDDDDDDDDDDDDDDDDDDDDDDDDDDDDDDDDDDDDDDDDDDDDDDDDDDDD…	8	[0.88, 0.75, 0.88, 0.88, 0.75, 0.75, 0.88, 0.75, 0.75, 0.63, 0.63, 0.63, 0.63, 0.63, 0.63, 0.63, 0.63, 0.63, 0.63, 0.63, 0.63, 0.63, 0.63, 0.63, 0.63, 0.63, 0.63, 0.63, 0.63, 0.63, 0.5, 0.5, 0.38, 0.38, 0.38, 0.25, 0.38, 0.38, 0.25, 0.38, 0.38, 0.38, 0.25, 0.25, 0.13, 0.13, 0.13, 0.13, 0.13, 0.13, 0.0, 0.0, 0.0, 0.0, 0.0, 0.0, 0.0, 0.13, 0.13, 0.13, 0.13, 0.13, 0.13, 0.13, 0.25, 0.38, 0.5, 0.5, 0…	mobidb-lite	[[1, 30], [171, 202], [219, 243], [280, 442], [498, 688]]
199	XP_030687463.1	SSSSSSSSSSSSSSSSSSSSSSSSSSSSSSSSSSSSSSSSSSSSSSSSSSSSSSSSSSSSSSSSSSSSSSSSSSSSSSSSSSSSSSSSSSSSSSSSSSSSSSSSSSSSSSSSSSSSSSSSSSSSSSSSSSSSSSSSSSSSSSSSSSSSSSSSSSSSSSSSSSSSSSSSSSSSSSSSSSSSSSSSSSSSSSSSSSSSSSSSSSSSSSSSSSSSSSSDDDDDDDDDDDDDDDDDDDDDDSSSSSSSSSSSSSSSSSDDDDDDDDDDDDDDDDDDDDDDDDDSSSSSSSSSSSSSSSSSSSSSSSSSSSDDDDDDDDDDDDDDDDDDDDDDDDDDDDDDDDDDDDDDDDDDDDDDDDDDDDDDDDDDDDDDDDDDDDDDDDDDDDDDDDDDDDDDDDDDDDD…	8	[0.88, 0.75, 0.63, 0.63, 0.63, 0.63, 0.75, 0.13, 0.0, 0.0, 0.0, 0.0, 0.0, 0.0, 0.0, 0.0, 0.0, 0.0, 0.0, 0.13, 0.13, 0.25, 0.25, 0.25, 0.25, 0.38, 0.38, 0.38, 0.38, 0.38, 0.38, 0.38, 0.5, 0.5, 0.5, 0.38, 0.5, 0.5, 0.5, 0.38, 0.38, 0.5, 0.38, 0.5, 0.5, 0.5, 0.5, 0.5, 0.5, 0.5, 0.5, 0.38, 0.38, 0.38, 0.25, 0.38, 0.38, 0.38, 0.38, 0.38, 0.38, 0.25, 0.25, 0.13, 0.13, 0.13, 0.13, 0.13, 0.13, 0.0, 0.0, …	mobidb-lite	[[216, 237], [255, 279], [307, 478], [534, 724]]
200	XP_026967493.1	SSSSSSSSSSSSSSSSSSSSSSSSSSSSSSSSSSSSSSSSSSSSSSSSSSSSSSSSSSSSSSSSSSSSSSSSSSSSSSSSSSSSSSSSSSSSSSSSSSSSSSSSSSSSSSSSSSSSSSSSSSSSSSSSSSSSSSSSSSSSSSSSSSSSSSSSSSSSSSSSSSSSSSSSSSSSSSSSSSSSSSSSSSSSSSSSSSSSSSSSSSSSSSSSSSSSSSDDDDDDDDDDDDDDDDDDDDDDDDSSSSSSSSSSSSSSSSDDDDDDDDDDDDDDDDDDDDDDDDDSSSSSSSSSSSSSSSSSSSSSSSSSSSDDDDDDDDDDDDDDDDDDDDDDDDDDDDDDDDDDDDDDDDDDDDDDDDDDDDDDDDDDDDDDDDDDDDDDDDDDDDDDDDDDDDDDDDDDDDD…	8	[0.88, 0.75, 0.63, 0.63, 0.63, 0.63, 0.75, 0.13, 0.0, 0.0, 0.0, 0.0, 0.0, 0.0, 0.0, 0.0, 0.0, 0.0, 0.0, 0.13, 0.13, 0.25, 0.25, 0.25, 0.25, 0.38, 0.38, 0.38, 0.38, 0.38, 0.38, 0.38, 0.5, 0.5, 0.5, 0.38, 0.5, 0.5, 0.5, 0.38, 0.38, 0.5, 0.38, 0.5, 0.5, 0.5, 0.5, 0.5, 0.5, 0.5, 0.5, 0.38, 0.38, 0.38, 0.25, 0.38, 0.38, 0.38, 0.38, 0.38, 0.38, 0.25, 0.25, 0.13, 0.13, 0.13, 0.13, 0.13, 0.13, 0.0, 0.0, …	mobidb-lite	[[215, 238], [255, 279], [307, 478], [534, 724]]
201	XP_004262251.1	DDDDDDDDDDDDDDDDDDDDDDDDDDDDDDSSSSSSSSSSSSSSSSSSSSSSSSSSSSSSSSSSSSSSSSSSSSSSSSSSSSSSSSSSSSSSSSSSSSSSSSSSSSSSSSSSSSSSSSSSSSSSSSSSSSSSSSSSSSSSSSSSSSSSSSSSSSSSSSSSSSSSSSSSSSDDDDDDDDDDDDDDDDDDDDDDDDDDDDDDDDSSSSSSSSSSSSSSSSDDDDDDDDDDDDDDDDDDDDDDDDDSSSSSSSSSSSSSSSSSSSSSSSSSSSSSSSSSSSSDDDDDDDDDDDDDDDDDDDDDDDDDDDDDDDDDDDDDDDDDDDDDDDDDDDDDDDDDDDDDDDDDDDDDDDDDDDDDDDDDDDDDDDDDDDDDDDDDDDDDDDDDDDDDDDDDDDDDDDD…	8	[0.88, 0.75, 0.88, 0.88, 0.75, 0.75, 0.88, 0.75, 0.75, 0.63, 0.63, 0.63, 0.63, 0.63, 0.63, 0.63, 0.63, 0.63, 0.63, 0.63, 0.63, 0.63, 0.63, 0.63, 0.63, 0.63, 0.63, 0.63, 0.63, 0.63, 0.5, 0.5, 0.38, 0.38, 0.38, 0.25, 0.38, 0.38, 0.25, 0.38, 0.38, 0.38, 0.25, 0.25, 0.13, 0.13, 0.13, 0.13, 0.13, 0.13, 0.13, 0.0, 0.0, 0.0, 0.0, 0.0, 0.0, 0.13, 0.13, 0.13, 0.13, 0.13, 0.13, 0.13, 0.25, 0.38, 0.5, 0.5, …	mobidb-lite	[[1, 30], [171, 202], [219, 243], [280, 442], [498, 688]]
202	XP_022432351.1	SSSSSSSSSSSSSSSSSSSSSSSSSSSSSSSSSSSSSSSSSSSSSSSSSSSSSSSSSSSSSSSSSSSSSSSSSSSSSSSSSSSSSSSSSSSSSSSSSSSSSSSSSSSSSSSSSSSSSSSSSSSSSSSSSSSSSSSSSSSSSSSSSSSSSSSSSSSSSSSSSSSSSSSSSSSSSSSSSSSSSSSSSSSSSDDDDDDDDDDDDDDDDDDDDDDDDDDDDDDDDSSSSSSSSSSSSSSSSDDDDDDDDDDDDDDDDDDDDDDDDDSSSSSSSSSSSSSSSSSSSSSSSSSSSSSSSSSSSSSSDDDDDDDDDDDDDDDDDDDDDDDDDDDDDDDDDDDDDDDDDDDDDDDDDDDDDDDDDDDDDDDDDDDDDDDDDDDDDDDDDDDDDDDDDDDDDDDDDDD…	8	[0.88, 0.75, 0.63, 0.63, 0.63, 0.63, 0.75, 0.38, 0.0, 0.0, 0.0, 0.0, 0.0, 0.0, 0.0, 0.0, 0.0, 0.0, 0.0, 0.0, 0.13, 0.25, 0.25, 0.25, 0.25, 0.25, 0.38, 0.38, 0.38, 0.38, 0.38, 0.38, 0.5, 0.5, 0.5, 0.38, 0.5, 0.5, 0.38, 0.38, 0.38, 0.5, 0.38, 0.5, 0.5, 0.5, 0.5, 0.5, 0.5, 0.38, 0.5, 0.38, 0.38, 0.38, 0.25, 0.38, 0.38, 0.25, 0.38, 0.38, 0.38, 0.25, 0.25, 0.13, 0.13, 0.13, 0.13, 0.13, 0.13, 0.0, 0.0,…	mobidb-lite	[[190, 221], [238, 262], [301, 461], [517, 707]]
203	XP_029093075.1	DDDDDDDDDDDDDDDDDDDDDDDDDDDDDDSSSSSSSSSSSSSSSSSSSSSSSSSSSSSSSSSSSSSSSSSSSSSSSSSSSSSSSSSSSSSSSSSSSSSSSSSSSSSSSSSSSSSSSSSSSSSSSSSSSSSSSSSSSSSSSSSSSSSSSSSSSSSSSSSSSSSSSSSSSSDDDDDDDDDDDDDDDDDDDDDDDDDDDDDDDDSSSSSSSSSSSSSSSSDDDDDDDDDDDDDDDDDDDDDDDDDSSSSSSSSSSSSSSSSSSSSSSSSSSSSSSSSSSSSDDDDDDDDDDDDDDDDDDDDDDDDDDDDDDDDDDDDDDDDDDDDDDDDDDDDDDDDDDDDDDDDDDDDDDDDDDDDDDDDDDDDDDDDDDDDDDDDDDDDDDDDDDDDDDDDDDDDDDDD…	8	[0.88, 0.75, 0.88, 0.88, 0.75, 0.75, 0.88, 0.75, 0.75, 0.63, 0.63, 0.63, 0.63, 0.63, 0.63, 0.63, 0.63, 0.63, 0.63, 0.63, 0.63, 0.63, 0.63, 0.63, 0.63, 0.63, 0.63, 0.63, 0.63, 0.63, 0.5, 0.5, 0.38, 0.38, 0.38, 0.25, 0.38, 0.38, 0.25, 0.38, 0.38, 0.38, 0.25, 0.25, 0.13, 0.13, 0.13, 0.13, 0.13, 0.13, 0.13, 0.0, 0.0, 0.0, 0.0, 0.0, 0.0, 0.13, 0.13, 0.13, 0.13, 0.13, 0.13, 0.13, 0.25, 0.38, 0.5, 0.5, …	mobidb-lite	[[1, 30], [171, 202], [219, 243], [280, 442], [498, 688]]
204	XP_024593557.1	DDDDDDDDDDDDDDDDDDDDDDDDDDDDDDSSSSSSSSSSSSSSSSSSSSSSSSSSSSSSSSSSSSSSSSSSSSSSSSSSSSSSSSSSSSSSSSSSSSSSSSSSSSSSSSSSSSSSSSSSSSSSSSSSSSSSSSSSSSSSSSSSSSSSSSSSSSSSSSSSSSSSSSSSSSDDDDDDDDDDDDDDDDDDDDDDDDDDDDDDDDSSSSSSSSSSSSSSSSDDDDDDDDDDDDDDDDDDDDDDDDDSSSSSSSSSSSSSSSSSSSSSSSSSSSSSSSSSSSSDDDDDDDDDDDDDDDDDDDDDDDDDDDDDDDDDDDDDDDDDDDDDDDDDDDDDDDDDDDDDDDDDDDDDDDDDDDDDDDDDDDDDDDDDDDDDDDDDDDDDDDDDDDDDDDDDDDDDDDD…	8	[0.88, 0.75, 0.88, 0.88, 0.75, 0.75, 0.88, 0.75, 0.75, 0.63, 0.63, 0.63, 0.63, 0.63, 0.63, 0.63, 0.63, 0.63, 0.63, 0.63, 0.63, 0.63, 0.63, 0.63, 0.63, 0.63, 0.63, 0.63, 0.63, 0.63, 0.5, 0.5, 0.5, 0.5, 0.38, 0.25, 0.38, 0.38, 0.25, 0.38, 0.38, 0.38, 0.25, 0.0, 0.0, 0.0, 0.0, 0.0, 0.0, 0.0, 0.0, 0.0, 0.0, 0.0, 0.0, 0.0, 0.0, 0.13, 0.13, 0.13, 0.13, 0.13, 0.13, 0.13, 0.25, 0.38, 0.5, 0.5, 0.63, 0.63…	mobidb-lite	[[1, 30], [171, 202], [219, 243], [280, 442], [498, 665]]
205	XP_028351927.1	SSSSSSSSSSSSSSSSSSSSSSSSSSSSSSSSSSSSSSSSSSSSSSSSSSSSSSSSSSSSSSSSSSSSSSSSSSSSSSSSSSSSSSSSSSSSSSSSSSSSSSSSSSSSSSSSSSSSSSSSSSSSSSSSSSSSSSSSSSSSSSSSSSSSSSSSSSSSSSSSSSSSSSSSSSSSSSSSSSSSSSSSSSSSSSDDDDDDDDDDDDDDDDDDDDDDDDDDDDDDDSSSSSSSSSSSSSSSSDDDDDDDDDDDDDDDDDDDDDDDDDSSSSSSSSSSSSSSSSSSSSSSSSSSSSSSSSSSSSSSSSSDDDDDDDDDDDDDDDDDDDDDDDDDDDDDDDDDDDDDDDDDDDDDDDDDDDDDDDDDDDDDDDDDDDDDDDDDDDDDDDDDDDDDDDDDDDDDDDD…	8	[0.88, 0.75, 0.63, 0.63, 0.63, 0.63, 0.75, 0.38, 0.0, 0.0, 0.0, 0.0, 0.0, 0.0, 0.0, 0.0, 0.0, 0.0, 0.0, 0.0, 0.13, 0.25, 0.25, 0.25, 0.25, 0.25, 0.38, 0.38, 0.38, 0.38, 0.38, 0.38, 0.5, 0.5, 0.5, 0.38, 0.5, 0.5, 0.38, 0.38, 0.38, 0.5, 0.38, 0.5, 0.5, 0.5, 0.5, 0.5, 0.5, 0.38, 0.5, 0.38, 0.38, 0.38, 0.25, 0.38, 0.38, 0.25, 0.38, 0.38, 0.38, 0.25, 0.25, 0.13, 0.13, 0.13, 0.13, 0.13, 0.0, 0.0, 0.0, …	mobidb-lite	[[191, 221], [238, 262], [304, 461], [517, 707]]
206	XP_010854106.1	DDDDDDDDDDDDDDDDDDDDDDDDDDDDDDSSSSSSSSSSSSSSSSSSSSSSSSSSSSSSSSSSSSSSSSSSSSSSSSSSSSSSSSSSSSSSSSSSSSSSSSSSSSSSSSSSSSSSSSSSSSSSSSSSSSSSSSSSSSSSSSSSSSSSSSSSSSSSSSSSSSSSSSSSSSDDDDDDDDDDDDDDDDDDDDDDDDDDDDDDDDSSSSSSSSSSSSSSSSDDDDDDDDDDDDDDDDDDDDDDDDDSSSSSSSSSSSSSSSSSSSSSSSSSSSSSSSSSSSSDDDDDDDDDDDDDDDDDDDDDDDDDDDDDDDDDDDDDDDDDDDDDDDDDDDDDDDDDDDDDDDDDDDDDDDDDDDDDDDDDDDDDDDDDDDDDDDDDDDDDDDDDDDDDDDDDDDDDDDD…	8	[0.88, 0.75, 0.88, 0.88, 0.75, 0.75, 0.88, 0.75, 0.75, 0.63, 0.63, 0.63, 0.63, 0.63, 0.63, 0.63, 0.63, 0.63, 0.63, 0.63, 0.63, 0.63, 0.63, 0.63, 0.63, 0.63, 0.63, 0.63, 0.63, 0.63, 0.5, 0.5, 0.38, 0.38, 0.38, 0.25, 0.38, 0.38, 0.25, 0.38, 0.38, 0.38, 0.25, 0.25, 0.13, 0.13, 0.13, 0.13, 0.13, 0.13, 0.13, 0.0, 0.0, 0.0, 0.0, 0.0, 0.0, 0.13, 0.13, 0.13, 0.13, 0.13, 0.13, 0.13, 0.25, 0.38, 0.5, 0.5, …	mobidb-lite	[[1, 30], [171, 202], [219, 243], [280, 442], [498, 688]]
207	XP_002691044.2	DDDDDDDDDDDDDDDDDDDDDDDDDDDDDDSSSSSSSSSSSSSSSSSSSSSSSSSSSSSSSSSSSSSSSSSSSSSSSSSSSSSSSSSSSSSSSSSSSSSSSSSSSSSSSSSSSSSSSSSSSSSSSSSSSSSSSSSSSSSSSSSSSSSSSSSSSSSSSSSSSSSSSSSSSSDDDDDDDDDDDDDDDDDDDDDDDDDDDDDDDDSSSSSSSSSSSSSSSSDDDDDDDDDDDDDDDDDDDDDDDDDSSSSSSSSSSSSSSSSSSSSSSSSSSSSSSSSSSSSDDDDDDDDDDDDDDDDDDDDDDDDDDDDDDDDDDDDDDDDDDDDDDDDDDDDDDDDDDDDDDDDDDDDDDDDDDDDDDDDDDDDDDDDDDDDDDDDDDDDDDDDDDDDDDDDDDDDDDDD…	8	[0.88, 0.75, 0.88, 0.88, 0.75, 0.75, 0.88, 0.75, 0.75, 0.63, 0.63, 0.63, 0.63, 0.63, 0.63, 0.63, 0.63, 0.63, 0.63, 0.63, 0.63, 0.63, 0.63, 0.63, 0.63, 0.63, 0.63, 0.63, 0.63, 0.63, 0.5, 0.5, 0.38, 0.38, 0.38, 0.25, 0.38, 0.38, 0.25, 0.38, 0.38, 0.38, 0.25, 0.25, 0.13, 0.13, 0.13, 0.13, 0.13, 0.13, 0.13, 0.0, 0.0, 0.0, 0.0, 0.0, 0.0, 0.13, 0.13, 0.13, 0.13, 0.13, 0.13, 0.13, 0.25, 0.38, 0.5, 0.5, …	mobidb-lite	[[1, 30], [171, 202], [219, 243], [280, 442], [498, 688]]
208	XP_027408144.1	DDDDDDDDDDDDDDDDDDDDDDDDDDDDDDSSSSSSSSSSSSSSSSSSSSSSSSSSSSSSSSSSSSSSSSSSSSSSSSSSSSSSSSSSSSSSSSSSSSSSSSSSSSSSSSSSSSSSSSSSSSSSSSSSSSSSSSSSSSSSSSSSSSSSSSSSSSSSSSSSSSSSSSSSSSDDDDDDDDDDDDDDDDDDDDDDDDDDDDDDDDSSSSSSSSSSSSSSSSDDDDDDDDDDDDDDDDDDDDDDDDDSSSSSSSSSSSSSSSSSSSSSSSSSSSSSSSSSSSSDDDDDDDDDDDDDDDDDDDDDDDDDDDDDDDDDDDDDDDDDDDDDDDDDDDDDDDDDDDDDDDDDDDDDDDDDDDDDDDDDDDDDDDDDDDDDDDDDDDDDDDDDDDDDDDDDDDDDDDD…	8	[0.88, 0.75, 0.88, 0.88, 0.75, 0.75, 0.88, 0.75, 0.75, 0.63, 0.63, 0.63, 0.63, 0.63, 0.63, 0.63, 0.63, 0.63, 0.63, 0.63, 0.63, 0.63, 0.63, 0.63, 0.63, 0.63, 0.63, 0.63, 0.63, 0.63, 0.5, 0.5, 0.38, 0.38, 0.38, 0.25, 0.38, 0.38, 0.25, 0.38, 0.38, 0.38, 0.25, 0.25, 0.13, 0.13, 0.13, 0.13, 0.13, 0.13, 0.13, 0.0, 0.0, 0.0, 0.0, 0.0, 0.0, 0.13, 0.13, 0.13, 0.13, 0.13, 0.13, 0.13, 0.25, 0.38, 0.5, 0.5, …	mobidb-lite	[[1, 30], [171, 202], [219, 243], [280, 442], [498, 688]]
209	XP_025151035.1	SSSSSSSSSSSSSSSSSSSSSSSSSSSSSSSSSSSSSSSSSSSSSSSSSSSSSSSSSSSSSSSSSSSSSSSSSSSSSSSSSSSSSSSSSSSSSSSSSSSSSSSSSSSSSSSSSSSSSSSSSSSSSSSSSSSSSSSSSSSSSSSSSSSSSSSSSSSSSSSSSSSSSSSSSSSSSSSSSSSSSSSSSSSSSDDDDDDDDDDDDDDDDDDDDDDDDDDDDDDDDSSSSSSSSSSSSSSSSDDDDDDDDDDDDDDDDDDDDDDDDDSSSSSSSSSSSSSSSSSSSSSSSSSSSSSSSSSSSSDDDDDDDDDDDDDDDDDDDDDDDDDDDDDDDDDDDDDDDDDDDDDDDDDDDDDDDDDDDDDDDDDDDDDDDDDDDDDDDDDDDDDDDDDDDDDDDDDDDDD…	8	[0.88, 0.75, 0.63, 0.63, 0.63, 0.63, 0.75, 0.13, 0.0, 0.0, 0.0, 0.0, 0.0, 0.0, 0.0, 0.0, 0.0, 0.0, 0.0, 0.13, 0.13, 0.25, 0.25, 0.25, 0.25, 0.38, 0.38, 0.38, 0.38, 0.38, 0.38, 0.38, 0.5, 0.5, 0.5, 0.38, 0.5, 0.5, 0.5, 0.38, 0.38, 0.5, 0.38, 0.5, 0.5, 0.5, 0.5, 0.5, 0.5, 0.5, 0.5, 0.38, 0.38, 0.38, 0.25, 0.38, 0.38, 0.25, 0.38, 0.38, 0.38, 0.25, 0.25, 0.13, 0.13, 0.13, 0.13, 0.13, 0.13, 0.0, 0.0, …	mobidb-lite	[[190, 221], [238, 262], [299, 461], [517, 707]]
210	XP_005686101.1	DDDDDDDDDDDDDDDDDDDDDDDDDDDDDDSSSSSSSSSSSSSSSSSSSSSSSSSSSSSSSSSSSSSSSSSSSSSSSSSSSSSSSSSSSSSSSSSSSSSSSSSSSSSSSSSSSSSSSSSSSSSSSSSSSSSSSSSSSSSSSSSSSSSSSSSSSSSSSSSSSSSSSSSSSSDDDDDDDDDDDDDDDDDDDDDDDDDDDDDDDDSSSSSSSSSSSSSSSSDDDDDDDDDDDDDDDDDDDDDDDDDSSSSSSSSSSSSSSSSSSSSSSSSSSSSSSSSSSSSDDDDDDDDDDDDDDDDDDDDDDDDDDDDDDDDDDDDDDDDDDDDDDDDDDDDDDDDDDDDDDDDDDDDDDDDDDDDDDDDDDDDDDDDDDDDDDDDDDDDDDDDDDDDDDDDDDDDDDDD…	8	[0.88, 0.75, 0.88, 0.88, 0.75, 0.75, 0.88, 0.75, 0.75, 0.63, 0.63, 0.63, 0.63, 0.63, 0.63, 0.63, 0.63, 0.63, 0.63, 0.63, 0.63, 0.63, 0.63, 0.63, 0.63, 0.63, 0.63, 0.63, 0.63, 0.63, 0.5, 0.5, 0.38, 0.38, 0.38, 0.25, 0.38, 0.38, 0.25, 0.38, 0.38, 0.38, 0.25, 0.25, 0.13, 0.13, 0.13, 0.13, 0.13, 0.13, 0.13, 0.0, 0.0, 0.0, 0.0, 0.0, 0.0, 0.13, 0.13, 0.13, 0.13, 0.13, 0.13, 0.13, 0.25, 0.38, 0.5, 0.5, …	mobidb-lite	[[1, 30], [171, 202], [219, 243], [280, 442], [498, 688]]
211	XP_004010818.1	DDDDDDDDDDDDDDDDDDDDDDDDDDDDDDSSSSSSSSSSSSSSSSSSSSSSSSSSSSSSSSSSSSSSSSSSSSSSSSSSSSSSSSSSSSSSSSSSSSSSSSSSSSSSSSSSSSSSSSSSSSSSSSSSSSSSSSSSSSSSSSSSSSSSSSSSSSSSSSSSSSSSSSSSSSDDDDDDDDDDDDDDDDDDDDDDDDDDDDDDDDSSSSSSSSSSSSSSSSDDDDDDDDDDDDDDDDDDDDDDDDDSSSSSSSSSSSSSSSSSSSSSSSSSSSSSSSSSSSSDDDDDDDDDDDDDDDDDDDDDDDDDDDDDDDDDDDDDDDDDDDDDDDDDDDDDDDDDDDDDDDDDDDDDDDDDDDDDDDDDDDDDDDDDDDDDDDDDDDDDDDDDDDDDDDDDDDDDDDD…	8	[0.88, 0.75, 0.88, 0.88, 0.75, 0.75, 0.88, 0.75, 0.75, 0.63, 0.63, 0.63, 0.63, 0.63, 0.63, 0.63, 0.63, 0.63, 0.63, 0.63, 0.63, 0.63, 0.63, 0.63, 0.63, 0.63, 0.63, 0.63, 0.63, 0.63, 0.5, 0.5, 0.38, 0.38, 0.38, 0.25, 0.38, 0.38, 0.25, 0.38, 0.38, 0.38, 0.25, 0.25, 0.13, 0.13, 0.13, 0.13, 0.13, 0.13, 0.13, 0.0, 0.0, 0.0, 0.0, 0.0, 0.0, 0.13, 0.13, 0.13, 0.13, 0.13, 0.13, 0.13, 0.25, 0.38, 0.5, 0.5, …	mobidb-lite	[[1, 30], [171, 202], [219, 243], [280, 442], [498, 688]]
212	XP_020766845.1	SSSSSSSSSSSSSSSSSSSSSSSSSSSSSSSSSSSSSSSSSSSSSSSSSSSSSSSSSSSSSSSSSSSSSSSSSSSSSSSSSSSSSSSSSSSSSSSSSSSSSSSSSSSSSSSSSSSSSSSSSSSSSSSSSSSSSSSSSSSSSSSSSSSSSSSSSSSSSSSSSSSSSSSSSSSSSSSSSSSSSSSSSSSSSDDDDDDDDDDDDDDDDDDDDDDDDDDDDDDDDSSSSSSSSSSSSSSSSDDDDDDDDDDDDDDDDDDDDDDDDDSSSSSSSSSSSSSSSSSSSSSSSSSSSSSSSSSSSSDDDDDDDDDDDDDDDDDDDDDDDDDDDDDDDDDDDDDDDDDDDDDDDDDDDDDDDDDDDDDDDDDDDDDDDDDDDDDDDDDDDDDDDDDDDDDDDDDDDDD…	8	[0.88, 0.75, 0.63, 0.63, 0.63, 0.63, 0.75, 0.13, 0.0, 0.0, 0.0, 0.0, 0.0, 0.0, 0.0, 0.0, 0.0, 0.0, 0.0, 0.13, 0.13, 0.25, 0.25, 0.25, 0.25, 0.38, 0.38, 0.38, 0.38, 0.38, 0.38, 0.38, 0.5, 0.5, 0.5, 0.38, 0.5, 0.5, 0.5, 0.38, 0.38, 0.5, 0.38, 0.5, 0.5, 0.5, 0.5, 0.5, 0.5, 0.5, 0.5, 0.38, 0.38, 0.38, 0.25, 0.38, 0.38, 0.38, 0.38, 0.38, 0.38, 0.25, 0.25, 0.13, 0.13, 0.13, 0.13, 0.13, 0.13, 0.0, 0.0, …	mobidb-lite	[[190, 221], [238, 262], [299, 461], [517, 707]]
213	XP_005666396.1	DDDDDDDDDDDDDDDDDDDDDDDDDDDDDDSSSSSSSSSSSSSSSSSSSSSSSSSSSSSSSSSSSSSSSSSSSSSSSSSSSSSSSSSSSSSSSSSSSSSSSSSSSSSSSSSSSSSSSSSSSSSSSSSSSSSSSSSSSSSSSSSSSSSSSSSSSSSSSSSSSSSSSSSSSSDDDDDDDDDDDDDDDDDDDDDDDDDDDDDDDDSSSSSSSSSSSSSSSSDDDDDDDDDDDDDDDDDDDDDDDDDSSSSSSSSSSSSSSSSSSSSSSSSSSSSSSSSSSSSDDDDDDDDDDDDDDDDDDDDDDDDDDDDDDDDDDDDDDDDDDDDDDDDDDDDDDDDDDDDDDDDDDDDDDDDDDDDDDDDDDDDDDDDDDDDDDDDDDDDDDDDDDDDDDDDDDDDDDDD…	8	[0.88, 0.75, 0.88, 0.88, 0.75, 0.75, 0.88, 0.75, 0.75, 0.63, 0.63, 0.63, 0.63, 0.63, 0.63, 0.63, 0.63, 0.63, 0.63, 0.63, 0.63, 0.63, 0.63, 0.63, 0.63, 0.63, 0.63, 0.63, 0.63, 0.63, 0.5, 0.5, 0.38, 0.38, 0.38, 0.25, 0.38, 0.38, 0.38, 0.38, 0.38, 0.38, 0.25, 0.25, 0.13, 0.13, 0.13, 0.13, 0.13, 0.13, 0.0, 0.0, 0.0, 0.0, 0.0, 0.0, 0.13, 0.13, 0.13, 0.13, 0.13, 0.13, 0.13, 0.25, 0.25, 0.63, 0.63, 0.63…	mobidb-lite	[[1, 30], [171, 202], [219, 243], [280, 442], [498, 688]]
214	XP_010960806.1	DDDDDDDDDDDDDDDDDDDDDDDDDDDDDDSSSSSSSSSSSSSSSSSSSSSSSSSSSSSSSSSSSSSSSSSSSSSSSSSSSSSSSSSSSSSSSSSSSSSSSSSSSSSSSSSSSSSSSSSSSSSSSSSSSSSSSSSSSSSSSSSSSSSSSSSSSSSSSSSSSSSSSSSSSSSDDDDDDDDDDDDDDDDDDDDDDDDDDDDDDDSSSSSSSSSSSSSSSSDDDDDDDDDDDDDDDDDDDDDDDDDSSSSSSSSSSSSSSSSSSSSSSSSSSSSSSSSSSSSDDDDDDDDDDDDDDDDDDDDDDDDDDDDDDDDDDDDDDDDDDDDDDDDDDDDDDDDDDDDDDDDDDDDDDDDDDDDDDDDDDDDDDDDDDDDDDDDDDDDDDDDDDDDDDDDDDDDDDDD…	8	[0.88, 0.75, 0.88, 0.88, 0.75, 0.75, 0.88, 0.75, 0.75, 0.63, 0.63, 0.63, 0.63, 0.63, 0.63, 0.63, 0.63, 0.63, 0.63, 0.63, 0.63, 0.63, 0.63, 0.63, 0.63, 0.63, 0.63, 0.63, 0.63, 0.63, 0.5, 0.5, 0.38, 0.38, 0.38, 0.25, 0.38, 0.38, 0.38, 0.38, 0.38, 0.38, 0.25, 0.25, 0.13, 0.13, 0.13, 0.13, 0.13, 0.13, 0.13, 0.0, 0.0, 0.0, 0.0, 0.0, 0.13, 0.13, 0.13, 0.13, 0.13, 0.13, 0.13, 0.25, 0.25, 0.63, 0.63, 0.6…	mobidb-lite	[[1, 30], [172, 202], [219, 243], [280, 435], [491, 681]]
215	XP_010974850.2	DDDDDDDDDDDDDDDDDDDDDDDDDDDDDDSSSSSSSSSSSSSSSSSSSSSSSSSSSSSSSSSSSSSSSSSSSSSSSSSSSSSSSSSSSSSSSSSSSSSSSSSSSSSSSSSSSSSSSSSSSSSSSSSSSSSSSSSSSSSSSSSSSSSSSSSSSSSSSSSSSSSSSSSSSSSDDDDDDDDDDDDDDDDDDDDDDDDDDDDDDDSSSSSSSSSSSSSSSSDDDDDDDDDDDDDDDDDDDDDDDDDSSSSSSSSSSSSSSSSSSSSSSSSSSSSSSSSSSSSDDDDDDDDDDDDDDDDDDDDDDDDDDDDDDDDDDDDDDDDDDDDDDDDDDDDDDDDDDDDDDDDDDDDDDDDDDDDDDDDDDDDDDDDDDDDDDDDDDDDDDDDDDDDDDDDDDDDDDDD…	8	[0.88, 0.75, 0.88, 0.88, 0.75, 0.75, 0.88, 0.75, 0.75, 0.63, 0.63, 0.63, 0.63, 0.63, 0.63, 0.63, 0.63, 0.63, 0.63, 0.63, 0.63, 0.63, 0.63, 0.63, 0.63, 0.63, 0.63, 0.63, 0.63, 0.63, 0.5, 0.5, 0.38, 0.38, 0.38, 0.25, 0.38, 0.38, 0.38, 0.38, 0.38, 0.38, 0.25, 0.25, 0.13, 0.13, 0.13, 0.13, 0.13, 0.13, 0.13, 0.0, 0.0, 0.0, 0.0, 0.0, 0.13, 0.13, 0.13, 0.13, 0.13, 0.13, 0.13, 0.25, 0.25, 0.63, 0.63, 0.6…	mobidb-lite	[[1, 30], [172, 202], [219, 243], [280, 442], [498, 688]]
216	XP_006206961.1	DDDDDDDDDDDDDDDDDDDDDDDDDDDDDDSSSSSSSSSSSSSSSSSSSSSSSSSSSSSSSSSSSSSSSSSSSSSSSSSSSSSSSSSSSSSSSSSSSSSSSSSSSSSSSSSSSSSSSSSSSSSSSSSSSSSSSSSSSSSSSSSSSSSSSSSSSSSSSSSSSSSSSSSSSSSDDDDDDDDDDDDDDDDDDDDDDDDDDDDDDDSSSSSSSSSSSSSSSSDDDDDDDDDDDDDDDDDDDDDDDDDSSSSSSSSSSSSSSSSSSSSSSSSSSSSSSSSSSSSDDDDDDDDDDDDDDDDDDDDDDDDDDDDDDDDDDDDDDDDDDDDDDDDDDDDDDDDDDDDDDDDDDDDDDDDDDDDDDDDDDDDDDDDDDDDDDDDDDDDDDDDDDDDDDDDDDDDDDDD…	8	[0.88, 0.75, 0.88, 0.88, 0.75, 0.75, 0.88, 0.75, 0.75, 0.63, 0.63, 0.63, 0.63, 0.63, 0.63, 0.63, 0.63, 0.63, 0.63, 0.63, 0.63, 0.63, 0.63, 0.63, 0.63, 0.63, 0.63, 0.63, 0.63, 0.63, 0.5, 0.5, 0.38, 0.38, 0.38, 0.25, 0.38, 0.38, 0.38, 0.38, 0.38, 0.38, 0.25, 0.25, 0.13, 0.13, 0.13, 0.13, 0.13, 0.13, 0.13, 0.0, 0.0, 0.0, 0.0, 0.0, 0.13, 0.13, 0.13, 0.13, 0.13, 0.13, 0.13, 0.25, 0.25, 0.63, 0.63, 0.6…	mobidb-lite	[[1, 30], [172, 202], [219, 243], [280, 442], [498, 688]]
217	XP_011369213.1	SSSSSSSSSSSSSSSSSSSSSSSSSSSSSSSSSSSSSSSSSSSSSSSSSSSSSSSSSSSSSSSSSSSSSSSSSSSSSSSSSSSSSSSSSSSSSSSSSSSSSSSSSSSSSSSSSSSSSSSSSSSSSSSSSSSSSSSSSSSSSSSSSSSSSSSSSSSSSSSSSSSSSSSSSSSSSSSSSSSSSSSSSSSSSDDDDDDDDDDDDDDDDDDDDDDDDDDDDDDDDSSSSSSSSSSSSSSSSDDDDDDDDDDDDDDDDDDDDDDDDDSSSSSSSSSSSSSSSSSSSSSSSSSSSSSSSSSSSSSSDDDDDDDDDDDDDDDDDDDDDDDDDDDDDDDDDDDDDDDDDDDDDDDDDDDDDDDDDDDDDDDDDDDDDDDDDDDDDDDDDDDDDDDDDDDDDDDDDDD…	8	[0.88, 0.75, 0.63, 0.63, 0.63, 0.63, 0.75, 0.13, 0.0, 0.0, 0.0, 0.0, 0.0, 0.0, 0.0, 0.0, 0.0, 0.0, 0.0, 0.13, 0.13, 0.25, 0.25, 0.25, 0.38, 0.38, 0.38, 0.38, 0.38, 0.38, 0.38, 0.38, 0.5, 0.5, 0.5, 0.38, 0.5, 0.5, 0.5, 0.38, 0.38, 0.5, 0.38, 0.5, 0.5, 0.5, 0.5, 0.5, 0.5, 0.5, 0.5, 0.38, 0.38, 0.38, 0.25, 0.38, 0.38, 0.38, 0.38, 0.38, 0.38, 0.25, 0.25, 0.13, 0.13, 0.13, 0.13, 0.13, 0.13, 0.0, 0.0, …	mobidb-lite	[[190, 221], [238, 262], [301, 461], [517, 707]]
218	XP_015990269.1	SSSSSSSSSSSSSSSSSSSSSSSSSSSSSSSSSSSSSSSSSSSSSSSSSSSSSSSSSSSSSSSSSSSSSSSSSSSSSSSSSSSSSSSSSSSSSSSSSSSSSSSSSSSSSSSSSSSSSSSSSSSSSSSSSSSSSSSSSSSSSSSSSSSSSSSSSSSSSSSSSSSSSSSSSSSSSSSSSSSSSSSSSSSSSDDDDDDDDDDDDDDDDDDDDDDDDDDDDDDDDSSSSSSSSSSSSSSSSDDDDDDDDDDDDDDDDDDDDDDDDDSSSSSSSSSSSSSSSSSSSSSSSSSSSSSSSSSSSSSSDDDDDDDDDDDDDDDDDDDDDDDDDDDDDDDDDDDDDDDDDDDDDDDDDDDDDDDDDDDDDDDDDDDDDDDDDDDDDDDDDDDDDDDDDDDDDDDDDDD…	8	[0.88, 0.75, 0.63, 0.63, 0.63, 0.63, 0.75, 0.13, 0.0, 0.0, 0.0, 0.0, 0.0, 0.0, 0.0, 0.0, 0.0, 0.0, 0.0, 0.13, 0.13, 0.25, 0.25, 0.25, 0.38, 0.38, 0.38, 0.38, 0.38, 0.38, 0.38, 0.38, 0.5, 0.5, 0.5, 0.38, 0.5, 0.5, 0.5, 0.38, 0.38, 0.5, 0.38, 0.5, 0.5, 0.5, 0.5, 0.5, 0.5, 0.5, 0.5, 0.38, 0.38, 0.38, 0.25, 0.38, 0.38, 0.38, 0.38, 0.38, 0.38, 0.25, 0.25, 0.13, 0.13, 0.13, 0.13, 0.13, 0.13, 0.0, 0.0, …	mobidb-lite	[[190, 221], [238, 262], [301, 461], [517, 707]]
219	XP_024423016.1	SSSSSSSSSSSSSSSSSSSSSSSSSSSSSSSSSSSSSSSSSSSSSSSSSSSSSSSSSSSSSSSSSSSSSSSSSSSSSSSSSSSSSSSSSSSSSSSSSSSSSSSSSSSSSSSSSSSSSSSSSSSSSSSSSSSSSSSSSSSSSSSSSSSSSSSSSSSSSSSSSSSSSSSSSSSSSSSSSSSSSSSSSSSSSDDDDDDDDDDDDDDDDDDDDDDDDDDDDDDDDSSSSSSSSSSSSSSSSDDDDDDDDDDDDDDDDDDDDDDDDDSSSSSSSSSSSSSSSSSSSSSSSSSSSSSSSSSSSSDDDDDDDDDDDDDDDDDDDDDDDDDDDDDDDDDDDDDDDDDDDDDDDDDDDDDDDDDDDDDDDDDDDDDDDDDDDDDDDDDDDDDDDDDDDDDDDDDDDDD…	8	[0.88, 0.75, 0.63, 0.63, 0.63, 0.63, 0.75, 0.13, 0.0, 0.0, 0.0, 0.0, 0.0, 0.0, 0.0, 0.0, 0.0, 0.0, 0.0, 0.13, 0.13, 0.25, 0.25, 0.25, 0.25, 0.38, 0.38, 0.38, 0.38, 0.38, 0.38, 0.38, 0.5, 0.5, 0.5, 0.38, 0.5, 0.5, 0.5, 0.38, 0.38, 0.5, 0.38, 0.5, 0.5, 0.5, 0.5, 0.5, 0.5, 0.5, 0.5, 0.38, 0.38, 0.38, 0.25, 0.38, 0.38, 0.38, 0.38, 0.38, 0.38, 0.25, 0.25, 0.13, 0.13, 0.13, 0.13, 0.13, 0.13, 0.0, 0.0, …	mobidb-lite	[[190, 221], [238, 262], [299, 461], [517, 707]]
220	XP_027997241.1	SSSSSSSSSSSSSSSSSSSSSSSSSSSSSSSSSSSSSSSSSSSSSSSSSSSSSSSSSSSSSSSSSSSSSSSSSSSSSSSSSSSSSSSSSSSSSSSSSSSSSSSSSSSSSSSSSSSSSSSSSSSSSSSSSSSSSSSSSSSSSSSSSSSSSSSSSSSSSSSSSSSSSSSSSSSSSSSSSSSSSSSSSSSSSSSSSSSSDDDDDDDDDDDDDDDDDDDDDDDDDDDDDDDDSSSSSSSSSSSSSSSSSSSDDDDDDDDDDDDDDDDDDDDDDSSSSSSSSSSSSSSSSSSSSSSSSSSSSSSSSSSSSSSSDDDDDDDDDDDDDDDDDDDDDDDDDDDDDDDDDDDDDDDDDDDDDDDDDDDDDDDDDDDDDDDDDDDDDDDDDDDDDDDDDDDDDDDDDDD…	8	[0.88, 0.75, 0.63, 0.63, 0.63, 0.63, 0.75, 0.38, 0.0, 0.0, 0.0, 0.0, 0.0, 0.0, 0.0, 0.0, 0.0, 0.0, 0.0, 0.13, 0.25, 0.25, 0.25, 0.25, 0.38, 0.38, 0.38, 0.38, 0.38, 0.38, 0.38, 0.38, 0.5, 0.5, 0.5, 0.5, 0.5, 0.5, 0.5, 0.5, 0.5, 0.5, 0.38, 0.5, 0.5, 0.5, 0.5, 0.5, 0.5, 0.38, 0.5, 0.38, 0.38, 0.25, 0.25, 0.38, 0.38, 0.25, 0.38, 0.38, 0.38, 0.25, 0.25, 0.25, 0.25, 0.25, 0.13, 0.25, 0.13, 0.13, 0.13, …	mobidb-lite	[[197, 228], [248, 269], [309, 468], [524, 714]]
221	XP_016063639.1	SSSSSSSSSSSSSSSSSSSSSSSSSSSSSSSSSSSSSSSSSSSSSSSSSSSSSSSSSSSSSSSSSSSSSSSSSSSSSSSSSSSSSSSSSSSSSSSSSSSSSSSSSSSSSSSSSSSSSSSSSSSSSSSSSSSSSSSSSSSSSSSSSSSSSSSSSSSSSSSSSSSSSSSSSSSSSSSSSSSSSSSSSSSSSDDDDDDDDDDDDDDDDDDDDDDDDDDDDDDDDSSSSSSSSSSSSSSSSDDDDDDDDDDDDDDDDDDDDDDDDDSSSSSSSSSSSSSSSSSSSSSSSSSSSSSSSSSSSSSSDDDDDDDDDDDDDDDDDDDDDDDDDDDDDDDDDDDDDDDDDDDDDDDDDDDDDDDDDDDDDDDDDDDDDDDDDDDDDDDDDDDDDDDDDDDDDDDDDDD…	8	[0.88, 0.75, 0.63, 0.63, 0.75, 0.75, 0.75, 0.38, 0.0, 0.0, 0.0, 0.0, 0.0, 0.0, 0.0, 0.0, 0.0, 0.0, 0.0, 0.13, 0.25, 0.25, 0.25, 0.38, 0.38, 0.38, 0.38, 0.38, 0.38, 0.38, 0.38, 0.38, 0.5, 0.5, 0.5, 0.5, 0.5, 0.5, 0.5, 0.5, 0.38, 0.5, 0.38, 0.5, 0.5, 0.5, 0.5, 0.5, 0.5, 0.5, 0.5, 0.38, 0.38, 0.38, 0.25, 0.38, 0.38, 0.38, 0.38, 0.38, 0.38, 0.25, 0.25, 0.13, 0.13, 0.13, 0.13, 0.13, 0.13, 0.0, 0.0, 0.…	mobidb-lite	[[190, 221], [238, 262], [301, 461], [517, 707]]
222	XP_014394796.1	SSSSSSSSSSSSSSSSSSSSSSSSSSSSSSSSSSSSSSSSSSSSSSSSSSSSSSSSSSSSSSSSSSSSSSSSSSSSSSSSSSSSSSSSSSSSSSSSSSSSSSSSSSSSSSSSSSSSSSSSSSSSSSSSSSSSSSSSSSSSSSSSSSSSSSSSSSSSSSSSSSSSSSSSSSSSSSSSSSSSSSSSSSSSSSSSSSSSDDDDDDDDDDDDDDDDDDDDDDDDDDDDDDDDSSSSSSSSSSSSSSSSSSDDDDDDDDDDDDDDDDDDDDDDDSSSSSSSSSSSSSSSSSSSSSSSSSSSSSSSSSSSSSSSDDDDDDDDDDDDDDDDDDDDDDDDDDDDDDDDDDDDDDDDDDDDDDDDDDDDDDDDDDDDDDDDDDDDDDDDDDDDDDDDDDDDDDDDDDD…	8	[0.88, 0.75, 0.63, 0.63, 0.75, 0.75, 0.75, 0.38, 0.0, 0.0, 0.0, 0.0, 0.0, 0.0, 0.0, 0.0, 0.0, 0.0, 0.0, 0.0, 0.25, 0.25, 0.25, 0.25, 0.38, 0.38, 0.38, 0.38, 0.38, 0.38, 0.38, 0.38, 0.5, 0.5, 0.5, 0.5, 0.5, 0.5, 0.5, 0.5, 0.5, 0.5, 0.38, 0.5, 0.5, 0.5, 0.5, 0.5, 0.5, 0.5, 0.5, 0.38, 0.38, 0.38, 0.25, 0.38, 0.38, 0.25, 0.38, 0.38, 0.25, 0.13, 0.13, 0.13, 0.13, 0.13, 0.13, 0.13, 0.13, 0.25, 0.13, 0.…	mobidb-lite	[[197, 228], [247, 269], [309, 468], [524, 714]]
223	XP_007521809.1	DDDDDDDDDDDDDDDDDDDDDDDDDDDDDDSSSSSSSSSSSSSSSSSSSSSSSSSSSSSSSSSSSSSSSSSSSSSSSSSSSSSSSSSSSSSSSSSSSSSSSSSSSSSSSSSSSSSSSSSSSSSSSSSSSSSSSSSSSSSSSSSSSSSSSSSSSSSSSSSSSSSSSSSSSSSSDDDDDDDDDDDDDDDDDDDDDDDDDDDDDSSSSSSSSSSSSSSSSSSSDDDDDDDDDDDDDDDDDDDDDDDSSSSSSSSSSSSSSSSSSSSSSSSSSSSSSSSSSSSDDDDDDDDDDDDDDDDDDDDDDDDDDDDDDDDDDDDDDDDDDDDDDDDDDDDDDDDDDDDDDDDDDDDDDDDDDDDDDDDDDDDDDDDDDDDDDDDDDDDDDDDDDDDDDDDDDDDDDDD…	8	[0.88, 0.75, 0.88, 0.88, 0.75, 0.75, 0.88, 0.75, 0.75, 0.63, 0.63, 0.63, 0.63, 0.63, 0.63, 0.63, 0.63, 0.63, 0.63, 0.63, 0.63, 0.63, 0.63, 0.63, 0.63, 0.63, 0.63, 0.63, 0.63, 0.63, 0.5, 0.5, 0.38, 0.38, 0.38, 0.25, 0.38, 0.38, 0.25, 0.38, 0.38, 0.38, 0.25, 0.25, 0.13, 0.13, 0.13, 0.13, 0.0, 0.0, 0.0, 0.0, 0.0, 0.0, 0.0, 0.0, 0.0, 0.13, 0.13, 0.13, 0.13, 0.13, 0.13, 0.13, 0.25, 0.38, 0.5, 0.5, 0.6…	mobidb-lite	[[1, 30], [173, 201], [221, 243], [280, 438], [494, 685]]
224	XP_004612356.1	DDDDDDDDDDDDDDDDDDDDDDDDDDDDDDSSSSSSSSSSSSSSSSSSSSSSSSSSSSSSSSSSSSSSSSSSSSSSSSSSSSSSSSSSSSSSSSSSSSSSSSSSSSSSSSSSSSSSSSSSSSSSSSSSSSSSSSSSSSSSSSSSSSSSSSSSSSSSSSSSSSSSSSSSSSDDDDDDDDDDDDDDDDDDDDDDDDDDDDDDDDSSSSSSSSSSSSSSSSSSDDDDDDDDDDDDDDDDDDDDDDDSSSSSSSSSSSSSSSSSSSSSSSSSSSSSSSSSSSSSSDDDDDDDDDDDDDDDDDDDDDDDDDDDDDDDDDDDDDDDDDDDDDDDDDDDDDDDDDDDDDDDDDDDDDDDDDDDDDDDDDDDDDDDDDDDDDDDDDDDDDDDDDDDDDDDDDDDDDD…	8	[0.88, 0.75, 0.88, 0.88, 0.75, 0.75, 0.88, 0.75, 0.75, 0.63, 0.63, 0.63, 0.63, 0.63, 0.63, 0.63, 0.63, 0.63, 0.63, 0.63, 0.63, 0.63, 0.63, 0.63, 0.63, 0.63, 0.63, 0.63, 0.63, 0.63, 0.5, 0.5, 0.38, 0.38, 0.38, 0.25, 0.38, 0.38, 0.25, 0.38, 0.38, 0.38, 0.25, 0.25, 0.13, 0.13, 0.13, 0.13, 0.13, 0.13, 0.0, 0.0, 0.0, 0.0, 0.0, 0.0, 0.0, 0.13, 0.13, 0.13, 0.13, 0.13, 0.13, 0.13, 0.25, 0.38, 0.5, 0.5, 0…	mobidb-lite	[[1, 30], [171, 202], [221, 243], [282, 442], [498, 688]]
225	XP_004681776.1	DDDDDDDDDDDDDDDDDDDDDDDDDDDDDDSSSSSSSSSSSSSSSSSSSSSSSSSSSSSSSSSSSSSSSSSSSSSSSSSSSSSSSSSSSSSSSSSSSSSSSSSSSSSSSSSSSSSSSSSSSSSSSSSSSSSSSSSSSSSSSSSSSSSSSSSSSSSSSSSSSSSSSSSSSSDDDDDDDDDDDDDDDDDDDDDDDDDDDDDDDDSSSSSSSSSSSSSSSSDDDDDDDDDDDDDDDDDDDDDDDDDSSSSSSSSSSSSSSSSSSSSSSSSSSSSSSSSSSSSDDDDDDDDDDDDDDDDDDDDDDDDDDDDDDDDDDDDDDDDDDDDDDDDDDDDDDDDDDDDDDDDDDDDDDDDDDDDDDDDDDDDDDDDDDDDDDDDDDDDDDDDDDDDDDDDDDDDDDDD…	8	[0.88, 0.75, 0.88, 0.88, 0.75, 0.75, 0.88, 0.75, 0.75, 0.63, 0.63, 0.63, 0.63, 0.63, 0.63, 0.63, 0.63, 0.63, 0.63, 0.63, 0.63, 0.63, 0.63, 0.63, 0.63, 0.63, 0.63, 0.63, 0.63, 0.63, 0.5, 0.5, 0.38, 0.38, 0.38, 0.25, 0.38, 0.38, 0.25, 0.38, 0.38, 0.38, 0.25, 0.25, 0.13, 0.13, 0.13, 0.13, 0.13, 0.13, 0.0, 0.0, 0.0, 0.0, 0.0, 0.0, 0.0, 0.13, 0.13, 0.13, 0.13, 0.13, 0.13, 0.13, 0.25, 0.38, 0.5, 0.5, 0…	mobidb-lite	[[1, 30], [171, 202], [219, 243], [280, 442], [498, 688]]
226	XP_023483814.1	SSSSSSSSSSSSSSSSSSSSSSSSSSSSSSSSSSSSSSSSSSSSSSSSSSSSSSSSSSSSSSSSSSSSSSSSSSSSSSSSSSSSSSSSSSSSSSSSSSSSSSSSSSSSSSSSSSSSSSSSSSSSSSSSSSSSSSSSSSSSSSSSSSSSSSSSSSSSSSSSSSSSSSSSSSSSSSSSSSSSSSSSSSSSSDDDDDDDDDDDDDDDDDDDDDDDDDDDDDDDDSSSSSSSSSSSSSSSSDDDDDDDDDDDDDDDDDDDDDDDDDSSSSSSSSSSSSSSSSSSSSSSSSSSSSSSSSSSSSSSDDDDDDDDDDDDDDDDDDDDDDDDDDDDDDDDDDDDDDDDDDDDDDDDDDDDDDDDDDDDDDDDDDDDDDDDDDDDDDDDDDDDDDDDDDDDDDDDDDD…	8	[0.88, 0.75, 0.63, 0.63, 0.63, 0.63, 0.75, 0.13, 0.0, 0.0, 0.0, 0.0, 0.0, 0.0, 0.0, 0.0, 0.0, 0.0, 0.0, 0.13, 0.13, 0.25, 0.25, 0.25, 0.38, 0.38, 0.38, 0.38, 0.38, 0.38, 0.38, 0.38, 0.5, 0.5, 0.5, 0.38, 0.5, 0.5, 0.5, 0.38, 0.38, 0.5, 0.38, 0.5, 0.5, 0.5, 0.5, 0.5, 0.5, 0.5, 0.5, 0.38, 0.38, 0.38, 0.25, 0.38, 0.38, 0.38, 0.38, 0.38, 0.38, 0.25, 0.25, 0.13, 0.13, 0.13, 0.13, 0.13, 0.13, 0.0, 0.0, …	mobidb-lite	[[190, 221], [238, 262], [301, 461], [517, 707]]
227	XP_014691158.1	DDDDDDDDDDDDDDDDDDDDDDDDDDDDDDSSSSSSSSSSSSSSSSSSSSSSSSSSSSSSSSSSSSSSSSSSSSSSSSSSSSSSSSSSSSSSSSSSSSSSSSSSSSSSSSSSSSSSSSSSSSSSSSSSSSSSSSSSSSSSSSSSSSSSSSSSSSSSSSSSSSSSSSSSSSDDDDDDDDDDDDDDDDDDDDDDDDDDDDDDDDSSSSSSSSSSSSSSSSDDDDDDDDDDDDDDDDDDDDDDDDDSSSSSSSSSSSSSSSSSSSSSSSSSSSSSSSSSSSSDDDDDDDDDDDDDDDDDDDDDDDDDDDDDDDDDDDDDDDDDDDDDDDDDDDDDDDDDDDDDDDDDDDDDDDDDDDDDDDDDDDDDDDDDDDDDDDDDDDDDDDDDDDDDDDDDDDDDDDD…	8	[0.88, 0.75, 0.88, 0.88, 0.75, 0.75, 0.88, 0.75, 0.75, 0.63, 0.63, 0.63, 0.63, 0.63, 0.63, 0.63, 0.63, 0.63, 0.63, 0.63, 0.63, 0.63, 0.63, 0.63, 0.63, 0.63, 0.63, 0.63, 0.63, 0.63, 0.5, 0.5, 0.38, 0.38, 0.38, 0.25, 0.38, 0.38, 0.38, 0.38, 0.38, 0.38, 0.25, 0.25, 0.13, 0.13, 0.13, 0.13, 0.13, 0.13, 0.0, 0.0, 0.0, 0.0, 0.0, 0.0, 0.0, 0.13, 0.13, 0.13, 0.13, 0.13, 0.13, 0.25, 0.25, 0.63, 0.63, 0.63,…	mobidb-lite	[[1, 30], [171, 202], [219, 243], [280, 442], [498, 688]]
228	XP_004426378.1	DDDDDDDDDDDDDDDDDDDDDDDDDDDDDDSSSSSSSSSSSSSSSSSSSSSSSSSSSSSSSSSSSSSSSSSSSSSSSSSSSSSSSSSSSSSSSSSSSSSSSSSSSSSSSSSSSSSSSSSSSSSSSSSSSSSSSSSSSSSSSSSSSSSSSSSSSSSSSSSSSSSSSSSSSSDDDDDDDDDDDDDDDDDDDDDDDDDDDDDDDDSSSSSSSSSSSSSSSSSSDDDDDDDDDDDDDDDDDDDDDDDSSSSSSSSSSSSSSSSSSSSSSSSSSSSSSSSSSSSSSDDDDDDDDDDDDDDDDDDDDDDDDDDDDDDDDDDDDDDDDDDDDDDDDDDDDDDDDDDDDDDDDDDDDDDDDDDDDDDDDDDDDDDDDDDDDDDDDDDDDDDDDDDDDDDDDDDDDDD…	8	[0.88, 0.75, 0.88, 0.88, 0.75, 0.75, 0.88, 0.75, 0.75, 0.63, 0.63, 0.63, 0.63, 0.63, 0.63, 0.63, 0.63, 0.63, 0.63, 0.63, 0.63, 0.63, 0.63, 0.63, 0.63, 0.63, 0.63, 0.63, 0.63, 0.63, 0.5, 0.5, 0.38, 0.38, 0.38, 0.25, 0.38, 0.38, 0.38, 0.38, 0.38, 0.38, 0.25, 0.25, 0.13, 0.13, 0.13, 0.13, 0.13, 0.13, 0.13, 0.0, 0.0, 0.0, 0.0, 0.13, 0.13, 0.13, 0.13, 0.13, 0.13, 0.13, 0.13, 0.25, 0.25, 0.63, 0.63, 0.…	mobidb-lite	[[1, 30], [171, 202], [221, 243], [282, 442], [498, 688]]
229	XP_017532062.1	SSSSSSSSSSSSSSSSSSSSSSSSSSSSSSSSSSSSSSSSSSSSSSSSSSSSSSSSSSSSSSSSSSSSSSSSSSSSSSSSSSSSSSSSSSSSSSSSSSSSSSSSSSSSSSSSSSSSSSSSSSSSSSSSSSSSSSSSSSSSSSSSSSSSSSSSSSSSSSSSSSSSSSSSSSSSSSSSSSSSSSSSSSSSSDDDDDDDDDDDDDDDDDDDDDDDDDDDDDDDDSSSSSSSSSSSSSSSSDDDDDDDDDDDDDDDDDDDDDDDDDSSSSSSSSSSSSSSSSSSSSSSSSSSSSSSSSSSSSSSDDDDDDDDDDDDDDDDDDDDDDDDDDDDDDDDDDDDDDDDDDDDDDDDDDDDDDDDDDDDDDDDDDDDDDDDDDDDDDDDDDDDDDDDDDDDDDDDDDD…	8	[0.88, 0.75, 0.63, 0.63, 0.75, 0.75, 0.75, 0.5, 0.0, 0.13, 0.0, 0.0, 0.0, 0.0, 0.0, 0.0, 0.0, 0.0, 0.0, 0.13, 0.25, 0.25, 0.25, 0.38, 0.38, 0.38, 0.38, 0.38, 0.38, 0.38, 0.38, 0.38, 0.5, 0.5, 0.5, 0.5, 0.5, 0.5, 0.5, 0.5, 0.5, 0.5, 0.38, 0.5, 0.5, 0.5, 0.5, 0.5, 0.5, 0.5, 0.5, 0.38, 0.38, 0.38, 0.25, 0.38, 0.38, 0.38, 0.38, 0.38, 0.38, 0.25, 0.25, 0.13, 0.13, 0.13, 0.13, 0.13, 0.13, 0.0, 0.0, 0.0…	mobidb-lite	[[190, 221], [238, 262], [301, 461], [517, 707]]
230	XP_004466110.1	DDDDDDDDDDDDDDDDDDDDDDDDDDDDDDSSSSSSSSSSSSSSSSSSSSSSSSSSSSSSSSSSSSSSSSSSSSSSSSSSSSSSSSSSSSSSSSSSSSSSSSSSSSSSSSSSSSSSSSSSSSSSSSSSSSSSSSSSSSSSSSSSSSSSSSSSSSSSSSSSSSSSSSSSSSDDDDDDDDDDDDDDDDDDDDDDDDDDDDDDDDSSSSSSSSSSSSSSSSDDDDDDDDDDDDDDDDDDDDDDDDDSSSSSSSSSSSSSSSSSSSSSSSSSSSSSSSSSSSSDDDDDDDDDDDDDDDDDDDDDDDDDDDDDDDDDDDDDDDDDDDDDDDDDDDDDDDDDDDDDDDDDDDDDDDDDDDDDDDDDDDDDDDDDDDDDDDDDDDDDDDDDDDDDDDDDDDDDDDD…	8	[0.88, 0.75, 0.88, 0.88, 0.75, 0.75, 0.88, 0.75, 0.75, 0.63, 0.63, 0.63, 0.63, 0.63, 0.63, 0.63, 0.63, 0.63, 0.63, 0.63, 0.63, 0.63, 0.63, 0.63, 0.63, 0.63, 0.63, 0.63, 0.63, 0.63, 0.5, 0.5, 0.38, 0.38, 0.38, 0.25, 0.38, 0.38, 0.25, 0.38, 0.38, 0.38, 0.25, 0.25, 0.13, 0.13, 0.13, 0.13, 0.13, 0.13, 0.0, 0.0, 0.0, 0.0, 0.0, 0.0, 0.0, 0.13, 0.13, 0.13, 0.13, 0.13, 0.13, 0.13, 0.25, 0.38, 0.5, 0.5, 0…	mobidb-lite	[[1, 30], [171, 202], [219, 243], [280, 442], [498, 688]]
231	XP_031805157.1	SSSSSSSSSSSSSSSSSSSSSSSSSSSSSSSSSSSSSSSSSSSSSSSSSSSSSSSSSSSSSSSSSSSSSSSDDDDDDDDDDDDDDDDDDDDSSSSSSSSSSSSSSSSSSSSSSSSSSSSSSSSSSSSSSSSSSSSSSSSSSSSSSSSSSSSSSSSSSSSSSSSSSSSSSSSSSSSSSSSSSSSSSSSSSSSSSSSSSSSSSSSSSSSSSSSSSSSSSSSSSSSSSSSSSSSSSSSSSSDDDDDDDDDDDDDDDDDDDDDSSSSSSSSSSSSSSSSSSSSSSSSSSSSSSSSSSSSSSSSSSSSSSSSSSSSSSSSSSSSSSDDDDDDDDDDDDDDDDDDDDDDDDDDDDDDDDDDDDDDDDDDDDDDDDDDDDDDDDDDDDDDDDDDDDDDDDDDDDDD…	8	[0.63, 0.75, 0.75, 0.63, 0.63, 0.63, 0.75, 0.75, 0.63, 0.75, 0.63, 0.63, 0.63, 0.63, 0.38, 0.5, 0.38, 0.38, 0.38, 0.5, 0.5, 0.5, 0.5, 0.5, 0.5, 0.5, 0.5, 0.5, 0.5, 0.38, 0.5, 0.5, 0.5, 0.5, 0.5, 0.5, 0.5, 0.5, 0.38, 0.38, 0.38, 0.25, 0.38, 0.38, 0.38, 0.38, 0.38, 0.38, 0.25, 0.25, 0.25, 0.13, 0.13, 0.13, 0.13, 0.13, 0.13, 0.13, 0.0, 0.0, 0.0, 0.13, 0.13, 0.13, 0.13, 0.13, 0.25, 0.13, 0.13, 0.25, …	mobidb-lite	[[72, 91], [239, 259], [322, 421], [444, 480], [525, 715]]
232	XP_016283029.1	SSSSSSSSSSSSSSSSSSSSSSSSSSSSSSSSSSSSSSSSSSSSSSSSSSSSSSSSSSSSSSSSSSSSSSSSSSSDDDDDDDDDDDDDDDDDDDDSSSSSSSSSSSSSSSSSSSSSSSSSSSSSSSSSSSSSSSSSSSSSSSSSSSSSSSSSSSSSSSSSSSSSSSSSSSSSSSSSSSSSSSSSSSSSSSSSSSSSSSSSSSDDDDDDDDDDDDDDDDDDDDSSSSSSSSSSSSSSSSSSSDDDDDDDDDDDDDDDDDDDDDDDSSSSSSSSSSSSSSSSSSSSSSSSSSSSSSSSSSSSSSSSSSSSSDDDDDDDDDDDDDDDDDDDDDDDDDDDDDDDDDDDDDDDDDDDDDDDDDDDDDDDDDDDDDDDDDDDDDDDDDDDDDDDDDDDDDDDDDD…	8	[0.88, 0.63, 0.75, 0.75, 0.75, 0.88, 0.75, 0.63, 0.5, 0.5, 0.63, 0.5, 0.5, 0.38, 0.38, 0.38, 0.5, 0.38, 0.38, 0.5, 0.5, 0.5, 0.5, 0.5, 0.5, 0.5, 0.5, 0.5, 0.5, 0.5, 0.5, 0.5, 0.5, 0.38, 0.5, 0.5, 0.5, 0.5, 0.5, 0.5, 0.5, 0.5, 0.38, 0.38, 0.38, 0.25, 0.38, 0.38, 0.38, 0.38, 0.38, 0.38, 0.25, 0.25, 0.25, 0.13, 0.13, 0.13, 0.13, 0.13, 0.13, 0.13, 0.13, 0.13, 0.13, 0.13, 0.13, 0.13, 0.13, 0.13, 0.25,…	mobidb-lite	[[76, 95], [203, 222], [242, 264], [310, 461], [517, 707]]
233	XP_020842016.1	SSSSSSSSSSSSSSSSSSSSSSSSSSSSSSSSSSSSSSSSSSSSSSSSSSSSSSSSSSSSSSSSSSSSSSSDDDDDDDDDDDDDDDDDDDDSSSSSSSSSSSSSSSSSSSSSSSSSSSSSSSSSSSSSSSSSSSSSSSSSSSSSSSSSSSSSSSSSSSSSSSSSSSSSSSSSSSSSSSSSSSSSSSSSSSSSSSSSSSDDDDDDDDDDDDDDDDDDDDSSSSSSSSSSSSSSSSSSSDDDDDDDDDDDDDDDDDDDDDDDSSSSSSSSSSSSSSSSSSSSSSSSSSSSSSSSSSSSSSSSSSDDDDDDDDDDDDDDDDDDDDDDDDDDDDDDDDDDDDDDDDDDDDDDDDDDDDDDDDDDDDDDDDDDDDDDDDDDDDDDDDDDDDDDDDDDDDDDDDD…	8	[0.63, 0.75, 0.75, 0.63, 0.63, 0.63, 0.75, 0.75, 0.63, 0.75, 0.63, 0.63, 0.63, 0.63, 0.38, 0.5, 0.38, 0.38, 0.38, 0.5, 0.5, 0.5, 0.5, 0.5, 0.5, 0.5, 0.5, 0.5, 0.5, 0.38, 0.5, 0.5, 0.5, 0.5, 0.5, 0.5, 0.5, 0.5, 0.38, 0.38, 0.38, 0.25, 0.38, 0.38, 0.38, 0.38, 0.38, 0.38, 0.25, 0.25, 0.25, 0.13, 0.13, 0.13, 0.13, 0.13, 0.13, 0.13, 0.13, 0.0, 0.0, 0.13, 0.13, 0.13, 0.13, 0.13, 0.25, 0.13, 0.13, 0.25,…	mobidb-lite	[[72, 91], [199, 218], [238, 260], [303, 457], [513, 703]]
234	XP_027700527.1	SSSSSSSSSSSSSSSSSSSSSSSSSSSSSSSSSSSSSSSSSSSSSSSSSSSSSSSSSSSSSSSSSSSSSSSDDDDDDDDDDDDDDDDDDDDSSSSSSSSSSSSSSSSSSSSSSSSSSSSSSSSSSSSSSSSSSSSSSSSSSSSSSSSSSSSSSSSSSSSSSSSSSSSSSSSSSSSSSSSSSSSSSSSSSSSSSSSSSSDDDDDDDDDDDDDDDDDDDDSSSSSSSSSSSSSSSSSSSDDDDDDDDDDDDDDDDDDDDDDDSSSSSSSSSSSSSSSSSSSSSSSSSSSSSSSSSSSSSSSSSSDDDDDDDDDDDDDDDDDDDDDDDDDDDDDDDDDDDDDDDDDDDDDDDDDDDDDDDDDDDDDDDDDDDDDDDDDDDDDDDDDDDDDDDDDDDDDDDDD…	8	[0.63, 0.75, 0.75, 0.63, 0.63, 0.63, 0.75, 0.75, 0.63, 0.75, 0.63, 0.63, 0.63, 0.63, 0.38, 0.5, 0.38, 0.38, 0.38, 0.5, 0.5, 0.5, 0.5, 0.5, 0.5, 0.5, 0.5, 0.5, 0.5, 0.38, 0.5, 0.5, 0.5, 0.5, 0.5, 0.5, 0.5, 0.5, 0.38, 0.38, 0.38, 0.25, 0.38, 0.38, 0.38, 0.38, 0.38, 0.38, 0.25, 0.25, 0.25, 0.13, 0.13, 0.13, 0.13, 0.13, 0.13, 0.13, 0.13, 0.0, 0.0, 0.13, 0.13, 0.13, 0.13, 0.13, 0.25, 0.13, 0.13, 0.25,…	mobidb-lite	[[72, 91], [199, 218], [238, 260], [303, 457], [513, 703]]
235	XP_002131684.1	SSSSSSSSSSSSSSSSSSSSSSSSSSSSSSSSSSSSSSSSSSSSSSSSSSSSSSSSSSSSSSSSSSSSSSSSSSSSSSDDDDDDDDDDDDDDDDDDDDDDDDDDDDDDSSSSSSSSSSSSSSSSSSSSSSSSSSSSSSSSSSSSSSSSSSSSSSSSSSSSSSSSSSSSSSSSSSSSSSSSSSSSSSSSSSSSSSSSSSSSSSSSSSSSSSSSSSSSSSSSSSSSSSSSSSSSSSSSSSSSSSSSSSSSSSSSSSSSSSSSSSSSSSSSSSSSSSSSSSSSSSSSSSSSSSSDDDDDDDDDDDDDDDDDDDDDDDDDDDDDDDDDDDDDDDDDDDDDDDDDDDDDDDDDDDDDDDDDDDDDDDDDDDDDDDDDDDDDDDDDDDDDDDDDDDDDDDDDDDD…	8	[0.75, 0.75, 0.88, 0.75, 0.63, 0.63, 0.5, 0.38, 0.25, 0.25, 0.38, 0.38, 0.25, 0.25, 0.13, 0.0, 0.0, 0.0, 0.0, 0.0, 0.0, 0.0, 0.0, 0.0, 0.0, 0.0, 0.13, 0.0, 0.0, 0.0, 0.0, 0.0, 0.0, 0.0, 0.0, 0.0, 0.0, 0.0, 0.0, 0.0, 0.0, 0.0, 0.0, 0.0, 0.0, 0.0, 0.0, 0.0, 0.0, 0.0, 0.0, 0.0, 0.0, 0.0, 0.0, 0.0, 0.0, 0.0, 0.0, 0.0, 0.0, 0.0, 0.0, 0.0, 0.0, 0.0, 0.0, 0.0, 0.0, 0.0, 0.25, 0.25, 0.38, 0.38, 0.5, 0.38…	mobidb-lite	[[79, 108], [292, 426], [474, 514], [520, 539], [546, 626], [652, 673]]
236	XP_001624176.2	SSSSSSSSSSSSSSSSSSSSSSSSSSSSSSSSSSSSSSSSSSSSSSSSSSSSSSSSSSSSSSSSSSSSSSSSSSSSSSSSSDDDDDDDDDDDDDDDDDDDDDDDDDSSSSSSDDDDDDDDDDDDDDDDDDDDSSSSSSSSSSSSSSSSSSSSSSSSSSSSSSSSSSSSSSSSSSSSSSSSSSSSSSSSSSSSSSSSSSSSSSSSSSSSSSSSSSSSSSSDDDDDDDDDDDDDDDDDDDDDDDDDSSSSSSSSSSSSSSSSSSSSDDDDDDDDDDDDDDDDDDDDDDDDDDDDDDDDDDDDDDDDDDDDDDDDDDDDDDDDDDDDDDDDDDDDDDDDDDDDDDDDDDDDDDDDDDDDDDDDDDDDDDDDDDDDDDDDDDDDDDDDDDDDDDDDDDDDDDD…	8	[0.88, 0.75, 0.75, 0.75, 0.88, 0.75, 0.88, 0.75, 0.75, 0.63, 0.75, 0.63, 0.63, 0.63, 0.63, 0.5, 0.5, 0.5, 0.5, 0.38, 0.5, 0.5, 0.38, 0.5, 0.5, 0.38, 0.38, 0.38, 0.5, 0.38, 0.38, 0.5, 0.5, 0.5, 0.5, 0.5, 0.5, 0.5, 0.38, 0.5, 0.5, 0.5, 0.5, 0.5, 0.5, 0.5, 0.5, 0.5, 0.5, 0.5, 0.5, 0.5, 0.5, 0.5, 0.5, 0.5, 0.5, 0.5, 0.5, 0.5, 0.5, 0.5, 0.5, 0.5, 0.5, 0.5, 0.5, 0.5, 0.5, 0.5, 0.5, 0.5, 0.5, 0.5, 0.5, …	mobidb-lite	[[82, 106], [113, 132], [220, 244], [265, 410], [426, 602]]
237	XP_002403332.1	SSSSSSSSSSSSSSSSSSSSSSSSSSSSSSSSSSSSSSSSSSSSSSSSSSSSDDDDDDDDDDDDDDDDDDDDDDDDDDDDDDDDDDDDDSSSSSSSSSSSSSSSSSSSSSSSSSSSSSSSSSSSSSSSSSSSSSSSSSSSSSSSSSSSSSSSSSSSSSSSSDDDDDDDDDDDDDDDDDDDDDDDDDDDDDDDDDDDDDDDDDDDDDDDDDDDDDDDDDDDDDSSSSSSSSSSSSSSSDDDDDDDDDDDDDDDDDDDDDDDDSSSSSSSSSSSSDDDDDDDDDDDDDDDDDDDDDDDDDDDDDDDDDDDDDDDDDDDDDDDDDDDDDDDDDDDDDDDDDDDDDDDDDDDDDDDDDDDDDDDDDDDDDDDDDDDDDDDDDDDDDDDDDDDDDDDDDDDDDD…	8	[0.63, 0.88, 0.63, 0.63, 0.63, 0.75, 0.75, 0.5, 0.63, 0.63, 0.5, 0.63, 0.5, 0.5, 0.5, 0.5, 0.63, 0.63, 0.63, 0.63, 0.63, 0.5, 0.5, 0.5, 0.5, 0.5, 0.5, 0.38, 0.38, 0.38, 0.25, 0.25, 0.25, 0.25, 0.25, 0.25, 0.25, 0.25, 0.25, 0.25, 0.25, 0.25, 0.13, 0.38, 0.25, 0.25, 0.25, 0.5, 0.5, 0.5, 0.5, 0.5, 0.63, 0.63, 0.63, 0.75, 0.75, 0.75, 0.75, 0.75, 0.75, 0.88, 0.88, 0.88, 0.88, 0.88, 0.88, 0.88, 0.88, 0…	mobidb-lite	[[53, 89], [162, 222], [238, 261], [274, 408], [474, 518]]
238	XP_013775685.1	SSSSSSSSSSSSSSSSSSSSSSSSSSSSSSSSSSSSSSSSSSSSSSSSSSSSSSSSSSSSSSSSSSSSSSSSSSSSSSSSSSSSSSSSSSSSSSSSSSSSSSSSSSSSSSSSSSSSSSSSSSSSSSSSSSSSSSSSSSSSSSSSSSSSSSSSSSSSSSSSSSSSSSSSSSSSSSSSSSSSSSSDDDDDDDDDDDDDDDDDDDDDDDDDDDDDDDDDDDDSSSSSSSSSSSSSSSSSSDDDDDDDDDDDDDDDDDDDDDDDDDDDDDDDDDDDDDDDDDDDDDDDDDDDDDDDDDDDDDDDDDDDDDDDDDDDDDDDDDDDDDDDDDDDDDDDDDDDDDDDDDDDDDDDDDDDDDDDDDDDDDDDDDDDDDDDDDDDDDDDDDDDDDDDDDDDDDDDDDD…	8	[0.88, 0.75, 0.88, 0.88, 0.75, 0.88, 0.88, 0.88, 0.63, 0.38, 0.63, 0.5, 0.5, 0.63, 0.5, 0.5, 0.5, 0.5, 0.38, 0.25, 0.38, 0.38, 0.38, 0.25, 0.25, 0.25, 0.25, 0.25, 0.25, 0.25, 0.25, 0.25, 0.25, 0.25, 0.25, 0.25, 0.25, 0.25, 0.13, 0.13, 0.13, 0.13, 0.13, 0.13, 0.13, 0.13, 0.13, 0.13, 0.13, 0.13, 0.13, 0.13, 0.13, 0.13, 0.13, 0.25, 0.25, 0.25, 0.13, 0.13, 0.13, 0.0, 0.0, 0.0, 0.0, 0.0, 0.0, 0.0, 0.1…	mobidb-lite	[[184, 219], [238, 429], [551, 607], [619, 703]]
239	XP_021945312.1	SSSSSSSSSSSSSSSSSSSSSSSSSSSSSSSSSSSSSSSSSSSSSSSSSSSSDDDDDDDDDDDDDDDDDDDDDDDSSSSSSSSSSSSSSSSSSSSSSSSSSSSSSSSSSSSSSSSSSSSSSSSSSSSSSSSSSSSSSSSSSSSSSSSSSSSSSSSSSSSSSSSSSSSSSSSSSSSSSDDDDDDDDDDDDDDDDDDDDDDDDDDDDSSSSSSSSSSSSSSSSSSSSSSSSSSSSSSSSSSSSSSSSSSSSSSSSSSSSSSSSSSSSSSSSSSSSSSSSSDDDDDDDDDDDDDDDDDDDDDDDDDDDDDDDDDDDDDDDDDDDDDDDDDDDDDDDDDDDDDDDDDDDDDDDDDDDDDDDDDDDDDDDDDDDDDDDDDDDDDDDDDDDDDDDDDDDDDDDDD…	8	[0.88, 0.75, 0.88, 0.88, 0.63, 0.88, 0.75, 0.75, 0.63, 0.63, 0.5, 0.5, 0.5, 0.63, 0.63, 0.63, 0.63, 0.5, 0.5, 0.5, 0.38, 0.5, 0.38, 0.5, 0.5, 0.5, 0.5, 0.5, 0.5, 0.5, 0.5, 0.5, 0.5, 0.5, 0.5, 0.5, 0.5, 0.5, 0.5, 0.5, 0.5, 0.5, 0.5, 0.5, 0.5, 0.5, 0.5, 0.5, 0.5, 0.5, 0.5, 0.5, 0.63, 0.63, 0.63, 0.63, 0.63, 0.63, 0.63, 0.63, 0.63, 0.63, 0.63, 0.63, 0.63, 0.63, 0.63, 0.63, 0.63, 0.63, 0.63, 0.63, 0.…	mobidb-lite	[[53, 75], [178, 205], [279, 465], [521, 690], [710, 781]]
240	XP_008190662.1	SSSSSSSSSSSSSSSSSSSSSSSSSSSSSSSSSSSSSSSSSSSSSSSSSSSSSSSSSSSSSSSSSSSSSSSSSSSSSSSSSSSSSSSSSSSSSSSSSSSSSSSSSSSSSSSSSSSSSSSSSSSSSSSSSSSSSSSSSSSSSSSSSSSSSSDDDDDDDDDDDDDDDDDDDDDDDDSSSSSSSSSSSSSSSSSSSSSSSSSSSSSSSSSSSSSSSSSSSSSSSSSSSSSSSSSSSSSSSSDDDDDDDDDDDDDDDDDDDDDDDDDDDDDDDDDDDDDDDDDDDDDDDDDDDDDDDDDDDDDDDDDDDDDDDDDDDDDDDDDDDDDDDDDDDDDDDDDDDDDDDDDDDDDDDDDDDDDDDDDDDDDDDDDDDDDDDSSSSSSSSSSSDDDDDDDDDDDDDDD…	8	[0.75, 0.63, 0.75, 0.75, 0.5, 0.63, 0.63, 0.25, 0.25, 0.13, 0.25, 0.25, 0.25, 0.25, 0.25, 0.25, 0.25, 0.25, 0.25, 0.25, 0.25, 0.25, 0.25, 0.25, 0.25, 0.25, 0.13, 0.13, 0.13, 0.13, 0.0, 0.0, 0.0, 0.0, 0.0, 0.0, 0.0, 0.0, 0.0, 0.0, 0.0, 0.0, 0.0, 0.0, 0.0, 0.0, 0.0, 0.0, 0.0, 0.0, 0.0, 0.0, 0.0, 0.0, 0.0, 0.13, 0.0, 0.0, 0.13, 0.0, 0.13, 0.13, 0.13, 0.13, 0.13, 0.13, 0.13, 0.13, 0.13, 0.0, 0.0, 0.0…	mobidb-lite	[[151, 174], [239, 373], [385, 405], [445, 488], [505, 696]]
241	XP_018336007.1	SSSSSSSSSSSSSSSSSSSSSSSSSSSSSSSSSSSSSSSSSSSSSSSSSSSSSSSSSSSSSSSSSSSSSSSSSSSSSSSSSSSSSSSSSSSSSSSSSSSSSSSSSSSSSSSSSSSSSSSSSSSSSSSSSSSSSSSSSSSSSSSSSSSDDDDDDDDDDDDDDDDDDDDDDDDDDDSSSSSSSSSSSSSSSSSSSSSSSSSSSSSSSSSSSSSSSSSSSSSSSSSSSSSDDDDDDDDDDDDDDDDDDDDDDDDDDDDDDDDDDDDDDDDDDDDDDDDDDDDDDDDDDDDDDDDDDDDDDDDDDDDDDDDDDDDDDDDDDDDDDDDDDDDDDDDDDDDDDDDDDDDDDDDDDDDDDDDDDDDDDDDDDDDDDDDDDDDDDDDDDDDDDDDDDDDDDDDDDSS…	8	[0.75, 0.63, 0.75, 0.88, 0.5, 0.75, 0.63, 0.38, 0.5, 0.5, 0.5, 0.5, 0.38, 0.38, 0.38, 0.38, 0.25, 0.25, 0.25, 0.25, 0.25, 0.25, 0.25, 0.25, 0.25, 0.25, 0.25, 0.25, 0.25, 0.38, 0.25, 0.13, 0.13, 0.25, 0.0, 0.0, 0.0, 0.0, 0.0, 0.0, 0.0, 0.0, 0.0, 0.0, 0.13, 0.13, 0.13, 0.13, 0.25, 0.25, 0.25, 0.38, 0.38, 0.38, 0.38, 0.38, 0.38, 0.5, 0.5, 0.5, 0.5, 0.5, 0.5, 0.38, 0.5, 0.5, 0.38, 0.38, 0.13, 0.13, 0…	mobidb-lite	[[148, 174], [228, 397], [491, 513], [533, 567], [579, 725]]
242	XP_031356091.1	SSSSSSSSSSSSSSSSSSSSSSSSSSSSSSSSSSSSSSSSSSSSSSSSSSSSSSSSSSSSSSSSSSSSSSSSSSSSSSSSSSSSSSSSSSSSSSSSSSSSSSSSSSSSSSSSSSSSSSSSSSSSSSSSSSSSSSSSSSSSSSSSSSSDDDDDDDDDDDDDDDDDDDDDDDDDDDDSSSSSSSSSSSSSSSSSSSSSSSSSSSSSSSSSSSSSSSSSSSSSSSSSSSSSSSSSSSSSSSSSSDDDDDDDDDDDDDDDDDDDDDDDDDDDDDDDDDDDDDDDDDDDDDDDDDDDDDDDDDDDDDDDDDDDDDDDDDDDDDDDDDDDDDDDDDDDDDDDDDDDDDDDDDDDDDDDDDDDDDDDDDDDDDDDDDDDDDDDDDDDDSSSSSSSSSSSSSSSSSS…	8	[0.75, 0.63, 0.75, 0.75, 0.63, 0.63, 0.63, 0.5, 0.38, 0.38, 0.25, 0.25, 0.25, 0.25, 0.13, 0.13, 0.13, 0.13, 0.13, 0.13, 0.13, 0.13, 0.13, 0.13, 0.13, 0.13, 0.13, 0.13, 0.13, 0.13, 0.13, 0.13, 0.0, 0.0, 0.0, 0.0, 0.0, 0.0, 0.0, 0.0, 0.0, 0.0, 0.0, 0.0, 0.0, 0.0, 0.0, 0.0, 0.13, 0.13, 0.13, 0.0, 0.13, 0.0, 0.0, 0.0, 0.0, 0.0, 0.0, 0.0, 0.0, 0.0, 0.0, 0.13, 0.13, 0.13, 0.13, 0.13, 0.13, 0.13, 0.0, 0…	mobidb-lite	[[148, 175], [242, 381], [415, 437], [467, 517], [535, 575], [587, 727]]
243	XP_017852237.1	SSSSSSSSSSSSSSSSSSSSSSSSSSSSSSSSSSSSSSSSSSSSSSSSSSSSSSSSSSSSSSSSSSSSSSSSSSSSSSSSSSSSSSSSSSSSSSSSSSSSSSSSSSSSSSSSSSSSSSSSSSSSSSSSSSSSSSSSSSSSSSSSSSSSSSSSSSSSSSSSSSSSSSSSSSSSSSSSSSSSSDDDDDDDDDDDDDDDDDDDDDDDDDDDDDSSSSSSSSSSSSSSSSSSSSSSSSSSSDDDDDDDDDDDDDDDDDDDDDDDDDDDDDDDDDDDDDDDDDDDDDDDDDDDDDDDDDDDDDDDDDDDDDDDDDDDDDDDDDDDDDDDDDDDDDDDDDDDDDDDDDDDDDDDDDDDDDDDDDDDDDDDDDDDDDDDDDDDDDDDDDDDDDDDDDDDDDDDDDD…	8	[0.75, 0.63, 0.75, 0.75, 0.5, 0.63, 0.75, 0.63, 0.75, 0.75, 0.5, 0.63, 0.5, 0.63, 0.63, 0.63, 0.63, 0.63, 0.63, 0.5, 0.5, 0.5, 0.5, 0.5, 0.5, 0.5, 0.5, 0.5, 0.5, 0.63, 0.63, 0.63, 0.63, 0.5, 0.5, 0.5, 0.5, 0.5, 0.38, 0.38, 0.38, 0.5, 0.63, 0.63, 0.75, 0.75, 0.75, 0.63, 0.75, 0.63, 0.63, 0.63, 0.63, 0.5, 0.38, 0.38, 0.38, 0.38, 0.13, 0.0, 0.0, 0.0, 0.0, 0.0, 0.0, 0.0, 0.0, 0.0, 0.0, 0.0, 0.0, 0.0,…	mobidb-lite	[[182, 210], [238, 507], [537, 575], [601, 701], [818, 873]]
244	XP_002010997.1	SSSSSSSSSSSSSSSSSSSSSSSSSSSSSSSSSSSSSSSSSSSSSSSSSSSSSSSSSSSSSSSSSSSSSSSSSSSSSSSSSSSSSSSSSSSSSSSSSSSSSSSSSSSSSSSSSSSSSSSSSSSSSSSSSSSSSSSSSSSSSSSSSSSSSSSSSSSSSSSSSSSSSSSSSSSSSSSSDDDDDDDDDDDDDDDDDDDDDDDDDDDDDDDDDDDDDDDDDDDDDDDDDDDDDDDDDDDDDDDDDDDDDDDDDDDDDDDDDDDDDDDDDDDDDDDDDDDDDDDDDDDDDDDDDDDDDDDDDDDDDDDDDDDDDDDDDDDDDDDDDDDDDDDDDDDDDDDDDDDDDDDDDDDDDDDDDDDDDDDDDDDDDDDDDDDDDDDDDDDDDDDDDDDDDDDDDDDDDDD…	8	[0.75, 0.63, 0.75, 0.75, 0.5, 0.63, 0.75, 0.5, 0.5, 0.5, 0.5, 0.5, 0.5, 0.63, 0.5, 0.5, 0.5, 0.63, 0.5, 0.5, 0.38, 0.5, 0.63, 0.63, 0.63, 0.63, 0.5, 0.5, 0.5, 0.5, 0.5, 0.5, 0.5, 0.5, 0.5, 0.38, 0.38, 0.38, 0.5, 0.5, 0.63, 0.63, 0.75, 0.75, 0.75, 0.75, 0.75, 0.63, 0.63, 0.63, 0.63, 0.5, 0.38, 0.38, 0.38, 0.38, 0.13, 0.0, 0.0, 0.0, 0.0, 0.0, 0.0, 0.0, 0.0, 0.0, 0.0, 0.0, 0.0, 0.0, 0.0, 0.0, 0.0, 0…	mobidb-lite	[[177, 407], [476, 515], [541, 646], [701, 724], [767, 854]]
245	XP_002056795.1	SSSSSSSSSSSSSSSSSSSSSSSSSSSSSSSSSSSSSSSSSSSSSSSSSSSSSSSSSSSSSSSSSSSSSSSSSSSSSSSSSSSSSSSSSSSSSSSSSSSSSSSSSSSSSSSSSSSSSSSSSSSSSSSSSSSSSSSSSSSSSSSSSSSSSSSSSSSSSSSSSSSSSSSSSSSSSSSSDDDDDDDDDDDDDDDDDDDDDDDDDDDDSSSSSSSSSSSSSSSSSSSSSSSSSSSSSSDDDDDDDDDDDDDDDDDDDDDDDDDDDDDDDDDDDDDDDDDDDDDDDDDDDDDDDDDDDDDDDDDDDDDDDDDDDDDDDDDDDDDDDDDDDDDDDDDDDDDDDDDDDDDDDDDDDDDDDDDDDDDDDDDDDDDDDDDDDDDDDDDDDDDDDDDDDDDDDDDDDDD…	8	[0.75, 0.63, 0.75, 0.75, 0.5, 0.63, 0.75, 0.5, 0.5, 0.5, 0.5, 0.5, 0.5, 0.63, 0.5, 0.5, 0.5, 0.63, 0.5, 0.5, 0.38, 0.5, 0.63, 0.63, 0.63, 0.63, 0.5, 0.5, 0.5, 0.5, 0.5, 0.5, 0.5, 0.5, 0.5, 0.38, 0.38, 0.38, 0.5, 0.5, 0.63, 0.63, 0.75, 0.75, 0.75, 0.75, 0.75, 0.63, 0.63, 0.63, 0.63, 0.5, 0.38, 0.38, 0.38, 0.38, 0.13, 0.0, 0.0, 0.0, 0.0, 0.0, 0.0, 0.0, 0.0, 0.0, 0.0, 0.0, 0.0, 0.0, 0.0, 0.0, 0.0, 0…	mobidb-lite	[[177, 204], [235, 471], [540, 578], [606, 725], [840, 923]]
246	XP_001991461.1	SSSSSSSSSSSSSSSSSSSSSSSSSSSSSSSSSSSSSSSSSSSSSSSSSSSSSSSSSSSSSSSSSSSSSSSSSSSSSSSSSSSSSSSSSSSSSSSSSSSSSSSSSSSSSSSSSSSSSSSSSSSSSSSSSSSSSSSSSSSSSSSSSSSSSSSSSSSSSSSSSSSSSSSSSSSSSSSSDDDDDDDDDDDDDDDDDDDDDDDDDDDSSSSSSSSSSSSSSSSSSSSSSSSSSSSDDDDDDDDDDDDDDDDDDDDDDDDDDDDDDDDDDDDDDDDDDDDDDDDDDDDDDDDDDDDDDDDDDDDDDDDDDDDDDDDDDDDDDDDDDDDDDDDDDDDDDDDDDDDDDDDDDDDDDDDDDDDDDDDDDDDDDDDDDDDDDDDDDDDDDDDDDDDDDDDDDDDDDDD…	8	[0.75, 0.63, 0.75, 0.75, 0.5, 0.63, 0.75, 0.5, 0.5, 0.38, 0.5, 0.38, 0.38, 0.5, 0.38, 0.38, 0.38, 0.5, 0.38, 0.38, 0.38, 0.5, 0.38, 0.38, 0.38, 0.38, 0.5, 0.5, 0.5, 0.38, 0.38, 0.38, 0.5, 0.5, 0.5, 0.5, 0.63, 0.63, 0.75, 0.75, 0.75, 0.75, 0.75, 0.63, 0.75, 0.75, 0.75, 0.5, 0.38, 0.38, 0.25, 0.25, 0.13, 0.0, 0.0, 0.0, 0.0, 0.0, 0.0, 0.0, 0.0, 0.0, 0.0, 0.0, 0.0, 0.0, 0.0, 0.0, 0.0, 0.0, 0.0, 0.0, …	mobidb-lite	[[177, 203], [232, 467], [535, 559], [598, 697], [761, 797], [824, 904]]
247	XP_017054934.1	SSSSSSSSSSSSSSSSSSSSSSSSSSSSSSSSSSSSSSSSSSSSSSSSSSSSSSSSSSSSSSSSSSSSSSSSSSSSSSSSSSSSSSSSSSSSSSSSSSSSSSSSSSSSSSSSSSSSSSSSSSSSSSSSSSSSSSSSSSSSSSSSSSSSSSSSSSSSSSSSSSSSSSSSSSSSSSSSSSSSSSSSSSSSSSSSSSSSSSSSSSSSSSSSSSSSSSSSSSSSSSSSSSSSSSSSSSSSSSSDDDDDDDDDDDDDDDDDDDDDDDDDDDDDDDDDDDDDDDDDDDDDDDDDDDDDDDDDDDDDDDDDDDDDDDDDDDDDDDDDDDDDDDDDDDDDDDDDDDDDDDDDDDDDDDDDDDDDDDDDDDDDDDDDDDDDDDDDDDDDDDDDDDDDDDDDDDDDDDD…	8	[0.75, 0.63, 0.75, 0.75, 0.5, 0.63, 0.75, 0.63, 0.5, 0.5, 0.5, 0.5, 0.25, 0.38, 0.5, 0.5, 0.38, 0.38, 0.5, 0.5, 0.5, 0.5, 0.5, 0.5, 0.5, 0.5, 0.5, 0.5, 0.5, 0.5, 0.5, 0.5, 0.5, 0.5, 0.5, 0.5, 0.5, 0.38, 0.38, 0.38, 0.38, 0.63, 0.63, 0.63, 0.63, 0.63, 0.63, 0.63, 0.75, 0.63, 0.63, 0.63, 0.5, 0.38, 0.38, 0.38, 0.38, 0.0, 0.0, 0.0, 0.0, 0.0, 0.0, 0.0, 0.0, 0.0, 0.0, 0.0, 0.0, 0.0, 0.0, 0.0, 0.0, 0.0…	mobidb-lite	[[240, 484], [617, 739], [758, 914]]
248	XP_001964081.1	SSSSSSSSSSSSSDDDDDDDDDDDDDDDDDDDDSSSSSSSSSSSSSSSSSSSSSSSSSSSSSSSSSSSSSSSSSSSSSSSSSSSSSSSSSSSSSSSSSSSSSSSSSSSSSSSSSSSSSSSSSSSSSSSSSSSSSSSSSSSSSSSSSSSSSSSSSSSSSSSSSSSSSSSSSSSSSSSSSSSSSSSSSSSSSSSSSSSSSSSSSSSSSSSSSSSSSSSSSSSSSSSSSSSSSSSSSSSSSSDDDDDDDDDDDDDDDDDDDDDDDDDDDDDDDDDDDDDDDDDDDDDDDDDDDDDDDDDDDDDDDDDDDDDDDDDDDDDDDDDDDDDDDDDDDDDDDDDDDDDDDDDDDDDDDDDDDDDDDDDDDDDDDDDDDDDDDDDDDDDDDDDDDDDDDDDDDDDDDD…	8	[0.75, 0.63, 0.75, 0.75, 0.5, 0.63, 0.75, 0.63, 0.63, 0.5, 0.5, 0.5, 0.5, 0.63, 0.75, 0.75, 0.63, 0.63, 0.5, 0.63, 0.63, 0.63, 0.63, 0.63, 0.63, 0.63, 0.63, 0.63, 0.63, 0.63, 0.63, 0.63, 0.63, 0.5, 0.5, 0.5, 0.5, 0.5, 0.38, 0.38, 0.5, 0.5, 0.63, 0.63, 0.63, 0.63, 0.75, 0.63, 0.75, 0.75, 0.63, 0.63, 0.63, 0.5, 0.38, 0.38, 0.38, 0.38, 0.0, 0.0, 0.0, 0.0, 0.0, 0.0, 0.0, 0.0, 0.0, 0.0, 0.0, 0.0, 0.0,…	mobidb-lite	[[14, 33], [240, 466], [602, 737], [764, 824], [841, 924]]
249	XP_002025819.1	DDDDDDDDDDDDDDDDDDDDDDDDDDDDDDSSSSSSSSSSSSSSSSSSSSSSSSSSSSSSSSSSSSSSSSSSSSSSSSSSSSSSSSSSSSSSSSSSSSSSSSSSSSSSSSSSSSSSSSSSSSSSSSSSSSSSSSSSSSSSSSSSSSSSSSSSSSSSSSSSSSSSSSSSSSSSSSSDDDDDDDDDDDDDDDDDDDDDDSSSSSSSSSSSSSSSSSSSSSSSSSSSSSSSSSSDDDDDDDDDDDDDDDDDDDDDDDDDDDDDDDDDDDDDDDDDDDDDDDDDDDDDDDDDDDDDDDDDDDDDDDDDDDDDDDDDDDDDDDDDDDDDDDDDDDDDDDDDDDDDDDDDDDDDDDDDDDDDDDDDDDDDDDDDDDDDDDDDDDDDDDDDDDDDDDDDDDDDDDD…	8	[0.75, 0.63, 0.75, 0.75, 0.63, 0.75, 0.75, 0.63, 0.75, 0.63, 0.63, 0.63, 0.5, 0.63, 0.63, 0.63, 0.63, 0.63, 0.63, 0.63, 0.63, 0.5, 0.63, 0.63, 0.63, 0.5, 0.63, 0.63, 0.63, 0.63, 0.5, 0.5, 0.5, 0.5, 0.63, 0.63, 0.63, 0.5, 0.5, 0.38, 0.5, 0.63, 0.63, 0.75, 0.75, 0.75, 0.63, 0.75, 0.75, 0.75, 0.75, 0.63, 0.5, 0.38, 0.38, 0.38, 0.38, 0.0, 0.0, 0.0, 0.0, 0.0, 0.0, 0.0, 0.0, 0.0, 0.0, 0.0, 0.0, 0.0, 0.…	mobidb-lite	[[1, 30], [176, 197], [232, 443], [568, 606], [646, 673], [751, 774], [794, 863]]
250	XP_002036892.1	SSSSSSSSSSSSSSSSSSSSSSSSSSSSSSSSSSSSSSSSSSSSSSSSSSSSSSSSSSSSSSSSSSSSSSSSSSSSSSSSSSSSSSSSSSSSSSSSSSSSSSSSSSSSSSSSSSSSSSSSSSSSSSSSSSSSSSSSSSSSSSSSSSSSSSSSSSSSSSSSSSSSSSSSSSSSSSSSSSSSSSDDDDDDDDDDDDDDDDDDDDDDSSSSSSSSSSSSSSSSSSSSSSSSSSSSSSSSDDDDDDDDDDDDDDDDDDDDDDDDDDDDDDDDDDDDDDDDDDDDDDDDDDDDDDDDDDDDDDDDDDDDDDDDDDDDDDDDDDDDDDDDDDDDDDDDDDDDDDDDDDDDDDDDDDDDDDDDDDDDDDDDDDDDDDDDDDDDDDDDDDDDDDDDDDDDDDDDDDD…	8	[0.75, 0.63, 0.75, 0.75, 0.5, 0.63, 0.75, 0.5, 0.75, 0.75, 0.38, 0.5, 0.38, 0.5, 0.5, 0.38, 0.38, 0.5, 0.5, 0.5, 0.5, 0.38, 0.5, 0.5, 0.5, 0.5, 0.5, 0.5, 0.5, 0.38, 0.5, 0.5, 0.5, 0.63, 0.5, 0.63, 0.63, 0.5, 0.5, 0.63, 0.75, 0.5, 0.63, 0.75, 0.75, 0.75, 0.75, 0.75, 0.75, 0.88, 0.88, 0.75, 0.5, 0.38, 0.38, 0.38, 0.38, 0.0, 0.0, 0.0, 0.0, 0.0, 0.0, 0.0, 0.0, 0.0, 0.0, 0.0, 0.0, 0.0, 0.0, 0.0, 0.0, …	mobidb-lite	[[183, 204], [237, 450], [521, 540], [583, 706], [729, 790], [813, 863]]
251	XP_002064067.2	SSSSSSSSSSSSSSSSSDDDDDDDDDDDDDDDDDDDDSSSSSSSSSSSSSSSSSSSSSSSSSSSSSSSSSSSSSSSSSSSSSSSSSSSSSSSSSSSSSSSSSSSSSSSSSSSSSSSSSSSSSSSSSSSSSSSSSSSSSSSSSSSSSSSSSSSSSSSSSSSSSSSSSSSSSSSSSSSSSSSSSSSSSSSSSSSSSSSSSSSSSSSSSSSSSSSSSSSSSSSSSSSSSSSSSSSDDDDDDDDDDDDDDDDDDDDDDDDDDDDDDDDDDDDDDDDDDDDDDDDDDDDDDDDDDDDDDDDDDDDDDDDDDDDDDDDDDDDDDDDDDDDDDDDDDDDDDDDDDDDDDDDDDDDDDDDDDDDDDDDDDDDDDDDDDDDDDDDDDDDDDDDDDDDDDDDDDDDDDD…	8	[0.75, 0.63, 0.75, 0.75, 0.63, 0.63, 0.75, 0.63, 0.5, 0.5, 0.5, 0.5, 0.38, 0.63, 0.5, 0.5, 0.38, 0.63, 0.63, 0.63, 0.63, 0.5, 0.63, 0.63, 0.63, 0.63, 0.75, 0.75, 0.75, 0.75, 0.63, 0.63, 0.63, 0.63, 0.63, 0.63, 0.63, 0.5, 0.5, 0.38, 0.5, 0.63, 0.63, 0.75, 0.75, 0.75, 0.63, 0.75, 0.75, 0.63, 0.63, 0.63, 0.5, 0.38, 0.38, 0.38, 0.38, 0.0, 0.0, 0.0, 0.0, 0.0, 0.0, 0.0, 0.0, 0.0, 0.0, 0.0, 0.0, 0.0, 0.…	mobidb-lite	[[18, 37], [233, 451], [589, 730], [756, 815], [835, 915]]
252	XP_002133885.1	DDDDDDDDDDDDDDDDDDDDDDDDDDDDDDSSSSSSSSSSSSSSSSSSSSSSSSSSSSSSSSSSSSSSSSSSSSSSSSSSSSSSSSSSSSSSSSSSSSSSSSSSSSSSSSSSSSSSSSSSSSSSSSSSSSSSSSSSSSSSSSSSSSSSSSSSSSSSSSSSSSSSSSSSSSSSSSSDDDDDDDDDDDDDDDDDDDDDDSSSSSSSSSSSSSSSSSSSSSSSSSSSSSSSSSSDDDDDDDDDDDDDDDDDDDDDDDDDDDDDDDDDDDDDDDDDDDDDDDDDDDDDDDDDDDDDDDDDDDDDDDDDDDDDDDDDDDDDDDDDDDDDDDDDDDDDDDDDDDDDDDDDDDDDDDDDDDDDDDDDDDDDDDDDDDDDDDDDDDDDDDDDDDDDDDDDDDDDDDD…	8	[0.75, 0.63, 0.75, 0.75, 0.63, 0.75, 0.75, 0.63, 0.75, 0.63, 0.63, 0.63, 0.5, 0.63, 0.63, 0.63, 0.63, 0.63, 0.63, 0.63, 0.63, 0.5, 0.63, 0.63, 0.63, 0.5, 0.63, 0.63, 0.63, 0.63, 0.5, 0.5, 0.5, 0.5, 0.63, 0.63, 0.63, 0.5, 0.5, 0.38, 0.5, 0.63, 0.63, 0.75, 0.75, 0.75, 0.63, 0.75, 0.75, 0.75, 0.75, 0.63, 0.5, 0.38, 0.38, 0.38, 0.25, 0.0, 0.0, 0.0, 0.0, 0.0, 0.0, 0.0, 0.0, 0.0, 0.0, 0.0, 0.0, 0.0, 0.…	mobidb-lite	[[1, 30], [176, 197], [232, 465], [587, 622], [662, 689], [744, 790], [810, 879]]
253	NP_001284899.1	SSSSSSSSSSSSSSSSSSSSSSSSSSSSSSSSSSSSSSSSSSSSSSSSSSSSSSSSSSSSSSSSSSSSSSSSSSSSSSSSSSSSSSSSSSSSSSSSSSSSSSSSSSSSSSSSSSSSSSSSSSSSSSSSSSSSSSSSSSSSSSSSSSSSSSSSSSSSSSSSSSSSSSSSSSSSSSSSDDDDDDDDDDDDDDDDDDDDDDSSSSSSSSSSSSSSSSSSSSSSSSSSSSSSSSSSSSSSDDDDDDDDDDDDDDDDDDDDDDDDDDDDDDDDDDDDDDDDDDDDDDDDDDDDDDDDDDDDDDDDDDDDDDDDDDDDDDDDDDDDDDDDDDDDDDDDDDDDDDDDDDDDDDDDDDDDDDDDDDDDDDDDDDDDDDDDDDDDDDDDDDDDDDDDDDDDDDDDDDD…	8	[0.75, 0.63, 0.75, 0.75, 0.5, 0.63, 0.75, 0.5, 0.75, 0.75, 0.38, 0.5, 0.38, 0.5, 0.5, 0.38, 0.38, 0.5, 0.5, 0.5, 0.5, 0.38, 0.5, 0.5, 0.5, 0.5, 0.5, 0.5, 0.5, 0.38, 0.5, 0.5, 0.5, 0.63, 0.5, 0.63, 0.63, 0.5, 0.5, 0.63, 0.75, 0.5, 0.63, 0.75, 0.75, 0.75, 0.75, 0.75, 0.75, 0.88, 0.88, 0.75, 0.5, 0.38, 0.38, 0.38, 0.38, 0.0, 0.0, 0.0, 0.0, 0.0, 0.0, 0.0, 0.0, 0.0, 0.0, 0.0, 0.0, 0.0, 0.0, 0.0, 0.0, …	mobidb-lite	[[177, 198], [237, 420], [524, 549], [583, 705], [734, 793], [815, 865]]
254	XP_005179371.1	DDDDDDDDDDDDDDDDDDDDDDDDDDDDDDDDDDDDDSSSSSSSSSSSSSSSSSSSSSSSSSSSSSSSSSSSSSSSSSSSSSSSSSSSSSSSSSSSSSSSSSSSSSSSSSSSSSSSSSSSSSSSSSSSSSSSSSSSSSSSSSSSSSSSSSSSSSSSSSSSSSSSSSSSSSSSSSDDDDDDDDDDDDDDDDDDDDDDDDDDDDSSSSSSSSSSSSSSSSSSSSSSSSSSSSDDDDDDDDDDDDDDDDDDDDDDDDDDDDDDDDDDDDDDDDDDDDDDDDDDDDDDDDDDDDDDDDDDDDDDDDDDDDDDDDDDDDDDDDDDDDDDDDDDDDDDDDDDDDDDDDDDDDDDDDDDDDDDDDDDDDDDDDDDDDDDDDDDDDDDDDDDDDDDDDDDDDDDDDD…	8	[0.75, 0.63, 0.75, 0.75, 0.63, 0.75, 0.75, 0.75, 0.5, 0.5, 0.63, 0.63, 0.5, 0.5, 0.5, 0.63, 0.5, 0.63, 0.63, 0.63, 0.63, 0.63, 0.63, 0.63, 0.63, 0.63, 0.75, 0.75, 0.75, 0.75, 0.75, 0.75, 0.75, 0.63, 0.63, 0.63, 0.63, 0.5, 0.5, 0.38, 0.38, 0.63, 0.63, 0.63, 0.63, 0.75, 0.5, 0.5, 0.63, 0.63, 0.63, 0.63, 0.5, 0.25, 0.25, 0.25, 0.25, 0.13, 0.0, 0.0, 0.0, 0.0, 0.0, 0.0, 0.0, 0.0, 0.0, 0.13, 0.13, 0.13…	mobidb-lite	[[1, 37], [175, 202], [231, 446], [544, 697], [721, 817]]
255	XP_013102674.1	DDDDDDDDDDDDDDDDDDDDDDDDDDDDDDDDDDDDDDDDDDDDDDDDDDDDSSSSSSSSSSSSSSSSSSSSSSSSSSSSSSSSSSSSSSSSSSSSSSSSSSSSSSSSSSSSSSSSSSSSSSSSSSSSSSSSSSSSSSSSSSSSSSSSSSSSSSSSSSSSSSSSSSSSSSSSSDDDDDDDDDDDDDDDDDDDDDDDDDDDDDDDSSSSSSSSSSSSSSSSSSSSSSSSSSDDDDDDDDDDDDDDDDDDDDDDDDDDDDDDDDDDDDDDDDDDDDDDDDDDDDDDDDDDDDDDDDDDDDDDDDDDDDDDDDDDDDDDDDDDDDDDDDDDDDDDDDDDDDDDDDDDDDDDDDDDDDDDDDDDDDDDDDDDDDDDDDDDDDDDDDDDDDDDDDDDDDDDDDD…	8	[0.75, 0.63, 0.88, 0.75, 0.5, 0.75, 0.75, 0.63, 0.63, 0.5, 0.63, 0.63, 0.5, 0.63, 0.63, 0.75, 0.63, 0.63, 0.75, 0.63, 0.75, 0.63, 0.63, 0.63, 0.88, 0.88, 0.88, 0.88, 0.88, 0.75, 0.75, 0.75, 0.75, 0.75, 0.75, 0.75, 0.63, 0.63, 0.63, 0.5, 0.5, 0.63, 0.63, 0.75, 0.75, 0.75, 0.63, 0.63, 0.63, 0.63, 0.63, 0.63, 0.38, 0.25, 0.25, 0.25, 0.25, 0.13, 0.0, 0.0, 0.0, 0.0, 0.0, 0.0, 0.0, 0.0, 0.0, 0.0, 0.13,…	mobidb-lite	[[1, 52], [174, 204], [231, 458], [534, 622], [635, 716], [735, 779], [793, 831]]
256	XP_313843.5	SSSSSSSSSSSSSSSSSSSSSSSSSSSSSSDDDDDDDDDDDDDDDDDDDDDDDDDDDDDDDDDDDDDSSSSSSSSSSSSSSSSSSSSSSSSSSSSSSSSSSSSSSSSSSSSSSSSSSSSSSSSSSSSSSSSSSSSSSSSSSSSSSSSSSSSSSDDDDDDDDDDDDDDDDDDDDDDSSSSSSSSSSSSSSSSSSSSSSSSSSSSSSSSSSSSSSSSSSSSSSSSSSSSDDDDDDDDDDDDDDDDDDDDDDDDDDDDDDDDDDDDDDDDDDDDDDDDDDDDDDDDDDDDDDDDDDDDDDDDDDDDDDDDDDDDDDDDDDDDDDDDDDDDDDDDDDDDDDDDDDDDDDDDDDDDDDDDDDDDDDDDDDDDDDDDDDDDDDDDDDDDDDDDDDDDDDDDDDDD…	8	[0.88, 0.75, 0.75, 0.88, 0.75, 0.88, 0.88, 0.88, 0.63, 0.63, 0.5, 0.75, 0.5, 0.5, 0.5, 0.38, 0.38, 0.38, 0.38, 0.25, 0.25, 0.25, 0.25, 0.25, 0.13, 0.25, 0.38, 0.5, 0.5, 0.5, 0.63, 0.63, 0.63, 0.63, 0.63, 0.75, 0.75, 0.75, 0.75, 0.75, 0.75, 0.75, 0.75, 0.63, 0.63, 0.63, 0.63, 0.63, 0.63, 0.63, 0.63, 0.63, 0.63, 0.63, 0.63, 0.63, 0.63, 0.63, 0.63, 0.63, 0.63, 0.63, 0.63, 0.75, 0.75, 0.75, 0.63, 0.5…	mobidb-lite	[[31, 67], [154, 175], [228, 477], [558, 720], [746, 818]]
257	XP_001649953.1	SSSSSSSSSSSSSSSSSSSSSSSSSSSSSSSSSSSSSSSSSSSSSSSSSSSSSSSSSSSSSSSSSSSSSSSSSSSSSSSSSSSSSSSSSSSSSSSSSSSSSSSSSSSSSSSSSSSSSSSSSSSSSSSSSSSSSSSSSSSSSSSSSSSSSSSSSSSSSSSSSSSSSSSSSSSSSSSSSSSSSSSSSSSSSSSSSSSSSSSSSSSSSSSSSSSSSSSSSSSSSSSSSSSSSSSSSSSSSSSSDDDDDDDDDDDDDDDDDDDDDDDDDDDDDDDDDDDDDDDDDDDDDDDDDDDDDDDDDDDDDDDDDSSSSSSSSSSSSSSSSSSSSSSSSSSSSSSSSSSSSSSSSSSSSSSSSSSSSSSSSSSSSSSSSSSSSSSSSSSSSSSSSSSSSSSSSSSSSSS…	8	[0.63, 0.88, 0.63, 0.75, 0.75, 0.75, 0.38, 0.25, 0.13, 0.13, 0.13, 0.13, 0.0, 0.0, 0.13, 0.13, 0.13, 0.13, 0.13, 0.13, 0.13, 0.13, 0.13, 0.13, 0.13, 0.13, 0.13, 0.13, 0.13, 0.13, 0.13, 0.13, 0.13, 0.13, 0.13, 0.13, 0.13, 0.13, 0.13, 0.13, 0.13, 0.13, 0.13, 0.13, 0.13, 0.13, 0.13, 0.0, 0.0, 0.0, 0.0, 0.0, 0.0, 0.0, 0.0, 0.0, 0.0, 0.0, 0.0, 0.0, 0.13, 0.13, 0.25, 0.5, 0.38, 0.63, 0.63, 0.63, 0.63, …	mobidb-lite	[[241, 305], [424, 451], [468, 703], [727, 889], [925, 984]]
258	XP_001850266.1	SSSSSSSSSSSSSSSSSSSSSSSSSSSSSSSSDDDDDDDDDDDDDDDDDDDDDDDDDDDDDDDDDDDDDDDDDDDDDDDDDDDDDDDDDDDDDDDSSSSSSSSSSSSSSSSSSSSSSSSSSSSSSSSSSSSSSSSSSSSSSSSSSSSSSSSSSSSSSSSSSSSSSSSSSSSSSSSSSSSSSSSSSSSSSSSSSSSSSSSSSSSSSSSSSSSSSSDDDDDDDDDDDDDDDDDDDDDDDDDDDDDDDDDDDDDDDDDDDDDDDDDDDDDDDDDDDDDDDDDDDDDDDDDDDDDDDDDDDDDDDDDDDDDDDDDDDDDDDDDDDDDDDDDDDDDDDDDDDDDDDDDDDDDDDDDDDDDDDDDDDDDDDDDDDDDDDDDDDDDDDDDDDDDDDDDDDDDDDDD…	8	[0.88, 0.75, 0.88, 0.88, 0.88, 0.88, 0.88, 0.75, 0.63, 0.63, 0.63, 0.5, 0.5, 0.63, 0.5, 0.5, 0.5, 0.5, 0.5, 0.5, 0.5, 0.5, 0.38, 0.38, 0.38, 0.38, 0.38, 0.38, 0.5, 0.5, 0.5, 0.5, 0.63, 0.63, 0.63, 0.63, 0.63, 0.63, 0.63, 0.75, 0.75, 0.75, 0.75, 0.75, 0.75, 0.75, 0.75, 0.63, 0.63, 0.63, 0.63, 0.63, 0.63, 0.63, 0.63, 0.63, 0.63, 0.75, 0.75, 0.75, 0.75, 0.75, 0.75, 0.75, 0.75, 0.75, 0.75, 0.75, 0.75…	mobidb-lite	[[33, 95], [215, 428], [440, 462], [495, 516], [553, 720], [745, 823]]
259	XP_017876901.1	SSSSSSSSSSSSSSSSSSSSSSSSSSSSSSSSSSSSSSSSSSSSSSSSSSSSSSSSSSSSSSSSSSSSSSSSSSSSSSSSSSSSSSSSSSSSSSSSSSSSSSSSSSSSSSSSSSSSSSSSSSSSSSSSSSSSSSSSSSSSSSSSSSSSSSSSSSSSSSSDDDDDDDDDDDDDDDDDDDDDDDDSSSSSSSSSSSSSSSSSSSSSSSSSSSSSSSSSSSSSSSSSSSSSSSSSSSSSSSSSSSSSSSSSSSSSSSSSSSDDDDDDDDDDDDDDDDDDDDDDDDDDDDDDDDDDDDDDDDDDDDDDDDDDDDDDDDDDDDDDDDDDDDDDDDDDDDDDDDDDDDDDDDDDDDDDDDDDDDDDDDDDDDDDDDDDDDDDDDDDDDDDDDDDDDDDDDDDDDD…	8	[0.88, 0.75, 0.75, 0.88, 0.75, 0.88, 0.75, 0.38, 0.38, 0.38, 0.5, 0.5, 0.38, 0.5, 0.5, 0.38, 0.25, 0.25, 0.25, 0.25, 0.25, 0.25, 0.25, 0.25, 0.25, 0.25, 0.25, 0.25, 0.25, 0.25, 0.25, 0.25, 0.25, 0.25, 0.13, 0.13, 0.13, 0.13, 0.13, 0.13, 0.13, 0.13, 0.13, 0.25, 0.25, 0.38, 0.38, 0.5, 0.5, 0.5, 0.5, 0.5, 0.5, 0.5, 0.5, 0.5, 0.63, 0.63, 0.63, 0.75, 0.75, 0.75, 0.75, 0.88, 0.88, 0.88, 0.88, 0.88, 0.8…	mobidb-lite	[[160, 183], [259, 461], [567, 781]]
260	XP_031835329.1	SSSSSSSSSSSSSSSSSSSSSSSSSSSSSSSSSSSSSSSSSSSSSSSSSSSSSSSSSSSSSSSSSSSSSSSSSSSSSSSSSSSSSSSSSSSSSSSSSSSSSSSSSSSSSSSSSSSSSSSSSSSSSSSSSSSSSSSSSSSSSSSSSSSSSSSSSSSSSSSDDDDDDDDDDDDDDDDDDDDDDDDDDDSSSSSSSSSSSSSSSSSSSSSSSSSSSSSSSSSSSSSSSSSSSSSSSSSSSSSSSSSSSSSSSSSSSSSSSSSSSSSSSSSSSSSSSSSSSSSSSSSSSSSSSSSSSSDDDDDDDDDDDDDDDDDDDDDDDDDDDDDDDDDDDDDDDDDDDDDDDDDDDDDDDDDDDDDDDDDDDDDDDDDDDDDDDDDDDDDDDDDDDDDDDDDDDDDDDDD…	8	[0.88, 0.75, 0.75, 0.88, 0.75, 0.88, 0.75, 0.5, 0.5, 0.5, 0.5, 0.5, 0.38, 0.5, 0.5, 0.25, 0.25, 0.25, 0.25, 0.25, 0.25, 0.25, 0.25, 0.25, 0.25, 0.25, 0.13, 0.13, 0.13, 0.13, 0.13, 0.13, 0.13, 0.13, 0.0, 0.0, 0.13, 0.13, 0.13, 0.13, 0.13, 0.13, 0.13, 0.25, 0.25, 0.38, 0.38, 0.5, 0.5, 0.5, 0.5, 0.5, 0.5, 0.5, 0.5, 0.5, 0.63, 0.63, 0.63, 0.75, 0.75, 0.75, 0.75, 0.88, 0.88, 0.88, 0.88, 0.88, 0.88, 0.…	mobidb-lite	[[160, 186], [295, 506], [612, 825]]
261	XP_011263787.1	SSSSSSSSSSSSSSSSSSSSSSSSSSSSSSSSSSSSSSSSSSSSSSSSSSSSSDDDDDDDDDDDDDDDDDDDDSSSSSSSSSSSSSSSSSSSSSSSSSSSSSSSSSSSSSSSSSSSSSSSSSSSSSSSSSSSSSSSSSSSSSSSSSSSSSSSSSSSSSSDDDDDDDDDDDDDDDDDDDDDDDDSSSSSSSSSSSSSSSSSSSSSSSSSSSSSSSSSSSSSSSSSSSSSSSSSSSSSSSSSSSSSSSSSSSSSSSSSSSDDDDDDDDDDDDDDDDDDDDDDDDDDDDDDDDDDDDDDDDDDDDDDDDDDDDDDDDDDDDDDDDDDDDDDDDDDDDDDDDDDDDDDDDDDDDDDDDDDDDDDDDDDDDDDDDDDDDDDDDDDDDDDDDDDDDDDDDDDDDD…	8	[0.88, 0.75, 0.75, 0.88, 0.75, 0.88, 0.75, 0.38, 0.38, 0.38, 0.5, 0.5, 0.38, 0.5, 0.5, 0.38, 0.38, 0.25, 0.25, 0.25, 0.25, 0.25, 0.25, 0.25, 0.25, 0.25, 0.25, 0.25, 0.25, 0.25, 0.25, 0.25, 0.25, 0.25, 0.13, 0.13, 0.13, 0.13, 0.13, 0.13, 0.13, 0.25, 0.25, 0.25, 0.38, 0.5, 0.5, 0.63, 0.63, 0.5, 0.5, 0.5, 0.5, 0.63, 0.63, 0.63, 0.63, 0.75, 0.75, 0.75, 0.75, 0.75, 0.88, 0.88, 0.88, 0.88, 0.88, 0.88, …	mobidb-lite	[[54, 73], [160, 183], [259, 424], [519, 776]]
262	XP_012526401.1	SSSSSSSSSSSSSSSSSSSSSSSSSSSSSSSSSSSSSSSSSSSSSDDDDDDDDDDDDDDDDDDDDDDDDDDDDSSSSSSSSSSSSSSSSSSSSSSSSSSSSSSSSSSSSSSSSSSSSSSSSSSSSSSSSSSSSSSSSSSSSSSSSSSSSSSSSSSSSSSDDDDDDDDDDDDDDDDDDDDDDDDSSSSSSSSSSSSSSSSSSSSSSSSSSSSSSSSSSSSSSSSSSSSSSSSSSSSSSSSSSSSSSSSSSSSSSSSSSSDDDDDDDDDDDDDDDDDDDDDDDDDDDDDDDDDDDDDDDDDDDDDDDDDDDDDDDDDDDDDDDDDDDDDDDDDDDDDDDDDDDDDDDDDDDDDDDDDDDDDDDDDDDDDDDDDDDDDDDDDDDDDDDDDDDDDDDDDDDDD…	8	[0.88, 0.75, 0.88, 0.88, 0.75, 0.88, 0.75, 0.38, 0.5, 0.38, 0.5, 0.5, 0.5, 0.5, 0.5, 0.5, 0.38, 0.25, 0.25, 0.25, 0.25, 0.25, 0.25, 0.25, 0.25, 0.25, 0.25, 0.25, 0.25, 0.25, 0.25, 0.25, 0.25, 0.25, 0.25, 0.25, 0.25, 0.25, 0.25, 0.13, 0.38, 0.38, 0.38, 0.5, 0.5, 0.63, 0.63, 0.63, 0.63, 0.63, 0.5, 0.5, 0.63, 0.63, 0.63, 0.63, 0.63, 0.75, 0.75, 0.75, 0.75, 0.75, 0.88, 0.88, 0.88, 0.88, 0.88, 0.88, 0…	mobidb-lite	[[46, 73], [160, 183], [259, 460], [517, 776]]
263	XP_012059983.1	SSSSSSSSSSSSSSSSSSSSSSSSSSSSSSSSSSSSSSSSSSSSSSSSSSSSSSDDDDDDDDDDDDDDDDDDDDDSSSSSSSSSSSSSSSSSSSSSSSSSSSSSSSSSSSSSSSSSSSSSSSSSSSSSSSSSSSSSSSSSSSSSSSSSSSSSSSSSSSSSSDDDDDDDDDDDDDDDDDDDDDDDDSSSSSSSSSSSSSSSSSSSSSSSSSSSSSSSSSSSSSSSSSSSSSSSSSSSSSSSSSSSSSSSSSSSSSSSSSSSDDDDDDDDDDDDDDDDDDDDDDDDDDDDDDDDDDDDDDDDDDDDDDDDDDDDDDDDDDDDDDDDDDDDDDDDDDDDDDDDDDDDDDDDDDDDDDDDDDDDDDDDDDDDDDDDDDDDDDDDDDDDDDDDDDDDDDDDDDD…	8	[0.88, 0.75, 0.88, 0.88, 0.75, 0.75, 0.75, 0.63, 0.63, 0.63, 0.5, 0.38, 0.38, 0.5, 0.5, 0.5, 0.5, 0.38, 0.38, 0.38, 0.38, 0.38, 0.38, 0.38, 0.38, 0.38, 0.25, 0.25, 0.25, 0.25, 0.25, 0.25, 0.25, 0.25, 0.13, 0.13, 0.13, 0.13, 0.13, 0.13, 0.13, 0.13, 0.13, 0.38, 0.25, 0.5, 0.38, 0.5, 0.5, 0.63, 0.63, 0.5, 0.5, 0.5, 0.63, 0.63, 0.63, 0.63, 0.63, 0.75, 0.75, 0.75, 0.75, 0.75, 0.88, 0.88, 0.88, 0.88, 0…	mobidb-lite	[[55, 75], [162, 185], [261, 472], [530, 755]]
264	XP_018353416.1	SSSSSSSSSSSSSSSSSSSSSSSSSSSSSSSSSSSSSSSSSSSSSSSSSSSSSSDDDDDDDDDDDDDDDDDDDDDSSSSSSSSSSSSSSSSSSSSSSSSSSSSSSSSSSSSSSSSSSSSSSSSSSSSSSSSSSSSSSSSSSSSSSSSSSSSSSSSSSSSSSDDDDDDDDDDDDDDDDDDDDDDDDDSSSSSSSSSSSSSSSSSSSSSSSSSSSSSSSSSSSSSSSSSSSSSSSSSSSSSSSSSSSSSSSSSSSSSSSSSSDDDDDDDDDDDDDDDDDDDDDDDDDDDDDDDDDDDDDDDDDDDDDDDDDDDDDDDDDDDDDDDDDDDDDDDDDDDDDDDDDDDDDDDDDDDDDDDDDDDDDDDDDDDDDDDDDDDDDDDDDDDDDDDDDDDDDDDDDDD…	8	[0.88, 0.75, 0.88, 0.88, 0.75, 0.75, 0.75, 0.63, 0.63, 0.63, 0.5, 0.38, 0.38, 0.5, 0.5, 0.5, 0.5, 0.38, 0.38, 0.38, 0.38, 0.38, 0.38, 0.38, 0.38, 0.25, 0.25, 0.25, 0.25, 0.25, 0.25, 0.25, 0.25, 0.25, 0.13, 0.13, 0.13, 0.13, 0.13, 0.13, 0.13, 0.13, 0.13, 0.25, 0.25, 0.5, 0.38, 0.5, 0.5, 0.63, 0.63, 0.5, 0.5, 0.5, 0.63, 0.63, 0.63, 0.63, 0.63, 0.75, 0.75, 0.75, 0.75, 0.75, 0.88, 0.88, 0.88, 0.88, 0…	mobidb-lite	[[55, 75], [162, 186], [261, 474], [488, 763], [769, 788]]
265	XP_024080436.1	SSSSSSSSSSSSSSSSSSSSSSSSSSSSSSSSSSSSSSSSSSSSSSSSSSSSSSSSSSSSSSSSSSSSSSSSSSSSSSSSSSSSSSSSSSSSSSSSSSSSSSSSSSSSSSSSSSSSSSSSSSSSSSSSSSSSSSSSSSSSSSSSSSSSSSSSSSSSSSSSSSSSSSSSSSSSSSSSSSSSSSSSSSSSSSSSSSSSSSSSSSSDDDDDDDDDDDDDDDDDDDDDDDDDSSSSSSSSSSSSSSSSSSSSSSSSSDDDDDDDDDDDDDDDDDDDDDDDDDDDDDDDDDDDDDDDDDDDDDDDDDDDDDDDDDDDDDDDDDDDDDDDDDDDDDDDDDDDDDDDDDDDDDDDDDDDDDDDDDDDDDDDDDDDDDDDDDDDDDDDDDDDDDDDDDDDDDDDDDD…	8	[0.75, 0.88, 0.88, 0.88, 0.88, 0.88, 0.75, 0.75, 0.88, 0.75, 0.63, 0.63, 0.75, 0.75, 0.75, 0.63, 0.63, 0.5, 0.5, 0.5, 0.38, 0.38, 0.38, 0.25, 0.13, 0.25, 0.25, 0.13, 0.13, 0.13, 0.13, 0.25, 0.25, 0.25, 0.25, 0.25, 0.25, 0.25, 0.25, 0.25, 0.25, 0.38, 0.25, 0.25, 0.38, 0.25, 0.25, 0.25, 0.25, 0.25, 0.25, 0.25, 0.25, 0.25, 0.38, 0.25, 0.25, 0.25, 0.25, 0.25, 0.25, 0.25, 0.25, 0.25, 0.25, 0.38, 0.38,…	mobidb-lite	[[204, 228], [254, 444], [563, 743]]
266	XP_001947291.1	SSSSSSSSSSSSSSSSSSSSSSSSSSSSSSSSSSSSSSSSSSSSSSSSSSSSSSSSSSSSSSSSSSSSSSSSSSSSSSSSSSSSSSSSSSSSSSSSSSSSSSSSSSSSSSSSSSSSSSSSSSSSSSSSSSSSSSSSSSSSSSSSSSSSSSSSSSSSSSSSSSSSSSSSSSSSSSSSSSSSSSSSSSSSSSSDDDDDDDDDDDDDDDDDDDDDDDDDDDDDDDSSSSSSSSSSSSSSSSSSSSSSDDDDDDDDDDDDDDDDDDDDDDDDDDDDDDDDDDDDDDDDDDDDDDDDDDDDDDDDDDDDDDDDDDDDDDDDDDDDDDDDDDDDDDDDDDDDDDDDDDDDDDDDDDDDDDDDDDDDDDDDDDDDDDDDDDDDDDDDDDDDDDDDDDDDDDDDDDD…	8	[0.88, 0.88, 0.88, 0.88, 0.63, 0.63, 0.63, 0.5, 0.38, 0.25, 0.5, 0.25, 0.13, 0.13, 0.13, 0.13, 0.13, 0.13, 0.0, 0.0, 0.0, 0.0, 0.0, 0.0, 0.0, 0.13, 0.13, 0.13, 0.13, 0.13, 0.25, 0.25, 0.25, 0.25, 0.25, 0.25, 0.25, 0.25, 0.38, 0.25, 0.13, 0.13, 0.13, 0.13, 0.13, 0.13, 0.13, 0.13, 0.13, 0.0, 0.0, 0.0, 0.0, 0.13, 0.0, 0.0, 0.0, 0.13, 0.13, 0.13, 0.25, 0.25, 0.5, 0.63, 0.63, 0.63, 0.63, 0.63, 0.63, 0…	mobidb-lite	[[192, 222], [245, 414], [523, 567]]
267	XP_002423669.1	SSSSSSSSSSSSSSSSSSSSSSSSSSSSSSSSSSSSSSSSSSSSSSSSSSSSSSSSSSSSSSSSSSSSSSSSSSSSSSSSSSSSSSSSSSSSSSSSSSSSSSSSSSSSSSSSSSSSSSSSSSSSSSSSSSSSSSSSSSSSSSSSSSSSSSSSSSSSSSSSSSSSSSSSSSSSSSSSSSSSSSSSSSSSSSSSSSSSSSSSSSSSSSSSSSSSSSSSSSSSSSSSSSSSSSSSSSSSSSSSSSSSSSSSSSSSSSSSSSSSSSSSSSSSSSSSSSSSSSSSSSSSSSSSSSSSSSDDDDDDDDDDDDDDDDDDDDDDDDDDDDDDDDDDDDDDDDDDDDDDDDDDDDDDDDDDDDDDDDDDDDDDDDDDDDDDDDDDDDDDDDDDDDDDDDDDDDDDDDD…	8	[0.75, 0.63, 0.75, 0.75, 0.5, 0.63, 0.63, 0.5, 0.25, 0.25, 0.38, 0.38, 0.38, 0.38, 0.38, 0.38, 0.25, 0.25, 0.25, 0.25, 0.25, 0.25, 0.25, 0.25, 0.25, 0.25, 0.25, 0.25, 0.25, 0.25, 0.25, 0.25, 0.25, 0.25, 0.25, 0.38, 0.25, 0.25, 0.25, 0.5, 0.38, 0.38, 0.5, 0.5, 0.5, 0.5, 0.5, 0.5, 0.38, 0.5, 0.5, 0.5, 0.5, 0.5, 0.5, 0.5, 0.5, 0.5, 0.63, 0.63, 0.63, 0.63, 0.5, 0.5, 0.5, 0.63, 0.5, 0.5, 0.5, 0.63, 0.…	mobidb-lite	[[295, 450], [536, 696]]
268	NP_001256427.1	SSSSSSSSSSSSSSSSSSSSSSSSSSSSSSSSSSSSSSSSSSSSSSSSSSSSSSSSSSSSSSSSSSSSSSSSSSSSSSSSSSSSSSSSSSSSSSSSSSSSSSSSSSSSSSSSSSSSSSSSSSSSSSSSSSSSSSSSSSSSSSSSSSSSSSSSSSSSSSSSSSSSSSSSSSSSSSSSSSSSSSSSSSSDDDDDDDDDDDDDDDDDDDDDDDDDDDDDDDDDDDDDDDDDDDDDDDDDDDDDDDDDDDDDDDDDDDDDDDDDDDDDDDDDDDDDDDDDDDDDDDDDDDDDDDDDDDDDDDDDDDDDDDDDDDDDDDDDDDDDDDDDDDDDDDDDDDDDDDDDDDDDDDDDDDDDDDDDDDSSSSSSSSSSSSSSSSSSDDDDDDDDDDDDDDDDDDDDDDD…	8	[0.63, 0.63, 0.63, 0.5, 0.63, 0.5, 0.63, 0.63, 0.63, 0.63, 0.5, 0.5, 0.5, 0.5, 0.38, 0.25, 0.25, 0.38, 0.38, 0.38, 0.5, 0.5, 0.5, 0.5, 0.5, 0.5, 0.5, 0.5, 0.5, 0.75, 0.75, 0.75, 0.75, 0.75, 0.88, 0.88, 0.88, 0.88, 0.88, 0.88, 0.88, 0.88, 0.88, 0.88, 0.88, 0.75, 0.75, 0.5, 0.5, 0.5, 0.25, 0.25, 0.13, 0.13, 0.0, 0.0, 0.0, 0.0, 0.0, 0.0, 0.0, 0.0, 0.0, 0.0, 0.0, 0.0, 0.0, 0.0, 0.0, 0.0, 0.0, 0.13, 0…	mobidb-lite	[[188, 358], [377, 554]]
269	XP_002636776.1	SSSSSSSSSSSSSSSSSSSSSSSSSSSSSSSSSSSSSSSSSSSSSSSSSSSSSSSSSSSSSSSSSSSSSSSSSSSSSSSSSSSSSSSSSSSSSSSSSSSSSSSSSSSSSSSSSSSSSSSSSSSSSSSSSSSSSSSSSSSSSSSSSSSSSSSSSSSSSSSSSSSSSSSSSSSSSSSSSSSSSSSSSSDDDDDDDDDDDDDDDDDDDDDDDDDDDDDDDDDDDDDDDDDDDDDDDDDDDDDDDDDDDDDDDDDDDDDDDDDDDDDDDDDDDDDDDDDDDDDDDDDDDDDDDDDDDDDDDDDDDDDDDDDDDDDDDDDDDDDDDDDDDDDDDDDDDDDDDDDDDDDDDDDDDDDDDDDDDDSSSSSSSSSSSSSSSSSSSSSSSSSSSSSSSSSSSSSSSSS…	8	[0.63, 0.63, 0.63, 0.75, 0.75, 0.63, 0.75, 0.63, 0.63, 0.63, 0.5, 0.63, 0.63, 0.5, 0.5, 0.5, 0.5, 0.5, 0.5, 0.38, 0.13, 0.13, 0.25, 0.25, 0.25, 0.38, 0.38, 0.5, 0.5, 0.5, 0.63, 0.63, 0.63, 0.63, 0.63, 0.63, 0.63, 0.63, 0.75, 0.5, 0.5, 0.5, 0.38, 0.38, 0.38, 0.38, 0.13, 0.0, 0.0, 0.0, 0.0, 0.0, 0.0, 0.0, 0.0, 0.0, 0.0, 0.0, 0.0, 0.0, 0.0, 0.0, 0.0, 0.0, 0.0, 0.0, 0.0, 0.0, 0.0, 0.0, 0.0, 0.0, 0.0,…	mobidb-lite	[[187, 358], [416, 517]]
270	XP_003114074.1	SSSSSSSSSSSSSSSSSSSSSSSSSSSSSSSSSSSSSSSSSSSSSSSSSSSSSSSSSSSSSSSSSSSSSSSSSSSSSSSSSSSSSSSSSSSSSSSSSSSSSSSSSSSSSSSSSSSSSSSSSSSSSSSSSSSSSSSSSSSSSSSSSSSSSSSSSSSSSSSSSSSSSSSSSSSSSSSSSSSSSSSSDDDDDDDDDDDDDDDDDDDDDDDDDDDDDDDDDDDDDDDDDDDDDDDDDDDDDDDDDDDDDDDDDDDDDDDDDDDDDDDDDDDDDDDDDDDDDDDDDDDDDDDDDDDDDDDDDDDDDDDDDDDDDDDDDDDDDDDDDDDDDDDDDDDDDDDDDDDDDDDDDDDDDDDDDDDDDDDDDDDDDDDDDDDDDDDDDDDDDDDDDDDDDDDDDDDDDDD…	8	[0.63, 0.63, 0.63, 0.63, 0.75, 0.63, 0.75, 0.63, 0.75, 0.75, 0.75, 0.63, 0.63, 0.75, 0.5, 0.5, 0.5, 0.5, 0.5, 0.5, 0.38, 0.38, 0.5, 0.5, 0.5, 0.5, 0.5, 0.5, 0.5, 0.63, 0.75, 0.75, 0.75, 0.75, 0.75, 0.88, 0.88, 0.88, 0.88, 0.88, 0.88, 0.88, 0.88, 0.88, 0.75, 0.5, 0.38, 0.38, 0.13, 0.13, 0.0, 0.0, 0.0, 0.0, 0.0, 0.0, 0.0, 0.0, 0.0, 0.0, 0.0, 0.0, 0.0, 0.0, 0.0, 0.0, 0.0, 0.0, 0.0, 0.0, 0.0, 0.0, 0.…	mobidb-lite	[[185, 403], [419, 525]]
271	XP_030854547.1	SSSSSSSSSSSSSSSSSSSSSSSSSSSSSSSSSSSSSDDDDDDDDDDDDDDDDDDDDDDDDDDDDDDDDDDDDDDDDDDDDSSSSSSSSSSSSSSSSSSSSSSSSSSSSSSSSSSSSSSSSSSSSSSSSSSSSSSSSSSSSSSSSSSSSSSSSSSSSSSSSSSSSSSSSSSSSSSSSSSSSSSSSSSSSSSSSSSSSSSSSSSSSSSSDDDDDDDDDDDDDDDDDDDDDDDDDDDDDDDDDDSSSSSSSSSSSSSSSSSDDDDDDDDDDDDDDDDDDDDDDDDDDDDDDDDDDDDDDDDDDDDDDDDDDDDDDDDDDDDDDDDDDDDDDDDDDDDDDDDDDDDDDDDDDDDDDDDDDDDDDDDDDDDDDDDDDDDDDDDDDDDDDDDDDDDDDDDDDDD…	8	[0.75, 0.75, 0.75, 0.75, 0.88, 0.63, 0.63, 0.63, 0.63, 0.5, 0.63, 0.75, 0.75, 0.75, 0.75, 0.63, 0.63, 0.5, 0.5, 0.25, 0.5, 0.38, 0.38, 0.38, 0.38, 0.38, 0.38, 0.38, 0.38, 0.38, 0.38, 0.25, 0.38, 0.13, 0.5, 0.5, 0.5, 0.63, 0.63, 0.63, 0.63, 0.63, 0.63, 0.63, 0.63, 0.63, 0.63, 0.63, 0.63, 0.75, 0.75, 0.75, 0.75, 0.88, 0.88, 0.88, 0.88, 0.88, 0.88, 0.88, 0.88, 0.88, 0.88, 0.88, 0.75, 0.63, 0.5, 0.5,…	mobidb-lite	[[38, 81], [209, 242], [260, 671]]
272	XP_009025970.1	SSSSSSSSSSSSSSSSSSSSSSSSSSSSSSSSSSSSSSSSSSSSSSSSSSSSSSSSSSSSSSSSSSSSSSSSSSSSSSSSSSSSSSSSSSSSSSSSSSSSSSSSSSSSSSSSSSSSSSSSSSSSSSSSSSSSSSSSSSSSSSSSSSSSSSSSSSSSSSSSSSSSSSSSSSSSSSSSSSSSSDDDDDDDDDDDDDDDDDDDDDDSSSSSSSSSSSSSSSDDDDDDDDDDDDDDDDDDDDDDDDDDDDDDDDDDDDDDDDDSSSSSSSSSSSSSDDDDDDDDDDDDDDDDDDDDDDDDDDDDDDDDDDDDDDDDDDDDDDDDDDDDDDDDDDDDDSSSSSSSSSSSSSSSSSSDDDDDDDDDDDDDDDDDDDDDDDDDDDDDDDDDDDDDDDDDDDDDDDD…	8	[0.75, 0.63, 0.75, 0.75, 0.5, 0.63, 0.63, 0.38, 0.38, 0.25, 0.38, 0.38, 0.38, 0.38, 0.25, 0.25, 0.25, 0.25, 0.25, 0.25, 0.25, 0.25, 0.25, 0.25, 0.25, 0.25, 0.25, 0.25, 0.25, 0.25, 0.25, 0.25, 0.25, 0.25, 0.25, 0.25, 0.25, 0.25, 0.25, 0.25, 0.25, 0.25, 0.38, 0.5, 0.38, 0.38, 0.5, 0.38, 0.38, 0.38, 0.38, 0.38, 0.5, 0.25, 0.38, 0.25, 0.13, 0.13, 0.13, 0.13, 0.13, 0.13, 0.13, 0.13, 0.13, 0.13, 0.13, …	mobidb-lite	[[182, 203], [219, 259], [273, 333], [352, 407], [431, 464], [479, 505], [566, 868]]
273	XP_011413365.1	SSSSSSSSSSSSSSSSSSSSSSSSSSSSSSSSSSSSSSSSSSSSSSSSSSSSSSSSSSSSSSSSSSSSSSSSSSSSSSSSSSSSSSSSSSSSSSSSSSSSSSSSSSSSSSSSSSSSSSSSSSSSSSSSSSSSSSSSSSSSSSSSSSSSSSSSSSSSSSSSSSSSSDDDDDDDDDDDDDDDDDDDDDDDDDDSSSSSSSSSSSSSSSSSSSSSSSSSSSSSSSSSSSSSSSSSSSSSSSSSSSSSSSSSSSSSSSSSSSSSSSSSSSSSDDDDDDDDDDDDDDDDDDDDDDDDDDDDDDDDDDDDDDDDDDDDDDDDDDDDDDDDDDDDDDDDDDDDDDDDDDDDDDDDDDDDDDDDDDDDDDDDDDDDDDDDDSSSSSSSSSSSSSSSSSSSSSSSSSS…	8	[0.88, 0.75, 0.88, 0.88, 0.5, 0.63, 0.63, 0.38, 0.5, 0.5, 0.5, 0.38, 0.38, 0.25, 0.13, 0.13, 0.13, 0.13, 0.13, 0.13, 0.13, 0.25, 0.25, 0.25, 0.25, 0.25, 0.25, 0.25, 0.25, 0.25, 0.25, 0.25, 0.25, 0.13, 0.13, 0.13, 0.13, 0.25, 0.25, 0.25, 0.25, 0.5, 0.5, 0.5, 0.5, 0.5, 0.5, 0.5, 0.38, 0.5, 0.5, 0.5, 0.5, 0.5, 0.5, 0.5, 0.5, 0.5, 0.5, 0.5, 0.5, 0.5, 0.5, 0.5, 0.63, 0.63, 0.63, 0.63, 0.63, 0.63, 0.5,…	mobidb-lite	[[166, 191], [269, 373], [401, 424], [453, 651]]
274	XP_021341927.1	SSSSSSSSSSSSSSSSSSSSSSSSSSSSSSSSSSSSSSSSSSSSSSSSSSDDDDDDDDDDDDDDDDDDDDDDDDDDDDDSSSSSSSSSSSSSSSSSSSSSSSSSSSSSSSSSSSSSSSSSSSSSSSSSSSSSSSSSSSSSSSSSSSSSSSSSSSSSSSSSSSSSSSSSSSSSSSSSSSSSSSDDDDDDDDDDDDDDDDDDDDDDDDDDDDDDDDDDDDDDDDDDDDDDDSSSSSSSSSSSSSDDDDDDDDDDDDDDDDDDDDDDDDDDDDDDDDDDDDDDDDDDDDDDDDDDDDDDDDDDDDDDDDDDDDDDDDDDDDDDDDDDDDDDDDDDDDDDDDDDDDDDDDDDDDDDDDDDDDDDDDDDDDDDDDDDDDDDDDDDDDDDDDDDDDDDDDDDDDD…	8	[0.88, 0.75, 0.88, 0.88, 0.63, 0.75, 0.75, 0.63, 0.63, 0.63, 0.63, 0.63, 0.63, 0.5, 0.5, 0.5, 0.5, 0.38, 0.38, 0.25, 0.25, 0.25, 0.25, 0.25, 0.25, 0.25, 0.25, 0.25, 0.25, 0.25, 0.25, 0.25, 0.38, 0.25, 0.13, 0.13, 0.25, 0.25, 0.25, 0.25, 0.13, 0.25, 0.25, 0.25, 0.38, 0.5, 0.5, 0.5, 0.5, 0.5, 0.63, 0.75, 0.75, 0.75, 0.88, 0.88, 0.88, 0.88, 0.88, 0.88, 0.88, 0.75, 0.75, 0.75, 0.75, 0.63, 0.63, 0.75,…	mobidb-lite	[[51, 79], [183, 229], [243, 426], [443, 706]]
275	XP_014783634.1	SSSSSSSSSSSSSSSSSSSSSSSSSSSSSSSSSSSSSSSSSSSSSSSSSDDDDDDDDDDDDDDDDDDDDDDDDDSSSSSSSSSSSSSSSSSSSSSSSSSSSSSSSSSSSSSSSSSSSSSSSSSSSSSSSSSSSSSSSSSSSSSSSSSSSSSSSSSSSSSSSSSSSSSSSDDDDDDDDDDDDDDDDDDDDDDDDDDDDDDDDDDDDDDDDDDDDSSSSSSSSSSSSSSSSSDDDDDDDDDDDDDDDDDDDDDDDDDDDDDDDDDDDDDDDDDDDDDDDDDDDDDDDDDDDDDDDDDDDDDDDDDDDDDDDDDDDDDDDDDDDDDDDDDDDDDDDDDDDDDDDDDDDDDDDDDDDDDDDDDDDDDDDDDDDDDDDDDDDDDDDDDDDDDDDDDDDDSSSSS…	8	[0.88, 0.75, 0.88, 0.88, 0.63, 0.63, 0.75, 0.63, 0.75, 0.75, 0.63, 0.75, 0.75, 0.5, 0.5, 0.5, 0.25, 0.25, 0.25, 0.25, 0.25, 0.25, 0.13, 0.13, 0.13, 0.13, 0.13, 0.13, 0.13, 0.13, 0.13, 0.13, 0.13, 0.13, 0.25, 0.25, 0.13, 0.13, 0.13, 0.0, 0.0, 0.0, 0.0, 0.0, 0.0, 0.0, 0.0, 0.25, 0.38, 0.75, 0.75, 0.5, 0.75, 0.75, 0.75, 0.75, 0.75, 0.75, 0.75, 0.75, 0.63, 0.63, 0.63, 0.5, 0.5, 0.5, 0.75, 0.75, 0.75,…	mobidb-lite	[[50, 74], [170, 213], [231, 394], [424, 445], [516, 618]]
276	XP_029636135.1	SSSSSSSSSSSSSSSSSSSSSSSSSSSSSSSSSSSSSSSSSSSSSSSSSDDDDDDDDDDDDDDDDDDDDDDDDDSSSSSSSSSSSSSSSSSSSSSSSSSSSSSSSSSSSSSSSSSSSSSSSSSSSSSSSSSSSSSSSSSSSSSSSSSSSSSSSSSSSSSSSSSSSSSSSDDDDDDDDDDDDDDDDDDDDDDDDDDDDDDDDDDDDDDDDDDDDDSSSSSSSSSSSSSSSSDDDDDDDDDDDDDDDDDDDDDDDDDDDDDDDDDDDDDDDDDDDDDDDDDDDDDDDDDDDDDDDDDDDDDDDDDDDDDDDDDDDDDDDDDDDDDDDDDDDDDDDDDDDDDDDDDDDDDDDDDDDDDDDDDDDDDDDDDDDDDDDDDDDDDDDDDDDDDDDDDDDDSSSSS…	8	[0.88, 0.75, 0.88, 0.88, 0.63, 0.63, 0.75, 0.63, 0.75, 0.75, 0.63, 0.75, 0.75, 0.5, 0.5, 0.5, 0.25, 0.25, 0.25, 0.25, 0.25, 0.25, 0.13, 0.13, 0.13, 0.13, 0.13, 0.13, 0.13, 0.13, 0.13, 0.13, 0.13, 0.13, 0.25, 0.25, 0.13, 0.13, 0.0, 0.0, 0.0, 0.0, 0.0, 0.0, 0.0, 0.0, 0.0, 0.25, 0.38, 0.75, 0.75, 0.5, 0.75, 0.75, 0.75, 0.75, 0.75, 0.75, 0.75, 0.75, 0.63, 0.63, 0.63, 0.5, 0.5, 0.5, 0.75, 0.75, 0.75, …	mobidb-lite	[[50, 74], [170, 214], [231, 394], [424, 445], [502, 618]]
277	XP_025103694.1	SSSSSSSSSSSSSSSSSSSSSDDDDDDDDDDDDDDDDDDDDDDDDDDDDDDDDDDDDDDDDDDDDDDDDDDDDDDDDDDDDDDDDDDDDDDDDDDDDDDDSSSSSSSSSSSSSDDDDDDDDDDDDDDDDDDDDDDDDDDDDDDDDDDDDDDDDDDDDDDDDDDDDDDDDDDDDDDDDDDDDDDDDDDDDDDDDDDDDDDDDDDDDDDDDDDDDDDDDDDDDDDDDDDDDDDDDDDDDDDDDDDDDDDDDDDDDDDDDDDDDDDDDDDDDDDDDDDDDDDDDDDDDDDDDDDDDDDDDDDDDDDDDDDDDDDDDDDDDDDDDDDDDDDDDDDDDDSSSSSSSSSSSDDDDDDDDDDDDDDDDDDDDDDDDDDDDDDDDDDDDDDDDDDDDDDDDDDDDDD…	8	[1.0, 1.0, 0.88, 0.88, 0.88, 1.0, 0.88, 1.0, 0.88, 0.88, 0.5, 0.5, 0.5, 0.5, 0.5, 0.63, 0.5, 0.5, 0.5, 0.5, 0.5, 0.75, 0.75, 0.75, 0.75, 0.75, 0.88, 0.88, 0.88, 0.88, 0.88, 0.75, 0.88, 0.88, 0.88, 0.88, 0.88, 0.88, 0.88, 0.88, 0.88, 1.0, 1.0, 1.0, 1.0, 1.0, 1.0, 0.88, 0.88, 0.88, 0.88, 0.88, 0.88, 0.88, 0.88, 0.88, 0.88, 0.88, 0.88, 0.88, 0.88, 0.88, 1.0, 1.0, 1.0, 1.0, 1.0, 1.0, 1.0, 1.0, 1.0, 1…	mobidb-lite	[[22, 100], [114, 334], [346, 399], [421, 506], [521, 542], [563, 606]]
278	XP_013089244.1	SSSSSSSSSSSSSSSSSSSSSSSSSSSSSSSSSSSSSSSSSSSSSSSSSSSSSSSSSSSSSSSSSSSDDDDDDDDDDDDDDDDDDDDDDDDDDDDDDDDDDDDDDDDDDDDDDDDDDDDDDDDDDDDDDDDDDDDDDDDDDDDDDDDDDDDDDDDDDDDDDDDDDDDDDDDDDDDDDDDDDDDDDDDDDDDDDDDDDDDDDDDDDDDDDDDDDDDSSSSSSSSSSSSSSSSSSSSSSSSSSSSSSSSSSSSSSSSSSSSSSSSSSSSSSSSSSSSSSSSSSSSSSSSSSSSSSSSSSSSSSSSSSSSSSSSSSSSSSSSSSSSSSSSSSSSSSSSSSSSSSSSSSSSSSSSSSSSSSSSSSSSSSSSSSSSSSSSSSSS	8	[0.63, 0.5, 0.5, 0.5, 0.38, 0.25, 0.13, 0.13, 0.0, 0.0, 0.0, 0.0, 0.0, 0.0, 0.0, 0.0, 0.0, 0.0, 0.0, 0.0, 0.0, 0.0, 0.0, 0.0, 0.0, 0.0, 0.0, 0.0, 0.0, 0.0, 0.0, 0.0, 0.13, 0.13, 0.25, 0.38, 0.38, 0.38, 0.38, 0.38, 0.38, 0.38, 0.5, 0.5, 0.5, 0.63, 0.63, 0.63, 0.63, 0.63, 0.75, 0.75, 0.75, 0.88, 0.88, 0.88, 0.88, 0.75, 0.75, 0.75, 0.75, 0.75, 0.63, 0.38, 0.38, 0.38, 0.5, 0.63, 0.75, 0.75, 0.75, 0.7…	mobidb-lite	[[68, 215]]
279	XP_009057304.1	SSSSSSSSSSSSSSSSSSSSSSSSSSSSSSSSSSSSSSSSSSSSDDDDDDDDDDDDDDDDDDDDDDDSSSSSSSSSSSSSSSSSSSSSSSSSSSSSSSSSSSSSSSSSSSSSSSSSSSSSSSSSSSSSSSSSSSSSSSSSSSSSSSSSSSSSSSSSDDDDDDDDDDDDDDDDDDDDDDDDDDDDDDDDDDDDDDDDDDDDDDDSSSSSSSSSSSSSSSSSSSSSSSSSSSSSSSSSSSSSSSSSSSSSSSSSSSSSSSSSSSSSSSSSSDDDDDDDDDDDDDDDDDDDDDDDDDDDDDDDDDDDDDDDDDDDDDDDDDDDDDDDDDDDDDDDDDDDDDDDDDDDDDDDDDDDDDDDDDDDDDDDDDDDDDDDDDDDDDDDDDDDDDDDDDDDDDDDDDD…	8	[0.88, 0.75, 0.88, 0.88, 0.63, 0.88, 0.75, 0.5, 0.5, 0.5, 0.5, 0.5, 0.38, 0.38, 0.38, 0.38, 0.25, 0.13, 0.13, 0.13, 0.13, 0.25, 0.13, 0.13, 0.13, 0.13, 0.13, 0.13, 0.13, 0.13, 0.13, 0.13, 0.13, 0.13, 0.13, 0.13, 0.25, 0.13, 0.25, 0.25, 0.38, 0.38, 0.38, 0.38, 0.63, 0.75, 0.75, 0.75, 0.75, 0.75, 0.75, 0.75, 0.63, 0.75, 0.5, 0.75, 0.75, 0.75, 0.88, 0.88, 0.88, 0.88, 0.88, 0.88, 0.88, 0.75, 0.63, 0.…	mobidb-lite	[[45, 67], [157, 203], [270, 436], [456, 668]]
280	XP_002117245.1	SSSSSSSSSSSSSSSSSSSSSSSSSSSSSSSSSSSSSSSSSSSSSSSSSSSSSSSSSSSSSSSSSSSSSSSSSDDDDDDDDDDDDDDDDDDDDDDDDDSSSSSSSSSSSSSSSSSSSSSSSSSSSSSSSSSSSSSSSSSSSSSSSSSSSSSSSSSSSSSSSSSSSSSSSSSSSSSSSSSSSSSSSSSSSSSSSSSSSSSSSSSSSSSSSSSSSSSSSSSSSSSSSSSSSSSSSSSSSSSSSSSSSSSSSSSSSSSSSSSSSSSSSSSSSSSSSSSSSSSSSSSSSSSSSDDDDDDDDDDDDDDDDDDDDDDDDDDDDDDDDDDDDDDDDDDDDDDDSSSSSSSSSSSSSSSSSSSDDDDDDDDDDDDDDDDDDDDDDDDDDDDDSSSSSSSSSSSSSSS…	8	[0.75, 0.88, 0.75, 0.88, 0.88, 0.75, 0.63, 0.63, 0.5, 0.5, 0.5, 0.38, 0.38, 0.38, 0.38, 0.38, 0.38, 0.38, 0.38, 0.38, 0.38, 0.38, 0.38, 0.38, 0.38, 0.38, 0.38, 0.38, 0.38, 0.38, 0.38, 0.38, 0.38, 0.38, 0.38, 0.38, 0.38, 0.38, 0.38, 0.38, 0.38, 0.38, 0.38, 0.38, 0.38, 0.38, 0.38, 0.38, 0.38, 0.5, 0.38, 0.38, 0.38, 0.5, 0.5, 0.5, 0.5, 0.5, 0.5, 0.5, 0.5, 0.5, 0.5, 0.5, 0.5, 0.5, 0.5, 0.5, 0.5, 0.5,…	mobidb-lite	[[74, 98], [290, 336], [356, 384], [419, 561]]
281	XP_018649241.1	SSSSSSSSSSSSSSSSSSSSSSSSSSSSSSSSSSSSSSSSSSSSSSSSSSSSSSSSSSSSSSSSSSSSSSSSSSSSSSSSSSSSSSSSSSSSSSSSSSSSSSSSSSSSSSSSSSSSSSSSSSSSSSSSSSSSSSSSDDDDDDDDDDDDDDDDDDDDDDSSSSSSSSSSSSSSSSSSSSSSSSSSSSSSSSSSSSSSSSSSSSSSSSSSSSSSSSSDDDDDDDDDDDDDDDDDDDDDDDDDDDDDDDDDDDDDDDDDDDDDDDDDDDDDDDDDDDDDDDDDDDDDDDDDDDDDDDDSSSSSSSSSSSSSSSSSSSSSSSSSSSSSSSSSSSSSSSSSSSSSSSSSSSSSSSSSSSSSSSSSSSSSSSSSSSSSSSSSSSSSSSSSSSSSSSSSSSSSSSS…	8	[0.63, 0.75, 0.63, 0.63, 0.5, 0.63, 0.5, 0.38, 0.38, 0.38, 0.25, 0.13, 0.13, 0.25, 0.13, 0.13, 0.13, 0.25, 0.25, 0.25, 0.13, 0.13, 0.13, 0.13, 0.13, 0.0, 0.0, 0.0, 0.0, 0.0, 0.0, 0.0, 0.0, 0.0, 0.0, 0.13, 0.13, 0.13, 0.13, 0.13, 0.13, 0.13, 0.0, 0.0, 0.0, 0.0, 0.0, 0.0, 0.0, 0.0, 0.0, 0.0, 0.0, 0.0, 0.0, 0.0, 0.0, 0.0, 0.0, 0.0, 0.0, 0.0, 0.0, 0.0, 0.0, 0.0, 0.0, 0.0, 0.0, 0.0, 0.0, 0.0, 0.0, 0.0…	mobidb-lite	[[137, 158], [216, 295], [448, 472], [533, 582]]
282	XP_011410501.2	SSSSSSSSSSSSSSSSSSSSSSSSSSSSSSSSSSSSSSSSSSSSSSSSSSSSSSSSSSSSSSSSSSSSSSSSSSSSSSSSSSSSSSSSSSSSSSSSSSSSSSSSSSSSSSSSSSSSSSSSSSSSSSSSSSSSSSSSSSSSSSSSSSSSSSSSSSSSSSSSSSSSSSSSSSSSSSSSSSSSSSSSSSSSSSSSSSSSSSSSSSSSSSSSSSSSSSSSSSSSSSSSSSSSSSSSSSSSSSSSSSSSSSSSSSSSSSSSSSSSSSSSSSSSSSSSSSSSSSSSSSSSSSSSSSSSSSDDDDDDDDDDDDDDDDDDDDDDDDDDDDDDDDDDDDDDDDDDDDDDDDDDDDDDDDDDDDDDDDDDDDDDDDDDDDDDDDDDDDDDDDDDDDDDSSSSSSSSSSS…	8	[0.63, 0.75, 0.88, 0.88, 0.88, 0.88, 0.88, 0.88, 0.75, 0.75, 0.75, 0.75, 0.75, 0.75, 0.5, 0.5, 0.38, 0.5, 0.25, 0.25, 0.25, 0.25, 0.25, 0.25, 0.25, 0.25, 0.25, 0.25, 0.25, 0.25, 0.25, 0.25, 0.25, 0.25, 0.25, 0.25, 0.25, 0.25, 0.25, 0.25, 0.25, 0.25, 0.25, 0.38, 0.38, 0.25, 0.25, 0.25, 0.38, 0.38, 0.38, 0.5, 0.5, 0.38, 0.5, 0.38, 0.38, 0.5, 0.38, 0.38, 0.38, 0.38, 0.38, 0.38, 0.38, 0.25, 0.25, 0.2…	mobidb-lite	[[295, 388], [483, 589]]
