# Supplementary material for: SON and SRRM2 are essential for nuclear speckle formation
Source: eLife. 2020 Oct 23;9:e60579. doi: 10.7554/eLife.60579 (PMC7671692; doi:10.7554/eLife.60579)
Supplement: Figure 4—source data 1. [file elife-60579-fig4-data1.zip › Figure4-source-data1/IUPred_SRRM2_unique_ful_df.csv]

	species	taxonomy	acc	length	disorder
0	Homo sapiens	['Eukaryota', 'Metazoa', 'Chordata', 'Craniata', 'Vertebrata', 'Euteleostomi', 'Mammalia', 'Eutheria', 'Euarchontoglires', 'Primates', 'Haplorrhini', 'Catarrhini', 'Hominidae', 'Homo']	NP_057417.3	2752	[0.549308, 0.58069, 0.618285, 0.642678, 0.685117, 0.716283, 0.733139, 0.648219, 0.58069, 0.608892, 0.608892, 0.653063, 0.661982, 0.657645, 0.58069, 0.608892, 0.59508, 0.680603, 0.622677, 0.59508, 0.557691, 0.58069, 0.56648, 0.604312, 0.613573, 0.517562, 0.497853, 0.497853, 0.58069, 0.657645, 0.653063, 0.59014, 0.562014, 0.622677, 0.538167, 0.618285, 0.661982, 0.657645, 0.570702, 0.525368, 0.52536…
1	Callithrix jacchus	['Eukaryota', 'Metazoa', 'Chordata', 'Craniata', 'Vertebrata', 'Euteleostomi', 'Mammalia', 'Eutheria', 'Euarchontoglires', 'Primates', 'Haplorrhini', 'Platyrrhini', 'Cebidae', 'Callitrichinae', 'Callithrix', 'Callithrix']	XP_017818808.1	2717	[0.549308, 0.58069, 0.618285, 0.642678, 0.685117, 0.716283, 0.733139, 0.648219, 0.58069, 0.608892, 0.608892, 0.653063, 0.661982, 0.657645, 0.58069, 0.608892, 0.59508, 0.680603, 0.622677, 0.59508, 0.557691, 0.58069, 0.56648, 0.604312, 0.613573, 0.517562, 0.497853, 0.497853, 0.58069, 0.657645, 0.653063, 0.59014, 0.562014, 0.622677, 0.538167, 0.618285, 0.661982, 0.657645, 0.570702, 0.525368, 0.52536…
2	Carlito syrichta	['Eukaryota', 'Metazoa', 'Chordata', 'Craniata', 'Vertebrata', 'Euteleostomi', 'Mammalia', 'Eutheria', 'Euarchontoglires', 'Primates', 'Haplorrhini', 'Tarsiiformes', 'Tarsiidae', 'Carlito']	XP_008061436.1	2729	[0.549308, 0.58069, 0.618285, 0.642678, 0.685117, 0.716283, 0.733139, 0.648219, 0.58069, 0.608892, 0.608892, 0.648219, 0.661982, 0.653063, 0.575842, 0.604312, 0.59014, 0.675549, 0.618285, 0.59014, 0.553315, 0.575842, 0.562014, 0.59508, 0.604312, 0.51388, 0.494003, 0.490133, 0.570702, 0.653063, 0.648219, 0.58069, 0.553315, 0.613573, 0.534167, 0.608892, 0.657645, 0.648219, 0.56648, 0.517562, 0.5210…
3	Microcebus murinus	['Eukaryota', 'Metazoa', 'Chordata', 'Craniata', 'Vertebrata', 'Euteleostomi', 'Mammalia', 'Eutheria', 'Euarchontoglires', 'Primates', 'Strepsirrhini', 'Lemuriformes', 'Cheirogaleidae', 'Microcebus']	XP_020137303.1	2838	[0.89662, 0.733139, 0.661982, 0.685117, 0.618285, 0.608892, 0.661982, 0.685117, 0.690604, 0.745909, 0.733139, 0.733139, 0.712013, 0.750527, 0.76285, 0.750527, 0.779859, 0.750527, 0.750527, 0.745909, 0.707965, 0.703578, 0.808535, 0.798249, 0.795062, 0.837511, 0.808535, 0.798249, 0.791621, 0.812494, 0.784345, 0.795062, 0.791621, 0.791621, 0.73685, 0.750527, 0.76285, 0.812494, 0.812494, 0.81615, 0.8…
4	Otolemur garnettii	['Eukaryota', 'Metazoa', 'Chordata', 'Craniata', 'Vertebrata', 'Euteleostomi', 'Mammalia', 'Eutheria', 'Euarchontoglires', 'Primates', 'Strepsirrhini', 'Lorisiformes', 'Galagidae', 'Otolemur']	XP_023369556.1	2575	[0.549308, 0.58069, 0.618285, 0.648219, 0.685117, 0.716283, 0.733139, 0.642678, 0.58069, 0.613573, 0.613573, 0.653063, 0.666105, 0.657645, 0.58069, 0.613573, 0.59508, 0.685117, 0.626927, 0.59917, 0.557691, 0.58069, 0.56648, 0.604312, 0.613573, 0.521092, 0.5017, 0.5017, 0.585406, 0.661982, 0.657645, 0.59014, 0.562014, 0.622677, 0.541878, 0.618285, 0.666105, 0.657645, 0.575842, 0.525368, 0.529623, …
5	Elephantulus edwardii	['Eukaryota', 'Metazoa', 'Chordata', 'Craniata', 'Vertebrata', 'Euteleostomi', 'Mammalia', 'Eutheria', 'Afrotheria', 'Macroscelidea', 'Macroscelididae', 'Elephantulus']	XP_006903297.1	2679	[0.549308, 0.58069, 0.618285, 0.642678, 0.685117, 0.716283, 0.733139, 0.648219, 0.58069, 0.608892, 0.608892, 0.653063, 0.661982, 0.657645, 0.58069, 0.608892, 0.59508, 0.680603, 0.622677, 0.59508, 0.557691, 0.58069, 0.56648, 0.604312, 0.613573, 0.517562, 0.497853, 0.497853, 0.58069, 0.657645, 0.653063, 0.59014, 0.562014, 0.622677, 0.538167, 0.618285, 0.661982, 0.657645, 0.570702, 0.525368, 0.52536…
6	Loxodonta africana	['Eukaryota', 'Metazoa', 'Chordata', 'Craniata', 'Vertebrata', 'Euteleostomi', 'Mammalia', 'Eutheria', 'Afrotheria', 'Proboscidea', 'Elephantidae', 'Loxodonta']	XP_010595800.1	2702	[0.549308, 0.58069, 0.618285, 0.642678, 0.685117, 0.716283, 0.733139, 0.648219, 0.58069, 0.608892, 0.608892, 0.653063, 0.661982, 0.657645, 0.58069, 0.608892, 0.59508, 0.680603, 0.622677, 0.59508, 0.557691, 0.58069, 0.56648, 0.604312, 0.613573, 0.517562, 0.497853, 0.497853, 0.58069, 0.657645, 0.653063, 0.59014, 0.562014, 0.622677, 0.538167, 0.618285, 0.661982, 0.657645, 0.570702, 0.525368, 0.52536…
7	Trichechus manatus latirostris	['Eukaryota', 'Metazoa', 'Chordata', 'Craniata', 'Vertebrata', 'Euteleostomi', 'Mammalia', 'Eutheria', 'Afrotheria', 'Sirenia', 'Trichechidae', 'Trichechus']	XP_012410047.1	2736	[0.549308, 0.58069, 0.618285, 0.642678, 0.685117, 0.716283, 0.733139, 0.648219, 0.58069, 0.608892, 0.608892, 0.653063, 0.661982, 0.657645, 0.58069, 0.608892, 0.59508, 0.680603, 0.622677, 0.59508, 0.557691, 0.58069, 0.56648, 0.604312, 0.613573, 0.517562, 0.497853, 0.497853, 0.58069, 0.657645, 0.653063, 0.59014, 0.562014, 0.622677, 0.538167, 0.618285, 0.661982, 0.657645, 0.570702, 0.525368, 0.52536…
8	Galeopterus variegatus	['Eukaryota', 'Metazoa', 'Chordata', 'Craniata', 'Vertebrata', 'Euteleostomi', 'Mammalia', 'Eutheria', 'Euarchontoglires', 'Dermoptera', 'Cynocephalidae', 'Galeopterus']	XP_008564499.1	2744	[0.549308, 0.58069, 0.618285, 0.642678, 0.685117, 0.716283, 0.733139, 0.648219, 0.58069, 0.608892, 0.608892, 0.653063, 0.661982, 0.657645, 0.58069, 0.608892, 0.59508, 0.680603, 0.622677, 0.59508, 0.557691, 0.58069, 0.56648, 0.604312, 0.613573, 0.517562, 0.497853, 0.497853, 0.58069, 0.657645, 0.653063, 0.59014, 0.562014, 0.622677, 0.538167, 0.618285, 0.661982, 0.657645, 0.570702, 0.525368, 0.52536…
9	Oryctolagus cuniculus	['Eukaryota', 'Metazoa', 'Chordata', 'Craniata', 'Vertebrata', 'Euteleostomi', 'Mammalia', 'Eutheria', 'Euarchontoglires', 'Glires', 'Lagomorpha', 'Leporidae', 'Oryctolagus']	XP_017194212.1	2738	[0.549308, 0.58069, 0.618285, 0.642678, 0.685117, 0.716283, 0.733139, 0.648219, 0.58069, 0.608892, 0.608892, 0.653063, 0.661982, 0.657645, 0.58069, 0.608892, 0.59508, 0.680603, 0.622677, 0.59508, 0.557691, 0.58069, 0.56648, 0.604312, 0.613573, 0.517562, 0.497853, 0.497853, 0.58069, 0.657645, 0.653063, 0.59014, 0.562014, 0.622677, 0.538167, 0.618285, 0.661982, 0.657645, 0.570702, 0.525368, 0.52536…
10	Castor canadensis	['Eukaryota', 'Metazoa', 'Chordata', 'Craniata', 'Vertebrata', 'Euteleostomi', 'Mammalia', 'Eutheria', 'Euarchontoglires', 'Glires', 'Rodentia', 'Castorimorpha', 'Castoridae', 'Castor']	XP_020038629.1	2734	[0.549308, 0.58069, 0.618285, 0.642678, 0.685117, 0.716283, 0.733139, 0.648219, 0.58069, 0.608892, 0.608892, 0.648219, 0.661982, 0.653063, 0.575842, 0.604312, 0.59014, 0.675549, 0.618285, 0.59014, 0.553315, 0.575842, 0.562014, 0.59508, 0.604312, 0.51388, 0.494003, 0.490133, 0.570702, 0.653063, 0.648219, 0.58069, 0.553315, 0.613573, 0.534167, 0.608892, 0.657645, 0.648219, 0.56648, 0.517562, 0.5210…
11	Dipodomys ordii	['Eukaryota', 'Metazoa', 'Chordata', 'Craniata', 'Vertebrata', 'Euteleostomi', 'Mammalia', 'Eutheria', 'Euarchontoglires', 'Glires', 'Rodentia', 'Castorimorpha', 'Heteromyidae', 'Dipodomyinae', 'Dipodomys']	XP_012866941.1	2729	[0.549308, 0.58069, 0.618285, 0.642678, 0.685117, 0.716283, 0.733139, 0.648219, 0.58069, 0.608892, 0.608892, 0.653063, 0.661982, 0.657645, 0.58069, 0.608892, 0.59508, 0.680603, 0.622677, 0.59508, 0.557691, 0.58069, 0.56648, 0.604312, 0.613573, 0.517562, 0.497853, 0.497853, 0.58069, 0.657645, 0.653063, 0.59014, 0.562014, 0.622677, 0.538167, 0.618285, 0.661982, 0.657645, 0.570702, 0.525368, 0.52536…
12	Octodon degus	['Eukaryota', 'Metazoa', 'Chordata', 'Craniata', 'Vertebrata', 'Euteleostomi', 'Mammalia', 'Eutheria', 'Euarchontoglires', 'Glires', 'Rodentia', 'Hystricognathi', 'Octodontidae', 'Octodon']	XP_023567139.1	2735	[0.545602, 0.575842, 0.613573, 0.642678, 0.680603, 0.716283, 0.733139, 0.642678, 0.575842, 0.604312, 0.608892, 0.648219, 0.661982, 0.653063, 0.575842, 0.604312, 0.59014, 0.675549, 0.618285, 0.59014, 0.553315, 0.575842, 0.562014, 0.59917, 0.608892, 0.51388, 0.494003, 0.494003, 0.575842, 0.653063, 0.653063, 0.585406, 0.557691, 0.618285, 0.538167, 0.613573, 0.661982, 0.653063, 0.570702, 0.521092, 0.…
13	Fukomys damarensis	['Eukaryota', 'Metazoa', 'Chordata', 'Craniata', 'Vertebrata', 'Euteleostomi', 'Mammalia', 'Eutheria', 'Euarchontoglires', 'Glires', 'Rodentia', 'Hystricomorpha', 'Bathyergidae', 'Fukomys']	XP_019059977.1	2724	[0.549308, 0.58069, 0.618285, 0.642678, 0.685117, 0.716283, 0.733139, 0.648219, 0.58069, 0.608892, 0.608892, 0.653063, 0.661982, 0.657645, 0.58069, 0.608892, 0.59508, 0.680603, 0.622677, 0.59508, 0.557691, 0.58069, 0.56648, 0.604312, 0.613573, 0.517562, 0.497853, 0.497853, 0.58069, 0.657645, 0.653063, 0.59014, 0.562014, 0.622677, 0.538167, 0.618285, 0.661982, 0.657645, 0.570702, 0.525368, 0.52536…
14	Heterocephalus glaber	['Eukaryota', 'Metazoa', 'Chordata', 'Craniata', 'Vertebrata', 'Euteleostomi', 'Mammalia', 'Eutheria', 'Euarchontoglires', 'Glires', 'Rodentia', 'Hystricomorpha', 'Bathyergidae', 'Heterocephalus']	XP_021099961.1	2731	[0.549308, 0.58069, 0.618285, 0.642678, 0.685117, 0.716283, 0.733139, 0.648219, 0.58069, 0.608892, 0.608892, 0.653063, 0.661982, 0.657645, 0.58069, 0.608892, 0.59508, 0.680603, 0.622677, 0.59508, 0.557691, 0.58069, 0.56648, 0.604312, 0.613573, 0.517562, 0.497853, 0.497853, 0.58069, 0.657645, 0.653063, 0.59014, 0.562014, 0.622677, 0.538167, 0.618285, 0.661982, 0.657645, 0.570702, 0.525368, 0.52536…
15	Cavia porcellus	['Eukaryota', 'Metazoa', 'Chordata', 'Craniata', 'Vertebrata', 'Euteleostomi', 'Mammalia', 'Eutheria', 'Euarchontoglires', 'Glires', 'Rodentia', 'Hystricomorpha', 'Caviidae', 'Cavia']	XP_012997149.1	2720	[0.549308, 0.58069, 0.618285, 0.642678, 0.685117, 0.716283, 0.733139, 0.648219, 0.58069, 0.608892, 0.608892, 0.653063, 0.661982, 0.657645, 0.58069, 0.608892, 0.59508, 0.680603, 0.622677, 0.59508, 0.557691, 0.58069, 0.56648, 0.604312, 0.613573, 0.517562, 0.497853, 0.497853, 0.58069, 0.657645, 0.653063, 0.59014, 0.562014, 0.622677, 0.538167, 0.618285, 0.661982, 0.657645, 0.570702, 0.525368, 0.52536…
16	Chinchilla lanigera	['Eukaryota', 'Metazoa', 'Chordata', 'Craniata', 'Vertebrata', 'Euteleostomi', 'Mammalia', 'Eutheria', 'Euarchontoglires', 'Glires', 'Rodentia', 'Hystricomorpha', 'Chinchillidae', 'Chinchilla']	XP_005391453.1	2729	[0.549308, 0.58069, 0.618285, 0.642678, 0.685117, 0.716283, 0.733139, 0.648219, 0.58069, 0.608892, 0.608892, 0.653063, 0.661982, 0.657645, 0.58069, 0.608892, 0.59508, 0.680603, 0.622677, 0.59508, 0.557691, 0.58069, 0.56648, 0.604312, 0.613573, 0.517562, 0.497853, 0.497853, 0.58069, 0.657645, 0.653063, 0.59014, 0.562014, 0.622677, 0.538167, 0.618285, 0.661982, 0.657645, 0.570702, 0.525368, 0.52536…
17	Jaculus jaculus	['Eukaryota', 'Metazoa', 'Chordata', 'Craniata', 'Vertebrata', 'Euteleostomi', 'Mammalia', 'Eutheria', 'Euarchontoglires', 'Glires', 'Rodentia', 'Myomorpha', 'Dipodoidea', 'Dipodidae', 'Dipodinae', 'Jaculus']	XP_012802838.1	2712	[0.549308, 0.58069, 0.618285, 0.642678, 0.685117, 0.716283, 0.733139, 0.648219, 0.58069, 0.608892, 0.608892, 0.653063, 0.661982, 0.657645, 0.58069, 0.608892, 0.59508, 0.680603, 0.622677, 0.59508, 0.557691, 0.58069, 0.56648, 0.604312, 0.613573, 0.517562, 0.497853, 0.497853, 0.58069, 0.657645, 0.653063, 0.59014, 0.562014, 0.622677, 0.538167, 0.618285, 0.661982, 0.657645, 0.570702, 0.525368, 0.52536…
18	Mesocricetus auratus	['Eukaryota', 'Metazoa', 'Chordata', 'Craniata', 'Vertebrata', 'Euteleostomi', 'Mammalia', 'Eutheria', 'Euarchontoglires', 'Glires', 'Rodentia', 'Myomorpha', 'Muroidea', 'Cricetidae', 'Cricetinae', 'Mesocricetus']	XP_012977128.1	2706	[0.549308, 0.58069, 0.618285, 0.642678, 0.685117, 0.716283, 0.733139, 0.642678, 0.58069, 0.608892, 0.608892, 0.648219, 0.661982, 0.657645, 0.575842, 0.608892, 0.59508, 0.680603, 0.622677, 0.59508, 0.557691, 0.58069, 0.56648, 0.604312, 0.613573, 0.517562, 0.497853, 0.497853, 0.58069, 0.657645, 0.657645, 0.59014, 0.562014, 0.622677, 0.538167, 0.618285, 0.666105, 0.657645, 0.575842, 0.525368, 0.5253…
19	Peromyscus leucopus	['Eukaryota', 'Metazoa', 'Chordata', 'Craniata', 'Vertebrata', 'Euteleostomi', 'Mammalia', 'Eutheria', 'Euarchontoglires', 'Glires', 'Rodentia', 'Myomorpha', 'Muroidea', 'Cricetidae', 'Neotominae', 'Peromyscus']	XP_028709808.1	2707	[0.549308, 0.58069, 0.618285, 0.642678, 0.685117, 0.716283, 0.733139, 0.642678, 0.58069, 0.608892, 0.608892, 0.648219, 0.661982, 0.657645, 0.575842, 0.608892, 0.59508, 0.680603, 0.622677, 0.59508, 0.557691, 0.58069, 0.56648, 0.604312, 0.613573, 0.517562, 0.497853, 0.497853, 0.58069, 0.657645, 0.657645, 0.59014, 0.562014, 0.622677, 0.538167, 0.618285, 0.666105, 0.657645, 0.575842, 0.525368, 0.5253…
20	Rattus norvegicus	['Eukaryota', 'Metazoa', 'Chordata', 'Craniata', 'Vertebrata', 'Euteleostomi', 'Mammalia', 'Eutheria', 'Euarchontoglires', 'Glires', 'Rodentia', 'Myomorpha', 'Muroidea', 'Muridae', 'Murinae', 'Rattus']	NP_001264083.1	2707	[0.549308, 0.58069, 0.618285, 0.642678, 0.685117, 0.716283, 0.733139, 0.648219, 0.58069, 0.608892, 0.608892, 0.648219, 0.661982, 0.653063, 0.575842, 0.604312, 0.59014, 0.675549, 0.618285, 0.59014, 0.553315, 0.575842, 0.562014, 0.59508, 0.604312, 0.51388, 0.494003, 0.490133, 0.570702, 0.653063, 0.648219, 0.58069, 0.553315, 0.613573, 0.534167, 0.608892, 0.657645, 0.648219, 0.56648, 0.517562, 0.5210…
21	Microtus ochrogaster	['Eukaryota', 'Metazoa', 'Chordata', 'Craniata', 'Vertebrata', 'Euteleostomi', 'Mammalia', 'Eutheria', 'Euarchontoglires', 'Glires', 'Rodentia', 'Sciurognathi', 'Muroidea', 'Cricetidae', 'Arvicolinae', 'Microtus']	XP_026636525.1	2719	[0.549308, 0.58069, 0.618285, 0.642678, 0.685117, 0.716283, 0.733139, 0.648219, 0.585406, 0.613573, 0.613573, 0.653063, 0.666105, 0.661982, 0.585406, 0.618285, 0.59917, 0.690604, 0.632174, 0.604312, 0.562014, 0.59014, 0.575842, 0.608892, 0.618285, 0.525368, 0.505461, 0.505461, 0.585406, 0.661982, 0.657645, 0.59508, 0.56648, 0.626927, 0.541878, 0.622677, 0.666105, 0.661982, 0.58069, 0.529623, 0.53…
22	Nannospalax galili	['Eukaryota', 'Metazoa', 'Chordata', 'Craniata', 'Vertebrata', 'Euteleostomi', 'Mammalia', 'Eutheria', 'Euarchontoglires', 'Glires', 'Rodentia', 'Sciurognathi', 'Muroidea', 'Spalacidae', 'Spalacinae', 'Nannospalax']	XP_017656827.1	2720	[0.549308, 0.58069, 0.618285, 0.642678, 0.685117, 0.716283, 0.733139, 0.648219, 0.58069, 0.608892, 0.608892, 0.648219, 0.661982, 0.653063, 0.575842, 0.604312, 0.59014, 0.675549, 0.618285, 0.59014, 0.553315, 0.575842, 0.562014, 0.59508, 0.604312, 0.51388, 0.494003, 0.490133, 0.570702, 0.653063, 0.648219, 0.58069, 0.553315, 0.613573, 0.534167, 0.608892, 0.657645, 0.648219, 0.56648, 0.517562, 0.5210…
23	Urocitellus parryii	['Eukaryota', 'Metazoa', 'Chordata', 'Craniata', 'Vertebrata', 'Euteleostomi', 'Mammalia', 'Eutheria', 'Euarchontoglires', 'Glires', 'Rodentia', 'Sciuromorpha', 'Sciuridae', 'Xerinae', 'Marmotini', 'Urocitellus']	XP_026241044.1	2736	[0.549308, 0.58069, 0.618285, 0.642678, 0.685117, 0.716283, 0.733139, 0.648219, 0.58069, 0.608892, 0.608892, 0.653063, 0.661982, 0.657645, 0.58069, 0.608892, 0.59508, 0.680603, 0.622677, 0.59508, 0.557691, 0.58069, 0.56648, 0.604312, 0.613573, 0.517562, 0.497853, 0.497853, 0.58069, 0.657645, 0.653063, 0.59014, 0.562014, 0.622677, 0.538167, 0.618285, 0.661982, 0.657645, 0.570702, 0.525368, 0.52536…
24	Tupaia chinensis	['Eukaryota', 'Metazoa', 'Chordata', 'Craniata', 'Vertebrata', 'Euteleostomi', 'Mammalia', 'Eutheria', 'Euarchontoglires', 'Scandentia', 'Tupaiidae', 'Tupaia']	XP_027621949.1	2738	[0.549308, 0.58069, 0.618285, 0.642678, 0.685117, 0.716283, 0.733139, 0.642678, 0.58069, 0.608892, 0.608892, 0.653063, 0.666105, 0.657645, 0.58069, 0.608892, 0.59508, 0.680603, 0.626927, 0.59917, 0.557691, 0.58069, 0.56648, 0.604312, 0.613573, 0.521092, 0.5017, 0.5017, 0.585406, 0.661982, 0.657645, 0.59014, 0.562014, 0.622677, 0.541878, 0.618285, 0.666105, 0.657645, 0.575842, 0.525368, 0.529623, …
25	Sus scrofa	['Eukaryota', 'Metazoa', 'Chordata', 'Craniata', 'Vertebrata', 'Euteleostomi', 'Mammalia', 'Eutheria', 'Laurasiatheria', 'Artiodactyla', 'Suina', 'Suidae', 'Sus']	NP_001231474.1	2732	[0.549308, 0.58069, 0.618285, 0.642678, 0.685117, 0.716283, 0.733139, 0.648219, 0.58069, 0.608892, 0.608892, 0.653063, 0.661982, 0.657645, 0.58069, 0.608892, 0.59508, 0.680603, 0.622677, 0.59508, 0.557691, 0.58069, 0.56648, 0.604312, 0.613573, 0.517562, 0.497853, 0.497853, 0.58069, 0.657645, 0.653063, 0.59014, 0.562014, 0.622677, 0.538167, 0.618285, 0.661982, 0.657645, 0.570702, 0.525368, 0.52536…
26	Ailuropoda melanoleuca	['Eukaryota', 'Metazoa', 'Chordata', 'Craniata', 'Vertebrata', 'Euteleostomi', 'Mammalia', 'Eutheria', 'Laurasiatheria', 'Carnivora', 'Caniformia', 'Ursidae', 'Ailuropoda']	XP_019662838.1	2728	[0.549308, 0.58069, 0.618285, 0.642678, 0.685117, 0.716283, 0.733139, 0.648219, 0.58069, 0.608892, 0.608892, 0.653063, 0.661982, 0.657645, 0.58069, 0.608892, 0.59508, 0.680603, 0.622677, 0.59508, 0.557691, 0.58069, 0.56648, 0.604312, 0.613573, 0.517562, 0.497853, 0.497853, 0.58069, 0.657645, 0.653063, 0.59014, 0.562014, 0.622677, 0.538167, 0.618285, 0.661982, 0.657645, 0.570702, 0.525368, 0.52536…
27	Lynx canadensis	['Eukaryota', 'Metazoa', 'Chordata', 'Craniata', 'Vertebrata', 'Euteleostomi', 'Mammalia', 'Eutheria', 'Laurasiatheria', 'Carnivora', 'Feliformia', 'Felidae', 'Felinae', 'Lynx']	XP_030156818.1	2798	[0.321458, 0.271506, 0.321458, 0.25406, 0.295083, 0.26085, 0.291804, 0.328603, 0.346032, 0.380708, 0.335645, 0.370445, 0.36309, 0.440853, 0.436924, 0.335645, 0.356642, 0.30533, 0.257454, 0.25406, 0.328603, 0.308712, 0.387226, 0.387226, 0.486429, 0.401658, 0.374039, 0.401658, 0.374039, 0.408655, 0.42561, 0.497853, 0.5017, 0.490133, 0.390993, 0.31487, 0.436924, 0.529623, 0.59917, 0.733139, 0.733139…
28	Physeter catodon	['Eukaryota', 'Metazoa', 'Chordata', 'Craniata', 'Vertebrata', 'Euteleostomi', 'Mammalia', 'Eutheria', 'Laurasiatheria', 'Cetartiodactyla', 'Cetacea', 'Odontoceti', 'Physeteridae', 'Physeter']	XP_023979437.1	2744	[0.549308, 0.58069, 0.618285, 0.642678, 0.685117, 0.716283, 0.733139, 0.648219, 0.58069, 0.608892, 0.608892, 0.653063, 0.661982, 0.657645, 0.58069, 0.608892, 0.59508, 0.680603, 0.622677, 0.59508, 0.557691, 0.58069, 0.56648, 0.604312, 0.613573, 0.517562, 0.497853, 0.497853, 0.58069, 0.657645, 0.653063, 0.59014, 0.562014, 0.622677, 0.538167, 0.618285, 0.661982, 0.657645, 0.570702, 0.525368, 0.52536…
29	Odocoileus virginianus texanus	['Eukaryota', 'Metazoa', 'Chordata', 'Craniata', 'Vertebrata', 'Euteleostomi', 'Mammalia', 'Eutheria', 'Laurasiatheria', 'Cetartiodactyla', 'Ruminantia', 'Pecora', 'Cervidae', 'Odocoileinae', 'Odocoileus']	XP_020766053.1	2742	[0.549308, 0.58069, 0.618285, 0.642678, 0.685117, 0.716283, 0.733139, 0.648219, 0.58069, 0.608892, 0.608892, 0.653063, 0.666105, 0.657645, 0.58069, 0.608892, 0.59508, 0.680603, 0.622677, 0.59508, 0.557691, 0.58069, 0.56648, 0.604312, 0.613573, 0.517562, 0.5017, 0.497853, 0.58069, 0.657645, 0.653063, 0.585406, 0.557691, 0.622677, 0.538167, 0.618285, 0.661982, 0.653063, 0.570702, 0.525368, 0.525368…
30	Vicugna pacos	['Eukaryota', 'Metazoa', 'Chordata', 'Craniata', 'Vertebrata', 'Euteleostomi', 'Mammalia', 'Eutheria', 'Laurasiatheria', 'Cetartiodactyla', 'Tylopoda', 'Camelidae', 'Vicugna']	XP_031542895.1	2759	[0.549308, 0.58069, 0.618285, 0.642678, 0.685117, 0.716283, 0.733139, 0.648219, 0.585406, 0.613573, 0.613573, 0.653063, 0.666105, 0.661982, 0.585406, 0.613573, 0.59917, 0.690604, 0.632174, 0.59917, 0.562014, 0.585406, 0.570702, 0.608892, 0.618285, 0.525368, 0.505461, 0.5017, 0.585406, 0.661982, 0.657645, 0.59014, 0.56648, 0.626927, 0.541878, 0.622677, 0.666105, 0.657645, 0.575842, 0.529623, 0.529…
31	Rousettus aegyptiacus	['Eukaryota', 'Metazoa', 'Chordata', 'Craniata', 'Vertebrata', 'Euteleostomi', 'Mammalia', 'Eutheria', 'Laurasiatheria', 'Chiroptera', 'Megachiroptera', 'Pteropodidae', 'Pteropodinae', 'Rousettus']	XP_015977727.1	2744	[0.549308, 0.58069, 0.618285, 0.642678, 0.685117, 0.716283, 0.733139, 0.642678, 0.58069, 0.608892, 0.608892, 0.648219, 0.661982, 0.657645, 0.575842, 0.608892, 0.59508, 0.680603, 0.622677, 0.59508, 0.557691, 0.58069, 0.56648, 0.604312, 0.613573, 0.517562, 0.497853, 0.497853, 0.58069, 0.657645, 0.657645, 0.59014, 0.562014, 0.622677, 0.538167, 0.618285, 0.666105, 0.657645, 0.575842, 0.525368, 0.5253…
32	Hipposideros armiger	['Eukaryota', 'Metazoa', 'Chordata', 'Craniata', 'Vertebrata', 'Euteleostomi', 'Mammalia', 'Eutheria', 'Laurasiatheria', 'Chiroptera', 'Microchiroptera', 'Hipposideridae', 'Hipposideros']	XP_019489638.1	2721	[0.549308, 0.58069, 0.618285, 0.642678, 0.685117, 0.716283, 0.733139, 0.648219, 0.58069, 0.608892, 0.608892, 0.648219, 0.661982, 0.653063, 0.575842, 0.604312, 0.59014, 0.675549, 0.618285, 0.59014, 0.553315, 0.575842, 0.562014, 0.59508, 0.604312, 0.51388, 0.494003, 0.490133, 0.570702, 0.653063, 0.648219, 0.58069, 0.553315, 0.613573, 0.534167, 0.608892, 0.657645, 0.648219, 0.56648, 0.517562, 0.5210…
33	Desmodus rotundus	['Eukaryota', 'Metazoa', 'Chordata', 'Craniata', 'Vertebrata', 'Euteleostomi', 'Mammalia', 'Eutheria', 'Laurasiatheria', 'Chiroptera', 'Microchiroptera', 'Phyllostomidae', 'Desmodontinae', 'Desmodus']	XP_024409015.1	2710	[0.549308, 0.58069, 0.618285, 0.642678, 0.685117, 0.716283, 0.733139, 0.642678, 0.58069, 0.608892, 0.608892, 0.648219, 0.661982, 0.653063, 0.575842, 0.604312, 0.59014, 0.675549, 0.618285, 0.59014, 0.553315, 0.575842, 0.562014, 0.59917, 0.608892, 0.51388, 0.494003, 0.494003, 0.575842, 0.653063, 0.653063, 0.585406, 0.557691, 0.618285, 0.534167, 0.613573, 0.661982, 0.653063, 0.570702, 0.521092, 0.52…
34	Phyllostomus discolor	['Eukaryota', 'Metazoa', 'Chordata', 'Craniata', 'Vertebrata', 'Euteleostomi', 'Mammalia', 'Eutheria', 'Laurasiatheria', 'Chiroptera', 'Microchiroptera', 'Phyllostomidae', 'Phyllostominae', 'Phyllostomus']	XP_028366015.1	2714	[0.549308, 0.58069, 0.618285, 0.642678, 0.685117, 0.716283, 0.733139, 0.642678, 0.58069, 0.608892, 0.608892, 0.648219, 0.661982, 0.653063, 0.575842, 0.604312, 0.59014, 0.675549, 0.618285, 0.59014, 0.553315, 0.575842, 0.562014, 0.59917, 0.608892, 0.51388, 0.494003, 0.494003, 0.575842, 0.653063, 0.653063, 0.585406, 0.557691, 0.618285, 0.534167, 0.613573, 0.661982, 0.653063, 0.570702, 0.521092, 0.52…
35	Miniopterus natalensis	['Eukaryota', 'Metazoa', 'Chordata', 'Craniata', 'Vertebrata', 'Euteleostomi', 'Mammalia', 'Eutheria', 'Laurasiatheria', 'Chiroptera', 'Microchiroptera', 'Vespertilionidae', 'Miniopterinae', 'Miniopterus']	XP_016066880.1	2738	[0.549308, 0.58069, 0.618285, 0.642678, 0.685117, 0.716283, 0.733139, 0.648219, 0.58069, 0.608892, 0.608892, 0.648219, 0.661982, 0.653063, 0.575842, 0.604312, 0.59014, 0.675549, 0.618285, 0.59014, 0.553315, 0.575842, 0.562014, 0.59508, 0.604312, 0.51388, 0.494003, 0.490133, 0.570702, 0.653063, 0.648219, 0.58069, 0.553315, 0.613573, 0.534167, 0.608892, 0.657645, 0.648219, 0.56648, 0.517562, 0.5210…
36	Myotis brandtii	['Eukaryota', 'Metazoa', 'Chordata', 'Craniata', 'Vertebrata', 'Euteleostomi', 'Mammalia', 'Eutheria', 'Laurasiatheria', 'Chiroptera', 'Microchiroptera', 'Vespertilionidae', 'Myotis']	XP_014400399.1	2733	[0.549308, 0.58069, 0.618285, 0.642678, 0.685117, 0.716283, 0.733139, 0.648219, 0.58069, 0.608892, 0.608892, 0.653063, 0.661982, 0.657645, 0.58069, 0.608892, 0.59508, 0.680603, 0.622677, 0.59508, 0.557691, 0.58069, 0.56648, 0.604312, 0.613573, 0.517562, 0.497853, 0.497853, 0.58069, 0.657645, 0.653063, 0.59014, 0.562014, 0.622677, 0.538167, 0.618285, 0.661982, 0.657645, 0.570702, 0.525368, 0.52536…
37	Erinaceus europaeus	['Eukaryota', 'Metazoa', 'Chordata', 'Craniata', 'Vertebrata', 'Euteleostomi', 'Mammalia', 'Eutheria', 'Laurasiatheria', 'Insectivora', 'Erinaceidae', 'Erinaceinae', 'Erinaceus']	XP_016050265.1	2732	[0.545602, 0.575842, 0.613573, 0.63748, 0.680603, 0.712013, 0.728858, 0.63748, 0.575842, 0.604312, 0.604312, 0.642678, 0.657645, 0.648219, 0.570702, 0.604312, 0.585406, 0.675549, 0.618285, 0.59014, 0.549308, 0.575842, 0.557691, 0.59508, 0.604312, 0.51388, 0.494003, 0.494003, 0.575842, 0.653063, 0.648219, 0.58069, 0.553315, 0.618285, 0.534167, 0.613573, 0.657645, 0.648219, 0.56648, 0.521092, 0.521…
38	Condylura cristata	['Eukaryota', 'Metazoa', 'Chordata', 'Craniata', 'Vertebrata', 'Euteleostomi', 'Mammalia', 'Eutheria', 'Laurasiatheria', 'Insectivora', 'Talpidae', 'Condylura']	XP_012587138.1	2837	[0.724957, 0.745909, 0.76285, 0.771762, 0.779859, 0.680603, 0.694846, 0.707965, 0.759478, 0.767246, 0.775545, 0.798249, 0.775545, 0.767246, 0.83125, 0.84206, 0.849326, 0.798249, 0.771762, 0.771762, 0.849326, 0.849326, 0.846163, 0.791621, 0.716283, 0.716283, 0.795062, 0.795062, 0.795062, 0.779859, 0.657645, 0.694846, 0.707965, 0.694846, 0.608892, 0.509769, 0.447574, 0.377384, 0.4292, 0.461924, 0.4…
39	Equus caballus	['Eukaryota', 'Metazoa', 'Chordata', 'Craniata', 'Vertebrata', 'Euteleostomi', 'Mammalia', 'Eutheria', 'Laurasiatheria', 'Perissodactyla', 'Equidae', 'Equus']	XP_023472281.1	2758	[0.549308, 0.58069, 0.618285, 0.642678, 0.685117, 0.716283, 0.733139, 0.648219, 0.58069, 0.608892, 0.608892, 0.653063, 0.661982, 0.657645, 0.58069, 0.608892, 0.59508, 0.680603, 0.622677, 0.59508, 0.557691, 0.58069, 0.56648, 0.604312, 0.613573, 0.517562, 0.497853, 0.497853, 0.58069, 0.657645, 0.653063, 0.59014, 0.562014, 0.622677, 0.538167, 0.618285, 0.661982, 0.657645, 0.570702, 0.525368, 0.52536…
40	Ceratotherium simum simum	['Eukaryota', 'Metazoa', 'Chordata', 'Craniata', 'Vertebrata', 'Euteleostomi', 'Mammalia', 'Eutheria', 'Laurasiatheria', 'Perissodactyla', 'Rhinocerotidae', 'Ceratotherium']	XP_004438208.2	2752	[0.549308, 0.58069, 0.618285, 0.642678, 0.685117, 0.716283, 0.733139, 0.648219, 0.58069, 0.608892, 0.608892, 0.653063, 0.661982, 0.657645, 0.58069, 0.608892, 0.59508, 0.680603, 0.622677, 0.59508, 0.557691, 0.58069, 0.56648, 0.604312, 0.613573, 0.517562, 0.497853, 0.497853, 0.58069, 0.657645, 0.653063, 0.59014, 0.562014, 0.622677, 0.538167, 0.618285, 0.661982, 0.657645, 0.570702, 0.525368, 0.52536…
41	Manis javanica	['Eukaryota', 'Metazoa', 'Chordata', 'Craniata', 'Vertebrata', 'Euteleostomi', 'Mammalia', 'Eutheria', 'Laurasiatheria', 'Pholidota', 'Manidae', 'Manis']	XP_017502344.1	2750	[0.549308, 0.58069, 0.618285, 0.642678, 0.685117, 0.716283, 0.733139, 0.648219, 0.58069, 0.608892, 0.608892, 0.648219, 0.661982, 0.653063, 0.575842, 0.604312, 0.59014, 0.675549, 0.618285, 0.59014, 0.553315, 0.575842, 0.562014, 0.59508, 0.604312, 0.51388, 0.494003, 0.490133, 0.570702, 0.653063, 0.648219, 0.58069, 0.553315, 0.613573, 0.534167, 0.608892, 0.657645, 0.648219, 0.56648, 0.517562, 0.5210…
42	Dasypus novemcinctus	['Eukaryota', 'Metazoa', 'Chordata', 'Craniata', 'Vertebrata', 'Euteleostomi', 'Mammalia', 'Eutheria', 'Xenarthra', 'Cingulata', 'Dasypodidae', 'Dasypus']	XP_004474920.1	2737	[0.549308, 0.58069, 0.618285, 0.648219, 0.685117, 0.716283, 0.733139, 0.642678, 0.58069, 0.613573, 0.613573, 0.653063, 0.666105, 0.657645, 0.58069, 0.613573, 0.59508, 0.685117, 0.626927, 0.59917, 0.557691, 0.58069, 0.56648, 0.604312, 0.613573, 0.521092, 0.5017, 0.5017, 0.585406, 0.661982, 0.657645, 0.59014, 0.562014, 0.622677, 0.541878, 0.618285, 0.666105, 0.657645, 0.575842, 0.525368, 0.529623, …
43	Vombatus ursinus	['Eukaryota', 'Metazoa', 'Chordata', 'Craniata', 'Vertebrata', 'Euteleostomi', 'Mammalia', 'Metatheria', 'Diprotodontia', 'Vombatidae', 'Vombatus']	XP_027715412.1	2843	[0.549308, 0.58069, 0.618285, 0.642678, 0.685117, 0.716283, 0.733139, 0.648219, 0.58069, 0.608892, 0.608892, 0.648219, 0.661982, 0.653063, 0.575842, 0.604312, 0.59014, 0.675549, 0.618285, 0.59014, 0.553315, 0.575842, 0.562014, 0.59508, 0.604312, 0.51388, 0.494003, 0.490133, 0.570702, 0.653063, 0.648219, 0.58069, 0.553315, 0.613573, 0.534167, 0.608892, 0.657645, 0.648219, 0.56648, 0.517562, 0.5210…
44	Ornithorhynchus anatinus	['Eukaryota', 'Metazoa', 'Chordata', 'Craniata', 'Vertebrata', 'Euteleostomi', 'Mammalia', 'Monotremata', 'Ornithorhynchidae', 'Ornithorhynchus']	XP_028931333.1	2796	[0.549308, 0.58069, 0.618285, 0.642678, 0.685117, 0.716283, 0.733139, 0.648219, 0.58069, 0.608892, 0.608892, 0.653063, 0.661982, 0.657645, 0.58069, 0.608892, 0.59508, 0.680603, 0.622677, 0.59508, 0.557691, 0.58069, 0.56648, 0.604312, 0.613573, 0.517562, 0.497853, 0.497853, 0.58069, 0.657645, 0.653063, 0.59014, 0.562014, 0.622677, 0.538167, 0.618285, 0.661982, 0.657645, 0.570702, 0.525368, 0.52536…
45	Aquila chrysaetos chrysaetos	['Eukaryota', 'Metazoa', 'Chordata', 'Craniata', 'Vertebrata', 'Euteleostomi', 'Archelosauria', 'Archosauria', 'Dinosauria', 'Saurischia', 'Theropoda', 'Coelurosauria', 'Aves', 'Neognathae', 'Accipitriformes', 'Accipitridae', 'Accipitrinae', 'Aquila']	XP_029883175.1	660	[0.505461, 0.538167, 0.529623, 0.521092, 0.458154, 0.483068, 0.521092, 0.51388, 0.509769, 0.545602, 0.534167, 0.56648, 0.521092, 0.585406, 0.517562, 0.450668, 0.476583, 0.486429, 0.486429, 0.468512, 0.549308, 0.472492, 0.5017, 0.525368, 0.585406, 0.675549, 0.690604, 0.648219, 0.675549, 0.716283, 0.703578, 0.613573, 0.618285, 0.666105, 0.728858, 0.798249, 0.865454, 0.859585, 0.852992, 0.856457, 0.…
46	Columba livia	['Eukaryota', 'Metazoa', 'Chordata', 'Craniata', 'Vertebrata', 'Euteleostomi', 'Archelosauria', 'Archosauria', 'Dinosauria', 'Saurischia', 'Theropoda', 'Coelurosauria', 'Aves', 'Neognathae', 'Columbiformes', 'Columbidae', 'Columba']	XP_021142616.1	639	[0.505461, 0.541878, 0.575842, 0.613573, 0.653063, 0.642678, 0.666105, 0.694846, 0.712013, 0.642678, 0.661982, 0.694846, 0.750527, 0.81615, 0.874069, 0.868118, 0.862302, 0.868118, 0.779859, 0.779859, 0.823549, 0.795062, 0.801317, 0.812494, 0.819762, 0.791621, 0.795062, 0.720929, 0.63748, 0.653063, 0.76285, 0.759478, 0.675549, 0.562014, 0.545602, 0.549308, 0.521092, 0.525368, 0.497853, 0.642678, 0…
47	Cuculus canorus	['Eukaryota', 'Metazoa', 'Chordata', 'Craniata', 'Vertebrata', 'Euteleostomi', 'Archelosauria', 'Archosauria', 'Dinosauria', 'Saurischia', 'Theropoda', 'Coelurosauria', 'Aves', 'Neognathae', 'Cuculiformes', 'Cuculidae', 'Cuculus']	KFO75629.1	572	[0.661982, 0.694846, 0.724957, 0.712013, 0.728858, 0.759478, 0.771762, 0.657645, 0.680603, 0.699094, 0.745909, 0.808535, 0.868118, 0.862302, 0.856457, 0.859585, 0.767246, 0.767246, 0.812494, 0.784345, 0.791621, 0.771762, 0.784345, 0.703578, 0.712013, 0.671169, 0.585406, 0.59917, 0.741537, 0.73685, 0.653063, 0.545602, 0.525368, 0.529623, 0.5017, 0.5017, 0.480142, 0.618285, 0.529623, 0.480142, 0.49…
48	Meleagris gallopavo	['Eukaryota', 'Metazoa', 'Chordata', 'Craniata', 'Vertebrata', 'Euteleostomi', 'Archelosauria', 'Archosauria', 'Dinosauria', 'Saurischia', 'Theropoda', 'Coelurosauria', 'Aves', 'Neognathae', 'Galloanserae', 'Galliformes', 'Phasianidae', 'Meleagridinae', 'Meleagris']	XP_010720071.1	396	[0.490133, 0.525368, 0.613573, 0.648219, 0.680603, 0.671169, 0.690604, 0.720929, 0.733139, 0.626927, 0.648219, 0.685117, 0.741537, 0.805026, 0.868118, 0.862302, 0.852992, 0.859585, 0.767246, 0.771762, 0.819762, 0.771762, 0.779859, 0.754692, 0.76285, 0.685117, 0.694846, 0.608892, 0.525368, 0.538167, 0.685117, 0.685117, 0.59508, 0.497853, 0.483068, 0.486429, 0.465241, 0.465241, 0.447574, 0.56648, 0…
49	Gallus gallus	['Eukaryota', 'Metazoa', 'Chordata', 'Craniata', 'Vertebrata', 'Euteleostomi', 'Archelosauria', 'Archosauria', 'Dinosauria', 'Saurischia', 'Theropoda', 'Coelurosauria', 'Aves', 'Neognathae', 'Galloanserae', 'Galliformes', 'Phasianidae', 'Phasianinae', 'Gallus']	XP_015151498.1	627	[0.486429, 0.521092, 0.613573, 0.642678, 0.680603, 0.666105, 0.685117, 0.716283, 0.728858, 0.622677, 0.642678, 0.680603, 0.73685, 0.805026, 0.865454, 0.859585, 0.852992, 0.856457, 0.76285, 0.76285, 0.812494, 0.76285, 0.771762, 0.750527, 0.759478, 0.680603, 0.690604, 0.604312, 0.521092, 0.529623, 0.675549, 0.675549, 0.585406, 0.486429, 0.472492, 0.476583, 0.454136, 0.454136, 0.436924, 0.562014, 0.…
50	Pipra filicauda	['Eukaryota', 'Metazoa', 'Chordata', 'Craniata', 'Vertebrata', 'Euteleostomi', 'Archelosauria', 'Archosauria', 'Dinosauria', 'Saurischia', 'Theropoda', 'Coelurosauria', 'Aves', 'Neognathae', 'Passeriformes', 'Pipridae', 'Pipra']	XP_027578366.1	299	[0.549308, 0.575842, 0.613573, 0.63748, 0.671169, 0.703578, 0.720929, 0.622677, 0.56648, 0.604312, 0.613573, 0.648219, 0.680603, 0.671169, 0.653063, 0.685117, 0.675549, 0.791621, 0.741537, 0.720929, 0.680603, 0.690604, 0.671169, 0.671169, 0.671169, 0.666105, 0.657645, 0.657645, 0.759478, 0.846163, 0.865454, 0.891961, 0.88723, 0.926919, 0.93079, 0.945666, 0.941505, 0.939629, 0.919029, 0.889439, 0.…
51	Camarhynchus parvulus	['Eukaryota', 'Metazoa', 'Chordata', 'Craniata', 'Vertebrata', 'Euteleostomi', 'Archelosauria', 'Archosauria', 'Dinosauria', 'Saurischia', 'Theropoda', 'Coelurosauria', 'Aves', 'Neognathae', 'Passeriformes', 'Thraupidae', 'Camarhynchus']	XP_030825420.1	325	[0.517562, 0.545602, 0.58069, 0.604312, 0.642678, 0.680603, 0.699094, 0.59508, 0.545602, 0.58069, 0.59014, 0.63748, 0.666105, 0.657645, 0.632174, 0.666105, 0.657645, 0.775545, 0.728858, 0.707965, 0.671169, 0.680603, 0.657645, 0.657645, 0.657645, 0.661982, 0.690604, 0.728858, 0.849326, 0.88723, 0.88723, 0.89662, 0.89662, 0.89662, 0.889439, 0.89662, 0.89662, 0.908098, 0.871313, 0.862302, 0.81615, 0…
52	Strigops habroptila	['Eukaryota', 'Metazoa', 'Chordata', 'Craniata', 'Vertebrata', 'Euteleostomi', 'Archelosauria', 'Archosauria', 'Dinosauria', 'Saurischia', 'Theropoda', 'Coelurosauria', 'Aves', 'Neognathae', 'Psittaciformes', 'Psittacidae', 'Strigops']	XP_030330449.1	397	[0.534167, 0.562014, 0.59917, 0.622677, 0.661982, 0.699094, 0.712013, 0.613573, 0.553315, 0.585406, 0.59508, 0.63748, 0.661982, 0.653063, 0.626927, 0.657645, 0.648219, 0.745909, 0.699094, 0.675549, 0.632174, 0.648219, 0.648219, 0.642678, 0.657645, 0.685117, 0.712013, 0.750527, 0.83125, 0.885302, 0.885302, 0.894241, 0.834292, 0.882776, 0.874069, 0.834292, 0.891961, 0.882776, 0.871313, 0.823549, 0.…
53	Tinamus guttatus	['Eukaryota', 'Metazoa', 'Chordata', 'Craniata', 'Vertebrata', 'Euteleostomi', 'Archelosauria', 'Archosauria', 'Dinosauria', 'Saurischia', 'Theropoda', 'Coelurosauria', 'Aves', 'Palaeognathae', 'Tinamiformes', 'Tinamidae', 'Tinamus']	KGL82103.1	555	[0.490133, 0.525368, 0.618285, 0.703578, 0.733139, 0.720929, 0.73685, 0.759478, 0.771762, 0.671169, 0.690604, 0.728858, 0.728858, 0.795062, 0.862302, 0.856457, 0.846163, 0.852992, 0.767246, 0.767246, 0.81615, 0.788093, 0.798249, 0.779859, 0.759478, 0.724957, 0.733139, 0.657645, 0.618285, 0.632174, 0.771762, 0.767246, 0.680603, 0.626927, 0.613573, 0.622677, 0.59508, 0.604312, 0.585406, 0.728858, 0…
54	Apteryx rowi	['Eukaryota', 'Metazoa', 'Chordata', 'Craniata', 'Vertebrata', 'Euteleostomi', 'Archelosauria', 'Archosauria', 'Dinosauria', 'Saurischia', 'Theropoda', 'Coelurosauria', 'Aves', 'Palaeognathae', 'Apterygiformes', 'Apterygidae', 'Apteryx']	XP_025919433.1	644	[0.494003, 0.529623, 0.618285, 0.653063, 0.685117, 0.671169, 0.694846, 0.720929, 0.733139, 0.626927, 0.653063, 0.685117, 0.73685, 0.805026, 0.865454, 0.859585, 0.852992, 0.859585, 0.767246, 0.767246, 0.81615, 0.788093, 0.798249, 0.775545, 0.784345, 0.707965, 0.716283, 0.626927, 0.545602, 0.553315, 0.703578, 0.699094, 0.608892, 0.505461, 0.494003, 0.497853, 0.472492, 0.472492, 0.454136, 0.58069, 0…
55	Ficedula albicollis	['Eukaryota', 'Metazoa', 'Chordata', 'Craniata', 'Vertebrata', 'Euteleostomi', 'Archelosauria', 'Archosauria', 'Dinosauria', 'Saurischia', 'Theropoda', 'Coelurosauria', 'Aves', 'Neognathae', 'Passeriformes', 'Muscicapidae', 'Ficedula']	XP_016158373.1	810	[0.497853, 0.538167, 0.622677, 0.661982, 0.694846, 0.685117, 0.707965, 0.733139, 0.750527, 0.653063, 0.703578, 0.73685, 0.788093, 0.849326, 0.899122, 0.894241, 0.889439, 0.894241, 0.81615, 0.812494, 0.859585, 0.846163, 0.852992, 0.834292, 0.771762, 0.745909, 0.690604, 0.613573, 0.613573, 0.648219, 0.750527, 0.685117, 0.604312, 0.549308, 0.534167, 0.529623, 0.525368, 0.505461, 0.51388, 0.562014, 0…
56	Pseudopodoces humilis	['Eukaryota', 'Metazoa', 'Chordata', 'Craniata', 'Vertebrata', 'Euteleostomi', 'Archelosauria', 'Archosauria', 'Dinosauria', 'Saurischia', 'Theropoda', 'Coelurosauria', 'Aves', 'Neognathae', 'Passeriformes', 'Paridae', 'Pseudopodoces']	XP_014117769.1	822	[0.538167, 0.570702, 0.608892, 0.632174, 0.712013, 0.741537, 0.754692, 0.653063, 0.59508, 0.63748, 0.642678, 0.685117, 0.712013, 0.707965, 0.685117, 0.712013, 0.712013, 0.81615, 0.771762, 0.754692, 0.716283, 0.728858, 0.728858, 0.728858, 0.728858, 0.707965, 0.733139, 0.771762, 0.876521, 0.910643, 0.908098, 0.919029, 0.919029, 0.91684, 0.912647, 0.919029, 0.91684, 0.922952, 0.889439, 0.882776, 0.8…
57	Catharus ustulatus	['Eukaryota', 'Metazoa', 'Chordata', 'Craniata', 'Vertebrata', 'Euteleostomi', 'Archelosauria', 'Archosauria', 'Dinosauria', 'Saurischia', 'Theropoda', 'Coelurosauria', 'Aves', 'Neognathae', 'Passeriformes', 'Turdidae', 'Catharus']	XP_032940415.1	1333	[0.538167, 0.56648, 0.604312, 0.626927, 0.666105, 0.703578, 0.720929, 0.618285, 0.56648, 0.604312, 0.613573, 0.661982, 0.690604, 0.680603, 0.657645, 0.690604, 0.680603, 0.791621, 0.745909, 0.728858, 0.694846, 0.703578, 0.685117, 0.680603, 0.685117, 0.685117, 0.712013, 0.745909, 0.859585, 0.89662, 0.89662, 0.905695, 0.905695, 0.903857, 0.899122, 0.905695, 0.903857, 0.912647, 0.879233, 0.871313, 0.…
58	Gopherus evgoodei	['Eukaryota', 'Metazoa', 'Chordata', 'Craniata', 'Vertebrata', 'Euteleostomi', 'Archelosauria', 'Testudines', 'Cryptodira', 'Durocryptodira', 'Testudinoidea', 'Testudinidae', 'Gopherus']	XP_030417933.1	2342	[0.509769, 0.538167, 0.56648, 0.59014, 0.622677, 0.666105, 0.680603, 0.59014, 0.529623, 0.549308, 0.557691, 0.59508, 0.608892, 0.59508, 0.575842, 0.608892, 0.59917, 0.707965, 0.653063, 0.632174, 0.59917, 0.604312, 0.613573, 0.622677, 0.541878, 0.525368, 0.51388, 0.517562, 0.608892, 0.690604, 0.604312, 0.604312, 0.575842, 0.575842, 0.58069, 0.604312, 0.680603, 0.608892, 0.525368, 0.525368, 0.52536…
59	Xenopus tropicalis	['Eukaryota', 'Metazoa', 'Chordata', 'Craniata', 'Vertebrata', 'Euteleostomi', 'Amphibia', 'Batrachia', 'Anura', 'Pipoidea', 'Pipidae', 'Xenopodinae', 'Xenopus', 'Silurana']	NP_001123800.2	2720	[0.549308, 0.58069, 0.608892, 0.626927, 0.657645, 0.694846, 0.707965, 0.618285, 0.562014, 0.585406, 0.59508, 0.632174, 0.653063, 0.63748, 0.642678, 0.671169, 0.661982, 0.754692, 0.707965, 0.690604, 0.657645, 0.661982, 0.666105, 0.671169, 0.585406, 0.570702, 0.557691, 0.562014, 0.657645, 0.724957, 0.648219, 0.63748, 0.608892, 0.608892, 0.613573, 0.622677, 0.618285, 0.553315, 0.480142, 0.480142, 0.…
60	Xenopus laevis	['Eukaryota', 'Metazoa', 'Chordata', 'Craniata', 'Vertebrata', 'Euteleostomi', 'Amphibia', 'Batrachia', 'Anura', 'Pipoidea', 'Pipidae', 'Xenopodinae', 'Xenopus', 'Xenopus']	XP_018092226.1	2743	[0.461924, 0.486429, 0.517562, 0.538167, 0.562014, 0.604312, 0.622677, 0.538167, 0.494003, 0.517562, 0.529623, 0.570702, 0.585406, 0.570702, 0.58069, 0.608892, 0.608892, 0.712013, 0.699094, 0.685117, 0.648219, 0.653063, 0.657645, 0.661982, 0.570702, 0.562014, 0.549308, 0.557691, 0.653063, 0.724957, 0.642678, 0.632174, 0.608892, 0.604312, 0.608892, 0.622677, 0.613573, 0.541878, 0.5017, 0.5017, 0.5…
61	Microcaecilia unicolor	['Eukaryota', 'Metazoa', 'Chordata', 'Craniata', 'Vertebrata', 'Euteleostomi', 'Amphibia', 'Gymnophiona', 'Siphonopidae', 'Microcaecilia']	XP_030065781.1	3631	[0.521092, 0.549308, 0.58069, 0.59917, 0.626927, 0.666105, 0.685117, 0.59014, 0.538167, 0.557691, 0.56648, 0.608892, 0.622677, 0.613573, 0.59014, 0.618285, 0.613573, 0.716283, 0.661982, 0.642678, 0.608892, 0.613573, 0.618285, 0.622677, 0.541878, 0.525368, 0.51388, 0.521092, 0.613573, 0.694846, 0.604312, 0.604312, 0.575842, 0.575842, 0.58069, 0.604312, 0.657645, 0.585406, 0.505461, 0.505461, 0.505…
62	Rhinatrema bivittatum	['Eukaryota', 'Metazoa', 'Chordata', 'Craniata', 'Vertebrata', 'Euteleostomi', 'Amphibia', 'Gymnophiona', 'Rhinatrematidae', 'Rhinatrema']	XP_029462641.1	509	[0.521092, 0.549308, 0.58069, 0.604312, 0.632174, 0.671169, 0.685117, 0.59014, 0.529623, 0.553315, 0.562014, 0.59917, 0.613573, 0.59917, 0.575842, 0.59917, 0.59508, 0.694846, 0.642678, 0.622677, 0.59014, 0.59014, 0.59917, 0.604312, 0.517562, 0.505461, 0.494003, 0.5017, 0.59508, 0.675549, 0.585406, 0.585406, 0.557691, 0.557691, 0.562014, 0.59014, 0.585406, 0.56648, 0.490133, 0.490133, 0.490133, 0.…
63	Seriola dumerili	['Eukaryota', 'Metazoa', 'Chordata', 'Craniata', 'Vertebrata', 'Euteleostomi', 'Actinopterygii', 'Neopterygii', 'Teleostei', 'Neoteleostei', 'Acanthomorphata', 'Carangaria', 'Carangiformes', 'Carangidae', 'Seriola']	XP_022603749.1	1354	[0.618285, 0.653063, 0.685117, 0.707965, 0.733139, 0.76285, 0.779859, 0.703578, 0.653063, 0.680603, 0.680603, 0.707965, 0.720929, 0.712013, 0.716283, 0.724957, 0.712013, 0.720929, 0.703578, 0.685117, 0.685117, 0.690604, 0.699094, 0.699094, 0.690604, 0.680603, 0.671169, 0.675549, 0.741537, 0.805026, 0.801317, 0.805026, 0.805026, 0.852992, 0.859585, 0.849326, 0.846163, 0.859585, 0.89662, 0.908098, …
64	Seriola lalandi dorsalis	['Eukaryota', 'Metazoa', 'Chordata', 'Craniata', 'Vertebrata', 'Euteleostomi', 'Actinopterygii', 'Neopterygii', 'Teleostei', 'Neoteleostei', 'Acanthomorphata', 'Carangaria', 'Carangiformes', 'Carangidae', 'Seriola']	XP_023256897.1	1307	[0.618285, 0.653063, 0.685117, 0.707965, 0.733139, 0.76285, 0.779859, 0.703578, 0.653063, 0.680603, 0.680603, 0.707965, 0.720929, 0.712013, 0.716283, 0.724957, 0.712013, 0.720929, 0.703578, 0.685117, 0.685117, 0.690604, 0.699094, 0.699094, 0.690604, 0.680603, 0.671169, 0.675549, 0.741537, 0.805026, 0.801317, 0.805026, 0.805026, 0.852992, 0.859585, 0.849326, 0.846163, 0.859585, 0.89662, 0.908098, …
65	Scophthalmus maximus	['Eukaryota', 'Metazoa', 'Chordata', 'Craniata', 'Vertebrata', 'Euteleostomi', 'Actinopterygii', 'Neopterygii', 'Teleostei', 'Neoteleostei', 'Acanthomorphata', 'Carangaria', 'Pleuronectiformes', 'Pleuronectoidei', 'Scophthalmidae', 'Scophthalmus']	AWP19369.1	1161	[0.618285, 0.653063, 0.685117, 0.707965, 0.73685, 0.76285, 0.779859, 0.703578, 0.653063, 0.680603, 0.680603, 0.707965, 0.720929, 0.712013, 0.716283, 0.724957, 0.712013, 0.720929, 0.699094, 0.675549, 0.680603, 0.685117, 0.694846, 0.699094, 0.685117, 0.675549, 0.666105, 0.671169, 0.741537, 0.801317, 0.801317, 0.801317, 0.805026, 0.852992, 0.856457, 0.846163, 0.84206, 0.859585, 0.894241, 0.908098, 0…
66	Cottoperca gobio	['Eukaryota', 'Metazoa', 'Chordata', 'Craniata', 'Vertebrata', 'Euteleostomi', 'Actinopterygii', 'Neopterygii', 'Teleostei', 'Neoteleostei', 'Acanthomorphata', 'Eupercaria', 'Perciformes', 'Notothenioidei', 'Bovichtidae', 'Cottoperca']	XP_029293064.1	1244	[0.618285, 0.653063, 0.685117, 0.707965, 0.733139, 0.76285, 0.775545, 0.703578, 0.653063, 0.680603, 0.680603, 0.712013, 0.720929, 0.716283, 0.720929, 0.728858, 0.716283, 0.724957, 0.707965, 0.690604, 0.694846, 0.699094, 0.707965, 0.707965, 0.699094, 0.694846, 0.680603, 0.685117, 0.754692, 0.812494, 0.808535, 0.812494, 0.812494, 0.859585, 0.865454, 0.856457, 0.852992, 0.865454, 0.899122, 0.912647,…
67	Notothenia coriiceps	['Eukaryota', 'Metazoa', 'Chordata', 'Craniata', 'Vertebrata', 'Euteleostomi', 'Actinopterygii', 'Neopterygii', 'Teleostei', 'Neoteleostei', 'Acanthomorphata', 'Eupercaria', 'Perciformes', 'Notothenioidei', 'Nototheniidae', 'Notothenia']	XP_010783419.1	1212	[0.622677, 0.657645, 0.690604, 0.712013, 0.73685, 0.767246, 0.779859, 0.703578, 0.657645, 0.685117, 0.685117, 0.712013, 0.724957, 0.720929, 0.720929, 0.728858, 0.716283, 0.76285, 0.745909, 0.724957, 0.728858, 0.733139, 0.741537, 0.745909, 0.733139, 0.728858, 0.716283, 0.720929, 0.788093, 0.84206, 0.837511, 0.84206, 0.84206, 0.882776, 0.885302, 0.876521, 0.874069, 0.88723, 0.89662, 0.908098, 0.874…
68	Poecilia mexicana	['Eukaryota', 'Metazoa', 'Chordata', 'Craniata', 'Vertebrata', 'Euteleostomi', 'Actinopterygii', 'Neopterygii', 'Teleostei', 'Neoteleostei', 'Acanthomorphata', 'Ovalentaria', 'Atherinomorphae', 'Cyprinodontiformes', 'Poeciliidae', 'Poeciliinae', 'Poecilia']	XP_014852368.1	1295	[0.622677, 0.657645, 0.690604, 0.712013, 0.741537, 0.767246, 0.784345, 0.703578, 0.653063, 0.680603, 0.680603, 0.712013, 0.720929, 0.716283, 0.716283, 0.724957, 0.716283, 0.716283, 0.699094, 0.680603, 0.680603, 0.685117, 0.699094, 0.699094, 0.690604, 0.685117, 0.671169, 0.675549, 0.745909, 0.808535, 0.808535, 0.808535, 0.812494, 0.859585, 0.865454, 0.856457, 0.852992, 0.865454, 0.901269, 0.912647…
69	Poecilia reticulata	['Eukaryota', 'Metazoa', 'Chordata', 'Craniata', 'Vertebrata', 'Euteleostomi', 'Actinopterygii', 'Neopterygii', 'Teleostei', 'Neoteleostei', 'Acanthomorphata', 'Ovalentaria', 'Atherinomorphae', 'Cyprinodontiformes', 'Poeciliidae', 'Poeciliinae', 'Poecilia']	XP_008401140.1	1298	[0.622677, 0.657645, 0.690604, 0.712013, 0.741537, 0.767246, 0.784345, 0.703578, 0.653063, 0.680603, 0.680603, 0.712013, 0.720929, 0.716283, 0.716283, 0.724957, 0.716283, 0.716283, 0.699094, 0.680603, 0.680603, 0.685117, 0.699094, 0.699094, 0.690604, 0.685117, 0.671169, 0.675549, 0.745909, 0.808535, 0.808535, 0.808535, 0.812494, 0.859585, 0.865454, 0.856457, 0.852992, 0.865454, 0.901269, 0.912647…
70	Gouania willdenowi	['Eukaryota', 'Metazoa', 'Chordata', 'Craniata', 'Vertebrata', 'Euteleostomi', 'Actinopterygii', 'Neopterygii', 'Teleostei', 'Neoteleostei', 'Acanthomorphata', 'Ovalentaria', 'Blenniimorphae', 'Blenniiformes', 'Gobiesocoidei', 'Gobiesocidae', 'Gobiesocinae', 'Gouania']	XP_028310648.1	903	[0.618285, 0.653063, 0.685117, 0.707965, 0.733139, 0.76285, 0.775545, 0.703578, 0.648219, 0.671169, 0.671169, 0.699094, 0.707965, 0.699094, 0.703578, 0.712013, 0.699094, 0.703578, 0.685117, 0.661982, 0.666105, 0.666105, 0.680603, 0.680603, 0.666105, 0.661982, 0.648219, 0.653063, 0.720929, 0.788093, 0.788093, 0.791621, 0.791621, 0.84206, 0.846163, 0.834292, 0.827927, 0.84206, 0.885302, 0.89662, 0.…
71	Maylandia zebra	['Eukaryota', 'Metazoa', 'Chordata', 'Craniata', 'Vertebrata', 'Euteleostomi', 'Actinopterygii', 'Neopterygii', 'Teleostei', 'Neoteleostei', 'Acanthomorphata', 'Ovalentaria', 'Cichlomorphae', 'Cichliformes', 'Cichlidae', 'African cichlids', 'Pseudocrenilabrinae', 'Haplochromini', 'Maylandia', 'Maylandia zebra complex']	XP_023008240.2	1337	[0.618285, 0.653063, 0.685117, 0.707965, 0.73685, 0.76285, 0.779859, 0.703578, 0.653063, 0.680603, 0.680603, 0.707965, 0.720929, 0.712013, 0.716283, 0.724957, 0.712013, 0.720929, 0.699094, 0.675549, 0.680603, 0.685117, 0.694846, 0.694846, 0.680603, 0.675549, 0.666105, 0.666105, 0.73685, 0.798249, 0.798249, 0.798249, 0.801317, 0.849326, 0.852992, 0.84206, 0.837511, 0.852992, 0.891961, 0.903857, 0.…
72	Stegastes partitus	['Eukaryota', 'Metazoa', 'Chordata', 'Craniata', 'Vertebrata', 'Euteleostomi', 'Actinopterygii', 'Neopterygii', 'Teleostei', 'Neoteleostei', 'Acanthomorphata', 'Ovalentaria', 'Pomacentridae', 'Stegastes']	XP_008289149.1	1283	[0.59917, 0.63748, 0.671169, 0.694846, 0.720929, 0.750527, 0.767246, 0.690604, 0.63748, 0.666105, 0.671169, 0.699094, 0.716283, 0.707965, 0.707965, 0.720929, 0.712013, 0.720929, 0.703578, 0.685117, 0.685117, 0.690604, 0.699094, 0.703578, 0.694846, 0.685117, 0.675549, 0.680603, 0.750527, 0.808535, 0.805026, 0.808535, 0.808535, 0.859585, 0.862302, 0.856457, 0.852992, 0.862302, 0.899122, 0.910643, 0…
73	Gadus morhua	['Eukaryota', 'Metazoa', 'Chordata', 'Craniata', 'Vertebrata', 'Euteleostomi', 'Actinopterygii', 'Neopterygii', 'Teleostei', 'Neoteleostei', 'Acanthomorphata', 'Zeiogadaria', 'Gadariae', 'Gadiformes', 'Gadoidei', 'Gadidae', 'Gadus']	XP_030199120.1	1266	[0.618285, 0.653063, 0.685117, 0.707965, 0.733139, 0.76285, 0.779859, 0.699094, 0.648219, 0.675549, 0.680603, 0.707965, 0.720929, 0.712013, 0.716283, 0.724957, 0.712013, 0.759478, 0.741537, 0.724957, 0.728858, 0.733139, 0.741537, 0.741537, 0.733139, 0.728858, 0.716283, 0.720929, 0.788093, 0.846163, 0.84206, 0.84206, 0.84206, 0.885302, 0.88723, 0.879233, 0.879233, 0.88723, 0.899122, 0.910643, 0.87…
74	Pygocentrus nattereri	['Eukaryota', 'Metazoa', 'Chordata', 'Craniata', 'Vertebrata', 'Euteleostomi', 'Actinopterygii', 'Neopterygii', 'Teleostei', 'Ostariophysi', 'Characiformes', 'Characoidei', 'Pygocentrus']	XP_017552905.1	1244	[0.604312, 0.642678, 0.671169, 0.699094, 0.724957, 0.754692, 0.771762, 0.694846, 0.642678, 0.666105, 0.671169, 0.699094, 0.707965, 0.699094, 0.703578, 0.703578, 0.694846, 0.76285, 0.741537, 0.728858, 0.690604, 0.694846, 0.703578, 0.707965, 0.694846, 0.690604, 0.680603, 0.608892, 0.680603, 0.750527, 0.745909, 0.750527, 0.750527, 0.805026, 0.808535, 0.801317, 0.805026, 0.819762, 0.819762, 0.837511,…
75	Danio rerio	['Eukaryota', 'Metazoa', 'Chordata', 'Craniata', 'Vertebrata', 'Euteleostomi', 'Actinopterygii', 'Neopterygii', 'Teleostei', 'Ostariophysi', 'Cypriniformes', 'Cyprinidae', 'Danio']	NP_001025246.2	1282	[0.608892, 0.642678, 0.675549, 0.699094, 0.724957, 0.754692, 0.771762, 0.699094, 0.642678, 0.671169, 0.671169, 0.699094, 0.707965, 0.699094, 0.703578, 0.703578, 0.694846, 0.703578, 0.680603, 0.661982, 0.632174, 0.63748, 0.648219, 0.648219, 0.63748, 0.632174, 0.618285, 0.622677, 0.694846, 0.76285, 0.759478, 0.76285, 0.76285, 0.812494, 0.81615, 0.808535, 0.812494, 0.827927, 0.874069, 0.88723, 0.846…
76	Ictalurus punctatus	['Eukaryota', 'Metazoa', 'Chordata', 'Craniata', 'Vertebrata', 'Euteleostomi', 'Actinopterygii', 'Neopterygii', 'Teleostei', 'Ostariophysi', 'Siluriformes', 'Ictaluridae', 'Ictalurus']	XP_017350656.1	1240	[0.604312, 0.642678, 0.671169, 0.694846, 0.720929, 0.750527, 0.76285, 0.680603, 0.632174, 0.661982, 0.671169, 0.703578, 0.716283, 0.707965, 0.707965, 0.724957, 0.716283, 0.76285, 0.750527, 0.73685, 0.703578, 0.703578, 0.716283, 0.720929, 0.741537, 0.73685, 0.724957, 0.76285, 0.827927, 0.876521, 0.876521, 0.874069, 0.874069, 0.910643, 0.915074, 0.910643, 0.905695, 0.912647, 0.921076, 0.93079, 0.89…
77	Scleropages formosus	['Eukaryota', 'Metazoa', 'Chordata', 'Craniata', 'Vertebrata', 'Euteleostomi', 'Actinopterygii', 'Neopterygii', 'Teleostei', 'Osteoglossocephala', 'Osteoglossomorpha', 'Osteoglossiformes', 'Osteoglossidae', 'Scleropages']	XP_018619928.2	1362	[0.575842, 0.613573, 0.648219, 0.675549, 0.707965, 0.73685, 0.754692, 0.671169, 0.613573, 0.642678, 0.648219, 0.680603, 0.694846, 0.685117, 0.690604, 0.707965, 0.699094, 0.703578, 0.685117, 0.666105, 0.632174, 0.632174, 0.648219, 0.657645, 0.642678, 0.63748, 0.622677, 0.626927, 0.690604, 0.76285, 0.76285, 0.76285, 0.76285, 0.81615, 0.823549, 0.81615, 0.805026, 0.823549, 0.871313, 0.885302, 0.8375…
78	Esox lucius	['Eukaryota', 'Metazoa', 'Chordata', 'Craniata', 'Vertebrata', 'Euteleostomi', 'Actinopterygii', 'Neopterygii', 'Teleostei', 'Protacanthopterygii', 'Esociformes', 'Esocidae', 'Esox']	XP_012991177.2	1360	[0.632174, 0.666105, 0.699094, 0.724957, 0.750527, 0.779859, 0.791621, 0.712013, 0.661982, 0.690604, 0.690604, 0.716283, 0.724957, 0.720929, 0.720929, 0.733139, 0.720929, 0.76285, 0.745909, 0.728858, 0.728858, 0.733139, 0.745909, 0.745909, 0.733139, 0.724957, 0.716283, 0.720929, 0.788093, 0.849326, 0.846163, 0.849326, 0.852992, 0.889439, 0.894241, 0.88723, 0.882776, 0.891961, 0.901269, 0.912647, …
79	Oncorhynchus kisutch	['Eukaryota', 'Metazoa', 'Chordata', 'Craniata', 'Vertebrata', 'Euteleostomi', 'Actinopterygii', 'Neopterygii', 'Teleostei', 'Protacanthopterygii', 'Salmoniformes', 'Salmonidae', 'Salmoninae', 'Oncorhynchus']	XP_031682917.1	1351	[0.632174, 0.671169, 0.699094, 0.724957, 0.750527, 0.779859, 0.795062, 0.716283, 0.666105, 0.694846, 0.694846, 0.720929, 0.733139, 0.724957, 0.728858, 0.741537, 0.728858, 0.775545, 0.754692, 0.73685, 0.741537, 0.741537, 0.754692, 0.754692, 0.741537, 0.733139, 0.724957, 0.728858, 0.795062, 0.849326, 0.849326, 0.849326, 0.852992, 0.889439, 0.891961, 0.885302, 0.882776, 0.891961, 0.901269, 0.912647,…
80	Oncorhynchus mykiss	['Eukaryota', 'Metazoa', 'Chordata', 'Craniata', 'Vertebrata', 'Euteleostomi', 'Actinopterygii', 'Neopterygii', 'Teleostei', 'Protacanthopterygii', 'Salmoniformes', 'Salmonidae', 'Salmoninae', 'Oncorhynchus']	XP_021481711.1	1386	[0.408655, 0.342579, 0.380708, 0.328603, 0.359901, 0.36309, 0.374039, 0.321458, 0.359901, 0.384043, 0.339168, 0.356642, 0.298791, 0.359901, 0.36309, 0.384043, 0.377384, 0.42561, 0.505461, 0.562014, 0.58069, 0.59014, 0.671169, 0.58069, 0.59508, 0.604312, 0.622677, 0.661982, 0.675549, 0.666105, 0.666105, 0.690604, 0.680603, 0.728858, 0.712013, 0.699094, 0.703578, 0.703578, 0.716283, 0.720929, 0.712…
81	Salmo salar	['Eukaryota', 'Metazoa', 'Chordata', 'Craniata', 'Vertebrata', 'Euteleostomi', 'Actinopterygii', 'Neopterygii', 'Teleostei', 'Protacanthopterygii', 'Salmoniformes', 'Salmonidae', 'Salmoninae', 'Salmo']	XP_014047659.1	1323	[0.632174, 0.671169, 0.699094, 0.724957, 0.750527, 0.779859, 0.795062, 0.720929, 0.671169, 0.699094, 0.699094, 0.724957, 0.73685, 0.733139, 0.733139, 0.750527, 0.73685, 0.784345, 0.76285, 0.745909, 0.750527, 0.754692, 0.76285, 0.76285, 0.754692, 0.745909, 0.73685, 0.741537, 0.801317, 0.859585, 0.856457, 0.859585, 0.859585, 0.894241, 0.89662, 0.891961, 0.88723, 0.89662, 0.905695, 0.91684, 0.885302…
82	Salvelinus alpinus	['Eukaryota', 'Metazoa', 'Chordata', 'Craniata', 'Vertebrata', 'Euteleostomi', 'Actinopterygii', 'Neopterygii', 'Teleostei', 'Protacanthopterygii', 'Salmoniformes', 'Salmonidae', 'Salmoninae', 'Salvelinus']	XP_024003462.1	1253	[0.632174, 0.671169, 0.699094, 0.724957, 0.750527, 0.775545, 0.791621, 0.716283, 0.671169, 0.694846, 0.694846, 0.720929, 0.733139, 0.728858, 0.728858, 0.745909, 0.733139, 0.779859, 0.759478, 0.741537, 0.745909, 0.750527, 0.759478, 0.759478, 0.750527, 0.741537, 0.733139, 0.73685, 0.798249, 0.852992, 0.852992, 0.852992, 0.856457, 0.891961, 0.894241, 0.889439, 0.885302, 0.894241, 0.901269, 0.912647,…
83	Erpetoichthys calabaricus	['Eukaryota', 'Metazoa', 'Chordata', 'Craniata', 'Vertebrata', 'Euteleostomi', 'Actinopterygii', 'Polypteriformes', 'Polypteridae', 'Erpetoichthys']	XP_028670756.1	2685	[0.468512, 0.505461, 0.538167, 0.570702, 0.613573, 0.653063, 0.675549, 0.585406, 0.534167, 0.56648, 0.56648, 0.59917, 0.613573, 0.604312, 0.608892, 0.632174, 0.618285, 0.73685, 0.750527, 0.728858, 0.694846, 0.699094, 0.707965, 0.716283, 0.720929, 0.699094, 0.661982, 0.661982, 0.754692, 0.819762, 0.741537, 0.767246, 0.745909, 0.741537, 0.750527, 0.745909, 0.745909, 0.685117, 0.553315, 0.553315, 0.…
84	Latimeria chalumnae	['Eukaryota', 'Metazoa', 'Chordata', 'Craniata', 'Vertebrata', 'Euteleostomi', 'Coelacanthiformes', 'Coelacanthidae', 'Latimeria']	XP_006000933.1	1873	[0.549308, 0.58069, 0.613573, 0.63748, 0.661982, 0.699094, 0.712013, 0.626927, 0.56648, 0.585406, 0.59508, 0.632174, 0.63748, 0.626927, 0.632174, 0.657645, 0.648219, 0.745909, 0.694846, 0.675549, 0.648219, 0.648219, 0.657645, 0.661982, 0.575842, 0.557691, 0.545602, 0.549308, 0.63748, 0.716283, 0.632174, 0.626927, 0.59917, 0.59917, 0.59917, 0.59917, 0.59014, 0.529623, 0.454136, 0.454136, 0.454136,…
85	Gekko japonicus	['Eukaryota', 'Metazoa', 'Chordata', 'Craniata', 'Vertebrata', 'Euteleostomi', 'Lepidosauria', 'Squamata', 'Bifurcata', 'Gekkota', 'Gekkonidae', 'Gekkoninae', 'Gekko']	XP_015277059.1	2163	[0.5017, 0.529623, 0.557691, 0.58069, 0.608892, 0.653063, 0.666105, 0.575842, 0.521092, 0.541878, 0.553315, 0.59508, 0.604312, 0.59508, 0.570702, 0.604312, 0.59917, 0.703578, 0.653063, 0.63748, 0.604312, 0.608892, 0.618285, 0.622677, 0.538167, 0.525368, 0.51388, 0.517562, 0.608892, 0.690604, 0.59917, 0.59917, 0.570702, 0.570702, 0.575842, 0.604312, 0.675549, 0.604312, 0.521092, 0.521092, 0.517562…
86	Podarcis muralis	['Eukaryota', 'Metazoa', 'Chordata', 'Craniata', 'Vertebrata', 'Euteleostomi', 'Lepidosauria', 'Squamata', 'Bifurcata', 'Unidentata', 'Episquamata', 'Laterata', 'Lacertibaenia', 'Lacertidae', 'Podarcis']	XP_028557372.1	2119	[0.505461, 0.534167, 0.562014, 0.585406, 0.618285, 0.657645, 0.671169, 0.58069, 0.525368, 0.549308, 0.557691, 0.59917, 0.608892, 0.59917, 0.575842, 0.608892, 0.604312, 0.712013, 0.657645, 0.642678, 0.608892, 0.613573, 0.622677, 0.626927, 0.541878, 0.529623, 0.517562, 0.521092, 0.613573, 0.690604, 0.604312, 0.604312, 0.575842, 0.570702, 0.58069, 0.604312, 0.680603, 0.608892, 0.525368, 0.525368, 0.…
87	Pogona vitticeps	['Eukaryota', 'Metazoa', 'Chordata', 'Craniata', 'Vertebrata', 'Euteleostomi', 'Lepidosauria', 'Squamata', 'Bifurcata', 'Unidentata', 'Episquamata', 'Toxicofera', 'Iguania', 'Acrodonta', 'Agamidae', 'Amphibolurinae', 'Pogona']	XP_020666262.1	2163	[0.505461, 0.534167, 0.562014, 0.585406, 0.618285, 0.657645, 0.675549, 0.58069, 0.525368, 0.549308, 0.557691, 0.59917, 0.613573, 0.59917, 0.58069, 0.613573, 0.608892, 0.712013, 0.661982, 0.642678, 0.613573, 0.618285, 0.626927, 0.632174, 0.545602, 0.534167, 0.521092, 0.529623, 0.618285, 0.694846, 0.608892, 0.608892, 0.58069, 0.575842, 0.58069, 0.608892, 0.685117, 0.608892, 0.525368, 0.525368, 0.52…
88	Anolis carolinensis	['Eukaryota', 'Metazoa', 'Chordata', 'Craniata', 'Vertebrata', 'Euteleostomi', 'Lepidosauria', 'Squamata', 'Bifurcata', 'Unidentata', 'Episquamata', 'Toxicofera', 'Iguania', 'Dactyloidae', 'Anolis']	XP_008115748.1	2148	[0.494003, 0.517562, 0.549308, 0.570702, 0.59917, 0.642678, 0.657645, 0.56648, 0.51388, 0.534167, 0.545602, 0.59014, 0.59917, 0.59014, 0.56648, 0.59917, 0.59917, 0.707965, 0.653063, 0.63748, 0.608892, 0.608892, 0.618285, 0.622677, 0.538167, 0.529623, 0.51388, 0.521092, 0.613573, 0.694846, 0.604312, 0.604312, 0.575842, 0.575842, 0.58069, 0.608892, 0.685117, 0.608892, 0.521092, 0.521092, 0.521092, …
89	Thamnophis elegans	['Eukaryota', 'Metazoa', 'Chordata', 'Craniata', 'Vertebrata', 'Euteleostomi', 'Lepidosauria', 'Squamata', 'Bifurcata', 'Unidentata', 'Episquamata', 'Toxicofera', 'Serpentes', 'Colubroidea', 'Colubridae', 'Natricinae', 'Thamnophis']	XP_032091609.1	2130	[0.5017, 0.529623, 0.557691, 0.58069, 0.608892, 0.653063, 0.666105, 0.570702, 0.517562, 0.541878, 0.553315, 0.59014, 0.59917, 0.585406, 0.562014, 0.59508, 0.59014, 0.694846, 0.642678, 0.622677, 0.59508, 0.59917, 0.604312, 0.613573, 0.529623, 0.517562, 0.505461, 0.509769, 0.59917, 0.680603, 0.59014, 0.59014, 0.562014, 0.562014, 0.56648, 0.59508, 0.671169, 0.59508, 0.509769, 0.509769, 0.509769, 0.5…
90	Pseudonaja textilis	['Eukaryota', 'Metazoa', 'Chordata', 'Craniata', 'Vertebrata', 'Euteleostomi', 'Lepidosauria', 'Squamata', 'Bifurcata', 'Unidentata', 'Episquamata', 'Toxicofera', 'Serpentes', 'Colubroidea', 'Elapidae', 'Acanthophiinae', 'Pseudonaja']	XP_026567909.1	2146	[0.505461, 0.534167, 0.562014, 0.585406, 0.613573, 0.653063, 0.666105, 0.575842, 0.521092, 0.541878, 0.553315, 0.59508, 0.59917, 0.59014, 0.56648, 0.59917, 0.59508, 0.699094, 0.648219, 0.626927, 0.59917, 0.59917, 0.608892, 0.613573, 0.529623, 0.517562, 0.505461, 0.51388, 0.604312, 0.680603, 0.59014, 0.59014, 0.562014, 0.562014, 0.56648, 0.59508, 0.671169, 0.59508, 0.51388, 0.51388, 0.509769, 0.53…
91	Protobothrops mucrosquamatus	['Eukaryota', 'Metazoa', 'Chordata', 'Craniata', 'Vertebrata', 'Euteleostomi', 'Lepidosauria', 'Squamata', 'Bifurcata', 'Unidentata', 'Episquamata', 'Toxicofera', 'Serpentes', 'Colubroidea', 'Viperidae', 'Crotalinae', 'Protobothrops']	XP_015665803.1	2140	[0.505461, 0.534167, 0.562014, 0.585406, 0.618285, 0.657645, 0.671169, 0.58069, 0.525368, 0.545602, 0.557691, 0.59508, 0.604312, 0.59508, 0.570702, 0.59917, 0.59508, 0.703578, 0.648219, 0.632174, 0.604312, 0.604312, 0.613573, 0.618285, 0.534167, 0.521092, 0.509769, 0.51388, 0.604312, 0.685117, 0.59508, 0.59508, 0.56648, 0.562014, 0.56648, 0.59508, 0.671169, 0.59508, 0.51388, 0.51388, 0.509769, 0.…
92	Python bivittatus	['Eukaryota', 'Metazoa', 'Chordata', 'Craniata', 'Vertebrata', 'Euteleostomi', 'Lepidosauria', 'Squamata', 'Bifurcata', 'Unidentata', 'Episquamata', 'Toxicofera', 'Serpentes', 'Henophidia', 'Pythonidae', 'Python']	XP_007424067.1	2142	[0.505461, 0.534167, 0.562014, 0.585406, 0.613573, 0.657645, 0.671169, 0.575842, 0.521092, 0.545602, 0.553315, 0.59508, 0.604312, 0.59014, 0.56648, 0.59917, 0.59508, 0.703578, 0.648219, 0.632174, 0.59917, 0.604312, 0.608892, 0.613573, 0.534167, 0.521092, 0.509769, 0.51388, 0.604312, 0.680603, 0.59508, 0.59508, 0.56648, 0.562014, 0.56648, 0.59508, 0.671169, 0.59508, 0.51388, 0.51388, 0.509769, 0.5…
93	Chrysemys picta bellii	['Eukaryota', 'Metazoa', 'Chordata', 'Craniata', 'Vertebrata', 'Euteleostomi', 'Testudines + Archosauria group', 'Testudines', 'Cryptodira', 'Testudinoidea', 'Emydidae', 'Chrysemys']	XP_008174269.1	1972	[0.509769, 0.538167, 0.56648, 0.59014, 0.622677, 0.666105, 0.680603, 0.59014, 0.529623, 0.549308, 0.557691, 0.59508, 0.608892, 0.59508, 0.575842, 0.608892, 0.59917, 0.707965, 0.653063, 0.632174, 0.59917, 0.604312, 0.613573, 0.622677, 0.541878, 0.525368, 0.51388, 0.517562, 0.608892, 0.690604, 0.604312, 0.604312, 0.575842, 0.575842, 0.58069, 0.604312, 0.680603, 0.608892, 0.525368, 0.525368, 0.52536…
94	Branchiostoma floridae	['Eukaryota', 'Metazoa', 'Chordata', 'Cephalochordata', 'Branchiostomidae', 'Branchiostoma']	XP_002606480.1	819	[0.486429, 0.51388, 0.545602, 0.56648, 0.59917, 0.632174, 0.648219, 0.553315, 0.51388, 0.538167, 0.549308, 0.59014, 0.56648, 0.538167, 0.553315, 0.557691, 0.553315, 0.626927, 0.608892, 0.59508, 0.56648, 0.562014, 0.509769, 0.51388, 0.433034, 0.418646, 0.414856, 0.422041, 0.5017, 0.553315, 0.517562, 0.51388, 0.494003, 0.534167, 0.553315, 0.517562, 0.562014, 0.538167, 0.538167, 0.534167, 0.534167, …
95	Ciona intestinalis	['Eukaryota', 'Metazoa', 'Chordata', 'Tunicata', 'Ascidiacea', 'Enterogona', 'Phlebobranchia', 'Cionidae', 'Ciona']	XP_026690749.1	949	[0.328603, 0.359901, 0.387226, 0.422041, 0.444081, 0.472492, 0.505461, 0.525368, 0.461924, 0.4292, 0.454136, 0.476583, 0.483068, 0.490133, 0.480142, 0.486429, 0.486429, 0.483068, 0.549308, 0.483068, 0.472492, 0.529623, 0.529623, 0.538167, 0.541878, 0.454136, 0.440853, 0.436924, 0.440853, 0.517562, 0.575842, 0.468512, 0.465241, 0.465241, 0.465241, 0.461924, 0.461924, 0.525368, 0.505461, 0.517562, …
96	Nematostella vectensis	['Eukaryota', 'Metazoa', 'Cnidaria', 'Anthozoa', 'Hexacorallia', 'Actiniaria', 'Edwardsiidae', 'Nematostella']	XP_001639492.2	1039	[0.366687, 0.394753, 0.4292, 0.450668, 0.476583, 0.51388, 0.534167, 0.458154, 0.418646, 0.444081, 0.458154, 0.497853, 0.51388, 0.5017, 0.408655, 0.433034, 0.433034, 0.509769, 0.505461, 0.494003, 0.529623, 0.525368, 0.458154, 0.461924, 0.390993, 0.380708, 0.370445, 0.377384, 0.458154, 0.51388, 0.447574, 0.433034, 0.41194, 0.408655, 0.414856, 0.472492, 0.5017, 0.517562, 0.505461, 0.494003, 0.494003…
97	Pocillopora damicornis	['Eukaryota', 'Metazoa', 'Cnidaria', 'Anthozoa', 'Hexacorallia', 'Scleractinia', 'Astrocoeniina', 'Pocilloporidae', 'Pocillopora']	XP_027046029.1	1134	[0.408655, 0.436924, 0.465241, 0.486429, 0.51388, 0.549308, 0.56648, 0.5017, 0.465241, 0.486429, 0.497853, 0.525368, 0.525368, 0.517562, 0.450668, 0.465241, 0.461924, 0.534167, 0.525368, 0.51388, 0.545602, 0.541878, 0.476583, 0.483068, 0.42561, 0.440853, 0.433034, 0.444081, 0.51388, 0.58069, 0.509769, 0.494003, 0.472492, 0.476583, 0.480142, 0.545602, 0.59917, 0.613573, 0.618285, 0.608892, 0.60431…
98	Dermatophagoides pteronyssinus	['Eukaryota', 'Metazoa', 'Ecdysozoa', 'Arthropoda', 'Chelicerata', 'Arachnida', 'Acari', 'Acariformes', 'Sarcoptiformes', 'Astigmata', 'Psoroptidia', 'Analgoidea', 'Pyroglyphidae', 'Dermatophagoidinae', 'Dermatophagoides']	XP_027203779.1	571	[0.380708, 0.414856, 0.447574, 0.472492, 0.5017, 0.541878, 0.562014, 0.490133, 0.440853, 0.461924, 0.472492, 0.5017, 0.497853, 0.486429, 0.401658, 0.414856, 0.4292, 0.436924, 0.433034, 0.418646, 0.472492, 0.468512, 0.401658, 0.40511, 0.339168, 0.328603, 0.321458, 0.321458, 0.387226, 0.447574, 0.374039, 0.377384, 0.359901, 0.342579, 0.342579, 0.42561, 0.490133, 0.40511, 0.398279, 0.387226, 0.37738…
99	Ixodes scapularis	['Eukaryota', 'Metazoa', 'Ecdysozoa', 'Arthropoda', 'Chelicerata', 'Arachnida', 'Acari', 'Parasitiformes', 'Ixodida', 'Ixodoidea', 'Ixodidae', 'Ixodinae', 'Ixodes']	XP_029829788.1	905	[0.366687, 0.401658, 0.436924, 0.461924, 0.490133, 0.534167, 0.549308, 0.480142, 0.4292, 0.450668, 0.465241, 0.494003, 0.494003, 0.486429, 0.401658, 0.418646, 0.42561, 0.490133, 0.490133, 0.483068, 0.517562, 0.51388, 0.454136, 0.465241, 0.394753, 0.387226, 0.380708, 0.384043, 0.461924, 0.538167, 0.454136, 0.465241, 0.450668, 0.447574, 0.454136, 0.517562, 0.59508, 0.557691, 0.575842, 0.56648, 0.56…
100	Galendromus occidentalis	['Eukaryota', 'Metazoa', 'Ecdysozoa', 'Arthropoda', 'Chelicerata', 'Arachnida', 'Acari', 'Parasitiformes', 'Mesostigmata', 'Gamasina', 'Phytoseioidea', 'Phytoseiidae', 'Typhlodrominae', 'Galendromus']	XP_018495571.1	792	[0.422041, 0.454136, 0.486429, 0.51388, 0.541878, 0.585406, 0.608892, 0.538167, 0.483068, 0.505461, 0.51388, 0.553315, 0.538167, 0.521092, 0.4292, 0.509769, 0.525368, 0.604312, 0.525368, 0.562014, 0.56648, 0.585406, 0.51388, 0.505461, 0.444081, 0.433034, 0.422041, 0.42561, 0.483068, 0.557691, 0.465241, 0.480142, 0.461924, 0.458154, 0.461924, 0.557691, 0.562014, 0.468512, 0.468512, 0.545602, 0.501…
101	Parasteatoda tepidariorum	['Eukaryota', 'Metazoa', 'Ecdysozoa', 'Arthropoda', 'Chelicerata', 'Arachnida', 'Araneae', 'Araneomorphae', 'Entelegynae', 'Araneoidea', 'Theridiidae', 'Parasteatoda']	XP_015929182.1	1151	[0.454136, 0.483068, 0.51388, 0.534167, 0.562014, 0.604312, 0.618285, 0.521092, 0.472492, 0.5017, 0.51388, 0.557691, 0.622677, 0.613573, 0.51388, 0.529623, 0.56648, 0.63748, 0.626927, 0.618285, 0.59014, 0.585406, 0.517562, 0.529623, 0.450668, 0.440853, 0.433034, 0.440853, 0.529623, 0.608892, 0.509769, 0.505461, 0.486429, 0.444081, 0.450668, 0.517562, 0.505461, 0.476583, 0.494003, 0.483068, 0.4765…
102	Centruroides sculpturatus	['Eukaryota', 'Metazoa', 'Ecdysozoa', 'Arthropoda', 'Chelicerata', 'Arachnida', 'Scorpiones', 'Buthida', 'Buthoidea', 'Buthidae', 'Centruroides']	XP_023238023.1	225	[0.370445, 0.401658, 0.436924, 0.461924, 0.490133, 0.529623, 0.549308, 0.472492, 0.4292, 0.458154, 0.468512, 0.505461, 0.517562, 0.509769, 0.422041, 0.4292, 0.42561, 0.486429, 0.51388, 0.497853, 0.480142, 0.480142, 0.42561, 0.436924, 0.366687, 0.359901, 0.352862, 0.356642, 0.433034, 0.494003, 0.418646, 0.418646, 0.346032, 0.346032, 0.349426, 0.41194, 0.480142, 0.414856, 0.433034, 0.422041, 0.3740…
103	Daphnia magna	['Eukaryota', 'Metazoa', 'Ecdysozoa', 'Arthropoda', 'Crustacea', 'Branchiopoda', 'Diplostraca', 'Cladocera', 'Anomopoda', 'Daphniidae', 'Daphnia']	XP_032793398.1	733	[0.045352, 0.074921, 0.048328, 0.033407, 0.038042, 0.050641, 0.067594, 0.049374, 0.064632, 0.078022, 0.051831, 0.034068, 0.034884, 0.042364, 0.043307, 0.041405, 0.032017, 0.051831, 0.066181, 0.06184, 0.10481, 0.137348, 0.116183, 0.118441, 0.18812, 0.209395, 0.15008, 0.15008, 0.15008, 0.15284, 0.161087, 0.225814, 0.318242, 0.31487, 0.311707, 0.390993, 0.390993, 0.4292, 0.433034, 0.349426, 0.377384…
104	Daphnia pulex	['Eukaryota', 'Metazoa', 'Ecdysozoa', 'Arthropoda', 'Crustacea', 'Branchiopoda', 'Diplostraca', 'Cladocera', 'Anomopoda', 'Daphniidae', 'Daphnia']	EFX79936.1	218	[0.328603, 0.359901, 0.390993, 0.418646, 0.444081, 0.483068, 0.497853, 0.440853, 0.401658, 0.418646, 0.4292, 0.458154, 0.461924, 0.42561, 0.342579, 0.366687, 0.377384, 0.447574, 0.447574, 0.4292, 0.458154, 0.450668, 0.398279, 0.387226, 0.324872, 0.311707, 0.301917, 0.311707, 0.384043, 0.444081, 0.374039, 0.387226, 0.36309, 0.36309, 0.387226, 0.472492, 0.454136, 0.444081, 0.447574, 0.433034, 0.429…
105	Hyalella azteca	['Eukaryota', 'Metazoa', 'Ecdysozoa', 'Arthropoda', 'Crustacea', 'Malacostraca', 'Eumalacostraca', 'Peracarida', 'Amphipoda', 'Senticaudata', 'Talitrida', 'Talitroidea', 'Hyalellidae', 'Hyalella']	XP_018010298.1	595	[0.339168, 0.374039, 0.408655, 0.433034, 0.468512, 0.509769, 0.525368, 0.454136, 0.41194, 0.436924, 0.447574, 0.480142, 0.480142, 0.444081, 0.380708, 0.40511, 0.398279, 0.476583, 0.377384, 0.366687, 0.398279, 0.401658, 0.346032, 0.356642, 0.288399, 0.275179, 0.268042, 0.275179, 0.349426, 0.41194, 0.339168, 0.342579, 0.328603, 0.324872, 0.349426, 0.390993, 0.454136, 0.461924, 0.380708, 0.465241, 0…
106	Eurytemora affinis	['Eukaryota', 'Metazoa', 'Ecdysozoa', 'Arthropoda', 'Crustacea', 'Maxillopoda', 'Copepoda', 'Calanoida', 'Temoridae', 'Eurytemora']	XP_023327272.1	803	[0.377384, 0.41194, 0.440853, 0.465241, 0.490133, 0.529623, 0.549308, 0.480142, 0.433034, 0.458154, 0.472492, 0.497853, 0.480142, 0.447574, 0.366687, 0.380708, 0.377384, 0.444081, 0.440853, 0.42561, 0.461924, 0.472492, 0.408655, 0.401658, 0.335645, 0.321458, 0.31487, 0.318242, 0.390993, 0.450668, 0.377384, 0.374039, 0.356642, 0.377384, 0.401658, 0.461924, 0.517562, 0.529623, 0.534167, 0.534167, 0…
107	Amphibalanus amphitrite	['Eukaryota', 'Metazoa', 'Ecdysozoa', 'Arthropoda', 'Crustacea', 'Multicrustacea', 'Hexanauplia', 'Cirripedia', 'Thoracica', 'Sessilia', 'Balanidae', 'Amphibalanus']	KAF0300633.1	627	[0.40511, 0.436924, 0.468512, 0.490133, 0.505461, 0.549308, 0.56648, 0.509769, 0.476583, 0.5017, 0.538167, 0.56648, 0.585406, 0.56648, 0.490133, 0.517562, 0.517562, 0.59014, 0.575842, 0.59014, 0.648219, 0.642678, 0.59508, 0.59508, 0.529623, 0.545602, 0.521092, 0.505461, 0.562014, 0.608892, 0.549308, 0.529623, 0.517562, 0.525368, 0.509769, 0.58069, 0.648219, 0.59917, 0.608892, 0.632174, 0.604312, …
108	Penaeus vannamei	['Eukaryota', 'Metazoa', 'Ecdysozoa', 'Arthropoda', 'Crustacea', 'Multicrustacea', 'Malacostraca', 'Eumalacostraca', 'Eucarida', 'Decapoda', 'Dendrobranchiata', 'Penaeoidea', 'Penaeidae', 'Penaeus']	XP_027232642.1	328	[0.398279, 0.4292, 0.465241, 0.490133, 0.521092, 0.562014, 0.58069, 0.5017, 0.461924, 0.490133, 0.505461, 0.538167, 0.59917, 0.56648, 0.505461, 0.509769, 0.505461, 0.59508, 0.59508, 0.58069, 0.622677, 0.622677, 0.541878, 0.545602, 0.465241, 0.458154, 0.454136, 0.458154, 0.538167, 0.604312, 0.521092, 0.534167, 0.517562, 0.472492, 0.497853, 0.56648, 0.661982, 0.657645, 0.653063, 0.63748, 0.642678, …
109	Apis dorsata	['Eukaryota', 'Metazoa', 'Ecdysozoa', 'Arthropoda', 'Hexapoda', 'Insecta', 'Pterygota', 'Neoptera', 'Endopterygota', 'Hymenoptera', 'Apocrita', 'Aculeata', 'Apoidea', 'Apidae', 'Apis']	XP_006609731.1	1054	[0.486429, 0.51388, 0.541878, 0.557691, 0.585406, 0.622677, 0.63748, 0.671169, 0.608892, 0.632174, 0.642678, 0.685117, 0.657645, 0.618285, 0.541878, 0.545602, 0.545602, 0.613573, 0.608892, 0.59917, 0.56648, 0.557691, 0.5017, 0.5017, 0.4292, 0.42561, 0.414856, 0.418646, 0.41194, 0.465241, 0.450668, 0.384043, 0.377384, 0.468512, 0.418646, 0.494003, 0.553315, 0.562014, 0.613573, 0.626927, 0.622677, …
110	Cephus cinctus	['Eukaryota', 'Metazoa', 'Ecdysozoa', 'Arthropoda', 'Hexapoda', 'Insecta', 'Pterygota', 'Neoptera', 'Endopterygota', 'Hymenoptera', 'Cephoidea', 'Cephidae', 'Cephus']	XP_015603250.1	1162	[0.465241, 0.490133, 0.521092, 0.541878, 0.570702, 0.613573, 0.626927, 0.666105, 0.59508, 0.622677, 0.632174, 0.675549, 0.657645, 0.613573, 0.529623, 0.553315, 0.549308, 0.626927, 0.622677, 0.618285, 0.585406, 0.585406, 0.521092, 0.534167, 0.458154, 0.447574, 0.447574, 0.454136, 0.444081, 0.476583, 0.465241, 0.394753, 0.390993, 0.483068, 0.4292, 0.51388, 0.56648, 0.575842, 0.622677, 0.632174, 0.6…
111	Dendroctonus ponderosae	['Eukaryota', 'Metazoa', 'Ecdysozoa', 'Arthropoda', 'Hexapoda', 'Insecta', 'Pterygota', 'Neoptera', 'Holometabola', 'Coleoptera', 'Polyphaga', 'Cucujiformia', 'Curculionidae', 'Scolytinae', 'Dendroctonus']	XP_019768789.1	234	[0.458154, 0.486429, 0.51388, 0.538167, 0.56648, 0.608892, 0.626927, 0.657645, 0.585406, 0.613573, 0.622677, 0.666105, 0.642678, 0.59917, 0.59917, 0.622677, 0.618285, 0.741537, 0.707965, 0.712013, 0.661982, 0.648219, 0.63748, 0.685117, 0.58069, 0.570702, 0.562014, 0.570702, 0.56648, 0.653063, 0.549308, 0.534167, 0.450668, 0.472492, 0.5017, 0.497853, 0.538167, 0.541878, 0.51388, 0.525368, 0.553315…
112	Tribolium castaneum	['Eukaryota', 'Metazoa', 'Ecdysozoa', 'Arthropoda', 'Hexapoda', 'Insecta', 'Pterygota', 'Neoptera', 'Holometabola', 'Coleoptera', 'Polyphaga', 'Cucujiformia', 'Tenebrionidae', 'Tenebrionidae incertae sedis', 'Tribolium']	XP_973129.2	710	[0.465241, 0.494003, 0.517562, 0.541878, 0.570702, 0.613573, 0.626927, 0.661982, 0.59508, 0.622677, 0.632174, 0.671169, 0.642678, 0.604312, 0.529623, 0.553315, 0.549308, 0.675549, 0.666105, 0.666105, 0.622677, 0.63748, 0.63748, 0.648219, 0.549308, 0.541878, 0.538167, 0.541878, 0.538167, 0.608892, 0.521092, 0.440853, 0.440853, 0.461924, 0.486429, 0.494003, 0.534167, 0.534167, 0.509769, 0.505461, 0…
113	Drosophila ananassae	['Eukaryota', 'Metazoa', 'Ecdysozoa', 'Arthropoda', 'Hexapoda', 'Insecta', 'Pterygota', 'Neoptera', 'Holometabola', 'Diptera', 'Brachycera', 'Muscomorpha', 'Ephydroidea', 'Drosophilidae', 'Drosophila', 'Sophophora']	XP_014765348.1	1633	[0.549308, 0.58069, 0.608892, 0.632174, 0.653063, 0.690604, 0.703578, 0.728858, 0.671169, 0.699094, 0.707965, 0.73685, 0.712013, 0.675549, 0.56648, 0.585406, 0.585406, 0.707965, 0.690604, 0.685117, 0.632174, 0.642678, 0.632174, 0.63748, 0.538167, 0.538167, 0.5017, 0.509769, 0.497853, 0.553315, 0.538167, 0.534167, 0.51388, 0.545602, 0.56648, 0.648219, 0.720929, 0.648219, 0.613573, 0.618285, 0.6755…
114	Drosophila melanogaster	['Eukaryota', 'Metazoa', 'Ecdysozoa', 'Arthropoda', 'Hexapoda', 'Insecta', 'Pterygota', 'Neoptera', 'Holometabola', 'Diptera', 'Brachycera', 'Muscomorpha', 'Ephydroidea', 'Drosophilidae', 'Drosophila', 'Sophophora']	NP_001097475.2	1655	[0.534167, 0.562014, 0.59014, 0.613573, 0.632174, 0.666105, 0.685117, 0.712013, 0.657645, 0.685117, 0.694846, 0.720929, 0.699094, 0.666105, 0.562014, 0.58069, 0.58069, 0.703578, 0.703578, 0.694846, 0.642678, 0.648219, 0.63748, 0.63748, 0.549308, 0.549308, 0.517562, 0.525368, 0.51388, 0.56648, 0.549308, 0.541878, 0.521092, 0.553315, 0.570702, 0.653063, 0.724957, 0.657645, 0.622677, 0.622677, 0.685…
115	Musca domestica	['Eukaryota', 'Metazoa', 'Ecdysozoa', 'Arthropoda', 'Hexapoda', 'Insecta', 'Pterygota', 'Neoptera', 'Holometabola', 'Diptera', 'Brachycera', 'Muscomorpha', 'Muscoidea', 'Muscidae', 'Musca']	XP_011291999.1	1240	[0.494003, 0.521092, 0.549308, 0.570702, 0.59917, 0.63748, 0.653063, 0.680603, 0.618285, 0.653063, 0.661982, 0.699094, 0.661982, 0.622677, 0.521092, 0.541878, 0.538167, 0.657645, 0.657645, 0.648219, 0.59917, 0.608892, 0.622677, 0.626927, 0.642678, 0.549308, 0.534167, 0.534167, 0.525368, 0.59014, 0.58069, 0.5017, 0.483068, 0.58069, 0.521092, 0.626927, 0.671169, 0.675549, 0.545602, 0.557691, 0.5620…
116	Lucilia cuprina	['Eukaryota', 'Metazoa', 'Ecdysozoa', 'Arthropoda', 'Hexapoda', 'Insecta', 'Pterygota', 'Neoptera', 'Holometabola', 'Diptera', 'Brachycera', 'Muscomorpha', 'Oestroidea', 'Calliphoridae', 'Luciliinae', 'Lucilia']	XP_023305126.1	1511	[0.490133, 0.517562, 0.545602, 0.56648, 0.59014, 0.626927, 0.648219, 0.675549, 0.613573, 0.648219, 0.657645, 0.694846, 0.661982, 0.622677, 0.521092, 0.538167, 0.534167, 0.657645, 0.653063, 0.648219, 0.59917, 0.608892, 0.622677, 0.622677, 0.642678, 0.545602, 0.529623, 0.529623, 0.525368, 0.59014, 0.575842, 0.497853, 0.480142, 0.575842, 0.517562, 0.622677, 0.661982, 0.666105, 0.534167, 0.545602, 0.…
117	Bactrocera dorsalis	['Eukaryota', 'Metazoa', 'Ecdysozoa', 'Arthropoda', 'Hexapoda', 'Insecta', 'Pterygota', 'Neoptera', 'Holometabola', 'Diptera', 'Brachycera', 'Muscomorpha', 'Tephritoidea', 'Tephritidae', 'Bactrocera', 'Bactrocera']	XP_019845160.1	1735	[0.5017, 0.529623, 0.557691, 0.58069, 0.604312, 0.642678, 0.661982, 0.690604, 0.626927, 0.661982, 0.671169, 0.707965, 0.671169, 0.632174, 0.534167, 0.545602, 0.545602, 0.661982, 0.661982, 0.657645, 0.608892, 0.613573, 0.626927, 0.632174, 0.648219, 0.553315, 0.538167, 0.538167, 0.534167, 0.59508, 0.58069, 0.505461, 0.486429, 0.59014, 0.529623, 0.632174, 0.671169, 0.675549, 0.549308, 0.557691, 0.56…
118	Anopheles gambiae str. PEST	['Eukaryota', 'Metazoa', 'Ecdysozoa', 'Arthropoda', 'Hexapoda', 'Insecta', 'Pterygota', 'Neoptera', 'Holometabola', 'Diptera', 'Nematocera', 'Culicoidea', 'Culicidae', 'Anophelinae', 'Anopheles']	XP_316086.4	1366	[0.509769, 0.538167, 0.56648, 0.59014, 0.618285, 0.657645, 0.671169, 0.703578, 0.63748, 0.661982, 0.671169, 0.707965, 0.720929, 0.680603, 0.56648, 0.59014, 0.59014, 0.716283, 0.712013, 0.703578, 0.653063, 0.666105, 0.685117, 0.585406, 0.604312, 0.51388, 0.497853, 0.5017, 0.494003, 0.562014, 0.557691, 0.486429, 0.454136, 0.505461, 0.454136, 0.553315, 0.59508, 0.604312, 0.557691, 0.575842, 0.575842…
119	Bombus impatiens	['Eukaryota', 'Metazoa', 'Arthropoda', 'Hexapoda', 'Insecta', 'Pterygota', 'Neoptera', 'Endopterygota', 'Hymenoptera', 'Apocrita', 'Aculeata', 'Apoidea', 'Apidae', 'Bombus', 'Pyrobombus']	XP_003489501.1	1056	[0.490133, 0.517562, 0.541878, 0.562014, 0.585406, 0.626927, 0.642678, 0.675549, 0.608892, 0.63748, 0.648219, 0.690604, 0.661982, 0.622677, 0.545602, 0.56648, 0.56648, 0.63748, 0.626927, 0.622677, 0.585406, 0.58069, 0.521092, 0.521092, 0.447574, 0.444081, 0.433034, 0.436924, 0.4292, 0.480142, 0.465241, 0.398279, 0.390993, 0.483068, 0.433034, 0.509769, 0.557691, 0.56648, 0.618285, 0.632174, 0.6269…
120	Aedes aegypti	['Eukaryota', 'Metazoa', 'Ecdysozoa', 'Arthropoda', 'Hexapoda', 'Insecta', 'Pterygota', 'Neoptera', 'Holometabola', 'Diptera', 'Nematocera', 'Culicoidea', 'Culicidae', 'Culicinae', 'Aedini', 'Aedes', 'Stegomyia']	XP_021696633.1	1432	[0.538167, 0.56648, 0.59917, 0.618285, 0.648219, 0.690604, 0.699094, 0.733139, 0.671169, 0.694846, 0.699094, 0.733139, 0.750527, 0.720929, 0.613573, 0.63748, 0.63748, 0.754692, 0.745909, 0.73685, 0.690604, 0.703578, 0.720929, 0.653063, 0.671169, 0.570702, 0.553315, 0.562014, 0.549308, 0.626927, 0.626927, 0.553315, 0.517562, 0.575842, 0.517562, 0.626927, 0.671169, 0.680603, 0.63748, 0.653063, 0.65…
121	Aedes albopictus	['Eukaryota', 'Metazoa', 'Ecdysozoa', 'Arthropoda', 'Hexapoda', 'Insecta', 'Pterygota', 'Neoptera', 'Holometabola', 'Diptera', 'Nematocera', 'Culicoidea', 'Culicidae', 'Culicinae', 'Aedini', 'Aedes', 'Stegomyia']	XP_029709801.1	1417	[0.541878, 0.570702, 0.59917, 0.622677, 0.653063, 0.690604, 0.703578, 0.73685, 0.671169, 0.694846, 0.703578, 0.733139, 0.745909, 0.716283, 0.608892, 0.632174, 0.632174, 0.750527, 0.741537, 0.733139, 0.690604, 0.703578, 0.720929, 0.648219, 0.666105, 0.570702, 0.557691, 0.562014, 0.549308, 0.626927, 0.626927, 0.553315, 0.517562, 0.575842, 0.517562, 0.626927, 0.671169, 0.680603, 0.63748, 0.653063, 0…
122	Ceratina calcarata	['Eukaryota', 'Metazoa', 'Ecdysozoa', 'Arthropoda', 'Hexapoda', 'Insecta', 'Pterygota', 'Neoptera', 'Holometabola', 'Hymenoptera', 'Apocrita', 'Aculeata', 'Apoidea', 'Apidae', 'Ceratina', 'Zadontomerus']	XP_017887269.1	1061	[0.5017, 0.529623, 0.553315, 0.58069, 0.604312, 0.648219, 0.661982, 0.694846, 0.626927, 0.653063, 0.661982, 0.703578, 0.680603, 0.642678, 0.557691, 0.58069, 0.58069, 0.648219, 0.642678, 0.632174, 0.604312, 0.59508, 0.534167, 0.534167, 0.458154, 0.450668, 0.440853, 0.447574, 0.440853, 0.490133, 0.476583, 0.41194, 0.40511, 0.5017, 0.450668, 0.529623, 0.58069, 0.59014, 0.63748, 0.653063, 0.648219, 0…
123	Eufriesea mexicana	['Eukaryota', 'Metazoa', 'Ecdysozoa', 'Arthropoda', 'Hexapoda', 'Insecta', 'Pterygota', 'Neoptera', 'Holometabola', 'Hymenoptera', 'Apocrita', 'Aculeata', 'Apoidea', 'Apidae', 'Eufriesea']	XP_017766902.1	1057	[0.497853, 0.525368, 0.549308, 0.570702, 0.59508, 0.632174, 0.648219, 0.680603, 0.618285, 0.642678, 0.653063, 0.690604, 0.666105, 0.626927, 0.549308, 0.570702, 0.570702, 0.63748, 0.632174, 0.626927, 0.59014, 0.58069, 0.521092, 0.521092, 0.450668, 0.444081, 0.433034, 0.436924, 0.4292, 0.480142, 0.465241, 0.401658, 0.390993, 0.483068, 0.433034, 0.509769, 0.553315, 0.562014, 0.613573, 0.626927, 0.62…
124	Habropoda laboriosa	['Eukaryota', 'Metazoa', 'Ecdysozoa', 'Arthropoda', 'Hexapoda', 'Insecta', 'Pterygota', 'Neoptera', 'Holometabola', 'Hymenoptera', 'Apocrita', 'Aculeata', 'Apoidea', 'Apidae', 'Habropoda']	XP_017789008.1	1056	[0.497853, 0.525368, 0.549308, 0.570702, 0.59508, 0.63748, 0.653063, 0.685117, 0.622677, 0.648219, 0.657645, 0.694846, 0.671169, 0.632174, 0.553315, 0.575842, 0.575842, 0.642678, 0.63748, 0.626927, 0.59508, 0.585406, 0.525368, 0.525368, 0.450668, 0.444081, 0.436924, 0.440853, 0.433034, 0.483068, 0.468512, 0.40511, 0.394753, 0.486429, 0.440853, 0.51388, 0.562014, 0.570702, 0.622677, 0.63748, 0.632…
125	Melipona quadrifasciata	['Eukaryota', 'Metazoa', 'Ecdysozoa', 'Arthropoda', 'Hexapoda', 'Insecta', 'Pterygota', 'Neoptera', 'Holometabola', 'Hymenoptera', 'Apocrita', 'Aculeata', 'Apoidea', 'Apidae', 'Melipona']	KOX68470.1	1055	[0.486429, 0.51388, 0.538167, 0.557691, 0.58069, 0.622677, 0.63748, 0.671169, 0.604312, 0.626927, 0.642678, 0.680603, 0.657645, 0.613573, 0.538167, 0.557691, 0.557691, 0.626927, 0.622677, 0.618285, 0.58069, 0.575842, 0.51388, 0.517562, 0.444081, 0.436924, 0.42561, 0.433034, 0.42561, 0.476583, 0.465241, 0.398279, 0.387226, 0.483068, 0.433034, 0.509769, 0.557691, 0.56648, 0.613573, 0.626927, 0.6269…
126	Nomia melanderi	['Eukaryota', 'Metazoa', 'Ecdysozoa', 'Arthropoda', 'Hexapoda', 'Insecta', 'Pterygota', 'Neoptera', 'Holometabola', 'Hymenoptera', 'Apocrita', 'Aculeata', 'Apoidea', 'Halictidae', 'Nomiinae', 'Nomia', 'Acunomia']	XP_031849693.1	1054	[0.5017, 0.534167, 0.557691, 0.58069, 0.608892, 0.653063, 0.666105, 0.703578, 0.63748, 0.657645, 0.666105, 0.707965, 0.685117, 0.648219, 0.562014, 0.585406, 0.585406, 0.653063, 0.648219, 0.642678, 0.604312, 0.59917, 0.538167, 0.538167, 0.461924, 0.454136, 0.447574, 0.450668, 0.440853, 0.494003, 0.480142, 0.414856, 0.408655, 0.5017, 0.450668, 0.529623, 0.58069, 0.59014, 0.63748, 0.653063, 0.648219…
127	Dufourea novaeangliae	['Eukaryota', 'Metazoa', 'Ecdysozoa', 'Arthropoda', 'Hexapoda', 'Insecta', 'Pterygota', 'Neoptera', 'Holometabola', 'Hymenoptera', 'Apocrita', 'Aculeata', 'Apoidea', 'Halictidae', 'Rophitinae', 'Dufourea']	XP_015435932.1	1047	[0.486429, 0.517562, 0.541878, 0.562014, 0.59014, 0.632174, 0.648219, 0.680603, 0.613573, 0.63748, 0.653063, 0.690604, 0.671169, 0.632174, 0.553315, 0.570702, 0.570702, 0.642678, 0.63748, 0.626927, 0.59508, 0.59014, 0.525368, 0.529623, 0.450668, 0.444081, 0.433034, 0.440853, 0.4292, 0.483068, 0.472492, 0.40511, 0.398279, 0.490133, 0.440853, 0.517562, 0.56648, 0.575842, 0.622677, 0.63748, 0.632174…
128	Camponotus floridanus	['Eukaryota', 'Metazoa', 'Ecdysozoa', 'Arthropoda', 'Hexapoda', 'Insecta', 'Pterygota', 'Neoptera', 'Holometabola', 'Hymenoptera', 'Apocrita', 'Aculeata', 'Formicoidea', 'Formicidae', 'Formicinae', 'Camponotus']	XP_025265231.1	1077	[0.480142, 0.505461, 0.534167, 0.553315, 0.575842, 0.618285, 0.632174, 0.666105, 0.59917, 0.626927, 0.63748, 0.680603, 0.653063, 0.613573, 0.534167, 0.553315, 0.553315, 0.626927, 0.632174, 0.626927, 0.59014, 0.585406, 0.525368, 0.525368, 0.454136, 0.450668, 0.440853, 0.447574, 0.436924, 0.468512, 0.458154, 0.387226, 0.384043, 0.476583, 0.42561, 0.505461, 0.553315, 0.562014, 0.613573, 0.613573, 0.…
129	Cyphomyrmex costatus	['Eukaryota', 'Metazoa', 'Ecdysozoa', 'Arthropoda', 'Hexapoda', 'Insecta', 'Pterygota', 'Neoptera', 'Holometabola', 'Hymenoptera', 'Apocrita', 'Aculeata', 'Vespoidea', 'Formicidae', 'Myrmicinae', 'Cyphomyrmex']	XP_018403312.1	1099	[0.483068, 0.505461, 0.534167, 0.553315, 0.58069, 0.622677, 0.63748, 0.671169, 0.608892, 0.626927, 0.63748, 0.680603, 0.653063, 0.613573, 0.534167, 0.553315, 0.553315, 0.622677, 0.608892, 0.608892, 0.575842, 0.570702, 0.51388, 0.51388, 0.447574, 0.436924, 0.40511, 0.41194, 0.401658, 0.454136, 0.444081, 0.387226, 0.384043, 0.480142, 0.4292, 0.505461, 0.553315, 0.562014, 0.613573, 0.63748, 0.622677…
130	Trachymyrmex zeteki	['Eukaryota', 'Metazoa', 'Ecdysozoa', 'Arthropoda', 'Hexapoda', 'Insecta', 'Pterygota', 'Neoptera', 'Holometabola', 'Hymenoptera', 'Apocrita', 'Aculeata', 'Vespoidea', 'Formicidae', 'Myrmicinae', 'Trachymyrmex']	XP_018309915.1	1086	[0.483068, 0.505461, 0.534167, 0.553315, 0.575842, 0.618285, 0.632174, 0.671169, 0.604312, 0.622677, 0.632174, 0.675549, 0.648219, 0.608892, 0.534167, 0.549308, 0.549308, 0.622677, 0.626927, 0.622677, 0.59014, 0.585406, 0.521092, 0.525368, 0.458154, 0.447574, 0.414856, 0.422041, 0.414856, 0.468512, 0.454136, 0.461924, 0.458154, 0.553315, 0.497853, 0.585406, 0.642678, 0.648219, 0.703578, 0.699094,…
131	Neodiprion lecontei	['Eukaryota', 'Metazoa', 'Ecdysozoa', 'Arthropoda', 'Hexapoda', 'Insecta', 'Pterygota', 'Neoptera', 'Holometabola', 'Hymenoptera', 'Tenthredinoidea', 'Diprionidae', 'Diprioninae', 'Neodiprion']	XP_015514421.1	1097	[0.486429, 0.521092, 0.545602, 0.570702, 0.59917, 0.63748, 0.657645, 0.685117, 0.618285, 0.642678, 0.648219, 0.690604, 0.657645, 0.618285, 0.534167, 0.549308, 0.541878, 0.613573, 0.608892, 0.59508, 0.56648, 0.56648, 0.5017, 0.5017, 0.4292, 0.422041, 0.414856, 0.418646, 0.414856, 0.476583, 0.398279, 0.41194, 0.390993, 0.414856, 0.440853, 0.509769, 0.494003, 0.51388, 0.51388, 0.51388, 0.557691, 0.5…
132	Athalia rosae	['Eukaryota', 'Metazoa', 'Ecdysozoa', 'Arthropoda', 'Hexapoda', 'Insecta', 'Pterygota', 'Neoptera', 'Holometabola', 'Hymenoptera', 'Tenthredinoidea', 'Tenthredinidae', 'Allantinae', 'Athalia']	XP_012251385.1	1130	[0.480142, 0.509769, 0.538167, 0.562014, 0.59014, 0.632174, 0.648219, 0.680603, 0.613573, 0.632174, 0.642678, 0.680603, 0.653063, 0.613573, 0.529623, 0.549308, 0.541878, 0.613573, 0.613573, 0.59917, 0.570702, 0.56648, 0.505461, 0.486429, 0.418646, 0.408655, 0.401658, 0.40511, 0.401658, 0.461924, 0.387226, 0.398279, 0.377384, 0.394753, 0.422041, 0.490133, 0.476583, 0.494003, 0.494003, 0.494003, 0.…
133	Hyposmocoma kahamanoa	['Eukaryota', 'Metazoa', 'Ecdysozoa', 'Arthropoda', 'Hexapoda', 'Insecta', 'Pterygota', 'Neoptera', 'Holometabola', 'Lepidoptera', 'Glossata', 'Ditrysia', 'Gelechioidea', 'Cosmopterigidae', 'Cosmopteriginae', 'Hyposmocoma']	XP_026329966.1	1043	[0.494003, 0.521092, 0.545602, 0.570702, 0.59917, 0.63748, 0.657645, 0.56648, 0.517562, 0.549308, 0.557691, 0.59014, 0.56648, 0.529623, 0.534167, 0.549308, 0.541878, 0.608892, 0.613573, 0.59917, 0.56648, 0.575842, 0.51388, 0.529623, 0.454136, 0.444081, 0.436924, 0.444081, 0.521092, 0.585406, 0.494003, 0.480142, 0.461924, 0.480142, 0.509769, 0.505461, 0.541878, 0.545602, 0.570702, 0.553315, 0.5758…
134	Bicyclus anynana	['Eukaryota', 'Metazoa', 'Ecdysozoa', 'Arthropoda', 'Hexapoda', 'Insecta', 'Pterygota', 'Neoptera', 'Holometabola', 'Lepidoptera', 'Glossata', 'Ditrysia', 'Papilionoidea', 'Nymphalidae', 'Satyrinae', 'Satyrini', 'Mycalesina', 'Bicyclus']	XP_023934989.1	1090	[0.505461, 0.534167, 0.557691, 0.585406, 0.613573, 0.648219, 0.666105, 0.575842, 0.529623, 0.557691, 0.562014, 0.59508, 0.570702, 0.534167, 0.538167, 0.553315, 0.545602, 0.613573, 0.613573, 0.59917, 0.56648, 0.575842, 0.517562, 0.529623, 0.458154, 0.447574, 0.440853, 0.447574, 0.521092, 0.585406, 0.497853, 0.483068, 0.465241, 0.486429, 0.51388, 0.51388, 0.549308, 0.557691, 0.58069, 0.562014, 0.58…
135	Papilio machaon	['Eukaryota', 'Metazoa', 'Ecdysozoa', 'Arthropoda', 'Hexapoda', 'Insecta', 'Pterygota', 'Neoptera', 'Holometabola', 'Lepidoptera', 'Glossata', 'Ditrysia', 'Papilionoidea', 'Papilionidae', 'Papilioninae', 'Papilio']	XP_014370983.1	1199	[0.521092, 0.549308, 0.570702, 0.59917, 0.626927, 0.666105, 0.680603, 0.59014, 0.541878, 0.570702, 0.575842, 0.608892, 0.575842, 0.538167, 0.538167, 0.553315, 0.545602, 0.613573, 0.613573, 0.59917, 0.56648, 0.575842, 0.517562, 0.534167, 0.458154, 0.447574, 0.444081, 0.447574, 0.517562, 0.58069, 0.494003, 0.483068, 0.465241, 0.490133, 0.517562, 0.517562, 0.553315, 0.562014, 0.585406, 0.56648, 0.59…
136	Papilio xuthus	['Eukaryota', 'Metazoa', 'Ecdysozoa', 'Arthropoda', 'Hexapoda', 'Insecta', 'Pterygota', 'Neoptera', 'Holometabola', 'Lepidoptera', 'Glossata', 'Ditrysia', 'Papilionoidea', 'Papilionidae', 'Papilioninae', 'Papilio']	XP_013180549.1	1238	[0.517562, 0.549308, 0.570702, 0.59508, 0.622677, 0.661982, 0.675549, 0.585406, 0.538167, 0.56648, 0.570702, 0.604312, 0.56648, 0.534167, 0.534167, 0.549308, 0.538167, 0.604312, 0.608892, 0.59014, 0.562014, 0.56648, 0.509769, 0.525368, 0.454136, 0.444081, 0.436924, 0.440853, 0.51388, 0.575842, 0.490133, 0.480142, 0.461924, 0.486429, 0.51388, 0.51388, 0.549308, 0.553315, 0.58069, 0.562014, 0.58069…
137	Halyomorpha halys	['Eukaryota', 'Metazoa', 'Ecdysozoa', 'Arthropoda', 'Hexapoda', 'Insecta', 'Pterygota', 'Neoptera', 'Paraneoptera', 'Hemiptera', 'Heteroptera', 'Panheteroptera', 'Pentatomomorpha', 'Pentatomoidea', 'Pentatomidae', 'Pentatominae', 'Halyomorpha']	XP_014283745.1	1000	[0.497853, 0.521092, 0.553315, 0.570702, 0.59917, 0.63748, 0.653063, 0.562014, 0.509769, 0.541878, 0.545602, 0.59014, 0.553315, 0.517562, 0.521092, 0.538167, 0.529623, 0.59917, 0.562014, 0.549308, 0.525368, 0.525368, 0.468512, 0.480142, 0.41194, 0.40511, 0.398279, 0.40511, 0.480142, 0.549308, 0.461924, 0.480142, 0.461924, 0.490133, 0.521092, 0.497853, 0.538167, 0.545602, 0.570702, 0.557691, 0.580…
138	Acyrthosiphon pisum	['Eukaryota', 'Metazoa', 'Ecdysozoa', 'Arthropoda', 'Hexapoda', 'Insecta', 'Pterygota', 'Neoptera', 'Paraneoptera', 'Hemiptera', 'Sternorrhyncha', 'Aphidomorpha', 'Aphidoidea', 'Aphididae', 'Macrosiphini', 'Acyrthosiphon']	XP_016662813.1	827	[0.278302, 0.31487, 0.346032, 0.374039, 0.401658, 0.440853, 0.458154, 0.390993, 0.349426, 0.377384, 0.394753, 0.422041, 0.401658, 0.366687, 0.342579, 0.342579, 0.335645, 0.398279, 0.36309, 0.356642, 0.384043, 0.394753, 0.394753, 0.394753, 0.308712, 0.301917, 0.291804, 0.298791, 0.374039, 0.436924, 0.359901, 0.339168, 0.324872, 0.342579, 0.370445, 0.394753, 0.444081, 0.42561, 0.444081, 0.5017, 0.5…
139	Pediculus humanus corporis	['Eukaryota', 'Metazoa', 'Ecdysozoa', 'Arthropoda', 'Hexapoda', 'Insecta', 'Pterygota', 'Neoptera', 'Paraneoptera', 'Psocodea', 'Phthiraptera', 'Anoplura', 'Pediculidae', 'Pediculus']	XP_002429393.1	660	[0.490133, 0.517562, 0.541878, 0.562014, 0.59014, 0.626927, 0.642678, 0.557691, 0.51388, 0.538167, 0.549308, 0.59014, 0.549308, 0.517562, 0.436924, 0.454136, 0.454136, 0.5017, 0.497853, 0.490133, 0.468512, 0.465241, 0.414856, 0.433034, 0.370445, 0.36309, 0.352862, 0.359901, 0.42561, 0.480142, 0.41194, 0.418646, 0.401658, 0.440853, 0.461924, 0.525368, 0.59508, 0.59917, 0.626927, 0.608892, 0.626927…
140	Cryptotermes secundus	['Eukaryota', 'Metazoa', 'Ecdysozoa', 'Arthropoda', 'Hexapoda', 'Insecta', 'Pterygota', 'Neoptera', 'Polyneoptera', 'Dictyoptera', 'Blattodea', 'Blattoidea', 'Termitoidae', 'Kalotermitidae', 'Cryptotermitinae', 'Cryptotermes']	XP_023726304.1	1277	[0.40511, 0.436924, 0.465241, 0.486429, 0.517562, 0.553315, 0.570702, 0.497853, 0.458154, 0.483068, 0.505461, 0.549308, 0.509769, 0.480142, 0.414856, 0.433034, 0.42561, 0.480142, 0.458154, 0.447574, 0.476583, 0.476583, 0.422041, 0.436924, 0.370445, 0.359901, 0.352862, 0.359901, 0.433034, 0.490133, 0.418646, 0.418646, 0.398279, 0.4292, 0.458154, 0.5017, 0.538167, 0.545602, 0.570702, 0.553315, 0.57…
141	Zootermopsis nevadensis	['Eukaryota', 'Metazoa', 'Ecdysozoa', 'Arthropoda', 'Hexapoda', 'Insecta', 'Pterygota', 'Neoptera', 'Polyneoptera', 'Dictyoptera', 'Blattodea', 'Blattoidea', 'Termitoidae', 'Termopsidae', 'Zootermopsis']	XP_021918740.1	1304	[0.42561, 0.454136, 0.483068, 0.505461, 0.534167, 0.570702, 0.59014, 0.51388, 0.468512, 0.494003, 0.5017, 0.541878, 0.5017, 0.468512, 0.387226, 0.40511, 0.398279, 0.450668, 0.42561, 0.414856, 0.444081, 0.444081, 0.390993, 0.401658, 0.339168, 0.328603, 0.321458, 0.328603, 0.398279, 0.454136, 0.380708, 0.394753, 0.374039, 0.40511, 0.4292, 0.494003, 0.557691, 0.56648, 0.59508, 0.575842, 0.59508, 0.6…
142	Toxocara canis	['Eukaryota', 'Metazoa', 'Ecdysozoa', 'Nematoda', 'Chromadorea', 'Ascaridida', 'Ascaridoidea', 'Toxocaridae', 'Toxocara']	KHN81071.1	1043	[0.374039, 0.401658, 0.433034, 0.454136, 0.480142, 0.517562, 0.529623, 0.458154, 0.418646, 0.450668, 0.472492, 0.509769, 0.613573, 0.570702, 0.58069, 0.604312, 0.534167, 0.545602, 0.51388, 0.505461, 0.549308, 0.553315, 0.490133, 0.490133, 0.42561, 0.433034, 0.422041, 0.4292, 0.486429, 0.545602, 0.468512, 0.465241, 0.458154, 0.436924, 0.461924, 0.440853, 0.505461, 0.51388, 0.59014, 0.59014, 0.6088…
143	Caenorhabditis elegans	['Eukaryota', 'Metazoa', 'Ecdysozoa', 'Nematoda', 'Chromadorea', 'Rhabditida', 'Rhabditina', 'Rhabditomorpha', 'Rhabditoidea', 'Rhabditidae', 'Peloderinae', 'Caenorhabditis']	NP_496595.1	425	[0.377384, 0.408655, 0.444081, 0.465241, 0.497853, 0.534167, 0.549308, 0.486429, 0.447574, 0.476583, 0.497853, 0.534167, 0.541878, 0.534167, 0.549308, 0.562014, 0.541878, 0.63748, 0.59917, 0.58069, 0.59917, 0.608892, 0.529623, 0.534167, 0.461924, 0.468512, 0.454136, 0.465241, 0.534167, 0.59917, 0.517562, 0.505461, 0.486429, 0.525368, 0.529623, 0.494003, 0.570702, 0.521092, 0.521092, 0.538167, 0.5…
144	Caenorhabditis briggsae	['Eukaryota', 'Metazoa', 'Ecdysozoa', 'Nematoda', 'Chromadorea', 'Rhabditida', 'Rhabditoidea', 'Rhabditidae', 'Peloderinae', 'Caenorhabditis']	XP_002631721.1	500	[0.377384, 0.408655, 0.444081, 0.465241, 0.494003, 0.534167, 0.549308, 0.486429, 0.447574, 0.476583, 0.497853, 0.534167, 0.541878, 0.534167, 0.549308, 0.562014, 0.541878, 0.632174, 0.59917, 0.585406, 0.604312, 0.608892, 0.529623, 0.534167, 0.465241, 0.472492, 0.461924, 0.468512, 0.541878, 0.608892, 0.525368, 0.51388, 0.494003, 0.534167, 0.538167, 0.5017, 0.575842, 0.529623, 0.529623, 0.545602, 0.…
145	Caenorhabditis remanei	['Eukaryota', 'Metazoa', 'Ecdysozoa', 'Nematoda', 'Chromadorea', 'Rhabditida', 'Rhabditoidea', 'Rhabditidae', 'Peloderinae', 'Caenorhabditis']	POM48513.1	520	[0.384043, 0.414856, 0.447574, 0.472492, 0.5017, 0.538167, 0.553315, 0.490133, 0.450668, 0.480142, 0.497853, 0.538167, 0.545602, 0.534167, 0.553315, 0.562014, 0.541878, 0.632174, 0.59917, 0.585406, 0.604312, 0.608892, 0.529623, 0.534167, 0.465241, 0.472492, 0.458154, 0.468512, 0.541878, 0.608892, 0.521092, 0.51388, 0.494003, 0.534167, 0.538167, 0.5017, 0.575842, 0.529623, 0.534167, 0.545602, 0.54…
146	Brugia malayi	['Eukaryota', 'Metazoa', 'Ecdysozoa', 'Nematoda', 'Chromadorea', 'Spirurida', 'Filarioidea', 'Onchocercidae', 'Brugia']	XP_001893772.1	853	[0.284882, 0.31487, 0.352862, 0.377384, 0.408655, 0.450668, 0.465241, 0.398279, 0.356642, 0.387226, 0.380708, 0.418646, 0.422041, 0.387226, 0.40511, 0.414856, 0.356642, 0.359901, 0.356642, 0.349426, 0.374039, 0.374039, 0.324872, 0.275179, 0.203355, 0.209395, 0.200174, 0.21291, 0.257454, 0.318242, 0.232838, 0.257454, 0.243554, 0.284882, 0.318242, 0.281712, 0.356642, 0.346032, 0.42561, 0.418646, 0.…
147	Necator americanus	['Eukaryota', 'Metazoa', 'Ecdysozoa', 'Nematoda', 'Chromadorea', 'Strongylida', 'Ancylostomatoidea', 'Ancylostomatidae', 'Bunostominae', 'Necator']	XP_013292370.1	393	[0.275179, 0.311707, 0.359901, 0.384043, 0.422041, 0.461924, 0.480142, 0.414856, 0.374039, 0.40511, 0.398279, 0.436924, 0.436924, 0.42561, 0.440853, 0.450668, 0.387226, 0.390993, 0.384043, 0.370445, 0.390993, 0.394753, 0.339168, 0.342579, 0.275179, 0.278302, 0.268042, 0.281712, 0.321458, 0.384043, 0.30533, 0.321458, 0.30533, 0.352862, 0.359901, 0.324872, 0.40511, 0.394753, 0.476583, 0.468512, 0.4…
148	Trichinella zimbabwensis	['Eukaryota', 'Metazoa', 'Ecdysozoa', 'Nematoda', 'Enoplea', 'Dorylaimia', 'Trichinellida', 'Trichinellidae', 'Trichinella']	KRZ18212.1	407	[0.03976, 0.06312, 0.046336, 0.067594, 0.069024, 0.088832, 0.118441, 0.144935, 0.118441, 0.076542, 0.058088, 0.03976, 0.037156, 0.034068, 0.035586, 0.019401, 0.027463, 0.031287, 0.030611, 0.016528, 0.018787, 0.011903, 0.008002, 0.009096, 0.006701, 0.005872, 0.005318, 0.004161, 0.004315, 0.005086, 0.00543, 0.006701, 0.007259, 0.007422, 0.01078, 0.013613, 0.021381, 0.024393, 0.036378, 0.034884, 0.0…
149	Trichinella pseudospiralis	['Eukaryota', 'Metazoa', 'Ecdysozoa', 'Nematoda', 'Enoplea', 'Dorylaimia', 'Trichinellida', 'Trichinellidae', 'Trichinella']	KRZ22730.1	388	[0.01204, 0.010221, 0.008002, 0.01078, 0.009187, 0.008409, 0.009401, 0.008624, 0.011106, 0.014315, 0.012491, 0.014586, 0.009977, 0.014783, 0.023963, 0.031287, 0.05306, 0.06184, 0.06184, 0.059222, 0.10481, 0.173081, 0.236433, 0.264545, 0.203355, 0.291804, 0.356642, 0.398279, 0.40511, 0.366687, 0.377384, 0.394753, 0.328603, 0.346032, 0.342579, 0.332115, 0.366687, 0.36309, 0.374039, 0.380708, 0.3087…
150	Helobdella robusta	['Eukaryota', 'Metazoa', 'Lophotrochozoa', 'Annelida', 'Clitellata', 'Hirudinea', 'Rhynchobdellida', 'Glossiphoniidae', 'Helobdella']	XP_009025222.1	192	[0.335645, 0.374039, 0.40511, 0.433034, 0.461924, 0.497853, 0.517562, 0.4292, 0.390993, 0.422041, 0.436924, 0.468512, 0.476583, 0.468512, 0.380708, 0.384043, 0.377384, 0.436924, 0.444081, 0.433034, 0.461924, 0.465241, 0.41194, 0.414856, 0.346032, 0.339168, 0.328603, 0.335645, 0.42561, 0.486429, 0.40511, 0.40511, 0.387226, 0.380708, 0.384043, 0.370445, 0.447574, 0.384043, 0.401658, 0.384043, 0.401…
151	Crassostrea gigas	['Eukaryota', 'Metazoa', 'Lophotrochozoa', 'Mollusca', 'Bivalvia', 'Pteriomorphia', 'Ostreoida', 'Ostreoidea', 'Ostreidae', 'Crassostrea']	XP_019919023.1	621	[0.41194, 0.465241, 0.311707, 0.301917, 0.284882, 0.229226, 0.275179, 0.311707, 0.301917, 0.21291, 0.21291, 0.194234, 0.196879, 0.142424, 0.132295, 0.129801, 0.182256, 0.15008, 0.15008, 0.155435, 0.10481, 0.125101, 0.11371, 0.137348, 0.167087, 0.173081, 0.232838, 0.196879, 0.109221, 0.069024, 0.083462, 0.100716, 0.144935, 0.142424, 0.142424, 0.139895, 0.088832, 0.05306, 0.03976, 0.023087, 0.02308…
152	Pomacea canaliculata	['Eukaryota', 'Metazoa', 'Lophotrochozoa', 'Mollusca', 'Gastropoda', 'Caenogastropoda', 'Architaenioglossa', 'Ampullarioidea', 'Ampullariidae', 'Pomacea']	XP_025092133.1	549	[0.476583, 0.505461, 0.538167, 0.562014, 0.59014, 0.632174, 0.648219, 0.538167, 0.494003, 0.521092, 0.534167, 0.575842, 0.59508, 0.585406, 0.59508, 0.613573, 0.608892, 0.685117, 0.690604, 0.680603, 0.648219, 0.648219, 0.58069, 0.585406, 0.5017, 0.494003, 0.486429, 0.490133, 0.59917, 0.671169, 0.59014, 0.570702, 0.553315, 0.549308, 0.553315, 0.545602, 0.618285, 0.553315, 0.570702, 0.553315, 0.5707…
153	Aplysia californica	['Eukaryota', 'Metazoa', 'Lophotrochozoa', 'Mollusca', 'Gastropoda', 'Heterobranchia', 'Euthyneura', 'Euopisthobranchia', 'Aplysiomorpha', 'Aplysioidea', 'Aplysiidae', 'Aplysia']	XP_012940320.1	581	[0.483068, 0.509769, 0.538167, 0.557691, 0.585406, 0.626927, 0.642678, 0.549308, 0.5017, 0.529623, 0.545602, 0.585406, 0.608892, 0.570702, 0.483068, 0.5017, 0.497853, 0.56648, 0.549308, 0.541878, 0.51388, 0.517562, 0.465241, 0.472492, 0.401658, 0.394753, 0.387226, 0.390993, 0.468512, 0.525368, 0.454136, 0.468512, 0.450668, 0.450668, 0.472492, 0.570702, 0.632174, 0.56648, 0.575842, 0.575842, 0.590…
154	Amphimedon queenslandica	['Eukaryota', 'Metazoa', 'Porifera', 'Demospongiae', 'Heteroscleromorpha', 'Haplosclerida', 'Niphatidae', 'Amphimedon']	XP_019850891.1	650	[0.359901, 0.394753, 0.4292, 0.454136, 0.486429, 0.521092, 0.541878, 0.454136, 0.41194, 0.444081, 0.454136, 0.483068, 0.538167, 0.505461, 0.418646, 0.465241, 0.458154, 0.534167, 0.51388, 0.5017, 0.534167, 0.538167, 0.480142, 0.486429, 0.408655, 0.41194, 0.40511, 0.414856, 0.509769, 0.58069, 0.490133, 0.472492, 0.458154, 0.41194, 0.444081, 0.529623, 0.56648, 0.494003, 0.497853, 0.497853, 0.476583,…
