# Supplementary material for: SON and SRRM2 are essential for nuclear speckle formation
Source: eLife. 2020 Oct 23;9:e60579. doi: 10.7554/eLife.60579 (PMC7671692; doi:10.7554/eLife.60579)
Supplement: Figure 4—source data 1. [file elife-60579-fig4-data1.zip › Figure4-source-data1/4_IUPred_disorder.csv]

	species	taxonomy	acc_SON	length_SON	disorder_SON	acc_SRRM2	length_SRRM2	disorder_SRRM2	sorter
164	Pan_troglodytes	['Eukaryota', 'Metazoa', 'Chordata', 'Craniata', 'Vertebrata', 'Euteleostomi', 'Mammalia', 'Eutheria', 'Euarchontoglires', 'Primates', 'Haplorrhini', 'Catarrhini', 'Hominidae', 'Pan']	XP_016802630.1	2459	[0.40511, 0.30533, 0.268042, 0.229226, 0.268042, 0.291804, 0.225814, 0.26085, 0.295083, 0.257454, 0.291804, 0.308712, 0.328603, 0.268042, 0.26085, 0.324872, 0.31487, 0.31487, 0.390993, 0.465241, 0.468512, 0.476583, 0.505461, 0.575842, 0.653063, 0.648219, 0.657645, 0.771762, 0.767246, 0.795062, 0.805026, 0.795062, 0.791621, 0.801317, 0.865454, 0.856457, 0.859585, 0.859585, 0.846163, 0.823549, 0.81…	XP_016784100.2	2752	[0.549308, 0.58069, 0.618285, 0.642678, 0.685117, 0.716283, 0.733139, 0.648219, 0.58069, 0.608892, 0.608892, 0.653063, 0.661982, 0.657645, 0.58069, 0.608892, 0.59508, 0.680603, 0.622677, 0.59508, 0.557691, 0.58069, 0.56648, 0.604312, 0.613573, 0.517562, 0.497853, 0.497853, 0.58069, 0.657645, 0.653063, 0.59014, 0.562014, 0.622677, 0.538167, 0.618285, 0.661982, 0.657645, 0.570702, 0.525368, 0.52536…	0
166	Pan_paniscus	['Eukaryota', 'Metazoa', 'Chordata', 'Craniata', 'Vertebrata', 'Euteleostomi', 'Mammalia', 'Eutheria', 'Euarchontoglires', 'Primates', 'Haplorrhini', 'Catarrhini', 'Hominidae', 'Pan']	XP_024782735.1	2447	[0.40511, 0.30533, 0.268042, 0.229226, 0.268042, 0.291804, 0.225814, 0.26085, 0.295083, 0.257454, 0.291804, 0.308712, 0.328603, 0.268042, 0.26085, 0.324872, 0.31487, 0.31487, 0.390993, 0.465241, 0.468512, 0.476583, 0.5017, 0.575842, 0.648219, 0.648219, 0.657645, 0.767246, 0.76285, 0.795062, 0.801317, 0.791621, 0.788093, 0.798249, 0.862302, 0.852992, 0.856457, 0.856457, 0.84206, 0.81615, 0.805026,…	XP_014197112.1	2759	[0.549308, 0.58069, 0.618285, 0.642678, 0.685117, 0.716283, 0.733139, 0.648219, 0.58069, 0.608892, 0.608892, 0.653063, 0.661982, 0.657645, 0.58069, 0.608892, 0.59508, 0.680603, 0.622677, 0.59508, 0.557691, 0.58069, 0.56648, 0.604312, 0.613573, 0.517562, 0.497853, 0.497853, 0.58069, 0.657645, 0.653063, 0.59014, 0.562014, 0.622677, 0.538167, 0.618285, 0.661982, 0.657645, 0.570702, 0.525368, 0.52536…	1
49	Homo_sapiens	['Eukaryota', 'Metazoa', 'Chordata', 'Craniata', 'Vertebrata', 'Euteleostomi', 'Mammalia', 'Eutheria', 'Euarchontoglires', 'Primates', 'Haplorrhini', 'Catarrhini', 'Hominidae', 'Homo']	NP_620305.2	2426	[0.41194, 0.31487, 0.275179, 0.239899, 0.275179, 0.298791, 0.236433, 0.271506, 0.301917, 0.268042, 0.298791, 0.31487, 0.335645, 0.278302, 0.268042, 0.332115, 0.321458, 0.321458, 0.394753, 0.472492, 0.476583, 0.483068, 0.509769, 0.58069, 0.653063, 0.653063, 0.661982, 0.771762, 0.771762, 0.798249, 0.805026, 0.795062, 0.791621, 0.805026, 0.865454, 0.856457, 0.859585, 0.862302, 0.849326, 0.823549, 0.…	NP_057417.3	2752	[0.549308, 0.58069, 0.618285, 0.642678, 0.685117, 0.716283, 0.733139, 0.648219, 0.58069, 0.608892, 0.608892, 0.653063, 0.661982, 0.657645, 0.58069, 0.608892, 0.59508, 0.680603, 0.622677, 0.59508, 0.557691, 0.58069, 0.56648, 0.604312, 0.613573, 0.517562, 0.497853, 0.497853, 0.58069, 0.657645, 0.653063, 0.59014, 0.562014, 0.622677, 0.538167, 0.618285, 0.661982, 0.657645, 0.570702, 0.525368, 0.52536…	2
163	Gorilla_gorilla	['Eukaryota', 'Metazoa', 'Chordata', 'Craniata', 'Vertebrata', 'Euteleostomi', 'Mammalia', 'Eutheria', 'Euarchontoglires', 'Primates', 'Haplorrhini', 'Catarrhini', 'Hominidae', 'Gorilla']	XP_018873198.2	2459	[0.40511, 0.30533, 0.268042, 0.229226, 0.268042, 0.291804, 0.225814, 0.26085, 0.295083, 0.257454, 0.291804, 0.308712, 0.328603, 0.268042, 0.26085, 0.324872, 0.31487, 0.31487, 0.390993, 0.465241, 0.468512, 0.476583, 0.505461, 0.575842, 0.653063, 0.648219, 0.657645, 0.771762, 0.767246, 0.795062, 0.805026, 0.795062, 0.791621, 0.801317, 0.865454, 0.856457, 0.859585, 0.859585, 0.846163, 0.823549, 0.81…	XP_030863251.1	2752	[0.525368, 0.557691, 0.59508, 0.618285, 0.657645, 0.694846, 0.707965, 0.618285, 0.557691, 0.585406, 0.585406, 0.622677, 0.63748, 0.632174, 0.557691, 0.585406, 0.570702, 0.657645, 0.604312, 0.575842, 0.538167, 0.562014, 0.549308, 0.585406, 0.59508, 0.505461, 0.486429, 0.486429, 0.56648, 0.648219, 0.642678, 0.575842, 0.553315, 0.534167, 0.461924, 0.529623, 0.570702, 0.557691, 0.494003, 0.450668, 0.…	3
162	Pongo_abelii	['Eukaryota', 'Metazoa', 'Chordata', 'Craniata', 'Vertebrata', 'Euteleostomi', 'Mammalia', 'Eutheria', 'Euarchontoglires', 'Primates', 'Haplorrhini', 'Catarrhini', 'Hominidae', 'Pongo']	XP_009232172.1	2459	[0.40511, 0.30533, 0.268042, 0.229226, 0.268042, 0.291804, 0.225814, 0.26085, 0.295083, 0.257454, 0.291804, 0.308712, 0.328603, 0.268042, 0.26085, 0.324872, 0.31487, 0.31487, 0.390993, 0.465241, 0.468512, 0.476583, 0.505461, 0.575842, 0.653063, 0.648219, 0.657645, 0.771762, 0.767246, 0.795062, 0.805026, 0.795062, 0.791621, 0.801317, 0.865454, 0.856457, 0.859585, 0.859585, 0.846163, 0.823549, 0.81…	XP_009248631.2	2752	[0.549308, 0.58069, 0.618285, 0.642678, 0.685117, 0.716283, 0.733139, 0.648219, 0.58069, 0.608892, 0.608892, 0.653063, 0.661982, 0.657645, 0.58069, 0.608892, 0.59508, 0.680603, 0.622677, 0.59508, 0.557691, 0.58069, 0.56648, 0.604312, 0.613573, 0.517562, 0.497853, 0.497853, 0.58069, 0.657645, 0.653063, 0.59014, 0.562014, 0.622677, 0.538167, 0.618285, 0.661982, 0.657645, 0.570702, 0.525368, 0.52536…	4
172	Cercocebus_atys	['Eukaryota', 'Metazoa', 'Chordata', 'Craniata', 'Vertebrata', 'Euteleostomi', 'Mammalia', 'Eutheria', 'Euarchontoglires', 'Primates', 'Haplorrhini', 'Catarrhini', 'Cercopithecidae', 'Cercopithecinae', 'Cercocebus']	XP_011892509.1	2459	[0.40511, 0.30533, 0.268042, 0.229226, 0.268042, 0.291804, 0.225814, 0.26085, 0.295083, 0.257454, 0.291804, 0.308712, 0.328603, 0.268042, 0.26085, 0.324872, 0.31487, 0.31487, 0.390993, 0.465241, 0.468512, 0.476583, 0.505461, 0.575842, 0.653063, 0.648219, 0.657645, 0.771762, 0.767246, 0.795062, 0.805026, 0.795062, 0.791621, 0.801317, 0.865454, 0.856457, 0.859585, 0.859585, 0.846163, 0.823549, 0.81…	XP_011885572.1	2752	[0.549308, 0.58069, 0.618285, 0.642678, 0.685117, 0.716283, 0.733139, 0.648219, 0.58069, 0.608892, 0.608892, 0.653063, 0.661982, 0.657645, 0.58069, 0.608892, 0.59508, 0.680603, 0.622677, 0.59508, 0.557691, 0.58069, 0.56648, 0.604312, 0.613573, 0.517562, 0.497853, 0.497853, 0.58069, 0.657645, 0.653063, 0.59014, 0.562014, 0.622677, 0.538167, 0.618285, 0.661982, 0.657645, 0.570702, 0.525368, 0.52536…	5
74	Piliocolobus_tephrosceles	['Eukaryota', 'Metazoa', 'Chordata', 'Craniata', 'Vertebrata', 'Euteleostomi', 'Mammalia', 'Eutheria', 'Euarchontoglires', 'Primates', 'Haplorrhini', 'Catarrhini', 'Cercopithecidae', 'Colobinae', 'Piliocolobus']	XP_023046501.2	2452	[0.40511, 0.30533, 0.268042, 0.229226, 0.268042, 0.291804, 0.225814, 0.26085, 0.295083, 0.257454, 0.291804, 0.308712, 0.328603, 0.268042, 0.26085, 0.324872, 0.31487, 0.31487, 0.390993, 0.465241, 0.468512, 0.476583, 0.505461, 0.575842, 0.653063, 0.648219, 0.657645, 0.771762, 0.767246, 0.795062, 0.805026, 0.795062, 0.791621, 0.801317, 0.865454, 0.856457, 0.859585, 0.859585, 0.846163, 0.823549, 0.81…	XP_023053768.1	2752	[0.549308, 0.58069, 0.618285, 0.642678, 0.685117, 0.716283, 0.733139, 0.648219, 0.58069, 0.608892, 0.608892, 0.653063, 0.661982, 0.657645, 0.58069, 0.608892, 0.59508, 0.680603, 0.622677, 0.59508, 0.557691, 0.58069, 0.56648, 0.604312, 0.613573, 0.517562, 0.497853, 0.497853, 0.58069, 0.657645, 0.653063, 0.59014, 0.562014, 0.622677, 0.538167, 0.618285, 0.661982, 0.657645, 0.570702, 0.525368, 0.52536…	6
159	Aotus_nancymaae	['Eukaryota', 'Metazoa', 'Chordata', 'Craniata', 'Vertebrata', 'Euteleostomi', 'Mammalia', 'Eutheria', 'Euarchontoglires', 'Primates', 'Haplorrhini', 'Platyrrhini', 'Aotidae', 'Aotus']	XP_021525124.1	2454	[0.40511, 0.30533, 0.268042, 0.229226, 0.268042, 0.291804, 0.225814, 0.26085, 0.295083, 0.257454, 0.291804, 0.308712, 0.328603, 0.268042, 0.26085, 0.324872, 0.31487, 0.31487, 0.390993, 0.465241, 0.468512, 0.476583, 0.505461, 0.575842, 0.653063, 0.648219, 0.657645, 0.771762, 0.767246, 0.795062, 0.805026, 0.795062, 0.791621, 0.801317, 0.865454, 0.856457, 0.859585, 0.859585, 0.846163, 0.823549, 0.81…	XP_012297261.1	2749	[0.549308, 0.58069, 0.618285, 0.642678, 0.685117, 0.716283, 0.733139, 0.648219, 0.58069, 0.608892, 0.608892, 0.653063, 0.661982, 0.657645, 0.58069, 0.608892, 0.59508, 0.680603, 0.622677, 0.59508, 0.557691, 0.58069, 0.56648, 0.604312, 0.613573, 0.517562, 0.497853, 0.497853, 0.58069, 0.657645, 0.653063, 0.59014, 0.562014, 0.622677, 0.538167, 0.618285, 0.661982, 0.657645, 0.570702, 0.525368, 0.52536…	7
1	Microcebus_murinus	['Eukaryota', 'Metazoa', 'Chordata', 'Craniata', 'Vertebrata', 'Euteleostomi', 'Mammalia', 'Eutheria', 'Euarchontoglires', 'Primates', 'Strepsirrhini', 'Lemuriformes', 'Cheirogaleidae', 'Microcebus']	XP_020140368.1	2478	[0.408655, 0.308712, 0.271506, 0.236433, 0.271506, 0.295083, 0.232838, 0.268042, 0.298791, 0.26085, 0.295083, 0.31487, 0.335645, 0.275179, 0.268042, 0.332115, 0.321458, 0.318242, 0.394753, 0.472492, 0.476583, 0.483068, 0.51388, 0.59014, 0.661982, 0.657645, 0.666105, 0.779859, 0.779859, 0.801317, 0.812494, 0.798249, 0.795062, 0.808535, 0.885302, 0.876521, 0.879233, 0.882776, 0.871313, 0.849326, 0.…	XP_020137303.1	2838	[0.89662, 0.733139, 0.661982, 0.685117, 0.618285, 0.608892, 0.661982, 0.685117, 0.690604, 0.745909, 0.733139, 0.733139, 0.712013, 0.750527, 0.76285, 0.750527, 0.779859, 0.750527, 0.750527, 0.745909, 0.707965, 0.703578, 0.808535, 0.798249, 0.795062, 0.837511, 0.808535, 0.798249, 0.791621, 0.812494, 0.784345, 0.795062, 0.791621, 0.791621, 0.73685, 0.750527, 0.76285, 0.812494, 0.812494, 0.81615, 0.8…	8
156	Rattus_norvegicus	['Eukaryota', 'Metazoa', 'Chordata', 'Craniata', 'Vertebrata', 'Euteleostomi', 'Mammalia', 'Eutheria', 'Euarchontoglires', 'Glires', 'Rodentia', 'Myomorpha', 'Muroidea', 'Muridae', 'Murinae', 'Rattus']	XP_006248126.1	2479	[0.380708, 0.278302, 0.239899, 0.206376, 0.243554, 0.268042, 0.203355, 0.236433, 0.271506, 0.232838, 0.268042, 0.288399, 0.30533, 0.271506, 0.257454, 0.324872, 0.31487, 0.311707, 0.36309, 0.440853, 0.447574, 0.454136, 0.483068, 0.553315, 0.622677, 0.622677, 0.632174, 0.754692, 0.73685, 0.767246, 0.775545, 0.76285, 0.759478, 0.775545, 0.84206, 0.83125, 0.834292, 0.834292, 0.83125, 0.819762, 0.8124…	NP_001264083.1	2707	[0.549308, 0.58069, 0.618285, 0.642678, 0.685117, 0.716283, 0.733139, 0.648219, 0.58069, 0.608892, 0.608892, 0.648219, 0.661982, 0.653063, 0.575842, 0.604312, 0.59014, 0.675549, 0.618285, 0.59014, 0.553315, 0.575842, 0.562014, 0.59508, 0.604312, 0.51388, 0.494003, 0.490133, 0.570702, 0.653063, 0.648219, 0.58069, 0.553315, 0.613573, 0.534167, 0.608892, 0.657645, 0.648219, 0.56648, 0.517562, 0.5210…	9
79	Mus_musculus	['Eukaryota', 'Metazoa', 'Chordata', 'Craniata', 'Vertebrata', 'Euteleostomi', 'Mammalia', 'Eutheria', 'Euarchontoglires', 'Glires', 'Rodentia', 'Myomorpha', 'Muroidea', 'Muridae', 'Murinae', 'Mus', 'Mus']	NP_849211.3	2444	[0.394753, 0.291804, 0.25406, 0.219301, 0.26085, 0.284882, 0.216401, 0.25031, 0.284882, 0.247041, 0.281712, 0.298791, 0.318242, 0.284882, 0.268042, 0.335645, 0.324872, 0.321458, 0.374039, 0.450668, 0.458154, 0.465241, 0.494003, 0.56648, 0.63748, 0.63748, 0.648219, 0.76285, 0.795062, 0.823549, 0.827927, 0.819762, 0.812494, 0.827927, 0.885302, 0.876521, 0.879233, 0.879233, 0.879233, 0.871313, 0.865…	Q8BTI8.3	2703	[0.541878, 0.570702, 0.608892, 0.63748, 0.675549, 0.712013, 0.728858, 0.63748, 0.570702, 0.59917, 0.604312, 0.642678, 0.657645, 0.648219, 0.570702, 0.59917, 0.585406, 0.671169, 0.618285, 0.59014, 0.549308, 0.575842, 0.562014, 0.59508, 0.604312, 0.51388, 0.494003, 0.490133, 0.575842, 0.653063, 0.653063, 0.585406, 0.557691, 0.648219, 0.557691, 0.648219, 0.690604, 0.685117, 0.59917, 0.545602, 0.5493…	10
51	Chinchilla_lanigera	['Eukaryota', 'Metazoa', 'Chordata', 'Craniata', 'Vertebrata', 'Euteleostomi', 'Mammalia', 'Eutheria', 'Euarchontoglires', 'Glires', 'Rodentia', 'Hystricomorpha', 'Chinchillidae', 'Chinchilla']	XP_013359734.1	2428	[0.377384, 0.275179, 0.236433, 0.200174, 0.239899, 0.264545, 0.200174, 0.232838, 0.268042, 0.229226, 0.264545, 0.284882, 0.301917, 0.271506, 0.25406, 0.321458, 0.311707, 0.308712, 0.359901, 0.440853, 0.444081, 0.450668, 0.480142, 0.549308, 0.622677, 0.622677, 0.632174, 0.754692, 0.750527, 0.779859, 0.788093, 0.775545, 0.771762, 0.788093, 0.852992, 0.84206, 0.846163, 0.846163, 0.83125, 0.819762, 0…	XP_005391453.1	2729	[0.549308, 0.58069, 0.618285, 0.642678, 0.685117, 0.716283, 0.733139, 0.648219, 0.58069, 0.608892, 0.608892, 0.653063, 0.661982, 0.657645, 0.58069, 0.608892, 0.59508, 0.680603, 0.622677, 0.59508, 0.557691, 0.58069, 0.56648, 0.604312, 0.613573, 0.517562, 0.497853, 0.497853, 0.58069, 0.657645, 0.653063, 0.59014, 0.562014, 0.622677, 0.538167, 0.618285, 0.661982, 0.657645, 0.570702, 0.525368, 0.52536…	11
152	Oryctolagus_cuniculus	['Eukaryota', 'Metazoa', 'Chordata', 'Craniata', 'Vertebrata', 'Euteleostomi', 'Mammalia', 'Eutheria', 'Euarchontoglires', 'Glires', 'Lagomorpha', 'Leporidae', 'Oryctolagus']	XP_008273156.2	2461	[0.370445, 0.275179, 0.236433, 0.206376, 0.243554, 0.268042, 0.206376, 0.239899, 0.275179, 0.236433, 0.271506, 0.284882, 0.301917, 0.271506, 0.25406, 0.318242, 0.311707, 0.308712, 0.370445, 0.447574, 0.450668, 0.458154, 0.486429, 0.553315, 0.622677, 0.618285, 0.626927, 0.745909, 0.745909, 0.775545, 0.795062, 0.784345, 0.784345, 0.795062, 0.856457, 0.849326, 0.852992, 0.852992, 0.84206, 0.83125, 0…	XP_017194212.1	2738	[0.549308, 0.58069, 0.618285, 0.642678, 0.685117, 0.716283, 0.733139, 0.648219, 0.58069, 0.608892, 0.608892, 0.653063, 0.661982, 0.657645, 0.58069, 0.608892, 0.59508, 0.680603, 0.622677, 0.59508, 0.557691, 0.58069, 0.56648, 0.604312, 0.613573, 0.517562, 0.497853, 0.497853, 0.58069, 0.657645, 0.653063, 0.59014, 0.562014, 0.622677, 0.538167, 0.618285, 0.661982, 0.657645, 0.570702, 0.525368, 0.52536…	12
150	Ursus_arctos	['Eukaryota', 'Metazoa', 'Chordata', 'Craniata', 'Vertebrata', 'Euteleostomi', 'Mammalia', 'Eutheria', 'Laurasiatheria', 'Carnivora', 'Caniformia', 'Ursidae', 'Ursus']	XP_026365829.1	2462	[0.422041, 0.321458, 0.284882, 0.25031, 0.284882, 0.308712, 0.243554, 0.278302, 0.311707, 0.275179, 0.308712, 0.324872, 0.342579, 0.284882, 0.275179, 0.339168, 0.328603, 0.328603, 0.387226, 0.465241, 0.468512, 0.476583, 0.5017, 0.575842, 0.642678, 0.642678, 0.653063, 0.76285, 0.759478, 0.791621, 0.862302, 0.852992, 0.849326, 0.862302, 0.905695, 0.899122, 0.901269, 0.903857, 0.894241, 0.88723, 0.8…	XP_026341338.1	2787	[0.788093, 0.585406, 0.505461, 0.454136, 0.339168, 0.374039, 0.414856, 0.440853, 0.490133, 0.521092, 0.570702, 0.5017, 0.42561, 0.447574, 0.422041, 0.454136, 0.468512, 0.545602, 0.549308, 0.534167, 0.4292, 0.342579, 0.465241, 0.553315, 0.618285, 0.750527, 0.750527, 0.716283, 0.685117, 0.545602, 0.545602, 0.517562, 0.534167, 0.63748, 0.525368, 0.575842, 0.553315, 0.553315, 0.529623, 0.525368, 0.53…	13
77	Phoca_vitulina	['Eukaryota', 'Metazoa', 'Chordata', 'Craniata', 'Vertebrata', 'Euteleostomi', 'Mammalia', 'Eutheria', 'Laurasiatheria', 'Carnivora', 'Caniformia', 'Phocidae', 'Phoca']	XP_032252855.1	2458	[0.422041, 0.321458, 0.284882, 0.25031, 0.284882, 0.308712, 0.243554, 0.278302, 0.311707, 0.275179, 0.308712, 0.324872, 0.342579, 0.284882, 0.275179, 0.339168, 0.328603, 0.328603, 0.387226, 0.465241, 0.468512, 0.476583, 0.5017, 0.575842, 0.642678, 0.642678, 0.653063, 0.76285, 0.759478, 0.791621, 0.862302, 0.852992, 0.849326, 0.862302, 0.905695, 0.899122, 0.901269, 0.903857, 0.894241, 0.88723, 0.8…	XP_032281560.1	2749	[0.549308, 0.58069, 0.618285, 0.642678, 0.685117, 0.716283, 0.733139, 0.648219, 0.58069, 0.608892, 0.608892, 0.653063, 0.661982, 0.657645, 0.58069, 0.608892, 0.59508, 0.680603, 0.622677, 0.59508, 0.557691, 0.58069, 0.56648, 0.604312, 0.613573, 0.517562, 0.497853, 0.497853, 0.58069, 0.657645, 0.653063, 0.59014, 0.562014, 0.622677, 0.538167, 0.618285, 0.661982, 0.657645, 0.570702, 0.525368, 0.52536…	14
61	Canis_lupus	['Eukaryota', 'Metazoa', 'Chordata', 'Craniata', 'Vertebrata', 'Euteleostomi', 'Mammalia', 'Eutheria', 'Laurasiatheria', 'Carnivora', 'Caniformia', 'Canidae', 'Canis']	XP_005638929.1	2464	[0.422041, 0.321458, 0.284882, 0.25031, 0.284882, 0.308712, 0.243554, 0.278302, 0.311707, 0.275179, 0.308712, 0.324872, 0.342579, 0.284882, 0.275179, 0.339168, 0.328603, 0.328603, 0.387226, 0.465241, 0.468512, 0.476583, 0.5017, 0.575842, 0.642678, 0.642678, 0.653063, 0.76285, 0.759478, 0.788093, 0.862302, 0.852992, 0.849326, 0.862302, 0.905695, 0.899122, 0.901269, 0.901269, 0.891961, 0.885302, 0.…	XP_003639169.1	2747	[0.549308, 0.58069, 0.618285, 0.642678, 0.685117, 0.716283, 0.733139, 0.648219, 0.58069, 0.608892, 0.608892, 0.653063, 0.661982, 0.657645, 0.58069, 0.608892, 0.59508, 0.680603, 0.622677, 0.59508, 0.557691, 0.58069, 0.56648, 0.604312, 0.613573, 0.517562, 0.497853, 0.497853, 0.58069, 0.657645, 0.653063, 0.59014, 0.562014, 0.622677, 0.538167, 0.618285, 0.661982, 0.657645, 0.570702, 0.525368, 0.52536…	15
34	Felis_catus	['Eukaryota', 'Metazoa', 'Chordata', 'Craniata', 'Vertebrata', 'Euteleostomi', 'Mammalia', 'Eutheria', 'Laurasiatheria', 'Carnivora', 'Feliformia', 'Felidae', 'Felinae', 'Felis']	XP_023094557.1	2551	[0.422041, 0.324872, 0.288399, 0.25406, 0.288399, 0.311707, 0.25031, 0.284882, 0.31487, 0.278302, 0.311707, 0.328603, 0.346032, 0.288399, 0.281712, 0.342579, 0.335645, 0.332115, 0.40511, 0.483068, 0.486429, 0.494003, 0.521092, 0.59508, 0.666105, 0.661982, 0.671169, 0.784345, 0.779859, 0.805026, 0.874069, 0.868118, 0.862302, 0.874069, 0.915074, 0.908098, 0.910643, 0.912647, 0.903857, 0.88723, 0.88…	XP_019676689.2	2774	[0.775545, 0.788093, 0.703578, 0.622677, 0.505461, 0.534167, 0.468512, 0.483068, 0.408655, 0.433034, 0.444081, 0.356642, 0.271506, 0.298791, 0.324872, 0.301917, 0.311707, 0.380708, 0.352862, 0.324872, 0.25406, 0.268042, 0.268042, 0.247041, 0.291804, 0.308712, 0.328603, 0.401658, 0.433034, 0.509769, 0.505461, 0.517562, 0.657645, 0.775545, 0.754692, 0.724957, 0.626927, 0.553315, 0.562014, 0.575842,…	16
41	Ceratotherium_simum	['Eukaryota', 'Metazoa', 'Chordata', 'Craniata', 'Vertebrata', 'Euteleostomi', 'Mammalia', 'Eutheria', 'Laurasiatheria', 'Perissodactyla', 'Rhinocerotidae', 'Ceratotherium']	XP_014642306.1	2398	[0.401658, 0.301917, 0.264545, 0.225814, 0.264545, 0.288399, 0.222385, 0.257454, 0.291804, 0.25406, 0.288399, 0.30533, 0.321458, 0.264545, 0.25406, 0.318242, 0.311707, 0.308712, 0.370445, 0.447574, 0.454136, 0.458154, 0.486429, 0.557691, 0.626927, 0.626927, 0.63748, 0.754692, 0.750527, 0.779859, 0.798249, 0.791621, 0.788093, 0.801317, 0.862302, 0.852992, 0.859585, 0.859585, 0.846163, 0.837511, 0.…	XP_004438208.2	2752	[0.549308, 0.58069, 0.618285, 0.642678, 0.685117, 0.716283, 0.733139, 0.648219, 0.58069, 0.608892, 0.608892, 0.653063, 0.661982, 0.657645, 0.58069, 0.608892, 0.59508, 0.680603, 0.622677, 0.59508, 0.557691, 0.58069, 0.56648, 0.604312, 0.613573, 0.517562, 0.497853, 0.497853, 0.58069, 0.657645, 0.653063, 0.59014, 0.562014, 0.622677, 0.538167, 0.618285, 0.661982, 0.657645, 0.570702, 0.525368, 0.52536…	17
142	Ovis_aries	['Eukaryota', 'Metazoa', 'Chordata', 'Craniata', 'Vertebrata', 'Euteleostomi', 'Mammalia', 'Eutheria', 'Laurasiatheria', 'Cetartiodactyla', 'Ruminantia', 'Pecora', 'Bovidae', 'Caprinae', 'Ovis']	XP_012041554.3	2453	[0.401658, 0.298791, 0.26085, 0.222385, 0.26085, 0.284882, 0.219301, 0.257454, 0.288399, 0.25406, 0.288399, 0.30533, 0.324872, 0.268042, 0.257454, 0.321458, 0.311707, 0.311707, 0.374039, 0.450668, 0.454136, 0.461924, 0.486429, 0.557691, 0.626927, 0.626927, 0.63748, 0.754692, 0.750527, 0.779859, 0.788093, 0.779859, 0.771762, 0.788093, 0.852992, 0.84206, 0.846163, 0.849326, 0.834292, 0.823549, 0.81…	XP_027816939.1	2739	[0.549308, 0.58069, 0.618285, 0.642678, 0.685117, 0.716283, 0.733139, 0.648219, 0.58069, 0.608892, 0.608892, 0.653063, 0.666105, 0.657645, 0.58069, 0.608892, 0.59508, 0.680603, 0.622677, 0.59508, 0.557691, 0.58069, 0.56648, 0.604312, 0.613573, 0.517562, 0.5017, 0.497853, 0.58069, 0.657645, 0.653063, 0.585406, 0.557691, 0.622677, 0.538167, 0.618285, 0.661982, 0.653063, 0.570702, 0.525368, 0.525368…	18
140	Bos_taurus	['Eukaryota', 'Metazoa', 'Chordata', 'Craniata', 'Vertebrata', 'Euteleostomi', 'Mammalia', 'Eutheria', 'Laurasiatheria', 'Cetartiodactyla', 'Ruminantia', 'Pecora', 'Bovidae', 'Bovinae', 'Bos']	XP_005201162.1	2455	[0.401658, 0.301917, 0.264545, 0.225814, 0.264545, 0.291804, 0.225814, 0.26085, 0.295083, 0.257454, 0.291804, 0.308712, 0.328603, 0.271506, 0.26085, 0.324872, 0.318242, 0.31487, 0.377384, 0.454136, 0.458154, 0.465241, 0.490133, 0.562014, 0.632174, 0.626927, 0.63748, 0.754692, 0.750527, 0.779859, 0.788093, 0.775545, 0.771762, 0.784345, 0.852992, 0.84206, 0.846163, 0.846163, 0.83125, 0.819762, 0.81…	XP_002697976.2	2741	[0.549308, 0.58069, 0.618285, 0.642678, 0.685117, 0.716283, 0.733139, 0.648219, 0.58069, 0.608892, 0.608892, 0.653063, 0.666105, 0.657645, 0.58069, 0.608892, 0.59508, 0.680603, 0.622677, 0.59508, 0.557691, 0.58069, 0.56648, 0.604312, 0.613573, 0.517562, 0.5017, 0.497853, 0.58069, 0.657645, 0.653063, 0.585406, 0.557691, 0.622677, 0.538167, 0.618285, 0.661982, 0.653063, 0.570702, 0.525368, 0.525368…	19
87	Orcinus_orca	['Eukaryota', 'Metazoa', 'Chordata', 'Craniata', 'Vertebrata', 'Euteleostomi', 'Mammalia', 'Eutheria', 'Laurasiatheria', 'Cetartiodactyla', 'Cetacea', 'Odontoceti', 'Delphinidae', 'Orcinus']	XP_012394954.1	2478	[0.401658, 0.301917, 0.26085, 0.225814, 0.264545, 0.288399, 0.222385, 0.257454, 0.291804, 0.25406, 0.288399, 0.30533, 0.324872, 0.264545, 0.25406, 0.321458, 0.311707, 0.308712, 0.370445, 0.447574, 0.454136, 0.458154, 0.486429, 0.557691, 0.626927, 0.626927, 0.63748, 0.754692, 0.750527, 0.779859, 0.788093, 0.779859, 0.771762, 0.788093, 0.852992, 0.84206, 0.849326, 0.849326, 0.834292, 0.827927, 0.81…	XP_004270508.1	2742	[0.549308, 0.58069, 0.618285, 0.642678, 0.685117, 0.716283, 0.733139, 0.648219, 0.58069, 0.608892, 0.608892, 0.653063, 0.661982, 0.657645, 0.58069, 0.608892, 0.59508, 0.680603, 0.622677, 0.59508, 0.557691, 0.58069, 0.56648, 0.604312, 0.613573, 0.517562, 0.497853, 0.497853, 0.58069, 0.657645, 0.653063, 0.59014, 0.562014, 0.622677, 0.538167, 0.618285, 0.661982, 0.657645, 0.570702, 0.525368, 0.52536…	20
139	Sus_scrofa	['Eukaryota', 'Metazoa', 'Chordata', 'Craniata', 'Vertebrata', 'Euteleostomi', 'Mammalia', 'Eutheria', 'Laurasiatheria', 'Cetartiodactyla', 'Suina', 'Suidae', 'Sus']	XP_005657204.1	2447	[0.40511, 0.30533, 0.264545, 0.229226, 0.268042, 0.291804, 0.225814, 0.26085, 0.295083, 0.257454, 0.291804, 0.308712, 0.324872, 0.268042, 0.257454, 0.324872, 0.31487, 0.311707, 0.374039, 0.450668, 0.454136, 0.461924, 0.486429, 0.557691, 0.626927, 0.626927, 0.63748, 0.754692, 0.750527, 0.779859, 0.788093, 0.775545, 0.771762, 0.788093, 0.852992, 0.837511, 0.84206, 0.846163, 0.827927, 0.81615, 0.808…	NP_001231474.1	2732	[0.549308, 0.58069, 0.618285, 0.642678, 0.685117, 0.716283, 0.733139, 0.648219, 0.58069, 0.608892, 0.608892, 0.653063, 0.661982, 0.657645, 0.58069, 0.608892, 0.59508, 0.680603, 0.622677, 0.59508, 0.557691, 0.58069, 0.56648, 0.604312, 0.613573, 0.517562, 0.497853, 0.497853, 0.58069, 0.657645, 0.653063, 0.59014, 0.562014, 0.622677, 0.538167, 0.618285, 0.661982, 0.657645, 0.570702, 0.525368, 0.52536…	21
182	Vicugna_pacos	['Eukaryota', 'Metazoa', 'Chordata', 'Craniata', 'Vertebrata', 'Euteleostomi', 'Mammalia', 'Eutheria', 'Laurasiatheria', 'Cetartiodactyla', 'Tylopoda', 'Camelidae', 'Vicugna']	XP_031545518.1	2488	[0.401658, 0.301917, 0.264545, 0.225814, 0.264545, 0.288399, 0.222385, 0.257454, 0.291804, 0.25406, 0.288399, 0.30533, 0.321458, 0.264545, 0.25406, 0.318242, 0.311707, 0.308712, 0.370445, 0.447574, 0.454136, 0.458154, 0.486429, 0.557691, 0.626927, 0.622677, 0.632174, 0.750527, 0.745909, 0.779859, 0.798249, 0.788093, 0.784345, 0.798249, 0.859585, 0.849326, 0.852992, 0.856457, 0.84206, 0.83125, 0.8…	XP_031542895.1	2759	[0.549308, 0.58069, 0.618285, 0.642678, 0.685117, 0.716283, 0.733139, 0.648219, 0.585406, 0.613573, 0.613573, 0.653063, 0.666105, 0.661982, 0.585406, 0.613573, 0.59917, 0.690604, 0.632174, 0.59917, 0.562014, 0.585406, 0.570702, 0.608892, 0.618285, 0.525368, 0.505461, 0.5017, 0.585406, 0.661982, 0.657645, 0.59014, 0.56648, 0.626927, 0.541878, 0.622677, 0.666105, 0.657645, 0.575842, 0.529623, 0.529…	22
83	Camelus_dromedarius	['Eukaryota', 'Metazoa', 'Chordata', 'Craniata', 'Vertebrata', 'Euteleostomi', 'Mammalia', 'Eutheria', 'Laurasiatheria', 'Cetartiodactyla', 'Tylopoda', 'Camelidae', 'Camelus']	XP_031315008.1	2530	[0.401658, 0.301917, 0.264545, 0.225814, 0.264545, 0.288399, 0.222385, 0.257454, 0.291804, 0.25406, 0.288399, 0.30533, 0.321458, 0.264545, 0.25406, 0.318242, 0.311707, 0.308712, 0.370445, 0.447574, 0.454136, 0.458154, 0.486429, 0.557691, 0.626927, 0.622677, 0.632174, 0.750527, 0.745909, 0.779859, 0.798249, 0.788093, 0.784345, 0.798249, 0.859585, 0.849326, 0.852992, 0.852992, 0.837511, 0.827927, 0…	XP_031303555.1	2756	[0.549308, 0.58069, 0.618285, 0.642678, 0.685117, 0.716283, 0.733139, 0.648219, 0.585406, 0.613573, 0.613573, 0.653063, 0.666105, 0.661982, 0.585406, 0.613573, 0.59917, 0.690604, 0.632174, 0.59917, 0.562014, 0.585406, 0.570702, 0.608892, 0.618285, 0.525368, 0.505461, 0.5017, 0.585406, 0.661982, 0.657645, 0.59014, 0.56648, 0.626927, 0.541878, 0.622677, 0.666105, 0.657645, 0.575842, 0.529623, 0.529…	23
72	Pteropus_vampyrus	['Eukaryota', 'Metazoa', 'Chordata', 'Craniata', 'Vertebrata', 'Euteleostomi', 'Mammalia', 'Eutheria', 'Laurasiatheria', 'Chiroptera', 'Megachiroptera', 'Pteropodidae', 'Pteropodinae', 'Pteropus']	XP_023389663.1	2137	[0.401658, 0.301917, 0.26085, 0.225814, 0.264545, 0.288399, 0.222385, 0.257454, 0.291804, 0.25406, 0.288399, 0.30533, 0.324872, 0.264545, 0.25406, 0.321458, 0.311707, 0.308712, 0.370445, 0.447574, 0.454136, 0.458154, 0.486429, 0.557691, 0.626927, 0.626927, 0.63748, 0.754692, 0.750527, 0.779859, 0.788093, 0.775545, 0.771762, 0.784345, 0.849326, 0.837511, 0.84206, 0.84206, 0.827927, 0.81615, 0.8050…	XP_011374892.1	2742	[0.549308, 0.58069, 0.618285, 0.642678, 0.685117, 0.716283, 0.733139, 0.642678, 0.58069, 0.608892, 0.608892, 0.648219, 0.661982, 0.657645, 0.575842, 0.608892, 0.59508, 0.680603, 0.622677, 0.59508, 0.557691, 0.58069, 0.56648, 0.604312, 0.613573, 0.517562, 0.497853, 0.497853, 0.58069, 0.657645, 0.657645, 0.59014, 0.562014, 0.622677, 0.538167, 0.618285, 0.666105, 0.657645, 0.575842, 0.525368, 0.5253…	24
18	Hipposideros_armiger	['Eukaryota', 'Metazoa', 'Chordata', 'Craniata', 'Vertebrata', 'Euteleostomi', 'Mammalia', 'Eutheria', 'Laurasiatheria', 'Chiroptera', 'Microchiroptera', 'Hipposideridae', 'Hipposideros']	XP_019482496.1	2378	[0.422041, 0.321458, 0.284882, 0.25031, 0.284882, 0.308712, 0.243554, 0.278302, 0.308712, 0.275179, 0.30533, 0.321458, 0.339168, 0.284882, 0.275179, 0.339168, 0.328603, 0.324872, 0.387226, 0.461924, 0.468512, 0.472492, 0.5017, 0.570702, 0.642678, 0.642678, 0.653063, 0.76285, 0.759478, 0.788093, 0.849326, 0.837511, 0.834292, 0.849326, 0.89662, 0.891961, 0.894241, 0.894241, 0.88723, 0.882776, 0.876…	XP_019489638.1	2721	[0.549308, 0.58069, 0.618285, 0.642678, 0.685117, 0.716283, 0.733139, 0.648219, 0.58069, 0.608892, 0.608892, 0.648219, 0.661982, 0.653063, 0.575842, 0.604312, 0.59014, 0.675549, 0.618285, 0.59014, 0.553315, 0.575842, 0.562014, 0.59508, 0.604312, 0.51388, 0.494003, 0.490133, 0.570702, 0.653063, 0.648219, 0.58069, 0.553315, 0.613573, 0.534167, 0.608892, 0.657645, 0.648219, 0.56648, 0.517562, 0.5210…	25
14	Eptesicus_fuscus	['Eukaryota', 'Metazoa', 'Chordata', 'Craniata', 'Vertebrata', 'Euteleostomi', 'Mammalia', 'Eutheria', 'Laurasiatheria', 'Chiroptera', 'Microchiroptera', 'Vespertilionidae', 'Eptesicus']	XP_028007476.1	2386	[0.41194, 0.311707, 0.275179, 0.239899, 0.275179, 0.298791, 0.232838, 0.268042, 0.301917, 0.264545, 0.295083, 0.308712, 0.324872, 0.271506, 0.26085, 0.324872, 0.31487, 0.31487, 0.374039, 0.450668, 0.454136, 0.461924, 0.486429, 0.553315, 0.622677, 0.622677, 0.632174, 0.745909, 0.741537, 0.771762, 0.784345, 0.771762, 0.767246, 0.784345, 0.846163, 0.837511, 0.84206, 0.846163, 0.83125, 0.823549, 0.81…	XP_028001516.1	2720	[0.549308, 0.58069, 0.618285, 0.642678, 0.685117, 0.716283, 0.733139, 0.648219, 0.58069, 0.608892, 0.608892, 0.653063, 0.661982, 0.657645, 0.58069, 0.608892, 0.59508, 0.680603, 0.622677, 0.59508, 0.557691, 0.58069, 0.56648, 0.604312, 0.613573, 0.517562, 0.497853, 0.497853, 0.58069, 0.657645, 0.653063, 0.59014, 0.562014, 0.622677, 0.538167, 0.618285, 0.661982, 0.657645, 0.570702, 0.525368, 0.52536…	26
35	Myotis_brandtii	['Eukaryota', 'Metazoa', 'Chordata', 'Craniata', 'Vertebrata', 'Euteleostomi', 'Mammalia', 'Eutheria', 'Laurasiatheria', 'Chiroptera', 'Microchiroptera', 'Vespertilionidae', 'Myotis']	XP_005860786.1	2467	[0.40511, 0.308712, 0.257454, 0.225814, 0.26085, 0.284882, 0.219301, 0.25406, 0.288399, 0.25031, 0.284882, 0.298791, 0.31487, 0.26085, 0.25031, 0.31487, 0.30533, 0.301917, 0.36309, 0.440853, 0.444081, 0.450668, 0.480142, 0.553315, 0.622677, 0.622677, 0.626927, 0.745909, 0.741537, 0.775545, 0.784345, 0.767246, 0.759478, 0.754692, 0.823549, 0.812494, 0.81615, 0.81615, 0.81615, 0.808535, 0.801317, 0…	XP_014400399.1	2733	[0.549308, 0.58069, 0.618285, 0.642678, 0.685117, 0.716283, 0.733139, 0.648219, 0.58069, 0.608892, 0.608892, 0.653063, 0.661982, 0.657645, 0.58069, 0.608892, 0.59508, 0.680603, 0.622677, 0.59508, 0.557691, 0.58069, 0.56648, 0.604312, 0.613573, 0.517562, 0.497853, 0.497853, 0.58069, 0.657645, 0.653063, 0.59014, 0.562014, 0.622677, 0.538167, 0.618285, 0.661982, 0.657645, 0.570702, 0.525368, 0.52536…	27
58	Phyllostomus_discolor	['Eukaryota', 'Metazoa', 'Chordata', 'Craniata', 'Vertebrata', 'Euteleostomi', 'Mammalia', 'Eutheria', 'Laurasiatheria', 'Chiroptera', 'Microchiroptera', 'Phyllostomidae', 'Phyllostominae', 'Phyllostomus']	XP_028359741.1	2417	[0.41194, 0.311707, 0.275179, 0.239899, 0.275179, 0.298791, 0.232838, 0.268042, 0.298791, 0.264545, 0.295083, 0.30533, 0.321458, 0.264545, 0.25406, 0.318242, 0.311707, 0.311707, 0.374039, 0.447574, 0.450668, 0.454136, 0.483068, 0.549308, 0.618285, 0.613573, 0.622677, 0.741537, 0.73685, 0.771762, 0.788093, 0.779859, 0.779859, 0.795062, 0.852992, 0.846163, 0.849326, 0.852992, 0.84206, 0.798249, 0.7…	XP_028366015.1	2714	[0.549308, 0.58069, 0.618285, 0.642678, 0.685117, 0.716283, 0.733139, 0.642678, 0.58069, 0.608892, 0.608892, 0.648219, 0.661982, 0.653063, 0.575842, 0.604312, 0.59014, 0.675549, 0.618285, 0.59014, 0.553315, 0.575842, 0.562014, 0.59917, 0.608892, 0.51388, 0.494003, 0.494003, 0.575842, 0.653063, 0.653063, 0.585406, 0.557691, 0.618285, 0.534167, 0.613573, 0.661982, 0.653063, 0.570702, 0.521092, 0.52…	28
138	Erinaceus_europaeus	['Eukaryota', 'Metazoa', 'Chordata', 'Craniata', 'Vertebrata', 'Euteleostomi', 'Mammalia', 'Eutheria', 'Laurasiatheria', 'Insectivora', 'Erinaceidae', 'Erinaceinae', 'Erinaceus']	XP_016042183.1	2464	[0.414856, 0.31487, 0.278302, 0.239899, 0.278302, 0.30533, 0.239899, 0.275179, 0.30533, 0.268042, 0.301917, 0.318242, 0.335645, 0.278302, 0.271506, 0.335645, 0.328603, 0.324872, 0.401658, 0.476583, 0.480142, 0.486429, 0.51388, 0.59014, 0.661982, 0.657645, 0.666105, 0.779859, 0.775545, 0.801317, 0.819762, 0.808535, 0.805026, 0.819762, 0.876521, 0.868118, 0.868118, 0.871313, 0.859585, 0.834292, 0.8…	XP_016050265.1	2732	[0.545602, 0.575842, 0.613573, 0.63748, 0.680603, 0.712013, 0.728858, 0.63748, 0.575842, 0.604312, 0.604312, 0.642678, 0.657645, 0.648219, 0.570702, 0.604312, 0.585406, 0.675549, 0.618285, 0.59014, 0.549308, 0.575842, 0.557691, 0.59508, 0.604312, 0.51388, 0.494003, 0.494003, 0.575842, 0.653063, 0.648219, 0.58069, 0.553315, 0.618285, 0.534167, 0.613573, 0.657645, 0.648219, 0.56648, 0.521092, 0.521…	29
29	Elephantulus_edwardii	['Eukaryota', 'Metazoa', 'Chordata', 'Craniata', 'Vertebrata', 'Euteleostomi', 'Mammalia', 'Eutheria', 'Afrotheria', 'Macroscelidea', 'Macroscelididae', 'Elephantulus']	XP_006886810.1	2416	[0.41194, 0.308712, 0.271506, 0.236433, 0.271506, 0.295083, 0.225814, 0.257454, 0.295083, 0.236433, 0.275179, 0.291804, 0.311707, 0.25406, 0.243554, 0.308712, 0.298791, 0.291804, 0.36309, 0.444081, 0.454136, 0.465241, 0.494003, 0.562014, 0.63748, 0.63748, 0.648219, 0.750527, 0.750527, 0.779859, 0.808535, 0.798249, 0.795062, 0.805026, 0.868118, 0.859585, 0.865454, 0.865454, 0.865454, 0.84206, 0.83…	XP_006903297.1	2679	[0.549308, 0.58069, 0.618285, 0.642678, 0.685117, 0.716283, 0.733139, 0.648219, 0.58069, 0.608892, 0.608892, 0.653063, 0.661982, 0.657645, 0.58069, 0.608892, 0.59508, 0.680603, 0.622677, 0.59508, 0.557691, 0.58069, 0.56648, 0.604312, 0.613573, 0.517562, 0.497853, 0.497853, 0.58069, 0.657645, 0.653063, 0.59014, 0.562014, 0.622677, 0.538167, 0.618285, 0.661982, 0.657645, 0.570702, 0.525368, 0.52536…	30
137	Loxodonta_africana	['Eukaryota', 'Metazoa', 'Chordata', 'Craniata', 'Vertebrata', 'Euteleostomi', 'Mammalia', 'Eutheria', 'Afrotheria', 'Proboscidea', 'Elephantidae', 'Loxodonta']	XP_010588611.2	2560	[0.408655, 0.30533, 0.268042, 0.229226, 0.268042, 0.291804, 0.225814, 0.26085, 0.295083, 0.257454, 0.291804, 0.308712, 0.324872, 0.268042, 0.257454, 0.321458, 0.311707, 0.311707, 0.384043, 0.461924, 0.468512, 0.476583, 0.5017, 0.575842, 0.648219, 0.648219, 0.657645, 0.759478, 0.754692, 0.784345, 0.791621, 0.779859, 0.775545, 0.791621, 0.856457, 0.849326, 0.852992, 0.856457, 0.852992, 0.827927, 0.…	XP_010595800.1	2702	[0.549308, 0.58069, 0.618285, 0.642678, 0.685117, 0.716283, 0.733139, 0.648219, 0.58069, 0.608892, 0.608892, 0.653063, 0.661982, 0.657645, 0.58069, 0.608892, 0.59508, 0.680603, 0.622677, 0.59508, 0.557691, 0.58069, 0.56648, 0.604312, 0.613573, 0.517562, 0.497853, 0.497853, 0.58069, 0.657645, 0.653063, 0.59014, 0.562014, 0.622677, 0.538167, 0.618285, 0.661982, 0.657645, 0.570702, 0.525368, 0.52536…	31
135	Sarcophilus_harrisii	['Eukaryota', 'Metazoa', 'Chordata', 'Craniata', 'Vertebrata', 'Euteleostomi', 'Mammalia', 'Metatheria', 'Dasyuromorphia', 'Dasyuridae', 'Sarcophilus']	XP_031815184.1	2614	[0.387226, 0.288399, 0.247041, 0.209395, 0.25031, 0.275179, 0.206376, 0.243554, 0.275179, 0.236433, 0.271506, 0.284882, 0.30533, 0.243554, 0.236433, 0.301917, 0.295083, 0.291804, 0.308712, 0.387226, 0.390993, 0.398279, 0.42561, 0.490133, 0.549308, 0.545602, 0.553315, 0.675549, 0.712013, 0.741537, 0.76285, 0.750527, 0.750527, 0.76285, 0.827927, 0.827927, 0.83125, 0.83125, 0.81615, 0.856457, 0.8461…	XP_031801509.1	2836	[0.549308, 0.58069, 0.613573, 0.642678, 0.680603, 0.712013, 0.728858, 0.642678, 0.58069, 0.604312, 0.604312, 0.648219, 0.657645, 0.648219, 0.570702, 0.59917, 0.585406, 0.671169, 0.613573, 0.585406, 0.549308, 0.570702, 0.557691, 0.59014, 0.59917, 0.509769, 0.490133, 0.490133, 0.570702, 0.648219, 0.642678, 0.575842, 0.549308, 0.613573, 0.529623, 0.608892, 0.653063, 0.648219, 0.562014, 0.517562, 0.5…	32
133	Ornithorhynchus_anatinus	['Eukaryota', 'Metazoa', 'Chordata', 'Craniata', 'Vertebrata', 'Euteleostomi', 'Mammalia', 'Monotremata', 'Ornithorhynchidae', 'Ornithorhynchus']	XP_028937906.1	2598	[0.418646, 0.318242, 0.281712, 0.247041, 0.281712, 0.30533, 0.239899, 0.271506, 0.301917, 0.268042, 0.298791, 0.308712, 0.324872, 0.268042, 0.26085, 0.321458, 0.31487, 0.31487, 0.328603, 0.401658, 0.408655, 0.41194, 0.440853, 0.5017, 0.557691, 0.557691, 0.56648, 0.671169, 0.707965, 0.73685, 0.754692, 0.745909, 0.741537, 0.759478, 0.84206, 0.84206, 0.846163, 0.849326, 0.849326, 0.879233, 0.874069,…	XP_028931333.1	2796	[0.549308, 0.58069, 0.618285, 0.642678, 0.685117, 0.716283, 0.733139, 0.648219, 0.58069, 0.608892, 0.608892, 0.653063, 0.661982, 0.657645, 0.58069, 0.608892, 0.59508, 0.680603, 0.622677, 0.59508, 0.557691, 0.58069, 0.56648, 0.604312, 0.613573, 0.517562, 0.497853, 0.497853, 0.58069, 0.657645, 0.653063, 0.59014, 0.562014, 0.622677, 0.538167, 0.618285, 0.661982, 0.657645, 0.570702, 0.525368, 0.52536…	33
54	Pseudopodoces_humilis	['Eukaryota', 'Metazoa', 'Chordata', 'Craniata', 'Vertebrata', 'Euteleostomi', 'Archelosauria', 'Archosauria', 'Dinosauria', 'Saurischia', 'Theropoda', 'Coelurosauria', 'Aves', 'Neognathae', 'Passeriformes', 'Paridae', 'Pseudopodoces']	XP_014111094.1	3598	[0.509769, 0.418646, 0.374039, 0.332115, 0.36309, 0.380708, 0.324872, 0.356642, 0.390993, 0.352862, 0.380708, 0.390993, 0.414856, 0.418646, 0.414856, 0.480142, 0.468512, 0.494003, 0.553315, 0.626927, 0.613573, 0.608892, 0.63748, 0.699094, 0.759478, 0.76285, 0.808535, 0.882776, 0.882776, 0.876521, 0.910643, 0.876521, 0.894241, 0.882776, 0.876521, 0.876521, 0.862302, 0.862302, 0.868118, 0.868118, 0…	XP_014117769.1	822	[0.538167, 0.570702, 0.608892, 0.632174, 0.712013, 0.741537, 0.754692, 0.653063, 0.59508, 0.63748, 0.642678, 0.685117, 0.712013, 0.707965, 0.685117, 0.712013, 0.712013, 0.81615, 0.771762, 0.754692, 0.716283, 0.728858, 0.728858, 0.728858, 0.728858, 0.707965, 0.733139, 0.771762, 0.876521, 0.910643, 0.908098, 0.919029, 0.919029, 0.91684, 0.912647, 0.919029, 0.91684, 0.922952, 0.889439, 0.882776, 0.8…	34
30	Parus_major	['Eukaryota', 'Metazoa', 'Chordata', 'Craniata', 'Vertebrata', 'Euteleostomi', 'Archelosauria', 'Archosauria', 'Dinosauria', 'Saurischia', 'Theropoda', 'Coelurosauria', 'Aves', 'Neognathae', 'Passeriformes', 'Paridae', 'Parus']	XP_015474211.1	3614	[0.712013, 0.733139, 0.745909, 0.76285, 0.680603, 0.685117, 0.671169, 0.690604, 0.712013, 0.642678, 0.671169, 0.690604, 0.699094, 0.608892, 0.63748, 0.63748, 0.553315, 0.5017, 0.450668, 0.454136, 0.458154, 0.377384, 0.380708, 0.387226, 0.332115, 0.387226, 0.398279, 0.418646, 0.422041, 0.418646, 0.483068, 0.476583, 0.5017, 0.56648, 0.63748, 0.622677, 0.618285, 0.642678, 0.703578, 0.76285, 0.767246…	XP_015501777.1	635	[0.5017, 0.538167, 0.626927, 0.666105, 0.699094, 0.690604, 0.707965, 0.733139, 0.750527, 0.648219, 0.703578, 0.73685, 0.788093, 0.849326, 0.899122, 0.894241, 0.889439, 0.894241, 0.81615, 0.812494, 0.859585, 0.83125, 0.837511, 0.823549, 0.827927, 0.759478, 0.76285, 0.685117, 0.59917, 0.613573, 0.754692, 0.716283, 0.680603, 0.56648, 0.549308, 0.553315, 0.525368, 0.525368, 0.5017, 0.648219, 0.549308…	35
132	Ficedula_albicollis	['Eukaryota', 'Metazoa', 'Chordata', 'Craniata', 'Vertebrata', 'Euteleostomi', 'Archelosauria', 'Archosauria', 'Dinosauria', 'Saurischia', 'Theropoda', 'Coelurosauria', 'Aves', 'Neognathae', 'Passeriformes', 'Muscicapidae', 'Ficedula']	XP_016153500.1	3742	[0.51388, 0.42561, 0.380708, 0.335645, 0.370445, 0.384043, 0.332115, 0.36309, 0.394753, 0.359901, 0.384043, 0.398279, 0.418646, 0.418646, 0.414856, 0.480142, 0.468512, 0.494003, 0.557691, 0.626927, 0.618285, 0.608892, 0.632174, 0.699094, 0.759478, 0.76285, 0.805026, 0.879233, 0.876521, 0.874069, 0.908098, 0.874069, 0.891961, 0.882776, 0.874069, 0.874069, 0.865454, 0.862302, 0.868118, 0.865454, 0.…	XP_016158373.1	810	[0.497853, 0.538167, 0.622677, 0.661982, 0.694846, 0.685117, 0.707965, 0.733139, 0.750527, 0.653063, 0.703578, 0.73685, 0.788093, 0.849326, 0.899122, 0.894241, 0.889439, 0.894241, 0.81615, 0.812494, 0.859585, 0.846163, 0.852992, 0.834292, 0.771762, 0.745909, 0.690604, 0.613573, 0.613573, 0.648219, 0.750527, 0.685117, 0.604312, 0.549308, 0.534167, 0.529623, 0.525368, 0.505461, 0.51388, 0.562014, 0…	36
69	Taeniopygia_guttata	['Eukaryota', 'Metazoa', 'Chordata', 'Craniata', 'Vertebrata', 'Euteleostomi', 'Archelosauria', 'Archosauria', 'Dinosauria', 'Saurischia', 'Theropoda', 'Coelurosauria', 'Aves', 'Neognathae', 'Passeriformes', 'Passeroidea', 'Estrildidae', 'Estrildinae', 'Taeniopygia']	XP_030143176.1	3604	[0.545602, 0.447574, 0.401658, 0.359901, 0.390993, 0.40511, 0.349426, 0.377384, 0.41194, 0.377384, 0.401658, 0.414856, 0.436924, 0.440853, 0.440853, 0.505461, 0.51388, 0.497853, 0.562014, 0.618285, 0.632174, 0.575842, 0.661982, 0.720929, 0.784345, 0.81615, 0.837511, 0.894241, 0.894241, 0.885302, 0.889439, 0.908098, 0.89662, 0.889439, 0.889439, 0.879233, 0.876521, 0.882776, 0.879233, 0.876521, 0.8…	XP_030143719.1	636	[0.5017, 0.538167, 0.626927, 0.666105, 0.699094, 0.690604, 0.707965, 0.733139, 0.750527, 0.648219, 0.703578, 0.73685, 0.788093, 0.849326, 0.899122, 0.894241, 0.889439, 0.894241, 0.81615, 0.812494, 0.859585, 0.83125, 0.837511, 0.819762, 0.827927, 0.759478, 0.76285, 0.685117, 0.59917, 0.608892, 0.754692, 0.716283, 0.680603, 0.56648, 0.549308, 0.549308, 0.525368, 0.525368, 0.5017, 0.642678, 0.549308…	37
68	Camarhynchus_parvulus	['Eukaryota', 'Metazoa', 'Chordata', 'Craniata', 'Vertebrata', 'Euteleostomi', 'Archelosauria', 'Archosauria', 'Dinosauria', 'Saurischia', 'Theropoda', 'Coelurosauria', 'Aves', 'Neognathae', 'Passeriformes', 'Thraupidae', 'Camarhynchus']	XP_030802846.1	3718	[0.51388, 0.42561, 0.380708, 0.339168, 0.370445, 0.384043, 0.332115, 0.36309, 0.398279, 0.36309, 0.387226, 0.401658, 0.422041, 0.42561, 0.422041, 0.486429, 0.476583, 0.5017, 0.56648, 0.63748, 0.626927, 0.63748, 0.666105, 0.724957, 0.784345, 0.788093, 0.83125, 0.89662, 0.894241, 0.889439, 0.922952, 0.889439, 0.905695, 0.89662, 0.889439, 0.889439, 0.879233, 0.876521, 0.882776, 0.879233, 0.876521, 0…	XP_030825420.1	325	[0.517562, 0.545602, 0.58069, 0.604312, 0.642678, 0.680603, 0.699094, 0.59508, 0.545602, 0.58069, 0.59014, 0.63748, 0.666105, 0.657645, 0.632174, 0.666105, 0.657645, 0.775545, 0.728858, 0.707965, 0.671169, 0.680603, 0.657645, 0.657645, 0.657645, 0.661982, 0.690604, 0.728858, 0.849326, 0.88723, 0.88723, 0.89662, 0.89662, 0.89662, 0.889439, 0.89662, 0.89662, 0.908098, 0.871313, 0.862302, 0.81615, 0…	38
25	Aquila_chrysaetos	['Eukaryota', 'Metazoa', 'Chordata', 'Craniata', 'Vertebrata', 'Euteleostomi', 'Archelosauria', 'Archosauria', 'Dinosauria', 'Saurischia', 'Theropoda', 'Coelurosauria', 'Aves', 'Neognathae', 'Falconiformes', 'Accipitridae', 'Accipitrinae', 'Aquila']	XP_011586689.1	4101	[0.973328, 0.976226, 0.983019, 0.977651, 0.977651, 0.976226, 0.977651, 0.976226, 0.975134, 0.974374, 0.960642, 0.969315, 0.977651, 0.976962, 0.983636, 0.976962, 0.976962, 0.981594, 0.981594, 0.985964, 0.988291, 0.988291, 0.989241, 0.980739, 0.984159, 0.987032, 0.987032, 0.984159, 0.984159, 0.98442, 0.983636, 0.98442, 0.982235, 0.978316, 0.980097, 0.984871, 0.987531, 0.98442, 0.980097, 0.974374, 0…	XP_029883175.1	660	[0.505461, 0.538167, 0.529623, 0.521092, 0.458154, 0.483068, 0.521092, 0.51388, 0.509769, 0.545602, 0.534167, 0.56648, 0.521092, 0.585406, 0.517562, 0.450668, 0.476583, 0.486429, 0.486429, 0.468512, 0.549308, 0.472492, 0.5017, 0.525368, 0.585406, 0.675549, 0.690604, 0.648219, 0.675549, 0.716283, 0.703578, 0.613573, 0.618285, 0.666105, 0.728858, 0.798249, 0.865454, 0.859585, 0.852992, 0.856457, 0.…	39
130	Columba_livia	['Eukaryota', 'Metazoa', 'Chordata', 'Craniata', 'Vertebrata', 'Euteleostomi', 'Archelosauria', 'Archosauria', 'Dinosauria', 'Saurischia', 'Theropoda', 'Coelurosauria', 'Aves', 'Neognathae', 'Columbiformes', 'Columbidae', 'Columba']	XP_005511564.1	3982	[0.912647, 0.919029, 0.905695, 0.903857, 0.903857, 0.862302, 0.812494, 0.823549, 0.868118, 0.89662, 0.891961, 0.862302, 0.834292, 0.852992, 0.859585, 0.856457, 0.823549, 0.827927, 0.834292, 0.865454, 0.862302, 0.865454, 0.868118, 0.876521, 0.801317, 0.798249, 0.84206, 0.849326, 0.837511, 0.798249, 0.771762, 0.812494, 0.865454, 0.894241, 0.889439, 0.879233, 0.846163, 0.868118, 0.859585, 0.84206, 0…	XP_021142616.1	639	[0.505461, 0.541878, 0.575842, 0.613573, 0.653063, 0.642678, 0.666105, 0.694846, 0.712013, 0.642678, 0.661982, 0.694846, 0.750527, 0.81615, 0.874069, 0.868118, 0.862302, 0.868118, 0.779859, 0.779859, 0.823549, 0.795062, 0.801317, 0.812494, 0.819762, 0.791621, 0.795062, 0.720929, 0.63748, 0.653063, 0.76285, 0.759478, 0.675549, 0.562014, 0.545602, 0.549308, 0.521092, 0.525368, 0.497853, 0.642678, 0…	40
127	Anas_platyrhynchos	['Eukaryota', 'Metazoa', 'Chordata', 'Craniata', 'Vertebrata', 'Euteleostomi', 'Archelosauria', 'Archosauria', 'Dinosauria', 'Saurischia', 'Theropoda', 'Coelurosauria', 'Aves', 'Neognathae', 'Galloanserae', 'Anseriformes', 'Anatidae', 'Anatinae', 'Anas']	XP_027304959.1	3859	[0.973328, 0.975609, 0.983019, 0.982235, 0.981594, 0.977651, 0.978672, 0.978672, 0.977651, 0.976226, 0.980739, 0.98442, 0.989241, 0.988861, 0.991212, 0.988505, 0.988505, 0.990642, 0.989241, 0.991497, 0.991735, 0.991735, 0.988861, 0.987032, 0.988861, 0.990642, 0.990642, 0.99012, 0.989835, 0.989241, 0.985417, 0.980739, 0.979242, 0.976226, 0.980739, 0.983636, 0.985417, 0.981594, 0.975134, 0.96342, 0…	XP_027327982.1	626	[0.553315, 0.59014, 0.680603, 0.707965, 0.73685, 0.724957, 0.73685, 0.76285, 0.775545, 0.671169, 0.661982, 0.703578, 0.76285, 0.827927, 0.885302, 0.879233, 0.871313, 0.874069, 0.791621, 0.791621, 0.801317, 0.741537, 0.754692, 0.733139, 0.741537, 0.657645, 0.666105, 0.575842, 0.538167, 0.549308, 0.703578, 0.720929, 0.626927, 0.517562, 0.505461, 0.51388, 0.486429, 0.490133, 0.472492, 0.608892, 0.51…	41
129	Gallus_gallus	['Eukaryota', 'Metazoa', 'Chordata', 'Craniata', 'Vertebrata', 'Euteleostomi', 'Archelosauria', 'Archosauria', 'Dinosauria', 'Saurischia', 'Theropoda', 'Coelurosauria', 'Aves', 'Neognathae', 'Galloanserae', 'Galliformes', 'Phasianidae', 'Phasianinae', 'Gallus']	XP_004934572.1	3744	[0.978316, 0.981594, 0.987317, 0.983019, 0.983019, 0.980739, 0.981594, 0.980097, 0.980739, 0.979741, 0.983636, 0.987032, 0.990286, 0.99012, 0.991735, 0.989597, 0.989597, 0.989241, 0.989241, 0.991212, 0.992115, 0.988505, 0.987531, 0.987317, 0.988291, 0.987032, 0.987032, 0.985964, 0.984871, 0.978316, 0.978672, 0.973328, 0.973328, 0.97245, 0.975609, 0.976962, 0.979242, 0.971713, 0.960642, 0.959312, …	XP_015151498.1	627	[0.486429, 0.521092, 0.613573, 0.642678, 0.680603, 0.666105, 0.685117, 0.716283, 0.728858, 0.622677, 0.642678, 0.680603, 0.73685, 0.805026, 0.865454, 0.859585, 0.852992, 0.856457, 0.76285, 0.76285, 0.812494, 0.76285, 0.771762, 0.750527, 0.759478, 0.680603, 0.690604, 0.604312, 0.521092, 0.529623, 0.675549, 0.675549, 0.585406, 0.486429, 0.472492, 0.476583, 0.454136, 0.454136, 0.436924, 0.562014, 0.…	42
179	Apteryx_rowi	['Eukaryota', 'Metazoa', 'Chordata', 'Craniata', 'Vertebrata', 'Euteleostomi', 'Archelosauria', 'Archosauria', 'Dinosauria', 'Saurischia', 'Theropoda', 'Coelurosauria', 'Aves', 'Palaeognathae', 'Apterygiformes', 'Apterygidae', 'Apteryx']	XP_025933500.1	4285	[0.975134, 0.977651, 0.98442, 0.979741, 0.979242, 0.978316, 0.978672, 0.978316, 0.976962, 0.975609, 0.964893, 0.970265, 0.978672, 0.978316, 0.98442, 0.978316, 0.977651, 0.977651, 0.977651, 0.983019, 0.975609, 0.970265, 0.973328, 0.9657, 0.9657, 0.96342, 0.964893, 0.957673, 0.939629, 0.939629, 0.94331, 0.964893, 0.968436, 0.962114, 0.964893, 0.9657, 0.9657, 0.932927, 0.947281, 0.928747, 0.908098, …	XP_025919433.1	644	[0.494003, 0.529623, 0.618285, 0.653063, 0.685117, 0.671169, 0.694846, 0.720929, 0.733139, 0.626927, 0.653063, 0.685117, 0.73685, 0.805026, 0.865454, 0.859585, 0.852992, 0.859585, 0.767246, 0.767246, 0.81615, 0.788093, 0.798249, 0.775545, 0.784345, 0.707965, 0.716283, 0.626927, 0.545602, 0.553315, 0.703578, 0.699094, 0.608892, 0.505461, 0.494003, 0.497853, 0.472492, 0.472492, 0.454136, 0.58069, 0…	43
75	Dromaius_novaehollandiae	['Eukaryota', 'Metazoa', 'Chordata', 'Craniata', 'Vertebrata', 'Euteleostomi', 'Archelosauria', 'Archosauria', 'Dinosauria', 'Saurischia', 'Theropoda', 'Coelurosauria', 'Aves', 'Palaeognathae', 'Casuariiformes', 'Dromaiidae', 'Dromaius']	XP_025964299.1	4284	[0.969315, 0.973328, 0.980097, 0.975609, 0.975134, 0.973328, 0.975134, 0.973328, 0.975134, 0.973328, 0.959312, 0.967676, 0.977651, 0.976962, 0.984159, 0.976226, 0.976226, 0.974374, 0.974374, 0.979242, 0.971072, 0.964893, 0.968436, 0.957673, 0.957673, 0.956248, 0.957673, 0.948786, 0.93079, 0.926919, 0.926919, 0.954657, 0.960642, 0.951925, 0.953422, 0.957673, 0.959312, 0.921076, 0.941505, 0.922952,…	XP_025963036.1	641	[0.58069, 0.618285, 0.707965, 0.775545, 0.795062, 0.779859, 0.791621, 0.808535, 0.81615, 0.720929, 0.733139, 0.767246, 0.812494, 0.871313, 0.912647, 0.908098, 0.903857, 0.908098, 0.834292, 0.837511, 0.846163, 0.81615, 0.823549, 0.805026, 0.788093, 0.712013, 0.720929, 0.632174, 0.549308, 0.557691, 0.707965, 0.703578, 0.613573, 0.51388, 0.497853, 0.5017, 0.476583, 0.476583, 0.454136, 0.585406, 0.49…	44
180	Chrysemys_picta	['Eukaryota', 'Metazoa', 'Chordata', 'Craniata', 'Vertebrata', 'Euteleostomi', 'Testudines + Archosauria group', 'Testudines', 'Cryptodira', 'Testudinoidea', 'Emydidae', 'Chrysemys']	XP_023958541.1	3910	[0.771762, 0.750527, 0.767246, 0.791621, 0.699094, 0.733139, 0.741537, 0.671169, 0.58069, 0.585406, 0.604312, 0.534167, 0.461924, 0.408655, 0.394753, 0.377384, 0.308712, 0.311707, 0.321458, 0.281712, 0.335645, 0.352862, 0.377384, 0.374039, 0.374039, 0.436924, 0.42561, 0.42561, 0.486429, 0.505461, 0.517562, 0.521092, 0.604312, 0.661982, 0.666105, 0.666105, 0.694846, 0.779859, 0.788093, 0.784345, 0…	XP_008174269.1	1972	[0.509769, 0.538167, 0.56648, 0.59014, 0.622677, 0.666105, 0.680603, 0.59014, 0.529623, 0.549308, 0.557691, 0.59508, 0.608892, 0.59508, 0.575842, 0.608892, 0.59917, 0.707965, 0.653063, 0.632174, 0.59917, 0.604312, 0.613573, 0.622677, 0.541878, 0.525368, 0.51388, 0.517562, 0.608892, 0.690604, 0.604312, 0.604312, 0.575842, 0.575842, 0.58069, 0.604312, 0.680603, 0.608892, 0.525368, 0.525368, 0.52536…	45
177	Pseudonaja_textilis	['Eukaryota', 'Metazoa', 'Chordata', 'Craniata', 'Vertebrata', 'Euteleostomi', 'Lepidosauria', 'Reptilia', 'Squamata', 'Bifurcata', 'Unidentata', 'Episquamata', 'Toxicofera', 'Serpentes', 'Colubroidea', 'Elapidae', 'Acanthophiinae', 'Pseudonaja']	XP_026556348.1	2924	[0.398279, 0.301917, 0.257454, 0.216401, 0.257454, 0.281712, 0.219301, 0.25031, 0.288399, 0.25031, 0.284882, 0.30533, 0.328603, 0.335645, 0.25031, 0.321458, 0.308712, 0.308712, 0.366687, 0.384043, 0.394753, 0.40511, 0.490133, 0.575842, 0.666105, 0.666105, 0.675549, 0.703578, 0.720929, 0.707965, 0.784345, 0.775545, 0.775545, 0.712013, 0.716283, 0.805026, 0.805026, 0.805026, 0.805026, 0.805026, 0.8…	XP_026567909.1	2146	[0.505461, 0.534167, 0.562014, 0.585406, 0.613573, 0.653063, 0.666105, 0.575842, 0.521092, 0.541878, 0.553315, 0.59508, 0.59917, 0.59014, 0.56648, 0.59917, 0.59508, 0.699094, 0.648219, 0.626927, 0.59917, 0.59917, 0.608892, 0.613573, 0.529623, 0.517562, 0.505461, 0.51388, 0.604312, 0.680603, 0.59014, 0.59014, 0.562014, 0.562014, 0.56648, 0.59508, 0.671169, 0.59508, 0.51388, 0.51388, 0.509769, 0.53…	46
17	Thamnophis_elegans	['Eukaryota', 'Metazoa', 'Chordata', 'Craniata', 'Vertebrata', 'Euteleostomi', 'Lepidosauria', 'Squamata', 'Bifurcata', 'Unidentata', 'Episquamata', 'Toxicofera', 'Serpentes', 'Colubroidea', 'Colubridae', 'Natricinae', 'Thamnophis']	XP_032076115.1	2948	[0.41194, 0.318242, 0.275179, 0.232838, 0.275179, 0.295083, 0.232838, 0.264545, 0.301917, 0.264545, 0.298791, 0.31487, 0.339168, 0.342579, 0.26085, 0.324872, 0.31487, 0.31487, 0.370445, 0.390993, 0.401658, 0.41194, 0.494003, 0.58069, 0.671169, 0.671169, 0.680603, 0.707965, 0.724957, 0.712013, 0.771762, 0.754692, 0.759478, 0.694846, 0.703578, 0.791621, 0.791621, 0.791621, 0.791621, 0.795062, 0.862…	XP_032091609.1	2130	[0.5017, 0.529623, 0.557691, 0.58069, 0.608892, 0.653063, 0.666105, 0.570702, 0.517562, 0.541878, 0.553315, 0.59014, 0.59917, 0.585406, 0.562014, 0.59508, 0.59014, 0.694846, 0.642678, 0.622677, 0.59508, 0.59917, 0.604312, 0.613573, 0.529623, 0.517562, 0.505461, 0.509769, 0.59917, 0.680603, 0.59014, 0.59014, 0.562014, 0.562014, 0.56648, 0.59508, 0.671169, 0.59508, 0.509769, 0.509769, 0.509769, 0.5…	47
176	Protobothrops_mucrosquamatus	['Eukaryota', 'Metazoa', 'Chordata', 'Craniata', 'Vertebrata', 'Euteleostomi', 'Lepidosauria', 'Reptilia', 'Squamata', 'Bifurcata', 'Unidentata', 'Episquamata', 'Toxicofera', 'Serpentes', 'Colubroidea', 'Viperidae', 'Crotalinae', 'Protobothrops']	XP_015675093.1	2935	[0.390993, 0.295083, 0.247041, 0.206376, 0.247041, 0.271506, 0.209395, 0.239899, 0.278302, 0.239899, 0.275179, 0.291804, 0.318242, 0.321458, 0.239899, 0.308712, 0.295083, 0.295083, 0.352862, 0.374039, 0.380708, 0.390993, 0.476583, 0.557691, 0.653063, 0.653063, 0.657645, 0.685117, 0.703578, 0.690604, 0.767246, 0.759478, 0.76285, 0.699094, 0.703578, 0.795062, 0.795062, 0.795062, 0.795062, 0.795062,…	XP_015665803.1	2140	[0.505461, 0.534167, 0.562014, 0.585406, 0.618285, 0.657645, 0.671169, 0.58069, 0.525368, 0.545602, 0.557691, 0.59508, 0.604312, 0.59508, 0.570702, 0.59917, 0.59508, 0.703578, 0.648219, 0.632174, 0.604312, 0.604312, 0.613573, 0.618285, 0.534167, 0.521092, 0.509769, 0.51388, 0.604312, 0.685117, 0.59508, 0.59508, 0.56648, 0.562014, 0.56648, 0.59508, 0.671169, 0.59508, 0.51388, 0.51388, 0.509769, 0.…	48
126	Anolis_carolinensis	['Eukaryota', 'Metazoa', 'Chordata', 'Craniata', 'Vertebrata', 'Euteleostomi', 'Lepidosauria', 'Reptilia', 'Squamata', 'Bifurcata', 'Unidentata', 'Episquamata', 'Toxicofera', 'Iguania', 'Dactyloidae', 'Anolis']	XP_003219073.2	2973	[0.387226, 0.288399, 0.243554, 0.206376, 0.243554, 0.268042, 0.206376, 0.236433, 0.275179, 0.239899, 0.275179, 0.295083, 0.321458, 0.324872, 0.25031, 0.318242, 0.311707, 0.311707, 0.366687, 0.398279, 0.408655, 0.408655, 0.494003, 0.486429, 0.56648, 0.570702, 0.575842, 0.608892, 0.632174, 0.622677, 0.741537, 0.724957, 0.745909, 0.733139, 0.724957, 0.846163, 0.837511, 0.837511, 0.837511, 0.846163, …	XP_008115748.1	2148	[0.494003, 0.517562, 0.549308, 0.570702, 0.59917, 0.642678, 0.657645, 0.56648, 0.51388, 0.534167, 0.545602, 0.59014, 0.59917, 0.59014, 0.56648, 0.59917, 0.59917, 0.707965, 0.653063, 0.63748, 0.608892, 0.608892, 0.618285, 0.622677, 0.538167, 0.529623, 0.51388, 0.521092, 0.613573, 0.694846, 0.604312, 0.604312, 0.575842, 0.575842, 0.58069, 0.608892, 0.685117, 0.608892, 0.521092, 0.521092, 0.521092, …	49
175	Pogona_vitticeps	['Eukaryota', 'Metazoa', 'Chordata', 'Craniata', 'Vertebrata', 'Euteleostomi', 'Lepidosauria', 'Reptilia', 'Squamata', 'Bifurcata', 'Unidentata', 'Episquamata', 'Toxicofera', 'Iguania', 'Acrodonta', 'Agamidae', 'Amphibolurinae', 'Pogona']	XP_020651853.1	3018	[0.414856, 0.31487, 0.271506, 0.216401, 0.25406, 0.278302, 0.216401, 0.25406, 0.288399, 0.25406, 0.284882, 0.30533, 0.332115, 0.335645, 0.25406, 0.321458, 0.311707, 0.308712, 0.366687, 0.394753, 0.398279, 0.398279, 0.483068, 0.56648, 0.666105, 0.671169, 0.675549, 0.703578, 0.716283, 0.707965, 0.812494, 0.808535, 0.808535, 0.745909, 0.750527, 0.865454, 0.862302, 0.862302, 0.862302, 0.862302, 0.859…	XP_020666262.1	2163	[0.505461, 0.534167, 0.562014, 0.585406, 0.618285, 0.657645, 0.675549, 0.58069, 0.525368, 0.549308, 0.557691, 0.59917, 0.613573, 0.59917, 0.58069, 0.613573, 0.608892, 0.712013, 0.661982, 0.642678, 0.613573, 0.618285, 0.626927, 0.632174, 0.545602, 0.534167, 0.521092, 0.529623, 0.618285, 0.694846, 0.608892, 0.608892, 0.58069, 0.575842, 0.58069, 0.608892, 0.685117, 0.608892, 0.525368, 0.525368, 0.52…	50
174	Podarcis_muralis	['Eukaryota', 'Metazoa', 'Chordata', 'Craniata', 'Vertebrata', 'Euteleostomi', 'Lepidosauria', 'Reptilia', 'Squamata', 'Bifurcata', 'Unidentata', 'Episquamata', 'Laterata', 'Lacertibaenia', 'Lacertidae', 'Podarcis']	XP_028582911.1	3017	[0.370445, 0.271506, 0.225814, 0.191378, 0.225814, 0.25031, 0.18812, 0.219301, 0.26085, 0.225814, 0.257454, 0.278302, 0.301917, 0.308712, 0.232838, 0.301917, 0.288399, 0.271506, 0.328603, 0.352862, 0.359901, 0.359901, 0.444081, 0.525368, 0.608892, 0.613573, 0.622677, 0.657645, 0.675549, 0.666105, 0.741537, 0.728858, 0.733139, 0.666105, 0.675549, 0.771762, 0.767246, 0.771762, 0.791621, 0.795062, 0…	XP_028557372.1	2119	[0.505461, 0.534167, 0.562014, 0.585406, 0.618285, 0.657645, 0.671169, 0.58069, 0.525368, 0.549308, 0.557691, 0.59917, 0.608892, 0.59917, 0.575842, 0.608892, 0.604312, 0.712013, 0.657645, 0.642678, 0.608892, 0.613573, 0.622677, 0.626927, 0.541878, 0.529623, 0.517562, 0.521092, 0.613573, 0.690604, 0.604312, 0.604312, 0.575842, 0.570702, 0.58069, 0.604312, 0.680603, 0.608892, 0.525368, 0.525368, 0.…	51
173	Gekko_japonicus	['Eukaryota', 'Metazoa', 'Chordata', 'Craniata', 'Vertebrata', 'Euteleostomi', 'Lepidosauria', 'Reptilia', 'Squamata', 'Bifurcata', 'Gekkota', 'Gekkonidae', 'Gekkoninae', 'Gekko']	XP_015280430.1	3120	[0.377384, 0.275179, 0.225814, 0.182256, 0.222385, 0.25031, 0.185198, 0.219301, 0.257454, 0.216401, 0.25406, 0.271506, 0.295083, 0.298791, 0.209395, 0.284882, 0.275179, 0.271506, 0.332115, 0.36309, 0.366687, 0.374039, 0.458154, 0.538167, 0.613573, 0.604312, 0.541878, 0.653063, 0.653063, 0.642678, 0.720929, 0.707965, 0.63748, 0.648219, 0.63748, 0.724957, 0.724957, 0.661982, 0.653063, 0.58069, 0.65…	XP_015277059.1	2163	[0.5017, 0.529623, 0.557691, 0.58069, 0.608892, 0.653063, 0.666105, 0.575842, 0.521092, 0.541878, 0.553315, 0.59508, 0.604312, 0.59508, 0.570702, 0.604312, 0.59917, 0.703578, 0.653063, 0.63748, 0.604312, 0.608892, 0.618285, 0.622677, 0.538167, 0.525368, 0.51388, 0.517562, 0.608892, 0.690604, 0.59917, 0.59917, 0.570702, 0.570702, 0.575842, 0.604312, 0.675549, 0.604312, 0.521092, 0.521092, 0.517562…	52
124	Xenopus_laevis	['Eukaryota', 'Metazoa', 'Chordata', 'Craniata', 'Vertebrata', 'Euteleostomi', 'Amphibia', 'Batrachia', 'Anura', 'Pipoidea', 'Pipidae', 'Xenopodinae', 'Xenopus', 'Xenopus']	XP_018104018.1	5263	[0.342579, 0.281712, 0.318242, 0.264545, 0.295083, 0.30533, 0.275179, 0.298791, 0.328603, 0.295083, 0.328603, 0.352862, 0.36309, 0.281712, 0.281712, 0.288399, 0.308712, 0.390993, 0.490133, 0.486429, 0.517562, 0.525368, 0.541878, 0.541878, 0.613573, 0.626927, 0.661982, 0.720929, 0.724957, 0.716283, 0.788093, 0.775545, 0.707965, 0.59508, 0.608892, 0.562014, 0.553315, 0.51388, 0.458154, 0.444081, 0.…	XP_018092226.1	2743	[0.461924, 0.486429, 0.517562, 0.538167, 0.562014, 0.604312, 0.622677, 0.538167, 0.494003, 0.517562, 0.529623, 0.570702, 0.585406, 0.570702, 0.58069, 0.608892, 0.608892, 0.712013, 0.699094, 0.685117, 0.648219, 0.653063, 0.657645, 0.661982, 0.570702, 0.562014, 0.549308, 0.557691, 0.653063, 0.724957, 0.642678, 0.632174, 0.608892, 0.604312, 0.608892, 0.622677, 0.613573, 0.541878, 0.5017, 0.5017, 0.5…	53
125	Xenopus_tropicalis	['Eukaryota', 'Metazoa', 'Chordata', 'Craniata', 'Vertebrata', 'Euteleostomi', 'Amphibia', 'Batrachia', 'Anura', 'Pipoidea', 'Pipidae', 'Xenopodinae', 'Xenopus', 'Silurana']	XP_012813456.2	5561	[0.26085, 0.275179, 0.328603, 0.271506, 0.288399, 0.31487, 0.342579, 0.349426, 0.356642, 0.366687, 0.324872, 0.332115, 0.321458, 0.398279, 0.339168, 0.295083, 0.31487, 0.31487, 0.318242, 0.377384, 0.436924, 0.42561, 0.433034, 0.418646, 0.483068, 0.422041, 0.374039, 0.370445, 0.401658, 0.349426, 0.311707, 0.374039, 0.374039, 0.384043, 0.380708, 0.458154, 0.525368, 0.575842, 0.59508, 0.59508, 0.595…	NP_001123800.2	2720	[0.549308, 0.58069, 0.608892, 0.626927, 0.657645, 0.694846, 0.707965, 0.618285, 0.562014, 0.585406, 0.59508, 0.632174, 0.653063, 0.63748, 0.642678, 0.671169, 0.661982, 0.754692, 0.707965, 0.690604, 0.657645, 0.661982, 0.666105, 0.671169, 0.585406, 0.570702, 0.557691, 0.562014, 0.657645, 0.724957, 0.648219, 0.63748, 0.608892, 0.608892, 0.613573, 0.622677, 0.618285, 0.553315, 0.480142, 0.480142, 0.…	54
21	Latimeria_chalumnae	['Eukaryota', 'Metazoa', 'Chordata', 'Craniata', 'Vertebrata', 'Euteleostomi', 'Coelacanthiformes', 'Coelacanthidae', 'Latimeria']	XP_014347202.1	965	[0.422041, 0.332115, 0.284882, 0.239899, 0.291804, 0.311707, 0.268042, 0.298791, 0.328603, 0.291804, 0.318242, 0.339168, 0.356642, 0.356642, 0.291804, 0.380708, 0.370445, 0.318242, 0.374039, 0.394753, 0.398279, 0.394753, 0.472492, 0.529623, 0.618285, 0.604312, 0.613573, 0.694846, 0.685117, 0.720929, 0.791621, 0.733139, 0.720929, 0.720929, 0.720929, 0.775545, 0.779859, 0.775545, 0.834292, 0.791621…	XP_006000933.1	1873	[0.549308, 0.58069, 0.613573, 0.63748, 0.661982, 0.699094, 0.712013, 0.626927, 0.56648, 0.585406, 0.59508, 0.632174, 0.63748, 0.626927, 0.632174, 0.657645, 0.648219, 0.745909, 0.694846, 0.675549, 0.648219, 0.648219, 0.657645, 0.661982, 0.575842, 0.557691, 0.545602, 0.549308, 0.63748, 0.716283, 0.632174, 0.626927, 0.59917, 0.59917, 0.59917, 0.59917, 0.59014, 0.529623, 0.454136, 0.454136, 0.454136,…	55
119	Poecilia_reticulata	['Eukaryota', 'Metazoa', 'Chordata', 'Craniata', 'Vertebrata', 'Euteleostomi', 'Actinopterygii', 'Neopterygii', 'Teleostei', 'Neoteleostei', 'Acanthomorphata', 'Ovalentaria', 'Atherinomorphae', 'Cyprinodontiformes', 'Poeciliidae', 'Poeciliinae', 'Poecilia']	XP_008428405.1	951	[0.779859, 0.685117, 0.642678, 0.604312, 0.648219, 0.653063, 0.618285, 0.642678, 0.661982, 0.632174, 0.642678, 0.626927, 0.653063, 0.648219, 0.626927, 0.675549, 0.671169, 0.657645, 0.699094, 0.750527, 0.733139, 0.720929, 0.788093, 0.812494, 0.84206, 0.759478, 0.759478, 0.798249, 0.791621, 0.76285, 0.798249, 0.798249, 0.801317, 0.788093, 0.788093, 0.795062, 0.795062, 0.83125, 0.862302, 0.865454, 0…	XP_008401140.1	1298	[0.622677, 0.657645, 0.690604, 0.712013, 0.741537, 0.767246, 0.784345, 0.703578, 0.653063, 0.680603, 0.680603, 0.712013, 0.720929, 0.716283, 0.716283, 0.724957, 0.716283, 0.716283, 0.699094, 0.680603, 0.680603, 0.685117, 0.699094, 0.699094, 0.690604, 0.685117, 0.671169, 0.675549, 0.745909, 0.808535, 0.808535, 0.808535, 0.812494, 0.859585, 0.865454, 0.856457, 0.852992, 0.865454, 0.901269, 0.912647…	56
120	Poecilia_mexicana	['Eukaryota', 'Metazoa', 'Chordata', 'Craniata', 'Vertebrata', 'Euteleostomi', 'Actinopterygii', 'Neopterygii', 'Teleostei', 'Neoteleostei', 'Acanthomorphata', 'Ovalentaria', 'Atherinomorphae', 'Cyprinodontiformes', 'Poeciliidae', 'Poeciliinae', 'Poecilia']	XP_014830185.1	951	[0.771762, 0.666105, 0.622677, 0.585406, 0.632174, 0.642678, 0.608892, 0.632174, 0.648219, 0.618285, 0.626927, 0.613573, 0.63748, 0.632174, 0.608892, 0.661982, 0.661982, 0.642678, 0.690604, 0.745909, 0.724957, 0.712013, 0.779859, 0.812494, 0.84206, 0.837511, 0.834292, 0.871313, 0.865454, 0.84206, 0.874069, 0.874069, 0.876521, 0.865454, 0.865454, 0.871313, 0.871313, 0.89662, 0.91684, 0.919029, 0.9…	XP_014852368.1	1295	[0.622677, 0.657645, 0.690604, 0.712013, 0.741537, 0.767246, 0.784345, 0.703578, 0.653063, 0.680603, 0.680603, 0.712013, 0.720929, 0.716283, 0.716283, 0.724957, 0.716283, 0.716283, 0.699094, 0.680603, 0.680603, 0.685117, 0.699094, 0.699094, 0.690604, 0.685117, 0.671169, 0.675549, 0.745909, 0.808535, 0.808535, 0.808535, 0.812494, 0.859585, 0.865454, 0.856457, 0.852992, 0.865454, 0.901269, 0.912647…	57
121	Stegastes_partitus	['Eukaryota', 'Metazoa', 'Chordata', 'Craniata', 'Vertebrata', 'Euteleostomi', 'Actinopterygii', 'Neopterygii', 'Teleostei', 'Neoteleostei', 'Acanthomorphata', 'Ovalentaria', 'Pomacentridae', 'Stegastes']	XP_008278015.1	973	[0.666105, 0.545602, 0.509769, 0.472492, 0.51388, 0.529623, 0.497853, 0.521092, 0.541878, 0.51388, 0.525368, 0.521092, 0.545602, 0.56648, 0.549308, 0.59917, 0.59917, 0.56648, 0.613573, 0.694846, 0.666105, 0.661982, 0.707965, 0.745909, 0.788093, 0.779859, 0.775545, 0.823549, 0.812494, 0.812494, 0.849326, 0.846163, 0.849326, 0.834292, 0.81615, 0.81615, 0.812494, 0.812494, 0.846163, 0.84206, 0.84206…	XP_008289149.1	1283	[0.59917, 0.63748, 0.671169, 0.694846, 0.720929, 0.750527, 0.767246, 0.690604, 0.63748, 0.666105, 0.671169, 0.699094, 0.716283, 0.707965, 0.707965, 0.720929, 0.712013, 0.720929, 0.703578, 0.685117, 0.685117, 0.690604, 0.699094, 0.703578, 0.694846, 0.685117, 0.675549, 0.680603, 0.750527, 0.808535, 0.805026, 0.808535, 0.808535, 0.859585, 0.862302, 0.856457, 0.852992, 0.862302, 0.899122, 0.910643, 0…	58
122	Maylandia_zebra	['Eukaryota', 'Metazoa', 'Chordata', 'Craniata', 'Vertebrata', 'Euteleostomi', 'Actinopterygii', 'Neopterygii', 'Teleostei', 'Neoteleostei', 'Acanthomorphata', 'Ovalentaria', 'Cichlomorphae', 'Cichliformes', 'Cichlidae', 'African cichlids', 'Pseudocrenilabrinae', 'Haplochromini', 'Maylandia', 'Maylandia zebra complex']	XP_004564151.1	936	[0.648219, 0.538167, 0.505461, 0.472492, 0.517562, 0.538167, 0.509769, 0.541878, 0.545602, 0.517562, 0.521092, 0.5017, 0.525368, 0.545602, 0.517562, 0.545602, 0.562014, 0.538167, 0.562014, 0.632174, 0.618285, 0.642678, 0.680603, 0.724957, 0.750527, 0.63748, 0.642678, 0.703578, 0.707965, 0.703578, 0.750527, 0.759478, 0.759478, 0.750527, 0.733139, 0.750527, 0.754692, 0.754692, 0.767246, 0.808535, 0…	XP_023008240.2	1337	[0.618285, 0.653063, 0.685117, 0.707965, 0.73685, 0.76285, 0.779859, 0.703578, 0.653063, 0.680603, 0.680603, 0.707965, 0.720929, 0.712013, 0.716283, 0.724957, 0.712013, 0.720929, 0.699094, 0.675549, 0.680603, 0.685117, 0.694846, 0.694846, 0.680603, 0.675549, 0.666105, 0.666105, 0.73685, 0.798249, 0.798249, 0.798249, 0.801317, 0.849326, 0.852992, 0.84206, 0.837511, 0.852992, 0.891961, 0.903857, 0.…	59
118	Oncorhynchus_mykiss	['Eukaryota', 'Metazoa', 'Chordata', 'Craniata', 'Vertebrata', 'Euteleostomi', 'Actinopterygii', 'Neopterygii', 'Teleostei', 'Protacanthopterygii', 'Salmoniformes', 'Salmonidae', 'Salmoninae', 'Oncorhynchus']	XP_021426661.1	1172	[0.608892, 0.509769, 0.483068, 0.454136, 0.497853, 0.509769, 0.476583, 0.486429, 0.509769, 0.480142, 0.497853, 0.494003, 0.497853, 0.509769, 0.517562, 0.562014, 0.517562, 0.461924, 0.468512, 0.525368, 0.51388, 0.505461, 0.575842, 0.657645, 0.745909, 0.745909, 0.759478, 0.801317, 0.798249, 0.795062, 0.83125, 0.834292, 0.834292, 0.83125, 0.83125, 0.775545, 0.798249, 0.846163, 0.871313, 0.908098, 0.…	XP_021481711.1	1386	[0.408655, 0.342579, 0.380708, 0.328603, 0.359901, 0.36309, 0.374039, 0.321458, 0.359901, 0.384043, 0.339168, 0.356642, 0.298791, 0.359901, 0.36309, 0.384043, 0.377384, 0.42561, 0.505461, 0.562014, 0.58069, 0.59014, 0.671169, 0.58069, 0.59508, 0.604312, 0.622677, 0.661982, 0.675549, 0.666105, 0.666105, 0.690604, 0.680603, 0.728858, 0.712013, 0.699094, 0.703578, 0.703578, 0.716283, 0.720929, 0.712…	60
117	Salmo_salar	['Eukaryota', 'Metazoa', 'Chordata', 'Craniata', 'Vertebrata', 'Euteleostomi', 'Actinopterygii', 'Neopterygii', 'Teleostei', 'Protacanthopterygii', 'Salmoniformes', 'Salmonidae', 'Salmoninae', 'Salmo']	XP_014006225.1	1168	[0.613573, 0.517562, 0.490133, 0.465241, 0.505461, 0.517562, 0.483068, 0.497853, 0.517562, 0.486429, 0.505461, 0.5017, 0.505461, 0.517562, 0.525368, 0.570702, 0.525368, 0.468512, 0.476583, 0.529623, 0.521092, 0.51388, 0.58069, 0.661982, 0.750527, 0.750527, 0.76285, 0.801317, 0.801317, 0.798249, 0.834292, 0.834292, 0.837511, 0.834292, 0.834292, 0.779859, 0.798249, 0.849326, 0.871313, 0.910643, 0.9…	XP_014047659.1	1323	[0.632174, 0.671169, 0.699094, 0.724957, 0.750527, 0.779859, 0.795062, 0.720929, 0.671169, 0.699094, 0.699094, 0.724957, 0.73685, 0.733139, 0.733139, 0.750527, 0.73685, 0.784345, 0.76285, 0.745909, 0.750527, 0.754692, 0.76285, 0.76285, 0.754692, 0.745909, 0.73685, 0.741537, 0.801317, 0.859585, 0.856457, 0.859585, 0.859585, 0.894241, 0.89662, 0.891961, 0.88723, 0.89662, 0.905695, 0.91684, 0.885302…	61
116	Esox_lucius	['Eukaryota', 'Metazoa', 'Chordata', 'Craniata', 'Vertebrata', 'Euteleostomi', 'Actinopterygii', 'Neopterygii', 'Teleostei', 'Protacanthopterygii', 'Esociformes', 'Esocidae', 'Esox']	XP_010884481.1	1163	[0.680603, 0.570702, 0.545602, 0.521092, 0.562014, 0.56648, 0.534167, 0.545602, 0.56648, 0.538167, 0.553315, 0.545602, 0.549308, 0.557691, 0.56648, 0.613573, 0.562014, 0.545602, 0.632174, 0.699094, 0.690604, 0.675549, 0.750527, 0.791621, 0.856457, 0.859585, 0.868118, 0.889439, 0.889439, 0.88723, 0.908098, 0.891961, 0.891961, 0.894241, 0.868118, 0.84206, 0.846163, 0.868118, 0.879233, 0.846163, 0.8…	XP_012991177.2	1360	[0.632174, 0.666105, 0.699094, 0.724957, 0.750527, 0.779859, 0.791621, 0.712013, 0.661982, 0.690604, 0.690604, 0.716283, 0.724957, 0.720929, 0.720929, 0.733139, 0.720929, 0.76285, 0.745909, 0.728858, 0.728858, 0.733139, 0.745909, 0.745909, 0.733139, 0.724957, 0.716283, 0.720929, 0.788093, 0.849326, 0.846163, 0.849326, 0.852992, 0.889439, 0.894241, 0.88723, 0.882776, 0.891961, 0.901269, 0.912647, …	62
114	Ictalurus_punctatus	['Eukaryota', 'Metazoa', 'Chordata', 'Craniata', 'Vertebrata', 'Euteleostomi', 'Actinopterygii', 'Neopterygii', 'Teleostei', 'Ostariophysi', 'Siluriformes', 'Ictaluridae', 'Ictalurus']	XP_017313390.1	1132	[0.575842, 0.465241, 0.436924, 0.468512, 0.490133, 0.5017, 0.468512, 0.483068, 0.505461, 0.476583, 0.494003, 0.497853, 0.509769, 0.509769, 0.505461, 0.557691, 0.549308, 0.534167, 0.626927, 0.712013, 0.690604, 0.707965, 0.750527, 0.784345, 0.779859, 0.795062, 0.81615, 0.859585, 0.859585, 0.856457, 0.910643, 0.908098, 0.903857, 0.876521, 0.879233, 0.862302, 0.868118, 0.834292, 0.849326, 0.83125, 0.…	XP_017350656.1	1240	[0.604312, 0.642678, 0.671169, 0.694846, 0.720929, 0.750527, 0.76285, 0.680603, 0.632174, 0.661982, 0.671169, 0.703578, 0.716283, 0.707965, 0.707965, 0.724957, 0.716283, 0.76285, 0.750527, 0.73685, 0.703578, 0.703578, 0.716283, 0.720929, 0.741537, 0.73685, 0.724957, 0.76285, 0.827927, 0.876521, 0.876521, 0.874069, 0.874069, 0.910643, 0.915074, 0.910643, 0.905695, 0.912647, 0.921076, 0.93079, 0.89…	63
115	Pygocentrus_nattereri	['Eukaryota', 'Metazoa', 'Chordata', 'Craniata', 'Vertebrata', 'Euteleostomi', 'Actinopterygii', 'Neopterygii', 'Teleostei', 'Ostariophysi', 'Characiformes', 'Characoidei', 'Pygocentrus']	XP_017557403.1	1157	[0.59014, 0.486429, 0.465241, 0.505461, 0.545602, 0.553315, 0.517562, 0.529623, 0.545602, 0.51388, 0.529623, 0.521092, 0.525368, 0.529623, 0.529623, 0.575842, 0.575842, 0.557691, 0.517562, 0.58069, 0.575842, 0.59014, 0.626927, 0.657645, 0.648219, 0.648219, 0.653063, 0.716283, 0.712013, 0.712013, 0.720929, 0.724957, 0.716283, 0.73685, 0.741537, 0.720929, 0.728858, 0.690604, 0.703578, 0.788093, 0.7…	XP_017552905.1	1244	[0.604312, 0.642678, 0.671169, 0.699094, 0.724957, 0.754692, 0.771762, 0.694846, 0.642678, 0.666105, 0.671169, 0.699094, 0.707965, 0.699094, 0.703578, 0.703578, 0.694846, 0.76285, 0.741537, 0.728858, 0.690604, 0.694846, 0.703578, 0.707965, 0.694846, 0.690604, 0.680603, 0.608892, 0.680603, 0.750527, 0.745909, 0.750527, 0.750527, 0.805026, 0.808535, 0.801317, 0.805026, 0.819762, 0.819762, 0.837511,…	64
113	Danio_rerio	['Eukaryota', 'Metazoa', 'Chordata', 'Craniata', 'Vertebrata', 'Euteleostomi', 'Actinopterygii', 'Neopterygii', 'Teleostei', 'Ostariophysi', 'Cypriniformes', 'Cyprinidae', 'Danio']	XP_694356.4	1079	[0.728858, 0.632174, 0.604312, 0.653063, 0.694846, 0.690604, 0.657645, 0.661982, 0.671169, 0.642678, 0.648219, 0.626927, 0.618285, 0.613573, 0.618285, 0.653063, 0.671169, 0.653063, 0.657645, 0.712013, 0.699094, 0.690604, 0.784345, 0.823549, 0.846163, 0.823549, 0.865454, 0.868118, 0.868118, 0.862302, 0.879233, 0.879233, 0.879233, 0.882776, 0.885302, 0.849326, 0.868118, 0.849326, 0.84206, 0.859585,…	NP_001025246.2	1282	[0.608892, 0.642678, 0.675549, 0.699094, 0.724957, 0.754692, 0.771762, 0.699094, 0.642678, 0.671169, 0.671169, 0.699094, 0.707965, 0.699094, 0.703578, 0.703578, 0.694846, 0.703578, 0.680603, 0.661982, 0.632174, 0.63748, 0.648219, 0.648219, 0.63748, 0.632174, 0.618285, 0.622677, 0.694846, 0.76285, 0.759478, 0.76285, 0.76285, 0.812494, 0.81615, 0.808535, 0.812494, 0.827927, 0.874069, 0.88723, 0.846…	65
198	Ciona_intestinalis	['Eukaryota', 'Metazoa', 'Chordata', 'Tunicata', 'Ascidiacea', 'Enterogona', 'Phlebobranchia', 'Cionidae', 'Ciona']	XP_018670998.1	347	[0.465241, 0.505461, 0.534167, 0.465241, 0.401658, 0.422041, 0.461924, 0.401658, 0.401658, 0.433034, 0.454136, 0.465241, 0.468512, 0.472492, 0.41194, 0.41194, 0.41194, 0.41194, 0.483068, 0.483068, 0.458154, 0.521092, 0.440853, 0.447574, 0.521092, 0.632174, 0.541878, 0.534167, 0.549308, 0.56648, 0.562014, 0.538167, 0.575842, 0.570702, 0.483068, 0.557691, 0.472492, 0.553315, 0.465241, 0.450668, 0.4…	XP_026690749.1	949	[0.328603, 0.359901, 0.387226, 0.422041, 0.444081, 0.472492, 0.505461, 0.525368, 0.461924, 0.4292, 0.454136, 0.476583, 0.483068, 0.490133, 0.480142, 0.486429, 0.486429, 0.483068, 0.549308, 0.483068, 0.472492, 0.529623, 0.529623, 0.538167, 0.541878, 0.454136, 0.440853, 0.436924, 0.440853, 0.517562, 0.575842, 0.468512, 0.465241, 0.465241, 0.465241, 0.461924, 0.461924, 0.525368, 0.505461, 0.517562, …	66
111	Branchiostoma_floridae	['Eukaryota', 'Metazoa', 'Chordata', 'Cephalochordata', 'Branchiostomidae', 'Branchiostoma', '']	XP_002612618.1	331	[0.505461, 0.541878, 0.622677, 0.666105, 0.707965, 0.73685, 0.648219, 0.63748, 0.632174, 0.632174, 0.642678, 0.671169, 0.76285, 0.716283, 0.745909, 0.661982, 0.759478, 0.73685, 0.741537, 0.712013, 0.707965, 0.613573, 0.525368, 0.497853, 0.394753, 0.318242, 0.30533, 0.380708, 0.387226, 0.41194, 0.414856, 0.394753, 0.394753, 0.398279, 0.414856, 0.422041, 0.486429, 0.40511, 0.335645, 0.408655, 0.398…	XP_002606480.1	819	[0.486429, 0.51388, 0.545602, 0.56648, 0.59917, 0.632174, 0.648219, 0.553315, 0.51388, 0.538167, 0.549308, 0.59014, 0.56648, 0.538167, 0.553315, 0.557691, 0.553315, 0.626927, 0.608892, 0.59508, 0.56648, 0.562014, 0.509769, 0.51388, 0.433034, 0.418646, 0.414856, 0.422041, 0.5017, 0.553315, 0.517562, 0.51388, 0.494003, 0.534167, 0.553315, 0.517562, 0.562014, 0.538167, 0.538167, 0.534167, 0.534167, …	67
194	Trachymyrmex_septentrionalis	['Eukaryota', 'Metazoa', 'Ecdysozoa', 'Arthropoda', 'Hexapoda', 'Insecta', 'Pterygota', 'Neoptera', 'Holometabola', 'Hymenoptera', 'Apocrita', 'Aculeata', 'Vespoidea', 'Formicidae', 'Myrmicinae', 'Trachymyrmex']	XP_018354831.1	829	[0.196879, 0.232838, 0.25406, 0.229226, 0.271506, 0.247041, 0.278302, 0.30533, 0.288399, 0.308712, 0.275179, 0.284882, 0.30533, 0.30533, 0.387226, 0.472492, 0.422041, 0.521092, 0.538167, 0.521092, 0.58069, 0.661982, 0.690604, 0.707965, 0.694846, 0.626927, 0.675549, 0.680603, 0.613573, 0.562014, 0.56648, 0.632174, 0.529623, 0.505461, 0.497853, 0.497853, 0.490133, 0.541878, 0.505461, 0.465241, 0.45…	XP_018339594.1	1083	[0.483068, 0.509769, 0.538167, 0.553315, 0.58069, 0.622677, 0.63748, 0.675549, 0.608892, 0.626927, 0.63748, 0.680603, 0.653063, 0.613573, 0.538167, 0.557691, 0.557691, 0.626927, 0.63748, 0.626927, 0.59508, 0.59014, 0.529623, 0.529623, 0.461924, 0.454136, 0.422041, 0.42561, 0.418646, 0.472492, 0.458154, 0.440853, 0.436924, 0.529623, 0.476583, 0.557691, 0.613573, 0.622677, 0.675549, 0.675549, 0.675…	68
197	Trachymyrmex_zeteki	['Eukaryota', 'Metazoa', 'Ecdysozoa', 'Arthropoda', 'Hexapoda', 'Insecta', 'Pterygota', 'Neoptera', 'Holometabola', 'Hymenoptera', 'Apocrita', 'Aculeata', 'Vespoidea', 'Formicidae', 'Myrmicinae', 'Trachymyrmex']	XP_018303500.1	810	[0.216401, 0.25406, 0.275179, 0.25031, 0.291804, 0.268042, 0.295083, 0.321458, 0.30533, 0.324872, 0.295083, 0.301917, 0.321458, 0.321458, 0.40511, 0.486429, 0.433034, 0.534167, 0.545602, 0.529623, 0.59014, 0.666105, 0.699094, 0.712013, 0.699094, 0.632174, 0.680603, 0.685117, 0.618285, 0.56648, 0.570702, 0.63748, 0.538167, 0.51388, 0.505461, 0.505461, 0.497853, 0.549308, 0.51388, 0.476583, 0.46524…	XP_018309915.1	1086	[0.483068, 0.505461, 0.534167, 0.553315, 0.575842, 0.618285, 0.632174, 0.671169, 0.604312, 0.622677, 0.632174, 0.675549, 0.648219, 0.608892, 0.534167, 0.549308, 0.549308, 0.622677, 0.626927, 0.622677, 0.59014, 0.585406, 0.521092, 0.525368, 0.458154, 0.447574, 0.414856, 0.422041, 0.414856, 0.468512, 0.454136, 0.461924, 0.458154, 0.553315, 0.497853, 0.585406, 0.642678, 0.648219, 0.703578, 0.699094,…	69
104	Atta_cephalotes	['Eukaryota', 'Metazoa', 'Ecdysozoa', 'Arthropoda', 'Hexapoda', 'Insecta', 'Pterygota', 'Neoptera', 'Holometabola', 'Hymenoptera', 'Apocrita', 'Aculeata', 'Vespoidea', 'Formicidae', 'Myrmicinae', 'Atta']	XP_012061691.1	536	[0.147574, 0.185198, 0.203355, 0.179055, 0.216401, 0.194234, 0.222385, 0.257454, 0.232838, 0.26085, 0.222385, 0.232838, 0.25406, 0.25031, 0.339168, 0.42561, 0.370445, 0.468512, 0.483068, 0.468512, 0.534167, 0.613573, 0.642678, 0.666105, 0.653063, 0.575842, 0.632174, 0.632174, 0.562014, 0.521092, 0.525368, 0.59014, 0.490133, 0.472492, 0.465241, 0.465241, 0.458154, 0.51388, 0.480142, 0.436924, 0.42…	XP_012056153.1	1081	[0.483068, 0.509769, 0.538167, 0.553315, 0.58069, 0.622677, 0.63748, 0.675549, 0.608892, 0.626927, 0.63748, 0.680603, 0.653063, 0.613573, 0.538167, 0.557691, 0.557691, 0.626927, 0.63748, 0.626927, 0.59508, 0.59014, 0.529623, 0.529623, 0.461924, 0.454136, 0.422041, 0.42561, 0.418646, 0.472492, 0.458154, 0.440853, 0.436924, 0.529623, 0.476583, 0.557691, 0.613573, 0.622677, 0.675549, 0.675549, 0.675…	70
190	Cyphomyrmex_costatus	['Eukaryota', 'Metazoa', 'Ecdysozoa', 'Arthropoda', 'Hexapoda', 'Insecta', 'Pterygota', 'Neoptera', 'Holometabola', 'Hymenoptera', 'Apocrita', 'Aculeata', 'Vespoidea', 'Formicidae', 'Myrmicinae', 'Cyphomyrmex']	XP_018401206.1	809	[0.164327, 0.200174, 0.219301, 0.200174, 0.239899, 0.219301, 0.25031, 0.281712, 0.264545, 0.288399, 0.25406, 0.268042, 0.291804, 0.288399, 0.374039, 0.461924, 0.40511, 0.5017, 0.521092, 0.505461, 0.56648, 0.642678, 0.675549, 0.716283, 0.699094, 0.632174, 0.675549, 0.680603, 0.613573, 0.562014, 0.56648, 0.632174, 0.529623, 0.505461, 0.494003, 0.494003, 0.490133, 0.541878, 0.505461, 0.447574, 0.436…	XP_018403312.1	1099	[0.483068, 0.505461, 0.534167, 0.553315, 0.58069, 0.622677, 0.63748, 0.671169, 0.608892, 0.626927, 0.63748, 0.680603, 0.653063, 0.613573, 0.534167, 0.553315, 0.553315, 0.622677, 0.608892, 0.608892, 0.575842, 0.570702, 0.51388, 0.51388, 0.447574, 0.436924, 0.40511, 0.41194, 0.401658, 0.454136, 0.444081, 0.387226, 0.384043, 0.480142, 0.4292, 0.505461, 0.553315, 0.562014, 0.613573, 0.63748, 0.622677…	71
187	Camponotus_floridanus	['Eukaryota', 'Metazoa', 'Ecdysozoa', 'Arthropoda', 'Hexapoda', 'Insecta', 'Pterygota', 'Neoptera', 'Holometabola', 'Hymenoptera', 'Apocrita', 'Aculeata', 'Formicoidea', 'Formicidae', 'Formicinae', 'Camponotus']	XP_011265572.1	834	[0.219301, 0.25406, 0.284882, 0.26085, 0.301917, 0.281712, 0.301917, 0.328603, 0.311707, 0.335645, 0.30533, 0.31487, 0.31487, 0.311707, 0.390993, 0.476583, 0.4292, 0.521092, 0.534167, 0.517562, 0.575842, 0.653063, 0.680603, 0.685117, 0.666105, 0.59917, 0.648219, 0.653063, 0.585406, 0.534167, 0.534167, 0.59508, 0.494003, 0.490133, 0.483068, 0.483068, 0.476583, 0.521092, 0.486429, 0.450668, 0.43692…	XP_025265231.1	1077	[0.480142, 0.505461, 0.534167, 0.553315, 0.575842, 0.618285, 0.632174, 0.666105, 0.59917, 0.626927, 0.63748, 0.680603, 0.653063, 0.613573, 0.534167, 0.553315, 0.553315, 0.626927, 0.632174, 0.626927, 0.59014, 0.585406, 0.525368, 0.525368, 0.454136, 0.450668, 0.440853, 0.447574, 0.436924, 0.468512, 0.458154, 0.387226, 0.384043, 0.476583, 0.42561, 0.505461, 0.553315, 0.562014, 0.613573, 0.613573, 0.…	72
103	Apis_mellifera	['Eukaryota', 'Metazoa', 'Ecdysozoa', 'Arthropoda', 'Hexapoda', 'Insecta', 'Pterygota', 'Neoptera', 'Holometabola', 'Hymenoptera', 'Apocrita', 'Aculeata', 'Apoidea', 'Apidae', 'Apis']	XP_026298659.1	864	[0.194234, 0.236433, 0.271506, 0.239899, 0.278302, 0.25031, 0.278302, 0.318242, 0.278302, 0.301917, 0.271506, 0.275179, 0.301917, 0.295083, 0.380708, 0.461924, 0.41194, 0.505461, 0.517562, 0.5017, 0.56648, 0.648219, 0.671169, 0.671169, 0.666105, 0.604312, 0.661982, 0.661982, 0.58069, 0.562014, 0.562014, 0.632174, 0.534167, 0.497853, 0.490133, 0.454136, 0.450668, 0.497853, 0.418646, 0.370445, 0.37…	XP_001121745.3	1054	[0.486429, 0.51388, 0.541878, 0.557691, 0.585406, 0.622677, 0.63748, 0.671169, 0.608892, 0.632174, 0.642678, 0.685117, 0.657645, 0.618285, 0.541878, 0.545602, 0.545602, 0.613573, 0.608892, 0.59917, 0.56648, 0.557691, 0.5017, 0.5017, 0.4292, 0.42561, 0.414856, 0.418646, 0.41194, 0.465241, 0.450668, 0.384043, 0.377384, 0.468512, 0.418646, 0.494003, 0.553315, 0.562014, 0.613573, 0.626927, 0.622677, …	73
196	Eufriesea_mexicana	['Eukaryota', 'Metazoa', 'Ecdysozoa', 'Arthropoda', 'Hexapoda', 'Insecta', 'Pterygota', 'Neoptera', 'Holometabola', 'Hymenoptera', 'Apocrita', 'Aculeata', 'Apoidea', 'Apidae', 'Eufriesea']	OAD59105.1	526	[0.724957, 0.661982, 0.707965, 0.745909, 0.767246, 0.733139, 0.741537, 0.745909, 0.759478, 0.775545, 0.759478, 0.750527, 0.784345, 0.795062, 0.819762, 0.874069, 0.874069, 0.834292, 0.846163, 0.849326, 0.889439, 0.865454, 0.894241, 0.88723, 0.879233, 0.874069, 0.879233, 0.882776, 0.885302, 0.882776, 0.876521, 0.891961, 0.88723, 0.856457, 0.834292, 0.834292, 0.812494, 0.805026, 0.874069, 0.859585, …	XP_017766902.1	1057	[0.497853, 0.525368, 0.549308, 0.570702, 0.59508, 0.632174, 0.648219, 0.680603, 0.618285, 0.642678, 0.653063, 0.690604, 0.666105, 0.626927, 0.549308, 0.570702, 0.570702, 0.63748, 0.632174, 0.626927, 0.59014, 0.58069, 0.521092, 0.521092, 0.450668, 0.444081, 0.433034, 0.436924, 0.4292, 0.480142, 0.465241, 0.401658, 0.390993, 0.483068, 0.433034, 0.509769, 0.553315, 0.562014, 0.613573, 0.626927, 0.62…	74
195	Habropoda_laboriosa	['Eukaryota', 'Metazoa', 'Ecdysozoa', 'Arthropoda', 'Hexapoda', 'Insecta', 'Pterygota', 'Neoptera', 'Holometabola', 'Hymenoptera', 'Apocrita', 'Aculeata', 'Apoidea', 'Apidae', 'Habropoda']	KOC68083.1	836	[0.264545, 0.301917, 0.332115, 0.301917, 0.335645, 0.311707, 0.335645, 0.374039, 0.335645, 0.359901, 0.328603, 0.332115, 0.356642, 0.352862, 0.42561, 0.505461, 0.458154, 0.549308, 0.557691, 0.541878, 0.604312, 0.675549, 0.703578, 0.703578, 0.699094, 0.642678, 0.694846, 0.690604, 0.618285, 0.59917, 0.59917, 0.666105, 0.56648, 0.529623, 0.525368, 0.486429, 0.483068, 0.529623, 0.444081, 0.440853, 0.…	XP_017789008.1	1056	[0.497853, 0.525368, 0.549308, 0.570702, 0.59508, 0.63748, 0.653063, 0.685117, 0.622677, 0.648219, 0.657645, 0.694846, 0.671169, 0.632174, 0.553315, 0.575842, 0.575842, 0.642678, 0.63748, 0.626927, 0.59508, 0.585406, 0.525368, 0.525368, 0.450668, 0.444081, 0.436924, 0.440853, 0.433034, 0.483068, 0.468512, 0.40511, 0.394753, 0.486429, 0.440853, 0.51388, 0.562014, 0.570702, 0.622677, 0.63748, 0.632…	75
101	Dufourea_novaeangliae	['Eukaryota', 'Metazoa', 'Ecdysozoa', 'Arthropoda', 'Hexapoda', 'Insecta', 'Pterygota', 'Neoptera', 'Holometabola', 'Hymenoptera', 'Apocrita', 'Aculeata', 'Apoidea', 'Halictidae', 'Rophitinae', 'Dufourea']	XP_015432851.1	876	[0.264545, 0.298791, 0.324872, 0.298791, 0.335645, 0.311707, 0.335645, 0.377384, 0.339168, 0.36309, 0.332115, 0.335645, 0.359901, 0.356642, 0.433034, 0.517562, 0.472492, 0.56648, 0.575842, 0.557691, 0.618285, 0.694846, 0.720929, 0.724957, 0.720929, 0.666105, 0.707965, 0.707965, 0.642678, 0.618285, 0.618285, 0.680603, 0.585406, 0.541878, 0.541878, 0.5017, 0.494003, 0.538167, 0.472492, 0.468512, 0.…	XP_015435932.1	1047	[0.486429, 0.517562, 0.541878, 0.562014, 0.59014, 0.632174, 0.648219, 0.680603, 0.613573, 0.63748, 0.653063, 0.690604, 0.671169, 0.632174, 0.553315, 0.570702, 0.570702, 0.642678, 0.63748, 0.626927, 0.59508, 0.59014, 0.525368, 0.529623, 0.450668, 0.444081, 0.433034, 0.440853, 0.4292, 0.483068, 0.472492, 0.40511, 0.398279, 0.490133, 0.440853, 0.517562, 0.56648, 0.575842, 0.622677, 0.63748, 0.632174…	76
108	Musca_domestica	['Eukaryota', 'Metazoa', 'Ecdysozoa', 'Arthropoda', 'Hexapoda', 'Insecta', 'Pterygota', 'Neoptera', 'Holometabola', 'Diptera', 'Brachycera', 'Muscomorpha', 'Muscoidea', 'Muscidae', 'Musca']	XP_005191505.1	919	[0.968436, 0.950334, 0.957673, 0.953422, 0.950334, 0.948786, 0.938133, 0.941505, 0.908098, 0.876521, 0.871313, 0.859585, 0.812494, 0.733139, 0.690604, 0.618285, 0.661982, 0.59014, 0.534167, 0.538167, 0.521092, 0.525368, 0.5017, 0.494003, 0.476583, 0.458154, 0.408655, 0.374039, 0.359901, 0.36309, 0.387226, 0.40511, 0.418646, 0.458154, 0.476583, 0.454136, 0.483068, 0.505461, 0.525368, 0.604312, 0.6…	XP_011291999.1	1240	[0.494003, 0.521092, 0.549308, 0.570702, 0.59917, 0.63748, 0.653063, 0.680603, 0.618285, 0.653063, 0.661982, 0.699094, 0.661982, 0.622677, 0.521092, 0.541878, 0.538167, 0.657645, 0.657645, 0.648219, 0.59917, 0.608892, 0.622677, 0.626927, 0.642678, 0.549308, 0.534167, 0.534167, 0.525368, 0.59014, 0.58069, 0.5017, 0.483068, 0.58069, 0.521092, 0.626927, 0.671169, 0.675549, 0.545602, 0.557691, 0.5620…	77
110	Drosophila_melanogaster	['Eukaryota', 'Metazoa', 'Ecdysozoa', 'Arthropoda', 'Hexapoda', 'Insecta', 'Pterygota', 'Neoptera', 'Holometabola', 'Diptera', 'Brachycera', 'Muscomorpha', 'Ephydroidea', 'Drosophilidae', 'Drosophila', 'Sophophora']	NP_001262426.1	874	[0.83125, 0.859585, 0.868118, 0.901269, 0.910643, 0.862302, 0.84206, 0.849326, 0.852992, 0.865454, 0.874069, 0.88723, 0.905695, 0.919029, 0.879233, 0.885302, 0.88723, 0.910643, 0.871313, 0.868118, 0.81615, 0.868118, 0.849326, 0.771762, 0.771762, 0.791621, 0.771762, 0.784345, 0.724957, 0.716283, 0.699094, 0.699094, 0.690604, 0.685117, 0.653063, 0.694846, 0.680603, 0.59917, 0.562014, 0.613573, 0.62…	NP_001097475.2	1655	[0.534167, 0.562014, 0.59014, 0.613573, 0.632174, 0.666105, 0.685117, 0.712013, 0.657645, 0.685117, 0.694846, 0.720929, 0.699094, 0.666105, 0.562014, 0.58069, 0.58069, 0.703578, 0.703578, 0.694846, 0.642678, 0.648219, 0.63748, 0.63748, 0.549308, 0.549308, 0.517562, 0.525368, 0.51388, 0.56648, 0.549308, 0.541878, 0.521092, 0.553315, 0.570702, 0.653063, 0.724957, 0.657645, 0.622677, 0.622677, 0.685…	78
109	Drosophila_ananassae	['Eukaryota', 'Metazoa', 'Ecdysozoa', 'Arthropoda', 'Hexapoda', 'Insecta', 'Pterygota', 'Neoptera', 'Holometabola', 'Diptera', 'Brachycera', 'Muscomorpha', 'Ephydroidea', 'Drosophilidae', 'Drosophila', 'Sophophora']	XP_001954860.2	882	[0.823549, 0.856457, 0.871313, 0.903857, 0.89662, 0.819762, 0.834292, 0.856457, 0.856457, 0.868118, 0.812494, 0.837511, 0.862302, 0.837511, 0.856457, 0.876521, 0.876521, 0.876521, 0.89662, 0.922952, 0.901269, 0.922952, 0.912647, 0.912647, 0.837511, 0.798249, 0.88723, 0.879233, 0.819762, 0.812494, 0.745909, 0.801317, 0.703578, 0.671169, 0.690604, 0.685117, 0.653063, 0.613573, 0.59917, 0.525368, 0.…	XP_014765348.1	1633	[0.549308, 0.58069, 0.608892, 0.632174, 0.653063, 0.690604, 0.703578, 0.728858, 0.671169, 0.699094, 0.707965, 0.73685, 0.712013, 0.675549, 0.56648, 0.585406, 0.585406, 0.707965, 0.690604, 0.685117, 0.632174, 0.642678, 0.632174, 0.63748, 0.538167, 0.538167, 0.5017, 0.509769, 0.497853, 0.553315, 0.538167, 0.534167, 0.51388, 0.545602, 0.56648, 0.648219, 0.720929, 0.648219, 0.613573, 0.618285, 0.6755…	79
106	Aedes_albopictus	['Eukaryota', 'Metazoa', 'Ecdysozoa', 'Arthropoda', 'Hexapoda', 'Insecta', 'Pterygota', 'Neoptera', 'Holometabola', 'Diptera', 'Nematocera', 'Culicoidea', 'Culicidae', 'Culicinae', 'Aedini', 'Aedes', 'Stegomyia']	XP_029717003.1	909	[0.934618, 0.957673, 0.947281, 0.941505, 0.936162, 0.93079, 0.924947, 0.919029, 0.903857, 0.899122, 0.89662, 0.901269, 0.879233, 0.889439, 0.885302, 0.788093, 0.84206, 0.805026, 0.795062, 0.707965, 0.703578, 0.59014, 0.529623, 0.553315, 0.58069, 0.56648, 0.562014, 0.562014, 0.562014, 0.509769, 0.517562, 0.521092, 0.521092, 0.538167, 0.5017, 0.509769, 0.622677, 0.56648, 0.585406, 0.575842, 0.63217…	XP_029709801.1	1417	[0.541878, 0.570702, 0.59917, 0.622677, 0.653063, 0.690604, 0.703578, 0.73685, 0.671169, 0.694846, 0.703578, 0.733139, 0.745909, 0.716283, 0.608892, 0.632174, 0.632174, 0.750527, 0.741537, 0.733139, 0.690604, 0.703578, 0.720929, 0.648219, 0.666105, 0.570702, 0.557691, 0.562014, 0.549308, 0.626927, 0.626927, 0.553315, 0.517562, 0.575842, 0.517562, 0.626927, 0.671169, 0.680603, 0.63748, 0.653063, 0…	80
105	Tribolium_castaneum	['Eukaryota', 'Metazoa', 'Ecdysozoa', 'Arthropoda', 'Hexapoda', 'Insecta', 'Pterygota', 'Neoptera', 'Holometabola', 'Coleoptera', 'Polyphaga', 'Cucujiformia', 'Tenebrionidae', 'Tenebrionidae incertae sedis', 'Tribolium']	XP_967550.1	626	[0.733139, 0.720929, 0.791621, 0.690604, 0.699094, 0.707965, 0.716283, 0.724957, 0.733139, 0.666105, 0.608892, 0.59917, 0.608892, 0.541878, 0.461924, 0.461924, 0.444081, 0.366687, 0.339168, 0.366687, 0.418646, 0.450668, 0.497853, 0.414856, 0.42561, 0.374039, 0.370445, 0.366687, 0.366687, 0.36309, 0.418646, 0.468512, 0.472492, 0.505461, 0.56648, 0.675549, 0.675549, 0.671169, 0.767246, 0.76285, 0.7…	XP_973129.2	710	[0.465241, 0.494003, 0.517562, 0.541878, 0.570702, 0.613573, 0.626927, 0.661982, 0.59508, 0.622677, 0.632174, 0.671169, 0.642678, 0.604312, 0.529623, 0.553315, 0.549308, 0.675549, 0.666105, 0.666105, 0.622677, 0.63748, 0.63748, 0.648219, 0.549308, 0.541878, 0.538167, 0.541878, 0.538167, 0.608892, 0.521092, 0.440853, 0.440853, 0.461924, 0.486429, 0.494003, 0.534167, 0.534167, 0.509769, 0.505461, 0…	81
99	Pediculus_humanus	['Eukaryota', 'Metazoa', 'Ecdysozoa', 'Arthropoda', 'Hexapoda', 'Insecta', 'Pterygota', 'Neoptera', 'Paraneoptera', 'Psocodea', 'Phthiraptera', 'Anoplura', 'Pediculidae', 'Pediculus']	XP_002427726.1	865	[0.808535, 0.795062, 0.724957, 0.675549, 0.675549, 0.671169, 0.626927, 0.529623, 0.553315, 0.557691, 0.486429, 0.490133, 0.494003, 0.461924, 0.5017, 0.575842, 0.570702, 0.534167, 0.529623, 0.529623, 0.538167, 0.517562, 0.545602, 0.59508, 0.661982, 0.671169, 0.685117, 0.728858, 0.837511, 0.83125, 0.837511, 0.901269, 0.905695, 0.910643, 0.915074, 0.89662, 0.879233, 0.885302, 0.912647, 0.910643, 0.9…	XP_002429393.1	660	[0.490133, 0.517562, 0.541878, 0.562014, 0.59014, 0.626927, 0.642678, 0.557691, 0.51388, 0.538167, 0.549308, 0.59014, 0.549308, 0.517562, 0.436924, 0.454136, 0.454136, 0.5017, 0.497853, 0.490133, 0.468512, 0.465241, 0.414856, 0.433034, 0.370445, 0.36309, 0.352862, 0.359901, 0.42561, 0.480142, 0.41194, 0.418646, 0.401658, 0.440853, 0.461924, 0.525368, 0.59508, 0.59917, 0.626927, 0.608892, 0.626927…	82
100	Acyrthosiphon_pisum	['Eukaryota', 'Metazoa', 'Ecdysozoa', 'Arthropoda', 'Hexapoda', 'Insecta', 'Pterygota', 'Neoptera', 'Paraneoptera', 'Hemiptera', 'Sternorrhyncha', 'Aphidomorpha', 'Aphidoidea', 'Aphididae', 'Macrosiphini', 'Acyrthosiphon']	XP_001952647.1	732	[0.490133, 0.42561, 0.31487, 0.374039, 0.401658, 0.356642, 0.377384, 0.414856, 0.436924, 0.41194, 0.458154, 0.401658, 0.366687, 0.390993, 0.394753, 0.394753, 0.398279, 0.36309, 0.42561, 0.486429, 0.476583, 0.476583, 0.534167, 0.626927, 0.553315, 0.545602, 0.613573, 0.538167, 0.521092, 0.517562, 0.59014, 0.549308, 0.648219, 0.724957, 0.685117, 0.685117, 0.685117, 0.694846, 0.741537, 0.76285, 0.759…	XP_016662813.1	827	[0.278302, 0.31487, 0.346032, 0.374039, 0.401658, 0.440853, 0.458154, 0.390993, 0.349426, 0.377384, 0.394753, 0.422041, 0.401658, 0.366687, 0.342579, 0.342579, 0.335645, 0.398279, 0.36309, 0.356642, 0.384043, 0.394753, 0.394753, 0.394753, 0.308712, 0.301917, 0.291804, 0.298791, 0.374039, 0.436924, 0.359901, 0.339168, 0.324872, 0.342579, 0.370445, 0.394753, 0.444081, 0.42561, 0.444081, 0.5017, 0.5…	83
98	Cryptotermes_secundus	['Eukaryota', 'Metazoa', 'Ecdysozoa', 'Arthropoda', 'Hexapoda', 'Insecta', 'Pterygota', 'Neoptera', 'Polyneoptera', 'Dictyoptera', 'Blattodea', 'Blattoidea', 'Termitoidae', 'Kalotermitidae', 'Cryptotermitinae', 'Cryptotermes']	XP_023710354.1	823	[0.545602, 0.59508, 0.604312, 0.622677, 0.632174, 0.56648, 0.58069, 0.59917, 0.622677, 0.529623, 0.461924, 0.42561, 0.422041, 0.4292, 0.433034, 0.390993, 0.31487, 0.308712, 0.25406, 0.264545, 0.30533, 0.30533, 0.25031, 0.268042, 0.264545, 0.229226, 0.275179, 0.271506, 0.278302, 0.281712, 0.321458, 0.394753, 0.436924, 0.472492, 0.461924, 0.418646, 0.5017, 0.58069, 0.575842, 0.675549, 0.680603, 0.6…	XP_023726304.1	1277	[0.40511, 0.436924, 0.465241, 0.486429, 0.517562, 0.553315, 0.570702, 0.497853, 0.458154, 0.483068, 0.505461, 0.549308, 0.509769, 0.480142, 0.414856, 0.433034, 0.42561, 0.480142, 0.458154, 0.447574, 0.476583, 0.476583, 0.422041, 0.436924, 0.370445, 0.359901, 0.352862, 0.359901, 0.433034, 0.490133, 0.418646, 0.418646, 0.398279, 0.4292, 0.458154, 0.5017, 0.538167, 0.545602, 0.570702, 0.553315, 0.57…	84
96	Caenorhabditis_elegans	['Eukaryota', 'Metazoa', 'Ecdysozoa', 'Nematoda', 'Chromadorea', 'Rhabditida', 'Rhabditina', 'Rhabditomorpha', 'Rhabditoidea', 'Rhabditidae', 'Peloderinae', 'Caenorhabditis']	NP_491200.1	786	[0.771762, 0.626927, 0.653063, 0.626927, 0.613573, 0.570702, 0.529623, 0.557691, 0.557691, 0.521092, 0.490133, 0.490133, 0.505461, 0.490133, 0.490133, 0.51388, 0.505461, 0.534167, 0.545602, 0.545602, 0.458154, 0.461924, 0.5017, 0.490133, 0.521092, 0.494003, 0.529623, 0.585406, 0.494003, 0.497853, 0.562014, 0.618285, 0.59014, 0.529623, 0.529623, 0.529623, 0.538167, 0.541878, 0.59917, 0.59014, 0.55…	NP_496595.1	425	[0.377384, 0.408655, 0.444081, 0.465241, 0.497853, 0.534167, 0.549308, 0.486429, 0.447574, 0.476583, 0.497853, 0.534167, 0.541878, 0.534167, 0.549308, 0.562014, 0.541878, 0.63748, 0.59917, 0.58069, 0.59917, 0.608892, 0.529623, 0.534167, 0.461924, 0.468512, 0.454136, 0.465241, 0.534167, 0.59917, 0.517562, 0.505461, 0.486429, 0.525368, 0.529623, 0.494003, 0.570702, 0.521092, 0.521092, 0.538167, 0.5…	85
97	Caenorhabditis_remanei	['Eukaryota', 'Metazoa', 'Ecdysozoa', 'Nematoda', 'Chromadorea', 'Rhabditida', 'Rhabditoidea', 'Rhabditidae', 'Peloderinae', 'Caenorhabditis']	OZF74845.1	809	[0.876521, 0.894241, 0.891961, 0.868118, 0.862302, 0.81615, 0.771762, 0.767246, 0.754692, 0.716283, 0.680603, 0.685117, 0.666105, 0.59917, 0.632174, 0.626927, 0.657645, 0.618285, 0.685117, 0.642678, 0.541878, 0.541878, 0.497853, 0.486429, 0.517562, 0.483068, 0.517562, 0.56648, 0.494003, 0.497853, 0.521092, 0.562014, 0.557691, 0.545602, 0.562014, 0.553315, 0.541878, 0.549308, 0.575842, 0.56648, 0.…	POM48513.1	520	[0.384043, 0.414856, 0.447574, 0.472492, 0.5017, 0.538167, 0.553315, 0.490133, 0.450668, 0.480142, 0.497853, 0.538167, 0.545602, 0.534167, 0.553315, 0.562014, 0.541878, 0.632174, 0.59917, 0.585406, 0.604312, 0.608892, 0.529623, 0.534167, 0.465241, 0.472492, 0.458154, 0.468512, 0.541878, 0.608892, 0.521092, 0.51388, 0.494003, 0.534167, 0.538167, 0.5017, 0.575842, 0.529623, 0.534167, 0.545602, 0.54…	86
95	Brugia_malayi	['Eukaryota', 'Metazoa', 'Ecdysozoa', 'Nematoda', 'Chromadorea', 'Rhabditida', 'Spirurina', 'Spiruromorpha', 'Filarioidea', 'Onchocercidae', 'Brugia']	VIO96169.1	1058	[0.63748, 0.653063, 0.671169, 0.680603, 0.680603, 0.671169, 0.604312, 0.545602, 0.545602, 0.557691, 0.521092, 0.465241, 0.494003, 0.480142, 0.447574, 0.465241, 0.472492, 0.480142, 0.497853, 0.538167, 0.632174, 0.494003, 0.490133, 0.483068, 0.483068, 0.490133, 0.450668, 0.447574, 0.497853, 0.51388, 0.51388, 0.505461, 0.56648, 0.505461, 0.505461, 0.549308, 0.534167, 0.538167, 0.545602, 0.509769, 0.…	XP_001893772.1	853	[0.284882, 0.31487, 0.352862, 0.377384, 0.408655, 0.450668, 0.465241, 0.398279, 0.356642, 0.387226, 0.380708, 0.418646, 0.422041, 0.387226, 0.40511, 0.414856, 0.356642, 0.359901, 0.356642, 0.349426, 0.374039, 0.374039, 0.324872, 0.275179, 0.203355, 0.209395, 0.200174, 0.21291, 0.257454, 0.318242, 0.232838, 0.257454, 0.243554, 0.284882, 0.318242, 0.281712, 0.356642, 0.346032, 0.42561, 0.418646, 0.…	87
93	Crassostrea_gigas	['Eukaryota', 'Metazoa', 'Lophotrochozoa', 'Mollusca', 'Bivalvia', 'Pteriomorphia', 'Ostreoida', 'Ostreoidea', 'Ostreidae', 'Crassostrea']	XP_019919556.1	1084	[0.720929, 0.771762, 0.754692, 0.73685, 0.759478, 0.767246, 0.754692, 0.771762, 0.784345, 0.791621, 0.759478, 0.750527, 0.750527, 0.724957, 0.767246, 0.73685, 0.745909, 0.759478, 0.784345, 0.834292, 0.83125, 0.874069, 0.859585, 0.868118, 0.874069, 0.868118, 0.868118, 0.876521, 0.862302, 0.856457, 0.849326, 0.874069, 0.865454, 0.874069, 0.882776, 0.874069, 0.894241, 0.891961, 0.908098, 0.889439, 0…	XP_019919023.1	621	[0.41194, 0.465241, 0.311707, 0.301917, 0.284882, 0.229226, 0.275179, 0.311707, 0.301917, 0.21291, 0.21291, 0.194234, 0.196879, 0.142424, 0.132295, 0.129801, 0.182256, 0.15008, 0.15008, 0.155435, 0.10481, 0.125101, 0.11371, 0.137348, 0.167087, 0.173081, 0.232838, 0.196879, 0.109221, 0.069024, 0.083462, 0.100716, 0.144935, 0.142424, 0.142424, 0.139895, 0.088832, 0.05306, 0.03976, 0.023087, 0.02308…	88
90	Aplysia_californica	['Eukaryota', 'Metazoa', 'Lophotrochozoa', 'Mollusca', 'Gastropoda', 'Heterobranchia', 'Euthyneura', 'Euopisthobranchia', 'Aplysiomorpha', 'Aplysioidea', 'Aplysiidae', 'Aplysia']	XP_005110637.2	958	[0.608892, 0.707965, 0.716283, 0.733139, 0.759478, 0.784345, 0.759478, 0.805026, 0.819762, 0.81615, 0.819762, 0.76285, 0.76285, 0.750527, 0.680603, 0.661982, 0.728858, 0.728858, 0.703578, 0.775545, 0.754692, 0.805026, 0.694846, 0.690604, 0.703578, 0.661982, 0.56648, 0.59014, 0.557691, 0.56648, 0.575842, 0.58069, 0.59508, 0.608892, 0.618285, 0.642678, 0.666105, 0.671169, 0.585406, 0.626927, 0.6374…	XP_012940320.1	581	[0.483068, 0.509769, 0.538167, 0.557691, 0.585406, 0.626927, 0.642678, 0.549308, 0.5017, 0.529623, 0.545602, 0.585406, 0.608892, 0.570702, 0.483068, 0.5017, 0.497853, 0.56648, 0.549308, 0.541878, 0.51388, 0.517562, 0.465241, 0.472492, 0.401658, 0.394753, 0.387226, 0.390993, 0.468512, 0.525368, 0.454136, 0.468512, 0.450668, 0.450668, 0.472492, 0.570702, 0.632174, 0.56648, 0.575842, 0.575842, 0.590…	89
88	Pocillopora_damicornis	['Eukaryota', 'Metazoa', 'Cnidaria', 'Anthozoa', 'Hexacorallia', 'Scleractinia', 'Astrocoeniina', 'Pocilloporidae', 'Pocillopora']	XP_027043535.1	833	[0.525368, 0.486429, 0.51388, 0.538167, 0.517562, 0.468512, 0.494003, 0.525368, 0.534167, 0.538167, 0.557691, 0.549308, 0.541878, 0.653063, 0.703578, 0.707965, 0.716283, 0.720929, 0.754692, 0.754692, 0.73685, 0.771762, 0.819762, 0.791621, 0.788093, 0.812494, 0.859585, 0.856457, 0.846163, 0.849326, 0.823549, 0.823549, 0.819762, 0.827927, 0.808535, 0.798249, 0.795062, 0.801317, 0.805026, 0.834292, …	XP_027046029.1	1134	[0.408655, 0.436924, 0.465241, 0.486429, 0.51388, 0.549308, 0.56648, 0.5017, 0.465241, 0.486429, 0.497853, 0.525368, 0.525368, 0.517562, 0.450668, 0.465241, 0.461924, 0.534167, 0.525368, 0.51388, 0.545602, 0.541878, 0.476583, 0.483068, 0.42561, 0.440853, 0.433034, 0.444081, 0.51388, 0.58069, 0.509769, 0.494003, 0.472492, 0.476583, 0.480142, 0.545602, 0.59917, 0.613573, 0.618285, 0.608892, 0.60431…	90
89	Nematostella_vectensis	['Eukaryota', 'Metazoa', 'Cnidaria', 'Anthozoa', 'Hexacorallia', 'Actiniaria', 'Edwardsiidae', 'Nematostella']	XP_032227331.1	768	[0.745909, 0.767246, 0.767246, 0.775545, 0.779859, 0.784345, 0.788093, 0.754692, 0.784345, 0.805026, 0.759478, 0.741537, 0.750527, 0.754692, 0.754692, 0.754692, 0.759478, 0.712013, 0.712013, 0.73685, 0.724957, 0.788093, 0.784345, 0.779859, 0.784345, 0.791621, 0.801317, 0.805026, 0.834292, 0.819762, 0.805026, 0.852992, 0.882776, 0.882776, 0.89662, 0.915074, 0.934618, 0.934618, 0.948786, 0.948786, …	XP_001639492.2	1039	[0.366687, 0.394753, 0.4292, 0.450668, 0.476583, 0.51388, 0.534167, 0.458154, 0.418646, 0.444081, 0.458154, 0.497853, 0.51388, 0.5017, 0.408655, 0.433034, 0.433034, 0.509769, 0.505461, 0.494003, 0.529623, 0.525368, 0.458154, 0.461924, 0.390993, 0.380708, 0.370445, 0.377384, 0.458154, 0.51388, 0.447574, 0.433034, 0.41194, 0.408655, 0.414856, 0.472492, 0.5017, 0.517562, 0.505461, 0.494003, 0.494003…	91
92	Amphimedon_queenslandica	['Eukaryota', 'Metazoa', 'Porifera', 'Demospongiae', 'Heteroscleromorpha', 'Haplosclerida', 'Niphatidae', 'Amphimedon']	XP_019849433.1	610	[0.953422, 0.94331, 0.953422, 0.948786, 0.956248, 0.951925, 0.957673, 0.953422, 0.950334, 0.954657, 0.959312, 0.9657, 0.96342, 0.964893, 0.964893, 0.966441, 0.960642, 0.96342, 0.962114, 0.96342, 0.954657, 0.953422, 0.954657, 0.948786, 0.953422, 0.94331, 0.945666, 0.915074, 0.912647, 0.915074, 0.905695, 0.894241, 0.879233, 0.885302, 0.885302, 0.879233, 0.83125, 0.795062, 0.801317, 0.805026, 0.7982…	XP_019850891.1	650	[0.359901, 0.394753, 0.4292, 0.454136, 0.486429, 0.521092, 0.541878, 0.454136, 0.41194, 0.444081, 0.454136, 0.483068, 0.538167, 0.505461, 0.418646, 0.465241, 0.458154, 0.534167, 0.51388, 0.5017, 0.534167, 0.538167, 0.480142, 0.486429, 0.408655, 0.41194, 0.40511, 0.414856, 0.509769, 0.58069, 0.490133, 0.472492, 0.458154, 0.41194, 0.444081, 0.529623, 0.56648, 0.494003, 0.497853, 0.497853, 0.476583,…	92
