# Supplementary material for: SON and SRRM2 are essential for nuclear speckle formation
Source: eLife. 2020 Oct 23;9:e60579. doi: 10.7554/eLife.60579 (PMC7671692; doi:10.7554/eLife.60579)
Supplement: Figure 4—source data 1. [file elife-60579-fig4-data1.zip › Figure4-source-data1/IUPred_SRRM1_ful_df.csv]

	species	taxonomy	acc	length	disorder
0	Rhincodon typus	['Eukaryota', 'Metazoa', 'Chordata', 'Craniata', 'Vertebrata', 'Chondrichthyes', 'Elasmobranchii', 'Galeomorphii', 'Galeoidea', 'Orectolobiformes', 'Rhincodontidae', 'Rhincodon']	XP_020368029.1	851	[0.206376, 0.11371, 0.069024, 0.102787, 0.139895, 0.167087, 0.129801, 0.161087, 0.200174, 0.200174, 0.161087, 0.194234, 0.111485, 0.122885, 0.18812, 0.185198, 0.209395, 0.147574, 0.147574, 0.229226, 0.155435, 0.088832, 0.092881, 0.158265, 0.164327, 0.109221, 0.116183, 0.170161, 0.164327, 0.167087, 0.216401, 0.295083, 0.278302, 0.366687, 0.295083, 0.275179, 0.281712, 0.275179, 0.349426, 0.356642, …
1	Callorhinchus milii	['Eukaryota', 'Metazoa', 'Chordata', 'Craniata', 'Vertebrata', 'Chondrichthyes', 'Holocephali', 'Chimaeriformes', 'Callorhinchidae', 'Callorhinchus']	XP_007902434.1	806	[0.5017, 0.538167, 0.59014, 0.59917, 0.618285, 0.642678, 0.557691, 0.585406, 0.613573, 0.613573, 0.56648, 0.461924, 0.480142, 0.494003, 0.436924, 0.447574, 0.447574, 0.433034, 0.517562, 0.570702, 0.570702, 0.509769, 0.5017, 0.497853, 0.458154, 0.490133, 0.490133, 0.557691, 0.483068, 0.4292, 0.4292, 0.490133, 0.613573, 0.575842, 0.622677, 0.666105, 0.661982, 0.661982, 0.690604, 0.666105, 0.690604,…
2	Lepisosteus oculatus	['Eukaryota', 'Metazoa', 'Chordata', 'Craniata', 'Vertebrata', 'Euteleostomi', 'Actinopterygii', 'Neopterygii', 'Holostei', 'Semionotiformes', 'Lepisosteidae', 'Lepisosteus']	XP_015204073.1	916	[0.206376, 0.271506, 0.318242, 0.356642, 0.401658, 0.418646, 0.30533, 0.328603, 0.36309, 0.377384, 0.40511, 0.42561, 0.414856, 0.359901, 0.275179, 0.366687, 0.483068, 0.398279, 0.390993, 0.284882, 0.264545, 0.301917, 0.232838, 0.15284, 0.158265, 0.144935, 0.142424, 0.170161, 0.182256, 0.15008, 0.158265, 0.147574, 0.102787, 0.116183, 0.116183, 0.191378, 0.139895, 0.083462, 0.132295, 0.164327, 0.17…
3	Clupea harengus	['Eukaryota', 'Metazoa', 'Chordata', 'Craniata', 'Vertebrata', 'Euteleostomi', 'Actinopterygii', 'Neopterygii', 'Teleostei', 'Clupei', 'Clupeiformes', 'Clupeoidei', 'Clupeidae', 'Clupea']	XP_012678954.2	893	[0.206376, 0.271506, 0.318242, 0.356642, 0.401658, 0.418646, 0.30533, 0.328603, 0.36309, 0.377384, 0.40511, 0.42561, 0.414856, 0.356642, 0.275179, 0.366687, 0.480142, 0.398279, 0.390993, 0.284882, 0.264545, 0.301917, 0.232838, 0.15284, 0.158265, 0.144935, 0.142424, 0.173081, 0.182256, 0.15008, 0.158265, 0.144935, 0.102787, 0.116183, 0.118441, 0.191378, 0.139895, 0.083462, 0.132295, 0.164327, 0.17…
4	Denticeps clupeoides	['Eukaryota', 'Metazoa', 'Chordata', 'Craniata', 'Vertebrata', 'Euteleostomi', 'Actinopterygii', 'Neopterygii', 'Teleostei', 'Clupei', 'Clupeiformes', 'Denticipitoidei', 'Denticipitidae', 'Denticeps']	XP_028847009.1	876	[0.206376, 0.271506, 0.318242, 0.356642, 0.401658, 0.418646, 0.30533, 0.328603, 0.36309, 0.377384, 0.40511, 0.42561, 0.414856, 0.356642, 0.275179, 0.366687, 0.480142, 0.398279, 0.390993, 0.284882, 0.264545, 0.301917, 0.232838, 0.15284, 0.158265, 0.144935, 0.142424, 0.173081, 0.182256, 0.15008, 0.158265, 0.144935, 0.102787, 0.116183, 0.118441, 0.191378, 0.139895, 0.083462, 0.129801, 0.161087, 0.17…
5	Cynoglossus semilaevis	['Eukaryota', 'Metazoa', 'Chordata', 'Craniata', 'Vertebrata', 'Euteleostomi', 'Actinopterygii', 'Neopterygii', 'Teleostei', 'Euteleostei', 'Neoteleostei', 'Acanthomorpha', 'Acanthopterygii', 'Percomorpha', 'Pleuronectiformes', 'Soleoidei', 'Cynoglossidae', 'Cynoglossinae', 'Cynoglossus']	XP_008313453.1	867	[0.196879, 0.26085, 0.311707, 0.346032, 0.394753, 0.41194, 0.295083, 0.318242, 0.356642, 0.370445, 0.390993, 0.414856, 0.408655, 0.349426, 0.264545, 0.36309, 0.483068, 0.398279, 0.394753, 0.284882, 0.26085, 0.298791, 0.229226, 0.15008, 0.15284, 0.139895, 0.137348, 0.170161, 0.179055, 0.144935, 0.15284, 0.15008, 0.10481, 0.116183, 0.118441, 0.191378, 0.139895, 0.081712, 0.129801, 0.161087, 0.17593…
6	Anabas testudineus	['Eukaryota', 'Metazoa', 'Chordata', 'Craniata', 'Vertebrata', 'Euteleostomi', 'Actinopterygii', 'Neopterygii', 'Teleostei', 'Neoteleostei', 'Acanthomorphata', 'Anabantaria', 'Anabantiformes', 'Anabantoidei', 'Anabantidae', 'Anabas']	XP_026210708.1	860	[0.185198, 0.247041, 0.298791, 0.335645, 0.384043, 0.401658, 0.288399, 0.308712, 0.346032, 0.359901, 0.380708, 0.40511, 0.398279, 0.339168, 0.25031, 0.352862, 0.472492, 0.384043, 0.380708, 0.271506, 0.247041, 0.288399, 0.216401, 0.139895, 0.142424, 0.127496, 0.127496, 0.155435, 0.164327, 0.134866, 0.139895, 0.137348, 0.094817, 0.10481, 0.106997, 0.179055, 0.129801, 0.074921, 0.122885, 0.15284, 0.…
7	Betta splendens	['Eukaryota', 'Metazoa', 'Chordata', 'Craniata', 'Vertebrata', 'Euteleostomi', 'Actinopterygii', 'Neopterygii', 'Teleostei', 'Neoteleostei', 'Acanthomorphata', 'Anabantaria', 'Anabantiformes', 'Anabantoidei', 'Osphronemidae', 'Betta']	XP_028994081.1	857	[0.185198, 0.247041, 0.298791, 0.335645, 0.384043, 0.401658, 0.288399, 0.308712, 0.346032, 0.359901, 0.380708, 0.40511, 0.398279, 0.339168, 0.25031, 0.352862, 0.472492, 0.384043, 0.380708, 0.271506, 0.247041, 0.288399, 0.216401, 0.139895, 0.142424, 0.127496, 0.127496, 0.155435, 0.164327, 0.134866, 0.139895, 0.137348, 0.094817, 0.10481, 0.106997, 0.179055, 0.129801, 0.074921, 0.122885, 0.15008, 0.…
8	Mastacembelus armatus	['Eukaryota', 'Metazoa', 'Chordata', 'Craniata', 'Vertebrata', 'Euteleostomi', 'Actinopterygii', 'Neopterygii', 'Teleostei', 'Neoteleostei', 'Acanthomorphata', 'Anabantaria', 'Synbranchiformes', 'Mastacembelidae', 'Mastacembelus']	XP_026189506.1	1037	[0.191378, 0.257454, 0.308712, 0.346032, 0.390993, 0.41194, 0.295083, 0.31487, 0.352862, 0.366687, 0.387226, 0.41194, 0.40511, 0.346032, 0.26085, 0.359901, 0.480142, 0.394753, 0.387226, 0.281712, 0.257454, 0.295083, 0.225814, 0.144935, 0.147574, 0.134866, 0.134866, 0.164327, 0.173081, 0.139895, 0.147574, 0.144935, 0.100716, 0.111485, 0.11371, 0.18812, 0.134866, 0.078022, 0.127496, 0.155435, 0.170…
9	Monopterus albus	['Eukaryota', 'Metazoa', 'Chordata', 'Craniata', 'Vertebrata', 'Euteleostomi', 'Actinopterygii', 'Neopterygii', 'Teleostei', 'Neoteleostei', 'Acanthomorphata', 'Anabantaria', 'Synbranchiformes', 'Synbranchidae', 'Monopterus']	XP_020464302.1	793	[0.037156, 0.067594, 0.111485, 0.185198, 0.225814, 0.26085, 0.295083, 0.311707, 0.328603, 0.36309, 0.31487, 0.346032, 0.342579, 0.444081, 0.450668, 0.433034, 0.444081, 0.42561, 0.436924, 0.505461, 0.59508, 0.661982, 0.657645, 0.632174, 0.490133, 0.480142, 0.486429, 0.490133, 0.444081, 0.349426, 0.366687, 0.384043, 0.318242, 0.324872, 0.321458, 0.30533, 0.40511, 0.461924, 0.465241, 0.390993, 0.374…
10	Lates calcarifer	['Eukaryota', 'Metazoa', 'Chordata', 'Craniata', 'Vertebrata', 'Euteleostomi', 'Actinopterygii', 'Neopterygii', 'Teleostei', 'Neoteleostei', 'Acanthomorphata', 'Carangaria', 'Carangaria incertae sedis', 'Centropomidae', 'Lates']	XP_018553325.1	863	[0.191378, 0.257454, 0.308712, 0.346032, 0.390993, 0.41194, 0.295083, 0.31487, 0.352862, 0.370445, 0.387226, 0.41194, 0.408655, 0.346032, 0.26085, 0.359901, 0.480142, 0.394753, 0.387226, 0.281712, 0.257454, 0.298791, 0.225814, 0.147574, 0.15008, 0.137348, 0.134866, 0.164327, 0.173081, 0.142424, 0.147574, 0.144935, 0.100716, 0.11371, 0.11371, 0.18812, 0.137348, 0.079919, 0.127496, 0.158265, 0.1701…
11	Seriola dumerili	['Eukaryota', 'Metazoa', 'Chordata', 'Craniata', 'Vertebrata', 'Euteleostomi', 'Actinopterygii', 'Neopterygii', 'Teleostei', 'Neoteleostei', 'Acanthomorphata', 'Carangaria', 'Carangiformes', 'Carangidae', 'Seriola']	XP_022606757.1	863	[0.191378, 0.257454, 0.308712, 0.346032, 0.390993, 0.41194, 0.295083, 0.31487, 0.352862, 0.370445, 0.387226, 0.41194, 0.408655, 0.346032, 0.26085, 0.359901, 0.480142, 0.394753, 0.387226, 0.281712, 0.257454, 0.298791, 0.225814, 0.147574, 0.15008, 0.137348, 0.134866, 0.164327, 0.173081, 0.142424, 0.147574, 0.144935, 0.100716, 0.11371, 0.11371, 0.18812, 0.137348, 0.079919, 0.127496, 0.158265, 0.1701…
12	Seriola lalandi dorsalis	['Eukaryota', 'Metazoa', 'Chordata', 'Craniata', 'Vertebrata', 'Euteleostomi', 'Actinopterygii', 'Neopterygii', 'Teleostei', 'Neoteleostei', 'Acanthomorphata', 'Carangaria', 'Carangiformes', 'Carangidae', 'Seriola']	XP_023255651.1	864	[0.191378, 0.257454, 0.308712, 0.346032, 0.390993, 0.41194, 0.295083, 0.31487, 0.352862, 0.370445, 0.387226, 0.41194, 0.408655, 0.346032, 0.26085, 0.359901, 0.480142, 0.394753, 0.387226, 0.281712, 0.257454, 0.298791, 0.225814, 0.147574, 0.15008, 0.137348, 0.134866, 0.164327, 0.173081, 0.142424, 0.147574, 0.144935, 0.100716, 0.11371, 0.11371, 0.18812, 0.137348, 0.079919, 0.127496, 0.158265, 0.1701…
13	Echeneis naucrates	['Eukaryota', 'Metazoa', 'Chordata', 'Craniata', 'Vertebrata', 'Euteleostomi', 'Actinopterygii', 'Neopterygii', 'Teleostei', 'Neoteleostei', 'Acanthomorphata', 'Carangaria', 'Carangiformes', 'Echeneidae', 'Echeneis']	XP_029349819.1	863	[0.191378, 0.257454, 0.308712, 0.346032, 0.390993, 0.41194, 0.295083, 0.31487, 0.352862, 0.370445, 0.387226, 0.41194, 0.408655, 0.346032, 0.26085, 0.359901, 0.480142, 0.394753, 0.387226, 0.281712, 0.257454, 0.298791, 0.225814, 0.147574, 0.15008, 0.137348, 0.134866, 0.164327, 0.173081, 0.142424, 0.147574, 0.144935, 0.100716, 0.11371, 0.11371, 0.18812, 0.137348, 0.079919, 0.127496, 0.158265, 0.1701…
14	Paralichthys olivaceus	['Eukaryota', 'Metazoa', 'Chordata', 'Craniata', 'Vertebrata', 'Euteleostomi', 'Actinopterygii', 'Neopterygii', 'Teleostei', 'Neoteleostei', 'Acanthomorphata', 'Carangaria', 'Pleuronectiformes', 'Pleuronectoidei', 'Paralichthyidae', 'Paralichthys']	XP_019940546.1	866	[0.191378, 0.25406, 0.308712, 0.342579, 0.390993, 0.408655, 0.291804, 0.31487, 0.352862, 0.366687, 0.384043, 0.41194, 0.408655, 0.346032, 0.26085, 0.36309, 0.483068, 0.398279, 0.390993, 0.284882, 0.26085, 0.298791, 0.229226, 0.147574, 0.15008, 0.137348, 0.137348, 0.170161, 0.179055, 0.144935, 0.15008, 0.147574, 0.102787, 0.116183, 0.116183, 0.191378, 0.137348, 0.088832, 0.139895, 0.173081, 0.1851…
15	Labrus bergylta	['Eukaryota', 'Metazoa', 'Chordata', 'Craniata', 'Vertebrata', 'Euteleostomi', 'Actinopterygii', 'Neopterygii', 'Teleostei', 'Neoteleostei', 'Acanthomorphata', 'Eupercaria', 'Labriformes', 'Labridae', 'Labrus']	XP_020500655.1	861	[0.200174, 0.264545, 0.31487, 0.352862, 0.398279, 0.414856, 0.301917, 0.321458, 0.359901, 0.374039, 0.401658, 0.4292, 0.418646, 0.359901, 0.275179, 0.370445, 0.486429, 0.401658, 0.398279, 0.288399, 0.268042, 0.30533, 0.236433, 0.155435, 0.155435, 0.142424, 0.142424, 0.173081, 0.182256, 0.15008, 0.155435, 0.144935, 0.100716, 0.111485, 0.11371, 0.18812, 0.137348, 0.079919, 0.127496, 0.158265, 0.170…
16	Anarrhichthys ocellatus	['Eukaryota', 'Metazoa', 'Chordata', 'Craniata', 'Vertebrata', 'Euteleostomi', 'Actinopterygii', 'Neopterygii', 'Teleostei', 'Neoteleostei', 'Acanthomorphata', 'Eupercaria', 'Perciformes', 'Cottioidei', 'Zoarcales', 'Anarhichadidae', 'Anarrhichthys']	XP_031703060.1	856	[0.196879, 0.26085, 0.311707, 0.349426, 0.394753, 0.41194, 0.298791, 0.318242, 0.356642, 0.370445, 0.401658, 0.42561, 0.418646, 0.359901, 0.271506, 0.370445, 0.490133, 0.40511, 0.398279, 0.291804, 0.268042, 0.30533, 0.236433, 0.155435, 0.158265, 0.142424, 0.142424, 0.173081, 0.182256, 0.15008, 0.155435, 0.144935, 0.100716, 0.111485, 0.11371, 0.18812, 0.134866, 0.078022, 0.127496, 0.158265, 0.1701…
17	Cottoperca gobio	['Eukaryota', 'Metazoa', 'Chordata', 'Craniata', 'Vertebrata', 'Euteleostomi', 'Actinopterygii', 'Neopterygii', 'Teleostei', 'Neoteleostei', 'Acanthomorphata', 'Eupercaria', 'Perciformes', 'Notothenioidei', 'Bovichtidae', 'Cottoperca']	XP_029316392.1	859	[0.196879, 0.26085, 0.311707, 0.349426, 0.394753, 0.41194, 0.298791, 0.318242, 0.356642, 0.370445, 0.401658, 0.42561, 0.418646, 0.359901, 0.271506, 0.370445, 0.490133, 0.40511, 0.398279, 0.291804, 0.268042, 0.30533, 0.236433, 0.155435, 0.158265, 0.142424, 0.142424, 0.173081, 0.182256, 0.15008, 0.155435, 0.144935, 0.100716, 0.111485, 0.11371, 0.18812, 0.134866, 0.079919, 0.127496, 0.158265, 0.1701…
18	Notothenia coriiceps	['Eukaryota', 'Metazoa', 'Chordata', 'Craniata', 'Vertebrata', 'Euteleostomi', 'Actinopterygii', 'Neopterygii', 'Teleostei', 'Neoteleostei', 'Acanthomorphata', 'Eupercaria', 'Perciformes', 'Notothenioidei', 'Nototheniidae', 'Notothenia']	XP_010787170.1	477	[0.200174, 0.264545, 0.31487, 0.352862, 0.398279, 0.414856, 0.301917, 0.321458, 0.359901, 0.374039, 0.401658, 0.42561, 0.418646, 0.359901, 0.278302, 0.374039, 0.486429, 0.40511, 0.398279, 0.291804, 0.271506, 0.308712, 0.239899, 0.158265, 0.161087, 0.147574, 0.147574, 0.179055, 0.18812, 0.155435, 0.164327, 0.15008, 0.106997, 0.120615, 0.122885, 0.196879, 0.144935, 0.085092, 0.134866, 0.167087, 0.1…
19	Sander lucioperca	['Eukaryota', 'Metazoa', 'Chordata', 'Craniata', 'Vertebrata', 'Euteleostomi', 'Actinopterygii', 'Neopterygii', 'Teleostei', 'Neoteleostei', 'Acanthomorphata', 'Eupercaria', 'Perciformes', 'Percoidei', 'Percidae', 'Luciopercinae', 'Sander']	XP_031144569.1	858	[0.200174, 0.264545, 0.31487, 0.352862, 0.398279, 0.414856, 0.301917, 0.321458, 0.359901, 0.374039, 0.401658, 0.4292, 0.418646, 0.359901, 0.275179, 0.370445, 0.486429, 0.401658, 0.398279, 0.288399, 0.268042, 0.30533, 0.236433, 0.155435, 0.155435, 0.142424, 0.142424, 0.173081, 0.182256, 0.15008, 0.155435, 0.144935, 0.100716, 0.111485, 0.11371, 0.18812, 0.137348, 0.079919, 0.127496, 0.158265, 0.173…
20	Perca flavescens	['Eukaryota', 'Metazoa', 'Chordata', 'Craniata', 'Vertebrata', 'Euteleostomi', 'Actinopterygii', 'Neopterygii', 'Teleostei', 'Neoteleostei', 'Acanthomorphata', 'Eupercaria', 'Perciformes', 'Percoidei', 'Percidae', 'Percinae', 'Perca']	XP_028421488.1	858	[0.200174, 0.264545, 0.31487, 0.352862, 0.398279, 0.414856, 0.301917, 0.321458, 0.359901, 0.374039, 0.401658, 0.4292, 0.418646, 0.359901, 0.275179, 0.370445, 0.486429, 0.401658, 0.398279, 0.288399, 0.268042, 0.30533, 0.236433, 0.155435, 0.155435, 0.142424, 0.142424, 0.173081, 0.182256, 0.15008, 0.155435, 0.144935, 0.100716, 0.111485, 0.11371, 0.18812, 0.137348, 0.079919, 0.127496, 0.158265, 0.173…
21	Larimichthys crocea	['Eukaryota', 'Metazoa', 'Chordata', 'Craniata', 'Vertebrata', 'Euteleostomi', 'Actinopterygii', 'Neopterygii', 'Teleostei', 'Neoteleostei', 'Acanthomorphata', 'Eupercaria', 'Sciaenidae', 'Larimichthys']	XP_019121923.1	864	[0.200174, 0.264545, 0.311707, 0.349426, 0.398279, 0.414856, 0.301917, 0.321458, 0.359901, 0.374039, 0.401658, 0.42561, 0.418646, 0.356642, 0.271506, 0.370445, 0.486429, 0.401658, 0.394753, 0.288399, 0.264545, 0.30533, 0.236433, 0.15284, 0.155435, 0.142424, 0.139895, 0.170161, 0.182256, 0.147574, 0.155435, 0.144935, 0.100716, 0.111485, 0.11371, 0.18812, 0.134866, 0.079919, 0.127496, 0.158265, 0.1…
22	Sparus aurata	['Eukaryota', 'Metazoa', 'Chordata', 'Craniata', 'Vertebrata', 'Euteleostomi', 'Actinopterygii', 'Neopterygii', 'Teleostei', 'Neoteleostei', 'Acanthomorphata', 'Eupercaria', 'Spariformes', 'Sparidae', 'Sparus']	XP_030299366.1	863	[0.200174, 0.264545, 0.31487, 0.352862, 0.398279, 0.414856, 0.301917, 0.321458, 0.359901, 0.374039, 0.401658, 0.4292, 0.418646, 0.359901, 0.275179, 0.370445, 0.490133, 0.40511, 0.398279, 0.288399, 0.268042, 0.30533, 0.236433, 0.155435, 0.158265, 0.142424, 0.142424, 0.173081, 0.182256, 0.15008, 0.155435, 0.144935, 0.100716, 0.111485, 0.11371, 0.18812, 0.134866, 0.079919, 0.127496, 0.158265, 0.1701…
23	Takifugu rubripes	['Eukaryota', 'Metazoa', 'Chordata', 'Craniata', 'Vertebrata', 'Euteleostomi', 'Actinopterygii', 'Neopterygii', 'Teleostei', 'Neoteleostei', 'Acanthomorphata', 'Eupercaria', 'Tetraodontiformes', 'Tetradontoidea', 'Tetraodontidae', 'Takifugu']	XP_011614006.1	853	[0.17593, 0.236433, 0.291804, 0.328603, 0.374039, 0.394753, 0.278302, 0.301917, 0.339168, 0.356642, 0.384043, 0.41194, 0.408655, 0.346032, 0.26085, 0.359901, 0.480142, 0.390993, 0.387226, 0.278302, 0.25406, 0.295083, 0.225814, 0.142424, 0.144935, 0.132295, 0.132295, 0.161087, 0.170161, 0.139895, 0.144935, 0.134866, 0.090864, 0.102787, 0.10481, 0.173081, 0.122885, 0.0704, 0.116183, 0.144935, 0.158…
24	Boleophthalmus pectinirostris	['Eukaryota', 'Metazoa', 'Chordata', 'Craniata', 'Vertebrata', 'Euteleostomi', 'Actinopterygii', 'Neopterygii', 'Teleostei', 'Neoteleostei', 'Acanthomorphata', 'Gobiaria', 'Gobiiformes', 'Gobioidei', 'Gobiidae', 'Oxudercinae', 'Boleophthalmus']	XP_020775040.1	834	[0.182256, 0.25031, 0.30533, 0.339168, 0.387226, 0.408655, 0.291804, 0.311707, 0.349426, 0.366687, 0.384043, 0.41194, 0.40511, 0.346032, 0.26085, 0.359901, 0.483068, 0.394753, 0.390993, 0.281712, 0.257454, 0.298791, 0.225814, 0.144935, 0.144935, 0.132295, 0.132295, 0.161087, 0.170161, 0.137348, 0.142424, 0.139895, 0.096677, 0.106997, 0.109221, 0.182256, 0.132295, 0.074921, 0.122885, 0.15008, 0.16…
25	Sphaeramia orbicularis	['Eukaryota', 'Metazoa', 'Chordata', 'Craniata', 'Vertebrata', 'Euteleostomi', 'Actinopterygii', 'Neopterygii', 'Teleostei', 'Neoteleostei', 'Acanthomorphata', 'Gobiaria', 'Kurtiformes', 'Apogonoidei', 'Apogonidae', 'Apogoninae', 'Sphaeramia']	XP_029981955.1	862	[0.200174, 0.264545, 0.311707, 0.349426, 0.398279, 0.414856, 0.301917, 0.321458, 0.359901, 0.374039, 0.401658, 0.42561, 0.418646, 0.356642, 0.271506, 0.370445, 0.486429, 0.401658, 0.394753, 0.288399, 0.264545, 0.30533, 0.236433, 0.15284, 0.155435, 0.142424, 0.139895, 0.170161, 0.182256, 0.147574, 0.155435, 0.144935, 0.100716, 0.111485, 0.11371, 0.18812, 0.134866, 0.079919, 0.127496, 0.158265, 0.1…
26	Myripristis murdjan	['Eukaryota', 'Metazoa', 'Chordata', 'Craniata', 'Vertebrata', 'Euteleostomi', 'Actinopterygii', 'Neopterygii', 'Teleostei', 'Neoteleostei', 'Acanthomorphata', 'Holocentriformes', 'Holocentridae', 'Myripristis']	XP_029937932.1	867	[0.200174, 0.264545, 0.311707, 0.349426, 0.398279, 0.414856, 0.301917, 0.321458, 0.359901, 0.374039, 0.401658, 0.42561, 0.418646, 0.356642, 0.275179, 0.370445, 0.486429, 0.40511, 0.398279, 0.291804, 0.268042, 0.30533, 0.236433, 0.155435, 0.158265, 0.144935, 0.142424, 0.17593, 0.185198, 0.15008, 0.158265, 0.147574, 0.102787, 0.116183, 0.116183, 0.191378, 0.137348, 0.081712, 0.129801, 0.161087, 0.1…
27	Parambassis ranga	['Eukaryota', 'Metazoa', 'Chordata', 'Craniata', 'Vertebrata', 'Euteleostomi', 'Actinopterygii', 'Neopterygii', 'Teleostei', 'Neoteleostei', 'Acanthomorphata', 'Ovalentaria', 'Ambassidae', 'Parambassis']	XP_028251030.1	862	[0.200174, 0.264545, 0.311707, 0.349426, 0.398279, 0.414856, 0.301917, 0.321458, 0.359901, 0.374039, 0.401658, 0.42561, 0.418646, 0.356642, 0.271506, 0.370445, 0.486429, 0.401658, 0.394753, 0.288399, 0.264545, 0.30533, 0.236433, 0.15284, 0.155435, 0.142424, 0.139895, 0.170161, 0.182256, 0.147574, 0.155435, 0.144935, 0.100716, 0.111485, 0.11371, 0.18812, 0.134866, 0.079919, 0.127496, 0.158265, 0.1…
28	Oryzias latipes	['Eukaryota', 'Metazoa', 'Chordata', 'Craniata', 'Vertebrata', 'Euteleostomi', 'Actinopterygii', 'Neopterygii', 'Teleostei', 'Neoteleostei', 'Acanthomorphata', 'Ovalentaria', 'Atherinomorphae', 'Beloniformes', 'Adrianichthyidae', 'Oryziinae', 'Oryzias']	XP_023807640.1	860	[0.200174, 0.264545, 0.311707, 0.349426, 0.398279, 0.414856, 0.301917, 0.321458, 0.359901, 0.374039, 0.401658, 0.42561, 0.418646, 0.356642, 0.271506, 0.370445, 0.486429, 0.401658, 0.394753, 0.288399, 0.264545, 0.30533, 0.236433, 0.15284, 0.155435, 0.142424, 0.139895, 0.173081, 0.182256, 0.147574, 0.155435, 0.144935, 0.100716, 0.111485, 0.11371, 0.185198, 0.134866, 0.079919, 0.127496, 0.158265, 0.…
29	Oryzias melastigma	['Eukaryota', 'Metazoa', 'Chordata', 'Craniata', 'Vertebrata', 'Euteleostomi', 'Actinopterygii', 'Neopterygii', 'Teleostei', 'Neoteleostei', 'Acanthomorphata', 'Ovalentaria', 'Atherinomorphae', 'Beloniformes', 'Adrianichthyidae', 'Oryziinae', 'Oryzias']	XP_024122554.1	860	[0.200174, 0.264545, 0.31487, 0.352862, 0.398279, 0.414856, 0.301917, 0.321458, 0.359901, 0.374039, 0.401658, 0.4292, 0.418646, 0.359901, 0.275179, 0.370445, 0.486429, 0.401658, 0.398279, 0.288399, 0.268042, 0.30533, 0.236433, 0.15284, 0.155435, 0.142424, 0.142424, 0.173081, 0.182256, 0.15008, 0.158265, 0.144935, 0.100716, 0.11371, 0.11371, 0.18812, 0.134866, 0.079919, 0.127496, 0.158265, 0.17016…
30	Cyprinodon variegatus	['Eukaryota', 'Metazoa', 'Chordata', 'Craniata', 'Vertebrata', 'Euteleostomi', 'Actinopterygii', 'Neopterygii', 'Teleostei', 'Neoteleostei', 'Acanthomorphata', 'Ovalentaria', 'Atherinomorphae', 'Cyprinodontiformes', 'Cyprinodontidae', 'Cyprinodon']	XP_015248553.1	861	[0.194234, 0.257454, 0.311707, 0.346032, 0.394753, 0.41194, 0.295083, 0.318242, 0.356642, 0.370445, 0.387226, 0.414856, 0.408655, 0.349426, 0.26085, 0.359901, 0.480142, 0.394753, 0.390993, 0.281712, 0.257454, 0.298791, 0.225814, 0.147574, 0.15008, 0.137348, 0.134866, 0.167087, 0.17593, 0.142424, 0.15008, 0.147574, 0.102787, 0.11371, 0.116183, 0.191378, 0.137348, 0.081712, 0.129801, 0.161087, 0.17…
31	Fundulus heteroclitus	['Eukaryota', 'Metazoa', 'Chordata', 'Craniata', 'Vertebrata', 'Euteleostomi', 'Actinopterygii', 'Neopterygii', 'Teleostei', 'Neoteleostei', 'Acanthomorphata', 'Ovalentaria', 'Atherinomorphae', 'Cyprinodontiformes', 'Fundulidae', 'Fundulus']	XP_021171838.1	860	[0.194234, 0.257454, 0.311707, 0.346032, 0.390993, 0.41194, 0.295083, 0.318242, 0.352862, 0.370445, 0.387226, 0.414856, 0.408655, 0.346032, 0.26085, 0.359901, 0.480142, 0.394753, 0.390993, 0.281712, 0.257454, 0.295083, 0.225814, 0.144935, 0.147574, 0.134866, 0.134866, 0.167087, 0.17593, 0.142424, 0.15008, 0.147574, 0.102787, 0.11371, 0.116183, 0.18812, 0.137348, 0.079919, 0.129801, 0.158265, 0.17…
32	Nothobranchius furzeri	['Eukaryota', 'Metazoa', 'Chordata', 'Craniata', 'Vertebrata', 'Euteleostomi', 'Actinopterygii', 'Neopterygii', 'Teleostei', 'Neoteleostei', 'Acanthomorphata', 'Ovalentaria', 'Atherinomorphae', 'Cyprinodontiformes', 'Nothobranchiidae', 'Nothobranchius']	XP_015825869.1	860	[0.200174, 0.264545, 0.31487, 0.352862, 0.398279, 0.414856, 0.301917, 0.324872, 0.359901, 0.374039, 0.401658, 0.42561, 0.418646, 0.359901, 0.275179, 0.370445, 0.486429, 0.401658, 0.394753, 0.288399, 0.264545, 0.30533, 0.232838, 0.15284, 0.155435, 0.142424, 0.139895, 0.170161, 0.179055, 0.147574, 0.155435, 0.142424, 0.100716, 0.111485, 0.11371, 0.18812, 0.134866, 0.079919, 0.127496, 0.158265, 0.17…
33	Poecilia formosa	['Eukaryota', 'Metazoa', 'Chordata', 'Craniata', 'Vertebrata', 'Euteleostomi', 'Actinopterygii', 'Neopterygii', 'Teleostei', 'Neoteleostei', 'Acanthomorphata', 'Ovalentaria', 'Atherinomorphae', 'Cyprinodontiformes', 'Poeciliidae', 'Poeciliinae', 'Poecilia']	XP_007574507.1	863	[0.200174, 0.264545, 0.31487, 0.352862, 0.398279, 0.414856, 0.301917, 0.321458, 0.359901, 0.374039, 0.401658, 0.4292, 0.418646, 0.359901, 0.275179, 0.370445, 0.486429, 0.401658, 0.398279, 0.288399, 0.268042, 0.30533, 0.236433, 0.15284, 0.155435, 0.142424, 0.142424, 0.173081, 0.182256, 0.15008, 0.158265, 0.144935, 0.100716, 0.11371, 0.116183, 0.18812, 0.137348, 0.079919, 0.129801, 0.161087, 0.1730…
34	Poecilia reticulata	['Eukaryota', 'Metazoa', 'Chordata', 'Craniata', 'Vertebrata', 'Euteleostomi', 'Actinopterygii', 'Neopterygii', 'Teleostei', 'Neoteleostei', 'Acanthomorphata', 'Ovalentaria', 'Atherinomorphae', 'Cyprinodontiformes', 'Poeciliidae', 'Poeciliinae', 'Poecilia']	XP_008397815.1	867	[0.200174, 0.264545, 0.31487, 0.352862, 0.398279, 0.414856, 0.301917, 0.321458, 0.359901, 0.374039, 0.401658, 0.4292, 0.418646, 0.359901, 0.275179, 0.370445, 0.486429, 0.401658, 0.398279, 0.288399, 0.268042, 0.30533, 0.236433, 0.15284, 0.155435, 0.142424, 0.142424, 0.173081, 0.182256, 0.15008, 0.158265, 0.144935, 0.100716, 0.11371, 0.116183, 0.18812, 0.137348, 0.079919, 0.129801, 0.161087, 0.1730…
35	Poecilia mexicana	['Eukaryota', 'Metazoa', 'Chordata', 'Craniata', 'Vertebrata', 'Euteleostomi', 'Actinopterygii', 'Neopterygii', 'Teleostei', 'Neoteleostei', 'Acanthomorphata', 'Ovalentaria', 'Atherinomorphae', 'Cyprinodontiformes', 'Poeciliidae', 'Poeciliinae', 'Poecilia']	XP_014843253.1	863	[0.200174, 0.264545, 0.31487, 0.352862, 0.398279, 0.414856, 0.301917, 0.321458, 0.359901, 0.374039, 0.401658, 0.4292, 0.418646, 0.359901, 0.275179, 0.370445, 0.486429, 0.401658, 0.398279, 0.288399, 0.268042, 0.30533, 0.236433, 0.15284, 0.155435, 0.142424, 0.142424, 0.173081, 0.182256, 0.15008, 0.158265, 0.144935, 0.100716, 0.11371, 0.116183, 0.18812, 0.137348, 0.079919, 0.129801, 0.161087, 0.1730…
36	Poecilia latipinna	['Eukaryota', 'Metazoa', 'Chordata', 'Craniata', 'Vertebrata', 'Euteleostomi', 'Actinopterygii', 'Neopterygii', 'Teleostei', 'Neoteleostei', 'Acanthomorphata', 'Ovalentaria', 'Atherinomorphae', 'Cyprinodontiformes', 'Poeciliidae', 'Poeciliinae', 'Poecilia']	XP_014889503.1	863	[0.200174, 0.264545, 0.31487, 0.352862, 0.398279, 0.414856, 0.301917, 0.321458, 0.359901, 0.374039, 0.401658, 0.4292, 0.418646, 0.359901, 0.275179, 0.370445, 0.486429, 0.401658, 0.398279, 0.288399, 0.268042, 0.30533, 0.236433, 0.15284, 0.155435, 0.142424, 0.142424, 0.173081, 0.182256, 0.15008, 0.158265, 0.144935, 0.100716, 0.11371, 0.116183, 0.18812, 0.137348, 0.079919, 0.129801, 0.161087, 0.1730…
37	Xiphophorus maculatus	['Eukaryota', 'Metazoa', 'Chordata', 'Craniata', 'Vertebrata', 'Euteleostomi', 'Actinopterygii', 'Neopterygii', 'Teleostei', 'Neoteleostei', 'Acanthomorphata', 'Ovalentaria', 'Atherinomorphae', 'Cyprinodontiformes', 'Poeciliidae', 'Poeciliinae', 'Xiphophorus']	XP_014324302.1	859	[0.200174, 0.264545, 0.31487, 0.352862, 0.398279, 0.414856, 0.301917, 0.321458, 0.359901, 0.374039, 0.401658, 0.4292, 0.418646, 0.359901, 0.275179, 0.370445, 0.486429, 0.401658, 0.398279, 0.288399, 0.268042, 0.30533, 0.236433, 0.15284, 0.155435, 0.142424, 0.142424, 0.173081, 0.182256, 0.15008, 0.158265, 0.144935, 0.100716, 0.11371, 0.116183, 0.18812, 0.137348, 0.079919, 0.129801, 0.161087, 0.1730…
38	Xiphophorus couchianus	['Eukaryota', 'Metazoa', 'Chordata', 'Craniata', 'Vertebrata', 'Euteleostomi', 'Actinopterygii', 'Neopterygii', 'Teleostei', 'Neoteleostei', 'Acanthomorphata', 'Ovalentaria', 'Atherinomorphae', 'Cyprinodontiformes', 'Poeciliidae', 'Poeciliinae', 'Xiphophorus']	XP_027856685.1	859	[0.200174, 0.264545, 0.31487, 0.352862, 0.398279, 0.414856, 0.301917, 0.321458, 0.359901, 0.374039, 0.401658, 0.4292, 0.418646, 0.359901, 0.275179, 0.370445, 0.486429, 0.401658, 0.398279, 0.288399, 0.268042, 0.30533, 0.236433, 0.15284, 0.155435, 0.142424, 0.142424, 0.173081, 0.182256, 0.15008, 0.158265, 0.144935, 0.100716, 0.11371, 0.116183, 0.18812, 0.137348, 0.079919, 0.129801, 0.161087, 0.1730…
39	Austrofundulus limnaeus	['Eukaryota', 'Metazoa', 'Chordata', 'Craniata', 'Vertebrata', 'Euteleostomi', 'Actinopterygii', 'Neopterygii', 'Teleostei', 'Neoteleostei', 'Acanthomorphata', 'Ovalentaria', 'Atherinomorphae', 'Cyprinodontiformes', 'Rivulidae', 'Austrofundulus']	XP_013887601.1	832	[0.200174, 0.264545, 0.311707, 0.349426, 0.398279, 0.414856, 0.301917, 0.321458, 0.359901, 0.374039, 0.401658, 0.42561, 0.418646, 0.356642, 0.271506, 0.370445, 0.486429, 0.401658, 0.394753, 0.288399, 0.264545, 0.30533, 0.236433, 0.15284, 0.155435, 0.142424, 0.139895, 0.173081, 0.182256, 0.147574, 0.155435, 0.144935, 0.100716, 0.111485, 0.116183, 0.18812, 0.137348, 0.083462, 0.132295, 0.164327, 0.…
40	Kryptolebias marmoratus	['Eukaryota', 'Metazoa', 'Chordata', 'Craniata', 'Vertebrata', 'Euteleostomi', 'Actinopterygii', 'Neopterygii', 'Teleostei', 'Neoteleostei', 'Acanthomorphata', 'Ovalentaria', 'Atherinomorphae', 'Cyprinodontiformes', 'Rivulidae', 'Kryptolebias']	XP_017272046.1	861	[0.200174, 0.264545, 0.311707, 0.349426, 0.398279, 0.414856, 0.301917, 0.321458, 0.359901, 0.374039, 0.401658, 0.42561, 0.418646, 0.356642, 0.271506, 0.370445, 0.486429, 0.401658, 0.394753, 0.288399, 0.264545, 0.30533, 0.236433, 0.15284, 0.155435, 0.142424, 0.139895, 0.173081, 0.182256, 0.147574, 0.155435, 0.144935, 0.100716, 0.111485, 0.11371, 0.18812, 0.134866, 0.079919, 0.127496, 0.158265, 0.1…
41	Salarias fasciatus	['Eukaryota', 'Metazoa', 'Chordata', 'Craniata', 'Vertebrata', 'Euteleostomi', 'Actinopterygii', 'Neopterygii', 'Teleostei', 'Neoteleostei', 'Acanthomorphata', 'Ovalentaria', 'Blenniimorphae', 'Blenniiformes', 'Blennioidei', 'Blenniidae', 'Salariinae', 'Salarias']	XP_029972202.1	869	[0.196879, 0.26085, 0.311707, 0.349426, 0.398279, 0.414856, 0.298791, 0.321458, 0.359901, 0.374039, 0.401658, 0.4292, 0.422041, 0.359901, 0.275179, 0.374039, 0.494003, 0.408655, 0.401658, 0.295083, 0.271506, 0.308712, 0.239899, 0.155435, 0.158265, 0.144935, 0.144935, 0.17593, 0.185198, 0.15284, 0.161087, 0.147574, 0.102787, 0.11371, 0.116183, 0.191378, 0.137348, 0.079919, 0.127496, 0.158265, 0.17…
42	Gouania willdenowi	['Eukaryota', 'Metazoa', 'Chordata', 'Craniata', 'Vertebrata', 'Euteleostomi', 'Actinopterygii', 'Neopterygii', 'Teleostei', 'Neoteleostei', 'Acanthomorphata', 'Ovalentaria', 'Blenniimorphae', 'Blenniiformes', 'Gobiesocoidei', 'Gobiesocidae', 'Gobiesocinae', 'Gouania']	XP_028293518.1	865	[0.194234, 0.257454, 0.311707, 0.346032, 0.394753, 0.41194, 0.295083, 0.318242, 0.356642, 0.370445, 0.387226, 0.414856, 0.408655, 0.349426, 0.26085, 0.359901, 0.480142, 0.394753, 0.390993, 0.281712, 0.257454, 0.298791, 0.225814, 0.147574, 0.15008, 0.137348, 0.134866, 0.167087, 0.17593, 0.142424, 0.15008, 0.147574, 0.102787, 0.11371, 0.116183, 0.18812, 0.137348, 0.079919, 0.127496, 0.158265, 0.170…
43	Astatotilapia calliptera	['Eukaryota', 'Metazoa', 'Chordata', 'Craniata', 'Vertebrata', 'Euteleostomi', 'Actinopterygii', 'Neopterygii', 'Teleostei', 'Neoteleostei', 'Acanthomorphata', 'Ovalentaria', 'Cichlomorphae', 'Cichliformes', 'Cichlidae', 'African cichlids', 'Pseudocrenilabrinae', 'Haplochromini', 'Astatotilapia']	XP_026007086.1	867	[0.200174, 0.264545, 0.311707, 0.349426, 0.398279, 0.414856, 0.301917, 0.321458, 0.359901, 0.374039, 0.401658, 0.42561, 0.418646, 0.356642, 0.271506, 0.370445, 0.486429, 0.401658, 0.394753, 0.288399, 0.264545, 0.30533, 0.236433, 0.15284, 0.155435, 0.142424, 0.139895, 0.170161, 0.182256, 0.147574, 0.155435, 0.144935, 0.100716, 0.111485, 0.11371, 0.18812, 0.134866, 0.079919, 0.127496, 0.158265, 0.1…
44	Haplochromis burtoni	['Eukaryota', 'Metazoa', 'Chordata', 'Craniata', 'Vertebrata', 'Euteleostomi', 'Actinopterygii', 'Neopterygii', 'Teleostei', 'Neoteleostei', 'Acanthomorphata', 'Ovalentaria', 'Cichlomorphae', 'Cichliformes', 'Cichlidae', 'African cichlids', 'Pseudocrenilabrinae', 'Haplochromini', 'Haplochromis']	XP_005922371.1	867	[0.200174, 0.264545, 0.311707, 0.349426, 0.398279, 0.414856, 0.301917, 0.321458, 0.359901, 0.374039, 0.401658, 0.42561, 0.418646, 0.356642, 0.271506, 0.370445, 0.486429, 0.401658, 0.394753, 0.288399, 0.264545, 0.30533, 0.236433, 0.15284, 0.155435, 0.142424, 0.139895, 0.170161, 0.182256, 0.147574, 0.155435, 0.144935, 0.100716, 0.111485, 0.11371, 0.18812, 0.134866, 0.079919, 0.127496, 0.158265, 0.1…
45	Maylandia zebra	['Eukaryota', 'Metazoa', 'Chordata', 'Craniata', 'Vertebrata', 'Euteleostomi', 'Actinopterygii', 'Neopterygii', 'Teleostei', 'Neoteleostei', 'Acanthomorphata', 'Ovalentaria', 'Cichlomorphae', 'Cichliformes', 'Cichlidae', 'African cichlids', 'Pseudocrenilabrinae', 'Haplochromini', 'Maylandia', 'Maylandia zebra complex']	XP_004566623.1	867	[0.200174, 0.264545, 0.311707, 0.349426, 0.398279, 0.414856, 0.301917, 0.321458, 0.359901, 0.374039, 0.401658, 0.42561, 0.418646, 0.356642, 0.271506, 0.370445, 0.486429, 0.401658, 0.394753, 0.288399, 0.264545, 0.30533, 0.236433, 0.15284, 0.155435, 0.142424, 0.139895, 0.170161, 0.182256, 0.147574, 0.155435, 0.144935, 0.100716, 0.111485, 0.11371, 0.18812, 0.134866, 0.079919, 0.127496, 0.158265, 0.1…
46	Pundamilia nyererei	['Eukaryota', 'Metazoa', 'Chordata', 'Craniata', 'Vertebrata', 'Euteleostomi', 'Actinopterygii', 'Neopterygii', 'Teleostei', 'Neoteleostei', 'Acanthomorphata', 'Ovalentaria', 'Cichlomorphae', 'Cichliformes', 'Cichlidae', 'African cichlids', 'Pseudocrenilabrinae', 'Haplochromini', 'Pundamilia']	XP_005739009.1	867	[0.200174, 0.264545, 0.311707, 0.349426, 0.398279, 0.414856, 0.301917, 0.321458, 0.359901, 0.374039, 0.401658, 0.42561, 0.418646, 0.356642, 0.271506, 0.370445, 0.486429, 0.401658, 0.394753, 0.288399, 0.264545, 0.30533, 0.236433, 0.15284, 0.155435, 0.142424, 0.139895, 0.170161, 0.182256, 0.147574, 0.155435, 0.144935, 0.100716, 0.111485, 0.11371, 0.18812, 0.134866, 0.079919, 0.127496, 0.158265, 0.1…
47	Oreochromis niloticus	['Eukaryota', 'Metazoa', 'Chordata', 'Craniata', 'Vertebrata', 'Euteleostomi', 'Actinopterygii', 'Neopterygii', 'Teleostei', 'Neoteleostei', 'Acanthomorphata', 'Ovalentaria', 'Cichlomorphae', 'Cichliformes', 'Cichlidae', 'African cichlids', 'Pseudocrenilabrinae', 'Oreochromini', 'Oreochromis']	XP_013127375.1	867	[0.203355, 0.268042, 0.318242, 0.352862, 0.401658, 0.418646, 0.30533, 0.324872, 0.36309, 0.377384, 0.40511, 0.42561, 0.418646, 0.359901, 0.275179, 0.370445, 0.486429, 0.401658, 0.394753, 0.288399, 0.268042, 0.30533, 0.236433, 0.155435, 0.158265, 0.142424, 0.139895, 0.170161, 0.182256, 0.147574, 0.155435, 0.144935, 0.100716, 0.11371, 0.116183, 0.18812, 0.137348, 0.081712, 0.127496, 0.161087, 0.173…
48	Oreochromis aureus	['Eukaryota', 'Metazoa', 'Chordata', 'Craniata', 'Vertebrata', 'Euteleostomi', 'Actinopterygii', 'Neopterygii', 'Teleostei', 'Neoteleostei', 'Acanthomorphata', 'Ovalentaria', 'Cichlomorphae', 'Cichliformes', 'Cichlidae', 'African cichlids', 'Pseudocrenilabrinae', 'Oreochromini', 'Oreochromis']	XP_031583954.1	867	[0.203355, 0.268042, 0.318242, 0.352862, 0.401658, 0.418646, 0.30533, 0.324872, 0.36309, 0.377384, 0.40511, 0.42561, 0.418646, 0.359901, 0.275179, 0.370445, 0.486429, 0.401658, 0.394753, 0.288399, 0.268042, 0.30533, 0.236433, 0.155435, 0.158265, 0.142424, 0.139895, 0.170161, 0.182256, 0.147574, 0.155435, 0.144935, 0.100716, 0.11371, 0.116183, 0.18812, 0.137348, 0.081712, 0.127496, 0.161087, 0.173…
49	Archocentrus centrarchus	['Eukaryota', 'Metazoa', 'Chordata', 'Craniata', 'Vertebrata', 'Euteleostomi', 'Actinopterygii', 'Neopterygii', 'Teleostei', 'Neoteleostei', 'Acanthomorphata', 'Ovalentaria', 'Cichlomorphae', 'Cichliformes', 'Cichlidae', 'New World cichlids', 'Cichlasomatinae', 'Heroini', 'Archocentrus']	XP_030575258.1	871	[0.200174, 0.264545, 0.311707, 0.349426, 0.398279, 0.414856, 0.301917, 0.321458, 0.359901, 0.374039, 0.401658, 0.42561, 0.418646, 0.356642, 0.271506, 0.370445, 0.486429, 0.401658, 0.394753, 0.288399, 0.264545, 0.30533, 0.236433, 0.15284, 0.155435, 0.142424, 0.139895, 0.170161, 0.182256, 0.147574, 0.155435, 0.144935, 0.100716, 0.111485, 0.11371, 0.18812, 0.134866, 0.079919, 0.127496, 0.158265, 0.1…
50	Acanthochromis polyacanthus	['Eukaryota', 'Metazoa', 'Chordata', 'Craniata', 'Vertebrata', 'Euteleostomi', 'Actinopterygii', 'Neopterygii', 'Teleostei', 'Neoteleostei', 'Acanthomorphata', 'Ovalentaria', 'Pomacentridae', 'Acanthochromis']	XP_022048138.1	864	[0.200174, 0.264545, 0.311707, 0.349426, 0.398279, 0.414856, 0.301917, 0.321458, 0.359901, 0.374039, 0.401658, 0.42561, 0.418646, 0.356642, 0.271506, 0.370445, 0.486429, 0.401658, 0.394753, 0.288399, 0.264545, 0.30533, 0.236433, 0.15284, 0.155435, 0.142424, 0.139895, 0.170161, 0.182256, 0.147574, 0.155435, 0.144935, 0.100716, 0.111485, 0.11371, 0.18812, 0.134866, 0.079919, 0.127496, 0.158265, 0.1…
51	Amphiprion ocellaris	['Eukaryota', 'Metazoa', 'Chordata', 'Craniata', 'Vertebrata', 'Euteleostomi', 'Actinopterygii', 'Neopterygii', 'Teleostei', 'Neoteleostei', 'Acanthomorphata', 'Ovalentaria', 'Pomacentridae', 'Amphiprion']	XP_023141074.1	862	[0.200174, 0.264545, 0.311707, 0.349426, 0.394753, 0.414856, 0.298791, 0.321458, 0.359901, 0.374039, 0.401658, 0.42561, 0.418646, 0.359901, 0.271506, 0.370445, 0.486429, 0.401658, 0.394753, 0.288399, 0.264545, 0.30533, 0.236433, 0.15284, 0.155435, 0.142424, 0.139895, 0.173081, 0.182256, 0.147574, 0.155435, 0.142424, 0.098513, 0.111485, 0.11371, 0.185198, 0.134866, 0.078022, 0.125101, 0.155435, 0.…
52	Stegastes partitus	['Eukaryota', 'Metazoa', 'Chordata', 'Craniata', 'Vertebrata', 'Euteleostomi', 'Actinopterygii', 'Neopterygii', 'Teleostei', 'Neoteleostei', 'Acanthomorphata', 'Ovalentaria', 'Pomacentridae', 'Stegastes']	XP_008282436.1	864	[0.200174, 0.264545, 0.311707, 0.349426, 0.398279, 0.414856, 0.301917, 0.321458, 0.359901, 0.374039, 0.401658, 0.42561, 0.418646, 0.356642, 0.271506, 0.370445, 0.486429, 0.401658, 0.394753, 0.288399, 0.264545, 0.30533, 0.236433, 0.15284, 0.155435, 0.142424, 0.139895, 0.170161, 0.182256, 0.147574, 0.155435, 0.144935, 0.100716, 0.111485, 0.11371, 0.18812, 0.134866, 0.079919, 0.127496, 0.158265, 0.1…
53	Hippocampus comes	['Eukaryota', 'Metazoa', 'Chordata', 'Craniata', 'Vertebrata', 'Euteleostomi', 'Actinopterygii', 'Neopterygii', 'Teleostei', 'Neoteleostei', 'Acanthomorphata', 'Syngnathiaria', 'Syngnathiformes', 'Syngnathoidei', 'Syngnathidae', 'Hippocampus']	XP_019733840.1	829	[0.185198, 0.247041, 0.30533, 0.339168, 0.387226, 0.40511, 0.288399, 0.311707, 0.349426, 0.36309, 0.380708, 0.408655, 0.40511, 0.342579, 0.257454, 0.359901, 0.480142, 0.394753, 0.387226, 0.281712, 0.257454, 0.298791, 0.225814, 0.144935, 0.147574, 0.134866, 0.132295, 0.167087, 0.173081, 0.139895, 0.144935, 0.142424, 0.100716, 0.111485, 0.11371, 0.18812, 0.134866, 0.078022, 0.125101, 0.155435, 0.16…
54	Gadus morhua	['Eukaryota', 'Metazoa', 'Chordata', 'Craniata', 'Vertebrata', 'Euteleostomi', 'Actinopterygii', 'Neopterygii', 'Teleostei', 'Neoteleostei', 'Acanthomorphata', 'Zeiogadaria', 'Gadariae', 'Gadiformes', 'Gadoidei', 'Gadidae', 'Gadus']	XP_030213114.1	878	[0.18812, 0.25406, 0.308712, 0.342579, 0.390993, 0.408655, 0.291804, 0.31487, 0.352862, 0.366687, 0.384043, 0.41194, 0.408655, 0.346032, 0.26085, 0.359901, 0.480142, 0.394753, 0.390993, 0.281712, 0.257454, 0.298791, 0.225814, 0.144935, 0.147574, 0.134866, 0.134866, 0.167087, 0.17593, 0.142424, 0.147574, 0.144935, 0.100716, 0.111485, 0.11371, 0.18812, 0.137348, 0.078022, 0.127496, 0.158265, 0.1701…
55	Astyanax mexicanus	['Eukaryota', 'Metazoa', 'Chordata', 'Craniata', 'Vertebrata', 'Euteleostomi', 'Actinopterygii', 'Neopterygii', 'Teleostei', 'Ostariophysi', 'Characiformes', 'Characoidei', 'Characidae', 'Characidae incertae sedis', 'Astyanax clade', 'Astyanax']	XP_007257644.2	840	[0.200174, 0.264545, 0.31487, 0.349426, 0.398279, 0.414856, 0.301917, 0.321458, 0.359901, 0.374039, 0.390993, 0.414856, 0.408655, 0.349426, 0.264545, 0.359901, 0.476583, 0.394753, 0.387226, 0.278302, 0.257454, 0.295083, 0.225814, 0.147574, 0.15284, 0.139895, 0.137348, 0.167087, 0.17593, 0.144935, 0.15284, 0.147574, 0.10481, 0.116183, 0.118441, 0.191378, 0.139895, 0.083462, 0.132295, 0.164327, 0.1…
56	Pygocentrus nattereri	['Eukaryota', 'Metazoa', 'Chordata', 'Craniata', 'Vertebrata', 'Euteleostomi', 'Actinopterygii', 'Neopterygii', 'Teleostei', 'Ostariophysi', 'Characiformes', 'Characoidei', 'Pygocentrus']	XP_017563274.1	831	[0.203355, 0.268042, 0.31487, 0.352862, 0.398279, 0.414856, 0.301917, 0.324872, 0.359901, 0.374039, 0.394753, 0.418646, 0.41194, 0.352862, 0.268042, 0.36309, 0.480142, 0.398279, 0.390993, 0.284882, 0.26085, 0.298791, 0.229226, 0.15008, 0.155435, 0.142424, 0.139895, 0.170161, 0.182256, 0.147574, 0.155435, 0.15008, 0.106997, 0.118441, 0.120615, 0.194234, 0.142424, 0.085092, 0.134866, 0.167087, 0.17…
57	Danio rerio	['Eukaryota', 'Metazoa', 'Chordata', 'Craniata', 'Vertebrata', 'Euteleostomi', 'Actinopterygii', 'Neopterygii', 'Teleostei', 'Ostariophysi', 'Cypriniformes', 'Cyprinidae', 'Danio']	NP_001352210.1	929	[0.203355, 0.268042, 0.31487, 0.352862, 0.398279, 0.414856, 0.301917, 0.324872, 0.359901, 0.374039, 0.394753, 0.418646, 0.41194, 0.352862, 0.268042, 0.36309, 0.480142, 0.398279, 0.390993, 0.284882, 0.26085, 0.298791, 0.229226, 0.15008, 0.155435, 0.142424, 0.139895, 0.170161, 0.182256, 0.147574, 0.155435, 0.15008, 0.106997, 0.118441, 0.120615, 0.194234, 0.142424, 0.085092, 0.132295, 0.164327, 0.17…
58	Sinocyclocheilus anshuiensis	['Eukaryota', 'Metazoa', 'Chordata', 'Craniata', 'Vertebrata', 'Euteleostomi', 'Actinopterygii', 'Neopterygii', 'Teleostei', 'Ostariophysi', 'Cypriniformes', 'Cyprinidae', 'Sinocyclocheilus']	XP_016297643.1	910	[0.200174, 0.26085, 0.311707, 0.349426, 0.394753, 0.41194, 0.298791, 0.321458, 0.359901, 0.374039, 0.390993, 0.414856, 0.408655, 0.349426, 0.268042, 0.366687, 0.483068, 0.398279, 0.394753, 0.284882, 0.264545, 0.301917, 0.232838, 0.15284, 0.158265, 0.144935, 0.142424, 0.17593, 0.185198, 0.15008, 0.158265, 0.15284, 0.109221, 0.120615, 0.122885, 0.196879, 0.144935, 0.092881, 0.144935, 0.179055, 0.19…
59	Sinocyclocheilus rhinocerous	['Eukaryota', 'Metazoa', 'Chordata', 'Craniata', 'Vertebrata', 'Euteleostomi', 'Actinopterygii', 'Neopterygii', 'Teleostei', 'Ostariophysi', 'Cypriniformes', 'Cyprinidae', 'Sinocyclocheilus']	XP_016377798.1	910	[0.200174, 0.26085, 0.311707, 0.349426, 0.394753, 0.41194, 0.298791, 0.321458, 0.359901, 0.374039, 0.390993, 0.414856, 0.408655, 0.349426, 0.268042, 0.366687, 0.483068, 0.398279, 0.394753, 0.284882, 0.264545, 0.301917, 0.232838, 0.15284, 0.158265, 0.144935, 0.142424, 0.17593, 0.185198, 0.15008, 0.158265, 0.15284, 0.109221, 0.120615, 0.122885, 0.196879, 0.144935, 0.092881, 0.144935, 0.179055, 0.19…
60	Ictalurus punctatus	['Eukaryota', 'Metazoa', 'Chordata', 'Craniata', 'Vertebrata', 'Euteleostomi', 'Actinopterygii', 'Neopterygii', 'Teleostei', 'Ostariophysi', 'Siluriformes', 'Ictaluridae', 'Ictalurus']	XP_017332027.1	801	[0.196879, 0.26085, 0.308712, 0.346032, 0.394753, 0.41194, 0.298791, 0.318242, 0.356642, 0.370445, 0.390993, 0.414856, 0.408655, 0.349426, 0.264545, 0.36309, 0.480142, 0.398279, 0.390993, 0.284882, 0.26085, 0.298791, 0.229226, 0.15008, 0.155435, 0.142424, 0.139895, 0.170161, 0.179055, 0.144935, 0.15284, 0.147574, 0.102787, 0.116183, 0.116183, 0.18812, 0.137348, 0.079919, 0.127496, 0.155435, 0.170…
61	Pangasianodon hypophthalmus	['Eukaryota', 'Metazoa', 'Chordata', 'Craniata', 'Vertebrata', 'Euteleostomi', 'Actinopterygii', 'Neopterygii', 'Teleostei', 'Ostariophysi', 'Siluriformes', 'Pangasiidae', 'Pangasianodon']	XP_026799962.1	753	[0.200174, 0.111485, 0.067594, 0.098513, 0.134866, 0.158265, 0.125101, 0.155435, 0.194234, 0.147574, 0.116183, 0.142424, 0.076542, 0.083462, 0.134866, 0.129801, 0.147574, 0.098513, 0.10481, 0.173081, 0.111485, 0.06312, 0.06312, 0.11371, 0.116183, 0.073402, 0.078022, 0.118441, 0.11371, 0.118441, 0.206376, 0.281712, 0.284882, 0.380708, 0.359901, 0.339168, 0.342579, 0.335645, 0.41194, 0.41194, 0.411…
62	Paramormyrops kingsleyae	['Eukaryota', 'Metazoa', 'Chordata', 'Craniata', 'Vertebrata', 'Euteleostomi', 'Actinopterygii', 'Neopterygii', 'Teleostei', 'Osteoglossocephala', 'Osteoglossomorpha', 'Osteoglossiformes', 'Mormyridae', 'Paramormyrops']	XP_023698242.1	875	[0.209395, 0.271506, 0.318242, 0.359901, 0.40511, 0.418646, 0.308712, 0.328603, 0.36309, 0.377384, 0.40511, 0.4292, 0.418646, 0.359901, 0.275179, 0.370445, 0.483068, 0.401658, 0.394753, 0.288399, 0.264545, 0.301917, 0.232838, 0.15284, 0.158265, 0.144935, 0.142424, 0.173081, 0.182256, 0.15008, 0.158265, 0.147574, 0.102787, 0.116183, 0.118441, 0.191378, 0.139895, 0.083462, 0.132295, 0.164327, 0.175…
63	Scleropages formosus	['Eukaryota', 'Metazoa', 'Chordata', 'Craniata', 'Vertebrata', 'Euteleostomi', 'Actinopterygii', 'Neopterygii', 'Teleostei', 'Osteoglossocephala', 'Osteoglossomorpha', 'Osteoglossiformes', 'Osteoglossidae', 'Scleropages']	XP_029114175.1	866	[0.209395, 0.271506, 0.318242, 0.359901, 0.40511, 0.418646, 0.308712, 0.328603, 0.36309, 0.377384, 0.40511, 0.4292, 0.418646, 0.359901, 0.275179, 0.370445, 0.483068, 0.401658, 0.394753, 0.288399, 0.264545, 0.301917, 0.232838, 0.15284, 0.158265, 0.144935, 0.142424, 0.173081, 0.182256, 0.15008, 0.158265, 0.147574, 0.10481, 0.116183, 0.118441, 0.194234, 0.139895, 0.083462, 0.132295, 0.164327, 0.1759…
64	Esox lucius	['Eukaryota', 'Metazoa', 'Chordata', 'Craniata', 'Vertebrata', 'Euteleostomi', 'Actinopterygii', 'Neopterygii', 'Teleostei', 'Protacanthopterygii', 'Esociformes', 'Esocidae', 'Esox']	XP_010877535.1	874	[0.206376, 0.268042, 0.31487, 0.352862, 0.401658, 0.418646, 0.301917, 0.324872, 0.36309, 0.377384, 0.40511, 0.42561, 0.418646, 0.359901, 0.275179, 0.370445, 0.486429, 0.40511, 0.398279, 0.288399, 0.268042, 0.30533, 0.236433, 0.155435, 0.161087, 0.147574, 0.144935, 0.17593, 0.18812, 0.15284, 0.161087, 0.15008, 0.10481, 0.116183, 0.118441, 0.191378, 0.137348, 0.081712, 0.129801, 0.158265, 0.173081,…
65	Salmo salar	['Eukaryota', 'Metazoa', 'Chordata', 'Craniata', 'Vertebrata', 'Euteleostomi', 'Actinopterygii', 'Neopterygii', 'Teleostei', 'Protacanthopterygii', 'Salmoniformes', 'Salmonidae', 'Salmoninae', 'Salmo']	XP_014014244.1	878	[0.206376, 0.271506, 0.318242, 0.356642, 0.401658, 0.418646, 0.30533, 0.324872, 0.36309, 0.377384, 0.40511, 0.4292, 0.422041, 0.359901, 0.275179, 0.370445, 0.486429, 0.401658, 0.398279, 0.288399, 0.264545, 0.30533, 0.236433, 0.15284, 0.158265, 0.144935, 0.144935, 0.17593, 0.185198, 0.15284, 0.158265, 0.147574, 0.102787, 0.11371, 0.116183, 0.191378, 0.137348, 0.081712, 0.129801, 0.161087, 0.173081…
66	Erpetoichthys calabaricus	['Eukaryota', 'Metazoa', 'Chordata', 'Craniata', 'Vertebrata', 'Euteleostomi', 'Actinopterygii', 'Polypteriformes', 'Polypteridae', 'Erpetoichthys']	XP_028675323.1	945	[0.209395, 0.275179, 0.321458, 0.36309, 0.40511, 0.422041, 0.311707, 0.332115, 0.366687, 0.380708, 0.40511, 0.4292, 0.418646, 0.359901, 0.275179, 0.366687, 0.480142, 0.398279, 0.390993, 0.284882, 0.26085, 0.301917, 0.229226, 0.15284, 0.155435, 0.142424, 0.139895, 0.167087, 0.179055, 0.147574, 0.158265, 0.147574, 0.102787, 0.11371, 0.116183, 0.191378, 0.139895, 0.083462, 0.132295, 0.164327, 0.1790…
67	Nanorana parkeri	['Eukaryota', 'Metazoa', 'Chordata', 'Craniata', 'Vertebrata', 'Euteleostomi', 'Amphibia', 'Batrachia', 'Anura', 'Neobatrachia', 'Ranoidea', 'Dicroglossidae', 'Dicroglossinae', 'Nanorana']	XP_018426620.1	895	[0.185198, 0.247041, 0.298791, 0.335645, 0.380708, 0.401658, 0.288399, 0.308712, 0.346032, 0.359901, 0.387226, 0.41194, 0.40511, 0.346032, 0.26085, 0.359901, 0.476583, 0.387226, 0.384043, 0.271506, 0.247041, 0.288399, 0.219301, 0.142424, 0.144935, 0.132295, 0.129801, 0.158265, 0.170161, 0.137348, 0.139895, 0.129801, 0.086953, 0.098513, 0.098513, 0.167087, 0.118441, 0.069024, 0.111485, 0.139895, 0…
68	Xenopus tropicalis	['Eukaryota', 'Metazoa', 'Chordata', 'Craniata', 'Vertebrata', 'Euteleostomi', 'Amphibia', 'Batrachia', 'Anura', 'Pipoidea', 'Pipidae', 'Xenopodinae', 'Xenopus', 'Silurana']	XP_031751695.1	890	[0.182256, 0.243554, 0.295083, 0.335645, 0.380708, 0.398279, 0.284882, 0.308712, 0.342579, 0.359901, 0.387226, 0.414856, 0.408655, 0.349426, 0.264545, 0.359901, 0.480142, 0.390993, 0.384043, 0.275179, 0.247041, 0.291804, 0.222385, 0.142424, 0.144935, 0.134866, 0.132295, 0.158265, 0.170161, 0.137348, 0.142424, 0.129801, 0.088832, 0.098513, 0.100716, 0.170161, 0.120615, 0.069024, 0.11371, 0.142424,…
69	Rhinatrema bivittatum	['Eukaryota', 'Metazoa', 'Chordata', 'Craniata', 'Vertebrata', 'Euteleostomi', 'Amphibia', 'Gymnophiona', 'Rhinatrematidae', 'Rhinatrema']	XP_029475684.1	947	[0.18812, 0.25031, 0.298791, 0.339168, 0.384043, 0.401658, 0.288399, 0.311707, 0.346032, 0.36309, 0.387226, 0.414856, 0.408655, 0.349426, 0.264545, 0.359901, 0.476583, 0.390993, 0.384043, 0.275179, 0.247041, 0.288399, 0.219301, 0.142424, 0.144935, 0.132295, 0.132295, 0.161087, 0.167087, 0.134866, 0.139895, 0.129801, 0.088832, 0.098513, 0.102787, 0.173081, 0.125101, 0.074921, 0.120615, 0.15008, 0.…
70	Microcaecilia unicolor	['Eukaryota', 'Metazoa', 'Chordata', 'Craniata', 'Vertebrata', 'Euteleostomi', 'Amphibia', 'Gymnophiona', 'Siphonopidae', 'Microcaecilia']	XP_030075190.1	916	[0.18812, 0.25031, 0.298791, 0.339168, 0.384043, 0.401658, 0.288399, 0.311707, 0.346032, 0.36309, 0.387226, 0.414856, 0.408655, 0.349426, 0.264545, 0.359901, 0.476583, 0.390993, 0.384043, 0.275179, 0.247041, 0.288399, 0.219301, 0.142424, 0.144935, 0.132295, 0.132295, 0.158265, 0.167087, 0.137348, 0.139895, 0.132295, 0.088832, 0.098513, 0.100716, 0.170161, 0.120615, 0.0704, 0.116183, 0.142424, 0.1…
71	Alligator mississippiensis	['Eukaryota', 'Metazoa', 'Chordata', 'Craniata', 'Vertebrata', 'Euteleostomi', 'Archelosauria', 'Archosauria', 'Crocodylia', 'Alligatoridae', 'Alligatorinae', 'Alligator']	XP_014461200.1	881	[0.158265, 0.085092, 0.050641, 0.076542, 0.096677, 0.120615, 0.090864, 0.118441, 0.15284, 0.116183, 0.088832, 0.109221, 0.06184, 0.069024, 0.11371, 0.111485, 0.129801, 0.086953, 0.086953, 0.15008, 0.092881, 0.048328, 0.049374, 0.092881, 0.094817, 0.064632, 0.069024, 0.074921, 0.0704, 0.071867, 0.137348, 0.203355, 0.203355, 0.295083, 0.275179, 0.25406, 0.26085, 0.257454, 0.328603, 0.339168, 0.3356…
72	Crocodylus porosus	['Eukaryota', 'Metazoa', 'Chordata', 'Craniata', 'Vertebrata', 'Euteleostomi', 'Archelosauria', 'Archosauria', 'Crocodylia', 'Longirostres', 'Crocodylidae', 'Crocodylus']	XP_019403162.1	920	[0.185198, 0.247041, 0.298791, 0.335645, 0.380708, 0.401658, 0.288399, 0.308712, 0.346032, 0.359901, 0.387226, 0.41194, 0.40511, 0.346032, 0.26085, 0.359901, 0.476583, 0.387226, 0.384043, 0.271506, 0.247041, 0.288399, 0.219301, 0.139895, 0.144935, 0.132295, 0.129801, 0.158265, 0.167087, 0.137348, 0.137348, 0.127496, 0.086953, 0.096677, 0.098513, 0.167087, 0.118441, 0.069024, 0.111485, 0.139895, 0…
73	Gavialis gangeticus	['Eukaryota', 'Metazoa', 'Chordata', 'Craniata', 'Vertebrata', 'Euteleostomi', 'Archelosauria', 'Archosauria', 'Crocodylia', 'Longirostres', 'Gavialidae', 'Gavialinae', 'Gavialis']	XP_019367964.1	920	[0.185198, 0.247041, 0.298791, 0.335645, 0.380708, 0.401658, 0.288399, 0.308712, 0.346032, 0.359901, 0.387226, 0.41194, 0.40511, 0.346032, 0.26085, 0.359901, 0.476583, 0.387226, 0.384043, 0.271506, 0.247041, 0.288399, 0.219301, 0.139895, 0.144935, 0.132295, 0.129801, 0.158265, 0.167087, 0.137348, 0.137348, 0.127496, 0.086953, 0.096677, 0.098513, 0.167087, 0.118441, 0.069024, 0.111485, 0.139895, 0…
74	Aquila chrysaetos chrysaetos	['Eukaryota', 'Metazoa', 'Chordata', 'Craniata', 'Vertebrata', 'Euteleostomi', 'Archelosauria', 'Archosauria', 'Dinosauria', 'Saurischia', 'Theropoda', 'Coelurosauria', 'Aves', 'Neognathae', 'Accipitriformes', 'Accipitridae', 'Accipitrinae', 'Aquila']	XP_029895807.1	907	[0.185198, 0.247041, 0.298791, 0.335645, 0.380708, 0.401658, 0.288399, 0.308712, 0.346032, 0.359901, 0.387226, 0.41194, 0.40511, 0.346032, 0.26085, 0.359901, 0.476583, 0.387226, 0.384043, 0.271506, 0.247041, 0.288399, 0.219301, 0.142424, 0.144935, 0.132295, 0.129801, 0.158265, 0.167087, 0.137348, 0.137348, 0.127496, 0.086953, 0.096677, 0.098513, 0.167087, 0.118441, 0.069024, 0.11371, 0.139895, 0.…
75	Chaetura pelagica	['Eukaryota', 'Metazoa', 'Chordata', 'Craniata', 'Vertebrata', 'Euteleostomi', 'Archelosauria', 'Archosauria', 'Dinosauria', 'Saurischia', 'Theropoda', 'Coelurosauria', 'Aves', 'Neognathae', 'Apodiformes', 'Apodidae', 'Chaetura']	XP_009998939.1	886	[0.741537, 0.759478, 0.775545, 0.798249, 0.798249, 0.626927, 0.63748, 0.666105, 0.671169, 0.690604, 0.690604, 0.716283, 0.59508, 0.497853, 0.486429, 0.494003, 0.41194, 0.408655, 0.301917, 0.278302, 0.31487, 0.25031, 0.170161, 0.17593, 0.161087, 0.158265, 0.18812, 0.194234, 0.164327, 0.167087, 0.155435, 0.111485, 0.122885, 0.122885, 0.194234, 0.144935, 0.088832, 0.137348, 0.170161, 0.182256, 0.139…
76	Calypte anna	['Eukaryota', 'Metazoa', 'Chordata', 'Craniata', 'Vertebrata', 'Euteleostomi', 'Archelosauria', 'Archosauria', 'Dinosauria', 'Saurischia', 'Theropoda', 'Coelurosauria', 'Aves', 'Neognathae', 'Apodiformes', 'Trochilidae', 'Calypte']	XP_030320120.1	894	[0.185198, 0.247041, 0.298791, 0.335645, 0.380708, 0.401658, 0.288399, 0.308712, 0.346032, 0.359901, 0.387226, 0.41194, 0.40511, 0.346032, 0.26085, 0.359901, 0.476583, 0.387226, 0.384043, 0.271506, 0.247041, 0.288399, 0.219301, 0.142424, 0.144935, 0.132295, 0.129801, 0.158265, 0.167087, 0.137348, 0.137348, 0.127496, 0.086953, 0.096677, 0.098513, 0.167087, 0.118441, 0.069024, 0.11371, 0.139895, 0.…
77	Buceros rhinoceros silvestris	['Eukaryota', 'Metazoa', 'Chordata', 'Craniata', 'Vertebrata', 'Euteleostomi', 'Archelosauria', 'Archosauria', 'Dinosauria', 'Saurischia', 'Theropoda', 'Coelurosauria', 'Aves', 'Neognathae', 'Bucerotiformes', 'Bucerotidae', 'Buceros']	XP_010139816.1	892	[0.557691, 0.608892, 0.618285, 0.648219, 0.648219, 0.653063, 0.521092, 0.433034, 0.444081, 0.465241, 0.390993, 0.387226, 0.278302, 0.25406, 0.295083, 0.225814, 0.15008, 0.15284, 0.139895, 0.137348, 0.164327, 0.17593, 0.144935, 0.144935, 0.137348, 0.094817, 0.10481, 0.106997, 0.17593, 0.127496, 0.074921, 0.120615, 0.15008, 0.164327, 0.125101, 0.122885, 0.161087, 0.232838, 0.164327, 0.170161, 0.182…
78	Antrostomus carolinensis	['Eukaryota', 'Metazoa', 'Chordata', 'Craniata', 'Vertebrata', 'Euteleostomi', 'Archelosauria', 'Archosauria', 'Dinosauria', 'Saurischia', 'Theropoda', 'Coelurosauria', 'Aves', 'Neognathae', 'Caprimulgimorphae', 'Caprimulgiformes', 'Caprimulgidae', 'Antrostomus']	XP_028941910.1	871	[0.158265, 0.085092, 0.051831, 0.078022, 0.100716, 0.120615, 0.092881, 0.120615, 0.155435, 0.118441, 0.090864, 0.11371, 0.064632, 0.071867, 0.120615, 0.116183, 0.137348, 0.090864, 0.090864, 0.15284, 0.098513, 0.051831, 0.05306, 0.096677, 0.098513, 0.067594, 0.071867, 0.076542, 0.073402, 0.074921, 0.139895, 0.209395, 0.206376, 0.298791, 0.278302, 0.26085, 0.264545, 0.26085, 0.335645, 0.342579, 0.3…
79	Cariama cristata	['Eukaryota', 'Metazoa', 'Chordata', 'Craniata', 'Vertebrata', 'Euteleostomi', 'Archelosauria', 'Archosauria', 'Dinosauria', 'Saurischia', 'Theropoda', 'Coelurosauria', 'Aves', 'Neognathae', 'Cariamiformes', 'Cariamidae', 'Cariama']	XP_009699360.1	878	[0.557691, 0.608892, 0.618285, 0.648219, 0.648219, 0.653063, 0.521092, 0.433034, 0.444081, 0.465241, 0.390993, 0.387226, 0.278302, 0.25406, 0.295083, 0.225814, 0.15008, 0.15284, 0.139895, 0.137348, 0.164327, 0.17593, 0.144935, 0.144935, 0.137348, 0.094817, 0.10481, 0.106997, 0.17593, 0.127496, 0.074921, 0.120615, 0.15008, 0.164327, 0.125101, 0.122885, 0.161087, 0.232838, 0.164327, 0.170161, 0.182…
80	Charadrius vociferus	['Eukaryota', 'Metazoa', 'Chordata', 'Craniata', 'Vertebrata', 'Euteleostomi', 'Archelosauria', 'Archosauria', 'Dinosauria', 'Saurischia', 'Theropoda', 'Coelurosauria', 'Aves', 'Neognathae', 'Charadriiformes', 'Charadriidae', 'Charadrius']	XP_009880539.1	899	[0.332115, 0.247041, 0.232838, 0.155435, 0.096677, 0.071867, 0.088832, 0.116183, 0.139895, 0.170161, 0.191378, 0.194234, 0.203355, 0.232838, 0.239899, 0.284882, 0.281712, 0.243554, 0.232838, 0.21291, 0.21291, 0.318242, 0.380708, 0.408655, 0.40511, 0.408655, 0.476583, 0.486429, 0.394753, 0.390993, 0.278302, 0.25031, 0.295083, 0.225814, 0.147574, 0.15008, 0.137348, 0.132295, 0.161087, 0.170161, 0.1…
81	Calidris pugnax	['Eukaryota', 'Metazoa', 'Chordata', 'Craniata', 'Vertebrata', 'Euteleostomi', 'Archelosauria', 'Archosauria', 'Dinosauria', 'Saurischia', 'Theropoda', 'Coelurosauria', 'Aves', 'Neognathae', 'Charadriiformes', 'Scolopacidae', 'Calidris']	XP_014804110.1	907	[0.185198, 0.247041, 0.298791, 0.335645, 0.380708, 0.401658, 0.288399, 0.308712, 0.346032, 0.359901, 0.387226, 0.41194, 0.40511, 0.346032, 0.26085, 0.359901, 0.476583, 0.387226, 0.384043, 0.271506, 0.247041, 0.288399, 0.219301, 0.142424, 0.144935, 0.132295, 0.129801, 0.158265, 0.167087, 0.137348, 0.137348, 0.127496, 0.086953, 0.096677, 0.098513, 0.167087, 0.118441, 0.069024, 0.11371, 0.139895, 0.…
82	Columba livia	['Eukaryota', 'Metazoa', 'Chordata', 'Craniata', 'Vertebrata', 'Euteleostomi', 'Archelosauria', 'Archosauria', 'Dinosauria', 'Saurischia', 'Theropoda', 'Coelurosauria', 'Aves', 'Neognathae', 'Columbiformes', 'Columbidae', 'Columba']	XP_021136502.1	866	[0.158265, 0.085092, 0.051831, 0.078022, 0.100716, 0.122885, 0.092881, 0.120615, 0.155435, 0.118441, 0.090864, 0.11371, 0.064632, 0.071867, 0.118441, 0.116183, 0.134866, 0.090864, 0.090864, 0.15284, 0.096677, 0.050641, 0.051831, 0.096677, 0.098513, 0.066181, 0.071867, 0.076542, 0.071867, 0.073402, 0.139895, 0.209395, 0.206376, 0.298791, 0.278302, 0.257454, 0.264545, 0.257454, 0.332115, 0.335645, …
83	Leptosomus discolor	['Eukaryota', 'Metazoa', 'Chordata', 'Craniata', 'Vertebrata', 'Euteleostomi', 'Archelosauria', 'Archosauria', 'Dinosauria', 'Saurischia', 'Theropoda', 'Coelurosauria', 'Aves', 'Neognathae', 'Coraciiformes', 'Leptosomidae', 'Leptosomus']	XP_009958219.1	566	[0.557691, 0.608892, 0.618285, 0.648219, 0.648219, 0.653063, 0.521092, 0.433034, 0.444081, 0.465241, 0.390993, 0.387226, 0.278302, 0.25406, 0.295083, 0.225814, 0.15008, 0.15284, 0.139895, 0.137348, 0.164327, 0.17593, 0.144935, 0.144935, 0.137348, 0.094817, 0.10481, 0.106997, 0.17593, 0.127496, 0.074921, 0.120615, 0.15008, 0.164327, 0.125101, 0.122885, 0.161087, 0.232838, 0.164327, 0.170161, 0.182…
84	Merops nubicus	['Eukaryota', 'Metazoa', 'Chordata', 'Craniata', 'Vertebrata', 'Euteleostomi', 'Archelosauria', 'Archosauria', 'Dinosauria', 'Saurischia', 'Theropoda', 'Coelurosauria', 'Aves', 'Neognathae', 'Coraciiformes', 'Meropidae', 'Merops']	XP_008947679.1	526	[0.557691, 0.608892, 0.618285, 0.648219, 0.648219, 0.653063, 0.521092, 0.433034, 0.444081, 0.465241, 0.390993, 0.387226, 0.278302, 0.25406, 0.295083, 0.225814, 0.15008, 0.15284, 0.139895, 0.137348, 0.164327, 0.17593, 0.144935, 0.144935, 0.137348, 0.094817, 0.10481, 0.106997, 0.17593, 0.127496, 0.074921, 0.120615, 0.15008, 0.164327, 0.125101, 0.122885, 0.161087, 0.232838, 0.164327, 0.170161, 0.182…
85	Cuculus canorus	['Eukaryota', 'Metazoa', 'Chordata', 'Craniata', 'Vertebrata', 'Euteleostomi', 'Archelosauria', 'Archosauria', 'Dinosauria', 'Saurischia', 'Theropoda', 'Coelurosauria', 'Aves', 'Neognathae', 'Cuculiformes', 'Cuculidae', 'Cuculus']	XP_009559506.1	906	[0.380708, 0.414856, 0.447574, 0.476583, 0.398279, 0.4292, 0.486429, 0.51388, 0.408655, 0.359901, 0.301917, 0.25031, 0.155435, 0.17593, 0.17593, 0.185198, 0.173081, 0.17593, 0.167087, 0.144935, 0.219301, 0.25031, 0.25406, 0.264545, 0.257454, 0.219301, 0.209395, 0.194234, 0.185198, 0.284882, 0.342579, 0.414856, 0.408655, 0.41194, 0.476583, 0.486429, 0.394753, 0.387226, 0.281712, 0.257454, 0.295083…
86	Aquila chrysaetos canadensis	['Eukaryota', 'Metazoa', 'Chordata', 'Craniata', 'Vertebrata', 'Euteleostomi', 'Archelosauria', 'Archosauria', 'Dinosauria', 'Saurischia', 'Theropoda', 'Coelurosauria', 'Aves', 'Neognathae', 'Falconiformes', 'Accipitridae', 'Accipitrinae', 'Aquila']	XP_011582604.1	1024	[0.795062, 0.856457, 0.871313, 0.856457, 0.865454, 0.89662, 0.921076, 0.934618, 0.934618, 0.936162, 0.910643, 0.915074, 0.924947, 0.93079, 0.932927, 0.932927, 0.928747, 0.915074, 0.950334, 0.950334, 0.968436, 0.969315, 0.96342, 0.962114, 0.973328, 0.973328, 0.967676, 0.957673, 0.941505, 0.94331, 0.941505, 0.962114, 0.964893, 0.964893, 0.945666, 0.91684, 0.91684, 0.905695, 0.905695, 0.889439, 0.88…
87	Haliaeetus albicilla	['Eukaryota', 'Metazoa', 'Chordata', 'Craniata', 'Vertebrata', 'Euteleostomi', 'Archelosauria', 'Archosauria', 'Dinosauria', 'Saurischia', 'Theropoda', 'Coelurosauria', 'Aves', 'Neognathae', 'Falconiformes', 'Accipitridae', 'Accipitrinae', 'Haliaeetus']	XP_009915594.1	900	[0.557691, 0.608892, 0.618285, 0.648219, 0.648219, 0.653063, 0.521092, 0.433034, 0.444081, 0.465241, 0.390993, 0.387226, 0.278302, 0.25406, 0.295083, 0.225814, 0.15008, 0.15284, 0.139895, 0.137348, 0.164327, 0.17593, 0.144935, 0.144935, 0.137348, 0.094817, 0.10481, 0.106997, 0.17593, 0.127496, 0.074921, 0.120615, 0.15008, 0.164327, 0.125101, 0.122885, 0.161087, 0.232838, 0.164327, 0.170161, 0.182…
88	Haliaeetus leucocephalus	['Eukaryota', 'Metazoa', 'Chordata', 'Craniata', 'Vertebrata', 'Euteleostomi', 'Archelosauria', 'Archosauria', 'Dinosauria', 'Saurischia', 'Theropoda', 'Coelurosauria', 'Aves', 'Neognathae', 'Falconiformes', 'Accipitridae', 'Accipitrinae', 'Haliaeetus']	XP_010574649.1	1012	[0.788093, 0.846163, 0.859585, 0.846163, 0.846163, 0.882776, 0.879233, 0.894241, 0.891961, 0.89662, 0.871313, 0.871313, 0.882776, 0.88723, 0.882776, 0.882776, 0.879233, 0.879233, 0.922952, 0.926919, 0.953422, 0.951925, 0.939629, 0.939629, 0.957673, 0.959312, 0.948786, 0.950334, 0.936162, 0.939629, 0.936162, 0.953422, 0.957673, 0.953422, 0.93079, 0.901269, 0.903857, 0.89662, 0.874069, 0.852992, 0.…
89	Anser cygnoides domesticus	['Eukaryota', 'Metazoa', 'Chordata', 'Craniata', 'Vertebrata', 'Euteleostomi', 'Archelosauria', 'Archosauria', 'Dinosauria', 'Saurischia', 'Theropoda', 'Coelurosauria', 'Aves', 'Neognathae', 'Galloanserae', 'Anseriformes', 'Anatidae', 'Anser']	XP_013039711.1	867	[0.158265, 0.085092, 0.051831, 0.078022, 0.100716, 0.122885, 0.092881, 0.120615, 0.155435, 0.118441, 0.090864, 0.11371, 0.064632, 0.071867, 0.118441, 0.116183, 0.134866, 0.090864, 0.090864, 0.15284, 0.096677, 0.050641, 0.051831, 0.096677, 0.098513, 0.066181, 0.071867, 0.076542, 0.071867, 0.073402, 0.139895, 0.209395, 0.206376, 0.298791, 0.278302, 0.26085, 0.264545, 0.26085, 0.332115, 0.342579, 0.…
90	Aythya fuligula	['Eukaryota', 'Metazoa', 'Chordata', 'Craniata', 'Vertebrata', 'Euteleostomi', 'Archelosauria', 'Archosauria', 'Dinosauria', 'Saurischia', 'Theropoda', 'Coelurosauria', 'Aves', 'Neognathae', 'Galloanserae', 'Anseriformes', 'Anatidae', 'Aythyinae', 'Aythya']	XP_032058014.1	906	[0.185198, 0.247041, 0.298791, 0.335645, 0.380708, 0.401658, 0.288399, 0.308712, 0.346032, 0.359901, 0.387226, 0.41194, 0.40511, 0.346032, 0.26085, 0.359901, 0.476583, 0.387226, 0.384043, 0.271506, 0.247041, 0.288399, 0.219301, 0.142424, 0.144935, 0.132295, 0.129801, 0.158265, 0.167087, 0.137348, 0.137348, 0.127496, 0.086953, 0.096677, 0.098513, 0.167087, 0.118441, 0.069024, 0.11371, 0.139895, 0.…
91	Numida meleagris	['Eukaryota', 'Metazoa', 'Chordata', 'Craniata', 'Vertebrata', 'Euteleostomi', 'Archelosauria', 'Archosauria', 'Dinosauria', 'Saurischia', 'Theropoda', 'Coelurosauria', 'Aves', 'Neognathae', 'Galloanserae', 'Galliformes', 'Numididae', 'Numida']	XP_021231360.1	906	[0.185198, 0.247041, 0.298791, 0.335645, 0.380708, 0.401658, 0.288399, 0.308712, 0.346032, 0.359901, 0.387226, 0.41194, 0.40511, 0.346032, 0.26085, 0.359901, 0.476583, 0.387226, 0.384043, 0.271506, 0.247041, 0.288399, 0.219301, 0.142424, 0.144935, 0.132295, 0.129801, 0.158265, 0.167087, 0.137348, 0.137348, 0.127496, 0.086953, 0.096677, 0.098513, 0.167087, 0.118441, 0.069024, 0.11371, 0.139895, 0.…
92	Meleagris gallopavo	['Eukaryota', 'Metazoa', 'Chordata', 'Craniata', 'Vertebrata', 'Euteleostomi', 'Archelosauria', 'Archosauria', 'Dinosauria', 'Saurischia', 'Theropoda', 'Coelurosauria', 'Aves', 'Neognathae', 'Galloanserae', 'Galliformes', 'Phasianidae', 'Meleagridinae', 'Meleagris']	XP_019478386.1	868	[0.158265, 0.085092, 0.051831, 0.078022, 0.100716, 0.122885, 0.092881, 0.120615, 0.155435, 0.118441, 0.090864, 0.11371, 0.064632, 0.071867, 0.118441, 0.116183, 0.134866, 0.090864, 0.090864, 0.15284, 0.096677, 0.050641, 0.051831, 0.096677, 0.098513, 0.066181, 0.071867, 0.076542, 0.071867, 0.073402, 0.139895, 0.209395, 0.206376, 0.298791, 0.278302, 0.26085, 0.264545, 0.26085, 0.332115, 0.342579, 0.…
93	Coturnix japonica	['Eukaryota', 'Metazoa', 'Chordata', 'Craniata', 'Vertebrata', 'Euteleostomi', 'Archelosauria', 'Archosauria', 'Dinosauria', 'Saurischia', 'Theropoda', 'Coelurosauria', 'Aves', 'Neognathae', 'Galloanserae', 'Galliformes', 'Phasianidae', 'Perdicinae', 'Coturnix']	XP_015739112.1	907	[0.185198, 0.247041, 0.298791, 0.335645, 0.380708, 0.401658, 0.288399, 0.308712, 0.346032, 0.359901, 0.387226, 0.41194, 0.40511, 0.346032, 0.26085, 0.359901, 0.476583, 0.387226, 0.384043, 0.271506, 0.247041, 0.288399, 0.219301, 0.142424, 0.144935, 0.132295, 0.129801, 0.158265, 0.167087, 0.137348, 0.137348, 0.127496, 0.086953, 0.096677, 0.098513, 0.167087, 0.118441, 0.069024, 0.11371, 0.139895, 0.…
94	Gallus gallus	['Eukaryota', 'Metazoa', 'Chordata', 'Craniata', 'Vertebrata', 'Euteleostomi', 'Archelosauria', 'Archosauria', 'Dinosauria', 'Saurischia', 'Theropoda', 'Coelurosauria', 'Aves', 'Neognathae', 'Galloanserae', 'Galliformes', 'Phasianidae', 'Phasianinae', 'Gallus']	XP_015153173.1	907	[0.185198, 0.247041, 0.298791, 0.335645, 0.380708, 0.401658, 0.288399, 0.308712, 0.346032, 0.359901, 0.387226, 0.41194, 0.40511, 0.346032, 0.26085, 0.359901, 0.476583, 0.387226, 0.384043, 0.271506, 0.247041, 0.288399, 0.219301, 0.142424, 0.144935, 0.132295, 0.129801, 0.158265, 0.167087, 0.137348, 0.137348, 0.127496, 0.086953, 0.096677, 0.098513, 0.167087, 0.118441, 0.069024, 0.11371, 0.139895, 0.…
95	Phasianus colchicus	['Eukaryota', 'Metazoa', 'Chordata', 'Craniata', 'Vertebrata', 'Euteleostomi', 'Archelosauria', 'Archosauria', 'Dinosauria', 'Saurischia', 'Theropoda', 'Coelurosauria', 'Aves', 'Neognathae', 'Galloanserae', 'Galliformes', 'Phasianidae', 'Phasianinae', 'Phasianus']	XP_031450815.1	893	[0.185198, 0.247041, 0.298791, 0.335645, 0.380708, 0.401658, 0.288399, 0.308712, 0.346032, 0.359901, 0.387226, 0.41194, 0.40511, 0.346032, 0.26085, 0.359901, 0.476583, 0.387226, 0.384043, 0.271506, 0.247041, 0.288399, 0.219301, 0.142424, 0.144935, 0.132295, 0.129801, 0.158265, 0.167087, 0.137348, 0.137348, 0.127496, 0.086953, 0.096677, 0.098513, 0.167087, 0.118441, 0.069024, 0.11371, 0.139895, 0.…
96	Gavia stellata	['Eukaryota', 'Metazoa', 'Chordata', 'Craniata', 'Vertebrata', 'Euteleostomi', 'Archelosauria', 'Archosauria', 'Dinosauria', 'Saurischia', 'Theropoda', 'Coelurosauria', 'Aves', 'Neognathae', 'Gaviiformes', 'Gaviidae', 'Gavia']	XP_009810296.1	881	[0.557691, 0.608892, 0.618285, 0.648219, 0.648219, 0.653063, 0.521092, 0.433034, 0.444081, 0.465241, 0.390993, 0.387226, 0.278302, 0.25406, 0.295083, 0.225814, 0.15008, 0.15284, 0.139895, 0.137348, 0.164327, 0.17593, 0.144935, 0.144935, 0.137348, 0.094817, 0.10481, 0.106997, 0.17593, 0.127496, 0.074921, 0.120615, 0.15008, 0.164327, 0.125101, 0.122885, 0.161087, 0.232838, 0.164327, 0.170161, 0.182…
97	Eurypyga helias	['Eukaryota', 'Metazoa', 'Chordata', 'Craniata', 'Vertebrata', 'Euteleostomi', 'Archelosauria', 'Archosauria', 'Dinosauria', 'Saurischia', 'Theropoda', 'Coelurosauria', 'Aves', 'Neognathae', 'Gruiformes', 'Eurypygidae', 'Eurypyga']	XP_010155497.1	569	[0.557691, 0.608892, 0.618285, 0.648219, 0.648219, 0.653063, 0.521092, 0.433034, 0.444081, 0.465241, 0.390993, 0.387226, 0.278302, 0.25406, 0.295083, 0.225814, 0.15008, 0.15284, 0.139895, 0.137348, 0.164327, 0.17593, 0.144935, 0.144935, 0.137348, 0.094817, 0.10481, 0.106997, 0.17593, 0.127496, 0.074921, 0.120615, 0.15008, 0.164327, 0.125101, 0.122885, 0.161087, 0.232838, 0.164327, 0.170161, 0.182…
98	Balearica regulorum gibbericeps	['Eukaryota', 'Metazoa', 'Chordata', 'Craniata', 'Vertebrata', 'Euteleostomi', 'Archelosauria', 'Archosauria', 'Dinosauria', 'Saurischia', 'Theropoda', 'Coelurosauria', 'Aves', 'Neognathae', 'Gruiformes', 'Gruidae', 'Balearica']	XP_010303306.1	881	[0.557691, 0.608892, 0.618285, 0.648219, 0.648219, 0.653063, 0.521092, 0.433034, 0.444081, 0.465241, 0.390993, 0.387226, 0.278302, 0.25406, 0.295083, 0.225814, 0.15008, 0.15284, 0.139895, 0.137348, 0.164327, 0.17593, 0.144935, 0.144935, 0.137348, 0.094817, 0.10481, 0.106997, 0.17593, 0.127496, 0.074921, 0.120615, 0.15008, 0.164327, 0.125101, 0.122885, 0.161087, 0.232838, 0.164327, 0.170161, 0.182…
99	Mesitornis unicolor	['Eukaryota', 'Metazoa', 'Chordata', 'Craniata', 'Vertebrata', 'Euteleostomi', 'Archelosauria', 'Archosauria', 'Dinosauria', 'Saurischia', 'Theropoda', 'Coelurosauria', 'Aves', 'Neognathae', 'Gruiformes', 'Mesitornithidae', 'Mesitornis']	XP_010192831.1	881	[0.557691, 0.608892, 0.618285, 0.648219, 0.648219, 0.653063, 0.521092, 0.433034, 0.444081, 0.465241, 0.390993, 0.387226, 0.278302, 0.25406, 0.295083, 0.225814, 0.15008, 0.15284, 0.139895, 0.137348, 0.164327, 0.17593, 0.144935, 0.144935, 0.137348, 0.094817, 0.10481, 0.106997, 0.17593, 0.127496, 0.074921, 0.120615, 0.15008, 0.164327, 0.125101, 0.122885, 0.161087, 0.232838, 0.164327, 0.170161, 0.182…
100	Chlamydotis macqueenii	['Eukaryota', 'Metazoa', 'Chordata', 'Craniata', 'Vertebrata', 'Euteleostomi', 'Archelosauria', 'Archosauria', 'Dinosauria', 'Saurischia', 'Theropoda', 'Coelurosauria', 'Aves', 'Neognathae', 'Gruiformes', 'Otididae', 'Chlamydotis']	XP_010126756.1	881	[0.557691, 0.608892, 0.618285, 0.648219, 0.648219, 0.653063, 0.521092, 0.433034, 0.444081, 0.465241, 0.390993, 0.387226, 0.278302, 0.25406, 0.295083, 0.225814, 0.15008, 0.15284, 0.139895, 0.137348, 0.164327, 0.17593, 0.144935, 0.144935, 0.137348, 0.094817, 0.10481, 0.106997, 0.17593, 0.127496, 0.074921, 0.120615, 0.15008, 0.164327, 0.125101, 0.122885, 0.161087, 0.232838, 0.164327, 0.170161, 0.182…
101	Opisthocomus hoazin	['Eukaryota', 'Metazoa', 'Chordata', 'Craniata', 'Vertebrata', 'Euteleostomi', 'Archelosauria', 'Archosauria', 'Dinosauria', 'Saurischia', 'Theropoda', 'Coelurosauria', 'Aves', 'Neognathae', 'Opisthocomiformes', 'Opisthocomidae', 'Opisthocomus']	XP_009929393.1	882	[0.767246, 0.529623, 0.545602, 0.59014, 0.59508, 0.622677, 0.626927, 0.632174, 0.521092, 0.440853, 0.450668, 0.490133, 0.398279, 0.394753, 0.284882, 0.26085, 0.301917, 0.232838, 0.155435, 0.158265, 0.144935, 0.142424, 0.170161, 0.182256, 0.147574, 0.15008, 0.142424, 0.098513, 0.109221, 0.111485, 0.182256, 0.132295, 0.078022, 0.125101, 0.155435, 0.170161, 0.129801, 0.125101, 0.164327, 0.236433, 0.…
102	Acanthisitta chloris	['Eukaryota', 'Metazoa', 'Chordata', 'Craniata', 'Vertebrata', 'Euteleostomi', 'Archelosauria', 'Archosauria', 'Dinosauria', 'Saurischia', 'Theropoda', 'Coelurosauria', 'Aves', 'Neognathae', 'Passeriformes', 'Acanthisittidae', 'Acanthisitta']	XP_009069493.1	460	[0.97245, 0.979741, 0.978316, 0.976962, 0.975609, 0.970265, 0.970265, 0.970265, 0.964893, 0.96342, 0.969315, 0.970265, 0.975134, 0.975609, 0.975134, 0.976226, 0.979741, 0.980097, 0.980739, 0.980739, 0.974374, 0.968436, 0.960642, 0.954657, 0.954657, 0.948786, 0.948786, 0.950334, 0.951925, 0.962114, 0.966441, 0.960642, 0.967676, 0.960642, 0.962114, 0.954657, 0.956248, 0.947281, 0.932927, 0.94331, 0…
103	Corvus brachyrhynchos	['Eukaryota', 'Metazoa', 'Chordata', 'Craniata', 'Vertebrata', 'Euteleostomi', 'Archelosauria', 'Archosauria', 'Dinosauria', 'Saurischia', 'Theropoda', 'Coelurosauria', 'Aves', 'Neognathae', 'Passeriformes', 'Corvoidea', 'Corvidae', 'Corvus']	XP_017591722.1	857	[0.158265, 0.085092, 0.051831, 0.078022, 0.100716, 0.122885, 0.092881, 0.120615, 0.155435, 0.118441, 0.090864, 0.11371, 0.064632, 0.071867, 0.118441, 0.116183, 0.134866, 0.090864, 0.090864, 0.15284, 0.096677, 0.050641, 0.051831, 0.096677, 0.098513, 0.066181, 0.071867, 0.076542, 0.071867, 0.073402, 0.139895, 0.209395, 0.206376, 0.298791, 0.278302, 0.26085, 0.264545, 0.26085, 0.332115, 0.342579, 0.…
104	Corvus cornix cornix	['Eukaryota', 'Metazoa', 'Chordata', 'Craniata', 'Vertebrata', 'Euteleostomi', 'Archelosauria', 'Archosauria', 'Dinosauria', 'Saurischia', 'Theropoda', 'Coelurosauria', 'Aves', 'Neognathae', 'Passeriformes', 'Corvoidea', 'Corvidae', 'Corvus']	XP_019146598.2	728	[0.158265, 0.085092, 0.051831, 0.078022, 0.100716, 0.122885, 0.092881, 0.120615, 0.155435, 0.118441, 0.090864, 0.11371, 0.064632, 0.071867, 0.118441, 0.116183, 0.134866, 0.090864, 0.090864, 0.15284, 0.096677, 0.050641, 0.051831, 0.096677, 0.098513, 0.066181, 0.071867, 0.076542, 0.071867, 0.073402, 0.139895, 0.209395, 0.206376, 0.298791, 0.278302, 0.26085, 0.264545, 0.26085, 0.332115, 0.342579, 0.…
105	Corvus moneduloides	['Eukaryota', 'Metazoa', 'Chordata', 'Craniata', 'Vertebrata', 'Euteleostomi', 'Archelosauria', 'Archosauria', 'Dinosauria', 'Saurischia', 'Theropoda', 'Coelurosauria', 'Aves', 'Neognathae', 'Passeriformes', 'Corvoidea', 'Corvidae', 'Corvus']	XP_031988231.1	904	[0.185198, 0.247041, 0.298791, 0.335645, 0.380708, 0.401658, 0.288399, 0.308712, 0.346032, 0.359901, 0.387226, 0.41194, 0.40511, 0.346032, 0.26085, 0.359901, 0.476583, 0.387226, 0.384043, 0.271506, 0.247041, 0.288399, 0.219301, 0.142424, 0.144935, 0.132295, 0.129801, 0.158265, 0.167087, 0.137348, 0.137348, 0.127496, 0.086953, 0.096677, 0.098513, 0.167087, 0.118441, 0.069024, 0.11371, 0.139895, 0.…
106	Ficedula albicollis	['Eukaryota', 'Metazoa', 'Chordata', 'Craniata', 'Vertebrata', 'Euteleostomi', 'Archelosauria', 'Archosauria', 'Dinosauria', 'Saurischia', 'Theropoda', 'Coelurosauria', 'Aves', 'Neognathae', 'Passeriformes', 'Muscicapidae', 'Ficedula']	XP_016159202.1	848	[0.158265, 0.085092, 0.051831, 0.078022, 0.100716, 0.122885, 0.092881, 0.120615, 0.155435, 0.118441, 0.090864, 0.11371, 0.064632, 0.071867, 0.118441, 0.116183, 0.134866, 0.090864, 0.090864, 0.15284, 0.096677, 0.050641, 0.051831, 0.096677, 0.098513, 0.066181, 0.071867, 0.076542, 0.071867, 0.073402, 0.139895, 0.209395, 0.206376, 0.298791, 0.278302, 0.26085, 0.264545, 0.26085, 0.332115, 0.342579, 0.…
107	Cyanistes caeruleus	['Eukaryota', 'Metazoa', 'Chordata', 'Craniata', 'Vertebrata', 'Euteleostomi', 'Archelosauria', 'Archosauria', 'Dinosauria', 'Saurischia', 'Theropoda', 'Coelurosauria', 'Aves', 'Neognathae', 'Passeriformes', 'Paridae', 'Cyanistes']	XP_023796935.1	861	[0.158265, 0.085092, 0.051831, 0.078022, 0.100716, 0.122885, 0.092881, 0.120615, 0.155435, 0.118441, 0.090864, 0.11371, 0.064632, 0.071867, 0.118441, 0.116183, 0.134866, 0.090864, 0.090864, 0.15284, 0.096677, 0.050641, 0.051831, 0.096677, 0.098513, 0.066181, 0.071867, 0.076542, 0.071867, 0.073402, 0.139895, 0.209395, 0.206376, 0.298791, 0.278302, 0.26085, 0.264545, 0.26085, 0.332115, 0.342579, 0.…
108	Parus major	['Eukaryota', 'Metazoa', 'Chordata', 'Craniata', 'Vertebrata', 'Euteleostomi', 'Archelosauria', 'Archosauria', 'Dinosauria', 'Saurischia', 'Theropoda', 'Coelurosauria', 'Aves', 'Neognathae', 'Passeriformes', 'Paridae', 'Parus']	XP_015504834.1	900	[0.185198, 0.247041, 0.298791, 0.335645, 0.380708, 0.401658, 0.288399, 0.308712, 0.346032, 0.359901, 0.387226, 0.41194, 0.40511, 0.346032, 0.26085, 0.359901, 0.476583, 0.387226, 0.384043, 0.271506, 0.247041, 0.288399, 0.219301, 0.142424, 0.144935, 0.132295, 0.129801, 0.158265, 0.167087, 0.137348, 0.137348, 0.127496, 0.086953, 0.096677, 0.098513, 0.167087, 0.118441, 0.069024, 0.11371, 0.139895, 0.…
109	Pseudopodoces humilis	['Eukaryota', 'Metazoa', 'Chordata', 'Craniata', 'Vertebrata', 'Euteleostomi', 'Archelosauria', 'Archosauria', 'Dinosauria', 'Saurischia', 'Theropoda', 'Coelurosauria', 'Aves', 'Neognathae', 'Passeriformes', 'Paridae', 'Pseudopodoces']	XP_014114014.1	885	[0.185198, 0.247041, 0.298791, 0.335645, 0.380708, 0.401658, 0.288399, 0.308712, 0.346032, 0.359901, 0.387226, 0.41194, 0.40511, 0.346032, 0.26085, 0.359901, 0.476583, 0.387226, 0.384043, 0.271506, 0.247041, 0.288399, 0.219301, 0.142424, 0.144935, 0.132295, 0.129801, 0.158265, 0.167087, 0.137348, 0.137348, 0.127496, 0.086953, 0.096677, 0.098513, 0.167087, 0.118441, 0.069024, 0.11371, 0.139895, 0.…
110	Zonotrichia albicollis	['Eukaryota', 'Metazoa', 'Chordata', 'Craniata', 'Vertebrata', 'Euteleostomi', 'Archelosauria', 'Archosauria', 'Dinosauria', 'Saurischia', 'Theropoda', 'Coelurosauria', 'Aves', 'Neognathae', 'Passeriformes', 'Passerellidae', 'Zonotrichia']	XP_014127995.1	908	[0.185198, 0.247041, 0.298791, 0.335645, 0.380708, 0.401658, 0.288399, 0.308712, 0.346032, 0.359901, 0.387226, 0.41194, 0.40511, 0.346032, 0.26085, 0.359901, 0.476583, 0.387226, 0.384043, 0.271506, 0.247041, 0.288399, 0.219301, 0.142424, 0.144935, 0.132295, 0.129801, 0.158265, 0.167087, 0.137348, 0.137348, 0.127496, 0.086953, 0.096677, 0.098513, 0.167087, 0.118441, 0.069024, 0.11371, 0.139895, 0.…
111	Lonchura striata domestica	['Eukaryota', 'Metazoa', 'Chordata', 'Craniata', 'Vertebrata', 'Euteleostomi', 'Archelosauria', 'Archosauria', 'Dinosauria', 'Saurischia', 'Theropoda', 'Coelurosauria', 'Aves', 'Neognathae', 'Passeriformes', 'Passeroidea', 'Estrildidae', 'Estrildinae', 'Lonchura']	XP_021390644.1	897	[0.185198, 0.247041, 0.298791, 0.335645, 0.380708, 0.401658, 0.288399, 0.308712, 0.346032, 0.359901, 0.387226, 0.41194, 0.40511, 0.346032, 0.26085, 0.359901, 0.476583, 0.387226, 0.384043, 0.271506, 0.247041, 0.288399, 0.219301, 0.142424, 0.144935, 0.132295, 0.129801, 0.158265, 0.167087, 0.137348, 0.137348, 0.127496, 0.086953, 0.096677, 0.098513, 0.167087, 0.118441, 0.069024, 0.11371, 0.139895, 0.…
112	Taeniopygia guttata	['Eukaryota', 'Metazoa', 'Chordata', 'Craniata', 'Vertebrata', 'Euteleostomi', 'Archelosauria', 'Archosauria', 'Dinosauria', 'Saurischia', 'Theropoda', 'Coelurosauria', 'Aves', 'Neognathae', 'Passeriformes', 'Passeroidea', 'Estrildidae', 'Estrildinae', 'Taeniopygia']	XP_030146121.1	897	[0.185198, 0.247041, 0.298791, 0.335645, 0.380708, 0.401658, 0.288399, 0.308712, 0.346032, 0.359901, 0.387226, 0.41194, 0.40511, 0.346032, 0.26085, 0.359901, 0.476583, 0.387226, 0.384043, 0.271506, 0.247041, 0.288399, 0.219301, 0.142424, 0.144935, 0.132295, 0.129801, 0.158265, 0.167087, 0.137348, 0.137348, 0.127496, 0.086953, 0.096677, 0.098513, 0.167087, 0.118441, 0.069024, 0.11371, 0.139895, 0.…
113	Serinus canaria	['Eukaryota', 'Metazoa', 'Chordata', 'Craniata', 'Vertebrata', 'Euteleostomi', 'Archelosauria', 'Archosauria', 'Dinosauria', 'Saurischia', 'Theropoda', 'Coelurosauria', 'Aves', 'Neognathae', 'Passeriformes', 'Passeroidea', 'Fringillidae', 'Carduelinae', 'Serinus']	XP_030087621.1	855	[0.158265, 0.085092, 0.051831, 0.078022, 0.100716, 0.122885, 0.092881, 0.120615, 0.155435, 0.118441, 0.090864, 0.11371, 0.064632, 0.071867, 0.118441, 0.116183, 0.134866, 0.090864, 0.090864, 0.15284, 0.096677, 0.050641, 0.051831, 0.096677, 0.098513, 0.066181, 0.071867, 0.076542, 0.071867, 0.073402, 0.139895, 0.209395, 0.206376, 0.298791, 0.278302, 0.26085, 0.264545, 0.26085, 0.332115, 0.342579, 0.…
114	Corapipo altera	['Eukaryota', 'Metazoa', 'Chordata', 'Craniata', 'Vertebrata', 'Euteleostomi', 'Archelosauria', 'Archosauria', 'Dinosauria', 'Saurischia', 'Theropoda', 'Coelurosauria', 'Aves', 'Neognathae', 'Passeriformes', 'Pipridae', 'Corapipo']	XP_027517180.1	866	[0.158265, 0.085092, 0.051831, 0.078022, 0.100716, 0.122885, 0.092881, 0.120615, 0.155435, 0.118441, 0.090864, 0.11371, 0.064632, 0.071867, 0.118441, 0.116183, 0.134866, 0.090864, 0.090864, 0.15284, 0.096677, 0.050641, 0.051831, 0.096677, 0.098513, 0.066181, 0.071867, 0.076542, 0.071867, 0.073402, 0.139895, 0.209395, 0.206376, 0.298791, 0.278302, 0.26085, 0.264545, 0.26085, 0.332115, 0.342579, 0.…
115	Lepidothrix coronata	['Eukaryota', 'Metazoa', 'Chordata', 'Craniata', 'Vertebrata', 'Euteleostomi', 'Archelosauria', 'Archosauria', 'Dinosauria', 'Saurischia', 'Theropoda', 'Coelurosauria', 'Aves', 'Neognathae', 'Passeriformes', 'Pipridae', 'Lepidothrix']	XP_017692045.1	904	[0.185198, 0.247041, 0.298791, 0.335645, 0.380708, 0.401658, 0.288399, 0.308712, 0.346032, 0.359901, 0.387226, 0.41194, 0.40511, 0.346032, 0.26085, 0.359901, 0.476583, 0.387226, 0.384043, 0.271506, 0.247041, 0.288399, 0.219301, 0.142424, 0.144935, 0.132295, 0.129801, 0.158265, 0.167087, 0.137348, 0.137348, 0.127496, 0.086953, 0.096677, 0.098513, 0.167087, 0.118441, 0.069024, 0.11371, 0.139895, 0.…
116	Manacus vitellinus	['Eukaryota', 'Metazoa', 'Chordata', 'Craniata', 'Vertebrata', 'Euteleostomi', 'Archelosauria', 'Archosauria', 'Dinosauria', 'Saurischia', 'Theropoda', 'Coelurosauria', 'Aves', 'Neognathae', 'Passeriformes', 'Pipridae', 'Manacus']	XP_029818868.1	865	[0.158265, 0.085092, 0.051831, 0.078022, 0.100716, 0.122885, 0.092881, 0.120615, 0.155435, 0.118441, 0.090864, 0.11371, 0.064632, 0.071867, 0.118441, 0.116183, 0.134866, 0.090864, 0.090864, 0.15284, 0.096677, 0.050641, 0.051831, 0.096677, 0.098513, 0.066181, 0.071867, 0.076542, 0.071867, 0.073402, 0.139895, 0.209395, 0.206376, 0.298791, 0.278302, 0.26085, 0.264545, 0.26085, 0.332115, 0.342579, 0.…
117	Neopelma chrysocephalum	['Eukaryota', 'Metazoa', 'Chordata', 'Craniata', 'Vertebrata', 'Euteleostomi', 'Archelosauria', 'Archosauria', 'Dinosauria', 'Saurischia', 'Theropoda', 'Coelurosauria', 'Aves', 'Neognathae', 'Passeriformes', 'Pipridae', 'Neopelma']	XP_027561726.1	904	[0.185198, 0.247041, 0.298791, 0.335645, 0.380708, 0.401658, 0.288399, 0.308712, 0.346032, 0.359901, 0.387226, 0.41194, 0.40511, 0.346032, 0.26085, 0.359901, 0.476583, 0.387226, 0.384043, 0.271506, 0.247041, 0.288399, 0.219301, 0.142424, 0.144935, 0.132295, 0.129801, 0.158265, 0.167087, 0.137348, 0.137348, 0.127496, 0.086953, 0.096677, 0.098513, 0.167087, 0.118441, 0.069024, 0.11371, 0.139895, 0.…
118	Pipra filicauda	['Eukaryota', 'Metazoa', 'Chordata', 'Craniata', 'Vertebrata', 'Euteleostomi', 'Archelosauria', 'Archosauria', 'Dinosauria', 'Saurischia', 'Theropoda', 'Coelurosauria', 'Aves', 'Neognathae', 'Passeriformes', 'Pipridae', 'Pipra']	XP_027595935.1	904	[0.185198, 0.247041, 0.298791, 0.335645, 0.380708, 0.401658, 0.288399, 0.308712, 0.346032, 0.359901, 0.387226, 0.41194, 0.40511, 0.346032, 0.26085, 0.359901, 0.476583, 0.387226, 0.384043, 0.271506, 0.247041, 0.288399, 0.219301, 0.142424, 0.144935, 0.132295, 0.129801, 0.158265, 0.167087, 0.137348, 0.137348, 0.127496, 0.086953, 0.096677, 0.098513, 0.167087, 0.118441, 0.069024, 0.11371, 0.139895, 0.…
119	Sturnus vulgaris	['Eukaryota', 'Metazoa', 'Chordata', 'Craniata', 'Vertebrata', 'Euteleostomi', 'Archelosauria', 'Archosauria', 'Dinosauria', 'Saurischia', 'Theropoda', 'Coelurosauria', 'Aves', 'Neognathae', 'Passeriformes', 'Sturnidae', 'Sturnus']	XP_014741089.1	904	[0.185198, 0.247041, 0.298791, 0.335645, 0.380708, 0.401658, 0.288399, 0.308712, 0.346032, 0.359901, 0.387226, 0.41194, 0.40511, 0.346032, 0.26085, 0.359901, 0.476583, 0.387226, 0.384043, 0.271506, 0.247041, 0.288399, 0.219301, 0.142424, 0.144935, 0.132295, 0.129801, 0.158265, 0.167087, 0.137348, 0.137348, 0.127496, 0.086953, 0.096677, 0.098513, 0.167087, 0.118441, 0.069024, 0.11371, 0.139895, 0.…
120	Camarhynchus parvulus	['Eukaryota', 'Metazoa', 'Chordata', 'Craniata', 'Vertebrata', 'Euteleostomi', 'Archelosauria', 'Archosauria', 'Dinosauria', 'Saurischia', 'Theropoda', 'Coelurosauria', 'Aves', 'Neognathae', 'Passeriformes', 'Thraupidae', 'Camarhynchus']	XP_030820431.1	908	[0.185198, 0.247041, 0.298791, 0.335645, 0.380708, 0.401658, 0.288399, 0.308712, 0.346032, 0.359901, 0.387226, 0.41194, 0.40511, 0.346032, 0.26085, 0.359901, 0.476583, 0.387226, 0.384043, 0.271506, 0.247041, 0.288399, 0.219301, 0.142424, 0.144935, 0.132295, 0.129801, 0.158265, 0.167087, 0.137348, 0.137348, 0.127496, 0.086953, 0.096677, 0.098513, 0.167087, 0.118441, 0.069024, 0.11371, 0.139895, 0.…
121	Geospiza fortis	['Eukaryota', 'Metazoa', 'Chordata', 'Craniata', 'Vertebrata', 'Euteleostomi', 'Archelosauria', 'Archosauria', 'Dinosauria', 'Saurischia', 'Theropoda', 'Coelurosauria', 'Aves', 'Neognathae', 'Passeriformes', 'Thraupidae', 'Geospiza']	XP_030917894.1	878	[0.158265, 0.085092, 0.051831, 0.078022, 0.100716, 0.122885, 0.092881, 0.120615, 0.155435, 0.118441, 0.090864, 0.11371, 0.064632, 0.071867, 0.118441, 0.116183, 0.134866, 0.090864, 0.090864, 0.15284, 0.096677, 0.050641, 0.051831, 0.096677, 0.098513, 0.066181, 0.071867, 0.076542, 0.071867, 0.073402, 0.139895, 0.209395, 0.206376, 0.298791, 0.278302, 0.26085, 0.264545, 0.26085, 0.332115, 0.342579, 0.…
122	Empidonax traillii	['Eukaryota', 'Metazoa', 'Chordata', 'Craniata', 'Vertebrata', 'Euteleostomi', 'Archelosauria', 'Archosauria', 'Dinosauria', 'Saurischia', 'Theropoda', 'Coelurosauria', 'Aves', 'Neognathae', 'Passeriformes', 'Tyrannidae', 'Empidonax']	XP_027759174.1	905	[0.185198, 0.247041, 0.298791, 0.335645, 0.380708, 0.401658, 0.288399, 0.308712, 0.346032, 0.359901, 0.387226, 0.41194, 0.40511, 0.346032, 0.26085, 0.359901, 0.476583, 0.387226, 0.384043, 0.271506, 0.247041, 0.288399, 0.219301, 0.142424, 0.144935, 0.132295, 0.129801, 0.158265, 0.167087, 0.137348, 0.137348, 0.127496, 0.086953, 0.096677, 0.098513, 0.167087, 0.118441, 0.069024, 0.11371, 0.139895, 0.…
123	Egretta garzetta	['Eukaryota', 'Metazoa', 'Chordata', 'Craniata', 'Vertebrata', 'Euteleostomi', 'Archelosauria', 'Archosauria', 'Dinosauria', 'Saurischia', 'Theropoda', 'Coelurosauria', 'Aves', 'Neognathae', 'Pelecaniformes', 'Ardeidae', 'Egretta']	XP_009646859.1	944	[0.4292, 0.472492, 0.352862, 0.374039, 0.408655, 0.30533, 0.328603, 0.25031, 0.247041, 0.278302, 0.209395, 0.225814, 0.278302, 0.182256, 0.125101, 0.079919, 0.120615, 0.125101, 0.129801, 0.122885, 0.161087, 0.164327, 0.161087, 0.239899, 0.216401, 0.216401, 0.311707, 0.31487, 0.30533, 0.332115, 0.332115, 0.450668, 0.450668, 0.454136, 0.541878, 0.604312, 0.703578, 0.59917, 0.63748, 0.545602, 0.5533…
124	Pelecanus crispus	['Eukaryota', 'Metazoa', 'Chordata', 'Craniata', 'Vertebrata', 'Euteleostomi', 'Archelosauria', 'Archosauria', 'Dinosauria', 'Saurischia', 'Theropoda', 'Coelurosauria', 'Aves', 'Neognathae', 'Pelecaniformes', 'Pelecanidae', 'Pelecanus']	XP_009489232.1	877	[0.557691, 0.608892, 0.618285, 0.648219, 0.648219, 0.653063, 0.521092, 0.433034, 0.444081, 0.465241, 0.390993, 0.387226, 0.278302, 0.25406, 0.295083, 0.225814, 0.15008, 0.15284, 0.139895, 0.137348, 0.164327, 0.17593, 0.144935, 0.144935, 0.137348, 0.094817, 0.10481, 0.106997, 0.17593, 0.127496, 0.074921, 0.120615, 0.15008, 0.164327, 0.125101, 0.122885, 0.161087, 0.232838, 0.164327, 0.170161, 0.182…
125	Phaethon lepturus	['Eukaryota', 'Metazoa', 'Chordata', 'Craniata', 'Vertebrata', 'Euteleostomi', 'Archelosauria', 'Archosauria', 'Dinosauria', 'Saurischia', 'Theropoda', 'Coelurosauria', 'Aves', 'Neognathae', 'Pelecaniformes', 'Phaethontidae', 'Phaethon']	XP_010283247.1	881	[0.557691, 0.608892, 0.618285, 0.648219, 0.648219, 0.653063, 0.521092, 0.433034, 0.444081, 0.465241, 0.390993, 0.387226, 0.278302, 0.25406, 0.295083, 0.225814, 0.15008, 0.15284, 0.139895, 0.137348, 0.164327, 0.17593, 0.144935, 0.144935, 0.137348, 0.094817, 0.10481, 0.106997, 0.17593, 0.127496, 0.074921, 0.120615, 0.15008, 0.164327, 0.125101, 0.122885, 0.161087, 0.232838, 0.164327, 0.170161, 0.182…
126	Nipponia nippon	['Eukaryota', 'Metazoa', 'Chordata', 'Craniata', 'Vertebrata', 'Euteleostomi', 'Archelosauria', 'Archosauria', 'Dinosauria', 'Saurischia', 'Theropoda', 'Coelurosauria', 'Aves', 'Neognathae', 'Pelecaniformes', 'Threskiornithidae', 'Nipponia']	XP_009469204.1	889	[0.291804, 0.281712, 0.318242, 0.394753, 0.42561, 0.408655, 0.440853, 0.494003, 0.509769, 0.414856, 0.36309, 0.390993, 0.390993, 0.291804, 0.222385, 0.225814, 0.236433, 0.222385, 0.308712, 0.298791, 0.352862, 0.359901, 0.394753, 0.398279, 0.380708, 0.377384, 0.301917, 0.291804, 0.275179, 0.271506, 0.374039, 0.436924, 0.4292, 0.4292, 0.4292, 0.497853, 0.509769, 0.41194, 0.408655, 0.301917, 0.27830…
127	Picoides pubescens	['Eukaryota', 'Metazoa', 'Chordata', 'Craniata', 'Vertebrata', 'Euteleostomi', 'Archelosauria', 'Archosauria', 'Dinosauria', 'Saurischia', 'Theropoda', 'Coelurosauria', 'Aves', 'Neognathae', 'Piciformes', 'Picidae', 'Picoides']	XP_009906847.1	838	[0.134866, 0.073402, 0.045352, 0.029376, 0.041405, 0.064632, 0.090864, 0.120615, 0.120615, 0.139895, 0.10481, 0.069024, 0.073402, 0.044297, 0.025762, 0.051831, 0.081712, 0.118441, 0.100716, 0.170161, 0.170161, 0.15008, 0.239899, 0.31487, 0.288399, 0.284882, 0.284882, 0.271506, 0.268042, 0.291804, 0.291804, 0.284882, 0.291804, 0.278302, 0.370445, 0.36309, 0.356642, 0.243554, 0.219301, 0.26085, 0.1…
128	Fulmarus glacialis	['Eukaryota', 'Metazoa', 'Chordata', 'Craniata', 'Vertebrata', 'Euteleostomi', 'Archelosauria', 'Archosauria', 'Dinosauria', 'Saurischia', 'Theropoda', 'Coelurosauria', 'Aves', 'Neognathae', 'Procellariiformes', 'Procellariidae', 'Fulmarus']	XP_009576580.1	881	[0.557691, 0.608892, 0.618285, 0.648219, 0.648219, 0.653063, 0.521092, 0.433034, 0.444081, 0.465241, 0.390993, 0.387226, 0.278302, 0.25406, 0.295083, 0.225814, 0.15008, 0.15284, 0.139895, 0.137348, 0.164327, 0.17593, 0.144935, 0.144935, 0.137348, 0.094817, 0.10481, 0.106997, 0.17593, 0.127496, 0.074921, 0.120615, 0.15008, 0.164327, 0.125101, 0.122885, 0.161087, 0.232838, 0.164327, 0.170161, 0.182…
129	Strigops habroptila	['Eukaryota', 'Metazoa', 'Chordata', 'Craniata', 'Vertebrata', 'Euteleostomi', 'Archelosauria', 'Archosauria', 'Dinosauria', 'Saurischia', 'Theropoda', 'Coelurosauria', 'Aves', 'Neognathae', 'Psittaciformes', 'Psittacidae', 'Strigops']	XP_030359804.1	907	[0.185198, 0.247041, 0.298791, 0.335645, 0.380708, 0.401658, 0.288399, 0.308712, 0.346032, 0.359901, 0.387226, 0.41194, 0.40511, 0.346032, 0.26085, 0.359901, 0.476583, 0.387226, 0.384043, 0.271506, 0.247041, 0.288399, 0.219301, 0.142424, 0.144935, 0.132295, 0.129801, 0.158265, 0.167087, 0.137348, 0.137348, 0.127496, 0.086953, 0.096677, 0.098513, 0.167087, 0.118441, 0.069024, 0.11371, 0.139895, 0.…
130	Aptenodytes forsteri	['Eukaryota', 'Metazoa', 'Chordata', 'Craniata', 'Vertebrata', 'Euteleostomi', 'Archelosauria', 'Archosauria', 'Dinosauria', 'Saurischia', 'Theropoda', 'Coelurosauria', 'Aves', 'Neognathae', 'Sphenisciformes', 'Spheniscidae', 'Aptenodytes']	XP_019326804.1	854	[0.158265, 0.085092, 0.051831, 0.078022, 0.100716, 0.122885, 0.092881, 0.120615, 0.155435, 0.118441, 0.090864, 0.11371, 0.064632, 0.071867, 0.118441, 0.116183, 0.134866, 0.090864, 0.090864, 0.15284, 0.096677, 0.050641, 0.051831, 0.096677, 0.098513, 0.066181, 0.071867, 0.076542, 0.071867, 0.073402, 0.139895, 0.209395, 0.206376, 0.298791, 0.278302, 0.26085, 0.264545, 0.26085, 0.332115, 0.342579, 0.…
131	Pygoscelis adeliae	['Eukaryota', 'Metazoa', 'Chordata', 'Craniata', 'Vertebrata', 'Euteleostomi', 'Archelosauria', 'Archosauria', 'Dinosauria', 'Saurischia', 'Theropoda', 'Coelurosauria', 'Aves', 'Neognathae', 'Sphenisciformes', 'Spheniscidae', 'Pygoscelis']	XP_009330460.1	1031	[0.490133, 0.454136, 0.486429, 0.517562, 0.549308, 0.468512, 0.505461, 0.529623, 0.545602, 0.433034, 0.387226, 0.352862, 0.271506, 0.17593, 0.127496, 0.129801, 0.139895, 0.134866, 0.139895, 0.15284, 0.185198, 0.129801, 0.15008, 0.167087, 0.161087, 0.106997, 0.102787, 0.098513, 0.11371, 0.073402, 0.15008, 0.203355, 0.257454, 0.328603, 0.352862, 0.31487, 0.264545, 0.268042, 0.200174, 0.268042, 0.25…
132	Athene cunicularia	['Eukaryota', 'Metazoa', 'Chordata', 'Craniata', 'Vertebrata', 'Euteleostomi', 'Archelosauria', 'Archosauria', 'Dinosauria', 'Saurischia', 'Theropoda', 'Coelurosauria', 'Aves', 'Neognathae', 'Strigiformes', 'Strigidae', 'Athene']	XP_026718982.1	868	[0.158265, 0.085092, 0.051831, 0.078022, 0.100716, 0.122885, 0.092881, 0.120615, 0.155435, 0.118441, 0.090864, 0.11371, 0.064632, 0.071867, 0.118441, 0.116183, 0.134866, 0.090864, 0.090864, 0.15284, 0.096677, 0.050641, 0.051831, 0.096677, 0.098513, 0.066181, 0.071867, 0.076542, 0.071867, 0.073402, 0.139895, 0.209395, 0.206376, 0.298791, 0.278302, 0.26085, 0.264545, 0.26085, 0.332115, 0.342579, 0.…
133	Tyto alba	['Eukaryota', 'Metazoa', 'Chordata', 'Craniata', 'Vertebrata', 'Euteleostomi', 'Archelosauria', 'Archosauria', 'Dinosauria', 'Saurischia', 'Theropoda', 'Coelurosauria', 'Aves', 'Neognathae', 'Strigiformes', 'Tytonidae', 'Tyto']	XP_009961768.1	881	[0.557691, 0.608892, 0.618285, 0.648219, 0.648219, 0.653063, 0.521092, 0.433034, 0.444081, 0.465241, 0.390993, 0.387226, 0.278302, 0.25406, 0.295083, 0.225814, 0.15008, 0.15284, 0.139895, 0.137348, 0.164327, 0.17593, 0.144935, 0.144935, 0.137348, 0.094817, 0.10481, 0.106997, 0.17593, 0.127496, 0.074921, 0.120615, 0.15008, 0.164327, 0.125101, 0.122885, 0.161087, 0.232838, 0.164327, 0.170161, 0.182…
134	Apaloderma vittatum	['Eukaryota', 'Metazoa', 'Chordata', 'Craniata', 'Vertebrata', 'Euteleostomi', 'Archelosauria', 'Archosauria', 'Dinosauria', 'Saurischia', 'Theropoda', 'Coelurosauria', 'Aves', 'Neognathae', 'Trogoniformes', 'Trogonidae', 'Apaloderma']	XP_009876907.1	879	[0.562014, 0.613573, 0.618285, 0.648219, 0.653063, 0.657645, 0.525368, 0.436924, 0.447574, 0.468512, 0.398279, 0.390993, 0.284882, 0.26085, 0.298791, 0.229226, 0.15284, 0.155435, 0.142424, 0.142424, 0.167087, 0.179055, 0.147574, 0.161087, 0.15284, 0.106997, 0.118441, 0.120615, 0.191378, 0.139895, 0.085092, 0.134866, 0.164327, 0.182256, 0.139895, 0.134866, 0.17593, 0.25031, 0.179055, 0.18812, 0.19…
135	Apteryx rowi	['Eukaryota', 'Metazoa', 'Chordata', 'Craniata', 'Vertebrata', 'Euteleostomi', 'Archelosauria', 'Archosauria', 'Dinosauria', 'Saurischia', 'Theropoda', 'Coelurosauria', 'Aves', 'Palaeognathae', 'Apterygiformes', 'Apterygidae', 'Apteryx']	XP_025918289.1	856	[0.158265, 0.085092, 0.051831, 0.078022, 0.100716, 0.122885, 0.092881, 0.120615, 0.155435, 0.118441, 0.090864, 0.11371, 0.064632, 0.071867, 0.118441, 0.116183, 0.134866, 0.090864, 0.090864, 0.15284, 0.096677, 0.050641, 0.051831, 0.096677, 0.098513, 0.066181, 0.071867, 0.076542, 0.071867, 0.073402, 0.139895, 0.209395, 0.206376, 0.298791, 0.278302, 0.26085, 0.264545, 0.26085, 0.332115, 0.342579, 0.…
136	Apteryx mantelli mantelli	['Eukaryota', 'Metazoa', 'Chordata', 'Craniata', 'Vertebrata', 'Euteleostomi', 'Archelosauria', 'Archosauria', 'Dinosauria', 'Saurischia', 'Theropoda', 'Coelurosauria', 'Aves', 'Palaeognathae', 'Apterygiformes', 'Apterygidae', 'Apteryx', 'Apteryx mantelli']	XP_013808795.1	873	[0.158265, 0.085092, 0.051831, 0.078022, 0.100716, 0.122885, 0.092881, 0.120615, 0.155435, 0.118441, 0.090864, 0.11371, 0.064632, 0.071867, 0.118441, 0.116183, 0.134866, 0.090864, 0.090864, 0.15284, 0.096677, 0.050641, 0.051831, 0.096677, 0.098513, 0.066181, 0.071867, 0.076542, 0.071867, 0.073402, 0.139895, 0.209395, 0.206376, 0.298791, 0.278302, 0.26085, 0.264545, 0.26085, 0.332115, 0.342579, 0.…
137	Dromaius novaehollandiae	['Eukaryota', 'Metazoa', 'Chordata', 'Craniata', 'Vertebrata', 'Euteleostomi', 'Archelosauria', 'Archosauria', 'Dinosauria', 'Saurischia', 'Theropoda', 'Coelurosauria', 'Aves', 'Palaeognathae', 'Casuariiformes', 'Dromaiidae', 'Dromaius']	XP_025953926.1	907	[0.185198, 0.247041, 0.298791, 0.335645, 0.380708, 0.401658, 0.288399, 0.308712, 0.346032, 0.359901, 0.387226, 0.41194, 0.40511, 0.346032, 0.26085, 0.359901, 0.476583, 0.387226, 0.384043, 0.271506, 0.247041, 0.288399, 0.219301, 0.142424, 0.144935, 0.132295, 0.129801, 0.158265, 0.167087, 0.137348, 0.137348, 0.127496, 0.086953, 0.096677, 0.098513, 0.167087, 0.118441, 0.069024, 0.11371, 0.139895, 0.…
138	Struthio camelus australis	['Eukaryota', 'Metazoa', 'Chordata', 'Craniata', 'Vertebrata', 'Euteleostomi', 'Archelosauria', 'Archosauria', 'Dinosauria', 'Saurischia', 'Theropoda', 'Coelurosauria', 'Aves', 'Palaeognathae', 'Struthioniformes', 'Struthionidae', 'Struthio']	XP_009666562.1	903	[0.468512, 0.517562, 0.534167, 0.380708, 0.401658, 0.440853, 0.454136, 0.483068, 0.494003, 0.5017, 0.42561, 0.366687, 0.394753, 0.401658, 0.398279, 0.394753, 0.284882, 0.257454, 0.298791, 0.232838, 0.15284, 0.158265, 0.144935, 0.142424, 0.173081, 0.182256, 0.147574, 0.147574, 0.139895, 0.096677, 0.10481, 0.106997, 0.179055, 0.127496, 0.074921, 0.120615, 0.147574, 0.161087, 0.122885, 0.118441, 0.1…
139	Nothoprocta perdicaria	['Eukaryota', 'Metazoa', 'Chordata', 'Craniata', 'Vertebrata', 'Euteleostomi', 'Archelosauria', 'Archosauria', 'Dinosauria', 'Saurischia', 'Theropoda', 'Coelurosauria', 'Aves', 'Palaeognathae', 'Tinamiformes', 'Tinamidae', 'Nothoprocta']	XP_025899137.1	888	[0.185198, 0.247041, 0.298791, 0.335645, 0.380708, 0.401658, 0.288399, 0.308712, 0.346032, 0.359901, 0.387226, 0.41194, 0.40511, 0.346032, 0.26085, 0.359901, 0.476583, 0.387226, 0.384043, 0.271506, 0.247041, 0.288399, 0.219301, 0.142424, 0.144935, 0.132295, 0.129801, 0.158265, 0.167087, 0.137348, 0.137348, 0.127496, 0.086953, 0.096677, 0.098513, 0.167087, 0.118441, 0.069024, 0.11371, 0.139895, 0.…
140	Tinamus guttatus	['Eukaryota', 'Metazoa', 'Chordata', 'Craniata', 'Vertebrata', 'Euteleostomi', 'Archelosauria', 'Archosauria', 'Dinosauria', 'Saurischia', 'Theropoda', 'Coelurosauria', 'Aves', 'Palaeognathae', 'Tinamiformes', 'Tinamidae', 'Tinamus']	XP_010224680.1	893	[0.25031, 0.346032, 0.370445, 0.414856, 0.454136, 0.366687, 0.36309, 0.352862, 0.384043, 0.414856, 0.436924, 0.468512, 0.440853, 0.444081, 0.553315, 0.59508, 0.59917, 0.490133, 0.490133, 0.401658, 0.377384, 0.447574, 0.311707, 0.318242, 0.311707, 0.298791, 0.352862, 0.387226, 0.418646, 0.414856, 0.418646, 0.408655, 0.298791, 0.321458, 0.332115, 0.311707, 0.31487, 0.295083, 0.366687, 0.291804, 0.2…
141	Chelonia mydas	['Eukaryota', 'Metazoa', 'Chordata', 'Craniata', 'Vertebrata', 'Euteleostomi', 'Archelosauria', 'Testudines', 'Cryptodira', 'Durocryptodira', 'Americhelydia', 'Chelonioidea', 'Cheloniidae', 'Chelonia']	XP_027685987.1	891	[0.185198, 0.247041, 0.298791, 0.335645, 0.380708, 0.401658, 0.288399, 0.308712, 0.346032, 0.359901, 0.387226, 0.41194, 0.40511, 0.346032, 0.26085, 0.359901, 0.476583, 0.387226, 0.384043, 0.271506, 0.247041, 0.288399, 0.219301, 0.139895, 0.144935, 0.132295, 0.129801, 0.158265, 0.167087, 0.137348, 0.137348, 0.127496, 0.086953, 0.096677, 0.098513, 0.167087, 0.118441, 0.069024, 0.111485, 0.139895, 0…
142	Gopherus evgoodei	['Eukaryota', 'Metazoa', 'Chordata', 'Craniata', 'Vertebrata', 'Euteleostomi', 'Archelosauria', 'Testudines', 'Cryptodira', 'Durocryptodira', 'Testudinoidea', 'Testudinidae', 'Gopherus']	XP_030395260.1	1340	[0.185198, 0.247041, 0.298791, 0.335645, 0.380708, 0.401658, 0.288399, 0.308712, 0.346032, 0.359901, 0.387226, 0.41194, 0.40511, 0.346032, 0.26085, 0.359901, 0.476583, 0.387226, 0.384043, 0.271506, 0.247041, 0.288399, 0.219301, 0.139895, 0.144935, 0.132295, 0.129801, 0.158265, 0.167087, 0.137348, 0.137348, 0.127496, 0.086953, 0.096677, 0.098513, 0.167087, 0.118441, 0.069024, 0.111485, 0.139895, 0…
143	Pelodiscus sinensis	['Eukaryota', 'Metazoa', 'Chordata', 'Craniata', 'Vertebrata', 'Euteleostomi', 'Archelosauria', 'Testudines', 'Cryptodira', 'Trionychia', 'Trionychidae', 'Pelodiscus']	XP_025044157.1	858	[0.158265, 0.085092, 0.050641, 0.076542, 0.098513, 0.120615, 0.092881, 0.120615, 0.15284, 0.116183, 0.090864, 0.111485, 0.06312, 0.069024, 0.116183, 0.11371, 0.132295, 0.086953, 0.086953, 0.15008, 0.092881, 0.048328, 0.049374, 0.092881, 0.094817, 0.06312, 0.067594, 0.073402, 0.069024, 0.0704, 0.134866, 0.203355, 0.200174, 0.295083, 0.275179, 0.25406, 0.26085, 0.257454, 0.328603, 0.339168, 0.33916…
144	Falco peregrinus	['Eukaryota', 'Metazoa', 'Chordata', 'Craniata', 'Vertebrata', 'Euteleostomi', 'Archosauria', 'Dinosauria', 'Saurischia', 'Theropoda', 'Coelurosauria', 'Aves', 'Neognathae', 'Falconiformes', 'Falconidae', 'Falco']	XP_027637844.1	868	[0.158265, 0.085092, 0.051831, 0.078022, 0.100716, 0.122885, 0.092881, 0.120615, 0.155435, 0.118441, 0.090864, 0.11371, 0.064632, 0.071867, 0.118441, 0.116183, 0.134866, 0.090864, 0.090864, 0.15284, 0.096677, 0.050641, 0.051831, 0.096677, 0.098513, 0.066181, 0.071867, 0.076542, 0.071867, 0.073402, 0.139895, 0.209395, 0.206376, 0.298791, 0.278302, 0.26085, 0.264545, 0.26085, 0.332115, 0.342579, 0.…
145	Falco cherrug	['Eukaryota', 'Metazoa', 'Chordata', 'Craniata', 'Vertebrata', 'Euteleostomi', 'Archosauria', 'Dinosauria', 'Saurischia', 'Theropoda', 'Coelurosauria', 'Aves', 'Neognathae', 'Falconiformes', 'Falconidae', 'Falco']	XP_027668971.1	868	[0.158265, 0.085092, 0.051831, 0.078022, 0.100716, 0.122885, 0.092881, 0.120615, 0.155435, 0.118441, 0.090864, 0.11371, 0.064632, 0.071867, 0.118441, 0.116183, 0.134866, 0.090864, 0.090864, 0.15284, 0.096677, 0.050641, 0.051831, 0.096677, 0.098513, 0.066181, 0.071867, 0.076542, 0.071867, 0.073402, 0.139895, 0.209395, 0.206376, 0.298791, 0.278302, 0.26085, 0.264545, 0.26085, 0.332115, 0.342579, 0.…
146	Melopsittacus undulatus	['Eukaryota', 'Metazoa', 'Chordata', 'Craniata', 'Vertebrata', 'Euteleostomi', 'Archosauria', 'Dinosauria', 'Saurischia', 'Theropoda', 'Coelurosauria', 'Aves', 'Neognathae', 'Psittaciformes', 'Psittacidae', 'Melopsittacus']	XP_030898987.1	854	[0.158265, 0.085092, 0.051831, 0.078022, 0.100716, 0.122885, 0.092881, 0.120615, 0.155435, 0.118441, 0.090864, 0.11371, 0.064632, 0.071867, 0.118441, 0.116183, 0.134866, 0.090864, 0.090864, 0.15284, 0.096677, 0.050641, 0.051831, 0.096677, 0.098513, 0.066181, 0.071867, 0.076542, 0.071867, 0.073402, 0.139895, 0.206376, 0.206376, 0.298791, 0.278302, 0.257454, 0.264545, 0.26085, 0.332115, 0.339168, 0…
147	Latimeria chalumnae	['Eukaryota', 'Metazoa', 'Chordata', 'Craniata', 'Vertebrata', 'Euteleostomi', 'Coelacanthiformes', 'Coelacanthidae', 'Latimeria']	XP_005988813.1	923	[0.661982, 0.699094, 0.720929, 0.745909, 0.771762, 0.76285, 0.59917, 0.608892, 0.642678, 0.642678, 0.666105, 0.694846, 0.680603, 0.562014, 0.436924, 0.436924, 0.538167, 0.418646, 0.41194, 0.30533, 0.284882, 0.318242, 0.25406, 0.173081, 0.173081, 0.158265, 0.161087, 0.191378, 0.200174, 0.170161, 0.173081, 0.161087, 0.116183, 0.127496, 0.129801, 0.203355, 0.15284, 0.094817, 0.144935, 0.179055, 0.19…
148	Gekko japonicus	['Eukaryota', 'Metazoa', 'Chordata', 'Craniata', 'Vertebrata', 'Euteleostomi', 'Lepidosauria', 'Squamata', 'Bifurcata', 'Gekkota', 'Gekkonidae', 'Gekkoninae', 'Gekko']	XP_015280342.1	905	[0.185198, 0.247041, 0.298791, 0.335645, 0.380708, 0.401658, 0.288399, 0.308712, 0.346032, 0.359901, 0.387226, 0.41194, 0.40511, 0.346032, 0.26085, 0.359901, 0.476583, 0.387226, 0.384043, 0.271506, 0.247041, 0.288399, 0.219301, 0.139895, 0.144935, 0.132295, 0.129801, 0.158265, 0.167087, 0.137348, 0.137348, 0.127496, 0.086953, 0.096677, 0.098513, 0.167087, 0.118441, 0.069024, 0.111485, 0.139895, 0…
149	Podarcis muralis	['Eukaryota', 'Metazoa', 'Chordata', 'Craniata', 'Vertebrata', 'Euteleostomi', 'Lepidosauria', 'Squamata', 'Bifurcata', 'Unidentata', 'Episquamata', 'Laterata', 'Lacertibaenia', 'Lacertidae', 'Podarcis']	XP_028594661.1	904	[0.185198, 0.247041, 0.298791, 0.335645, 0.380708, 0.401658, 0.288399, 0.308712, 0.346032, 0.359901, 0.387226, 0.41194, 0.40511, 0.346032, 0.26085, 0.359901, 0.476583, 0.387226, 0.384043, 0.271506, 0.247041, 0.288399, 0.219301, 0.139895, 0.144935, 0.132295, 0.129801, 0.158265, 0.167087, 0.137348, 0.137348, 0.127496, 0.086953, 0.096677, 0.098513, 0.167087, 0.118441, 0.069024, 0.111485, 0.139895, 0…
150	Pogona vitticeps	['Eukaryota', 'Metazoa', 'Chordata', 'Craniata', 'Vertebrata', 'Euteleostomi', 'Lepidosauria', 'Squamata', 'Bifurcata', 'Unidentata', 'Episquamata', 'Toxicofera', 'Iguania', 'Acrodonta', 'Agamidae', 'Amphibolurinae', 'Pogona']	XP_020655749.1	903	[0.185198, 0.247041, 0.298791, 0.335645, 0.380708, 0.401658, 0.288399, 0.308712, 0.346032, 0.359901, 0.387226, 0.41194, 0.40511, 0.346032, 0.26085, 0.359901, 0.476583, 0.387226, 0.384043, 0.271506, 0.247041, 0.288399, 0.219301, 0.139895, 0.144935, 0.132295, 0.129801, 0.158265, 0.167087, 0.137348, 0.137348, 0.127496, 0.086953, 0.096677, 0.098513, 0.167087, 0.118441, 0.069024, 0.111485, 0.139895, 0…
151	Anolis carolinensis	['Eukaryota', 'Metazoa', 'Chordata', 'Craniata', 'Vertebrata', 'Euteleostomi', 'Lepidosauria', 'Squamata', 'Bifurcata', 'Unidentata', 'Episquamata', 'Toxicofera', 'Iguania', 'Dactyloidae', 'Anolis']	XP_008118563.1	901	[0.185198, 0.247041, 0.298791, 0.335645, 0.380708, 0.401658, 0.288399, 0.308712, 0.346032, 0.359901, 0.387226, 0.41194, 0.40511, 0.346032, 0.26085, 0.359901, 0.476583, 0.387226, 0.384043, 0.271506, 0.247041, 0.288399, 0.219301, 0.139895, 0.144935, 0.132295, 0.129801, 0.158265, 0.167087, 0.137348, 0.137348, 0.127496, 0.086953, 0.096677, 0.098513, 0.167087, 0.118441, 0.069024, 0.111485, 0.139895, 0…
152	Thamnophis sirtalis	['Eukaryota', 'Metazoa', 'Chordata', 'Craniata', 'Vertebrata', 'Euteleostomi', 'Lepidosauria', 'Squamata', 'Bifurcata', 'Unidentata', 'Episquamata', 'Toxicofera', 'Serpentes', 'Colubroidea', 'Colubridae', 'Natricinae', 'Thamnophis']	XP_013917942.1	904	[0.185198, 0.247041, 0.298791, 0.335645, 0.380708, 0.401658, 0.288399, 0.308712, 0.346032, 0.359901, 0.387226, 0.41194, 0.40511, 0.346032, 0.26085, 0.359901, 0.476583, 0.387226, 0.384043, 0.271506, 0.247041, 0.288399, 0.219301, 0.139895, 0.144935, 0.132295, 0.129801, 0.158265, 0.167087, 0.137348, 0.137348, 0.127496, 0.086953, 0.096677, 0.098513, 0.167087, 0.118441, 0.069024, 0.111485, 0.139895, 0…
153	Thamnophis elegans	['Eukaryota', 'Metazoa', 'Chordata', 'Craniata', 'Vertebrata', 'Euteleostomi', 'Lepidosauria', 'Squamata', 'Bifurcata', 'Unidentata', 'Episquamata', 'Toxicofera', 'Serpentes', 'Colubroidea', 'Colubridae', 'Natricinae', 'Thamnophis']	XP_032083152.1	890	[0.185198, 0.247041, 0.298791, 0.335645, 0.380708, 0.401658, 0.288399, 0.308712, 0.346032, 0.359901, 0.387226, 0.41194, 0.40511, 0.346032, 0.26085, 0.359901, 0.476583, 0.387226, 0.384043, 0.271506, 0.247041, 0.288399, 0.219301, 0.139895, 0.144935, 0.132295, 0.129801, 0.158265, 0.167087, 0.137348, 0.137348, 0.127496, 0.086953, 0.096677, 0.098513, 0.167087, 0.118441, 0.069024, 0.111485, 0.139895, 0…
154	Notechis scutatus	['Eukaryota', 'Metazoa', 'Chordata', 'Craniata', 'Vertebrata', 'Euteleostomi', 'Lepidosauria', 'Squamata', 'Bifurcata', 'Unidentata', 'Episquamata', 'Toxicofera', 'Serpentes', 'Colubroidea', 'Elapidae', 'Acanthophiinae', 'Notechis']	XP_026531785.1	906	[0.185198, 0.247041, 0.298791, 0.335645, 0.380708, 0.401658, 0.288399, 0.308712, 0.346032, 0.359901, 0.387226, 0.41194, 0.40511, 0.346032, 0.26085, 0.359901, 0.476583, 0.387226, 0.384043, 0.271506, 0.247041, 0.288399, 0.219301, 0.139895, 0.144935, 0.132295, 0.129801, 0.158265, 0.167087, 0.137348, 0.137348, 0.127496, 0.086953, 0.096677, 0.098513, 0.167087, 0.118441, 0.069024, 0.111485, 0.139895, 0…
155	Pseudonaja textilis	['Eukaryota', 'Metazoa', 'Chordata', 'Craniata', 'Vertebrata', 'Euteleostomi', 'Lepidosauria', 'Squamata', 'Bifurcata', 'Unidentata', 'Episquamata', 'Toxicofera', 'Serpentes', 'Colubroidea', 'Elapidae', 'Acanthophiinae', 'Pseudonaja']	XP_026558380.1	906	[0.185198, 0.247041, 0.298791, 0.335645, 0.380708, 0.401658, 0.288399, 0.308712, 0.346032, 0.359901, 0.387226, 0.41194, 0.40511, 0.346032, 0.26085, 0.359901, 0.476583, 0.387226, 0.384043, 0.271506, 0.247041, 0.288399, 0.219301, 0.139895, 0.144935, 0.132295, 0.129801, 0.158265, 0.167087, 0.137348, 0.137348, 0.127496, 0.086953, 0.096677, 0.098513, 0.167087, 0.118441, 0.069024, 0.111485, 0.139895, 0…
156	Protobothrops mucrosquamatus	['Eukaryota', 'Metazoa', 'Chordata', 'Craniata', 'Vertebrata', 'Euteleostomi', 'Lepidosauria', 'Squamata', 'Bifurcata', 'Unidentata', 'Episquamata', 'Toxicofera', 'Serpentes', 'Colubroidea', 'Viperidae', 'Crotalinae', 'Protobothrops']	XP_029140744.1	907	[0.185198, 0.247041, 0.298791, 0.335645, 0.380708, 0.401658, 0.288399, 0.308712, 0.346032, 0.359901, 0.387226, 0.41194, 0.40511, 0.346032, 0.26085, 0.359901, 0.476583, 0.387226, 0.384043, 0.271506, 0.247041, 0.288399, 0.219301, 0.139895, 0.144935, 0.132295, 0.129801, 0.158265, 0.167087, 0.137348, 0.137348, 0.127496, 0.086953, 0.096677, 0.098513, 0.167087, 0.118441, 0.069024, 0.111485, 0.139895, 0…
157	Python bivittatus	['Eukaryota', 'Metazoa', 'Chordata', 'Craniata', 'Vertebrata', 'Euteleostomi', 'Lepidosauria', 'Squamata', 'Bifurcata', 'Unidentata', 'Episquamata', 'Toxicofera', 'Serpentes', 'Henophidia', 'Pythonidae', 'Python']	XP_007424150.1	906	[0.185198, 0.247041, 0.298791, 0.335645, 0.380708, 0.401658, 0.288399, 0.308712, 0.346032, 0.359901, 0.387226, 0.41194, 0.40511, 0.346032, 0.26085, 0.359901, 0.476583, 0.387226, 0.384043, 0.271506, 0.247041, 0.288399, 0.219301, 0.139895, 0.144935, 0.132295, 0.129801, 0.158265, 0.167087, 0.137348, 0.137348, 0.127496, 0.086953, 0.096677, 0.098513, 0.167087, 0.118441, 0.069024, 0.111485, 0.139895, 0…
158	Loxodonta africana	['Eukaryota', 'Metazoa', 'Chordata', 'Craniata', 'Vertebrata', 'Euteleostomi', 'Mammalia', 'Eutheria', 'Afrotheria', 'Proboscidea', 'Elephantidae', 'Loxodonta']	XP_023410136.1	952	[0.002503, 0.004315, 0.003701, 0.0028, 0.003727, 0.003341, 0.004247, 0.005223, 0.006421, 0.008276, 0.009865, 0.011669, 0.011669, 0.008156, 0.009294, 0.012727, 0.025316, 0.050641, 0.06184, 0.118441, 0.066181, 0.132295, 0.06312, 0.116183, 0.139895, 0.142424, 0.158265, 0.10481, 0.050641, 0.028695, 0.013613, 0.009187, 0.009294, 0.013821, 0.023963, 0.023087, 0.019401, 0.020165, 0.018787, 0.034068, 0.0…
159	Trichechus manatus latirostris	['Eukaryota', 'Metazoa', 'Chordata', 'Craniata', 'Vertebrata', 'Euteleostomi', 'Mammalia', 'Eutheria', 'Afrotheria', 'Sirenia', 'Trichechidae', 'Trichechus']	XP_012411231.1	913	[0.185198, 0.247041, 0.298791, 0.335645, 0.380708, 0.401658, 0.288399, 0.308712, 0.346032, 0.359901, 0.387226, 0.41194, 0.40511, 0.346032, 0.26085, 0.359901, 0.476583, 0.387226, 0.384043, 0.271506, 0.247041, 0.288399, 0.219301, 0.139895, 0.144935, 0.132295, 0.129801, 0.158265, 0.167087, 0.137348, 0.137348, 0.127496, 0.086953, 0.096677, 0.098513, 0.167087, 0.118441, 0.069024, 0.111485, 0.139895, 0…
160	Echinops telfairi	['Eukaryota', 'Metazoa', 'Chordata', 'Craniata', 'Vertebrata', 'Euteleostomi', 'Mammalia', 'Eutheria', 'Afrotheria', 'Tenrecidae', 'Tenrecinae', 'Echinops']	XP_030743852.1	803	[0.264545, 0.31487, 0.36309, 0.394753, 0.436924, 0.450668, 0.356642, 0.377384, 0.41194, 0.422041, 0.450668, 0.472492, 0.465241, 0.422041, 0.359901, 0.450668, 0.570702, 0.5017, 0.497853, 0.408655, 0.398279, 0.418646, 0.356642, 0.291804, 0.291804, 0.275179, 0.278302, 0.398279, 0.31487, 0.25031, 0.257454, 0.243554, 0.247041, 0.206376, 0.271506, 0.332115, 0.284882, 0.222385, 0.291804, 0.216401, 0.298…
161	Orycteropus afer afer	['Eukaryota', 'Metazoa', 'Chordata', 'Craniata', 'Vertebrata', 'Euteleostomi', 'Mammalia', 'Eutheria', 'Afrotheria', 'Tubulidentata', 'Orycteropodidae', 'Orycteropus']	XP_007933924.1	914	[0.185198, 0.247041, 0.298791, 0.335645, 0.380708, 0.401658, 0.288399, 0.308712, 0.346032, 0.359901, 0.387226, 0.41194, 0.40511, 0.346032, 0.26085, 0.359901, 0.476583, 0.387226, 0.384043, 0.271506, 0.247041, 0.288399, 0.219301, 0.139895, 0.144935, 0.132295, 0.129801, 0.158265, 0.167087, 0.137348, 0.137348, 0.127496, 0.086953, 0.096677, 0.098513, 0.167087, 0.118441, 0.069024, 0.111485, 0.139895, 0…
162	Galeopterus variegatus	['Eukaryota', 'Metazoa', 'Chordata', 'Craniata', 'Vertebrata', 'Euteleostomi', 'Mammalia', 'Eutheria', 'Euarchontoglires', 'Dermoptera', 'Cynocephalidae', 'Galeopterus']	XP_008573196.1	918	[0.185198, 0.247041, 0.298791, 0.335645, 0.380708, 0.401658, 0.288399, 0.308712, 0.346032, 0.359901, 0.387226, 0.41194, 0.40511, 0.346032, 0.26085, 0.359901, 0.476583, 0.387226, 0.384043, 0.271506, 0.247041, 0.288399, 0.219301, 0.139895, 0.144935, 0.132295, 0.129801, 0.158265, 0.167087, 0.137348, 0.137348, 0.127496, 0.086953, 0.096677, 0.098513, 0.167087, 0.118441, 0.069024, 0.111485, 0.139895, 0…
163	Oryctolagus cuniculus	['Eukaryota', 'Metazoa', 'Chordata', 'Craniata', 'Vertebrata', 'Euteleostomi', 'Mammalia', 'Eutheria', 'Euarchontoglires', 'Glires', 'Lagomorpha', 'Leporidae', 'Oryctolagus']	XP_008263882.1	919	[0.185198, 0.247041, 0.298791, 0.335645, 0.380708, 0.401658, 0.288399, 0.308712, 0.346032, 0.359901, 0.387226, 0.41194, 0.40511, 0.346032, 0.26085, 0.359901, 0.476583, 0.387226, 0.384043, 0.271506, 0.247041, 0.288399, 0.219301, 0.139895, 0.144935, 0.132295, 0.129801, 0.158265, 0.167087, 0.137348, 0.137348, 0.127496, 0.086953, 0.096677, 0.098513, 0.167087, 0.118441, 0.069024, 0.111485, 0.139895, 0…
164	Ochotona princeps	['Eukaryota', 'Metazoa', 'Chordata', 'Craniata', 'Vertebrata', 'Euteleostomi', 'Mammalia', 'Eutheria', 'Euarchontoglires', 'Glires', 'Lagomorpha', 'Ochotonidae', 'Ochotona']	XP_004592298.1	916	[0.18812, 0.25031, 0.298791, 0.339168, 0.384043, 0.401658, 0.288399, 0.311707, 0.346032, 0.36309, 0.387226, 0.414856, 0.408655, 0.349426, 0.264545, 0.359901, 0.476583, 0.390993, 0.384043, 0.275179, 0.247041, 0.288399, 0.219301, 0.142424, 0.144935, 0.132295, 0.132295, 0.158265, 0.167087, 0.137348, 0.139895, 0.132295, 0.088832, 0.098513, 0.100716, 0.170161, 0.120615, 0.0704, 0.116183, 0.142424, 0.1…
165	Castor canadensis	['Eukaryota', 'Metazoa', 'Chordata', 'Craniata', 'Vertebrata', 'Euteleostomi', 'Mammalia', 'Eutheria', 'Euarchontoglires', 'Glires', 'Rodentia', 'Castorimorpha', 'Castoridae', 'Castor']	XP_020011545.1	919	[0.185198, 0.247041, 0.298791, 0.335645, 0.380708, 0.401658, 0.288399, 0.308712, 0.346032, 0.359901, 0.387226, 0.41194, 0.40511, 0.346032, 0.26085, 0.359901, 0.476583, 0.387226, 0.384043, 0.271506, 0.247041, 0.288399, 0.219301, 0.139895, 0.144935, 0.132295, 0.129801, 0.158265, 0.167087, 0.137348, 0.137348, 0.127496, 0.086953, 0.096677, 0.098513, 0.167087, 0.118441, 0.069024, 0.111485, 0.139895, 0…
166	Dipodomys ordii	['Eukaryota', 'Metazoa', 'Chordata', 'Craniata', 'Vertebrata', 'Euteleostomi', 'Mammalia', 'Eutheria', 'Euarchontoglires', 'Glires', 'Rodentia', 'Castorimorpha', 'Heteromyidae', 'Dipodomyinae', 'Dipodomys']	XP_012887849.1	855	[0.185198, 0.247041, 0.298791, 0.335645, 0.380708, 0.401658, 0.288399, 0.308712, 0.346032, 0.359901, 0.387226, 0.41194, 0.40511, 0.346032, 0.26085, 0.359901, 0.476583, 0.387226, 0.384043, 0.271506, 0.247041, 0.288399, 0.219301, 0.139895, 0.144935, 0.132295, 0.132295, 0.158265, 0.167087, 0.132295, 0.132295, 0.125101, 0.083462, 0.092881, 0.092881, 0.158265, 0.111485, 0.06184, 0.102787, 0.129801, 0.…
167	Octodon degus	['Eukaryota', 'Metazoa', 'Chordata', 'Craniata', 'Vertebrata', 'Euteleostomi', 'Mammalia', 'Eutheria', 'Euarchontoglires', 'Glires', 'Rodentia', 'Hystricognathi', 'Octodontidae', 'Octodon']	XP_023578211.1	779	[0.182256, 0.243554, 0.291804, 0.328603, 0.374039, 0.398279, 0.288399, 0.311707, 0.349426, 0.36309, 0.390993, 0.414856, 0.408655, 0.36309, 0.295083, 0.390993, 0.509769, 0.436924, 0.433034, 0.335645, 0.318242, 0.359901, 0.284882, 0.21291, 0.216401, 0.200174, 0.196879, 0.243554, 0.25031, 0.219301, 0.225814, 0.209395, 0.167087, 0.185198, 0.194234, 0.268042, 0.222385, 0.155435, 0.216401, 0.25031, 0.2…
168	Fukomys damarensis	['Eukaryota', 'Metazoa', 'Chordata', 'Craniata', 'Vertebrata', 'Euteleostomi', 'Mammalia', 'Eutheria', 'Euarchontoglires', 'Glires', 'Rodentia', 'Hystricomorpha', 'Bathyergidae', 'Fukomys']	XP_010631979.1	915	[0.185198, 0.247041, 0.298791, 0.335645, 0.380708, 0.401658, 0.288399, 0.308712, 0.346032, 0.359901, 0.387226, 0.41194, 0.40511, 0.346032, 0.26085, 0.359901, 0.476583, 0.387226, 0.384043, 0.271506, 0.247041, 0.288399, 0.219301, 0.139895, 0.144935, 0.132295, 0.129801, 0.158265, 0.167087, 0.137348, 0.137348, 0.127496, 0.086953, 0.096677, 0.098513, 0.167087, 0.118441, 0.069024, 0.111485, 0.139895, 0…
169	Heterocephalus glaber	['Eukaryota', 'Metazoa', 'Chordata', 'Craniata', 'Vertebrata', 'Euteleostomi', 'Mammalia', 'Eutheria', 'Euarchontoglires', 'Glires', 'Rodentia', 'Hystricomorpha', 'Bathyergidae', 'Heterocephalus']	XP_004850654.1	914	[0.185198, 0.247041, 0.298791, 0.335645, 0.380708, 0.401658, 0.288399, 0.308712, 0.346032, 0.359901, 0.387226, 0.41194, 0.40511, 0.346032, 0.26085, 0.359901, 0.476583, 0.387226, 0.384043, 0.271506, 0.247041, 0.288399, 0.219301, 0.139895, 0.144935, 0.132295, 0.129801, 0.158265, 0.167087, 0.137348, 0.137348, 0.127496, 0.086953, 0.096677, 0.098513, 0.167087, 0.118441, 0.069024, 0.111485, 0.139895, 0…
170	Cavia porcellus	['Eukaryota', 'Metazoa', 'Chordata', 'Craniata', 'Vertebrata', 'Euteleostomi', 'Mammalia', 'Eutheria', 'Euarchontoglires', 'Glires', 'Rodentia', 'Hystricomorpha', 'Caviidae', 'Cavia']	XP_013009449.1	912	[0.206376, 0.271506, 0.31487, 0.356642, 0.398279, 0.418646, 0.308712, 0.332115, 0.366687, 0.380708, 0.40511, 0.4292, 0.422041, 0.366687, 0.284882, 0.380708, 0.490133, 0.408655, 0.401658, 0.298791, 0.275179, 0.311707, 0.247041, 0.164327, 0.170161, 0.155435, 0.15284, 0.182256, 0.191378, 0.158265, 0.161087, 0.15008, 0.10481, 0.116183, 0.118441, 0.18812, 0.139895, 0.083462, 0.132295, 0.164327, 0.1790…
171	Chinchilla lanigera	['Eukaryota', 'Metazoa', 'Chordata', 'Craniata', 'Vertebrata', 'Euteleostomi', 'Mammalia', 'Eutheria', 'Euarchontoglires', 'Glires', 'Rodentia', 'Hystricomorpha', 'Chinchillidae', 'Chinchilla']	XP_005394869.1	915	[0.185198, 0.247041, 0.298791, 0.335645, 0.380708, 0.401658, 0.288399, 0.308712, 0.346032, 0.359901, 0.387226, 0.41194, 0.40511, 0.346032, 0.26085, 0.359901, 0.476583, 0.387226, 0.384043, 0.271506, 0.247041, 0.288399, 0.219301, 0.139895, 0.144935, 0.132295, 0.129801, 0.158265, 0.167087, 0.137348, 0.137348, 0.127496, 0.086953, 0.096677, 0.098513, 0.167087, 0.118441, 0.069024, 0.111485, 0.139895, 0…
172	Jaculus jaculus	['Eukaryota', 'Metazoa', 'Chordata', 'Craniata', 'Vertebrata', 'Euteleostomi', 'Mammalia', 'Eutheria', 'Euarchontoglires', 'Glires', 'Rodentia', 'Myomorpha', 'Dipodoidea', 'Dipodidae', 'Dipodinae', 'Jaculus']	XP_004657564.1	917	[0.185198, 0.247041, 0.298791, 0.335645, 0.380708, 0.401658, 0.288399, 0.308712, 0.346032, 0.359901, 0.387226, 0.41194, 0.40511, 0.346032, 0.26085, 0.359901, 0.476583, 0.387226, 0.384043, 0.271506, 0.247041, 0.288399, 0.219301, 0.139895, 0.144935, 0.132295, 0.129801, 0.158265, 0.167087, 0.137348, 0.137348, 0.127496, 0.086953, 0.096677, 0.098513, 0.167087, 0.118441, 0.069024, 0.111485, 0.139895, 0…
173	Cricetulus griseus	['Eukaryota', 'Metazoa', 'Chordata', 'Craniata', 'Vertebrata', 'Euteleostomi', 'Mammalia', 'Eutheria', 'Euarchontoglires', 'Glires', 'Rodentia', 'Myomorpha', 'Muroidea', 'Cricetidae', 'Cricetinae', 'Cricetulus']	XP_027255471.1	931	[0.185198, 0.247041, 0.298791, 0.335645, 0.380708, 0.401658, 0.288399, 0.308712, 0.346032, 0.359901, 0.387226, 0.41194, 0.40511, 0.346032, 0.26085, 0.359901, 0.476583, 0.387226, 0.384043, 0.271506, 0.247041, 0.288399, 0.219301, 0.139895, 0.144935, 0.132295, 0.129801, 0.158265, 0.167087, 0.137348, 0.137348, 0.127496, 0.086953, 0.096677, 0.098513, 0.164327, 0.116183, 0.067594, 0.109221, 0.137348, 0…
174	Mesocricetus auratus	['Eukaryota', 'Metazoa', 'Chordata', 'Craniata', 'Vertebrata', 'Euteleostomi', 'Mammalia', 'Eutheria', 'Euarchontoglires', 'Glires', 'Rodentia', 'Myomorpha', 'Muroidea', 'Cricetidae', 'Cricetinae', 'Mesocricetus']	XP_005079655.1	922	[0.185198, 0.247041, 0.298791, 0.335645, 0.380708, 0.401658, 0.288399, 0.308712, 0.346032, 0.359901, 0.387226, 0.41194, 0.40511, 0.346032, 0.26085, 0.359901, 0.476583, 0.387226, 0.384043, 0.271506, 0.247041, 0.288399, 0.219301, 0.139895, 0.144935, 0.132295, 0.129801, 0.158265, 0.167087, 0.137348, 0.137348, 0.127496, 0.086953, 0.096677, 0.098513, 0.164327, 0.116183, 0.067594, 0.109221, 0.137348, 0…
175	Peromyscus maniculatus bairdii	['Eukaryota', 'Metazoa', 'Chordata', 'Craniata', 'Vertebrata', 'Euteleostomi', 'Mammalia', 'Eutheria', 'Euarchontoglires', 'Glires', 'Rodentia', 'Myomorpha', 'Muroidea', 'Cricetidae', 'Neotominae', 'Peromyscus']	XP_006975729.1	922	[0.185198, 0.247041, 0.298791, 0.335645, 0.380708, 0.401658, 0.288399, 0.308712, 0.346032, 0.359901, 0.387226, 0.41194, 0.40511, 0.346032, 0.26085, 0.359901, 0.476583, 0.387226, 0.384043, 0.271506, 0.247041, 0.288399, 0.219301, 0.139895, 0.144935, 0.132295, 0.129801, 0.158265, 0.167087, 0.137348, 0.137348, 0.127496, 0.086953, 0.096677, 0.098513, 0.164327, 0.116183, 0.067594, 0.109221, 0.137348, 0…
176	Peromyscus leucopus	['Eukaryota', 'Metazoa', 'Chordata', 'Craniata', 'Vertebrata', 'Euteleostomi', 'Mammalia', 'Eutheria', 'Euarchontoglires', 'Glires', 'Rodentia', 'Myomorpha', 'Muroidea', 'Cricetidae', 'Neotominae', 'Peromyscus']	XP_028731293.1	893	[0.185198, 0.247041, 0.298791, 0.335645, 0.380708, 0.401658, 0.288399, 0.308712, 0.346032, 0.359901, 0.387226, 0.41194, 0.40511, 0.346032, 0.26085, 0.359901, 0.476583, 0.387226, 0.384043, 0.271506, 0.247041, 0.288399, 0.219301, 0.139895, 0.144935, 0.132295, 0.129801, 0.158265, 0.167087, 0.137348, 0.137348, 0.127496, 0.086953, 0.096677, 0.098513, 0.164327, 0.116183, 0.067594, 0.109221, 0.137348, 0…
177	Meriones unguiculatus	['Eukaryota', 'Metazoa', 'Chordata', 'Craniata', 'Vertebrata', 'Euteleostomi', 'Mammalia', 'Eutheria', 'Euarchontoglires', 'Glires', 'Rodentia', 'Myomorpha', 'Muroidea', 'Muridae', 'Gerbillinae', 'Meriones']	XP_021487174.1	922	[0.185198, 0.247041, 0.298791, 0.335645, 0.380708, 0.401658, 0.288399, 0.308712, 0.346032, 0.359901, 0.387226, 0.41194, 0.40511, 0.346032, 0.26085, 0.359901, 0.476583, 0.387226, 0.384043, 0.271506, 0.247041, 0.288399, 0.219301, 0.139895, 0.144935, 0.132295, 0.129801, 0.158265, 0.167087, 0.137348, 0.137348, 0.127496, 0.086953, 0.096677, 0.098513, 0.164327, 0.116183, 0.067594, 0.109221, 0.137348, 0…
178	Grammomys surdaster	['Eukaryota', 'Metazoa', 'Chordata', 'Craniata', 'Vertebrata', 'Euteleostomi', 'Mammalia', 'Eutheria', 'Euarchontoglires', 'Glires', 'Rodentia', 'Myomorpha', 'Muroidea', 'Muridae', 'Murinae', 'Grammomys']	XP_028615415.1	922	[0.185198, 0.247041, 0.298791, 0.335645, 0.380708, 0.401658, 0.288399, 0.308712, 0.346032, 0.359901, 0.387226, 0.41194, 0.40511, 0.346032, 0.26085, 0.359901, 0.476583, 0.387226, 0.384043, 0.271506, 0.247041, 0.288399, 0.219301, 0.139895, 0.144935, 0.132295, 0.129801, 0.158265, 0.167087, 0.137348, 0.137348, 0.127496, 0.086953, 0.096677, 0.098513, 0.164327, 0.116183, 0.067594, 0.109221, 0.137348, 0…
179	Mastomys coucha	['Eukaryota', 'Metazoa', 'Chordata', 'Craniata', 'Vertebrata', 'Euteleostomi', 'Mammalia', 'Eutheria', 'Euarchontoglires', 'Glires', 'Rodentia', 'Myomorpha', 'Muroidea', 'Muridae', 'Murinae', 'Mastomys']	XP_031234904.1	921	[0.185198, 0.247041, 0.298791, 0.335645, 0.380708, 0.401658, 0.288399, 0.308712, 0.346032, 0.359901, 0.387226, 0.41194, 0.40511, 0.346032, 0.26085, 0.359901, 0.476583, 0.387226, 0.384043, 0.271506, 0.247041, 0.288399, 0.219301, 0.139895, 0.144935, 0.132295, 0.129801, 0.158265, 0.167087, 0.137348, 0.137348, 0.127496, 0.086953, 0.096677, 0.098513, 0.164327, 0.116183, 0.067594, 0.109221, 0.137348, 0…
180	Mus pahari	['Eukaryota', 'Metazoa', 'Chordata', 'Craniata', 'Vertebrata', 'Euteleostomi', 'Mammalia', 'Eutheria', 'Euarchontoglires', 'Glires', 'Rodentia', 'Myomorpha', 'Muroidea', 'Muridae', 'Murinae', 'Mus', 'Coelomys']	XP_021055244.1	922	[0.185198, 0.247041, 0.298791, 0.335645, 0.380708, 0.401658, 0.288399, 0.308712, 0.346032, 0.359901, 0.387226, 0.41194, 0.40511, 0.346032, 0.26085, 0.359901, 0.476583, 0.387226, 0.384043, 0.271506, 0.247041, 0.288399, 0.219301, 0.139895, 0.144935, 0.132295, 0.129801, 0.158265, 0.167087, 0.137348, 0.137348, 0.127496, 0.086953, 0.096677, 0.098513, 0.164327, 0.116183, 0.067594, 0.109221, 0.137348, 0…
181	Mus musculus	['Eukaryota', 'Metazoa', 'Chordata', 'Craniata', 'Vertebrata', 'Euteleostomi', 'Mammalia', 'Eutheria', 'Euarchontoglires', 'Glires', 'Rodentia', 'Myomorpha', 'Muroidea', 'Muridae', 'Murinae', 'Mus', 'Mus']	NP_058079.2	923	[0.185198, 0.247041, 0.298791, 0.335645, 0.380708, 0.401658, 0.288399, 0.308712, 0.346032, 0.359901, 0.387226, 0.41194, 0.40511, 0.346032, 0.26085, 0.359901, 0.476583, 0.387226, 0.384043, 0.271506, 0.247041, 0.288399, 0.219301, 0.139895, 0.144935, 0.132295, 0.129801, 0.158265, 0.167087, 0.137348, 0.137348, 0.127496, 0.086953, 0.096677, 0.098513, 0.164327, 0.116183, 0.067594, 0.109221, 0.137348, 0…
182	Mus caroli	['Eukaryota', 'Metazoa', 'Chordata', 'Craniata', 'Vertebrata', 'Euteleostomi', 'Mammalia', 'Eutheria', 'Euarchontoglires', 'Glires', 'Rodentia', 'Myomorpha', 'Muroidea', 'Muridae', 'Murinae', 'Mus', 'Mus']	XP_021015206.1	923	[0.185198, 0.247041, 0.298791, 0.335645, 0.380708, 0.401658, 0.288399, 0.308712, 0.346032, 0.359901, 0.387226, 0.41194, 0.40511, 0.346032, 0.26085, 0.359901, 0.476583, 0.387226, 0.384043, 0.271506, 0.247041, 0.288399, 0.219301, 0.139895, 0.144935, 0.132295, 0.129801, 0.158265, 0.167087, 0.137348, 0.137348, 0.127496, 0.086953, 0.096677, 0.098513, 0.164327, 0.116183, 0.067594, 0.109221, 0.137348, 0…
183	Rattus norvegicus	['Eukaryota', 'Metazoa', 'Chordata', 'Craniata', 'Vertebrata', 'Euteleostomi', 'Mammalia', 'Eutheria', 'Euarchontoglires', 'Glires', 'Rodentia', 'Myomorpha', 'Muroidea', 'Muridae', 'Murinae', 'Rattus']	XP_006239244.1	922	[0.185198, 0.247041, 0.298791, 0.335645, 0.380708, 0.401658, 0.288399, 0.308712, 0.346032, 0.359901, 0.387226, 0.41194, 0.40511, 0.346032, 0.26085, 0.359901, 0.476583, 0.387226, 0.384043, 0.271506, 0.247041, 0.288399, 0.219301, 0.139895, 0.144935, 0.132295, 0.129801, 0.158265, 0.167087, 0.137348, 0.137348, 0.127496, 0.086953, 0.096677, 0.098513, 0.164327, 0.116183, 0.067594, 0.109221, 0.137348, 0…
184	Microtus ochrogaster	['Eukaryota', 'Metazoa', 'Chordata', 'Craniata', 'Vertebrata', 'Euteleostomi', 'Mammalia', 'Eutheria', 'Euarchontoglires', 'Glires', 'Rodentia', 'Sciurognathi', 'Muroidea', 'Cricetidae', 'Arvicolinae', 'Microtus']	XP_005353108.1	921	[0.185198, 0.247041, 0.298791, 0.335645, 0.380708, 0.401658, 0.288399, 0.308712, 0.346032, 0.359901, 0.387226, 0.41194, 0.40511, 0.346032, 0.26085, 0.359901, 0.476583, 0.387226, 0.384043, 0.271506, 0.247041, 0.288399, 0.219301, 0.139895, 0.144935, 0.132295, 0.129801, 0.158265, 0.167087, 0.137348, 0.137348, 0.127496, 0.086953, 0.096677, 0.098513, 0.164327, 0.116183, 0.067594, 0.109221, 0.137348, 0…
185	Nannospalax galili	['Eukaryota', 'Metazoa', 'Chordata', 'Craniata', 'Vertebrata', 'Euteleostomi', 'Mammalia', 'Eutheria', 'Euarchontoglires', 'Glires', 'Rodentia', 'Sciurognathi', 'Muroidea', 'Spalacidae', 'Spalacinae', 'Nannospalax']	XP_008820508.1	922	[0.185198, 0.247041, 0.298791, 0.335645, 0.380708, 0.401658, 0.288399, 0.308712, 0.346032, 0.359901, 0.387226, 0.41194, 0.40511, 0.346032, 0.26085, 0.359901, 0.476583, 0.387226, 0.384043, 0.271506, 0.247041, 0.288399, 0.219301, 0.139895, 0.144935, 0.132295, 0.129801, 0.158265, 0.167087, 0.137348, 0.137348, 0.127496, 0.086953, 0.096677, 0.098513, 0.164327, 0.116183, 0.067594, 0.109221, 0.137348, 0…
186	Ictidomys tridecemlineatus	['Eukaryota', 'Metazoa', 'Chordata', 'Craniata', 'Vertebrata', 'Euteleostomi', 'Mammalia', 'Eutheria', 'Euarchontoglires', 'Glires', 'Rodentia', 'Sciuromorpha', 'Sciuridae', 'Xerinae', 'Marmotini', 'Ictidomys']	XP_005317673.1	918	[0.185198, 0.247041, 0.298791, 0.335645, 0.380708, 0.401658, 0.288399, 0.308712, 0.346032, 0.359901, 0.387226, 0.41194, 0.40511, 0.346032, 0.26085, 0.359901, 0.476583, 0.387226, 0.384043, 0.271506, 0.247041, 0.288399, 0.219301, 0.139895, 0.144935, 0.132295, 0.129801, 0.158265, 0.167087, 0.137348, 0.137348, 0.127496, 0.086953, 0.096677, 0.098513, 0.167087, 0.118441, 0.069024, 0.111485, 0.139895, 0…
187	Marmota marmota marmota	['Eukaryota', 'Metazoa', 'Chordata', 'Craniata', 'Vertebrata', 'Euteleostomi', 'Mammalia', 'Eutheria', 'Euarchontoglires', 'Glires', 'Rodentia', 'Sciuromorpha', 'Sciuridae', 'Xerinae', 'Marmotini', 'Marmota']	XP_015340987.1	879	[0.158265, 0.085092, 0.050641, 0.076542, 0.098513, 0.120615, 0.092881, 0.120615, 0.15284, 0.116183, 0.090864, 0.111485, 0.06312, 0.0704, 0.118441, 0.116183, 0.134866, 0.088832, 0.088832, 0.15284, 0.096677, 0.050641, 0.051831, 0.094817, 0.096677, 0.066181, 0.0704, 0.074921, 0.0704, 0.071867, 0.137348, 0.203355, 0.203355, 0.295083, 0.275179, 0.257454, 0.257454, 0.257454, 0.328603, 0.335645, 0.33916…
188	Marmota flaviventris	['Eukaryota', 'Metazoa', 'Chordata', 'Craniata', 'Vertebrata', 'Euteleostomi', 'Mammalia', 'Eutheria', 'Euarchontoglires', 'Glires', 'Rodentia', 'Sciuromorpha', 'Sciuridae', 'Xerinae', 'Marmotini', 'Marmota']	XP_027792869.1	918	[0.185198, 0.247041, 0.298791, 0.335645, 0.380708, 0.401658, 0.288399, 0.308712, 0.346032, 0.359901, 0.387226, 0.41194, 0.40511, 0.346032, 0.26085, 0.359901, 0.476583, 0.387226, 0.384043, 0.271506, 0.247041, 0.288399, 0.219301, 0.139895, 0.144935, 0.132295, 0.129801, 0.158265, 0.167087, 0.137348, 0.137348, 0.127496, 0.086953, 0.096677, 0.098513, 0.167087, 0.118441, 0.069024, 0.111485, 0.139895, 0…
189	Cercocebus atys	['Eukaryota', 'Metazoa', 'Chordata', 'Craniata', 'Vertebrata', 'Euteleostomi', 'Mammalia', 'Eutheria', 'Euarchontoglires', 'Primates', 'Haplorrhini', 'Catarrhini', 'Cercopithecidae', 'Cercopithecinae', 'Cercocebus']	XP_011935507.1	918	[0.185198, 0.247041, 0.298791, 0.335645, 0.380708, 0.401658, 0.288399, 0.308712, 0.346032, 0.359901, 0.387226, 0.41194, 0.40511, 0.346032, 0.26085, 0.359901, 0.476583, 0.387226, 0.384043, 0.271506, 0.247041, 0.288399, 0.219301, 0.139895, 0.144935, 0.132295, 0.129801, 0.158265, 0.167087, 0.137348, 0.137348, 0.127496, 0.086953, 0.096677, 0.098513, 0.167087, 0.118441, 0.069024, 0.111485, 0.139895, 0…
190	Chlorocebus sabaeus	['Eukaryota', 'Metazoa', 'Chordata', 'Craniata', 'Vertebrata', 'Euteleostomi', 'Mammalia', 'Eutheria', 'Euarchontoglires', 'Primates', 'Haplorrhini', 'Catarrhini', 'Cercopithecidae', 'Cercopithecinae', 'Chlorocebus']	XP_007978189.1	918	[0.185198, 0.247041, 0.298791, 0.335645, 0.380708, 0.401658, 0.288399, 0.308712, 0.346032, 0.359901, 0.387226, 0.41194, 0.40511, 0.346032, 0.26085, 0.359901, 0.476583, 0.387226, 0.384043, 0.271506, 0.247041, 0.288399, 0.219301, 0.139895, 0.144935, 0.132295, 0.129801, 0.158265, 0.167087, 0.137348, 0.137348, 0.127496, 0.086953, 0.096677, 0.098513, 0.167087, 0.118441, 0.069024, 0.111485, 0.139895, 0…
191	Macaca mulatta	['Eukaryota', 'Metazoa', 'Chordata', 'Craniata', 'Vertebrata', 'Euteleostomi', 'Mammalia', 'Eutheria', 'Euarchontoglires', 'Primates', 'Haplorrhini', 'Catarrhini', 'Cercopithecidae', 'Cercopithecinae', 'Macaca']	XP_014986821.2	918	[0.185198, 0.247041, 0.298791, 0.335645, 0.380708, 0.401658, 0.288399, 0.308712, 0.346032, 0.359901, 0.387226, 0.41194, 0.40511, 0.346032, 0.26085, 0.359901, 0.476583, 0.387226, 0.384043, 0.271506, 0.247041, 0.288399, 0.219301, 0.139895, 0.144935, 0.132295, 0.129801, 0.158265, 0.167087, 0.137348, 0.137348, 0.127496, 0.086953, 0.096677, 0.098513, 0.167087, 0.118441, 0.069024, 0.111485, 0.139895, 0…
192	Macaca fascicularis	['Eukaryota', 'Metazoa', 'Chordata', 'Craniata', 'Vertebrata', 'Euteleostomi', 'Mammalia', 'Eutheria', 'Euarchontoglires', 'Primates', 'Haplorrhini', 'Catarrhini', 'Cercopithecidae', 'Cercopithecinae', 'Macaca']	XP_005544470.1	918	[0.185198, 0.247041, 0.298791, 0.335645, 0.380708, 0.401658, 0.288399, 0.308712, 0.346032, 0.359901, 0.387226, 0.41194, 0.40511, 0.346032, 0.26085, 0.359901, 0.476583, 0.387226, 0.384043, 0.271506, 0.247041, 0.288399, 0.219301, 0.139895, 0.144935, 0.132295, 0.129801, 0.158265, 0.167087, 0.137348, 0.137348, 0.127496, 0.086953, 0.096677, 0.098513, 0.167087, 0.118441, 0.069024, 0.111485, 0.139895, 0…
193	Macaca nemestrina	['Eukaryota', 'Metazoa', 'Chordata', 'Craniata', 'Vertebrata', 'Euteleostomi', 'Mammalia', 'Eutheria', 'Euarchontoglires', 'Primates', 'Haplorrhini', 'Catarrhini', 'Cercopithecidae', 'Cercopithecinae', 'Macaca']	XP_011761177.1	918	[0.185198, 0.247041, 0.298791, 0.335645, 0.380708, 0.401658, 0.288399, 0.308712, 0.346032, 0.359901, 0.387226, 0.41194, 0.40511, 0.346032, 0.26085, 0.359901, 0.476583, 0.387226, 0.384043, 0.271506, 0.247041, 0.288399, 0.219301, 0.139895, 0.144935, 0.132295, 0.129801, 0.158265, 0.167087, 0.137348, 0.137348, 0.127496, 0.086953, 0.096677, 0.098513, 0.167087, 0.118441, 0.069024, 0.111485, 0.139895, 0…
194	Mandrillus leucophaeus	['Eukaryota', 'Metazoa', 'Chordata', 'Craniata', 'Vertebrata', 'Euteleostomi', 'Mammalia', 'Eutheria', 'Euarchontoglires', 'Primates', 'Haplorrhini', 'Catarrhini', 'Cercopithecidae', 'Cercopithecinae', 'Mandrillus']	XP_011833301.1	888	[0.185198, 0.247041, 0.298791, 0.335645, 0.380708, 0.401658, 0.288399, 0.308712, 0.346032, 0.359901, 0.387226, 0.41194, 0.40511, 0.346032, 0.26085, 0.359901, 0.476583, 0.387226, 0.384043, 0.271506, 0.247041, 0.288399, 0.219301, 0.139895, 0.144935, 0.132295, 0.129801, 0.158265, 0.167087, 0.137348, 0.137348, 0.127496, 0.086953, 0.096677, 0.098513, 0.167087, 0.118441, 0.069024, 0.111485, 0.139895, 0…
195	Papio anubis	['Eukaryota', 'Metazoa', 'Chordata', 'Craniata', 'Vertebrata', 'Euteleostomi', 'Mammalia', 'Eutheria', 'Euarchontoglires', 'Primates', 'Haplorrhini', 'Catarrhini', 'Cercopithecidae', 'Cercopithecinae', 'Papio']	XP_009200124.1	918	[0.185198, 0.247041, 0.298791, 0.335645, 0.380708, 0.401658, 0.288399, 0.308712, 0.346032, 0.359901, 0.387226, 0.41194, 0.40511, 0.346032, 0.26085, 0.359901, 0.476583, 0.387226, 0.384043, 0.271506, 0.247041, 0.288399, 0.219301, 0.139895, 0.144935, 0.132295, 0.129801, 0.158265, 0.167087, 0.137348, 0.137348, 0.127496, 0.086953, 0.096677, 0.098513, 0.167087, 0.118441, 0.069024, 0.111485, 0.139895, 0…
196	Theropithecus gelada	['Eukaryota', 'Metazoa', 'Chordata', 'Craniata', 'Vertebrata', 'Euteleostomi', 'Mammalia', 'Eutheria', 'Euarchontoglires', 'Primates', 'Haplorrhini', 'Catarrhini', 'Cercopithecidae', 'Cercopithecinae', 'Theropithecus']	XP_025245953.1	918	[0.185198, 0.247041, 0.298791, 0.335645, 0.380708, 0.401658, 0.288399, 0.308712, 0.346032, 0.359901, 0.387226, 0.41194, 0.40511, 0.346032, 0.26085, 0.359901, 0.476583, 0.387226, 0.384043, 0.271506, 0.247041, 0.288399, 0.219301, 0.139895, 0.144935, 0.132295, 0.129801, 0.158265, 0.167087, 0.137348, 0.137348, 0.127496, 0.086953, 0.096677, 0.098513, 0.167087, 0.118441, 0.069024, 0.111485, 0.139895, 0…
197	Colobus angolensis palliatus	['Eukaryota', 'Metazoa', 'Chordata', 'Craniata', 'Vertebrata', 'Euteleostomi', 'Mammalia', 'Eutheria', 'Euarchontoglires', 'Primates', 'Haplorrhini', 'Catarrhini', 'Cercopithecidae', 'Colobinae', 'Colobus']	XP_011800995.1	918	[0.185198, 0.247041, 0.298791, 0.335645, 0.380708, 0.401658, 0.288399, 0.308712, 0.346032, 0.359901, 0.387226, 0.41194, 0.40511, 0.346032, 0.26085, 0.359901, 0.476583, 0.387226, 0.384043, 0.271506, 0.247041, 0.288399, 0.219301, 0.139895, 0.144935, 0.132295, 0.129801, 0.158265, 0.167087, 0.137348, 0.137348, 0.127496, 0.086953, 0.096677, 0.098513, 0.167087, 0.118441, 0.069024, 0.111485, 0.139895, 0…
198	Piliocolobus tephrosceles	['Eukaryota', 'Metazoa', 'Chordata', 'Craniata', 'Vertebrata', 'Euteleostomi', 'Mammalia', 'Eutheria', 'Euarchontoglires', 'Primates', 'Haplorrhini', 'Catarrhini', 'Cercopithecidae', 'Colobinae', 'Piliocolobus']	XP_023075393.1	918	[0.185198, 0.247041, 0.298791, 0.335645, 0.380708, 0.401658, 0.288399, 0.308712, 0.346032, 0.359901, 0.387226, 0.41194, 0.40511, 0.346032, 0.26085, 0.359901, 0.476583, 0.387226, 0.384043, 0.271506, 0.247041, 0.288399, 0.219301, 0.139895, 0.144935, 0.132295, 0.129801, 0.158265, 0.167087, 0.137348, 0.137348, 0.127496, 0.086953, 0.096677, 0.098513, 0.167087, 0.118441, 0.069024, 0.111485, 0.139895, 0…
199	Rhinopithecus roxellana	['Eukaryota', 'Metazoa', 'Chordata', 'Craniata', 'Vertebrata', 'Euteleostomi', 'Mammalia', 'Eutheria', 'Euarchontoglires', 'Primates', 'Haplorrhini', 'Catarrhini', 'Cercopithecidae', 'Colobinae', 'Rhinopithecus']	XP_010354022.1	918	[0.185198, 0.247041, 0.298791, 0.335645, 0.380708, 0.401658, 0.288399, 0.308712, 0.346032, 0.359901, 0.387226, 0.41194, 0.40511, 0.346032, 0.26085, 0.359901, 0.476583, 0.387226, 0.384043, 0.271506, 0.247041, 0.288399, 0.219301, 0.139895, 0.144935, 0.132295, 0.129801, 0.158265, 0.167087, 0.137348, 0.137348, 0.127496, 0.086953, 0.096677, 0.098513, 0.167087, 0.118441, 0.069024, 0.111485, 0.139895, 0…
200	Rhinopithecus bieti	['Eukaryota', 'Metazoa', 'Chordata', 'Craniata', 'Vertebrata', 'Euteleostomi', 'Mammalia', 'Eutheria', 'Euarchontoglires', 'Primates', 'Haplorrhini', 'Catarrhini', 'Cercopithecidae', 'Colobinae', 'Rhinopithecus']	XP_017742012.1	746	[0.185198, 0.247041, 0.298791, 0.335645, 0.380708, 0.401658, 0.288399, 0.308712, 0.346032, 0.359901, 0.387226, 0.41194, 0.40511, 0.346032, 0.26085, 0.359901, 0.476583, 0.387226, 0.384043, 0.271506, 0.247041, 0.288399, 0.219301, 0.139895, 0.144935, 0.132295, 0.129801, 0.158265, 0.167087, 0.137348, 0.137348, 0.127496, 0.086953, 0.096677, 0.098513, 0.167087, 0.118441, 0.069024, 0.111485, 0.139895, 0…
201	Gorilla gorilla gorilla	['Eukaryota', 'Metazoa', 'Chordata', 'Craniata', 'Vertebrata', 'Euteleostomi', 'Mammalia', 'Eutheria', 'Euarchontoglires', 'Primates', 'Haplorrhini', 'Catarrhini', 'Hominidae', 'Gorilla']	XP_030867833.1	937	[0.349426, 0.436924, 0.476583, 0.51388, 0.545602, 0.476583, 0.538167, 0.549308, 0.56648, 0.575842, 0.632174, 0.648219, 0.671169, 0.694846, 0.754692, 0.741537, 0.745909, 0.846163, 0.837511, 0.879233, 0.901269, 0.901269, 0.88723, 0.889439, 0.879233, 0.771762, 0.834292, 0.81615, 0.812494, 0.819762, 0.81615, 0.779859, 0.690604, 0.570702, 0.56648, 0.541878, 0.461924, 0.454136, 0.346032, 0.324872, 0.35…
202	Homo sapiens	['Eukaryota', 'Metazoa', 'Chordata', 'Craniata', 'Vertebrata', 'Euteleostomi', 'Mammalia', 'Eutheria', 'Euarchontoglires', 'Primates', 'Haplorrhini', 'Catarrhini', 'Hominidae', 'Homo']	NP_005830.2	904	[0.185198, 0.247041, 0.298791, 0.335645, 0.380708, 0.401658, 0.288399, 0.308712, 0.346032, 0.359901, 0.387226, 0.41194, 0.40511, 0.346032, 0.26085, 0.359901, 0.476583, 0.387226, 0.384043, 0.271506, 0.247041, 0.288399, 0.219301, 0.139895, 0.144935, 0.132295, 0.129801, 0.158265, 0.167087, 0.137348, 0.137348, 0.127496, 0.086953, 0.096677, 0.098513, 0.167087, 0.118441, 0.069024, 0.111485, 0.139895, 0…
203	Pan troglodytes	['Eukaryota', 'Metazoa', 'Chordata', 'Craniata', 'Vertebrata', 'Euteleostomi', 'Mammalia', 'Eutheria', 'Euarchontoglires', 'Primates', 'Haplorrhini', 'Catarrhini', 'Hominidae', 'Pan']	XP_009449158.1	918	[0.185198, 0.247041, 0.298791, 0.335645, 0.380708, 0.401658, 0.288399, 0.308712, 0.346032, 0.359901, 0.387226, 0.41194, 0.40511, 0.346032, 0.26085, 0.359901, 0.476583, 0.387226, 0.384043, 0.271506, 0.247041, 0.288399, 0.219301, 0.139895, 0.144935, 0.132295, 0.129801, 0.158265, 0.167087, 0.137348, 0.137348, 0.127496, 0.086953, 0.096677, 0.098513, 0.167087, 0.118441, 0.069024, 0.111485, 0.139895, 0…
204	Pan paniscus	['Eukaryota', 'Metazoa', 'Chordata', 'Craniata', 'Vertebrata', 'Euteleostomi', 'Mammalia', 'Eutheria', 'Euarchontoglires', 'Primates', 'Haplorrhini', 'Catarrhini', 'Hominidae', 'Pan']	XP_008961401.1	918	[0.185198, 0.247041, 0.298791, 0.335645, 0.380708, 0.401658, 0.288399, 0.308712, 0.346032, 0.359901, 0.387226, 0.41194, 0.40511, 0.346032, 0.26085, 0.359901, 0.476583, 0.387226, 0.384043, 0.271506, 0.247041, 0.288399, 0.219301, 0.139895, 0.144935, 0.132295, 0.129801, 0.158265, 0.167087, 0.137348, 0.137348, 0.127496, 0.086953, 0.096677, 0.098513, 0.167087, 0.118441, 0.069024, 0.111485, 0.139895, 0…
205	Pongo abelii	['Eukaryota', 'Metazoa', 'Chordata', 'Craniata', 'Vertebrata', 'Euteleostomi', 'Mammalia', 'Eutheria', 'Euarchontoglires', 'Primates', 'Haplorrhini', 'Catarrhini', 'Hominidae', 'Pongo']	NP_001126712.1	917	[0.185198, 0.247041, 0.298791, 0.335645, 0.380708, 0.401658, 0.288399, 0.308712, 0.346032, 0.359901, 0.387226, 0.41194, 0.40511, 0.346032, 0.26085, 0.359901, 0.476583, 0.387226, 0.384043, 0.271506, 0.247041, 0.288399, 0.219301, 0.139895, 0.144935, 0.132295, 0.129801, 0.158265, 0.167087, 0.137348, 0.137348, 0.127496, 0.086953, 0.096677, 0.098513, 0.167087, 0.118441, 0.069024, 0.111485, 0.139895, 0…
206	Nomascus leucogenys	['Eukaryota', 'Metazoa', 'Chordata', 'Craniata', 'Vertebrata', 'Euteleostomi', 'Mammalia', 'Eutheria', 'Euarchontoglires', 'Primates', 'Haplorrhini', 'Catarrhini', 'Hylobatidae', 'Nomascus']	XP_012353980.1	918	[0.185198, 0.247041, 0.298791, 0.335645, 0.380708, 0.401658, 0.288399, 0.308712, 0.346032, 0.359901, 0.387226, 0.41194, 0.40511, 0.346032, 0.26085, 0.359901, 0.476583, 0.387226, 0.384043, 0.271506, 0.247041, 0.288399, 0.219301, 0.139895, 0.144935, 0.132295, 0.129801, 0.158265, 0.167087, 0.137348, 0.137348, 0.127496, 0.086953, 0.096677, 0.098513, 0.167087, 0.118441, 0.069024, 0.111485, 0.139895, 0…
207	Aotus nancymaae	['Eukaryota', 'Metazoa', 'Chordata', 'Craniata', 'Vertebrata', 'Euteleostomi', 'Mammalia', 'Eutheria', 'Euarchontoglires', 'Primates', 'Haplorrhini', 'Platyrrhini', 'Aotidae', 'Aotus']	XP_012295418.1	918	[0.185198, 0.247041, 0.298791, 0.335645, 0.380708, 0.401658, 0.288399, 0.308712, 0.346032, 0.359901, 0.387226, 0.41194, 0.40511, 0.346032, 0.26085, 0.359901, 0.476583, 0.387226, 0.384043, 0.271506, 0.247041, 0.288399, 0.219301, 0.139895, 0.144935, 0.132295, 0.129801, 0.158265, 0.167087, 0.137348, 0.137348, 0.127496, 0.086953, 0.096677, 0.098513, 0.167087, 0.118441, 0.069024, 0.111485, 0.139895, 0…
208	Callithrix jacchus	['Eukaryota', 'Metazoa', 'Chordata', 'Craniata', 'Vertebrata', 'Euteleostomi', 'Mammalia', 'Eutheria', 'Euarchontoglires', 'Primates', 'Haplorrhini', 'Platyrrhini', 'Cebidae', 'Callitrichinae', 'Callithrix', 'Callithrix']	XP_008998894.1	918	[0.185198, 0.247041, 0.298791, 0.335645, 0.380708, 0.401658, 0.288399, 0.308712, 0.346032, 0.359901, 0.387226, 0.41194, 0.40511, 0.346032, 0.26085, 0.359901, 0.476583, 0.387226, 0.384043, 0.271506, 0.247041, 0.288399, 0.219301, 0.139895, 0.144935, 0.132295, 0.129801, 0.158265, 0.167087, 0.137348, 0.137348, 0.127496, 0.086953, 0.096677, 0.098513, 0.167087, 0.118441, 0.069024, 0.111485, 0.139895, 0…
209	Cebus capucinus imitator	['Eukaryota', 'Metazoa', 'Chordata', 'Craniata', 'Vertebrata', 'Euteleostomi', 'Mammalia', 'Eutheria', 'Euarchontoglires', 'Primates', 'Haplorrhini', 'Platyrrhini', 'Cebidae', 'Cebinae', 'Cebus']	XP_017390069.1	918	[0.185198, 0.247041, 0.298791, 0.335645, 0.380708, 0.401658, 0.288399, 0.308712, 0.346032, 0.359901, 0.387226, 0.41194, 0.40511, 0.346032, 0.26085, 0.359901, 0.476583, 0.387226, 0.384043, 0.271506, 0.247041, 0.288399, 0.219301, 0.139895, 0.144935, 0.132295, 0.129801, 0.158265, 0.167087, 0.137348, 0.137348, 0.127496, 0.086953, 0.096677, 0.098513, 0.167087, 0.118441, 0.069024, 0.111485, 0.139895, 0…
210	Sapajus apella	['Eukaryota', 'Metazoa', 'Chordata', 'Craniata', 'Vertebrata', 'Euteleostomi', 'Mammalia', 'Eutheria', 'Euarchontoglires', 'Primates', 'Haplorrhini', 'Platyrrhini', 'Cebidae', 'Cebinae', 'Sapajus']	XP_032156726.1	918	[0.185198, 0.247041, 0.298791, 0.335645, 0.380708, 0.401658, 0.288399, 0.308712, 0.346032, 0.359901, 0.387226, 0.41194, 0.40511, 0.346032, 0.26085, 0.359901, 0.476583, 0.387226, 0.384043, 0.271506, 0.247041, 0.288399, 0.219301, 0.139895, 0.144935, 0.132295, 0.129801, 0.158265, 0.167087, 0.137348, 0.137348, 0.127496, 0.086953, 0.096677, 0.098513, 0.167087, 0.118441, 0.069024, 0.111485, 0.139895, 0…
211	Saimiri boliviensis boliviensis	['Eukaryota', 'Metazoa', 'Chordata', 'Craniata', 'Vertebrata', 'Euteleostomi', 'Mammalia', 'Eutheria', 'Euarchontoglires', 'Primates', 'Haplorrhini', 'Platyrrhini', 'Cebidae', 'Saimiriinae', 'Saimiri']	XP_010343877.1	863	[0.185198, 0.247041, 0.298791, 0.335645, 0.380708, 0.401658, 0.288399, 0.308712, 0.346032, 0.359901, 0.387226, 0.41194, 0.40511, 0.346032, 0.26085, 0.359901, 0.476583, 0.387226, 0.384043, 0.271506, 0.247041, 0.288399, 0.219301, 0.139895, 0.144935, 0.132295, 0.129801, 0.158265, 0.167087, 0.137348, 0.137348, 0.127496, 0.086953, 0.096677, 0.098513, 0.167087, 0.118441, 0.069024, 0.111485, 0.139895, 0…
212	Carlito syrichta	['Eukaryota', 'Metazoa', 'Chordata', 'Craniata', 'Vertebrata', 'Euteleostomi', 'Mammalia', 'Eutheria', 'Euarchontoglires', 'Primates', 'Haplorrhini', 'Tarsiiformes', 'Tarsiidae', 'Carlito']	XP_008060362.1	918	[0.185198, 0.247041, 0.298791, 0.335645, 0.380708, 0.401658, 0.288399, 0.308712, 0.346032, 0.359901, 0.387226, 0.41194, 0.40511, 0.346032, 0.26085, 0.359901, 0.476583, 0.387226, 0.384043, 0.271506, 0.247041, 0.288399, 0.219301, 0.139895, 0.144935, 0.132295, 0.129801, 0.158265, 0.167087, 0.137348, 0.137348, 0.127496, 0.086953, 0.096677, 0.098513, 0.167087, 0.118441, 0.069024, 0.111485, 0.139895, 0…
213	Microcebus murinus	['Eukaryota', 'Metazoa', 'Chordata', 'Craniata', 'Vertebrata', 'Euteleostomi', 'Mammalia', 'Eutheria', 'Euarchontoglires', 'Primates', 'Strepsirrhini', 'Lemuriformes', 'Cheirogaleidae', 'Microcebus']	XP_012606135.1	918	[0.185198, 0.247041, 0.298791, 0.335645, 0.380708, 0.401658, 0.288399, 0.308712, 0.346032, 0.359901, 0.387226, 0.41194, 0.40511, 0.346032, 0.26085, 0.359901, 0.476583, 0.387226, 0.384043, 0.271506, 0.247041, 0.288399, 0.219301, 0.139895, 0.144935, 0.132295, 0.129801, 0.158265, 0.167087, 0.137348, 0.137348, 0.127496, 0.086953, 0.096677, 0.098513, 0.167087, 0.118441, 0.069024, 0.111485, 0.139895, 0…
214	Propithecus coquereli	['Eukaryota', 'Metazoa', 'Chordata', 'Craniata', 'Vertebrata', 'Euteleostomi', 'Mammalia', 'Eutheria', 'Euarchontoglires', 'Primates', 'Strepsirrhini', 'Lemuriformes', 'Indriidae', 'Propithecus']	XP_012506371.1	918	[0.185198, 0.247041, 0.298791, 0.335645, 0.380708, 0.401658, 0.288399, 0.308712, 0.346032, 0.359901, 0.387226, 0.41194, 0.40511, 0.346032, 0.26085, 0.359901, 0.476583, 0.387226, 0.384043, 0.271506, 0.247041, 0.288399, 0.219301, 0.139895, 0.144935, 0.132295, 0.129801, 0.158265, 0.167087, 0.137348, 0.137348, 0.127496, 0.086953, 0.096677, 0.098513, 0.167087, 0.118441, 0.069024, 0.111485, 0.139895, 0…
215	Otolemur garnettii	['Eukaryota', 'Metazoa', 'Chordata', 'Craniata', 'Vertebrata', 'Euteleostomi', 'Mammalia', 'Eutheria', 'Euarchontoglires', 'Primates', 'Strepsirrhini', 'Lorisiformes', 'Galagidae', 'Otolemur']	XP_023374852.1	918	[0.185198, 0.247041, 0.298791, 0.335645, 0.380708, 0.401658, 0.288399, 0.308712, 0.346032, 0.359901, 0.387226, 0.41194, 0.40511, 0.346032, 0.26085, 0.359901, 0.476583, 0.387226, 0.384043, 0.271506, 0.247041, 0.288399, 0.219301, 0.139895, 0.144935, 0.132295, 0.129801, 0.158265, 0.167087, 0.137348, 0.137348, 0.127496, 0.086953, 0.096677, 0.098513, 0.167087, 0.118441, 0.069024, 0.111485, 0.139895, 0…
216	Tupaia chinensis	['Eukaryota', 'Metazoa', 'Chordata', 'Craniata', 'Vertebrata', 'Euteleostomi', 'Mammalia', 'Eutheria', 'Euarchontoglires', 'Scandentia', 'Tupaiidae', 'Tupaia']	XP_006159459.1	917	[0.185198, 0.247041, 0.298791, 0.335645, 0.380708, 0.401658, 0.288399, 0.308712, 0.346032, 0.359901, 0.387226, 0.41194, 0.40511, 0.346032, 0.26085, 0.359901, 0.476583, 0.387226, 0.384043, 0.271506, 0.247041, 0.288399, 0.219301, 0.139895, 0.144935, 0.132295, 0.129801, 0.158265, 0.167087, 0.137348, 0.137348, 0.127496, 0.086953, 0.096677, 0.098513, 0.167087, 0.118441, 0.069024, 0.111485, 0.139895, 0…
217	Camelus ferus	['Eukaryota', 'Metazoa', 'Chordata', 'Craniata', 'Vertebrata', 'Euteleostomi', 'Mammalia', 'Eutheria', 'Laurasiatheria', 'Artiodactyla', 'Tylopoda', 'Camelidae', 'Camelus']	XP_032351389.1	919	[0.185198, 0.247041, 0.298791, 0.335645, 0.380708, 0.401658, 0.288399, 0.308712, 0.346032, 0.359901, 0.387226, 0.41194, 0.40511, 0.346032, 0.26085, 0.359901, 0.476583, 0.387226, 0.384043, 0.271506, 0.247041, 0.288399, 0.219301, 0.139895, 0.144935, 0.132295, 0.129801, 0.158265, 0.167087, 0.137348, 0.137348, 0.127496, 0.086953, 0.096677, 0.098513, 0.167087, 0.118441, 0.069024, 0.111485, 0.139895, 0…
218	Canis lupus familiaris	['Eukaryota', 'Metazoa', 'Chordata', 'Craniata', 'Vertebrata', 'Euteleostomi', 'Mammalia', 'Eutheria', 'Laurasiatheria', 'Carnivora', 'Caniformia', 'Canidae', 'Canis']	XP_005617844.1	918	[0.185198, 0.247041, 0.298791, 0.335645, 0.380708, 0.401658, 0.288399, 0.308712, 0.346032, 0.359901, 0.387226, 0.41194, 0.40511, 0.346032, 0.26085, 0.359901, 0.476583, 0.387226, 0.384043, 0.271506, 0.247041, 0.288399, 0.219301, 0.139895, 0.144935, 0.132295, 0.129801, 0.158265, 0.167087, 0.137348, 0.137348, 0.127496, 0.086953, 0.096677, 0.098513, 0.167087, 0.118441, 0.069024, 0.111485, 0.139895, 0…
219	Canis lupus dingo	['Eukaryota', 'Metazoa', 'Chordata', 'Craniata', 'Vertebrata', 'Euteleostomi', 'Mammalia', 'Eutheria', 'Laurasiatheria', 'Carnivora', 'Caniformia', 'Canidae', 'Canis']	XP_025302742.1	918	[0.185198, 0.247041, 0.298791, 0.335645, 0.380708, 0.401658, 0.288399, 0.308712, 0.346032, 0.359901, 0.387226, 0.41194, 0.40511, 0.346032, 0.26085, 0.359901, 0.476583, 0.387226, 0.384043, 0.271506, 0.247041, 0.288399, 0.219301, 0.139895, 0.144935, 0.132295, 0.129801, 0.158265, 0.167087, 0.137348, 0.137348, 0.127496, 0.086953, 0.096677, 0.098513, 0.167087, 0.118441, 0.069024, 0.111485, 0.139895, 0…
220	Vulpes vulpes	['Eukaryota', 'Metazoa', 'Chordata', 'Craniata', 'Vertebrata', 'Euteleostomi', 'Mammalia', 'Eutheria', 'Laurasiatheria', 'Carnivora', 'Caniformia', 'Canidae', 'Vulpes']	XP_025868252.1	918	[0.185198, 0.247041, 0.298791, 0.335645, 0.380708, 0.401658, 0.284882, 0.308712, 0.342579, 0.359901, 0.384043, 0.41194, 0.40511, 0.342579, 0.257454, 0.356642, 0.472492, 0.384043, 0.377384, 0.264545, 0.239899, 0.281712, 0.21291, 0.134866, 0.139895, 0.127496, 0.125101, 0.15284, 0.161087, 0.132295, 0.132295, 0.122885, 0.081712, 0.092881, 0.094817, 0.161087, 0.11371, 0.064632, 0.106997, 0.134866, 0.1…
221	Enhydra lutris kenyoni	['Eukaryota', 'Metazoa', 'Chordata', 'Craniata', 'Vertebrata', 'Euteleostomi', 'Mammalia', 'Eutheria', 'Laurasiatheria', 'Carnivora', 'Caniformia', 'Mustelidae', 'Lutrinae', 'Enhydra']	XP_022370141.1	921	[0.185198, 0.247041, 0.298791, 0.335645, 0.380708, 0.401658, 0.288399, 0.308712, 0.346032, 0.359901, 0.387226, 0.41194, 0.40511, 0.346032, 0.26085, 0.359901, 0.476583, 0.387226, 0.384043, 0.271506, 0.247041, 0.288399, 0.219301, 0.139895, 0.144935, 0.132295, 0.129801, 0.158265, 0.167087, 0.137348, 0.137348, 0.127496, 0.086953, 0.096677, 0.098513, 0.167087, 0.118441, 0.069024, 0.111485, 0.139895, 0…
222	Mustela putorius furo	['Eukaryota', 'Metazoa', 'Chordata', 'Craniata', 'Vertebrata', 'Euteleostomi', 'Mammalia', 'Eutheria', 'Laurasiatheria', 'Carnivora', 'Caniformia', 'Mustelidae', 'Mustelinae', 'Mustela']	XP_004741207.1	920	[0.185198, 0.247041, 0.298791, 0.335645, 0.380708, 0.401658, 0.288399, 0.308712, 0.346032, 0.359901, 0.387226, 0.41194, 0.40511, 0.346032, 0.26085, 0.359901, 0.476583, 0.387226, 0.384043, 0.271506, 0.247041, 0.288399, 0.219301, 0.139895, 0.144935, 0.132295, 0.129801, 0.158265, 0.167087, 0.137348, 0.137348, 0.127496, 0.086953, 0.096677, 0.098513, 0.167087, 0.118441, 0.069024, 0.111485, 0.139895, 0…
223	Mustela erminea	['Eukaryota', 'Metazoa', 'Chordata', 'Craniata', 'Vertebrata', 'Euteleostomi', 'Mammalia', 'Eutheria', 'Laurasiatheria', 'Carnivora', 'Caniformia', 'Mustelidae', 'Mustelinae', 'Mustela']	XP_032217538.1	920	[0.185198, 0.247041, 0.298791, 0.335645, 0.380708, 0.401658, 0.288399, 0.308712, 0.346032, 0.359901, 0.387226, 0.41194, 0.40511, 0.346032, 0.26085, 0.359901, 0.476583, 0.387226, 0.384043, 0.271506, 0.247041, 0.288399, 0.219301, 0.139895, 0.144935, 0.132295, 0.129801, 0.158265, 0.167087, 0.137348, 0.137348, 0.127496, 0.086953, 0.096677, 0.098513, 0.167087, 0.118441, 0.069024, 0.111485, 0.139895, 0…
224	Odobenus rosmarus divergens	['Eukaryota', 'Metazoa', 'Chordata', 'Craniata', 'Vertebrata', 'Euteleostomi', 'Mammalia', 'Eutheria', 'Laurasiatheria', 'Carnivora', 'Caniformia', 'Odobenidae', 'Odobenus']	XP_012415823.1	783	[0.185198, 0.247041, 0.298791, 0.335645, 0.380708, 0.401658, 0.288399, 0.308712, 0.346032, 0.359901, 0.387226, 0.41194, 0.40511, 0.346032, 0.26085, 0.359901, 0.476583, 0.387226, 0.384043, 0.271506, 0.247041, 0.288399, 0.219301, 0.139895, 0.144935, 0.132295, 0.129801, 0.158265, 0.167087, 0.137348, 0.137348, 0.127496, 0.086953, 0.096677, 0.098513, 0.167087, 0.118441, 0.069024, 0.111485, 0.139895, 0…
225	Callorhinus ursinus	['Eukaryota', 'Metazoa', 'Chordata', 'Craniata', 'Vertebrata', 'Euteleostomi', 'Mammalia', 'Eutheria', 'Laurasiatheria', 'Carnivora', 'Caniformia', 'Otariidae', 'Callorhinus']	XP_025711933.1	918	[0.185198, 0.247041, 0.298791, 0.335645, 0.380708, 0.401658, 0.288399, 0.308712, 0.346032, 0.359901, 0.387226, 0.41194, 0.40511, 0.346032, 0.26085, 0.359901, 0.476583, 0.387226, 0.384043, 0.271506, 0.247041, 0.288399, 0.219301, 0.139895, 0.144935, 0.132295, 0.129801, 0.158265, 0.167087, 0.137348, 0.137348, 0.127496, 0.086953, 0.096677, 0.098513, 0.167087, 0.118441, 0.069024, 0.111485, 0.139895, 0…
226	Eumetopias jubatus	['Eukaryota', 'Metazoa', 'Chordata', 'Craniata', 'Vertebrata', 'Euteleostomi', 'Mammalia', 'Eutheria', 'Laurasiatheria', 'Carnivora', 'Caniformia', 'Otariidae', 'Eumetopias']	XP_027969523.1	918	[0.185198, 0.247041, 0.298791, 0.335645, 0.380708, 0.401658, 0.288399, 0.308712, 0.346032, 0.359901, 0.387226, 0.41194, 0.40511, 0.346032, 0.26085, 0.359901, 0.476583, 0.387226, 0.384043, 0.271506, 0.247041, 0.288399, 0.219301, 0.139895, 0.144935, 0.132295, 0.129801, 0.158265, 0.167087, 0.137348, 0.137348, 0.127496, 0.086953, 0.096677, 0.098513, 0.167087, 0.118441, 0.069024, 0.111485, 0.139895, 0…
227	Zalophus californianus	['Eukaryota', 'Metazoa', 'Chordata', 'Craniata', 'Vertebrata', 'Euteleostomi', 'Mammalia', 'Eutheria', 'Laurasiatheria', 'Carnivora', 'Caniformia', 'Otariidae', 'Zalophus']	XP_027429589.1	918	[0.185198, 0.247041, 0.298791, 0.335645, 0.380708, 0.401658, 0.288399, 0.308712, 0.346032, 0.359901, 0.387226, 0.41194, 0.40511, 0.346032, 0.26085, 0.359901, 0.476583, 0.387226, 0.384043, 0.271506, 0.247041, 0.288399, 0.219301, 0.139895, 0.144935, 0.132295, 0.129801, 0.158265, 0.167087, 0.137348, 0.137348, 0.127496, 0.086953, 0.096677, 0.098513, 0.167087, 0.118441, 0.069024, 0.111485, 0.139895, 0…
228	Leptonychotes weddellii	['Eukaryota', 'Metazoa', 'Chordata', 'Craniata', 'Vertebrata', 'Euteleostomi', 'Mammalia', 'Eutheria', 'Laurasiatheria', 'Carnivora', 'Caniformia', 'Phocidae', 'Leptonychotes']	XP_006737082.2	516	[0.102787, 0.081712, 0.109221, 0.142424, 0.125101, 0.15284, 0.092881, 0.086953, 0.098513, 0.086953, 0.078022, 0.064632, 0.049374, 0.046336, 0.044297, 0.024826, 0.030611, 0.030003, 0.030611, 0.035586, 0.038858, 0.023963, 0.032677, 0.020876, 0.014075, 0.014075, 0.011903, 0.0198, 0.025316, 0.030003, 0.041405, 0.060549, 0.102787, 0.17593, 0.25406, 0.278302, 0.359901, 0.332115, 0.352862, 0.349426, 0.4…
229	Neomonachus schauinslandi	['Eukaryota', 'Metazoa', 'Chordata', 'Craniata', 'Vertebrata', 'Euteleostomi', 'Mammalia', 'Eutheria', 'Laurasiatheria', 'Carnivora', 'Caniformia', 'Phocidae', 'Neomonachus']	XP_021540071.1	443	[0.185198, 0.247041, 0.298791, 0.335645, 0.380708, 0.401658, 0.288399, 0.308712, 0.346032, 0.359901, 0.387226, 0.41194, 0.40511, 0.346032, 0.26085, 0.359901, 0.476583, 0.387226, 0.384043, 0.271506, 0.247041, 0.288399, 0.219301, 0.139895, 0.144935, 0.132295, 0.129801, 0.158265, 0.167087, 0.137348, 0.137348, 0.127496, 0.086953, 0.096677, 0.098513, 0.167087, 0.118441, 0.069024, 0.111485, 0.139895, 0…
230	Phoca vitulina	['Eukaryota', 'Metazoa', 'Chordata', 'Craniata', 'Vertebrata', 'Euteleostomi', 'Mammalia', 'Eutheria', 'Laurasiatheria', 'Carnivora', 'Caniformia', 'Phocidae', 'Phoca']	XP_032246958.1	918	[0.185198, 0.247041, 0.298791, 0.335645, 0.380708, 0.401658, 0.288399, 0.308712, 0.346032, 0.359901, 0.387226, 0.41194, 0.40511, 0.346032, 0.26085, 0.359901, 0.476583, 0.387226, 0.384043, 0.271506, 0.247041, 0.288399, 0.219301, 0.139895, 0.144935, 0.132295, 0.129801, 0.158265, 0.167087, 0.137348, 0.137348, 0.127496, 0.086953, 0.096677, 0.098513, 0.167087, 0.118441, 0.069024, 0.111485, 0.139895, 0…
231	Ailuropoda melanoleuca	['Eukaryota', 'Metazoa', 'Chordata', 'Craniata', 'Vertebrata', 'Euteleostomi', 'Mammalia', 'Eutheria', 'Laurasiatheria', 'Carnivora', 'Caniformia', 'Ursidae', 'Ailuropoda']	XP_019658312.1	918	[0.185198, 0.247041, 0.298791, 0.335645, 0.380708, 0.401658, 0.288399, 0.308712, 0.346032, 0.359901, 0.387226, 0.41194, 0.40511, 0.346032, 0.26085, 0.359901, 0.476583, 0.387226, 0.384043, 0.271506, 0.247041, 0.288399, 0.219301, 0.139895, 0.144935, 0.132295, 0.129801, 0.158265, 0.167087, 0.137348, 0.137348, 0.127496, 0.086953, 0.096677, 0.098513, 0.167087, 0.118441, 0.069024, 0.111485, 0.139895, 0…
232	Ursus arctos horribilis	['Eukaryota', 'Metazoa', 'Chordata', 'Craniata', 'Vertebrata', 'Euteleostomi', 'Mammalia', 'Eutheria', 'Laurasiatheria', 'Carnivora', 'Caniformia', 'Ursidae', 'Ursus']	XP_026372807.1	923	[0.185198, 0.247041, 0.298791, 0.335645, 0.380708, 0.401658, 0.288399, 0.308712, 0.346032, 0.359901, 0.387226, 0.41194, 0.40511, 0.346032, 0.26085, 0.359901, 0.476583, 0.387226, 0.384043, 0.271506, 0.247041, 0.288399, 0.219301, 0.139895, 0.144935, 0.132295, 0.129801, 0.158265, 0.167087, 0.137348, 0.137348, 0.127496, 0.086953, 0.096677, 0.098513, 0.167087, 0.118441, 0.069024, 0.111485, 0.139895, 0…
233	Acinonyx jubatus	['Eukaryota', 'Metazoa', 'Chordata', 'Craniata', 'Vertebrata', 'Euteleostomi', 'Mammalia', 'Eutheria', 'Laurasiatheria', 'Carnivora', 'Feliformia', 'Felidae', 'Acinonychinae', 'Acinonyx']	XP_026915855.1	918	[0.185198, 0.247041, 0.298791, 0.335645, 0.380708, 0.401658, 0.288399, 0.308712, 0.346032, 0.359901, 0.387226, 0.41194, 0.40511, 0.346032, 0.26085, 0.359901, 0.476583, 0.387226, 0.384043, 0.271506, 0.247041, 0.288399, 0.219301, 0.139895, 0.144935, 0.132295, 0.129801, 0.158265, 0.167087, 0.137348, 0.137348, 0.127496, 0.086953, 0.096677, 0.098513, 0.167087, 0.118441, 0.069024, 0.111485, 0.139895, 0…
234	Felis catus	['Eukaryota', 'Metazoa', 'Chordata', 'Craniata', 'Vertebrata', 'Euteleostomi', 'Mammalia', 'Eutheria', 'Laurasiatheria', 'Carnivora', 'Feliformia', 'Felidae', 'Felinae', 'Felis']	XP_019691970.1	916	[0.185198, 0.247041, 0.298791, 0.335645, 0.380708, 0.401658, 0.288399, 0.308712, 0.346032, 0.359901, 0.387226, 0.41194, 0.40511, 0.346032, 0.26085, 0.359901, 0.476583, 0.387226, 0.384043, 0.271506, 0.247041, 0.288399, 0.219301, 0.139895, 0.144935, 0.132295, 0.129801, 0.158265, 0.167087, 0.137348, 0.137348, 0.127496, 0.086953, 0.096677, 0.098513, 0.167087, 0.118441, 0.069024, 0.111485, 0.139895, 0…
235	Lynx canadensis	['Eukaryota', 'Metazoa', 'Chordata', 'Craniata', 'Vertebrata', 'Euteleostomi', 'Mammalia', 'Eutheria', 'Laurasiatheria', 'Carnivora', 'Feliformia', 'Felidae', 'Felinae', 'Lynx']	XP_030180394.1	918	[0.185198, 0.247041, 0.298791, 0.335645, 0.380708, 0.401658, 0.288399, 0.308712, 0.346032, 0.359901, 0.387226, 0.41194, 0.40511, 0.346032, 0.26085, 0.359901, 0.476583, 0.387226, 0.384043, 0.271506, 0.247041, 0.288399, 0.219301, 0.139895, 0.144935, 0.132295, 0.129801, 0.158265, 0.167087, 0.137348, 0.137348, 0.127496, 0.086953, 0.096677, 0.098513, 0.167087, 0.118441, 0.069024, 0.111485, 0.139895, 0…
236	Puma concolor	['Eukaryota', 'Metazoa', 'Chordata', 'Craniata', 'Vertebrata', 'Euteleostomi', 'Mammalia', 'Eutheria', 'Laurasiatheria', 'Carnivora', 'Feliformia', 'Felidae', 'Felinae', 'Puma']	XP_025790508.1	905	[0.083462, 0.122885, 0.164327, 0.196879, 0.25031, 0.278302, 0.15284, 0.173081, 0.21291, 0.236433, 0.264545, 0.301917, 0.301917, 0.239899, 0.15008, 0.264545, 0.387226, 0.295083, 0.295083, 0.173081, 0.15008, 0.185198, 0.129801, 0.071867, 0.076542, 0.0704, 0.0704, 0.098513, 0.10481, 0.076542, 0.073402, 0.071867, 0.045352, 0.050641, 0.05306, 0.100716, 0.067594, 0.038858, 0.0704, 0.085092, 0.100716, 0…
237	Panthera tigris altaica	['Eukaryota', 'Metazoa', 'Chordata', 'Craniata', 'Vertebrata', 'Euteleostomi', 'Mammalia', 'Eutheria', 'Laurasiatheria', 'Carnivora', 'Feliformia', 'Felidae', 'Pantherinae', 'Panthera']	XP_015393648.1	879	[0.158265, 0.085092, 0.050641, 0.076542, 0.098513, 0.120615, 0.092881, 0.120615, 0.15284, 0.116183, 0.090864, 0.111485, 0.06312, 0.0704, 0.118441, 0.116183, 0.134866, 0.088832, 0.088832, 0.15284, 0.096677, 0.050641, 0.051831, 0.094817, 0.096677, 0.066181, 0.0704, 0.074921, 0.0704, 0.071867, 0.137348, 0.203355, 0.203355, 0.295083, 0.275179, 0.257454, 0.257454, 0.257454, 0.328603, 0.335645, 0.33916…
238	Panthera pardus	['Eukaryota', 'Metazoa', 'Chordata', 'Craniata', 'Vertebrata', 'Euteleostomi', 'Mammalia', 'Eutheria', 'Laurasiatheria', 'Carnivora', 'Feliformia', 'Felidae', 'Pantherinae', 'Panthera']	XP_019317371.1	918	[0.185198, 0.247041, 0.298791, 0.335645, 0.380708, 0.401658, 0.288399, 0.308712, 0.346032, 0.359901, 0.387226, 0.41194, 0.40511, 0.346032, 0.26085, 0.359901, 0.476583, 0.387226, 0.384043, 0.271506, 0.247041, 0.288399, 0.219301, 0.139895, 0.144935, 0.132295, 0.129801, 0.158265, 0.167087, 0.137348, 0.137348, 0.127496, 0.086953, 0.096677, 0.098513, 0.167087, 0.118441, 0.069024, 0.111485, 0.139895, 0…
239	Suricata suricatta	['Eukaryota', 'Metazoa', 'Chordata', 'Craniata', 'Vertebrata', 'Euteleostomi', 'Mammalia', 'Eutheria', 'Laurasiatheria', 'Carnivora', 'Feliformia', 'Herpestidae', 'Suricata']	XP_029801732.1	881	[0.185198, 0.247041, 0.298791, 0.335645, 0.380708, 0.401658, 0.288399, 0.308712, 0.346032, 0.359901, 0.387226, 0.41194, 0.40511, 0.346032, 0.26085, 0.359901, 0.476583, 0.387226, 0.384043, 0.271506, 0.247041, 0.288399, 0.219301, 0.139895, 0.144935, 0.132295, 0.129801, 0.158265, 0.167087, 0.137348, 0.137348, 0.127496, 0.086953, 0.096677, 0.098513, 0.167087, 0.118441, 0.069024, 0.111485, 0.139895, 0…
240	Balaenoptera acutorostrata scammoni	['Eukaryota', 'Metazoa', 'Chordata', 'Craniata', 'Vertebrata', 'Euteleostomi', 'Mammalia', 'Eutheria', 'Laurasiatheria', 'Cetartiodactyla', 'Cetacea', 'Mysticeti', 'Balaenopteridae', 'Balaenoptera']	XP_028021365.1	879	[0.158265, 0.085092, 0.050641, 0.076542, 0.098513, 0.120615, 0.092881, 0.120615, 0.15284, 0.116183, 0.090864, 0.111485, 0.06312, 0.0704, 0.118441, 0.116183, 0.134866, 0.088832, 0.088832, 0.15284, 0.096677, 0.050641, 0.051831, 0.094817, 0.096677, 0.066181, 0.0704, 0.074921, 0.0704, 0.071867, 0.137348, 0.203355, 0.203355, 0.295083, 0.275179, 0.257454, 0.257454, 0.257454, 0.328603, 0.335645, 0.33916…
241	Globicephala melas	['Eukaryota', 'Metazoa', 'Chordata', 'Craniata', 'Vertebrata', 'Euteleostomi', 'Mammalia', 'Eutheria', 'Laurasiatheria', 'Cetartiodactyla', 'Cetacea', 'Odontoceti', 'Delphinidae', 'Globicephala']	XP_030730128.1	918	[0.185198, 0.247041, 0.298791, 0.335645, 0.380708, 0.401658, 0.288399, 0.308712, 0.346032, 0.359901, 0.387226, 0.41194, 0.40511, 0.346032, 0.26085, 0.359901, 0.476583, 0.387226, 0.384043, 0.271506, 0.247041, 0.288399, 0.219301, 0.139895, 0.144935, 0.132295, 0.129801, 0.158265, 0.167087, 0.137348, 0.137348, 0.127496, 0.086953, 0.096677, 0.098513, 0.167087, 0.118441, 0.069024, 0.111485, 0.139895, 0…
242	Lagenorhynchus obliquidens	['Eukaryota', 'Metazoa', 'Chordata', 'Craniata', 'Vertebrata', 'Euteleostomi', 'Mammalia', 'Eutheria', 'Laurasiatheria', 'Cetartiodactyla', 'Cetacea', 'Odontoceti', 'Delphinidae', 'Lagenorhynchus']	XP_026965473.1	918	[0.185198, 0.247041, 0.298791, 0.335645, 0.380708, 0.401658, 0.288399, 0.308712, 0.346032, 0.359901, 0.387226, 0.41194, 0.40511, 0.346032, 0.26085, 0.359901, 0.476583, 0.387226, 0.384043, 0.271506, 0.247041, 0.288399, 0.219301, 0.139895, 0.144935, 0.132295, 0.129801, 0.158265, 0.167087, 0.137348, 0.137348, 0.127496, 0.086953, 0.096677, 0.098513, 0.167087, 0.118441, 0.069024, 0.111485, 0.139895, 0…
243	Orcinus orca	['Eukaryota', 'Metazoa', 'Chordata', 'Craniata', 'Vertebrata', 'Euteleostomi', 'Mammalia', 'Eutheria', 'Laurasiatheria', 'Cetartiodactyla', 'Cetacea', 'Odontoceti', 'Delphinidae', 'Orcinus']	XP_012387240.1	996	[0.185198, 0.247041, 0.298791, 0.335645, 0.380708, 0.401658, 0.288399, 0.308712, 0.346032, 0.359901, 0.387226, 0.41194, 0.40511, 0.346032, 0.26085, 0.359901, 0.476583, 0.387226, 0.384043, 0.271506, 0.247041, 0.288399, 0.219301, 0.139895, 0.144935, 0.132295, 0.129801, 0.158265, 0.167087, 0.137348, 0.137348, 0.127496, 0.086953, 0.096677, 0.098513, 0.167087, 0.118441, 0.069024, 0.111485, 0.139895, 0…
244	Tursiops truncatus	['Eukaryota', 'Metazoa', 'Chordata', 'Craniata', 'Vertebrata', 'Euteleostomi', 'Mammalia', 'Eutheria', 'Laurasiatheria', 'Cetartiodactyla', 'Cetacea', 'Odontoceti', 'Delphinidae', 'Tursiops']	XP_019794022.1	879	[0.158265, 0.085092, 0.050641, 0.076542, 0.098513, 0.120615, 0.092881, 0.120615, 0.15284, 0.116183, 0.090864, 0.111485, 0.06312, 0.0704, 0.118441, 0.116183, 0.134866, 0.088832, 0.088832, 0.15284, 0.096677, 0.050641, 0.051831, 0.094817, 0.096677, 0.066181, 0.0704, 0.074921, 0.0704, 0.071867, 0.137348, 0.203355, 0.203355, 0.295083, 0.275179, 0.257454, 0.257454, 0.257454, 0.328603, 0.335645, 0.33916…
245	Lipotes vexillifer	['Eukaryota', 'Metazoa', 'Chordata', 'Craniata', 'Vertebrata', 'Euteleostomi', 'Mammalia', 'Eutheria', 'Laurasiatheria', 'Cetartiodactyla', 'Cetacea', 'Odontoceti', 'Lipotidae', 'Lipotes']	XP_007459367.1	729	[0.271506, 0.324872, 0.370445, 0.40511, 0.447574, 0.461924, 0.342579, 0.36309, 0.394753, 0.408655, 0.433034, 0.458154, 0.447574, 0.387226, 0.301917, 0.398279, 0.517562, 0.4292, 0.422041, 0.311707, 0.288399, 0.288399, 0.219301, 0.142424, 0.147574, 0.134866, 0.132295, 0.161087, 0.170161, 0.137348, 0.139895, 0.129801, 0.088832, 0.098513, 0.100716, 0.170161, 0.122885, 0.0704, 0.116183, 0.144935, 0.15…
246	Delphinapterus leucas	['Eukaryota', 'Metazoa', 'Chordata', 'Craniata', 'Vertebrata', 'Euteleostomi', 'Mammalia', 'Eutheria', 'Laurasiatheria', 'Cetartiodactyla', 'Cetacea', 'Odontoceti', 'Monodontidae', 'Delphinapterus']	XP_022407447.1	918	[0.185198, 0.247041, 0.298791, 0.335645, 0.380708, 0.401658, 0.288399, 0.308712, 0.346032, 0.359901, 0.387226, 0.41194, 0.40511, 0.346032, 0.26085, 0.359901, 0.476583, 0.387226, 0.384043, 0.271506, 0.247041, 0.288399, 0.219301, 0.139895, 0.144935, 0.132295, 0.129801, 0.158265, 0.167087, 0.137348, 0.137348, 0.127496, 0.086953, 0.096677, 0.098513, 0.167087, 0.118441, 0.069024, 0.111485, 0.139895, 0…
247	Monodon monoceros	['Eukaryota', 'Metazoa', 'Chordata', 'Craniata', 'Vertebrata', 'Euteleostomi', 'Mammalia', 'Eutheria', 'Laurasiatheria', 'Cetartiodactyla', 'Cetacea', 'Odontoceti', 'Monodontidae', 'Monodon']	XP_029083874.1	918	[0.185198, 0.247041, 0.298791, 0.335645, 0.380708, 0.401658, 0.288399, 0.308712, 0.346032, 0.359901, 0.387226, 0.41194, 0.40511, 0.346032, 0.26085, 0.359901, 0.476583, 0.387226, 0.384043, 0.271506, 0.247041, 0.288399, 0.219301, 0.139895, 0.144935, 0.132295, 0.129801, 0.158265, 0.167087, 0.137348, 0.137348, 0.127496, 0.086953, 0.096677, 0.098513, 0.167087, 0.118441, 0.069024, 0.111485, 0.139895, 0…
248	Neophocaena asiaeorientalis asiaeorientalis	['Eukaryota', 'Metazoa', 'Chordata', 'Craniata', 'Vertebrata', 'Euteleostomi', 'Mammalia', 'Eutheria', 'Laurasiatheria', 'Cetartiodactyla', 'Cetacea', 'Odontoceti', 'Phocoenidae', 'Neophocaena']	XP_024622400.1	918	[0.185198, 0.247041, 0.298791, 0.335645, 0.380708, 0.401658, 0.288399, 0.308712, 0.346032, 0.359901, 0.387226, 0.41194, 0.40511, 0.346032, 0.26085, 0.359901, 0.476583, 0.387226, 0.384043, 0.271506, 0.247041, 0.288399, 0.219301, 0.139895, 0.144935, 0.132295, 0.129801, 0.158265, 0.167087, 0.137348, 0.137348, 0.127496, 0.086953, 0.096677, 0.098513, 0.167087, 0.118441, 0.069024, 0.111485, 0.139895, 0…
249	Physeter catodon	['Eukaryota', 'Metazoa', 'Chordata', 'Craniata', 'Vertebrata', 'Euteleostomi', 'Mammalia', 'Eutheria', 'Laurasiatheria', 'Cetartiodactyla', 'Cetacea', 'Odontoceti', 'Physeteridae', 'Physeter']	XP_007121178.1	918	[0.185198, 0.247041, 0.298791, 0.335645, 0.380708, 0.401658, 0.288399, 0.308712, 0.346032, 0.359901, 0.387226, 0.41194, 0.40511, 0.346032, 0.26085, 0.359901, 0.476583, 0.387226, 0.384043, 0.271506, 0.247041, 0.288399, 0.219301, 0.139895, 0.144935, 0.132295, 0.129801, 0.158265, 0.167087, 0.137348, 0.137348, 0.127496, 0.086953, 0.096677, 0.098513, 0.167087, 0.118441, 0.069024, 0.111485, 0.139895, 0…
250	Bison bison bison	['Eukaryota', 'Metazoa', 'Chordata', 'Craniata', 'Vertebrata', 'Euteleostomi', 'Mammalia', 'Eutheria', 'Laurasiatheria', 'Cetartiodactyla', 'Ruminantia', 'Pecora', 'Bovidae', 'Bovinae', 'Bison']	XP_010828366.1	915	[0.185198, 0.247041, 0.298791, 0.335645, 0.380708, 0.401658, 0.288399, 0.308712, 0.346032, 0.359901, 0.387226, 0.41194, 0.40511, 0.346032, 0.26085, 0.359901, 0.476583, 0.387226, 0.384043, 0.271506, 0.247041, 0.288399, 0.219301, 0.139895, 0.144935, 0.132295, 0.129801, 0.158265, 0.167087, 0.137348, 0.137348, 0.127496, 0.086953, 0.096677, 0.098513, 0.167087, 0.118441, 0.069024, 0.111485, 0.139895, 0…
251	Bos taurus	['Eukaryota', 'Metazoa', 'Chordata', 'Craniata', 'Vertebrata', 'Euteleostomi', 'Mammalia', 'Eutheria', 'Laurasiatheria', 'Cetartiodactyla', 'Ruminantia', 'Pecora', 'Bovidae', 'Bovinae', 'Bos']	XP_024838352.1	915	[0.185198, 0.247041, 0.298791, 0.335645, 0.380708, 0.401658, 0.288399, 0.308712, 0.346032, 0.359901, 0.387226, 0.41194, 0.40511, 0.346032, 0.26085, 0.359901, 0.476583, 0.387226, 0.384043, 0.271506, 0.247041, 0.288399, 0.219301, 0.139895, 0.144935, 0.132295, 0.129801, 0.158265, 0.167087, 0.137348, 0.137348, 0.127496, 0.086953, 0.096677, 0.098513, 0.167087, 0.118441, 0.069024, 0.111485, 0.139895, 0…
252	Bos mutus	['Eukaryota', 'Metazoa', 'Chordata', 'Craniata', 'Vertebrata', 'Euteleostomi', 'Mammalia', 'Eutheria', 'Laurasiatheria', 'Cetartiodactyla', 'Ruminantia', 'Pecora', 'Bovidae', 'Bovinae', 'Bos']	XP_005900791.1	890	[0.219301, 0.278302, 0.324872, 0.359901, 0.40511, 0.436924, 0.450668, 0.483068, 0.494003, 0.418646, 0.433034, 0.472492, 0.465241, 0.5017, 0.497853, 0.618285, 0.642678, 0.529623, 0.525368, 0.534167, 0.444081, 0.468512, 0.352862, 0.318242, 0.324872, 0.25406, 0.170161, 0.182256, 0.167087, 0.167087, 0.17593, 0.18812, 0.15284, 0.155435, 0.144935, 0.100716, 0.111485, 0.111485, 0.182256, 0.132295, 0.078…
253	Bos indicus	['Eukaryota', 'Metazoa', 'Chordata', 'Craniata', 'Vertebrata', 'Euteleostomi', 'Mammalia', 'Eutheria', 'Laurasiatheria', 'Cetartiodactyla', 'Ruminantia', 'Pecora', 'Bovidae', 'Bovinae', 'Bos']	XP_019836747.1	915	[0.185198, 0.247041, 0.298791, 0.335645, 0.380708, 0.401658, 0.288399, 0.308712, 0.346032, 0.359901, 0.387226, 0.41194, 0.40511, 0.346032, 0.26085, 0.359901, 0.476583, 0.387226, 0.384043, 0.271506, 0.247041, 0.288399, 0.219301, 0.139895, 0.144935, 0.132295, 0.129801, 0.158265, 0.167087, 0.137348, 0.137348, 0.127496, 0.086953, 0.096677, 0.098513, 0.167087, 0.118441, 0.069024, 0.111485, 0.139895, 0…
254	Bos indicus x Bos taurus	['Eukaryota', 'Metazoa', 'Chordata', 'Craniata', 'Vertebrata', 'Euteleostomi', 'Mammalia', 'Eutheria', 'Laurasiatheria', 'Cetartiodactyla', 'Ruminantia', 'Pecora', 'Bovidae', 'Bovinae', 'Bos', 'Bos hybrids']	XP_027375948.1	914	[0.185198, 0.247041, 0.298791, 0.335645, 0.380708, 0.401658, 0.288399, 0.308712, 0.346032, 0.359901, 0.387226, 0.41194, 0.40511, 0.346032, 0.26085, 0.359901, 0.476583, 0.387226, 0.384043, 0.271506, 0.247041, 0.288399, 0.219301, 0.139895, 0.144935, 0.132295, 0.129801, 0.158265, 0.167087, 0.137348, 0.137348, 0.127496, 0.086953, 0.096677, 0.098513, 0.167087, 0.118441, 0.069024, 0.111485, 0.139895, 0…
255	Bubalus bubalis	['Eukaryota', 'Metazoa', 'Chordata', 'Craniata', 'Vertebrata', 'Euteleostomi', 'Mammalia', 'Eutheria', 'Laurasiatheria', 'Cetartiodactyla', 'Ruminantia', 'Pecora', 'Bovidae', 'Bovinae', 'Bubalus']	XP_006078047.1	915	[0.185198, 0.247041, 0.298791, 0.335645, 0.380708, 0.401658, 0.288399, 0.308712, 0.346032, 0.359901, 0.387226, 0.41194, 0.40511, 0.346032, 0.26085, 0.359901, 0.476583, 0.387226, 0.384043, 0.271506, 0.247041, 0.288399, 0.219301, 0.139895, 0.144935, 0.132295, 0.129801, 0.158265, 0.167087, 0.137348, 0.137348, 0.127496, 0.086953, 0.096677, 0.098513, 0.167087, 0.118441, 0.069024, 0.111485, 0.139895, 0…
256	Capra hircus	['Eukaryota', 'Metazoa', 'Chordata', 'Craniata', 'Vertebrata', 'Euteleostomi', 'Mammalia', 'Eutheria', 'Laurasiatheria', 'Cetartiodactyla', 'Ruminantia', 'Pecora', 'Bovidae', 'Caprinae', 'Capra']	XP_017911423.1	915	[0.185198, 0.247041, 0.298791, 0.335645, 0.380708, 0.401658, 0.288399, 0.308712, 0.346032, 0.359901, 0.387226, 0.41194, 0.40511, 0.346032, 0.26085, 0.359901, 0.476583, 0.387226, 0.384043, 0.271506, 0.247041, 0.288399, 0.219301, 0.139895, 0.144935, 0.132295, 0.129801, 0.158265, 0.167087, 0.137348, 0.137348, 0.127496, 0.086953, 0.096677, 0.098513, 0.167087, 0.118441, 0.069024, 0.111485, 0.139895, 0…
257	Ovis aries	['Eukaryota', 'Metazoa', 'Chordata', 'Craniata', 'Vertebrata', 'Euteleostomi', 'Mammalia', 'Eutheria', 'Laurasiatheria', 'Cetartiodactyla', 'Ruminantia', 'Pecora', 'Bovidae', 'Caprinae', 'Ovis']	XP_027821302.1	915	[0.185198, 0.247041, 0.298791, 0.335645, 0.380708, 0.401658, 0.288399, 0.308712, 0.346032, 0.359901, 0.387226, 0.41194, 0.40511, 0.346032, 0.26085, 0.359901, 0.476583, 0.387226, 0.384043, 0.271506, 0.247041, 0.288399, 0.219301, 0.139895, 0.144935, 0.132295, 0.129801, 0.158265, 0.167087, 0.137348, 0.137348, 0.127496, 0.086953, 0.096677, 0.098513, 0.167087, 0.118441, 0.069024, 0.111485, 0.139895, 0…
258	Odocoileus virginianus texanus	['Eukaryota', 'Metazoa', 'Chordata', 'Craniata', 'Vertebrata', 'Euteleostomi', 'Mammalia', 'Eutheria', 'Laurasiatheria', 'Cetartiodactyla', 'Ruminantia', 'Pecora', 'Cervidae', 'Odocoileinae', 'Odocoileus']	XP_020757705.1	847	[0.185198, 0.247041, 0.298791, 0.335645, 0.380708, 0.401658, 0.288399, 0.308712, 0.346032, 0.359901, 0.387226, 0.41194, 0.40511, 0.346032, 0.26085, 0.359901, 0.476583, 0.387226, 0.384043, 0.271506, 0.247041, 0.288399, 0.219301, 0.139895, 0.144935, 0.132295, 0.129801, 0.158265, 0.167087, 0.137348, 0.137348, 0.127496, 0.086953, 0.096677, 0.098513, 0.167087, 0.118441, 0.069024, 0.111485, 0.139895, 0…
259	Sus scrofa	['Eukaryota', 'Metazoa', 'Chordata', 'Craniata', 'Vertebrata', 'Euteleostomi', 'Mammalia', 'Eutheria', 'Laurasiatheria', 'Cetartiodactyla', 'Suina', 'Suidae', 'Sus']	XP_020951215.1	918	[0.185198, 0.247041, 0.298791, 0.335645, 0.380708, 0.401658, 0.288399, 0.308712, 0.346032, 0.359901, 0.387226, 0.41194, 0.40511, 0.346032, 0.26085, 0.359901, 0.476583, 0.387226, 0.384043, 0.271506, 0.247041, 0.288399, 0.219301, 0.139895, 0.144935, 0.132295, 0.129801, 0.158265, 0.167087, 0.137348, 0.137348, 0.127496, 0.086953, 0.096677, 0.098513, 0.167087, 0.118441, 0.069024, 0.111485, 0.139895, 0…
260	Camelus bactrianus	['Eukaryota', 'Metazoa', 'Chordata', 'Craniata', 'Vertebrata', 'Euteleostomi', 'Mammalia', 'Eutheria', 'Laurasiatheria', 'Cetartiodactyla', 'Tylopoda', 'Camelidae', 'Camelus']	XP_010946368.1	850	[0.158265, 0.085092, 0.050641, 0.076542, 0.098513, 0.120615, 0.092881, 0.120615, 0.15284, 0.116183, 0.090864, 0.111485, 0.06312, 0.0704, 0.118441, 0.116183, 0.134866, 0.088832, 0.088832, 0.15284, 0.096677, 0.050641, 0.051831, 0.094817, 0.096677, 0.066181, 0.0704, 0.074921, 0.0704, 0.071867, 0.137348, 0.206376, 0.203355, 0.291804, 0.275179, 0.25406, 0.25406, 0.25031, 0.324872, 0.335645, 0.332115, …
261	Vicugna pacos	['Eukaryota', 'Metazoa', 'Chordata', 'Craniata', 'Vertebrata', 'Euteleostomi', 'Mammalia', 'Eutheria', 'Laurasiatheria', 'Cetartiodactyla', 'Tylopoda', 'Camelidae', 'Vicugna']	XP_006196848.1	919	[0.185198, 0.247041, 0.298791, 0.335645, 0.380708, 0.401658, 0.288399, 0.308712, 0.346032, 0.359901, 0.387226, 0.41194, 0.40511, 0.346032, 0.26085, 0.359901, 0.476583, 0.387226, 0.384043, 0.271506, 0.247041, 0.288399, 0.219301, 0.139895, 0.144935, 0.132295, 0.129801, 0.158265, 0.167087, 0.137348, 0.137348, 0.127496, 0.086953, 0.096677, 0.098513, 0.167087, 0.118441, 0.069024, 0.111485, 0.139895, 0…
262	Pteropus alecto	['Eukaryota', 'Metazoa', 'Chordata', 'Craniata', 'Vertebrata', 'Euteleostomi', 'Mammalia', 'Eutheria', 'Laurasiatheria', 'Chiroptera', 'Megachiroptera', 'Pteropodidae', 'Pteropodinae', 'Pteropus']	XP_024897115.1	907	[0.196879, 0.229226, 0.137348, 0.083462, 0.10481, 0.137348, 0.088832, 0.106997, 0.06312, 0.066181, 0.086953, 0.067594, 0.064632, 0.132295, 0.132295, 0.129801, 0.132295, 0.142424, 0.11371, 0.109221, 0.098513, 0.064632, 0.071867, 0.073402, 0.129801, 0.088832, 0.051831, 0.086953, 0.109221, 0.125101, 0.092881, 0.088832, 0.132295, 0.200174, 0.134866, 0.142424, 0.15284, 0.15284, 0.094817, 0.11371, 0.06…
263	Pteropus vampyrus	['Eukaryota', 'Metazoa', 'Chordata', 'Craniata', 'Vertebrata', 'Euteleostomi', 'Mammalia', 'Eutheria', 'Laurasiatheria', 'Chiroptera', 'Megachiroptera', 'Pteropodidae', 'Pteropodinae', 'Pteropus']	XP_011355915.1	918	[0.185198, 0.247041, 0.298791, 0.335645, 0.380708, 0.401658, 0.288399, 0.308712, 0.346032, 0.359901, 0.387226, 0.41194, 0.40511, 0.346032, 0.26085, 0.359901, 0.476583, 0.387226, 0.384043, 0.271506, 0.247041, 0.288399, 0.219301, 0.139895, 0.144935, 0.132295, 0.129801, 0.158265, 0.167087, 0.137348, 0.137348, 0.127496, 0.086953, 0.096677, 0.098513, 0.167087, 0.118441, 0.069024, 0.111485, 0.139895, 0…
264	Rousettus aegyptiacus	['Eukaryota', 'Metazoa', 'Chordata', 'Craniata', 'Vertebrata', 'Euteleostomi', 'Mammalia', 'Eutheria', 'Laurasiatheria', 'Chiroptera', 'Megachiroptera', 'Pteropodidae', 'Pteropodinae', 'Rousettus']	XP_015980075.1	918	[0.185198, 0.247041, 0.298791, 0.335645, 0.380708, 0.401658, 0.288399, 0.308712, 0.346032, 0.359901, 0.387226, 0.41194, 0.40511, 0.346032, 0.26085, 0.359901, 0.476583, 0.387226, 0.384043, 0.271506, 0.247041, 0.288399, 0.219301, 0.139895, 0.144935, 0.132295, 0.129801, 0.158265, 0.167087, 0.137348, 0.137348, 0.127496, 0.086953, 0.096677, 0.098513, 0.167087, 0.118441, 0.069024, 0.111485, 0.139895, 0…
265	Hipposideros armiger	['Eukaryota', 'Metazoa', 'Chordata', 'Craniata', 'Vertebrata', 'Euteleostomi', 'Mammalia', 'Eutheria', 'Laurasiatheria', 'Chiroptera', 'Microchiroptera', 'Hipposideridae', 'Hipposideros']	XP_019505771.1	919	[0.185198, 0.247041, 0.298791, 0.335645, 0.380708, 0.401658, 0.288399, 0.308712, 0.346032, 0.359901, 0.387226, 0.41194, 0.40511, 0.346032, 0.26085, 0.359901, 0.476583, 0.387226, 0.384043, 0.271506, 0.247041, 0.288399, 0.219301, 0.139895, 0.144935, 0.132295, 0.129801, 0.158265, 0.167087, 0.137348, 0.137348, 0.127496, 0.086953, 0.096677, 0.098513, 0.167087, 0.118441, 0.069024, 0.111485, 0.139895, 0…
266	Desmodus rotundus	['Eukaryota', 'Metazoa', 'Chordata', 'Craniata', 'Vertebrata', 'Euteleostomi', 'Mammalia', 'Eutheria', 'Laurasiatheria', 'Chiroptera', 'Microchiroptera', 'Phyllostomidae', 'Desmodontinae', 'Desmodus']	XP_024410156.1	918	[0.185198, 0.247041, 0.298791, 0.335645, 0.380708, 0.401658, 0.288399, 0.308712, 0.346032, 0.359901, 0.387226, 0.41194, 0.40511, 0.346032, 0.26085, 0.359901, 0.476583, 0.387226, 0.384043, 0.271506, 0.247041, 0.288399, 0.219301, 0.139895, 0.144935, 0.132295, 0.129801, 0.158265, 0.167087, 0.137348, 0.137348, 0.127496, 0.086953, 0.096677, 0.098513, 0.167087, 0.118441, 0.069024, 0.111485, 0.139895, 0…
267	Phyllostomus discolor	['Eukaryota', 'Metazoa', 'Chordata', 'Craniata', 'Vertebrata', 'Euteleostomi', 'Mammalia', 'Eutheria', 'Laurasiatheria', 'Chiroptera', 'Microchiroptera', 'Phyllostomidae', 'Phyllostominae', 'Phyllostomus']	XP_028367010.1	918	[0.185198, 0.247041, 0.298791, 0.335645, 0.380708, 0.401658, 0.288399, 0.308712, 0.346032, 0.359901, 0.387226, 0.41194, 0.40511, 0.346032, 0.26085, 0.359901, 0.476583, 0.387226, 0.384043, 0.271506, 0.247041, 0.288399, 0.219301, 0.139895, 0.144935, 0.132295, 0.129801, 0.158265, 0.167087, 0.137348, 0.137348, 0.127496, 0.086953, 0.096677, 0.098513, 0.167087, 0.118441, 0.069024, 0.111485, 0.139895, 0…
268	Eptesicus fuscus	['Eukaryota', 'Metazoa', 'Chordata', 'Craniata', 'Vertebrata', 'Euteleostomi', 'Mammalia', 'Eutheria', 'Laurasiatheria', 'Chiroptera', 'Microchiroptera', 'Vespertilionidae', 'Eptesicus']	XP_028011109.1	931	[0.18812, 0.247041, 0.298791, 0.332115, 0.377384, 0.401658, 0.288399, 0.311707, 0.346032, 0.359901, 0.384043, 0.408655, 0.398279, 0.342579, 0.26085, 0.359901, 0.472492, 0.384043, 0.380708, 0.271506, 0.247041, 0.288399, 0.21291, 0.134866, 0.142424, 0.129801, 0.127496, 0.15284, 0.161087, 0.127496, 0.127496, 0.118441, 0.079919, 0.088832, 0.086953, 0.15008, 0.106997, 0.060549, 0.098513, 0.122885, 0.1…
269	Miniopterus natalensis	['Eukaryota', 'Metazoa', 'Chordata', 'Craniata', 'Vertebrata', 'Euteleostomi', 'Mammalia', 'Eutheria', 'Laurasiatheria', 'Chiroptera', 'Microchiroptera', 'Vespertilionidae', 'Miniopterinae', 'Miniopterus']	XP_016074528.1	900	[0.185198, 0.247041, 0.298791, 0.335645, 0.380708, 0.401658, 0.288399, 0.308712, 0.346032, 0.359901, 0.387226, 0.41194, 0.40511, 0.346032, 0.26085, 0.359901, 0.476583, 0.387226, 0.384043, 0.271506, 0.247041, 0.288399, 0.219301, 0.139895, 0.144935, 0.132295, 0.129801, 0.158265, 0.167087, 0.137348, 0.137348, 0.127496, 0.086953, 0.096677, 0.098513, 0.167087, 0.118441, 0.069024, 0.111485, 0.139895, 0…
270	Myotis brandtii	['Eukaryota', 'Metazoa', 'Chordata', 'Craniata', 'Vertebrata', 'Euteleostomi', 'Mammalia', 'Eutheria', 'Laurasiatheria', 'Chiroptera', 'Microchiroptera', 'Vespertilionidae', 'Myotis']	XP_005875242.1	915	[0.185198, 0.247041, 0.298791, 0.335645, 0.380708, 0.401658, 0.288399, 0.308712, 0.346032, 0.359901, 0.387226, 0.41194, 0.40511, 0.346032, 0.26085, 0.359901, 0.476583, 0.387226, 0.384043, 0.271506, 0.247041, 0.288399, 0.219301, 0.139895, 0.144935, 0.132295, 0.129801, 0.158265, 0.167087, 0.137348, 0.137348, 0.127496, 0.086953, 0.096677, 0.098513, 0.167087, 0.118441, 0.069024, 0.111485, 0.139895, 0…
271	Myotis lucifugus	['Eukaryota', 'Metazoa', 'Chordata', 'Craniata', 'Vertebrata', 'Euteleostomi', 'Mammalia', 'Eutheria', 'Laurasiatheria', 'Chiroptera', 'Microchiroptera', 'Vespertilionidae', 'Myotis']	XP_014301970.1	913	[0.185198, 0.247041, 0.298791, 0.335645, 0.380708, 0.401658, 0.288399, 0.308712, 0.346032, 0.359901, 0.387226, 0.41194, 0.40511, 0.346032, 0.26085, 0.359901, 0.476583, 0.387226, 0.384043, 0.271506, 0.247041, 0.288399, 0.219301, 0.139895, 0.144935, 0.132295, 0.129801, 0.158265, 0.167087, 0.137348, 0.137348, 0.127496, 0.086953, 0.096677, 0.098513, 0.167087, 0.118441, 0.069024, 0.111485, 0.139895, 0…
272	Myotis davidii	['Eukaryota', 'Metazoa', 'Chordata', 'Craniata', 'Vertebrata', 'Euteleostomi', 'Mammalia', 'Eutheria', 'Laurasiatheria', 'Chiroptera', 'Microchiroptera', 'Vespertilionidae', 'Myotis']	XP_006777589.1	915	[0.185198, 0.247041, 0.298791, 0.335645, 0.380708, 0.401658, 0.288399, 0.308712, 0.346032, 0.359901, 0.387226, 0.41194, 0.40511, 0.346032, 0.26085, 0.359901, 0.476583, 0.387226, 0.384043, 0.271506, 0.247041, 0.288399, 0.219301, 0.139895, 0.144935, 0.132295, 0.129801, 0.158265, 0.167087, 0.137348, 0.137348, 0.127496, 0.086953, 0.096677, 0.098513, 0.167087, 0.118441, 0.069024, 0.111485, 0.139895, 0…
273	Erinaceus europaeus	['Eukaryota', 'Metazoa', 'Chordata', 'Craniata', 'Vertebrata', 'Euteleostomi', 'Mammalia', 'Eutheria', 'Laurasiatheria', 'Insectivora', 'Erinaceidae', 'Erinaceinae', 'Erinaceus']	XP_016043416.1	920	[0.185198, 0.247041, 0.298791, 0.335645, 0.380708, 0.401658, 0.288399, 0.308712, 0.346032, 0.359901, 0.387226, 0.41194, 0.40511, 0.346032, 0.26085, 0.359901, 0.476583, 0.387226, 0.384043, 0.271506, 0.247041, 0.288399, 0.219301, 0.139895, 0.144935, 0.132295, 0.129801, 0.158265, 0.167087, 0.137348, 0.137348, 0.127496, 0.086953, 0.096677, 0.098513, 0.167087, 0.118441, 0.069024, 0.111485, 0.139895, 0…
274	Sorex araneus	['Eukaryota', 'Metazoa', 'Chordata', 'Craniata', 'Vertebrata', 'Euteleostomi', 'Mammalia', 'Eutheria', 'Laurasiatheria', 'Insectivora', 'Soricidae', 'Soricinae', 'Sorex']	XP_004603507.1	918	[0.185198, 0.247041, 0.298791, 0.335645, 0.380708, 0.401658, 0.288399, 0.308712, 0.346032, 0.359901, 0.387226, 0.41194, 0.40511, 0.346032, 0.26085, 0.359901, 0.476583, 0.387226, 0.384043, 0.271506, 0.247041, 0.288399, 0.219301, 0.139895, 0.144935, 0.132295, 0.129801, 0.158265, 0.167087, 0.137348, 0.137348, 0.127496, 0.086953, 0.096677, 0.098513, 0.167087, 0.118441, 0.069024, 0.111485, 0.139895, 0…
275	Condylura cristata	['Eukaryota', 'Metazoa', 'Chordata', 'Craniata', 'Vertebrata', 'Euteleostomi', 'Mammalia', 'Eutheria', 'Laurasiatheria', 'Insectivora', 'Talpidae', 'Condylura']	XP_012577882.1	920	[0.185198, 0.247041, 0.298791, 0.335645, 0.380708, 0.401658, 0.288399, 0.308712, 0.346032, 0.359901, 0.387226, 0.41194, 0.40511, 0.346032, 0.26085, 0.359901, 0.476583, 0.387226, 0.384043, 0.271506, 0.247041, 0.288399, 0.219301, 0.142424, 0.144935, 0.132295, 0.129801, 0.158265, 0.167087, 0.137348, 0.137348, 0.127496, 0.086953, 0.096677, 0.098513, 0.167087, 0.118441, 0.069024, 0.11371, 0.139895, 0.…
276	Equus caballus	['Eukaryota', 'Metazoa', 'Chordata', 'Craniata', 'Vertebrata', 'Euteleostomi', 'Mammalia', 'Eutheria', 'Laurasiatheria', 'Perissodactyla', 'Equidae', 'Equus']	XP_023491249.1	915	[0.185198, 0.247041, 0.298791, 0.335645, 0.380708, 0.401658, 0.288399, 0.308712, 0.346032, 0.359901, 0.387226, 0.41194, 0.40511, 0.346032, 0.26085, 0.359901, 0.476583, 0.387226, 0.384043, 0.271506, 0.247041, 0.288399, 0.219301, 0.139895, 0.144935, 0.132295, 0.129801, 0.158265, 0.167087, 0.137348, 0.137348, 0.127496, 0.086953, 0.096677, 0.098513, 0.167087, 0.118441, 0.069024, 0.111485, 0.139895, 0…
277	Equus przewalskii	['Eukaryota', 'Metazoa', 'Chordata', 'Craniata', 'Vertebrata', 'Euteleostomi', 'Mammalia', 'Eutheria', 'Laurasiatheria', 'Perissodactyla', 'Equidae', 'Equus']	XP_008531003.1	915	[0.185198, 0.247041, 0.298791, 0.335645, 0.380708, 0.401658, 0.288399, 0.308712, 0.346032, 0.359901, 0.387226, 0.41194, 0.40511, 0.346032, 0.26085, 0.359901, 0.476583, 0.387226, 0.384043, 0.271506, 0.247041, 0.288399, 0.219301, 0.139895, 0.144935, 0.132295, 0.129801, 0.158265, 0.167087, 0.137348, 0.137348, 0.127496, 0.086953, 0.096677, 0.098513, 0.167087, 0.118441, 0.069024, 0.111485, 0.139895, 0…
278	Equus asinus	['Eukaryota', 'Metazoa', 'Chordata', 'Craniata', 'Vertebrata', 'Euteleostomi', 'Mammalia', 'Eutheria', 'Laurasiatheria', 'Perissodactyla', 'Equidae', 'Equus']	XP_014710524.1	915	[0.185198, 0.247041, 0.298791, 0.335645, 0.380708, 0.401658, 0.288399, 0.308712, 0.346032, 0.359901, 0.387226, 0.41194, 0.40511, 0.346032, 0.26085, 0.359901, 0.476583, 0.387226, 0.384043, 0.271506, 0.247041, 0.288399, 0.219301, 0.139895, 0.144935, 0.132295, 0.129801, 0.158265, 0.167087, 0.137348, 0.137348, 0.127496, 0.086953, 0.096677, 0.098513, 0.167087, 0.118441, 0.069024, 0.111485, 0.139895, 0…
279	Ceratotherium simum simum	['Eukaryota', 'Metazoa', 'Chordata', 'Craniata', 'Vertebrata', 'Euteleostomi', 'Mammalia', 'Eutheria', 'Laurasiatheria', 'Perissodactyla', 'Rhinocerotidae', 'Ceratotherium']	XP_004425799.1	915	[0.185198, 0.247041, 0.298791, 0.335645, 0.380708, 0.401658, 0.288399, 0.308712, 0.346032, 0.359901, 0.387226, 0.41194, 0.40511, 0.346032, 0.26085, 0.359901, 0.476583, 0.387226, 0.384043, 0.271506, 0.247041, 0.288399, 0.219301, 0.139895, 0.144935, 0.132295, 0.129801, 0.158265, 0.167087, 0.137348, 0.137348, 0.127496, 0.086953, 0.096677, 0.098513, 0.167087, 0.118441, 0.069024, 0.111485, 0.139895, 0…
280	Manis javanica	['Eukaryota', 'Metazoa', 'Chordata', 'Craniata', 'Vertebrata', 'Euteleostomi', 'Mammalia', 'Eutheria', 'Laurasiatheria', 'Pholidota', 'Manidae', 'Manis']	XP_017497067.1	918	[0.185198, 0.247041, 0.298791, 0.335645, 0.380708, 0.401658, 0.288399, 0.308712, 0.346032, 0.359901, 0.387226, 0.41194, 0.40511, 0.346032, 0.26085, 0.359901, 0.476583, 0.387226, 0.384043, 0.271506, 0.247041, 0.288399, 0.219301, 0.139895, 0.144935, 0.132295, 0.129801, 0.158265, 0.167087, 0.137348, 0.137348, 0.127496, 0.086953, 0.096677, 0.098513, 0.167087, 0.118441, 0.069024, 0.111485, 0.139895, 0…
281	Dasypus novemcinctus	['Eukaryota', 'Metazoa', 'Chordata', 'Craniata', 'Vertebrata', 'Euteleostomi', 'Mammalia', 'Eutheria', 'Xenarthra', 'Cingulata', 'Dasypodidae', 'Dasypus']	XP_004465425.1	917	[0.185198, 0.247041, 0.298791, 0.335645, 0.380708, 0.401658, 0.288399, 0.308712, 0.346032, 0.359901, 0.387226, 0.41194, 0.40511, 0.346032, 0.26085, 0.359901, 0.476583, 0.387226, 0.384043, 0.271506, 0.247041, 0.288399, 0.219301, 0.139895, 0.144935, 0.132295, 0.129801, 0.158265, 0.167087, 0.137348, 0.137348, 0.127496, 0.086953, 0.096677, 0.098513, 0.167087, 0.118441, 0.069024, 0.111485, 0.139895, 0…
282	Sarcophilus harrisii	['Eukaryota', 'Metazoa', 'Chordata', 'Craniata', 'Vertebrata', 'Euteleostomi', 'Mammalia', 'Metatheria', 'Dasyuromorphia', 'Dasyuridae', 'Sarcophilus']	XP_031818432.1	916	[0.18812, 0.25031, 0.298791, 0.339168, 0.384043, 0.401658, 0.288399, 0.311707, 0.346032, 0.36309, 0.387226, 0.414856, 0.408655, 0.349426, 0.264545, 0.359901, 0.476583, 0.390993, 0.384043, 0.275179, 0.247041, 0.288399, 0.219301, 0.142424, 0.144935, 0.132295, 0.132295, 0.158265, 0.167087, 0.137348, 0.139895, 0.132295, 0.088832, 0.098513, 0.100716, 0.170161, 0.120615, 0.0704, 0.116183, 0.142424, 0.1…
283	Monodelphis domestica	['Eukaryota', 'Metazoa', 'Chordata', 'Craniata', 'Vertebrata', 'Euteleostomi', 'Mammalia', 'Metatheria', 'Didelphimorphia', 'Didelphidae', 'Monodelphis']	XP_001362791.1	914	[0.185198, 0.247041, 0.298791, 0.335645, 0.380708, 0.401658, 0.288399, 0.308712, 0.346032, 0.359901, 0.387226, 0.41194, 0.40511, 0.346032, 0.26085, 0.359901, 0.476583, 0.387226, 0.384043, 0.271506, 0.247041, 0.288399, 0.219301, 0.139895, 0.144935, 0.132295, 0.129801, 0.158265, 0.167087, 0.137348, 0.137348, 0.127496, 0.086953, 0.096677, 0.098513, 0.167087, 0.118441, 0.069024, 0.111485, 0.139895, 0…
284	Phascolarctos cinereus	['Eukaryota', 'Metazoa', 'Chordata', 'Craniata', 'Vertebrata', 'Euteleostomi', 'Mammalia', 'Metatheria', 'Diprotodontia', 'Phascolarctidae', 'Phascolarctos']	XP_020838776.1	916	[0.18812, 0.25031, 0.298791, 0.339168, 0.384043, 0.401658, 0.288399, 0.311707, 0.346032, 0.36309, 0.387226, 0.414856, 0.408655, 0.349426, 0.264545, 0.359901, 0.476583, 0.390993, 0.384043, 0.275179, 0.247041, 0.288399, 0.219301, 0.142424, 0.144935, 0.132295, 0.132295, 0.158265, 0.167087, 0.137348, 0.139895, 0.132295, 0.088832, 0.098513, 0.100716, 0.170161, 0.120615, 0.0704, 0.116183, 0.142424, 0.1…
285	Vombatus ursinus	['Eukaryota', 'Metazoa', 'Chordata', 'Craniata', 'Vertebrata', 'Euteleostomi', 'Mammalia', 'Metatheria', 'Diprotodontia', 'Vombatidae', 'Vombatus']	XP_027697156.1	907	[0.18812, 0.25031, 0.298791, 0.339168, 0.384043, 0.401658, 0.288399, 0.311707, 0.346032, 0.36309, 0.387226, 0.414856, 0.408655, 0.349426, 0.264545, 0.359901, 0.476583, 0.390993, 0.384043, 0.275179, 0.247041, 0.288399, 0.219301, 0.142424, 0.144935, 0.132295, 0.132295, 0.158265, 0.167087, 0.137348, 0.139895, 0.132295, 0.088832, 0.098513, 0.100716, 0.170161, 0.120615, 0.0704, 0.116183, 0.142424, 0.1…
286	Ornithorhynchus anatinus	['Eukaryota', 'Metazoa', 'Chordata', 'Craniata', 'Vertebrata', 'Euteleostomi', 'Mammalia', 'Monotremata', 'Ornithorhynchidae', 'Ornithorhynchus']	XP_028936186.1	926	[0.185198, 0.247041, 0.298791, 0.335645, 0.380708, 0.401658, 0.288399, 0.308712, 0.346032, 0.359901, 0.387226, 0.41194, 0.40511, 0.346032, 0.26085, 0.359901, 0.476583, 0.387226, 0.384043, 0.271506, 0.247041, 0.288399, 0.219301, 0.139895, 0.144935, 0.132295, 0.129801, 0.158265, 0.167087, 0.137348, 0.137348, 0.127496, 0.086953, 0.096677, 0.098513, 0.167087, 0.118441, 0.069024, 0.111485, 0.139895, 0…
287	Alligator sinensis	['Eukaryota', 'Metazoa', 'Chordata', 'Craniata', 'Vertebrata', 'Euteleostomi', 'Testudines + Archosauria group', 'Archosauria', 'Crocodylia', 'Alligatoridae', 'Alligatorinae', 'Alligator']	XP_014373297.1	881	[0.158265, 0.085092, 0.050641, 0.076542, 0.096677, 0.120615, 0.090864, 0.118441, 0.15284, 0.116183, 0.088832, 0.109221, 0.06184, 0.069024, 0.11371, 0.111485, 0.129801, 0.086953, 0.086953, 0.15008, 0.092881, 0.048328, 0.049374, 0.092881, 0.094817, 0.064632, 0.069024, 0.074921, 0.0704, 0.071867, 0.137348, 0.203355, 0.203355, 0.295083, 0.275179, 0.25406, 0.26085, 0.257454, 0.328603, 0.339168, 0.3356…
288	Chrysemys picta bellii	['Eukaryota', 'Metazoa', 'Chordata', 'Craniata', 'Vertebrata', 'Euteleostomi', 'Testudines + Archosauria group', 'Testudines', 'Cryptodira', 'Testudinoidea', 'Emydidae', 'Chrysemys']	XP_023963431.1	906	[0.185198, 0.247041, 0.298791, 0.335645, 0.380708, 0.401658, 0.288399, 0.308712, 0.346032, 0.359901, 0.387226, 0.41194, 0.40511, 0.346032, 0.26085, 0.359901, 0.476583, 0.387226, 0.384043, 0.271506, 0.247041, 0.288399, 0.219301, 0.139895, 0.144935, 0.132295, 0.129801, 0.158265, 0.167087, 0.137348, 0.137348, 0.127496, 0.086953, 0.096677, 0.098513, 0.167087, 0.118441, 0.069024, 0.111485, 0.139895, 0…
289	Nematostella vectensis	['Eukaryota', 'Metazoa', 'Cnidaria', 'Anthozoa', 'Hexacorallia', 'Actiniaria', 'Edwardsiidae', 'Nematostella']	XP_001624661.2	945	[0.182256, 0.179055, 0.236433, 0.291804, 0.328603, 0.374039, 0.387226, 0.278302, 0.295083, 0.324872, 0.342579, 0.387226, 0.408655, 0.398279, 0.339168, 0.25031, 0.352862, 0.461924, 0.377384, 0.370445, 0.257454, 0.271506, 0.30533, 0.222385, 0.142424, 0.142424, 0.127496, 0.127496, 0.161087, 0.170161, 0.139895, 0.15284, 0.137348, 0.088832, 0.100716, 0.102787, 0.170161, 0.125101, 0.076542, 0.125101, 0…
290	Centruroides sculpturatus	['Eukaryota', 'Metazoa', 'Ecdysozoa', 'Arthropoda', 'Chelicerata', 'Arachnida', 'Scorpiones', 'Buthida', 'Buthoidea', 'Buthidae', 'Centruroides']	XP_023226194.1	765	[0.200174, 0.194234, 0.257454, 0.308712, 0.339168, 0.384043, 0.40511, 0.288399, 0.31487, 0.339168, 0.356642, 0.390993, 0.387226, 0.384043, 0.324872, 0.239899, 0.342579, 0.468512, 0.380708, 0.380708, 0.271506, 0.271506, 0.30533, 0.222385, 0.142424, 0.15284, 0.137348, 0.137348, 0.17593, 0.17593, 0.147574, 0.15008, 0.147574, 0.102787, 0.116183, 0.118441, 0.191378, 0.127496, 0.071867, 0.118441, 0.144…
291	Cephus cinctus	['Eukaryota', 'Metazoa', 'Ecdysozoa', 'Arthropoda', 'Hexapoda', 'Insecta', 'Pterygota', 'Neoptera', 'Endopterygota', 'Hymenoptera', 'Cephoidea', 'Cephidae', 'Cephus']	XP_015605888.1	1270	[0.42561, 0.458154, 0.483068, 0.339168, 0.366687, 0.401658, 0.414856, 0.454136, 0.461924, 0.468512, 0.401658, 0.356642, 0.380708, 0.483068, 0.444081, 0.436924, 0.332115, 0.335645, 0.370445, 0.370445, 0.284882, 0.281712, 0.288399, 0.281712, 0.321458, 0.328603, 0.291804, 0.298791, 0.275179, 0.216401, 0.219301, 0.219301, 0.308712, 0.25031, 0.173081, 0.196879, 0.239899, 0.25031, 0.17593, 0.173081, 0.…
292	Drosophila busckii	['Eukaryota', 'Metazoa', 'Ecdysozoa', 'Arthropoda', 'Hexapoda', 'Insecta', 'Pterygota', 'Neoptera', 'Holometabola', 'Diptera', 'Brachycera', 'Muscomorpha', 'Ephydroidea', 'Drosophilidae', 'Drosophila']	XP_017844186.1	949	[0.525368, 0.549308, 0.570702, 0.41194, 0.433034, 0.461924, 0.476583, 0.509769, 0.521092, 0.529623, 0.461924, 0.414856, 0.440853, 0.557691, 0.517562, 0.517562, 0.408655, 0.394753, 0.394753, 0.321458, 0.236433, 0.247041, 0.239899, 0.239899, 0.281712, 0.288399, 0.25406, 0.257454, 0.239899, 0.182256, 0.182256, 0.182256, 0.264545, 0.209395, 0.142424, 0.167087, 0.203355, 0.209395, 0.144935, 0.139895, …
293	Drosophila mojavensis	['Eukaryota', 'Metazoa', 'Ecdysozoa', 'Arthropoda', 'Hexapoda', 'Insecta', 'Pterygota', 'Neoptera', 'Holometabola', 'Diptera', 'Brachycera', 'Muscomorpha', 'Ephydroidea', 'Drosophilidae', 'Drosophila']	XP_002008553.2	1089	[0.529623, 0.553315, 0.575842, 0.418646, 0.440853, 0.468512, 0.483068, 0.517562, 0.529623, 0.538167, 0.461924, 0.458154, 0.486429, 0.618285, 0.570702, 0.56648, 0.450668, 0.440853, 0.440853, 0.366687, 0.281712, 0.288399, 0.281712, 0.278302, 0.318242, 0.328603, 0.295083, 0.295083, 0.278302, 0.216401, 0.216401, 0.222385, 0.268042, 0.209395, 0.144935, 0.173081, 0.209395, 0.219301, 0.158265, 0.15284, …
294	Drosophila virilis	['Eukaryota', 'Metazoa', 'Ecdysozoa', 'Arthropoda', 'Hexapoda', 'Insecta', 'Pterygota', 'Neoptera', 'Holometabola', 'Diptera', 'Brachycera', 'Muscomorpha', 'Ephydroidea', 'Drosophilidae', 'Drosophila']	XP_002047467.1	1068	[0.529623, 0.553315, 0.575842, 0.418646, 0.440853, 0.468512, 0.483068, 0.517562, 0.529623, 0.538167, 0.461924, 0.458154, 0.486429, 0.618285, 0.570702, 0.56648, 0.450668, 0.440853, 0.440853, 0.366687, 0.281712, 0.288399, 0.281712, 0.278302, 0.318242, 0.328603, 0.295083, 0.295083, 0.278302, 0.219301, 0.219301, 0.222385, 0.268042, 0.21291, 0.144935, 0.173081, 0.209395, 0.216401, 0.155435, 0.15008, 0…
295	Drosophila grimshawi	['Eukaryota', 'Metazoa', 'Ecdysozoa', 'Arthropoda', 'Hexapoda', 'Insecta', 'Pterygota', 'Neoptera', 'Holometabola', 'Diptera', 'Brachycera', 'Muscomorpha', 'Ephydroidea', 'Drosophilidae', 'Drosophila', 'Hawaiian Drosophila']	XP_001985576.1	1096	[0.529623, 0.549308, 0.575842, 0.414856, 0.436924, 0.465241, 0.483068, 0.51388, 0.525368, 0.534167, 0.461924, 0.458154, 0.486429, 0.618285, 0.570702, 0.56648, 0.454136, 0.440853, 0.440853, 0.366687, 0.281712, 0.288399, 0.284882, 0.281712, 0.321458, 0.332115, 0.298791, 0.298791, 0.281712, 0.222385, 0.219301, 0.225814, 0.271506, 0.216401, 0.147574, 0.17593, 0.21291, 0.225814, 0.164327, 0.158265, 0.…
296	Drosophila ficusphila	['Eukaryota', 'Metazoa', 'Ecdysozoa', 'Arthropoda', 'Hexapoda', 'Insecta', 'Pterygota', 'Neoptera', 'Holometabola', 'Diptera', 'Brachycera', 'Muscomorpha', 'Ephydroidea', 'Drosophilidae', 'Drosophila', 'Sophophora']	XP_017052047.1	955	[0.529623, 0.553315, 0.575842, 0.418646, 0.440853, 0.468512, 0.483068, 0.517562, 0.529623, 0.538167, 0.461924, 0.458154, 0.486429, 0.618285, 0.570702, 0.56648, 0.450668, 0.440853, 0.440853, 0.366687, 0.281712, 0.288399, 0.281712, 0.278302, 0.318242, 0.328603, 0.295083, 0.295083, 0.278302, 0.219301, 0.219301, 0.225814, 0.268042, 0.21291, 0.144935, 0.173081, 0.206376, 0.209395, 0.15008, 0.144935, 0…
297	Drosophila ananassae	['Eukaryota', 'Metazoa', 'Ecdysozoa', 'Arthropoda', 'Hexapoda', 'Insecta', 'Pterygota', 'Neoptera', 'Holometabola', 'Diptera', 'Brachycera', 'Muscomorpha', 'Ephydroidea', 'Drosophilidae', 'Drosophila', 'Sophophora']	XP_001957398.1	978	[0.529623, 0.553315, 0.575842, 0.418646, 0.440853, 0.468512, 0.483068, 0.517562, 0.529623, 0.538167, 0.465241, 0.461924, 0.486429, 0.618285, 0.570702, 0.56648, 0.454136, 0.440853, 0.444081, 0.366687, 0.281712, 0.288399, 0.284882, 0.281712, 0.321458, 0.328603, 0.295083, 0.295083, 0.281712, 0.219301, 0.222385, 0.225814, 0.268042, 0.21291, 0.147574, 0.173081, 0.206376, 0.21291, 0.15008, 0.144935, 0.…
298	Drosophila sechellia	['Eukaryota', 'Metazoa', 'Ecdysozoa', 'Arthropoda', 'Hexapoda', 'Insecta', 'Pterygota', 'Neoptera', 'Holometabola', 'Diptera', 'Brachycera', 'Muscomorpha', 'Ephydroidea', 'Drosophilidae', 'Drosophila', 'Sophophora']	XP_002030361.1	946	[0.529623, 0.553315, 0.575842, 0.418646, 0.440853, 0.468512, 0.483068, 0.517562, 0.529623, 0.538167, 0.461924, 0.458154, 0.486429, 0.618285, 0.570702, 0.56648, 0.450668, 0.440853, 0.440853, 0.366687, 0.281712, 0.288399, 0.281712, 0.278302, 0.318242, 0.328603, 0.295083, 0.295083, 0.278302, 0.219301, 0.219301, 0.225814, 0.268042, 0.21291, 0.144935, 0.173081, 0.206376, 0.209395, 0.15008, 0.144935, 0…
299	Drosophila willistoni	['Eukaryota', 'Metazoa', 'Ecdysozoa', 'Arthropoda', 'Hexapoda', 'Insecta', 'Pterygota', 'Neoptera', 'Holometabola', 'Diptera', 'Brachycera', 'Muscomorpha', 'Ephydroidea', 'Drosophilidae', 'Drosophila', 'Sophophora']	XP_002062214.2	1114	[0.525368, 0.549308, 0.575842, 0.414856, 0.436924, 0.465241, 0.480142, 0.51388, 0.525368, 0.534167, 0.458154, 0.454136, 0.483068, 0.613573, 0.56648, 0.562014, 0.447574, 0.436924, 0.436924, 0.36309, 0.278302, 0.271506, 0.268042, 0.264545, 0.30533, 0.31487, 0.278302, 0.281712, 0.264545, 0.203355, 0.203355, 0.209395, 0.25406, 0.196879, 0.132295, 0.161087, 0.196879, 0.209395, 0.147574, 0.142424, 0.19…
300	Drosophila pseudoobscura pseudoobscura	['Eukaryota', 'Metazoa', 'Ecdysozoa', 'Arthropoda', 'Hexapoda', 'Insecta', 'Pterygota', 'Neoptera', 'Holometabola', 'Diptera', 'Brachycera', 'Muscomorpha', 'Ephydroidea', 'Drosophilidae', 'Drosophila', 'Sophophora']	XP_002134945.1	993	[0.521092, 0.545602, 0.570702, 0.41194, 0.433034, 0.465241, 0.480142, 0.509769, 0.521092, 0.529623, 0.458154, 0.454136, 0.480142, 0.608892, 0.562014, 0.557691, 0.444081, 0.433034, 0.433034, 0.359901, 0.275179, 0.271506, 0.264545, 0.26085, 0.301917, 0.311707, 0.275179, 0.278302, 0.26085, 0.200174, 0.200174, 0.203355, 0.247041, 0.194234, 0.129801, 0.155435, 0.18812, 0.194234, 0.137348, 0.132295, 0.…
301	Drosophila melanogaster	['Eukaryota', 'Metazoa', 'Ecdysozoa', 'Arthropoda', 'Hexapoda', 'Insecta', 'Pterygota', 'Neoptera', 'Holometabola', 'Diptera', 'Brachycera', 'Muscomorpha', 'Ephydroidea', 'Drosophilidae', 'Drosophila', 'Sophophora']	NP_648627.1	954	[0.529623, 0.553315, 0.575842, 0.418646, 0.440853, 0.468512, 0.483068, 0.517562, 0.529623, 0.538167, 0.461924, 0.458154, 0.486429, 0.618285, 0.570702, 0.56648, 0.450668, 0.440853, 0.440853, 0.366687, 0.281712, 0.288399, 0.281712, 0.278302, 0.318242, 0.328603, 0.295083, 0.295083, 0.278302, 0.219301, 0.219301, 0.225814, 0.268042, 0.21291, 0.144935, 0.173081, 0.206376, 0.209395, 0.15008, 0.144935, 0…
302	Musca domestica	['Eukaryota', 'Metazoa', 'Ecdysozoa', 'Arthropoda', 'Hexapoda', 'Insecta', 'Pterygota', 'Neoptera', 'Holometabola', 'Diptera', 'Brachycera', 'Muscomorpha', 'Muscoidea', 'Muscidae', 'Musca']	XP_005189700.1	1288	[0.529623, 0.557691, 0.58069, 0.422041, 0.444081, 0.472492, 0.486429, 0.521092, 0.529623, 0.538167, 0.465241, 0.461924, 0.483068, 0.613573, 0.56648, 0.562014, 0.447574, 0.447574, 0.447574, 0.374039, 0.288399, 0.295083, 0.284882, 0.284882, 0.321458, 0.332115, 0.298791, 0.298791, 0.281712, 0.222385, 0.225814, 0.229226, 0.271506, 0.219301, 0.15284, 0.179055, 0.21291, 0.219301, 0.158265, 0.15008, 0.2…
303	Stomoxys calcitrans	['Eukaryota', 'Metazoa', 'Ecdysozoa', 'Arthropoda', 'Hexapoda', 'Insecta', 'Pterygota', 'Neoptera', 'Holometabola', 'Diptera', 'Brachycera', 'Muscomorpha', 'Muscoidea', 'Muscidae', 'Stomoxys']	XP_013116016.1	1271	[0.129801, 0.173081, 0.225814, 0.278302, 0.318242, 0.352862, 0.377384, 0.398279, 0.301917, 0.321458, 0.349426, 0.377384, 0.465241, 0.541878, 0.538167, 0.447574, 0.490133, 0.604312, 0.604312, 0.557691, 0.549308, 0.436924, 0.440853, 0.440853, 0.36309, 0.275179, 0.284882, 0.278302, 0.275179, 0.31487, 0.324872, 0.288399, 0.291804, 0.271506, 0.21291, 0.21291, 0.216401, 0.257454, 0.203355, 0.137348, 0.…
304	Anopheles gambiae str. PEST	['Eukaryota', 'Metazoa', 'Ecdysozoa', 'Arthropoda', 'Hexapoda', 'Insecta', 'Pterygota', 'Neoptera', 'Holometabola', 'Diptera', 'Nematocera', 'Culicoidea', 'Culicidae', 'Anophelinae', 'Anopheles']	XP_556004.3	1364	[0.545602, 0.562014, 0.58069, 0.414856, 0.433034, 0.465241, 0.480142, 0.51388, 0.521092, 0.529623, 0.458154, 0.40511, 0.4292, 0.553315, 0.51388, 0.505461, 0.398279, 0.384043, 0.380708, 0.384043, 0.295083, 0.30533, 0.301917, 0.298791, 0.342579, 0.349426, 0.318242, 0.318242, 0.298791, 0.239899, 0.236433, 0.239899, 0.324872, 0.271506, 0.191378, 0.216401, 0.26085, 0.268042, 0.194234, 0.18812, 0.18519…
305	Aedes aegypti	['Eukaryota', 'Metazoa', 'Ecdysozoa', 'Arthropoda', 'Hexapoda', 'Insecta', 'Pterygota', 'Neoptera', 'Holometabola', 'Diptera', 'Nematocera', 'Culicoidea', 'Culicidae', 'Culicinae', 'Aedini', 'Aedes', 'Stegomyia']	XP_011493665.1	889	[0.480142, 0.505461, 0.525368, 0.380708, 0.40511, 0.436924, 0.450668, 0.483068, 0.494003, 0.5017, 0.433034, 0.454136, 0.440853, 0.557691, 0.51388, 0.505461, 0.398279, 0.387226, 0.387226, 0.394753, 0.308712, 0.31487, 0.308712, 0.30533, 0.346032, 0.356642, 0.318242, 0.321458, 0.30533, 0.247041, 0.247041, 0.25031, 0.335645, 0.284882, 0.206376, 0.236433, 0.278302, 0.284882, 0.21291, 0.203355, 0.18519…
306	Camponotus floridanus	['Eukaryota', 'Metazoa', 'Ecdysozoa', 'Arthropoda', 'Hexapoda', 'Insecta', 'Pterygota', 'Neoptera', 'Holometabola', 'Hymenoptera', 'Apocrita', 'Aculeata', 'Formicoidea', 'Formicidae', 'Formicinae', 'Camponotus']	XP_025270124.1	1207	[0.42561, 0.458154, 0.483068, 0.339168, 0.366687, 0.401658, 0.414856, 0.454136, 0.461924, 0.468512, 0.401658, 0.356642, 0.380708, 0.483068, 0.444081, 0.436924, 0.332115, 0.335645, 0.370445, 0.370445, 0.284882, 0.281712, 0.288399, 0.281712, 0.321458, 0.328603, 0.291804, 0.298791, 0.275179, 0.216401, 0.219301, 0.219301, 0.308712, 0.25031, 0.173081, 0.196879, 0.239899, 0.25031, 0.17593, 0.173081, 0.…
307	Atta cephalotes	['Eukaryota', 'Metazoa', 'Ecdysozoa', 'Arthropoda', 'Hexapoda', 'Insecta', 'Pterygota', 'Neoptera', 'Holometabola', 'Hymenoptera', 'Apocrita', 'Aculeata', 'Vespoidea', 'Formicidae', 'Myrmicinae', 'Atta']	XP_012058358.1	1210	[0.42561, 0.458154, 0.483068, 0.339168, 0.366687, 0.401658, 0.414856, 0.454136, 0.461924, 0.468512, 0.401658, 0.356642, 0.380708, 0.483068, 0.444081, 0.436924, 0.332115, 0.335645, 0.370445, 0.370445, 0.284882, 0.281712, 0.288399, 0.281712, 0.321458, 0.328603, 0.291804, 0.298791, 0.275179, 0.216401, 0.219301, 0.219301, 0.308712, 0.25031, 0.173081, 0.196879, 0.239899, 0.25031, 0.17593, 0.173081, 0.…
308	Pseudomyrmex gracilis	['Eukaryota', 'Metazoa', 'Ecdysozoa', 'Arthropoda', 'Hexapoda', 'Insecta', 'Pterygota', 'Neoptera', 'Holometabola', 'Hymenoptera', 'Apocrita', 'Aculeata', 'Vespoidea', 'Formicidae', 'Pseudomyrmecinae', 'Pseudomyrmex']	XP_020280322.1	1208	[0.42561, 0.458154, 0.483068, 0.339168, 0.366687, 0.401658, 0.414856, 0.454136, 0.461924, 0.468512, 0.401658, 0.356642, 0.380708, 0.483068, 0.444081, 0.436924, 0.332115, 0.335645, 0.370445, 0.370445, 0.284882, 0.281712, 0.288399, 0.281712, 0.321458, 0.328603, 0.291804, 0.298791, 0.275179, 0.216401, 0.216401, 0.219301, 0.308712, 0.25031, 0.173081, 0.196879, 0.239899, 0.25031, 0.179055, 0.173081, 0…
309	Acyrthosiphon pisum	['Eukaryota', 'Metazoa', 'Ecdysozoa', 'Arthropoda', 'Hexapoda', 'Insecta', 'Pterygota', 'Neoptera', 'Paraneoptera', 'Hemiptera', 'Sternorrhyncha', 'Aphidomorpha', 'Aphidoidea', 'Aphididae', 'Macrosiphini', 'Acyrthosiphon']	XP_016661203.1	732	[0.545602, 0.557691, 0.401658, 0.42561, 0.458154, 0.472492, 0.509769, 0.517562, 0.525368, 0.458154, 0.398279, 0.418646, 0.521092, 0.486429, 0.480142, 0.380708, 0.380708, 0.418646, 0.414856, 0.332115, 0.342579, 0.318242, 0.318242, 0.359901, 0.370445, 0.335645, 0.356642, 0.332115, 0.281712, 0.281712, 0.284882, 0.36309, 0.374039, 0.288399, 0.31487, 0.352862, 0.36309, 0.291804, 0.284882, 0.278302, 0.…
310	Pediculus humanus corporis	['Eukaryota', 'Metazoa', 'Ecdysozoa', 'Arthropoda', 'Hexapoda', 'Insecta', 'Pterygota', 'Neoptera', 'Paraneoptera', 'Psocodea', 'Phthiraptera', 'Anoplura', 'Pediculidae', 'Pediculus']	XP_002424764.1	1016	[0.480142, 0.534167, 0.549308, 0.394753, 0.418646, 0.450668, 0.468512, 0.5017, 0.51388, 0.521092, 0.450668, 0.401658, 0.42561, 0.529623, 0.490133, 0.483068, 0.374039, 0.374039, 0.408655, 0.398279, 0.31487, 0.247041, 0.239899, 0.239899, 0.281712, 0.291804, 0.25406, 0.257454, 0.239899, 0.182256, 0.182256, 0.182256, 0.268042, 0.209395, 0.142424, 0.164327, 0.200174, 0.209395, 0.142424, 0.137348, 0.13…
311	Frankliniella occidentalis	['Eukaryota', 'Metazoa', 'Ecdysozoa', 'Arthropoda', 'Hexapoda', 'Insecta', 'Pterygota', 'Neoptera', 'Paraneoptera', 'Thysanoptera', 'Terebrantia', 'Thripoidea', 'Thripidae', 'Frankliniella']	XP_026294175.1	872	[0.450668, 0.505461, 0.529623, 0.370445, 0.390993, 0.418646, 0.436924, 0.472492, 0.483068, 0.490133, 0.418646, 0.370445, 0.390993, 0.494003, 0.461924, 0.454136, 0.346032, 0.346032, 0.377384, 0.366687, 0.281712, 0.278302, 0.257454, 0.257454, 0.30533, 0.311707, 0.281712, 0.284882, 0.264545, 0.206376, 0.206376, 0.21291, 0.295083, 0.298791, 0.21291, 0.239899, 0.281712, 0.291804, 0.21291, 0.209395, 0.…
312	Cryptotermes secundus	['Eukaryota', 'Metazoa', 'Ecdysozoa', 'Arthropoda', 'Hexapoda', 'Insecta', 'Pterygota', 'Neoptera', 'Polyneoptera', 'Dictyoptera', 'Blattodea', 'Blattoidea', 'Termitoidae', 'Kalotermitidae', 'Cryptotermitinae', 'Cryptotermes']	XP_023706300.1	1000	[0.25031, 0.239899, 0.298791, 0.346032, 0.384043, 0.42561, 0.444081, 0.328603, 0.349426, 0.377384, 0.390993, 0.440853, 0.433034, 0.422041, 0.370445, 0.288399, 0.384043, 0.5017, 0.465241, 0.458154, 0.349426, 0.352862, 0.390993, 0.377384, 0.288399, 0.281712, 0.264545, 0.26085, 0.30533, 0.31487, 0.278302, 0.281712, 0.26085, 0.203355, 0.200174, 0.203355, 0.295083, 0.236433, 0.155435, 0.182256, 0.2193…
313	Caenorhabditis elegans	['Eukaryota', 'Metazoa', 'Ecdysozoa', 'Nematoda', 'Chromadorea', 'Rhabditida', 'Rhabditina', 'Rhabditomorpha', 'Rhabditoidea', 'Rhabditidae', 'Peloderinae', 'Caenorhabditis']	NP_492875.2	601	[0.25031, 0.31487, 0.36309, 0.401658, 0.422041, 0.436924, 0.324872, 0.349426, 0.380708, 0.394753, 0.4292, 0.458154, 0.444081, 0.387226, 0.30533, 0.384043, 0.494003, 0.461924, 0.458154, 0.384043, 0.384043, 0.422041, 0.418646, 0.328603, 0.335645, 0.352862, 0.352862, 0.374039, 0.384043, 0.298791, 0.31487, 0.295083, 0.243554, 0.26085, 0.31487, 0.40511, 0.352862, 0.275179, 0.301917, 0.342579, 0.359901…
314	Caenorhabditis remanei	['Eukaryota', 'Metazoa', 'Ecdysozoa', 'Nematoda', 'Chromadorea', 'Rhabditida', 'Rhabditoidea', 'Rhabditidae', 'Peloderinae', 'Caenorhabditis']	XP_003107474.1	511	[0.185198, 0.247041, 0.295083, 0.339168, 0.36309, 0.377384, 0.271506, 0.295083, 0.328603, 0.342579, 0.377384, 0.401658, 0.387226, 0.332115, 0.25031, 0.346032, 0.458154, 0.433034, 0.42561, 0.349426, 0.36309, 0.374039, 0.370445, 0.284882, 0.291804, 0.301917, 0.30533, 0.324872, 0.335645, 0.25031, 0.268042, 0.247041, 0.200174, 0.216401, 0.275179, 0.36309, 0.311707, 0.229226, 0.25406, 0.295083, 0.3117…
315	Acanthaster planci	['Eukaryota', 'Metazoa', 'Echinodermata', 'Eleutherozoa', 'Asterozoa', 'Asteroidea', 'Valvatacea', 'Valvatida', 'Acanthasteridae', 'Acanthaster']	XP_022082081.1	1132	[0.185198, 0.092881, 0.132295, 0.182256, 0.225814, 0.278302, 0.308712, 0.21291, 0.209395, 0.25031, 0.271506, 0.324872, 0.349426, 0.342579, 0.288399, 0.247041, 0.342579, 0.461924, 0.414856, 0.41194, 0.308712, 0.281712, 0.380708, 0.295083, 0.209395, 0.209395, 0.196879, 0.191378, 0.225814, 0.25406, 0.243554, 0.247041, 0.229226, 0.161087, 0.179055, 0.219301, 0.271506, 0.200174, 0.127496, 0.158265, 0.…
316	Lingula anatina	['Eukaryota', 'Metazoa', 'Lophotrochozoa', 'Brachiopoda', 'Linguliformea', 'Lingulata', 'Lingulida', 'Linguloidea', 'Lingulidae', 'Lingula']	XP_013398679.1	963	[0.26085, 0.25406, 0.311707, 0.36309, 0.394753, 0.433034, 0.450668, 0.346032, 0.339168, 0.36309, 0.377384, 0.398279, 0.390993, 0.380708, 0.324872, 0.288399, 0.377384, 0.480142, 0.454136, 0.450668, 0.346032, 0.346032, 0.387226, 0.374039, 0.281712, 0.284882, 0.264545, 0.257454, 0.298791, 0.328603, 0.298791, 0.301917, 0.301917, 0.232838, 0.25406, 0.26085, 0.298791, 0.308712, 0.232838, 0.257454, 0.29…
317	Octopus bimaculoides	['Eukaryota', 'Metazoa', 'Lophotrochozoa', 'Mollusca', 'Cephalopoda', 'Coleoidea', 'Neocoleoidea', 'Octopodiformes', 'Octopoda', 'Incirrata', 'Octopodidae', 'Octopus']	XP_014774486.1	1040	[0.301917, 0.295083, 0.349426, 0.394753, 0.42561, 0.468512, 0.483068, 0.377384, 0.366687, 0.398279, 0.408655, 0.42561, 0.418646, 0.40511, 0.352862, 0.271506, 0.356642, 0.450668, 0.42561, 0.414856, 0.31487, 0.291804, 0.324872, 0.31487, 0.229226, 0.232838, 0.21291, 0.209395, 0.247041, 0.278302, 0.243554, 0.268042, 0.268042, 0.209395, 0.229226, 0.243554, 0.335645, 0.346032, 0.271506, 0.295083, 0.339…
318	Biomphalaria glabrata	['Eukaryota', 'Metazoa', 'Lophotrochozoa', 'Mollusca', 'Gastropoda', 'Heterobranchia', 'Euthyneura', 'Panpulmonata', 'Hygrophila', 'Planorboidea', 'Planorbidae', 'Biomphalaria']	XP_013087506.1	428	[0.311707, 0.30533, 0.356642, 0.401658, 0.4292, 0.454136, 0.468512, 0.366687, 0.384043, 0.408655, 0.422041, 0.450668, 0.447574, 0.42561, 0.374039, 0.342579, 0.436924, 0.549308, 0.517562, 0.51388, 0.40511, 0.40511, 0.440853, 0.4292, 0.346032, 0.352862, 0.349426, 0.346032, 0.387226, 0.394753, 0.366687, 0.374039, 0.374039, 0.318242, 0.335645, 0.352862, 0.390993, 0.394753, 0.321458, 0.346032, 0.38722…
319	Schistosoma mansoni	['Eukaryota', 'Metazoa', 'Platyhelminthes', 'Trematoda', 'Digenea', 'Strigeidida', 'Schistosomatoidea', 'Schistosomatidae', 'Schistosoma']	XP_018653469.1	680	[0.36309, 0.209395, 0.132295, 0.096677, 0.120615, 0.137348, 0.094817, 0.125101, 0.158265, 0.120615, 0.090864, 0.118441, 0.064632, 0.073402, 0.129801, 0.127496, 0.144935, 0.096677, 0.069024, 0.088832, 0.056825, 0.029376, 0.030611, 0.056825, 0.092881, 0.060549, 0.069024, 0.120615, 0.111485, 0.109221, 0.194234, 0.278302, 0.298791, 0.394753, 0.394753, 0.311707, 0.308712, 0.298791, 0.374039, 0.356642,…
