# Supplementary material for: SON and SRRM2 are essential for nuclear speckle formation
Source: eLife. 2020 Oct 23;9:e60579. doi: 10.7554/eLife.60579 (PMC7671692; doi:10.7554/eLife.60579)
Supplement: Figure 4—source data 1. [file elife-60579-fig4-data1.zip › Figure4-source-data1/IUPred_SON_unique_ful_df.csv]

	species	taxonomy	acc	length	disorder
0	Gavia stellata	['Eukaryota', 'Metazoa', 'Chordata', 'Craniata', 'Vertebrata', 'Euteleostomi', 'Archelosauria', 'Archosauria', 'Dinosauria', 'Saurischia', 'Theropoda', 'Coelurosauria', 'Aves', 'Neognathae', 'Gaviiformes', 'Gaviidae', 'Gavia']	XP_009808658.1	4072	[0.879233, 0.81615, 0.871313, 0.868118, 0.856457, 0.868118, 0.865454, 0.876521, 0.903857, 0.901269, 0.899122, 0.894241, 0.891961, 0.894241, 0.89662, 0.899122, 0.891961, 0.868118, 0.859585, 0.868118, 0.879233, 0.89662, 0.919029, 0.905695, 0.882776, 0.865454, 0.868118, 0.871313, 0.819762, 0.779859, 0.771762, 0.741537, 0.703578, 0.716283, 0.754692, 0.754692, 0.707965, 0.712013, 0.699094, 0.694846, 0…
1	Bos indicus x Bos taurus	['Eukaryota', 'Metazoa', 'Chordata', 'Craniata', 'Vertebrata', 'Euteleostomi', 'Mammalia', 'Eutheria', 'Laurasiatheria', 'Cetartiodactyla', 'Ruminantia', 'Pecora', 'Bovidae', 'Bovinae', 'Bos', 'Bos hybrids']	XP_027417142.1	2455	[0.401658, 0.301917, 0.264545, 0.225814, 0.264545, 0.291804, 0.225814, 0.26085, 0.295083, 0.257454, 0.291804, 0.308712, 0.328603, 0.271506, 0.26085, 0.324872, 0.318242, 0.31487, 0.377384, 0.454136, 0.458154, 0.465241, 0.490133, 0.562014, 0.632174, 0.626927, 0.63748, 0.754692, 0.750527, 0.779859, 0.788093, 0.775545, 0.771762, 0.784345, 0.852992, 0.84206, 0.846163, 0.846163, 0.83125, 0.819762, 0.81…
2	Camelus ferus	['Eukaryota', 'Metazoa', 'Chordata', 'Craniata', 'Vertebrata', 'Euteleostomi', 'Mammalia', 'Eutheria', 'Laurasiatheria', 'Artiodactyla', 'Tylopoda', 'Camelidae', 'Camelus']	XP_032328386.1	2552	[0.401658, 0.301917, 0.264545, 0.225814, 0.264545, 0.288399, 0.222385, 0.257454, 0.291804, 0.25406, 0.288399, 0.30533, 0.321458, 0.264545, 0.25406, 0.318242, 0.311707, 0.308712, 0.370445, 0.447574, 0.454136, 0.458154, 0.486429, 0.557691, 0.626927, 0.622677, 0.632174, 0.750527, 0.745909, 0.779859, 0.798249, 0.788093, 0.784345, 0.798249, 0.859585, 0.849326, 0.852992, 0.852992, 0.837511, 0.827927, 0…
3	Myripristis murdjan	['Eukaryota', 'Metazoa', 'Chordata', 'Craniata', 'Vertebrata', 'Euteleostomi', 'Actinopterygii', 'Neopterygii', 'Teleostei', 'Neoteleostei', 'Acanthomorphata', 'Holocentriformes', 'Holocentridae', 'Myripristis']	XP_029924483.1	1074	[0.604312, 0.490133, 0.454136, 0.41194, 0.454136, 0.468512, 0.440853, 0.461924, 0.480142, 0.454136, 0.472492, 0.461924, 0.476583, 0.5017, 0.490133, 0.541878, 0.545602, 0.534167, 0.494003, 0.534167, 0.521092, 0.553315, 0.648219, 0.59508, 0.657645, 0.653063, 0.661982, 0.716283, 0.724957, 0.680603, 0.733139, 0.699094, 0.642678, 0.626927, 0.59917, 0.557691, 0.553315, 0.545602, 0.549308, 0.648219, 0.6…
4	Microcebus murinus	['Eukaryota', 'Metazoa', 'Chordata', 'Craniata', 'Vertebrata', 'Euteleostomi', 'Mammalia', 'Eutheria', 'Euarchontoglires', 'Primates', 'Strepsirrhini', 'Lemuriformes', 'Cheirogaleidae', 'Microcebus']	XP_020140368.1	2478	[0.408655, 0.308712, 0.271506, 0.236433, 0.271506, 0.295083, 0.232838, 0.268042, 0.298791, 0.26085, 0.295083, 0.31487, 0.335645, 0.275179, 0.268042, 0.332115, 0.321458, 0.318242, 0.394753, 0.472492, 0.476583, 0.483068, 0.51388, 0.59014, 0.661982, 0.657645, 0.666105, 0.779859, 0.779859, 0.801317, 0.812494, 0.798249, 0.795062, 0.808535, 0.885302, 0.876521, 0.879233, 0.882776, 0.871313, 0.849326, 0.…
5	Sturnus vulgaris	['Eukaryota', 'Metazoa', 'Chordata', 'Craniata', 'Vertebrata', 'Euteleostomi', 'Archelosauria', 'Archosauria', 'Dinosauria', 'Saurischia', 'Theropoda', 'Coelurosauria', 'Aves', 'Neognathae', 'Passeriformes', 'Sturnidae', 'Sturnus']	XP_014749191.1	3624	[0.716283, 0.733139, 0.750527, 0.76285, 0.680603, 0.685117, 0.671169, 0.690604, 0.712013, 0.63748, 0.671169, 0.690604, 0.699094, 0.604312, 0.626927, 0.626927, 0.549308, 0.494003, 0.444081, 0.447574, 0.447574, 0.370445, 0.370445, 0.377384, 0.321458, 0.380708, 0.390993, 0.41194, 0.414856, 0.41194, 0.480142, 0.468512, 0.494003, 0.557691, 0.632174, 0.618285, 0.622677, 0.653063, 0.712013, 0.775545, 0.…
6	Microtus ochrogaster	['Eukaryota', 'Metazoa', 'Chordata', 'Craniata', 'Vertebrata', 'Euteleostomi', 'Mammalia', 'Eutheria', 'Euarchontoglires', 'Glires', 'Rodentia', 'Sciurognathi', 'Muroidea', 'Cricetidae', 'Arvicolinae', 'Microtus']	XP_013208005.1	2471	[0.387226, 0.288399, 0.25031, 0.216401, 0.25406, 0.278302, 0.21291, 0.247041, 0.281712, 0.243554, 0.278302, 0.295083, 0.311707, 0.281712, 0.264545, 0.332115, 0.321458, 0.318242, 0.384043, 0.461924, 0.468512, 0.472492, 0.505461, 0.575842, 0.648219, 0.648219, 0.657645, 0.775545, 0.759478, 0.788093, 0.795062, 0.784345, 0.779859, 0.779859, 0.84206, 0.84206, 0.846163, 0.846163, 0.871313, 0.849326, 0.8…
7	Dasypus novemcinctus	['Eukaryota', 'Metazoa', 'Chordata', 'Craniata', 'Vertebrata', 'Euteleostomi', 'Mammalia', 'Eutheria', 'Xenarthra', 'Cingulata', 'Dasypodidae', 'Dasypus']	XP_023439242.1	2469	[0.40511, 0.30533, 0.264545, 0.229226, 0.264545, 0.291804, 0.225814, 0.26085, 0.295083, 0.257454, 0.291804, 0.308712, 0.328603, 0.271506, 0.26085, 0.324872, 0.31487, 0.31487, 0.377384, 0.454136, 0.454136, 0.461924, 0.490133, 0.557691, 0.626927, 0.626927, 0.63748, 0.754692, 0.745909, 0.775545, 0.788093, 0.775545, 0.771762, 0.784345, 0.849326, 0.837511, 0.84206, 0.846163, 0.83125, 0.819762, 0.80853…
8	Pelecanus crispus	['Eukaryota', 'Metazoa', 'Chordata', 'Craniata', 'Vertebrata', 'Euteleostomi', 'Archelosauria', 'Archosauria', 'Dinosauria', 'Saurischia', 'Theropoda', 'Coelurosauria', 'Aves', 'Neognathae', 'Pelecaniformes', 'Pelecanidae', 'Pelecanus']	XP_009484977.1	3980	[0.885302, 0.827927, 0.879233, 0.876521, 0.865454, 0.876521, 0.874069, 0.885302, 0.910643, 0.908098, 0.905695, 0.901269, 0.899122, 0.919029, 0.922952, 0.922952, 0.91684, 0.89662, 0.889439, 0.89662, 0.908098, 0.921076, 0.939629, 0.928747, 0.905695, 0.894241, 0.89662, 0.899122, 0.859585, 0.819762, 0.812494, 0.788093, 0.754692, 0.76285, 0.767246, 0.76285, 0.720929, 0.724957, 0.716283, 0.707965, 0.64…
9	Panthera tigris altaica	['Eukaryota', 'Metazoa', 'Chordata', 'Craniata', 'Vertebrata', 'Euteleostomi', 'Mammalia', 'Eutheria', 'Laurasiatheria', 'Carnivora', 'Feliformia', 'Felidae', 'Pantherinae', 'Panthera']	XP_015396677.1	2403	[0.422041, 0.324872, 0.288399, 0.25406, 0.288399, 0.311707, 0.25031, 0.284882, 0.31487, 0.278302, 0.311707, 0.328603, 0.346032, 0.288399, 0.281712, 0.342579, 0.335645, 0.332115, 0.40511, 0.483068, 0.486429, 0.494003, 0.521092, 0.59508, 0.666105, 0.661982, 0.671169, 0.784345, 0.779859, 0.805026, 0.874069, 0.868118, 0.862302, 0.874069, 0.915074, 0.908098, 0.910643, 0.912647, 0.903857, 0.88723, 0.88…
10	Tupaia chinensis	['Eukaryota', 'Metazoa', 'Chordata', 'Craniata', 'Vertebrata', 'Euteleostomi', 'Mammalia', 'Eutheria', 'Euarchontoglires', 'Scandentia', 'Tupaiidae', 'Tupaia']	XP_027629783.1	2423	[0.440853, 0.335645, 0.298791, 0.26085, 0.295083, 0.318242, 0.25406, 0.284882, 0.31487, 0.278302, 0.308712, 0.321458, 0.339168, 0.281712, 0.271506, 0.335645, 0.328603, 0.324872, 0.374039, 0.450668, 0.454136, 0.458154, 0.486429, 0.553315, 0.622677, 0.622677, 0.626927, 0.745909, 0.741537, 0.775545, 0.791621, 0.784345, 0.779859, 0.795062, 0.856457, 0.849326, 0.852992, 0.852992, 0.84206, 0.834292, 0.…
11	Sapajus apella	['Eukaryota', 'Metazoa', 'Chordata', 'Craniata', 'Vertebrata', 'Euteleostomi', 'Mammalia', 'Eutheria', 'Euarchontoglires', 'Primates', 'Haplorrhini', 'Platyrrhini', 'Cebidae', 'Cebinae', 'Sapajus']	XP_032132490.1	2437	[0.40511, 0.30533, 0.268042, 0.229226, 0.268042, 0.291804, 0.225814, 0.26085, 0.295083, 0.257454, 0.291804, 0.308712, 0.328603, 0.268042, 0.26085, 0.324872, 0.31487, 0.31487, 0.390993, 0.465241, 0.468512, 0.476583, 0.505461, 0.575842, 0.653063, 0.648219, 0.657645, 0.771762, 0.767246, 0.795062, 0.805026, 0.795062, 0.791621, 0.801317, 0.865454, 0.856457, 0.859585, 0.859585, 0.846163, 0.823549, 0.81…
12	Tauraco erythrolophus	['Eukaryota', 'Metazoa', 'Chordata', 'Craniata', 'Vertebrata', 'Euteleostomi', 'Archelosauria', 'Archosauria', 'Dinosauria', 'Saurischia', 'Theropoda', 'Coelurosauria', 'Aves', 'Neognathae', 'Musophagiformes', 'Musophagidae', 'Tauraco']	XP_009976661.1	4036	[0.874069, 0.827927, 0.879233, 0.874069, 0.862302, 0.874069, 0.871313, 0.882776, 0.905695, 0.905695, 0.901269, 0.899122, 0.894241, 0.89662, 0.899122, 0.901269, 0.891961, 0.871313, 0.859585, 0.868118, 0.882776, 0.899122, 0.915074, 0.901269, 0.871313, 0.856457, 0.856457, 0.859585, 0.801317, 0.759478, 0.745909, 0.716283, 0.675549, 0.690604, 0.724957, 0.724957, 0.675549, 0.680603, 0.671169, 0.661982,…
13	Monodon monoceros	['Eukaryota', 'Metazoa', 'Chordata', 'Craniata', 'Vertebrata', 'Euteleostomi', 'Mammalia', 'Eutheria', 'Laurasiatheria', 'Cetartiodactyla', 'Cetacea', 'Odontoceti', 'Monodontidae', 'Monodon']	XP_029071117.1	2406	[0.401658, 0.301917, 0.26085, 0.225814, 0.264545, 0.288399, 0.222385, 0.257454, 0.291804, 0.25406, 0.288399, 0.30533, 0.324872, 0.264545, 0.25406, 0.321458, 0.311707, 0.308712, 0.370445, 0.447574, 0.454136, 0.458154, 0.486429, 0.557691, 0.626927, 0.626927, 0.63748, 0.754692, 0.750527, 0.779859, 0.788093, 0.779859, 0.771762, 0.788093, 0.852992, 0.84206, 0.849326, 0.849326, 0.834292, 0.827927, 0.81…
14	Orycteropus afer afer	['Eukaryota', 'Metazoa', 'Chordata', 'Craniata', 'Vertebrata', 'Euteleostomi', 'Mammalia', 'Eutheria', 'Afrotheria', 'Tubulidentata', 'Orycteropodidae', 'Orycteropus']	XP_007939461.1	2421	[0.408655, 0.308712, 0.271506, 0.232838, 0.271506, 0.295083, 0.229226, 0.264545, 0.298791, 0.26085, 0.295083, 0.308712, 0.328603, 0.271506, 0.26085, 0.324872, 0.31487, 0.31487, 0.387226, 0.465241, 0.468512, 0.476583, 0.505461, 0.575842, 0.648219, 0.648219, 0.657645, 0.754692, 0.750527, 0.784345, 0.788093, 0.775545, 0.771762, 0.788093, 0.849326, 0.837511, 0.84206, 0.84206, 0.837511, 0.812494, 0.80…
15	Mustela erminea	['Eukaryota', 'Metazoa', 'Chordata', 'Craniata', 'Vertebrata', 'Euteleostomi', 'Mammalia', 'Eutheria', 'Laurasiatheria', 'Carnivora', 'Caniformia', 'Mustelidae', 'Mustelinae', 'Mustela']	XP_032209930.1	2535	[0.418646, 0.321458, 0.284882, 0.25031, 0.284882, 0.308712, 0.243554, 0.278302, 0.311707, 0.275179, 0.30533, 0.321458, 0.342579, 0.284882, 0.275179, 0.339168, 0.328603, 0.328603, 0.387226, 0.465241, 0.468512, 0.476583, 0.5017, 0.575842, 0.642678, 0.642678, 0.653063, 0.76285, 0.759478, 0.788093, 0.862302, 0.852992, 0.849326, 0.859585, 0.905695, 0.899122, 0.901269, 0.901269, 0.891961, 0.885302, 0.8…
16	Mus pahari	['Eukaryota', 'Metazoa', 'Chordata', 'Craniata', 'Vertebrata', 'Euteleostomi', 'Mammalia', 'Eutheria', 'Euarchontoglires', 'Glires', 'Rodentia', 'Myomorpha', 'Muroidea', 'Muridae', 'Murinae', 'Mus', 'Coelomys']	XP_029400248.1	2497	[0.390993, 0.291804, 0.25406, 0.219301, 0.257454, 0.284882, 0.219301, 0.25031, 0.284882, 0.25031, 0.281712, 0.298791, 0.31487, 0.284882, 0.271506, 0.335645, 0.324872, 0.324872, 0.374039, 0.450668, 0.454136, 0.461924, 0.490133, 0.562014, 0.632174, 0.626927, 0.63748, 0.759478, 0.754692, 0.788093, 0.791621, 0.784345, 0.779859, 0.791621, 0.856457, 0.846163, 0.846163, 0.849326, 0.846163, 0.834292, 0.8…
17	Eptesicus fuscus	['Eukaryota', 'Metazoa', 'Chordata', 'Craniata', 'Vertebrata', 'Euteleostomi', 'Mammalia', 'Eutheria', 'Laurasiatheria', 'Chiroptera', 'Microchiroptera', 'Vespertilionidae', 'Eptesicus']	XP_028007476.1	2386	[0.41194, 0.311707, 0.275179, 0.239899, 0.275179, 0.298791, 0.232838, 0.268042, 0.301917, 0.264545, 0.295083, 0.308712, 0.324872, 0.271506, 0.26085, 0.324872, 0.31487, 0.31487, 0.374039, 0.450668, 0.454136, 0.461924, 0.486429, 0.553315, 0.622677, 0.622677, 0.632174, 0.745909, 0.741537, 0.771762, 0.784345, 0.771762, 0.767246, 0.784345, 0.846163, 0.837511, 0.84206, 0.846163, 0.83125, 0.823549, 0.81…
18	Python bivittatus	['Eukaryota', 'Metazoa', 'Chordata', 'Craniata', 'Vertebrata', 'Euteleostomi', 'Lepidosauria', 'Squamata', 'Bifurcata', 'Unidentata', 'Episquamata', 'Toxicofera', 'Serpentes', 'Henophidia', 'Pythonidae', 'Python']	XP_025021846.1	2990	[0.418646, 0.324872, 0.281712, 0.236433, 0.281712, 0.301917, 0.239899, 0.271506, 0.30533, 0.271506, 0.301917, 0.31487, 0.335645, 0.335645, 0.257454, 0.321458, 0.311707, 0.311707, 0.366687, 0.387226, 0.398279, 0.408655, 0.486429, 0.570702, 0.661982, 0.661982, 0.666105, 0.694846, 0.712013, 0.703578, 0.775545, 0.771762, 0.771762, 0.707965, 0.720929, 0.805026, 0.801317, 0.801317, 0.801317, 0.805026, …
19	Rhincodon typus	['Eukaryota', 'Metazoa', 'Chordata', 'Craniata', 'Vertebrata', 'Chondrichthyes', 'Elasmobranchii', 'Galeomorphii', 'Galeoidea', 'Orectolobiformes', 'Rhincodontidae', 'Rhincodon']	XP_020368570.1	901	[0.36309, 0.25406, 0.21291, 0.179055, 0.203355, 0.229226, 0.185198, 0.209395, 0.247041, 0.206376, 0.239899, 0.26085, 0.284882, 0.278302, 0.278302, 0.349426, 0.342579, 0.332115, 0.398279, 0.436924, 0.440853, 0.454136, 0.553315, 0.604312, 0.699094, 0.712013, 0.716283, 0.724957, 0.733139, 0.759478, 0.784345, 0.724957, 0.716283, 0.694846, 0.699094, 0.622677, 0.622677, 0.613573, 0.604312, 0.549308, 0.…
20	Thamnophis elegans	['Eukaryota', 'Metazoa', 'Chordata', 'Craniata', 'Vertebrata', 'Euteleostomi', 'Lepidosauria', 'Squamata', 'Bifurcata', 'Unidentata', 'Episquamata', 'Toxicofera', 'Serpentes', 'Colubroidea', 'Colubridae', 'Natricinae', 'Thamnophis']	XP_032076115.1	2948	[0.41194, 0.318242, 0.275179, 0.232838, 0.275179, 0.295083, 0.232838, 0.264545, 0.301917, 0.264545, 0.298791, 0.31487, 0.339168, 0.342579, 0.26085, 0.324872, 0.31487, 0.31487, 0.370445, 0.390993, 0.401658, 0.41194, 0.494003, 0.58069, 0.671169, 0.671169, 0.680603, 0.707965, 0.724957, 0.712013, 0.771762, 0.754692, 0.759478, 0.694846, 0.703578, 0.791621, 0.791621, 0.791621, 0.791621, 0.795062, 0.862…
21	Ochotona princeps	['Eukaryota', 'Metazoa', 'Chordata', 'Craniata', 'Vertebrata', 'Euteleostomi', 'Mammalia', 'Eutheria', 'Euarchontoglires', 'Glires', 'Lagomorpha', 'Ochotonidae', 'Ochotona']	XP_012784964.1	455	[0.278302, 0.179055, 0.139895, 0.109221, 0.142424, 0.170161, 0.120615, 0.15008, 0.194234, 0.15284, 0.18812, 0.216401, 0.257454, 0.216401, 0.200174, 0.278302, 0.264545, 0.25031, 0.339168, 0.440853, 0.444081, 0.454136, 0.476583, 0.553315, 0.63748, 0.661982, 0.680603, 0.795062, 0.827927, 0.84206, 0.859585, 0.862302, 0.852992, 0.846163, 0.903857, 0.889439, 0.889439, 0.901269, 0.891961, 0.868118, 0.83…
22	Hipposideros armiger	['Eukaryota', 'Metazoa', 'Chordata', 'Craniata', 'Vertebrata', 'Euteleostomi', 'Mammalia', 'Eutheria', 'Laurasiatheria', 'Chiroptera', 'Microchiroptera', 'Hipposideridae', 'Hipposideros']	XP_019482496.1	2378	[0.422041, 0.321458, 0.284882, 0.25031, 0.284882, 0.308712, 0.243554, 0.278302, 0.308712, 0.275179, 0.30533, 0.321458, 0.339168, 0.284882, 0.275179, 0.339168, 0.328603, 0.324872, 0.387226, 0.461924, 0.468512, 0.472492, 0.5017, 0.570702, 0.642678, 0.642678, 0.653063, 0.76285, 0.759478, 0.788093, 0.849326, 0.837511, 0.834292, 0.849326, 0.89662, 0.891961, 0.894241, 0.894241, 0.88723, 0.882776, 0.876…
23	Nannospalax galili	['Eukaryota', 'Metazoa', 'Chordata', 'Craniata', 'Vertebrata', 'Euteleostomi', 'Mammalia', 'Eutheria', 'Euarchontoglires', 'Glires', 'Rodentia', 'Sciurognathi', 'Muroidea', 'Spalacidae', 'Spalacinae', 'Nannospalax']	XP_008834173.1	2465	[0.366687, 0.264545, 0.225814, 0.194234, 0.229226, 0.257454, 0.191378, 0.225814, 0.26085, 0.222385, 0.257454, 0.275179, 0.295083, 0.26085, 0.247041, 0.311707, 0.301917, 0.301917, 0.349426, 0.4292, 0.436924, 0.440853, 0.468512, 0.538167, 0.604312, 0.604312, 0.613573, 0.73685, 0.733139, 0.728858, 0.73685, 0.724957, 0.720929, 0.73685, 0.808535, 0.795062, 0.798249, 0.801317, 0.788093, 0.775545, 0.762…
24	Pterocles gutturalis	['Eukaryota', 'Metazoa', 'Chordata', 'Craniata', 'Vertebrata', 'Euteleostomi', 'Archelosauria', 'Archosauria', 'Dinosauria', 'Saurischia', 'Theropoda', 'Coelurosauria', 'Aves', 'Neognathae', 'Ciconiiformes', 'Pteroclidae', 'Pterocles']	XP_010082785.1	3986	[0.876521, 0.812494, 0.868118, 0.865454, 0.852992, 0.868118, 0.862302, 0.859585, 0.88723, 0.88723, 0.885302, 0.879233, 0.876521, 0.879233, 0.882776, 0.885302, 0.874069, 0.849326, 0.834292, 0.846163, 0.859585, 0.879233, 0.903857, 0.889439, 0.856457, 0.837511, 0.837511, 0.84206, 0.801317, 0.759478, 0.750527, 0.720929, 0.680603, 0.694846, 0.733139, 0.728858, 0.680603, 0.685117, 0.671169, 0.661982, 0…
25	Athene cunicularia	['Eukaryota', 'Metazoa', 'Chordata', 'Craniata', 'Vertebrata', 'Euteleostomi', 'Archelosauria', 'Archosauria', 'Dinosauria', 'Saurischia', 'Theropoda', 'Coelurosauria', 'Aves', 'Neognathae', 'Strigiformes', 'Strigidae', 'Athene']	XP_026697197.1	4016	[0.134866, 0.173081, 0.216401, 0.271506, 0.349426, 0.394753, 0.418646, 0.436924, 0.450668, 0.414856, 0.465241, 0.461924, 0.5017, 0.570702, 0.653063, 0.750527, 0.834292, 0.874069, 0.871313, 0.868118, 0.865454, 0.868118, 0.865454, 0.868118, 0.852992, 0.823549, 0.808535, 0.819762, 0.834292, 0.856457, 0.894241, 0.879233, 0.84206, 0.808535, 0.812494, 0.823549, 0.754692, 0.712013, 0.707965, 0.661982, 0…
26	Opisthocomus hoazin	['Eukaryota', 'Metazoa', 'Chordata', 'Craniata', 'Vertebrata', 'Euteleostomi', 'Archelosauria', 'Archosauria', 'Dinosauria', 'Saurischia', 'Theropoda', 'Coelurosauria', 'Aves', 'Neognathae', 'Opisthocomiformes', 'Opisthocomidae', 'Opisthocomus']	XP_009931686.1	4101	[0.63748, 0.685117, 0.538167, 0.465241, 0.549308, 0.63748, 0.716283, 0.741537, 0.666105, 0.694846, 0.716283, 0.733139, 0.608892, 0.59014, 0.608892, 0.557691, 0.661982, 0.648219, 0.720929, 0.613573, 0.618285, 0.622677, 0.59014, 0.694846, 0.76285, 0.724957, 0.720929, 0.720929, 0.712013, 0.779859, 0.805026, 0.808535, 0.728858, 0.801317, 0.812494, 0.798249, 0.862302, 0.812494, 0.812494, 0.798249, 0.8…
27	Nothoprocta perdicaria	['Eukaryota', 'Metazoa', 'Chordata', 'Craniata', 'Vertebrata', 'Euteleostomi', 'Archelosauria', 'Archosauria', 'Dinosauria', 'Saurischia', 'Theropoda', 'Coelurosauria', 'Aves', 'Palaeognathae', 'Tinamiformes', 'Tinamidae', 'Nothoprocta']	XP_025896167.1	3722	[0.745909, 0.788093, 0.812494, 0.827927, 0.834292, 0.819762, 0.827927, 0.852992, 0.852992, 0.862302, 0.808535, 0.801317, 0.745909, 0.741537, 0.671169, 0.690604, 0.728858, 0.750527, 0.76285, 0.76285, 0.76285, 0.767246, 0.741537, 0.767246, 0.76285, 0.779859, 0.81615, 0.846163, 0.846163, 0.846163, 0.852992, 0.885302, 0.849326, 0.865454, 0.798249, 0.83125, 0.81615, 0.795062, 0.716283, 0.716283, 0.801…
28	Latimeria chalumnae	['Eukaryota', 'Metazoa', 'Chordata', 'Craniata', 'Vertebrata', 'Euteleostomi', 'Coelacanthiformes', 'Coelacanthidae', 'Latimeria']	XP_014347202.1	965	[0.422041, 0.332115, 0.284882, 0.239899, 0.291804, 0.311707, 0.268042, 0.298791, 0.328603, 0.291804, 0.318242, 0.339168, 0.356642, 0.356642, 0.291804, 0.380708, 0.370445, 0.318242, 0.374039, 0.394753, 0.398279, 0.394753, 0.472492, 0.529623, 0.618285, 0.604312, 0.613573, 0.694846, 0.685117, 0.720929, 0.791621, 0.733139, 0.720929, 0.720929, 0.720929, 0.775545, 0.779859, 0.775545, 0.834292, 0.791621…
29	Urocitellus parryii	['Eukaryota', 'Metazoa', 'Chordata', 'Craniata', 'Vertebrata', 'Euteleostomi', 'Mammalia', 'Eutheria', 'Euarchontoglires', 'Glires', 'Rodentia', 'Sciuromorpha', 'Sciuridae', 'Xerinae', 'Marmotini', 'Urocitellus']	XP_026249310.1	2469	[0.387226, 0.288399, 0.25031, 0.21291, 0.25031, 0.278302, 0.21291, 0.247041, 0.281712, 0.243554, 0.278302, 0.295083, 0.311707, 0.281712, 0.264545, 0.332115, 0.321458, 0.318242, 0.370445, 0.447574, 0.454136, 0.458154, 0.486429, 0.557691, 0.626927, 0.626927, 0.63748, 0.754692, 0.754692, 0.784345, 0.791621, 0.784345, 0.775545, 0.791621, 0.856457, 0.846163, 0.849326, 0.852992, 0.837511, 0.846163, 0.8…
30	Cuculus canorus	['Eukaryota', 'Metazoa', 'Chordata', 'Craniata', 'Vertebrata', 'Euteleostomi', 'Archelosauria', 'Archosauria', 'Dinosauria', 'Saurischia', 'Theropoda', 'Coelurosauria', 'Aves', 'Neognathae', 'Cuculiformes', 'Cuculidae', 'Cuculus']	XP_009565418.1	484	[0.324872, 0.219301, 0.17593, 0.137348, 0.17593, 0.200174, 0.21291, 0.247041, 0.295083, 0.243554, 0.278302, 0.308712, 0.346032, 0.377384, 0.384043, 0.476583, 0.458154, 0.444081, 0.458154, 0.56648, 0.56648, 0.575842, 0.733139, 0.812494, 0.874069, 0.88723, 0.891961, 0.852992, 0.882776, 0.849326, 0.915074, 0.912647, 0.88723, 0.885302, 0.901269, 0.891961, 0.889439, 0.899122, 0.905695, 0.905695, 0.879…
31	Aquila chrysaetos canadensis	['Eukaryota', 'Metazoa', 'Chordata', 'Craniata', 'Vertebrata', 'Euteleostomi', 'Archelosauria', 'Archosauria', 'Dinosauria', 'Saurischia', 'Theropoda', 'Coelurosauria', 'Aves', 'Neognathae', 'Falconiformes', 'Accipitridae', 'Accipitrinae', 'Aquila']	XP_011586689.1	4101	[0.973328, 0.976226, 0.983019, 0.977651, 0.977651, 0.976226, 0.977651, 0.976226, 0.975134, 0.974374, 0.960642, 0.969315, 0.977651, 0.976962, 0.983636, 0.976962, 0.976962, 0.981594, 0.981594, 0.985964, 0.988291, 0.988291, 0.989241, 0.980739, 0.984159, 0.987032, 0.987032, 0.984159, 0.984159, 0.98442, 0.983636, 0.98442, 0.982235, 0.978316, 0.980097, 0.984871, 0.987531, 0.98442, 0.980097, 0.974374, 0…
32	Condylura cristata	['Eukaryota', 'Metazoa', 'Chordata', 'Craniata', 'Vertebrata', 'Euteleostomi', 'Mammalia', 'Eutheria', 'Laurasiatheria', 'Insectivora', 'Talpidae', 'Condylura']	XP_012587644.1	2387	[0.42561, 0.328603, 0.291804, 0.257454, 0.291804, 0.31487, 0.25406, 0.288399, 0.318242, 0.284882, 0.31487, 0.328603, 0.349426, 0.291804, 0.284882, 0.346032, 0.339168, 0.335645, 0.398279, 0.468512, 0.472492, 0.480142, 0.505461, 0.575842, 0.642678, 0.642678, 0.648219, 0.759478, 0.754692, 0.784345, 0.791621, 0.779859, 0.775545, 0.791621, 0.852992, 0.84206, 0.846163, 0.849326, 0.834292, 0.823549, 0.8…
33	Picoides pubescens	['Eukaryota', 'Metazoa', 'Chordata', 'Craniata', 'Vertebrata', 'Euteleostomi', 'Archelosauria', 'Archosauria', 'Dinosauria', 'Saurischia', 'Theropoda', 'Coelurosauria', 'Aves', 'Neognathae', 'Piciformes', 'Picidae', 'Picoides']	XP_009905692.1	3470	[0.480142, 0.505461, 0.4292, 0.418646, 0.450668, 0.36309, 0.390993, 0.384043, 0.394753, 0.436924, 0.380708, 0.42561, 0.380708, 0.447574, 0.553315, 0.557691, 0.557691, 0.505461, 0.468512, 0.398279, 0.447574, 0.440853, 0.458154, 0.458154, 0.486429, 0.490133, 0.490133, 0.497853, 0.509769, 0.521092, 0.468512, 0.56648, 0.538167, 0.538167, 0.549308, 0.465241, 0.461924, 0.472492, 0.433034, 0.408655, 0.4…
34	Manis javanica	['Eukaryota', 'Metazoa', 'Chordata', 'Craniata', 'Vertebrata', 'Euteleostomi', 'Mammalia', 'Eutheria', 'Laurasiatheria', 'Pholidota', 'Manidae', 'Manis']	XP_017515349.1	2384	[0.422041, 0.321458, 0.284882, 0.25031, 0.284882, 0.308712, 0.243554, 0.278302, 0.308712, 0.275179, 0.30533, 0.31487, 0.332115, 0.275179, 0.268042, 0.328603, 0.321458, 0.321458, 0.390993, 0.468512, 0.472492, 0.476583, 0.505461, 0.575842, 0.648219, 0.642678, 0.653063, 0.76285, 0.745909, 0.779859, 0.837511, 0.827927, 0.823549, 0.837511, 0.889439, 0.882776, 0.885302, 0.88723, 0.849326, 0.823549, 0.8…
35	Anarrhichthys ocellatus	['Eukaryota', 'Metazoa', 'Chordata', 'Craniata', 'Vertebrata', 'Euteleostomi', 'Actinopterygii', 'Neopterygii', 'Teleostei', 'Neoteleostei', 'Acanthomorphata', 'Eupercaria', 'Perciformes', 'Cottioidei', 'Zoarcales', 'Anarhichadidae', 'Anarrhichthys']	XP_031707864.1	963	[0.680603, 0.585406, 0.538167, 0.497853, 0.538167, 0.545602, 0.509769, 0.529623, 0.553315, 0.521092, 0.538167, 0.538167, 0.553315, 0.575842, 0.557691, 0.613573, 0.608892, 0.59014, 0.63748, 0.716283, 0.694846, 0.699094, 0.720929, 0.771762, 0.808535, 0.801317, 0.775545, 0.805026, 0.81615, 0.784345, 0.81615, 0.81615, 0.805026, 0.791621, 0.779859, 0.784345, 0.784345, 0.784345, 0.784345, 0.779859, 0.7…
36	Elephantulus edwardii	['Eukaryota', 'Metazoa', 'Chordata', 'Craniata', 'Vertebrata', 'Euteleostomi', 'Mammalia', 'Eutheria', 'Afrotheria', 'Macroscelidea', 'Macroscelididae', 'Elephantulus']	XP_006886810.1	2416	[0.41194, 0.308712, 0.271506, 0.236433, 0.271506, 0.295083, 0.225814, 0.257454, 0.295083, 0.236433, 0.275179, 0.291804, 0.311707, 0.25406, 0.243554, 0.308712, 0.298791, 0.291804, 0.36309, 0.444081, 0.454136, 0.465241, 0.494003, 0.562014, 0.63748, 0.63748, 0.648219, 0.750527, 0.750527, 0.779859, 0.808535, 0.798249, 0.795062, 0.805026, 0.868118, 0.859585, 0.865454, 0.865454, 0.865454, 0.84206, 0.83…
37	Parus major	['Eukaryota', 'Metazoa', 'Chordata', 'Craniata', 'Vertebrata', 'Euteleostomi', 'Archelosauria', 'Archosauria', 'Dinosauria', 'Saurischia', 'Theropoda', 'Coelurosauria', 'Aves', 'Neognathae', 'Passeriformes', 'Paridae', 'Parus']	XP_015474211.1	3614	[0.712013, 0.733139, 0.745909, 0.76285, 0.680603, 0.685117, 0.671169, 0.690604, 0.712013, 0.642678, 0.671169, 0.690604, 0.699094, 0.608892, 0.63748, 0.63748, 0.553315, 0.5017, 0.450668, 0.454136, 0.458154, 0.377384, 0.380708, 0.387226, 0.332115, 0.387226, 0.398279, 0.418646, 0.422041, 0.418646, 0.483068, 0.476583, 0.5017, 0.56648, 0.63748, 0.622677, 0.618285, 0.642678, 0.703578, 0.76285, 0.767246…
38	Gavialis gangeticus	['Eukaryota', 'Metazoa', 'Chordata', 'Craniata', 'Vertebrata', 'Euteleostomi', 'Archelosauria', 'Archosauria', 'Crocodylia', 'Longirostres', 'Gavialidae', 'Gavialinae', 'Gavialis']	XP_019379500.1	1638	[0.529623, 0.436924, 0.390993, 0.346032, 0.380708, 0.387226, 0.332115, 0.356642, 0.401658, 0.36309, 0.394753, 0.418646, 0.444081, 0.447574, 0.450668, 0.521092, 0.51388, 0.517562, 0.59508, 0.712013, 0.720929, 0.728858, 0.801317, 0.859585, 0.891961, 0.852992, 0.871313, 0.921076, 0.928747, 0.922952, 0.956248, 0.954657, 0.948786, 0.957673, 0.950334, 0.957673, 0.956248, 0.9657, 0.959312, 0.954657, 0.9…
39	Jaculus jaculus	['Eukaryota', 'Metazoa', 'Chordata', 'Craniata', 'Vertebrata', 'Euteleostomi', 'Mammalia', 'Eutheria', 'Euarchontoglires', 'Glires', 'Rodentia', 'Myomorpha', 'Dipodoidea', 'Dipodidae', 'Dipodinae', 'Jaculus']	XP_004654504.1	2478	[0.387226, 0.284882, 0.247041, 0.21291, 0.25031, 0.275179, 0.209395, 0.243554, 0.278302, 0.239899, 0.275179, 0.291804, 0.308712, 0.278302, 0.26085, 0.328603, 0.318242, 0.31487, 0.366687, 0.444081, 0.450668, 0.458154, 0.486429, 0.557691, 0.626927, 0.622677, 0.63748, 0.754692, 0.754692, 0.784345, 0.791621, 0.779859, 0.775545, 0.791621, 0.852992, 0.84206, 0.846163, 0.849326, 0.834292, 0.823549, 0.81…
40	Octodon degus	['Eukaryota', 'Metazoa', 'Chordata', 'Craniata', 'Vertebrata', 'Euteleostomi', 'Mammalia', 'Eutheria', 'Euarchontoglires', 'Glires', 'Rodentia', 'Hystricognathi', 'Octodontidae', 'Octodon']	XP_023561328.1	2496	[0.380708, 0.275179, 0.236433, 0.203355, 0.239899, 0.268042, 0.200174, 0.236433, 0.271506, 0.232838, 0.268042, 0.284882, 0.301917, 0.268042, 0.25406, 0.321458, 0.311707, 0.308712, 0.359901, 0.440853, 0.444081, 0.450668, 0.480142, 0.549308, 0.622677, 0.618285, 0.626927, 0.754692, 0.750527, 0.779859, 0.798249, 0.791621, 0.784345, 0.798249, 0.862302, 0.852992, 0.852992, 0.856457, 0.84206, 0.83125, 0…
41	Melopsittacus undulatus	['Eukaryota', 'Metazoa', 'Chordata', 'Craniata', 'Vertebrata', 'Euteleostomi', 'Archosauria', 'Dinosauria', 'Saurischia', 'Theropoda', 'Coelurosauria', 'Aves', 'Neognathae', 'Psittaciformes', 'Psittacidae', 'Melopsittacus']	XP_030907335.1	3787	[0.509769, 0.418646, 0.377384, 0.339168, 0.384043, 0.398279, 0.342579, 0.370445, 0.401658, 0.370445, 0.398279, 0.408655, 0.42561, 0.433034, 0.433034, 0.497853, 0.509769, 0.497853, 0.56648, 0.657645, 0.657645, 0.59508, 0.680603, 0.73685, 0.798249, 0.823549, 0.846163, 0.901269, 0.899122, 0.891961, 0.89662, 0.912647, 0.903857, 0.899122, 0.89662, 0.88723, 0.891961, 0.89662, 0.89662, 0.894241, 0.89424…
42	Astyanax mexicanus	['Eukaryota', 'Metazoa', 'Chordata', 'Craniata', 'Vertebrata', 'Euteleostomi', 'Actinopterygii', 'Neopterygii', 'Teleostei', 'Ostariophysi', 'Characiformes', 'Characoidei', 'Characidae', 'Characidae incertae sedis', 'Astyanax clade', 'Astyanax']	XP_022530689.1	1158	[0.661982, 0.553315, 0.534167, 0.575842, 0.613573, 0.618285, 0.58069, 0.59014, 0.622677, 0.59508, 0.608892, 0.608892, 0.618285, 0.626927, 0.626927, 0.675549, 0.671169, 0.653063, 0.707965, 0.775545, 0.759478, 0.771762, 0.823549, 0.846163, 0.834292, 0.834292, 0.84206, 0.868118, 0.868118, 0.856457, 0.903857, 0.83125, 0.819762, 0.834292, 0.837511, 0.819762, 0.819762, 0.795062, 0.805026, 0.805026, 0.8…
43	Strigops habroptila	['Eukaryota', 'Metazoa', 'Chordata', 'Craniata', 'Vertebrata', 'Euteleostomi', 'Archelosauria', 'Archosauria', 'Dinosauria', 'Saurischia', 'Theropoda', 'Coelurosauria', 'Aves', 'Neognathae', 'Psittaciformes', 'Psittacidae', 'Strigops']	XP_030327285.1	3997	[0.967676, 0.971713, 0.979242, 0.974374, 0.974374, 0.97245, 0.973328, 0.97245, 0.94331, 0.941505, 0.919029, 0.936162, 0.954657, 0.954657, 0.967676, 0.953422, 0.953422, 0.964893, 0.96342, 0.971072, 0.976226, 0.976226, 0.96342, 0.954657, 0.968436, 0.966441, 0.96342, 0.959312, 0.960642, 0.976226, 0.968436, 0.977651, 0.975134, 0.971713, 0.977651, 0.980097, 0.983019, 0.978672, 0.971713, 0.945666, 0.94…
44	Felis catus	['Eukaryota', 'Metazoa', 'Chordata', 'Craniata', 'Vertebrata', 'Euteleostomi', 'Mammalia', 'Eutheria', 'Laurasiatheria', 'Carnivora', 'Feliformia', 'Felidae', 'Felinae', 'Felis']	XP_023094557.1	2551	[0.422041, 0.324872, 0.288399, 0.25406, 0.288399, 0.311707, 0.25031, 0.284882, 0.31487, 0.278302, 0.311707, 0.328603, 0.346032, 0.288399, 0.281712, 0.342579, 0.335645, 0.332115, 0.40511, 0.483068, 0.486429, 0.494003, 0.521092, 0.59508, 0.666105, 0.661982, 0.671169, 0.784345, 0.779859, 0.805026, 0.874069, 0.868118, 0.862302, 0.874069, 0.915074, 0.908098, 0.910643, 0.912647, 0.903857, 0.88723, 0.88…
45	Corvus moneduloides	['Eukaryota', 'Metazoa', 'Chordata', 'Craniata', 'Vertebrata', 'Euteleostomi', 'Archelosauria', 'Archosauria', 'Dinosauria', 'Saurischia', 'Theropoda', 'Coelurosauria', 'Aves', 'Neognathae', 'Passeriformes', 'Corvoidea', 'Corvidae', 'Corvus']	XP_031957111.1	3603	[0.509769, 0.422041, 0.374039, 0.332115, 0.36309, 0.377384, 0.324872, 0.352862, 0.390993, 0.356642, 0.380708, 0.394753, 0.418646, 0.418646, 0.414856, 0.480142, 0.468512, 0.494003, 0.557691, 0.632174, 0.618285, 0.608892, 0.632174, 0.699094, 0.76285, 0.76285, 0.812494, 0.885302, 0.882776, 0.879233, 0.912647, 0.879233, 0.89662, 0.885302, 0.879233, 0.879233, 0.868118, 0.862302, 0.84206, 0.83125, 0.83…
46	Myotis brandtii	['Eukaryota', 'Metazoa', 'Chordata', 'Craniata', 'Vertebrata', 'Euteleostomi', 'Mammalia', 'Eutheria', 'Laurasiatheria', 'Chiroptera', 'Microchiroptera', 'Vespertilionidae', 'Myotis']	XP_005860786.1	2467	[0.40511, 0.308712, 0.257454, 0.225814, 0.26085, 0.284882, 0.219301, 0.25406, 0.288399, 0.25031, 0.284882, 0.298791, 0.31487, 0.26085, 0.25031, 0.31487, 0.30533, 0.301917, 0.36309, 0.440853, 0.444081, 0.450668, 0.480142, 0.553315, 0.622677, 0.622677, 0.626927, 0.745909, 0.741537, 0.775545, 0.784345, 0.767246, 0.759478, 0.754692, 0.823549, 0.812494, 0.81615, 0.81615, 0.81615, 0.808535, 0.801317, 0…
47	Chrysochloris asiatica	['Eukaryota', 'Metazoa', 'Chordata', 'Craniata', 'Vertebrata', 'Euteleostomi', 'Mammalia', 'Eutheria', 'Afrotheria', 'Chrysochloridae', 'Chrysochlorinae', 'Chrysochloris']	XP_006862606.1	2415	[0.408655, 0.30533, 0.264545, 0.229226, 0.264545, 0.291804, 0.225814, 0.26085, 0.291804, 0.257454, 0.288399, 0.30533, 0.321458, 0.264545, 0.25406, 0.318242, 0.311707, 0.308712, 0.384043, 0.461924, 0.465241, 0.472492, 0.505461, 0.58069, 0.657645, 0.653063, 0.661982, 0.76285, 0.759478, 0.788093, 0.795062, 0.784345, 0.779859, 0.795062, 0.859585, 0.849326, 0.856457, 0.856457, 0.852992, 0.83125, 0.819…
48	Leptonychotes weddellii	['Eukaryota', 'Metazoa', 'Chordata', 'Craniata', 'Vertebrata', 'Euteleostomi', 'Mammalia', 'Eutheria', 'Laurasiatheria', 'Carnivora', 'Caniformia', 'Phocidae', 'Leptonychotes']	XP_030887259.1	2466	[0.422041, 0.321458, 0.284882, 0.25031, 0.284882, 0.308712, 0.243554, 0.278302, 0.311707, 0.275179, 0.308712, 0.324872, 0.342579, 0.284882, 0.275179, 0.339168, 0.328603, 0.328603, 0.387226, 0.465241, 0.468512, 0.476583, 0.5017, 0.575842, 0.642678, 0.642678, 0.653063, 0.76285, 0.759478, 0.791621, 0.862302, 0.852992, 0.849326, 0.862302, 0.905695, 0.899122, 0.901269, 0.903857, 0.894241, 0.88723, 0.8…
49	Callorhinchus milii	['Eukaryota', 'Metazoa', 'Chordata', 'Craniata', 'Vertebrata', 'Chondrichthyes', 'Holocephali', 'Chimaeriformes', 'Callorhinchidae', 'Callorhinchus']	XP_007904157.1	1281	[0.889439, 0.903857, 0.928747, 0.919029, 0.926919, 0.93079, 0.921076, 0.928747, 0.908098, 0.908098, 0.91684, 0.905695, 0.862302, 0.871313, 0.89662, 0.889439, 0.899122, 0.899122, 0.89662, 0.859585, 0.852992, 0.771762, 0.754692, 0.724957, 0.733139, 0.716283, 0.707965, 0.728858, 0.716283, 0.741537, 0.73685, 0.716283, 0.720929, 0.759478, 0.779859, 0.805026, 0.819762, 0.823549, 0.837511, 0.819762, 0.8…
50	Bos mutus	['Eukaryota', 'Metazoa', 'Chordata', 'Craniata', 'Vertebrata', 'Euteleostomi', 'Mammalia', 'Eutheria', 'Laurasiatheria', 'Cetartiodactyla', 'Ruminantia', 'Pecora', 'Bovidae', 'Bovinae', 'Bos']	XP_014332941.1	2385	[0.401658, 0.301917, 0.264545, 0.225814, 0.264545, 0.291804, 0.225814, 0.26085, 0.295083, 0.257454, 0.291804, 0.308712, 0.328603, 0.271506, 0.26085, 0.324872, 0.318242, 0.31487, 0.377384, 0.454136, 0.458154, 0.465241, 0.490133, 0.562014, 0.632174, 0.626927, 0.63748, 0.754692, 0.750527, 0.779859, 0.788093, 0.775545, 0.771762, 0.784345, 0.852992, 0.84206, 0.846163, 0.846163, 0.83125, 0.819762, 0.81…
51	Tachysurus fulvidraco	['Eukaryota', 'Metazoa', 'Chordata', 'Craniata', 'Vertebrata', 'Euteleostomi', 'Actinopterygii', 'Neopterygii', 'Teleostei', 'Ostariophysi', 'Siluriformes', 'Bagridae', 'Tachysurus']	XP_027011798.1	1081	[0.5017, 0.408655, 0.387226, 0.418646, 0.461924, 0.476583, 0.440853, 0.454136, 0.480142, 0.444081, 0.465241, 0.465241, 0.476583, 0.480142, 0.490133, 0.545602, 0.538167, 0.521092, 0.534167, 0.661982, 0.648219, 0.642678, 0.690604, 0.724957, 0.724957, 0.728858, 0.754692, 0.805026, 0.801317, 0.798249, 0.874069, 0.865454, 0.865454, 0.876521, 0.871313, 0.859585, 0.865454, 0.837511, 0.852992, 0.885302, …
52	Vombatus ursinus	['Eukaryota', 'Metazoa', 'Chordata', 'Craniata', 'Vertebrata', 'Euteleostomi', 'Mammalia', 'Metatheria', 'Diprotodontia', 'Vombatidae', 'Vombatus']	XP_027731369.1	2456	[0.387226, 0.288399, 0.247041, 0.209395, 0.25031, 0.275179, 0.209395, 0.243554, 0.278302, 0.239899, 0.271506, 0.288399, 0.30533, 0.247041, 0.236433, 0.30533, 0.295083, 0.291804, 0.311707, 0.387226, 0.390993, 0.398279, 0.42561, 0.490133, 0.549308, 0.545602, 0.553315, 0.675549, 0.712013, 0.741537, 0.76285, 0.754692, 0.745909, 0.76285, 0.827927, 0.827927, 0.83125, 0.83125, 0.81615, 0.852992, 0.84616…
53	Ceratotherium simum simum	['Eukaryota', 'Metazoa', 'Chordata', 'Craniata', 'Vertebrata', 'Euteleostomi', 'Mammalia', 'Eutheria', 'Laurasiatheria', 'Perissodactyla', 'Rhinocerotidae', 'Ceratotherium']	XP_014642306.1	2398	[0.401658, 0.301917, 0.264545, 0.225814, 0.264545, 0.288399, 0.222385, 0.257454, 0.291804, 0.25406, 0.288399, 0.30533, 0.321458, 0.264545, 0.25406, 0.318242, 0.311707, 0.308712, 0.370445, 0.447574, 0.454136, 0.458154, 0.486429, 0.557691, 0.626927, 0.626927, 0.63748, 0.754692, 0.750527, 0.779859, 0.798249, 0.791621, 0.788093, 0.801317, 0.862302, 0.852992, 0.859585, 0.859585, 0.846163, 0.837511, 0.…
54	Meriones unguiculatus	['Eukaryota', 'Metazoa', 'Chordata', 'Craniata', 'Vertebrata', 'Euteleostomi', 'Mammalia', 'Eutheria', 'Euarchontoglires', 'Glires', 'Rodentia', 'Myomorpha', 'Muroidea', 'Muridae', 'Gerbillinae', 'Meriones']	XP_021484314.1	2461	[0.387226, 0.288399, 0.25031, 0.216401, 0.25406, 0.278302, 0.21291, 0.247041, 0.281712, 0.243554, 0.278302, 0.295083, 0.311707, 0.281712, 0.264545, 0.332115, 0.321458, 0.318242, 0.366687, 0.447574, 0.450668, 0.458154, 0.486429, 0.557691, 0.626927, 0.622677, 0.632174, 0.754692, 0.754692, 0.784345, 0.791621, 0.779859, 0.775545, 0.791621, 0.852992, 0.84206, 0.846163, 0.846163, 0.846163, 0.834292, 0.…
55	Desmodus rotundus	['Eukaryota', 'Metazoa', 'Chordata', 'Craniata', 'Vertebrata', 'Euteleostomi', 'Mammalia', 'Eutheria', 'Laurasiatheria', 'Chiroptera', 'Microchiroptera', 'Phyllostomidae', 'Desmodontinae', 'Desmodus']	XP_024420810.1	2387	[0.41194, 0.311707, 0.275179, 0.236433, 0.275179, 0.298791, 0.232838, 0.268042, 0.298791, 0.264545, 0.295083, 0.30533, 0.321458, 0.264545, 0.257454, 0.321458, 0.311707, 0.311707, 0.374039, 0.447574, 0.450668, 0.458154, 0.483068, 0.549308, 0.618285, 0.613573, 0.622677, 0.741537, 0.73685, 0.767246, 0.779859, 0.767246, 0.767246, 0.779859, 0.84206, 0.834292, 0.837511, 0.84206, 0.83125, 0.788093, 0.78…
56	Odocoileus virginianus texanus	['Eukaryota', 'Metazoa', 'Chordata', 'Craniata', 'Vertebrata', 'Euteleostomi', 'Mammalia', 'Eutheria', 'Laurasiatheria', 'Cetartiodactyla', 'Ruminantia', 'Pecora', 'Cervidae', 'Odocoileinae', 'Odocoileus']	XP_020748278.1	2424	[0.401658, 0.298791, 0.26085, 0.222385, 0.26085, 0.284882, 0.219301, 0.257454, 0.288399, 0.25406, 0.288399, 0.30533, 0.324872, 0.268042, 0.257454, 0.321458, 0.311707, 0.311707, 0.374039, 0.450668, 0.454136, 0.461924, 0.486429, 0.557691, 0.626927, 0.626927, 0.63748, 0.754692, 0.750527, 0.779859, 0.788093, 0.775545, 0.771762, 0.784345, 0.852992, 0.84206, 0.846163, 0.846163, 0.83125, 0.819762, 0.812…
57	Pangasianodon hypophthalmus	['Eukaryota', 'Metazoa', 'Chordata', 'Craniata', 'Vertebrata', 'Euteleostomi', 'Actinopterygii', 'Neopterygii', 'Teleostei', 'Ostariophysi', 'Siluriformes', 'Pangasiidae', 'Pangasianodon']	XP_026787428.1	1134	[0.545602, 0.444081, 0.418646, 0.450668, 0.494003, 0.505461, 0.468512, 0.483068, 0.505461, 0.476583, 0.494003, 0.497853, 0.509769, 0.517562, 0.509769, 0.56648, 0.562014, 0.545602, 0.642678, 0.720929, 0.703578, 0.716283, 0.759478, 0.791621, 0.788093, 0.788093, 0.808535, 0.852992, 0.852992, 0.812494, 0.882776, 0.879233, 0.874069, 0.879233, 0.882776, 0.868118, 0.871313, 0.84206, 0.852992, 0.819762, …
58	Numida meleagris	['Eukaryota', 'Metazoa', 'Chordata', 'Craniata', 'Vertebrata', 'Euteleostomi', 'Archelosauria', 'Archosauria', 'Dinosauria', 'Saurischia', 'Theropoda', 'Coelurosauria', 'Aves', 'Neognathae', 'Galloanserae', 'Galliformes', 'Numididae', 'Numida']	XP_021260335.1	3797	[0.976962, 0.980097, 0.987032, 0.982235, 0.982235, 0.980097, 0.980739, 0.979741, 0.980097, 0.979242, 0.983636, 0.987032, 0.990286, 0.99012, 0.991735, 0.989835, 0.989597, 0.989597, 0.989241, 0.991307, 0.992115, 0.988505, 0.987317, 0.987317, 0.988291, 0.987032, 0.987032, 0.985964, 0.984871, 0.977651, 0.978316, 0.973328, 0.973328, 0.97245, 0.975134, 0.976226, 0.979242, 0.971713, 0.959312, 0.959312, …
59	Carlito syrichta	['Eukaryota', 'Metazoa', 'Chordata', 'Craniata', 'Vertebrata', 'Euteleostomi', 'Mammalia', 'Eutheria', 'Euarchontoglires', 'Primates', 'Haplorrhini', 'Tarsiiformes', 'Tarsiidae', 'Carlito']	XP_008071606.1	2470	[0.42561, 0.324872, 0.288399, 0.25031, 0.288399, 0.311707, 0.247041, 0.281712, 0.31487, 0.278302, 0.308712, 0.324872, 0.342579, 0.284882, 0.275179, 0.339168, 0.328603, 0.328603, 0.387226, 0.465241, 0.468512, 0.476583, 0.5017, 0.575842, 0.648219, 0.642678, 0.653063, 0.767246, 0.76285, 0.791621, 0.798249, 0.788093, 0.784345, 0.798249, 0.862302, 0.852992, 0.856457, 0.856457, 0.84206, 0.834292, 0.827…
60	Phalacrocorax carbo	['Eukaryota', 'Metazoa', 'Chordata', 'Craniata', 'Vertebrata', 'Euteleostomi', 'Archelosauria', 'Archosauria', 'Dinosauria', 'Saurischia', 'Theropoda', 'Coelurosauria', 'Aves', 'Neognathae', 'Pelecaniformes', 'Phalacrocoracidae', 'Phalacrocorax']	XP_009505432.1	4073	[0.225814, 0.206376, 0.243554, 0.284882, 0.328603, 0.401658, 0.440853, 0.461924, 0.480142, 0.486429, 0.465241, 0.5017, 0.545602, 0.525368, 0.626927, 0.671169, 0.775545, 0.852992, 0.885302, 0.882776, 0.879233, 0.876521, 0.882776, 0.879233, 0.882776, 0.868118, 0.837511, 0.823549, 0.837511, 0.849326, 0.868118, 0.89662, 0.879233, 0.84206, 0.812494, 0.812494, 0.823549, 0.750527, 0.707965, 0.707965, 0.…
61	Denticeps clupeoides	['Eukaryota', 'Metazoa', 'Chordata', 'Craniata', 'Vertebrata', 'Euteleostomi', 'Actinopterygii', 'Neopterygii', 'Teleostei', 'Clupei', 'Clupeiformes', 'Denticipitoidei', 'Denticipitidae', 'Denticeps']	XP_028837593.1	1172	[0.56648, 0.465241, 0.440853, 0.465241, 0.505461, 0.525368, 0.486429, 0.505461, 0.529623, 0.494003, 0.51388, 0.525368, 0.541878, 0.553315, 0.562014, 0.632174, 0.618285, 0.59508, 0.675549, 0.759478, 0.745909, 0.741537, 0.720929, 0.795062, 0.798249, 0.798249, 0.801317, 0.849326, 0.849326, 0.856457, 0.819762, 0.81615, 0.784345, 0.779859, 0.788093, 0.759478, 0.759478, 0.788093, 0.801317, 0.784345, 0.…
62	Puma concolor	['Eukaryota', 'Metazoa', 'Chordata', 'Craniata', 'Vertebrata', 'Euteleostomi', 'Mammalia', 'Eutheria', 'Laurasiatheria', 'Carnivora', 'Feliformia', 'Felidae', 'Felinae', 'Puma']	XP_025769247.1	2307	[0.422041, 0.324872, 0.288399, 0.25406, 0.288399, 0.311707, 0.25031, 0.284882, 0.31487, 0.278302, 0.311707, 0.328603, 0.346032, 0.288399, 0.281712, 0.342579, 0.335645, 0.332115, 0.40511, 0.483068, 0.486429, 0.494003, 0.521092, 0.59508, 0.666105, 0.661982, 0.671169, 0.784345, 0.779859, 0.805026, 0.874069, 0.868118, 0.862302, 0.874069, 0.915074, 0.908098, 0.910643, 0.912647, 0.903857, 0.88723, 0.88…
63	Homo sapiens	['Eukaryota', 'Metazoa', 'Chordata', 'Craniata', 'Vertebrata', 'Euteleostomi', 'Mammalia', 'Eutheria', 'Euarchontoglires', 'Primates', 'Haplorrhini', 'Catarrhini', 'Hominidae', 'Homo']	NP_620305.2	2426	[0.41194, 0.31487, 0.275179, 0.239899, 0.275179, 0.298791, 0.236433, 0.271506, 0.301917, 0.268042, 0.298791, 0.31487, 0.335645, 0.278302, 0.268042, 0.332115, 0.321458, 0.321458, 0.394753, 0.472492, 0.476583, 0.483068, 0.509769, 0.58069, 0.653063, 0.653063, 0.661982, 0.771762, 0.771762, 0.798249, 0.805026, 0.795062, 0.791621, 0.805026, 0.865454, 0.856457, 0.859585, 0.862302, 0.849326, 0.823549, 0.…
64	Myotis davidii	['Eukaryota', 'Metazoa', 'Chordata', 'Craniata', 'Vertebrata', 'Euteleostomi', 'Mammalia', 'Eutheria', 'Laurasiatheria', 'Chiroptera', 'Microchiroptera', 'Vespertilionidae', 'Myotis']	XP_006753168.1	2247	[0.414856, 0.31487, 0.278302, 0.243554, 0.278302, 0.298791, 0.236433, 0.268042, 0.301917, 0.268042, 0.298791, 0.308712, 0.328603, 0.271506, 0.26085, 0.324872, 0.31487, 0.31487, 0.374039, 0.450668, 0.454136, 0.461924, 0.490133, 0.557691, 0.622677, 0.622677, 0.632174, 0.750527, 0.745909, 0.775545, 0.784345, 0.775545, 0.771762, 0.784345, 0.846163, 0.837511, 0.84206, 0.837511, 0.837511, 0.83125, 0.82…
65	Chinchilla lanigera	['Eukaryota', 'Metazoa', 'Chordata', 'Craniata', 'Vertebrata', 'Euteleostomi', 'Mammalia', 'Eutheria', 'Euarchontoglires', 'Glires', 'Rodentia', 'Hystricomorpha', 'Chinchillidae', 'Chinchilla']	XP_013359734.1	2428	[0.377384, 0.275179, 0.236433, 0.200174, 0.239899, 0.264545, 0.200174, 0.232838, 0.268042, 0.229226, 0.264545, 0.284882, 0.301917, 0.271506, 0.25406, 0.321458, 0.311707, 0.308712, 0.359901, 0.440853, 0.444081, 0.450668, 0.480142, 0.549308, 0.622677, 0.622677, 0.632174, 0.754692, 0.750527, 0.779859, 0.788093, 0.775545, 0.771762, 0.788093, 0.852992, 0.84206, 0.846163, 0.846163, 0.83125, 0.819762, 0…
66	Paramormyrops kingsleyae	['Eukaryota', 'Metazoa', 'Chordata', 'Craniata', 'Vertebrata', 'Euteleostomi', 'Actinopterygii', 'Neopterygii', 'Teleostei', 'Osteoglossocephala', 'Osteoglossomorpha', 'Osteoglossiformes', 'Mormyridae', 'Paramormyrops']	XP_023691432.1	1494	[0.444081, 0.486429, 0.433034, 0.4292, 0.4292, 0.465241, 0.490133, 0.51388, 0.553315, 0.575842, 0.534167, 0.490133, 0.557691, 0.570702, 0.465241, 0.450668, 0.4292, 0.433034, 0.414856, 0.476583, 0.538167, 0.604312, 0.604312, 0.675549, 0.707965, 0.733139, 0.724957, 0.73685, 0.741537, 0.728858, 0.724957, 0.73685, 0.795062, 0.791621, 0.784345, 0.865454, 0.891961, 0.912647, 0.912647, 0.922952, 0.92107…
67	Panthera pardus	['Eukaryota', 'Metazoa', 'Chordata', 'Craniata', 'Vertebrata', 'Euteleostomi', 'Mammalia', 'Eutheria', 'Laurasiatheria', 'Carnivora', 'Feliformia', 'Felidae', 'Pantherinae', 'Panthera']	XP_019275790.1	2466	[0.422041, 0.324872, 0.288399, 0.25406, 0.288399, 0.311707, 0.25031, 0.284882, 0.31487, 0.278302, 0.311707, 0.328603, 0.346032, 0.288399, 0.281712, 0.342579, 0.335645, 0.332115, 0.40511, 0.483068, 0.486429, 0.494003, 0.521092, 0.59508, 0.666105, 0.661982, 0.671169, 0.784345, 0.779859, 0.805026, 0.874069, 0.868118, 0.862302, 0.874069, 0.915074, 0.908098, 0.910643, 0.912647, 0.903857, 0.88723, 0.88…
68	Corvus cornix cornix	['Eukaryota', 'Metazoa', 'Chordata', 'Craniata', 'Vertebrata', 'Euteleostomi', 'Archelosauria', 'Archosauria', 'Dinosauria', 'Saurischia', 'Theropoda', 'Coelurosauria', 'Aves', 'Neognathae', 'Passeriformes', 'Corvoidea', 'Corvidae', 'Corvus']	XP_010411562.3	3543	[0.006194, 0.008804, 0.01227, 0.016021, 0.021816, 0.021816, 0.030003, 0.041405, 0.058088, 0.090864, 0.120615, 0.158265, 0.21291, 0.257454, 0.278302, 0.36309, 0.42561, 0.472492, 0.534167, 0.608892, 0.703578, 0.779859, 0.759478, 0.76285, 0.81615, 0.819762, 0.868118, 0.852992, 0.852992, 0.852992, 0.805026, 0.779859, 0.784345, 0.779859, 0.690604, 0.771762, 0.728858, 0.754692, 0.771762, 0.694846, 0.65…
69	Peromyscus maniculatus bairdii	['Eukaryota', 'Metazoa', 'Chordata', 'Craniata', 'Vertebrata', 'Euteleostomi', 'Mammalia', 'Eutheria', 'Euarchontoglires', 'Glires', 'Rodentia', 'Myomorpha', 'Muroidea', 'Cricetidae', 'Neotominae', 'Peromyscus']	XP_006983614.1	2473	[0.387226, 0.284882, 0.247041, 0.21291, 0.25031, 0.275179, 0.209395, 0.243554, 0.278302, 0.239899, 0.275179, 0.291804, 0.308712, 0.275179, 0.26085, 0.324872, 0.318242, 0.31487, 0.36309, 0.444081, 0.450668, 0.454136, 0.486429, 0.553315, 0.626927, 0.622677, 0.63748, 0.759478, 0.741537, 0.771762, 0.779859, 0.767246, 0.767246, 0.76285, 0.83125, 0.819762, 0.823549, 0.827927, 0.823549, 0.812494, 0.8050…
70	Tinamus guttatus	['Eukaryota', 'Metazoa', 'Chordata', 'Craniata', 'Vertebrata', 'Euteleostomi', 'Archelosauria', 'Archosauria', 'Dinosauria', 'Saurischia', 'Theropoda', 'Coelurosauria', 'Aves', 'Palaeognathae', 'Tinamiformes', 'Tinamidae', 'Tinamus']	XP_010209885.1	3879	[0.134866, 0.179055, 0.222385, 0.278302, 0.356642, 0.401658, 0.42561, 0.444081, 0.5017, 0.465241, 0.517562, 0.509769, 0.557691, 0.63748, 0.716283, 0.805026, 0.879233, 0.908098, 0.905695, 0.903857, 0.903857, 0.928747, 0.926919, 0.926919, 0.919029, 0.899122, 0.891961, 0.899122, 0.908098, 0.88723, 0.91684, 0.903857, 0.879233, 0.852992, 0.856457, 0.865454, 0.801317, 0.76285, 0.76285, 0.720929, 0.6755…
71	Chanos chanos	['Eukaryota', 'Metazoa', 'Chordata', 'Craniata', 'Vertebrata', 'Euteleostomi', 'Actinopterygii', 'Neopterygii', 'Teleostei', 'Ostariophysi', 'Gonorynchiformes', 'Chanidae', 'Chanos']	XP_030635555.1	1318	[0.51388, 0.408655, 0.374039, 0.398279, 0.444081, 0.461924, 0.418646, 0.436924, 0.458154, 0.422041, 0.444081, 0.458154, 0.454136, 0.454136, 0.454136, 0.51388, 0.509769, 0.497853, 0.505461, 0.59508, 0.585406, 0.59014, 0.694846, 0.767246, 0.694846, 0.59508, 0.604312, 0.671169, 0.685117, 0.622677, 0.703578, 0.608892, 0.59917, 0.59508, 0.545602, 0.538167, 0.538167, 0.534167, 0.538167, 0.545602, 0.541…
72	Phyllostomus discolor	['Eukaryota', 'Metazoa', 'Chordata', 'Craniata', 'Vertebrata', 'Euteleostomi', 'Mammalia', 'Eutheria', 'Laurasiatheria', 'Chiroptera', 'Microchiroptera', 'Phyllostomidae', 'Phyllostominae', 'Phyllostomus']	XP_028359741.1	2417	[0.41194, 0.311707, 0.275179, 0.239899, 0.275179, 0.298791, 0.232838, 0.268042, 0.298791, 0.264545, 0.295083, 0.30533, 0.321458, 0.264545, 0.25406, 0.318242, 0.311707, 0.311707, 0.374039, 0.447574, 0.450668, 0.454136, 0.483068, 0.549308, 0.618285, 0.613573, 0.622677, 0.741537, 0.73685, 0.771762, 0.788093, 0.779859, 0.779859, 0.795062, 0.852992, 0.846163, 0.849326, 0.852992, 0.84206, 0.798249, 0.7…
73	Equus przewalskii	['Eukaryota', 'Metazoa', 'Chordata', 'Craniata', 'Vertebrata', 'Euteleostomi', 'Mammalia', 'Eutheria', 'Laurasiatheria', 'Perissodactyla', 'Equidae', 'Equus']	XP_008515367.1	2428	[0.401658, 0.298791, 0.257454, 0.222385, 0.26085, 0.284882, 0.219301, 0.25406, 0.288399, 0.25031, 0.284882, 0.301917, 0.321458, 0.26085, 0.25031, 0.318242, 0.308712, 0.30533, 0.366687, 0.447574, 0.450668, 0.458154, 0.483068, 0.553315, 0.626927, 0.622677, 0.632174, 0.754692, 0.750527, 0.779859, 0.788093, 0.775545, 0.767246, 0.784345, 0.849326, 0.837511, 0.84206, 0.84206, 0.827927, 0.81615, 0.80502…
74	Chlamydotis macqueenii	['Eukaryota', 'Metazoa', 'Chordata', 'Craniata', 'Vertebrata', 'Euteleostomi', 'Archelosauria', 'Archosauria', 'Dinosauria', 'Saurischia', 'Theropoda', 'Coelurosauria', 'Aves', 'Neognathae', 'Gruiformes', 'Otididae', 'Chlamydotis']	XP_010116045.1	3853	[0.876521, 0.812494, 0.868118, 0.862302, 0.849326, 0.865454, 0.859585, 0.874069, 0.899122, 0.899122, 0.894241, 0.891961, 0.889439, 0.891961, 0.894241, 0.89662, 0.889439, 0.865454, 0.856457, 0.865454, 0.879233, 0.894241, 0.919029, 0.905695, 0.879233, 0.865454, 0.868118, 0.871313, 0.819762, 0.779859, 0.771762, 0.73685, 0.703578, 0.716283, 0.754692, 0.750527, 0.707965, 0.712013, 0.703578, 0.694846, …
75	Electrophorus electricus	['Eukaryota', 'Metazoa', 'Chordata', 'Craniata', 'Vertebrata', 'Euteleostomi', 'Actinopterygii', 'Neopterygii', 'Teleostei', 'Ostariophysi', 'Gymnotiformes', 'Gymnotoidei', 'Gymnotidae', 'Electrophorus']	XP_026874312.1	1157	[0.59014, 0.486429, 0.454136, 0.483068, 0.525368, 0.541878, 0.5017, 0.517562, 0.538167, 0.505461, 0.521092, 0.529623, 0.538167, 0.545602, 0.545602, 0.59917, 0.618285, 0.59508, 0.694846, 0.767246, 0.759478, 0.771762, 0.834292, 0.862302, 0.862302, 0.862302, 0.862302, 0.894241, 0.891961, 0.908098, 0.950334, 0.954657, 0.951925, 0.956248, 0.957673, 0.932927, 0.936162, 0.908098, 0.915074, 0.894241, 0.8…
76	Geospiza fortis	['Eukaryota', 'Metazoa', 'Chordata', 'Craniata', 'Vertebrata', 'Euteleostomi', 'Archelosauria', 'Archosauria', 'Dinosauria', 'Saurischia', 'Theropoda', 'Coelurosauria', 'Aves', 'Neognathae', 'Passeriformes', 'Thraupidae', 'Geospiza']	XP_030918477.1	2948	[0.63748, 0.703578, 0.716283, 0.73685, 0.754692, 0.63748, 0.653063, 0.570702, 0.509769, 0.525368, 0.562014, 0.570702, 0.59917, 0.618285, 0.63748, 0.754692, 0.771762, 0.775545, 0.754692, 0.680603, 0.703578, 0.716283, 0.608892, 0.608892, 0.648219, 0.63748, 0.657645, 0.657645, 0.653063, 0.73685, 0.733139, 0.733139, 0.745909, 0.76285, 0.733139, 0.712013, 0.750527, 0.73685, 0.745909, 0.661982, 0.65306…
77	Neopelma chrysocephalum	['Eukaryota', 'Metazoa', 'Chordata', 'Craniata', 'Vertebrata', 'Euteleostomi', 'Archelosauria', 'Archosauria', 'Dinosauria', 'Saurischia', 'Theropoda', 'Coelurosauria', 'Aves', 'Neognathae', 'Passeriformes', 'Pipridae', 'Neopelma']	XP_027557616.1	3579	[0.541878, 0.447574, 0.401658, 0.36309, 0.394753, 0.408655, 0.349426, 0.380708, 0.418646, 0.380708, 0.408655, 0.422041, 0.447574, 0.454136, 0.454136, 0.529623, 0.517562, 0.433034, 0.494003, 0.553315, 0.553315, 0.56648, 0.59508, 0.661982, 0.703578, 0.712013, 0.76285, 0.849326, 0.846163, 0.834292, 0.882776, 0.868118, 0.891961, 0.876521, 0.868118, 0.88723, 0.871313, 0.871313, 0.932927, 0.932927, 0.9…
78	Rhinatrema bivittatum	['Eukaryota', 'Metazoa', 'Chordata', 'Craniata', 'Vertebrata', 'Euteleostomi', 'Amphibia', 'Gymnophiona', 'Rhinatrematidae', 'Rhinatrema']	XP_029459405.1	1071	[0.384043, 0.275179, 0.236433, 0.200174, 0.232838, 0.25031, 0.179055, 0.194234, 0.239899, 0.200174, 0.225814, 0.247041, 0.26085, 0.247041, 0.185198, 0.25406, 0.239899, 0.15284, 0.200174, 0.281712, 0.288399, 0.288399, 0.352862, 0.414856, 0.468512, 0.374039, 0.390993, 0.476583, 0.494003, 0.483068, 0.59508, 0.480142, 0.458154, 0.349426, 0.366687, 0.4292, 0.408655, 0.41194, 0.517562, 0.468512, 0.4220…
79	Ictidomys tridecemlineatus	['Eukaryota', 'Metazoa', 'Chordata', 'Craniata', 'Vertebrata', 'Euteleostomi', 'Mammalia', 'Eutheria', 'Euarchontoglires', 'Glires', 'Rodentia', 'Sciuromorpha', 'Sciuridae', 'Xerinae', 'Marmotini', 'Ictidomys']	XP_013213235.1	2445	[0.387226, 0.288399, 0.25031, 0.21291, 0.25031, 0.278302, 0.21291, 0.247041, 0.281712, 0.243554, 0.278302, 0.295083, 0.311707, 0.281712, 0.264545, 0.332115, 0.321458, 0.318242, 0.370445, 0.447574, 0.454136, 0.458154, 0.486429, 0.557691, 0.626927, 0.626927, 0.63748, 0.754692, 0.754692, 0.784345, 0.791621, 0.784345, 0.775545, 0.791621, 0.856457, 0.846163, 0.849326, 0.852992, 0.837511, 0.846163, 0.8…
80	Neomonachus schauinslandi	['Eukaryota', 'Metazoa', 'Chordata', 'Craniata', 'Vertebrata', 'Euteleostomi', 'Mammalia', 'Eutheria', 'Laurasiatheria', 'Carnivora', 'Caniformia', 'Phocidae', 'Neomonachus']	XP_021533751.1	2432	[0.422041, 0.321458, 0.284882, 0.25031, 0.284882, 0.308712, 0.243554, 0.278302, 0.311707, 0.275179, 0.308712, 0.324872, 0.342579, 0.284882, 0.275179, 0.339168, 0.328603, 0.328603, 0.387226, 0.465241, 0.468512, 0.476583, 0.5017, 0.575842, 0.642678, 0.642678, 0.653063, 0.76285, 0.759478, 0.791621, 0.862302, 0.852992, 0.849326, 0.862302, 0.905695, 0.899122, 0.901269, 0.903857, 0.894241, 0.88723, 0.8…
81	Camelus bactrianus	['Eukaryota', 'Metazoa', 'Chordata', 'Craniata', 'Vertebrata', 'Euteleostomi', 'Mammalia', 'Eutheria', 'Laurasiatheria', 'Cetartiodactyla', 'Tylopoda', 'Camelidae', 'Camelus']	XP_010954860.1	2414	[0.401658, 0.301917, 0.264545, 0.225814, 0.264545, 0.288399, 0.222385, 0.257454, 0.291804, 0.25406, 0.288399, 0.30533, 0.321458, 0.264545, 0.25406, 0.318242, 0.311707, 0.308712, 0.370445, 0.447574, 0.454136, 0.458154, 0.486429, 0.557691, 0.626927, 0.622677, 0.632174, 0.750527, 0.745909, 0.779859, 0.798249, 0.788093, 0.784345, 0.798249, 0.859585, 0.849326, 0.852992, 0.852992, 0.837511, 0.827927, 0…
82	Crocodylus porosus	['Eukaryota', 'Metazoa', 'Chordata', 'Craniata', 'Vertebrata', 'Euteleostomi', 'Archelosauria', 'Archosauria', 'Crocodylia', 'Longirostres', 'Crocodylidae', 'Crocodylus']	XP_019384389.1	4568	[0.458154, 0.490133, 0.534167, 0.545602, 0.509769, 0.541878, 0.570702, 0.613573, 0.657645, 0.685117, 0.703578, 0.712013, 0.741537, 0.808535, 0.805026, 0.84206, 0.89662, 0.88723, 0.928747, 0.956248, 0.954657, 0.964893, 0.962114, 0.962114, 0.971713, 0.979242, 0.978672, 0.977651, 0.973328, 0.968436, 0.9657, 0.9657, 0.964893, 0.950334, 0.956248, 0.94331, 0.959312, 0.960642, 0.959312, 0.950334, 0.9593…
83	Castor canadensis	['Eukaryota', 'Metazoa', 'Chordata', 'Craniata', 'Vertebrata', 'Euteleostomi', 'Mammalia', 'Eutheria', 'Euarchontoglires', 'Glires', 'Rodentia', 'Castorimorpha', 'Castoridae', 'Castor']	XP_020018455.1	2423	[0.380708, 0.278302, 0.239899, 0.203355, 0.243554, 0.268042, 0.203355, 0.236433, 0.271506, 0.232838, 0.268042, 0.288399, 0.30533, 0.275179, 0.257454, 0.324872, 0.31487, 0.311707, 0.36309, 0.440853, 0.447574, 0.454136, 0.483068, 0.553315, 0.622677, 0.622677, 0.632174, 0.754692, 0.750527, 0.784345, 0.788093, 0.779859, 0.771762, 0.788093, 0.852992, 0.84206, 0.846163, 0.846163, 0.83125, 0.819762, 0.8…
84	Camarhynchus parvulus	['Eukaryota', 'Metazoa', 'Chordata', 'Craniata', 'Vertebrata', 'Euteleostomi', 'Archelosauria', 'Archosauria', 'Dinosauria', 'Saurischia', 'Theropoda', 'Coelurosauria', 'Aves', 'Neognathae', 'Passeriformes', 'Thraupidae', 'Camarhynchus']	XP_030802846.1	3718	[0.51388, 0.42561, 0.380708, 0.339168, 0.370445, 0.384043, 0.332115, 0.36309, 0.398279, 0.36309, 0.387226, 0.401658, 0.422041, 0.42561, 0.422041, 0.486429, 0.476583, 0.5017, 0.56648, 0.63748, 0.626927, 0.63748, 0.666105, 0.724957, 0.784345, 0.788093, 0.83125, 0.89662, 0.894241, 0.889439, 0.922952, 0.889439, 0.905695, 0.89662, 0.889439, 0.889439, 0.879233, 0.876521, 0.882776, 0.879233, 0.876521, 0…
85	Sorex araneus	['Eukaryota', 'Metazoa', 'Chordata', 'Craniata', 'Vertebrata', 'Euteleostomi', 'Mammalia', 'Eutheria', 'Laurasiatheria', 'Insectivora', 'Soricidae', 'Soricinae', 'Sorex']	XP_004620414.1	2383	[0.436924, 0.335645, 0.298791, 0.26085, 0.298791, 0.324872, 0.26085, 0.295083, 0.324872, 0.288399, 0.321458, 0.339168, 0.359901, 0.301917, 0.291804, 0.356642, 0.346032, 0.346032, 0.40511, 0.480142, 0.483068, 0.490133, 0.517562, 0.59014, 0.661982, 0.661982, 0.666105, 0.775545, 0.771762, 0.801317, 0.808535, 0.798249, 0.791621, 0.805026, 0.868118, 0.859585, 0.862302, 0.862302, 0.849326, 0.84206, 0.8…
86	Taeniopygia guttata	['Eukaryota', 'Metazoa', 'Chordata', 'Craniata', 'Vertebrata', 'Euteleostomi', 'Archelosauria', 'Archosauria', 'Dinosauria', 'Saurischia', 'Theropoda', 'Coelurosauria', 'Aves', 'Neognathae', 'Passeriformes', 'Passeroidea', 'Estrildidae', 'Estrildinae', 'Taeniopygia']	XP_030143176.1	3604	[0.545602, 0.447574, 0.401658, 0.359901, 0.390993, 0.40511, 0.349426, 0.377384, 0.41194, 0.377384, 0.401658, 0.414856, 0.436924, 0.440853, 0.440853, 0.505461, 0.51388, 0.497853, 0.562014, 0.618285, 0.632174, 0.575842, 0.661982, 0.720929, 0.784345, 0.81615, 0.837511, 0.894241, 0.894241, 0.885302, 0.889439, 0.908098, 0.89662, 0.889439, 0.889439, 0.879233, 0.876521, 0.882776, 0.879233, 0.876521, 0.8…
87	Calypte anna	['Eukaryota', 'Metazoa', 'Chordata', 'Craniata', 'Vertebrata', 'Euteleostomi', 'Archelosauria', 'Archosauria', 'Dinosauria', 'Saurischia', 'Theropoda', 'Coelurosauria', 'Aves', 'Neognathae', 'Apodiformes', 'Trochilidae', 'Calypte']	XP_030325430.1	2958	[0.694846, 0.671169, 0.529623, 0.447574, 0.476583, 0.497853, 0.541878, 0.56648, 0.58069, 0.604312, 0.538167, 0.553315, 0.570702, 0.553315, 0.657645, 0.534167, 0.505461, 0.525368, 0.549308, 0.549308, 0.680603, 0.675549, 0.703578, 0.795062, 0.852992, 0.83125, 0.750527, 0.733139, 0.712013, 0.73685, 0.73685, 0.750527, 0.675549, 0.632174, 0.608892, 0.525368, 0.608892, 0.642678, 0.557691, 0.557691, 0.5…
88	Egretta garzetta	['Eukaryota', 'Metazoa', 'Chordata', 'Craniata', 'Vertebrata', 'Euteleostomi', 'Archelosauria', 'Archosauria', 'Dinosauria', 'Saurischia', 'Theropoda', 'Coelurosauria', 'Aves', 'Neognathae', 'Pelecaniformes', 'Ardeidae', 'Egretta']	XP_009639197.1	3960	[0.76285, 0.775545, 0.798249, 0.728858, 0.724957, 0.73685, 0.741537, 0.750527, 0.759478, 0.784345, 0.788093, 0.784345, 0.759478, 0.767246, 0.808535, 0.805026, 0.876521, 0.885302, 0.891961, 0.885302, 0.849326, 0.808535, 0.84206, 0.827927, 0.865454, 0.876521, 0.871313, 0.885302, 0.905695, 0.905695, 0.89662, 0.894241, 0.894241, 0.894241, 0.894241, 0.89662, 0.889439, 0.865454, 0.846163, 0.859585, 0.8…
89	Zonotrichia albicollis	['Eukaryota', 'Metazoa', 'Chordata', 'Craniata', 'Vertebrata', 'Euteleostomi', 'Archelosauria', 'Archosauria', 'Dinosauria', 'Saurischia', 'Theropoda', 'Coelurosauria', 'Aves', 'Neognathae', 'Passeriformes', 'Passerellidae', 'Zonotrichia']	XP_026654480.1	3718	[0.51388, 0.42561, 0.380708, 0.339168, 0.370445, 0.387226, 0.332115, 0.36309, 0.398279, 0.36309, 0.387226, 0.401658, 0.422041, 0.422041, 0.422041, 0.483068, 0.472492, 0.497853, 0.562014, 0.632174, 0.622677, 0.632174, 0.661982, 0.720929, 0.779859, 0.784345, 0.827927, 0.891961, 0.891961, 0.88723, 0.921076, 0.88723, 0.903857, 0.894241, 0.889439, 0.88723, 0.879233, 0.876521, 0.882776, 0.879233, 0.876…
90	Pteropus vampyrus	['Eukaryota', 'Metazoa', 'Chordata', 'Craniata', 'Vertebrata', 'Euteleostomi', 'Mammalia', 'Eutheria', 'Laurasiatheria', 'Chiroptera', 'Megachiroptera', 'Pteropodidae', 'Pteropodinae', 'Pteropus']	XP_023389663.1	2137	[0.401658, 0.301917, 0.26085, 0.225814, 0.264545, 0.288399, 0.222385, 0.257454, 0.291804, 0.25406, 0.288399, 0.30533, 0.324872, 0.264545, 0.25406, 0.321458, 0.311707, 0.308712, 0.370445, 0.447574, 0.454136, 0.458154, 0.486429, 0.557691, 0.626927, 0.626927, 0.63748, 0.754692, 0.750527, 0.779859, 0.788093, 0.775545, 0.771762, 0.784345, 0.849326, 0.837511, 0.84206, 0.84206, 0.827927, 0.81615, 0.8050…
91	Phascolarctos cinereus	['Eukaryota', 'Metazoa', 'Chordata', 'Craniata', 'Vertebrata', 'Euteleostomi', 'Mammalia', 'Metatheria', 'Diprotodontia', 'Phascolarctidae', 'Phascolarctos']	XP_020851561.1	2605	[0.387226, 0.288399, 0.247041, 0.209395, 0.25031, 0.275179, 0.209395, 0.243554, 0.278302, 0.239899, 0.271506, 0.288399, 0.30533, 0.247041, 0.236433, 0.30533, 0.295083, 0.291804, 0.311707, 0.387226, 0.390993, 0.398279, 0.42561, 0.490133, 0.549308, 0.545602, 0.553315, 0.675549, 0.712013, 0.741537, 0.76285, 0.754692, 0.745909, 0.76285, 0.827927, 0.827927, 0.83125, 0.83125, 0.81615, 0.852992, 0.84616…
92	Dromaius novaehollandiae	['Eukaryota', 'Metazoa', 'Chordata', 'Craniata', 'Vertebrata', 'Euteleostomi', 'Archelosauria', 'Archosauria', 'Dinosauria', 'Saurischia', 'Theropoda', 'Coelurosauria', 'Aves', 'Palaeognathae', 'Casuariiformes', 'Dromaiidae', 'Dromaius']	XP_025964299.1	4284	[0.969315, 0.973328, 0.980097, 0.975609, 0.975134, 0.973328, 0.975134, 0.973328, 0.975134, 0.973328, 0.959312, 0.967676, 0.977651, 0.976962, 0.984159, 0.976226, 0.976226, 0.974374, 0.974374, 0.979242, 0.971072, 0.964893, 0.968436, 0.957673, 0.957673, 0.956248, 0.957673, 0.948786, 0.93079, 0.926919, 0.926919, 0.954657, 0.960642, 0.951925, 0.953422, 0.957673, 0.959312, 0.921076, 0.941505, 0.922952,…
93	Equus asinus	['Eukaryota', 'Metazoa', 'Chordata', 'Craniata', 'Vertebrata', 'Euteleostomi', 'Mammalia', 'Eutheria', 'Laurasiatheria', 'Perissodactyla', 'Equidae', 'Equus']	XP_014699218.1	2366	[0.401658, 0.298791, 0.257454, 0.222385, 0.26085, 0.284882, 0.219301, 0.25406, 0.288399, 0.25031, 0.284882, 0.301917, 0.321458, 0.26085, 0.25031, 0.318242, 0.308712, 0.30533, 0.366687, 0.447574, 0.450668, 0.458154, 0.483068, 0.553315, 0.626927, 0.622677, 0.632174, 0.754692, 0.750527, 0.779859, 0.788093, 0.775545, 0.767246, 0.784345, 0.849326, 0.837511, 0.84206, 0.84206, 0.827927, 0.81615, 0.80502…
94	Salarias fasciatus	['Eukaryota', 'Metazoa', 'Chordata', 'Craniata', 'Vertebrata', 'Euteleostomi', 'Actinopterygii', 'Neopterygii', 'Teleostei', 'Neoteleostei', 'Acanthomorphata', 'Ovalentaria', 'Blenniimorphae', 'Blenniiformes', 'Blennioidei', 'Blenniidae', 'Salariinae', 'Salarias']	XP_029942971.1	787	[0.865454, 0.759478, 0.812494, 0.834292, 0.868118, 0.868118, 0.868118, 0.871313, 0.889439, 0.876521, 0.852992, 0.865454, 0.837511, 0.798249, 0.808535, 0.859585, 0.775545, 0.775545, 0.83125, 0.846163, 0.84206, 0.934618, 0.953422, 0.947281, 0.932927, 0.934618, 0.919029, 0.93079, 0.93079, 0.93079, 0.938133, 0.9657, 0.9657, 0.971072, 0.976962, 0.97245, 0.974374, 0.98442, 0.984871, 0.981594, 0.979242,…
95	Cricetulus griseus	['Eukaryota', 'Metazoa', 'Chordata', 'Craniata', 'Vertebrata', 'Euteleostomi', 'Mammalia', 'Eutheria', 'Euarchontoglires', 'Glires', 'Rodentia', 'Sciurognathi', 'Muroidea', 'Cricetidae', 'Cricetinae', 'Cricetulus']	XP_007640282.1	2483	[0.394753, 0.295083, 0.257454, 0.225814, 0.26085, 0.284882, 0.219301, 0.25406, 0.288399, 0.25031, 0.284882, 0.298791, 0.31487, 0.284882, 0.268042, 0.332115, 0.324872, 0.321458, 0.370445, 0.450668, 0.454136, 0.461924, 0.490133, 0.562014, 0.632174, 0.626927, 0.642678, 0.759478, 0.745909, 0.775545, 0.784345, 0.771762, 0.771762, 0.767246, 0.83125, 0.823549, 0.827927, 0.827927, 0.823549, 0.81615, 0.80…
96	Galeopterus variegatus	['Eukaryota', 'Metazoa', 'Chordata', 'Craniata', 'Vertebrata', 'Euteleostomi', 'Mammalia', 'Eutheria', 'Euarchontoglires', 'Dermoptera', 'Cynocephalidae', 'Galeopterus']	XP_008565337.1	2548	[0.40511, 0.30533, 0.268042, 0.229226, 0.268042, 0.291804, 0.225814, 0.26085, 0.295083, 0.257454, 0.291804, 0.308712, 0.328603, 0.268042, 0.26085, 0.324872, 0.31487, 0.31487, 0.390993, 0.465241, 0.468512, 0.476583, 0.505461, 0.575842, 0.653063, 0.648219, 0.657645, 0.771762, 0.767246, 0.795062, 0.805026, 0.795062, 0.791621, 0.801317, 0.865454, 0.856457, 0.862302, 0.862302, 0.849326, 0.827927, 0.81…
97	Calidris pugnax	['Eukaryota', 'Metazoa', 'Chordata', 'Craniata', 'Vertebrata', 'Euteleostomi', 'Archelosauria', 'Archosauria', 'Dinosauria', 'Saurischia', 'Theropoda', 'Coelurosauria', 'Aves', 'Neognathae', 'Charadriiformes', 'Scolopacidae', 'Calidris']	XP_014793547.1	3831	[0.976962, 0.979741, 0.985417, 0.980097, 0.983636, 0.981594, 0.982235, 0.980739, 0.979741, 0.978672, 0.970265, 0.975609, 0.981594, 0.980739, 0.986462, 0.980739, 0.976226, 0.975609, 0.975609, 0.979741, 0.984159, 0.984159, 0.985417, 0.985417, 0.989241, 0.989835, 0.991212, 0.988505, 0.988861, 0.990642, 0.990642, 0.990856, 0.989835, 0.988291, 0.987531, 0.984159, 0.984871, 0.985964, 0.987531, 0.987317…
98	Camelus dromedarius	['Eukaryota', 'Metazoa', 'Chordata', 'Craniata', 'Vertebrata', 'Euteleostomi', 'Mammalia', 'Eutheria', 'Laurasiatheria', 'Cetartiodactyla', 'Tylopoda', 'Camelidae', 'Camelus']	XP_031315008.1	2530	[0.401658, 0.301917, 0.264545, 0.225814, 0.264545, 0.288399, 0.222385, 0.257454, 0.291804, 0.25406, 0.288399, 0.30533, 0.321458, 0.264545, 0.25406, 0.318242, 0.311707, 0.308712, 0.370445, 0.447574, 0.454136, 0.458154, 0.486429, 0.557691, 0.626927, 0.622677, 0.632174, 0.750527, 0.745909, 0.779859, 0.798249, 0.788093, 0.784345, 0.798249, 0.859585, 0.849326, 0.852992, 0.852992, 0.837511, 0.827927, 0…
99	Cynoglossus semilaevis	['Eukaryota', 'Metazoa', 'Chordata', 'Craniata', 'Vertebrata', 'Euteleostomi', 'Actinopterygii', 'Neopterygii', 'Teleostei', 'Euteleostei', 'Neoteleostei', 'Acanthomorpha', 'Acanthopterygii', 'Percomorpha', 'Pleuronectiformes', 'Soleoidei', 'Cynoglossidae', 'Cynoglossinae', 'Cynoglossus']	XP_008323098.1	962	[0.613573, 0.5017, 0.465241, 0.433034, 0.476583, 0.486429, 0.454136, 0.476583, 0.494003, 0.465241, 0.483068, 0.476583, 0.494003, 0.5017, 0.494003, 0.541878, 0.557691, 0.541878, 0.59014, 0.604312, 0.585406, 0.59014, 0.632174, 0.675549, 0.720929, 0.703578, 0.707965, 0.754692, 0.745909, 0.754692, 0.791621, 0.76285, 0.754692, 0.733139, 0.724957, 0.724957, 0.728858, 0.707965, 0.675549, 0.685117, 0.741…
100	Oryzias melastigma	['Eukaryota', 'Metazoa', 'Chordata', 'Craniata', 'Vertebrata', 'Euteleostomi', 'Actinopterygii', 'Neopterygii', 'Teleostei', 'Neoteleostei', 'Acanthomorphata', 'Ovalentaria', 'Atherinomorphae', 'Beloniformes', 'Adrianichthyidae', 'Oryziinae', 'Oryzias']	XP_024120997.1	940	[0.84206, 0.76285, 0.733139, 0.694846, 0.703578, 0.712013, 0.685117, 0.699094, 0.703578, 0.680603, 0.680603, 0.657645, 0.675549, 0.675549, 0.671169, 0.703578, 0.745909, 0.728858, 0.767246, 0.819762, 0.788093, 0.791621, 0.823549, 0.856457, 0.88723, 0.894241, 0.889439, 0.910643, 0.912647, 0.915074, 0.93079, 0.934618, 0.938133, 0.926919, 0.94331, 0.941505, 0.941505, 0.94331, 0.936162, 0.94331, 0.950…
101	Echinops telfairi	['Eukaryota', 'Metazoa', 'Chordata', 'Craniata', 'Vertebrata', 'Euteleostomi', 'Mammalia', 'Eutheria', 'Afrotheria', 'Tenrecidae', 'Tenrecinae', 'Echinops']	XP_030744561.1	2433	[0.414856, 0.311707, 0.275179, 0.236433, 0.275179, 0.298791, 0.232838, 0.264545, 0.298791, 0.26085, 0.295083, 0.30533, 0.321458, 0.264545, 0.257454, 0.318242, 0.308712, 0.308712, 0.380708, 0.458154, 0.461924, 0.468512, 0.497853, 0.56648, 0.63748, 0.63748, 0.648219, 0.745909, 0.733139, 0.76285, 0.767246, 0.759478, 0.750527, 0.767246, 0.83125, 0.819762, 0.823549, 0.827927, 0.823549, 0.812494, 0.801…
102	Terrapene carolina triunguis	['Eukaryota', 'Metazoa', 'Chordata', 'Craniata', 'Vertebrata', 'Euteleostomi', 'Archelosauria', 'Testudines', 'Cryptodira', 'Durocryptodira', 'Testudinoidea', 'Emydidae', 'Terrapene']	XP_029767455.1	499	[0.728858, 0.699094, 0.720929, 0.745909, 0.626927, 0.675549, 0.685117, 0.59014, 0.5017, 0.51388, 0.534167, 0.458154, 0.384043, 0.321458, 0.30533, 0.295083, 0.21291, 0.219301, 0.232838, 0.179055, 0.236433, 0.264545, 0.301917, 0.301917, 0.308712, 0.380708, 0.366687, 0.370445, 0.440853, 0.450668, 0.454136, 0.454136, 0.541878, 0.604312, 0.604312, 0.622677, 0.63748, 0.745909, 0.750527, 0.741537, 0.827…
103	Bison bison bison	['Eukaryota', 'Metazoa', 'Chordata', 'Craniata', 'Vertebrata', 'Euteleostomi', 'Mammalia', 'Eutheria', 'Laurasiatheria', 'Cetartiodactyla', 'Ruminantia', 'Pecora', 'Bovidae', 'Bovinae', 'Bison']	XP_010860571.1	2405	[0.40511, 0.30533, 0.268042, 0.232838, 0.271506, 0.295083, 0.229226, 0.264545, 0.298791, 0.26085, 0.295083, 0.31487, 0.332115, 0.275179, 0.264545, 0.332115, 0.321458, 0.318242, 0.394753, 0.472492, 0.476583, 0.483068, 0.509769, 0.58069, 0.653063, 0.653063, 0.657645, 0.771762, 0.767246, 0.795062, 0.805026, 0.791621, 0.788093, 0.801317, 0.865454, 0.856457, 0.856457, 0.859585, 0.846163, 0.819762, 0.8…
104	Grammomys surdaster	['Eukaryota', 'Metazoa', 'Chordata', 'Craniata', 'Vertebrata', 'Euteleostomi', 'Mammalia', 'Eutheria', 'Euarchontoglires', 'Glires', 'Rodentia', 'Myomorpha', 'Muroidea', 'Muridae', 'Murinae', 'Grammomys']	XP_028612121.1	2480	[0.380708, 0.278302, 0.239899, 0.206376, 0.243554, 0.268042, 0.203355, 0.236433, 0.271506, 0.232838, 0.268042, 0.288399, 0.30533, 0.271506, 0.257454, 0.324872, 0.31487, 0.311707, 0.36309, 0.440853, 0.447574, 0.454136, 0.483068, 0.553315, 0.622677, 0.622677, 0.632174, 0.754692, 0.73685, 0.767246, 0.775545, 0.76285, 0.759478, 0.775545, 0.84206, 0.83125, 0.834292, 0.834292, 0.83125, 0.819762, 0.8124…
105	Anser cygnoides domesticus	['Eukaryota', 'Metazoa', 'Chordata', 'Craniata', 'Vertebrata', 'Euteleostomi', 'Archelosauria', 'Archosauria', 'Dinosauria', 'Saurischia', 'Theropoda', 'Coelurosauria', 'Aves', 'Neognathae', 'Galloanserae', 'Anseriformes', 'Anatidae', 'Anser']	XP_013048302.1	3983	[0.741537, 0.784345, 0.81615, 0.812494, 0.81615, 0.81615, 0.73685, 0.767246, 0.771762, 0.771762, 0.661982, 0.622677, 0.545602, 0.570702, 0.59014, 0.608892, 0.538167, 0.494003, 0.494003, 0.51388, 0.521092, 0.557691, 0.553315, 0.534167, 0.472492, 0.422041, 0.408655, 0.468512, 0.454136, 0.461924, 0.468512, 0.59014, 0.653063, 0.632174, 0.575842, 0.525368, 0.497853, 0.562014, 0.553315, 0.570702, 0.513…
106	Phasianus colchicus	['Eukaryota', 'Metazoa', 'Chordata', 'Craniata', 'Vertebrata', 'Euteleostomi', 'Archelosauria', 'Archosauria', 'Dinosauria', 'Saurischia', 'Theropoda', 'Coelurosauria', 'Aves', 'Neognathae', 'Galloanserae', 'Galliformes', 'Phasianidae', 'Phasianinae', 'Phasianus']	XP_031468386.1	3752	[0.978316, 0.981594, 0.987317, 0.983019, 0.983019, 0.980739, 0.981594, 0.980097, 0.980739, 0.979242, 0.983636, 0.987032, 0.99012, 0.989835, 0.991735, 0.989597, 0.989241, 0.989241, 0.988861, 0.991212, 0.992044, 0.988505, 0.987317, 0.987032, 0.987911, 0.986462, 0.986462, 0.985417, 0.98442, 0.976962, 0.978316, 0.97245, 0.97245, 0.971713, 0.975134, 0.976226, 0.978672, 0.971072, 0.959312, 0.957673, 0.…
107	Capitella teleta	['Eukaryota', 'Metazoa', 'Lophotrochozoa', 'Annelida', 'Polychaeta', 'Scolecida', 'Capitellida', 'Capitellidae', 'Capitella']	ELT98408.1	385	[0.468512, 0.505461, 0.545602, 0.454136, 0.483068, 0.51388, 0.440853, 0.387226, 0.40511, 0.418646, 0.370445, 0.370445, 0.398279, 0.377384, 0.461924, 0.458154, 0.408655, 0.401658, 0.394753, 0.401658, 0.40511, 0.480142, 0.483068, 0.476583, 0.549308, 0.545602, 0.545602, 0.653063, 0.703578, 0.707965, 0.622677, 0.685117, 0.745909, 0.741537, 0.754692, 0.741537, 0.754692, 0.837511, 0.819762, 0.750527, 0…
108	Acropora millepora	['Eukaryota', 'Metazoa', 'Cnidaria', 'Anthozoa', 'Hexacorallia', 'Scleractinia', 'Astrocoeniina', 'Acroporidae', 'Acropora']	XP_029187047.1	865	[0.509769, 0.480142, 0.525368, 0.549308, 0.534167, 0.486429, 0.538167, 0.56648, 0.562014, 0.557691, 0.538167, 0.521092, 0.529623, 0.59508, 0.613573, 0.59508, 0.613573, 0.661982, 0.703578, 0.741537, 0.703578, 0.745909, 0.754692, 0.728858, 0.733139, 0.767246, 0.801317, 0.798249, 0.795062, 0.798249, 0.788093, 0.745909, 0.745909, 0.728858, 0.745909, 0.76285, 0.784345, 0.779859, 0.76285, 0.795062, 0.7…
109	Pocillopora damicornis	['Eukaryota', 'Metazoa', 'Cnidaria', 'Anthozoa', 'Hexacorallia', 'Scleractinia', 'Astrocoeniina', 'Pocilloporidae', 'Pocillopora']	XP_027043535.1	833	[0.525368, 0.486429, 0.51388, 0.538167, 0.517562, 0.468512, 0.494003, 0.525368, 0.534167, 0.538167, 0.557691, 0.549308, 0.541878, 0.653063, 0.703578, 0.707965, 0.716283, 0.720929, 0.754692, 0.754692, 0.73685, 0.771762, 0.819762, 0.791621, 0.788093, 0.812494, 0.859585, 0.856457, 0.846163, 0.849326, 0.823549, 0.823549, 0.819762, 0.827927, 0.808535, 0.798249, 0.795062, 0.801317, 0.805026, 0.834292, …
110	Nematostella vectensis	['Eukaryota', 'Metazoa', 'Cnidaria', 'Anthozoa', 'Hexacorallia', 'Actiniaria', 'Edwardsiidae', 'Nematostella']	XP_032227331.1	768	[0.745909, 0.767246, 0.767246, 0.775545, 0.779859, 0.784345, 0.788093, 0.754692, 0.784345, 0.805026, 0.759478, 0.741537, 0.750527, 0.754692, 0.754692, 0.754692, 0.759478, 0.712013, 0.712013, 0.73685, 0.724957, 0.788093, 0.784345, 0.779859, 0.784345, 0.791621, 0.801317, 0.805026, 0.834292, 0.819762, 0.805026, 0.852992, 0.882776, 0.882776, 0.89662, 0.915074, 0.934618, 0.934618, 0.948786, 0.948786, …
111	Stylophora pistillata	['Eukaryota', 'Metazoa', 'Cnidaria', 'Anthozoa', 'Hexacorallia', 'Scleractinia', 'Astrocoeniina', 'Pocilloporidae', 'Stylophora']	XP_022783500.1	849	[0.458154, 0.422041, 0.447574, 0.476583, 0.450668, 0.40511, 0.4292, 0.454136, 0.465241, 0.472492, 0.494003, 0.490133, 0.483068, 0.59014, 0.653063, 0.653063, 0.661982, 0.666105, 0.716283, 0.720929, 0.703578, 0.741537, 0.779859, 0.741537, 0.73685, 0.775545, 0.823549, 0.837511, 0.83125, 0.834292, 0.805026, 0.759478, 0.750527, 0.754692, 0.73685, 0.720929, 0.720929, 0.728858, 0.728858, 0.759478, 0.754…
112	Orbicella faveolata	['Eukaryota', 'Metazoa', 'Cnidaria', 'Anthozoa', 'Hexacorallia', 'Scleractinia', 'Faviina', 'Merulinidae', 'Orbicella']	XP_020615343.1	871	[0.585406, 0.549308, 0.59508, 0.618285, 0.604312, 0.549308, 0.58069, 0.59014, 0.585406, 0.608892, 0.622677, 0.608892, 0.618285, 0.707965, 0.712013, 0.694846, 0.703578, 0.741537, 0.767246, 0.767246, 0.750527, 0.775545, 0.81615, 0.801317, 0.791621, 0.81615, 0.862302, 0.865454, 0.876521, 0.882776, 0.856457, 0.856457, 0.852992, 0.834292, 0.83125, 0.852992, 0.865454, 0.882776, 0.871313, 0.894241, 0.89…
113	Dendronephthya gigantea	['Eukaryota', 'Metazoa', 'Cnidaria', 'Anthozoa', 'Octocorallia', 'Alcyonacea', 'Alcyoniina', 'Nephtheidae', 'Dendronephthya']	XP_028410178.1	867	[0.771762, 0.59917, 0.604312, 0.657645, 0.661982, 0.680603, 0.690604, 0.707965, 0.754692, 0.76285, 0.767246, 0.733139, 0.733139, 0.759478, 0.750527, 0.788093, 0.788093, 0.801317, 0.823549, 0.856457, 0.879233, 0.882776, 0.934618, 0.936162, 0.926919, 0.945666, 0.941505, 0.94331, 0.941505, 0.926919, 0.924947, 0.926919, 0.932927, 0.934618, 0.924947, 0.926919, 0.908098, 0.910643, 0.901269, 0.894241, 0…
114	Actinia tenebrosa	['Eukaryota', 'Metazoa', 'Cnidaria', 'Anthozoa', 'Hexacorallia', 'Actiniaria', 'Actiniidae', 'Actinia']	XP_031572813.1	900	[0.889439, 0.885302, 0.879233, 0.876521, 0.891961, 0.88723, 0.868118, 0.868118, 0.865454, 0.862302, 0.865454, 0.849326, 0.837511, 0.827927, 0.83125, 0.862302, 0.862302, 0.862302, 0.812494, 0.819762, 0.812494, 0.805026, 0.801317, 0.801317, 0.808535, 0.788093, 0.812494, 0.834292, 0.827927, 0.819762, 0.846163, 0.834292, 0.859585, 0.852992, 0.871313, 0.874069, 0.862302, 0.856457, 0.876521, 0.901269, …
115	Mizuhopecten yessoensis	['Eukaryota', 'Metazoa', 'Lophotrochozoa', 'Mollusca', 'Bivalvia', 'Pteriomorphia', 'Pectinoida', 'Pectinoidea', 'Pectinidae', 'Mizuhopecten']	XP_021360757.1	1064	[0.622677, 0.494003, 0.422041, 0.447574, 0.374039, 0.295083, 0.352862, 0.352862, 0.308712, 0.342579, 0.278302, 0.229226, 0.232838, 0.179055, 0.144935, 0.096677, 0.102787, 0.15284, 0.15284, 0.203355, 0.209395, 0.18812, 0.25406, 0.288399, 0.275179, 0.352862, 0.433034, 0.41194, 0.433034, 0.476583, 0.468512, 0.5017, 0.59014, 0.59014, 0.570702, 0.666105, 0.666105, 0.685117, 0.671169, 0.657645, 0.65306…
116	Aplysia californica	['Eukaryota', 'Metazoa', 'Lophotrochozoa', 'Mollusca', 'Gastropoda', 'Heterobranchia', 'Euthyneura', 'Euopisthobranchia', 'Aplysiomorpha', 'Aplysioidea', 'Aplysiidae', 'Aplysia']	XP_005110637.2	958	[0.608892, 0.707965, 0.716283, 0.733139, 0.759478, 0.784345, 0.759478, 0.805026, 0.819762, 0.81615, 0.819762, 0.76285, 0.76285, 0.750527, 0.680603, 0.661982, 0.728858, 0.728858, 0.703578, 0.775545, 0.754692, 0.805026, 0.694846, 0.690604, 0.703578, 0.661982, 0.56648, 0.59014, 0.557691, 0.56648, 0.575842, 0.58069, 0.59508, 0.608892, 0.618285, 0.642678, 0.666105, 0.671169, 0.585406, 0.626927, 0.6374…
117	Octopus vulgaris	['Eukaryota', 'Metazoa', 'Lophotrochozoa', 'Mollusca', 'Cephalopoda', 'Coleoidea', 'Neocoleoidea', 'Octopodiformes', 'Octopoda', 'Incirrata', 'Octopodidae', 'Octopus']	XP_029646427.1	748	[0.394753, 0.465241, 0.497853, 0.394753, 0.4292, 0.447574, 0.401658, 0.384043, 0.414856, 0.4292, 0.374039, 0.433034, 0.521092, 0.538167, 0.648219, 0.613573, 0.63748, 0.538167, 0.538167, 0.632174, 0.63748, 0.604312, 0.541878, 0.461924, 0.545602, 0.56648, 0.56648, 0.517562, 0.529623, 0.450668, 0.480142, 0.585406, 0.575842, 0.521092, 0.51388, 0.51388, 0.529623, 0.447574, 0.538167, 0.4292, 0.414856, …
118	Pomacea canaliculata	['Eukaryota', 'Metazoa', 'Lophotrochozoa', 'Mollusca', 'Gastropoda', 'Caenogastropoda', 'Architaenioglossa', 'Ampullarioidea', 'Ampullariidae', 'Pomacea']	XP_025099108.1	1074	[0.25406, 0.359901, 0.390993, 0.440853, 0.458154, 0.490133, 0.505461, 0.440853, 0.450668, 0.461924, 0.476583, 0.483068, 0.444081, 0.450668, 0.517562, 0.529623, 0.622677, 0.538167, 0.541878, 0.562014, 0.56648, 0.661982, 0.497853, 0.505461, 0.490133, 0.422041, 0.422041, 0.436924, 0.517562, 0.517562, 0.461924, 0.454136, 0.468512, 0.549308, 0.509769, 0.5017, 0.490133, 0.40511, 0.472492, 0.468512, 0.4…
119	Hydra vulgaris	['Eukaryota', 'Metazoa', 'Cnidaria', 'Hydrozoa', 'Hydroidolina', 'Anthoathecata', 'Aplanulata', 'Hydridae', 'Hydra']	XP_002163095.3	629	[0.604312, 0.622677, 0.63748, 0.648219, 0.690604, 0.59917, 0.613573, 0.575842, 0.59508, 0.604312, 0.622677, 0.562014, 0.534167, 0.51388, 0.468512, 0.433034, 0.4292, 0.414856, 0.505461, 0.486429, 0.505461, 0.509769, 0.476583, 0.486429, 0.458154, 0.450668, 0.517562, 0.521092, 0.562014, 0.557691, 0.538167, 0.534167, 0.562014, 0.585406, 0.56648, 0.58069, 0.626927, 0.657645, 0.653063, 0.680603, 0.6990…
120	Crassostrea virginica	['Eukaryota', 'Metazoa', 'Lophotrochozoa', 'Mollusca', 'Bivalvia', 'Pteriomorphia', 'Ostreoida', 'Ostreoidea', 'Ostreidae', 'Crassostrea']	XP_022293065.1	1058	[0.716283, 0.788093, 0.707965, 0.699094, 0.716283, 0.733139, 0.720929, 0.73685, 0.754692, 0.745909, 0.716283, 0.707965, 0.712013, 0.712013, 0.707965, 0.694846, 0.720929, 0.703578, 0.745909, 0.808535, 0.801317, 0.868118, 0.84206, 0.879233, 0.885302, 0.882776, 0.876521, 0.885302, 0.876521, 0.871313, 0.876521, 0.89662, 0.891961, 0.882776, 0.88723, 0.885302, 0.901269, 0.891961, 0.905695, 0.889439, 0.…
121	Lingula anatina	['Eukaryota', 'Metazoa', 'Lophotrochozoa', 'Brachiopoda', 'Linguliformea', 'Lingulata', 'Lingulida', 'Linguloidea', 'Lingulidae', 'Lingula']	XP_023929984.1	1025	[0.349426, 0.41194, 0.356642, 0.40511, 0.436924, 0.370445, 0.4292, 0.384043, 0.436924, 0.461924, 0.461924, 0.468512, 0.476583, 0.570702, 0.480142, 0.562014, 0.553315, 0.549308, 0.517562, 0.529623, 0.604312, 0.63748, 0.534167, 0.642678, 0.553315, 0.585406, 0.675549, 0.657645, 0.733139, 0.703578, 0.675549, 0.733139, 0.750527, 0.754692, 0.754692, 0.846163, 0.827927, 0.83125, 0.823549, 0.84206, 0.887…
122	Amphimedon queenslandica	['Eukaryota', 'Metazoa', 'Porifera', 'Demospongiae', 'Heteroscleromorpha', 'Haplosclerida', 'Niphatidae', 'Amphimedon']	XP_019849433.1	610	[0.953422, 0.94331, 0.953422, 0.948786, 0.956248, 0.951925, 0.957673, 0.953422, 0.950334, 0.954657, 0.959312, 0.9657, 0.96342, 0.964893, 0.964893, 0.966441, 0.960642, 0.96342, 0.962114, 0.96342, 0.954657, 0.953422, 0.954657, 0.948786, 0.953422, 0.94331, 0.945666, 0.915074, 0.912647, 0.915074, 0.905695, 0.894241, 0.879233, 0.885302, 0.885302, 0.879233, 0.83125, 0.795062, 0.801317, 0.805026, 0.7982…
123	Crassostrea gigas	['Eukaryota', 'Metazoa', 'Lophotrochozoa', 'Mollusca', 'Bivalvia', 'Pteriomorphia', 'Ostreoida', 'Ostreoidea', 'Ostreidae', 'Crassostrea']	XP_019919556.1	1084	[0.720929, 0.771762, 0.754692, 0.73685, 0.759478, 0.767246, 0.754692, 0.771762, 0.784345, 0.791621, 0.759478, 0.750527, 0.750527, 0.724957, 0.767246, 0.73685, 0.745909, 0.759478, 0.784345, 0.834292, 0.83125, 0.874069, 0.859585, 0.868118, 0.874069, 0.868118, 0.868118, 0.876521, 0.862302, 0.856457, 0.849326, 0.874069, 0.865454, 0.874069, 0.882776, 0.874069, 0.894241, 0.891961, 0.908098, 0.889439, 0…
124	Brugia malayi	['Eukaryota', 'Metazoa', 'Ecdysozoa', 'Nematoda', 'Chromadorea', 'Rhabditida', 'Spirurina', 'Spiruromorpha', 'Filarioidea', 'Onchocercidae', 'Brugia']	VIO96169.1	1058	[0.63748, 0.653063, 0.671169, 0.680603, 0.680603, 0.671169, 0.604312, 0.545602, 0.545602, 0.557691, 0.521092, 0.465241, 0.494003, 0.480142, 0.447574, 0.465241, 0.472492, 0.480142, 0.497853, 0.538167, 0.632174, 0.494003, 0.490133, 0.483068, 0.483068, 0.490133, 0.450668, 0.447574, 0.497853, 0.51388, 0.51388, 0.505461, 0.56648, 0.505461, 0.505461, 0.549308, 0.534167, 0.538167, 0.545602, 0.509769, 0.…
125	Caenorhabditis brenneri	['Eukaryota', 'Metazoa', 'Ecdysozoa', 'Nematoda', 'Chromadorea', 'Rhabditida', 'Rhabditoidea', 'Rhabditidae', 'Peloderinae', 'Caenorhabditis']	EGT31677.1	829	[0.575842, 0.59014, 0.604312, 0.608892, 0.604312, 0.541878, 0.494003, 0.497853, 0.505461, 0.461924, 0.42561, 0.440853, 0.440853, 0.398279, 0.408655, 0.447574, 0.36309, 0.356642, 0.408655, 0.346032, 0.384043, 0.308712, 0.318242, 0.318242, 0.332115, 0.298791, 0.339168, 0.394753, 0.332115, 0.335645, 0.346032, 0.366687, 0.281712, 0.301917, 0.346032, 0.26085, 0.26085, 0.308712, 0.311707, 0.30533, 0.29…
126	Caenorhabditis elegans	['Eukaryota', 'Metazoa', 'Ecdysozoa', 'Nematoda', 'Chromadorea', 'Rhabditida', 'Rhabditina', 'Rhabditomorpha', 'Rhabditoidea', 'Rhabditidae', 'Peloderinae', 'Caenorhabditis']	NP_491200.1	786	[0.771762, 0.626927, 0.653063, 0.626927, 0.613573, 0.570702, 0.529623, 0.557691, 0.557691, 0.521092, 0.490133, 0.490133, 0.505461, 0.490133, 0.490133, 0.51388, 0.505461, 0.534167, 0.545602, 0.545602, 0.458154, 0.461924, 0.5017, 0.490133, 0.521092, 0.494003, 0.529623, 0.585406, 0.494003, 0.497853, 0.562014, 0.618285, 0.59014, 0.529623, 0.529623, 0.529623, 0.538167, 0.541878, 0.59917, 0.59014, 0.55…
127	Caenorhabditis remanei	['Eukaryota', 'Metazoa', 'Ecdysozoa', 'Nematoda', 'Chromadorea', 'Rhabditida', 'Rhabditoidea', 'Rhabditidae', 'Peloderinae', 'Caenorhabditis']	OZF74845.1	809	[0.876521, 0.894241, 0.891961, 0.868118, 0.862302, 0.81615, 0.771762, 0.767246, 0.754692, 0.716283, 0.680603, 0.685117, 0.666105, 0.59917, 0.632174, 0.626927, 0.657645, 0.618285, 0.685117, 0.642678, 0.541878, 0.541878, 0.497853, 0.486429, 0.517562, 0.483068, 0.517562, 0.56648, 0.494003, 0.497853, 0.521092, 0.562014, 0.557691, 0.545602, 0.562014, 0.553315, 0.541878, 0.549308, 0.575842, 0.56648, 0.…
128	Cryptotermes secundus	['Eukaryota', 'Metazoa', 'Ecdysozoa', 'Arthropoda', 'Hexapoda', 'Insecta', 'Pterygota', 'Neoptera', 'Polyneoptera', 'Dictyoptera', 'Blattodea', 'Blattoidea', 'Termitoidae', 'Kalotermitidae', 'Cryptotermitinae', 'Cryptotermes']	XP_023710354.1	823	[0.545602, 0.59508, 0.604312, 0.622677, 0.632174, 0.56648, 0.58069, 0.59917, 0.622677, 0.529623, 0.461924, 0.42561, 0.422041, 0.4292, 0.433034, 0.390993, 0.31487, 0.308712, 0.25406, 0.264545, 0.30533, 0.30533, 0.25031, 0.268042, 0.264545, 0.229226, 0.275179, 0.271506, 0.278302, 0.281712, 0.321458, 0.394753, 0.436924, 0.472492, 0.461924, 0.418646, 0.5017, 0.58069, 0.575842, 0.675549, 0.680603, 0.6…
129	Pediculus humanus corporis	['Eukaryota', 'Metazoa', 'Ecdysozoa', 'Arthropoda', 'Hexapoda', 'Insecta', 'Pterygota', 'Neoptera', 'Paraneoptera', 'Psocodea', 'Phthiraptera', 'Anoplura', 'Pediculidae', 'Pediculus']	XP_002427726.1	865	[0.808535, 0.795062, 0.724957, 0.675549, 0.675549, 0.671169, 0.626927, 0.529623, 0.553315, 0.557691, 0.486429, 0.490133, 0.494003, 0.461924, 0.5017, 0.575842, 0.570702, 0.534167, 0.529623, 0.529623, 0.538167, 0.517562, 0.545602, 0.59508, 0.661982, 0.671169, 0.685117, 0.728858, 0.837511, 0.83125, 0.837511, 0.901269, 0.905695, 0.910643, 0.915074, 0.89662, 0.879233, 0.885302, 0.912647, 0.910643, 0.9…
130	Acyrthosiphon pisum	['Eukaryota', 'Metazoa', 'Ecdysozoa', 'Arthropoda', 'Hexapoda', 'Insecta', 'Pterygota', 'Neoptera', 'Paraneoptera', 'Hemiptera', 'Sternorrhyncha', 'Aphidomorpha', 'Aphidoidea', 'Aphididae', 'Macrosiphini', 'Acyrthosiphon']	XP_001952647.1	732	[0.490133, 0.42561, 0.31487, 0.374039, 0.401658, 0.356642, 0.377384, 0.414856, 0.436924, 0.41194, 0.458154, 0.401658, 0.366687, 0.390993, 0.394753, 0.394753, 0.398279, 0.36309, 0.42561, 0.486429, 0.476583, 0.476583, 0.534167, 0.626927, 0.553315, 0.545602, 0.613573, 0.538167, 0.521092, 0.517562, 0.59014, 0.549308, 0.648219, 0.724957, 0.685117, 0.685117, 0.685117, 0.694846, 0.741537, 0.76285, 0.759…
131	Dufourea novaeangliae	['Eukaryota', 'Metazoa', 'Ecdysozoa', 'Arthropoda', 'Hexapoda', 'Insecta', 'Pterygota', 'Neoptera', 'Holometabola', 'Hymenoptera', 'Apocrita', 'Aculeata', 'Apoidea', 'Halictidae', 'Rophitinae', 'Dufourea']	XP_015432851.1	876	[0.264545, 0.298791, 0.324872, 0.298791, 0.335645, 0.311707, 0.335645, 0.377384, 0.339168, 0.36309, 0.332115, 0.335645, 0.359901, 0.356642, 0.433034, 0.517562, 0.472492, 0.56648, 0.575842, 0.557691, 0.618285, 0.694846, 0.720929, 0.724957, 0.720929, 0.666105, 0.707965, 0.707965, 0.642678, 0.618285, 0.618285, 0.680603, 0.585406, 0.541878, 0.541878, 0.5017, 0.494003, 0.538167, 0.472492, 0.468512, 0.…
132	Apis mellifera	['Eukaryota', 'Metazoa', 'Ecdysozoa', 'Arthropoda', 'Hexapoda', 'Insecta', 'Pterygota', 'Neoptera', 'Holometabola', 'Hymenoptera', 'Apocrita', 'Aculeata', 'Apoidea', 'Apidae', 'Apis']	XP_026298659.1	864	[0.194234, 0.236433, 0.271506, 0.239899, 0.278302, 0.25031, 0.278302, 0.318242, 0.278302, 0.301917, 0.271506, 0.275179, 0.301917, 0.295083, 0.380708, 0.461924, 0.41194, 0.505461, 0.517562, 0.5017, 0.56648, 0.648219, 0.671169, 0.671169, 0.666105, 0.604312, 0.661982, 0.661982, 0.58069, 0.562014, 0.562014, 0.632174, 0.534167, 0.497853, 0.490133, 0.454136, 0.450668, 0.497853, 0.418646, 0.370445, 0.37…
133	Atta cephalotes	['Eukaryota', 'Metazoa', 'Ecdysozoa', 'Arthropoda', 'Hexapoda', 'Insecta', 'Pterygota', 'Neoptera', 'Holometabola', 'Hymenoptera', 'Apocrita', 'Aculeata', 'Vespoidea', 'Formicidae', 'Myrmicinae', 'Atta']	XP_012061691.1	536	[0.147574, 0.185198, 0.203355, 0.179055, 0.216401, 0.194234, 0.222385, 0.257454, 0.232838, 0.26085, 0.222385, 0.232838, 0.25406, 0.25031, 0.339168, 0.42561, 0.370445, 0.468512, 0.483068, 0.468512, 0.534167, 0.613573, 0.642678, 0.666105, 0.653063, 0.575842, 0.632174, 0.632174, 0.562014, 0.521092, 0.525368, 0.59014, 0.490133, 0.472492, 0.465241, 0.465241, 0.458154, 0.51388, 0.480142, 0.436924, 0.42…
134	Tribolium castaneum	['Eukaryota', 'Metazoa', 'Ecdysozoa', 'Arthropoda', 'Hexapoda', 'Insecta', 'Pterygota', 'Neoptera', 'Holometabola', 'Coleoptera', 'Polyphaga', 'Cucujiformia', 'Tenebrionidae', 'Tenebrionidae incertae sedis', 'Tribolium']	XP_967550.1	626	[0.733139, 0.720929, 0.791621, 0.690604, 0.699094, 0.707965, 0.716283, 0.724957, 0.733139, 0.666105, 0.608892, 0.59917, 0.608892, 0.541878, 0.461924, 0.461924, 0.444081, 0.366687, 0.339168, 0.366687, 0.418646, 0.450668, 0.497853, 0.414856, 0.42561, 0.374039, 0.370445, 0.366687, 0.366687, 0.36309, 0.418646, 0.468512, 0.472492, 0.505461, 0.56648, 0.675549, 0.675549, 0.671169, 0.767246, 0.76285, 0.7…
135	Bombyx mori	['Eukaryota', 'Metazoa', 'Ecdysozoa', 'Arthropoda', 'Hexapoda', 'Insecta', 'Pterygota', 'Neoptera', 'Holometabola', 'Lepidoptera', 'Glossata', 'Ditrysia', 'Bombycoidea', 'Bombycidae', 'Bombycinae', 'Bombyx']	XP_012551388.1	858	[0.422041, 0.377384, 0.414856, 0.465241, 0.472492, 0.5017, 0.51388, 0.521092, 0.570702, 0.56648, 0.59014, 0.58069, 0.59508, 0.585406, 0.618285, 0.671169, 0.653063, 0.653063, 0.712013, 0.724957, 0.798249, 0.823549, 0.827927, 0.788093, 0.767246, 0.76285, 0.712013, 0.626927, 0.63748, 0.59508, 0.525368, 0.538167, 0.521092, 0.505461, 0.545602, 0.59014, 0.59508, 0.534167, 0.517562, 0.509769, 0.476583, …
136	Culex quinquefasciatus	['Eukaryota', 'Metazoa', 'Ecdysozoa', 'Arthropoda', 'Hexapoda', 'Insecta', 'Pterygota', 'Neoptera', 'Holometabola', 'Diptera', 'Nematocera', 'Culicoidea', 'Culicidae', 'Culicinae', 'Culicini', 'Culex', 'Culex']	XP_001846745.1	896	[0.699094, 0.703578, 0.707965, 0.779859, 0.690604, 0.759478, 0.73685, 0.775545, 0.707965, 0.608892, 0.666105, 0.608892, 0.632174, 0.529623, 0.497853, 0.486429, 0.472492, 0.538167, 0.575842, 0.534167, 0.505461, 0.521092, 0.529623, 0.534167, 0.490133, 0.541878, 0.497853, 0.525368, 0.497853, 0.51388, 0.613573, 0.553315, 0.562014, 0.549308, 0.557691, 0.575842, 0.59917, 0.632174, 0.557691, 0.538167, 0…
137	Aedes albopictus	['Eukaryota', 'Metazoa', 'Ecdysozoa', 'Arthropoda', 'Hexapoda', 'Insecta', 'Pterygota', 'Neoptera', 'Holometabola', 'Diptera', 'Nematocera', 'Culicoidea', 'Culicidae', 'Culicinae', 'Aedini', 'Aedes', 'Stegomyia']	XP_029717003.1	909	[0.934618, 0.957673, 0.947281, 0.941505, 0.936162, 0.93079, 0.924947, 0.919029, 0.903857, 0.899122, 0.89662, 0.901269, 0.879233, 0.889439, 0.885302, 0.788093, 0.84206, 0.805026, 0.795062, 0.707965, 0.703578, 0.59014, 0.529623, 0.553315, 0.58069, 0.56648, 0.562014, 0.562014, 0.562014, 0.509769, 0.517562, 0.521092, 0.521092, 0.538167, 0.5017, 0.509769, 0.622677, 0.56648, 0.585406, 0.575842, 0.63217…
138	Anopheles gambiae str. PEST	['Eukaryota', 'Metazoa', 'Ecdysozoa', 'Arthropoda', 'Hexapoda', 'Insecta', 'Pterygota', 'Neoptera', 'Holometabola', 'Diptera', 'Nematocera', 'Culicoidea', 'Culicidae', 'Anophelinae', 'Anopheles']	XP_314491.4	849	[0.84206, 0.823549, 0.846163, 0.862302, 0.846163, 0.852992, 0.862302, 0.852992, 0.849326, 0.862302, 0.868118, 0.81615, 0.733139, 0.784345, 0.720929, 0.759478, 0.694846, 0.661982, 0.56648, 0.562014, 0.56648, 0.56648, 0.570702, 0.549308, 0.534167, 0.545602, 0.476583, 0.472492, 0.486429, 0.486429, 0.468512, 0.454136, 0.51388, 0.618285, 0.562014, 0.58069, 0.570702, 0.642678, 0.59508, 0.666105, 0.6135…
139	Musca domestica	['Eukaryota', 'Metazoa', 'Ecdysozoa', 'Arthropoda', 'Hexapoda', 'Insecta', 'Pterygota', 'Neoptera', 'Holometabola', 'Diptera', 'Brachycera', 'Muscomorpha', 'Muscoidea', 'Muscidae', 'Musca']	XP_005191505.1	919	[0.968436, 0.950334, 0.957673, 0.953422, 0.950334, 0.948786, 0.938133, 0.941505, 0.908098, 0.876521, 0.871313, 0.859585, 0.812494, 0.733139, 0.690604, 0.618285, 0.661982, 0.59014, 0.534167, 0.538167, 0.521092, 0.525368, 0.5017, 0.494003, 0.476583, 0.458154, 0.408655, 0.374039, 0.359901, 0.36309, 0.387226, 0.40511, 0.418646, 0.458154, 0.476583, 0.454136, 0.483068, 0.505461, 0.525368, 0.604312, 0.6…
140	Stomoxys calcitrans	['Eukaryota', 'Metazoa', 'Ecdysozoa', 'Arthropoda', 'Hexapoda', 'Insecta', 'Pterygota', 'Neoptera', 'Holometabola', 'Diptera', 'Brachycera', 'Muscomorpha', 'Muscoidea', 'Muscidae', 'Stomoxys']	XP_013099628.1	915	[0.912647, 0.912647, 0.889439, 0.876521, 0.823549, 0.846163, 0.834292, 0.827927, 0.808535, 0.745909, 0.728858, 0.703578, 0.728858, 0.690604, 0.59508, 0.666105, 0.707965, 0.712013, 0.618285, 0.618285, 0.59014, 0.570702, 0.51388, 0.472492, 0.497853, 0.557691, 0.525368, 0.549308, 0.541878, 0.58069, 0.666105, 0.675549, 0.741537, 0.671169, 0.604312, 0.699094, 0.690604, 0.661982, 0.59014, 0.671169, 0.6…
141	Drosophila ananassae	['Eukaryota', 'Metazoa', 'Ecdysozoa', 'Arthropoda', 'Hexapoda', 'Insecta', 'Pterygota', 'Neoptera', 'Holometabola', 'Diptera', 'Brachycera', 'Muscomorpha', 'Ephydroidea', 'Drosophilidae', 'Drosophila', 'Sophophora']	XP_001954860.2	882	[0.823549, 0.856457, 0.871313, 0.903857, 0.89662, 0.819762, 0.834292, 0.856457, 0.856457, 0.868118, 0.812494, 0.837511, 0.862302, 0.837511, 0.856457, 0.876521, 0.876521, 0.876521, 0.89662, 0.922952, 0.901269, 0.922952, 0.912647, 0.912647, 0.837511, 0.798249, 0.88723, 0.879233, 0.819762, 0.812494, 0.745909, 0.801317, 0.703578, 0.671169, 0.690604, 0.685117, 0.653063, 0.613573, 0.59917, 0.525368, 0.…
142	Drosophila melanogaster	['Eukaryota', 'Metazoa', 'Ecdysozoa', 'Arthropoda', 'Hexapoda', 'Insecta', 'Pterygota', 'Neoptera', 'Holometabola', 'Diptera', 'Brachycera', 'Muscomorpha', 'Ephydroidea', 'Drosophilidae', 'Drosophila', 'Sophophora']	NP_001262426.1	874	[0.83125, 0.859585, 0.868118, 0.901269, 0.910643, 0.862302, 0.84206, 0.849326, 0.852992, 0.865454, 0.874069, 0.88723, 0.905695, 0.919029, 0.879233, 0.885302, 0.88723, 0.910643, 0.871313, 0.868118, 0.81615, 0.868118, 0.849326, 0.771762, 0.771762, 0.791621, 0.771762, 0.784345, 0.724957, 0.716283, 0.699094, 0.699094, 0.690604, 0.685117, 0.653063, 0.694846, 0.680603, 0.59917, 0.562014, 0.613573, 0.62…
143	Branchiostoma floridae	['Eukaryota', 'Metazoa', 'Chordata', 'Cephalochordata', 'Branchiostomidae', 'Branchiostoma', '']	XP_002612618.1	331	[0.505461, 0.541878, 0.622677, 0.666105, 0.707965, 0.73685, 0.648219, 0.63748, 0.632174, 0.632174, 0.642678, 0.671169, 0.76285, 0.716283, 0.745909, 0.661982, 0.759478, 0.73685, 0.741537, 0.712013, 0.707965, 0.613573, 0.525368, 0.497853, 0.394753, 0.318242, 0.30533, 0.380708, 0.387226, 0.41194, 0.414856, 0.394753, 0.394753, 0.398279, 0.414856, 0.422041, 0.486429, 0.40511, 0.335645, 0.408655, 0.398…
144	Scleropages formosus	['Eukaryota', 'Metazoa', 'Chordata', 'Craniata', 'Vertebrata', 'Euteleostomi', 'Actinopterygii', 'Neopterygii', 'Teleostei', 'Osteoglossocephala', 'Osteoglossomorpha', 'Osteoglossiformes', 'Osteoglossidae', 'Scleropages']	XP_018603199.1	1730	[0.585406, 0.690604, 0.745909, 0.570702, 0.626927, 0.657645, 0.680603, 0.720929, 0.759478, 0.771762, 0.767246, 0.788093, 0.767246, 0.798249, 0.865454, 0.805026, 0.694846, 0.720929, 0.733139, 0.716283, 0.775545, 0.784345, 0.750527, 0.728858, 0.84206, 0.827927, 0.83125, 0.83125, 0.779859, 0.759478, 0.759478, 0.771762, 0.771762, 0.837511, 0.808535, 0.81615, 0.876521, 0.938133, 0.905695, 0.922952, 0.…
145	Danio rerio	['Eukaryota', 'Metazoa', 'Chordata', 'Craniata', 'Vertebrata', 'Euteleostomi', 'Actinopterygii', 'Neopterygii', 'Teleostei', 'Ostariophysi', 'Cypriniformes', 'Cyprinidae', 'Danio']	XP_694356.4	1079	[0.728858, 0.632174, 0.604312, 0.653063, 0.694846, 0.690604, 0.657645, 0.661982, 0.671169, 0.642678, 0.648219, 0.626927, 0.618285, 0.613573, 0.618285, 0.653063, 0.671169, 0.653063, 0.657645, 0.712013, 0.699094, 0.690604, 0.784345, 0.823549, 0.846163, 0.823549, 0.865454, 0.868118, 0.868118, 0.862302, 0.879233, 0.879233, 0.879233, 0.882776, 0.885302, 0.849326, 0.868118, 0.849326, 0.84206, 0.859585,…
146	Ictalurus punctatus	['Eukaryota', 'Metazoa', 'Chordata', 'Craniata', 'Vertebrata', 'Euteleostomi', 'Actinopterygii', 'Neopterygii', 'Teleostei', 'Ostariophysi', 'Siluriformes', 'Ictaluridae', 'Ictalurus']	XP_017313390.1	1132	[0.575842, 0.465241, 0.436924, 0.468512, 0.490133, 0.5017, 0.468512, 0.483068, 0.505461, 0.476583, 0.494003, 0.497853, 0.509769, 0.509769, 0.505461, 0.557691, 0.549308, 0.534167, 0.626927, 0.712013, 0.690604, 0.707965, 0.750527, 0.784345, 0.779859, 0.795062, 0.81615, 0.859585, 0.859585, 0.856457, 0.910643, 0.908098, 0.903857, 0.876521, 0.879233, 0.862302, 0.868118, 0.834292, 0.849326, 0.83125, 0.…
147	Pygocentrus nattereri	['Eukaryota', 'Metazoa', 'Chordata', 'Craniata', 'Vertebrata', 'Euteleostomi', 'Actinopterygii', 'Neopterygii', 'Teleostei', 'Ostariophysi', 'Characiformes', 'Characoidei', 'Pygocentrus']	XP_017557403.1	1157	[0.59014, 0.486429, 0.465241, 0.505461, 0.545602, 0.553315, 0.517562, 0.529623, 0.545602, 0.51388, 0.529623, 0.521092, 0.525368, 0.529623, 0.529623, 0.575842, 0.575842, 0.557691, 0.517562, 0.58069, 0.575842, 0.59014, 0.626927, 0.657645, 0.648219, 0.648219, 0.653063, 0.716283, 0.712013, 0.712013, 0.720929, 0.724957, 0.716283, 0.73685, 0.741537, 0.720929, 0.728858, 0.690604, 0.703578, 0.788093, 0.7…
148	Esox lucius	['Eukaryota', 'Metazoa', 'Chordata', 'Craniata', 'Vertebrata', 'Euteleostomi', 'Actinopterygii', 'Neopterygii', 'Teleostei', 'Protacanthopterygii', 'Esociformes', 'Esocidae', 'Esox']	XP_010884481.1	1163	[0.680603, 0.570702, 0.545602, 0.521092, 0.562014, 0.56648, 0.534167, 0.545602, 0.56648, 0.538167, 0.553315, 0.545602, 0.549308, 0.557691, 0.56648, 0.613573, 0.562014, 0.545602, 0.632174, 0.699094, 0.690604, 0.675549, 0.750527, 0.791621, 0.856457, 0.859585, 0.868118, 0.889439, 0.889439, 0.88723, 0.908098, 0.891961, 0.891961, 0.894241, 0.868118, 0.84206, 0.846163, 0.868118, 0.879233, 0.846163, 0.8…
149	Oncorhynchus mykiss	['Eukaryota', 'Metazoa', 'Chordata', 'Craniata', 'Vertebrata', 'Euteleostomi', 'Actinopterygii', 'Neopterygii', 'Teleostei', 'Protacanthopterygii', 'Salmoniformes', 'Salmonidae', 'Salmoninae', 'Oncorhynchus']	XP_021426661.1	1172	[0.608892, 0.509769, 0.483068, 0.454136, 0.497853, 0.509769, 0.476583, 0.486429, 0.509769, 0.480142, 0.497853, 0.494003, 0.497853, 0.509769, 0.517562, 0.562014, 0.517562, 0.461924, 0.468512, 0.525368, 0.51388, 0.505461, 0.575842, 0.657645, 0.745909, 0.745909, 0.759478, 0.801317, 0.798249, 0.795062, 0.83125, 0.834292, 0.834292, 0.83125, 0.83125, 0.775545, 0.798249, 0.846163, 0.871313, 0.908098, 0.…
150	Takifugu rubripes	['Eukaryota', 'Metazoa', 'Chordata', 'Craniata', 'Vertebrata', 'Euteleostomi', 'Actinopterygii', 'Neopterygii', 'Teleostei', 'Neoteleostei', 'Acanthomorphata', 'Eupercaria', 'Tetraodontiformes', 'Tetradontoidea', 'Tetraodontidae', 'Takifugu']	XP_011604288.1	960	[0.661982, 0.553315, 0.521092, 0.483068, 0.525368, 0.538167, 0.505461, 0.534167, 0.545602, 0.51388, 0.525368, 0.480142, 0.490133, 0.505461, 0.483068, 0.51388, 0.517562, 0.497853, 0.521092, 0.575842, 0.604312, 0.618285, 0.657645, 0.661982, 0.694846, 0.716283, 0.720929, 0.767246, 0.750527, 0.76285, 0.808535, 0.812494, 0.856457, 0.834292, 0.81615, 0.795062, 0.795062, 0.791621, 0.798249, 0.812494, 0.…
151	Tetraodon nigroviridis	['Eukaryota', 'Metazoa', 'Chordata', 'Craniata', 'Vertebrata', 'Euteleostomi', 'Actinopterygii', 'Neopterygii', 'Teleostei', 'Neoteleostei', 'Acanthomorphata', 'Eupercaria', 'Tetraodontiformes', 'Tetradontoidea', 'Tetraodontidae', 'Tetraodon']	CAG06609.1	653	[0.745909, 0.759478, 0.791621, 0.801317, 0.805026, 0.852992, 0.856457, 0.856457, 0.885302, 0.885302, 0.885302, 0.915074, 0.919029, 0.926919, 0.924947, 0.91684, 0.922952, 0.928747, 0.941505, 0.94331, 0.947281, 0.94331, 0.948786, 0.941505, 0.947281, 0.94331, 0.926919, 0.924947, 0.924947, 0.905695, 0.905695, 0.891961, 0.871313, 0.865454, 0.865454, 0.862302, 0.856457, 0.856457, 0.879233, 0.889439, 0.…
152	Oryzias latipes	['Eukaryota', 'Metazoa', 'Chordata', 'Craniata', 'Vertebrata', 'Euteleostomi', 'Actinopterygii', 'Neopterygii', 'Teleostei', 'Neoteleostei', 'Acanthomorphata', 'Ovalentaria', 'Atherinomorphae', 'Beloniformes', 'Adrianichthyidae', 'Oryziinae', 'Oryzias']	XP_023817246.1	961	[0.759478, 0.661982, 0.618285, 0.575842, 0.59014, 0.604312, 0.56648, 0.59917, 0.613573, 0.58069, 0.59508, 0.58069, 0.608892, 0.613573, 0.59014, 0.63748, 0.685117, 0.657645, 0.707965, 0.775545, 0.745909, 0.733139, 0.784345, 0.819762, 0.865454, 0.874069, 0.882776, 0.905695, 0.903857, 0.901269, 0.926919, 0.926919, 0.924947, 0.912647, 0.912647, 0.919029, 0.919029, 0.921076, 0.899122, 0.89662, 0.91507…
153	Poecilia reticulata	['Eukaryota', 'Metazoa', 'Chordata', 'Craniata', 'Vertebrata', 'Euteleostomi', 'Actinopterygii', 'Neopterygii', 'Teleostei', 'Neoteleostei', 'Acanthomorphata', 'Ovalentaria', 'Atherinomorphae', 'Cyprinodontiformes', 'Poeciliidae', 'Poeciliinae', 'Poecilia']	XP_008428405.1	951	[0.779859, 0.685117, 0.642678, 0.604312, 0.648219, 0.653063, 0.618285, 0.642678, 0.661982, 0.632174, 0.642678, 0.626927, 0.653063, 0.648219, 0.626927, 0.675549, 0.671169, 0.657645, 0.699094, 0.750527, 0.733139, 0.720929, 0.788093, 0.812494, 0.84206, 0.759478, 0.759478, 0.798249, 0.791621, 0.76285, 0.798249, 0.798249, 0.801317, 0.788093, 0.788093, 0.795062, 0.795062, 0.83125, 0.862302, 0.865454, 0…
154	Stegastes partitus	['Eukaryota', 'Metazoa', 'Chordata', 'Craniata', 'Vertebrata', 'Euteleostomi', 'Actinopterygii', 'Neopterygii', 'Teleostei', 'Neoteleostei', 'Acanthomorphata', 'Ovalentaria', 'Pomacentridae', 'Stegastes']	XP_008278015.1	973	[0.666105, 0.545602, 0.509769, 0.472492, 0.51388, 0.529623, 0.497853, 0.521092, 0.541878, 0.51388, 0.525368, 0.521092, 0.545602, 0.56648, 0.549308, 0.59917, 0.59917, 0.56648, 0.613573, 0.694846, 0.666105, 0.661982, 0.707965, 0.745909, 0.788093, 0.779859, 0.775545, 0.823549, 0.812494, 0.812494, 0.849326, 0.846163, 0.849326, 0.834292, 0.81615, 0.81615, 0.812494, 0.812494, 0.846163, 0.84206, 0.84206…
155	Maylandia zebra	['Eukaryota', 'Metazoa', 'Chordata', 'Craniata', 'Vertebrata', 'Euteleostomi', 'Actinopterygii', 'Neopterygii', 'Teleostei', 'Neoteleostei', 'Acanthomorphata', 'Ovalentaria', 'Cichlomorphae', 'Cichliformes', 'Cichlidae', 'African cichlids', 'Pseudocrenilabrinae', 'Haplochromini', 'Maylandia', 'Maylandia zebra complex']	XP_004564151.1	936	[0.648219, 0.538167, 0.505461, 0.472492, 0.517562, 0.538167, 0.509769, 0.541878, 0.545602, 0.517562, 0.521092, 0.5017, 0.525368, 0.545602, 0.517562, 0.545602, 0.562014, 0.538167, 0.562014, 0.632174, 0.618285, 0.642678, 0.680603, 0.724957, 0.750527, 0.63748, 0.642678, 0.703578, 0.707965, 0.703578, 0.750527, 0.759478, 0.759478, 0.750527, 0.733139, 0.750527, 0.754692, 0.754692, 0.767246, 0.808535, 0…
156	Microcaecilia unicolor	['Eukaryota', 'Metazoa', 'Chordata', 'Craniata', 'Vertebrata', 'Euteleostomi', 'Amphibia', 'Gymnophiona', 'Siphonopidae', 'Microcaecilia']	XP_030058025.1	1063	[0.414856, 0.30533, 0.257454, 0.216401, 0.25406, 0.275179, 0.206376, 0.229226, 0.264545, 0.225814, 0.257454, 0.271506, 0.268042, 0.257454, 0.194234, 0.275179, 0.26085, 0.264545, 0.321458, 0.390993, 0.394753, 0.394753, 0.42561, 0.4292, 0.497853, 0.5017, 0.509769, 0.626927, 0.58069, 0.608892, 0.724957, 0.661982, 0.657645, 0.653063, 0.642678, 0.716283, 0.699094, 0.699094, 0.694846, 0.703578, 0.66610…
157	Xenopus laevis	['Eukaryota', 'Metazoa', 'Chordata', 'Craniata', 'Vertebrata', 'Euteleostomi', 'Amphibia', 'Batrachia', 'Anura', 'Pipoidea', 'Pipidae', 'Xenopodinae', 'Xenopus', 'Xenopus']	XP_018104018.1	5263	[0.342579, 0.281712, 0.318242, 0.264545, 0.295083, 0.30533, 0.275179, 0.298791, 0.328603, 0.295083, 0.328603, 0.352862, 0.36309, 0.281712, 0.281712, 0.288399, 0.308712, 0.390993, 0.490133, 0.486429, 0.517562, 0.525368, 0.541878, 0.541878, 0.613573, 0.626927, 0.661982, 0.720929, 0.724957, 0.716283, 0.788093, 0.775545, 0.707965, 0.59508, 0.608892, 0.562014, 0.553315, 0.51388, 0.458154, 0.444081, 0.…
158	Xenopus tropicalis	['Eukaryota', 'Metazoa', 'Chordata', 'Craniata', 'Vertebrata', 'Euteleostomi', 'Amphibia', 'Batrachia', 'Anura', 'Pipoidea', 'Pipidae', 'Xenopodinae', 'Xenopus', 'Silurana']	XP_012813456.2	5561	[0.26085, 0.275179, 0.328603, 0.271506, 0.288399, 0.31487, 0.342579, 0.349426, 0.356642, 0.366687, 0.324872, 0.332115, 0.321458, 0.398279, 0.339168, 0.295083, 0.31487, 0.31487, 0.318242, 0.377384, 0.436924, 0.42561, 0.433034, 0.418646, 0.483068, 0.422041, 0.374039, 0.370445, 0.401658, 0.349426, 0.311707, 0.374039, 0.374039, 0.384043, 0.380708, 0.458154, 0.525368, 0.575842, 0.59508, 0.59508, 0.595…
159	Anolis carolinensis	['Eukaryota', 'Metazoa', 'Chordata', 'Craniata', 'Vertebrata', 'Euteleostomi', 'Lepidosauria', 'Reptilia', 'Squamata', 'Bifurcata', 'Unidentata', 'Episquamata', 'Toxicofera', 'Iguania', 'Dactyloidae', 'Anolis']	XP_003219073.2	2973	[0.387226, 0.288399, 0.243554, 0.206376, 0.243554, 0.268042, 0.206376, 0.236433, 0.275179, 0.239899, 0.275179, 0.295083, 0.321458, 0.324872, 0.25031, 0.318242, 0.311707, 0.311707, 0.366687, 0.398279, 0.408655, 0.408655, 0.494003, 0.486429, 0.56648, 0.570702, 0.575842, 0.608892, 0.632174, 0.622677, 0.741537, 0.724957, 0.745909, 0.733139, 0.724957, 0.846163, 0.837511, 0.837511, 0.837511, 0.846163, …
160	Pelodiscus sinensis	['Eukaryota', 'Metazoa', 'Chordata', 'Craniata', 'Vertebrata', 'Euteleostomi', 'Archelosauria', 'Testudines', 'Cryptodira', 'Trionychia', 'Trionychidae', 'Pelodiscus']	XP_014430500.1	4682	[0.690604, 0.613573, 0.632174, 0.653063, 0.685117, 0.707965, 0.73685, 0.745909, 0.745909, 0.741537, 0.694846, 0.73685, 0.724957, 0.775545, 0.73685, 0.741537, 0.754692, 0.76285, 0.733139, 0.819762, 0.819762, 0.81615, 0.819762, 0.812494, 0.81615, 0.801317, 0.798249, 0.795062, 0.750527, 0.76285, 0.788093, 0.834292, 0.808535, 0.767246, 0.728858, 0.733139, 0.73685, 0.661982, 0.661982, 0.657645, 0.6043…
161	Chelonia mydas	['Eukaryota', 'Metazoa', 'Chordata', 'Craniata', 'Vertebrata', 'Euteleostomi', 'Archelosauria', 'Testudines', 'Cryptodira', 'Durocryptodira', 'Americhelydia', 'Chelonioidea', 'Cheloniidae', 'Chelonia']	XP_027681862.1	3794	[0.771762, 0.745909, 0.76285, 0.784345, 0.694846, 0.728858, 0.73685, 0.666105, 0.575842, 0.585406, 0.59917, 0.534167, 0.461924, 0.40511, 0.390993, 0.374039, 0.30533, 0.308712, 0.318242, 0.281712, 0.335645, 0.349426, 0.377384, 0.374039, 0.377384, 0.436924, 0.42561, 0.4292, 0.486429, 0.505461, 0.517562, 0.517562, 0.604312, 0.657645, 0.666105, 0.666105, 0.690604, 0.775545, 0.784345, 0.779859, 0.8375…
162	Alligator sinensis	['Eukaryota', 'Metazoa', 'Chordata', 'Craniata', 'Vertebrata', 'Euteleostomi', 'Testudines + Archosauria group', 'Archosauria', 'Crocodylia', 'Alligatoridae', 'Alligatorinae', 'Alligator']	XP_025070194.1	3212	[0.76285, 0.618285, 0.570702, 0.468512, 0.447574, 0.377384, 0.359901, 0.394753, 0.339168, 0.36309, 0.401658, 0.40511, 0.40511, 0.42561, 0.42561, 0.356642, 0.346032, 0.40511, 0.40511, 0.346032, 0.374039, 0.311707, 0.311707, 0.311707, 0.390993, 0.352862, 0.352862, 0.401658, 0.36309, 0.40511, 0.4292, 0.414856, 0.377384, 0.41194, 0.41194, 0.380708, 0.422041, 0.447574, 0.387226, 0.352862, 0.352862, 0.…
163	Struthio camelus australis	['Eukaryota', 'Metazoa', 'Chordata', 'Craniata', 'Vertebrata', 'Euteleostomi', 'Archelosauria', 'Archosauria', 'Dinosauria', 'Saurischia', 'Theropoda', 'Coelurosauria', 'Aves', 'Palaeognathae', 'Struthioniformes', 'Struthionidae', 'Struthio']	XP_009665889.1	4562	[0.436924, 0.359901, 0.41194, 0.349426, 0.295083, 0.335645, 0.374039, 0.308712, 0.366687, 0.321458, 0.346032, 0.380708, 0.359901, 0.288399, 0.291804, 0.318242, 0.342579, 0.356642, 0.433034, 0.440853, 0.433034, 0.461924, 0.529623, 0.494003, 0.476583, 0.545602, 0.545602, 0.465241, 0.549308, 0.4292, 0.444081, 0.444081, 0.433034, 0.4292, 0.494003, 0.447574, 0.335645, 0.374039, 0.359901, 0.342579, 0.4…
164	Meleagris gallopavo	['Eukaryota', 'Metazoa', 'Chordata', 'Craniata', 'Vertebrata', 'Euteleostomi', 'Archelosauria', 'Archosauria', 'Dinosauria', 'Saurischia', 'Theropoda', 'Coelurosauria', 'Aves', 'Neognathae', 'Galloanserae', 'Galliformes', 'Phasianidae', 'Meleagridinae', 'Meleagris']	XP_010721318.2	3597	[0.5017, 0.41194, 0.370445, 0.328603, 0.374039, 0.387226, 0.332115, 0.359901, 0.398279, 0.36309, 0.390993, 0.40511, 0.42561, 0.4292, 0.42561, 0.494003, 0.486429, 0.509769, 0.575842, 0.671169, 0.680603, 0.666105, 0.694846, 0.754692, 0.808535, 0.805026, 0.852992, 0.912647, 0.915074, 0.908098, 0.936162, 0.905695, 0.922952, 0.912647, 0.905695, 0.905695, 0.89662, 0.901269, 0.908098, 0.908098, 0.905695…
165	Gallus gallus	['Eukaryota', 'Metazoa', 'Chordata', 'Craniata', 'Vertebrata', 'Euteleostomi', 'Archelosauria', 'Archosauria', 'Dinosauria', 'Saurischia', 'Theropoda', 'Coelurosauria', 'Aves', 'Neognathae', 'Galloanserae', 'Galliformes', 'Phasianidae', 'Phasianinae', 'Gallus']	XP_004934572.1	3744	[0.978316, 0.981594, 0.987317, 0.983019, 0.983019, 0.980739, 0.981594, 0.980097, 0.980739, 0.979741, 0.983636, 0.987032, 0.990286, 0.99012, 0.991735, 0.989597, 0.989597, 0.989241, 0.989241, 0.991212, 0.992115, 0.988505, 0.987531, 0.987317, 0.988291, 0.987032, 0.987032, 0.985964, 0.984871, 0.978316, 0.978672, 0.973328, 0.973328, 0.97245, 0.975609, 0.976962, 0.979242, 0.971713, 0.960642, 0.959312, …
166	Columba livia	['Eukaryota', 'Metazoa', 'Chordata', 'Craniata', 'Vertebrata', 'Euteleostomi', 'Archelosauria', 'Archosauria', 'Dinosauria', 'Saurischia', 'Theropoda', 'Coelurosauria', 'Aves', 'Neognathae', 'Columbiformes', 'Columbidae', 'Columba']	XP_005511564.1	3982	[0.912647, 0.919029, 0.905695, 0.903857, 0.903857, 0.862302, 0.812494, 0.823549, 0.868118, 0.89662, 0.891961, 0.862302, 0.834292, 0.852992, 0.859585, 0.856457, 0.823549, 0.827927, 0.834292, 0.865454, 0.862302, 0.865454, 0.868118, 0.876521, 0.801317, 0.798249, 0.84206, 0.849326, 0.837511, 0.798249, 0.771762, 0.812494, 0.865454, 0.894241, 0.889439, 0.879233, 0.846163, 0.868118, 0.859585, 0.84206, 0…
167	Charadrius vociferus	['Eukaryota', 'Metazoa', 'Chordata', 'Craniata', 'Vertebrata', 'Euteleostomi', 'Archelosauria', 'Archosauria', 'Dinosauria', 'Saurischia', 'Theropoda', 'Coelurosauria', 'Aves', 'Neognathae', 'Charadriiformes', 'Charadriidae', 'Charadrius']	XP_009893219.1	3914	[0.179055, 0.247041, 0.298791, 0.335645, 0.278302, 0.229226, 0.26085, 0.288399, 0.311707, 0.324872, 0.349426, 0.356642, 0.31487, 0.356642, 0.356642, 0.444081, 0.486429, 0.570702, 0.538167, 0.509769, 0.570702, 0.525368, 0.480142, 0.468512, 0.465241, 0.545602, 0.666105, 0.680603, 0.680603, 0.680603, 0.680603, 0.622677, 0.666105, 0.716283, 0.671169, 0.680603, 0.675549, 0.699094, 0.720929, 0.771762, …
168	Manacus vitellinus	['Eukaryota', 'Metazoa', 'Chordata', 'Craniata', 'Vertebrata', 'Euteleostomi', 'Archelosauria', 'Archosauria', 'Dinosauria', 'Saurischia', 'Theropoda', 'Coelurosauria', 'Aves', 'Neognathae', 'Passeriformes', 'Pipridae', 'Manacus']	XP_029821751.1	3301	[0.557691, 0.575842, 0.534167, 0.562014, 0.575842, 0.58069, 0.541878, 0.575842, 0.59917, 0.63748, 0.690604, 0.685117, 0.675549, 0.661982, 0.661982, 0.741537, 0.754692, 0.716283, 0.759478, 0.812494, 0.812494, 0.808535, 0.823549, 0.859585, 0.856457, 0.859585, 0.876521, 0.903857, 0.899122, 0.89662, 0.88723, 0.859585, 0.862302, 0.891961, 0.837511, 0.868118, 0.862302, 0.865454, 0.89662, 0.88723, 0.876…
169	Ficedula albicollis	['Eukaryota', 'Metazoa', 'Chordata', 'Craniata', 'Vertebrata', 'Euteleostomi', 'Archelosauria', 'Archosauria', 'Dinosauria', 'Saurischia', 'Theropoda', 'Coelurosauria', 'Aves', 'Neognathae', 'Passeriformes', 'Muscicapidae', 'Ficedula']	XP_016153500.1	3742	[0.51388, 0.42561, 0.380708, 0.335645, 0.370445, 0.384043, 0.332115, 0.36309, 0.394753, 0.359901, 0.384043, 0.398279, 0.418646, 0.418646, 0.414856, 0.480142, 0.468512, 0.494003, 0.557691, 0.626927, 0.618285, 0.608892, 0.632174, 0.699094, 0.759478, 0.76285, 0.805026, 0.879233, 0.876521, 0.874069, 0.908098, 0.874069, 0.891961, 0.882776, 0.874069, 0.874069, 0.865454, 0.862302, 0.868118, 0.865454, 0.…
170	Ornithorhynchus anatinus	['Eukaryota', 'Metazoa', 'Chordata', 'Craniata', 'Vertebrata', 'Euteleostomi', 'Mammalia', 'Monotremata', 'Ornithorhynchidae', 'Ornithorhynchus']	XP_028937906.1	2598	[0.418646, 0.318242, 0.281712, 0.247041, 0.281712, 0.30533, 0.239899, 0.271506, 0.301917, 0.268042, 0.298791, 0.308712, 0.324872, 0.268042, 0.26085, 0.321458, 0.31487, 0.31487, 0.328603, 0.401658, 0.408655, 0.41194, 0.440853, 0.5017, 0.557691, 0.557691, 0.56648, 0.671169, 0.707965, 0.73685, 0.754692, 0.745909, 0.741537, 0.759478, 0.84206, 0.84206, 0.846163, 0.849326, 0.849326, 0.879233, 0.874069,…
171	Monodelphis domestica	['Eukaryota', 'Metazoa', 'Chordata', 'Craniata', 'Vertebrata', 'Euteleostomi', 'Mammalia', 'Metatheria', 'Didelphimorphia', 'Didelphidae', 'Monodelphis']	XP_007493313.1	2686	[0.387226, 0.288399, 0.247041, 0.209395, 0.25031, 0.275179, 0.209395, 0.243554, 0.278302, 0.239899, 0.271506, 0.288399, 0.30533, 0.247041, 0.236433, 0.30533, 0.295083, 0.291804, 0.311707, 0.387226, 0.390993, 0.398279, 0.42561, 0.490133, 0.549308, 0.545602, 0.553315, 0.675549, 0.712013, 0.741537, 0.76285, 0.754692, 0.750527, 0.76285, 0.83125, 0.827927, 0.83125, 0.834292, 0.819762, 0.856457, 0.8461…
172	Sarcophilus harrisii	['Eukaryota', 'Metazoa', 'Chordata', 'Craniata', 'Vertebrata', 'Euteleostomi', 'Mammalia', 'Metatheria', 'Dasyuromorphia', 'Dasyuridae', 'Sarcophilus']	XP_031815184.1	2614	[0.387226, 0.288399, 0.247041, 0.209395, 0.25031, 0.275179, 0.206376, 0.243554, 0.275179, 0.236433, 0.271506, 0.284882, 0.30533, 0.243554, 0.236433, 0.301917, 0.295083, 0.291804, 0.308712, 0.387226, 0.390993, 0.398279, 0.42561, 0.490133, 0.549308, 0.545602, 0.553315, 0.675549, 0.712013, 0.741537, 0.76285, 0.750527, 0.750527, 0.76285, 0.827927, 0.827927, 0.83125, 0.83125, 0.81615, 0.856457, 0.8461…
173	Trichechus manatus latirostris	['Eukaryota', 'Metazoa', 'Chordata', 'Craniata', 'Vertebrata', 'Euteleostomi', 'Mammalia', 'Eutheria', 'Afrotheria', 'Sirenia', 'Trichechidae', 'Trichechus']	XP_023597078.1	2512	[0.408655, 0.30533, 0.268042, 0.229226, 0.268042, 0.291804, 0.225814, 0.26085, 0.295083, 0.257454, 0.291804, 0.308712, 0.324872, 0.268042, 0.257454, 0.321458, 0.311707, 0.311707, 0.384043, 0.461924, 0.468512, 0.476583, 0.5017, 0.575842, 0.648219, 0.648219, 0.657645, 0.754692, 0.750527, 0.784345, 0.791621, 0.779859, 0.775545, 0.791621, 0.856457, 0.846163, 0.849326, 0.852992, 0.849326, 0.823549, 0.…
174	Loxodonta africana	['Eukaryota', 'Metazoa', 'Chordata', 'Craniata', 'Vertebrata', 'Euteleostomi', 'Mammalia', 'Eutheria', 'Afrotheria', 'Proboscidea', 'Elephantidae', 'Loxodonta']	XP_010588611.2	2560	[0.408655, 0.30533, 0.268042, 0.229226, 0.268042, 0.291804, 0.225814, 0.26085, 0.295083, 0.257454, 0.291804, 0.308712, 0.324872, 0.268042, 0.257454, 0.321458, 0.311707, 0.311707, 0.384043, 0.461924, 0.468512, 0.476583, 0.5017, 0.575842, 0.648219, 0.648219, 0.657645, 0.759478, 0.754692, 0.784345, 0.791621, 0.779859, 0.775545, 0.791621, 0.856457, 0.849326, 0.852992, 0.856457, 0.852992, 0.827927, 0.…
175	Erinaceus europaeus	['Eukaryota', 'Metazoa', 'Chordata', 'Craniata', 'Vertebrata', 'Euteleostomi', 'Mammalia', 'Eutheria', 'Laurasiatheria', 'Insectivora', 'Erinaceidae', 'Erinaceinae', 'Erinaceus']	XP_016042183.1	2464	[0.414856, 0.31487, 0.278302, 0.239899, 0.278302, 0.30533, 0.239899, 0.275179, 0.30533, 0.268042, 0.301917, 0.318242, 0.335645, 0.278302, 0.271506, 0.335645, 0.328603, 0.324872, 0.401658, 0.476583, 0.480142, 0.486429, 0.51388, 0.59014, 0.661982, 0.657645, 0.666105, 0.779859, 0.775545, 0.801317, 0.819762, 0.808535, 0.805026, 0.819762, 0.876521, 0.868118, 0.868118, 0.871313, 0.859585, 0.834292, 0.8…
176	Pteropus alecto	['Eukaryota', 'Metazoa', 'Chordata', 'Craniata', 'Vertebrata', 'Euteleostomi', 'Mammalia', 'Eutheria', 'Laurasiatheria', 'Chiroptera', 'Megachiroptera', 'Pteropodidae', 'Pteropodinae', 'Pteropus']	XP_015451955.1	2478	[0.401658, 0.301917, 0.26085, 0.225814, 0.264545, 0.288399, 0.222385, 0.257454, 0.291804, 0.25406, 0.288399, 0.30533, 0.324872, 0.264545, 0.25406, 0.321458, 0.311707, 0.308712, 0.370445, 0.447574, 0.454136, 0.458154, 0.486429, 0.557691, 0.626927, 0.626927, 0.63748, 0.754692, 0.750527, 0.779859, 0.788093, 0.775545, 0.771762, 0.784345, 0.849326, 0.837511, 0.84206, 0.84206, 0.827927, 0.81615, 0.8050…
177	Myotis lucifugus	['Eukaryota', 'Metazoa', 'Chordata', 'Craniata', 'Vertebrata', 'Euteleostomi', 'Mammalia', 'Eutheria', 'Laurasiatheria', 'Chiroptera', 'Microchiroptera', 'Vespertilionidae', 'Myotis']	XP_006104326.1	2445	[0.41194, 0.311707, 0.275179, 0.239899, 0.275179, 0.298791, 0.232838, 0.268042, 0.301917, 0.264545, 0.298791, 0.308712, 0.328603, 0.271506, 0.264545, 0.328603, 0.318242, 0.31487, 0.374039, 0.450668, 0.458154, 0.465241, 0.490133, 0.557691, 0.626927, 0.626927, 0.63748, 0.750527, 0.750527, 0.779859, 0.788093, 0.775545, 0.771762, 0.784345, 0.846163, 0.837511, 0.84206, 0.84206, 0.846163, 0.834292, 0.8…
178	Sus scrofa	['Eukaryota', 'Metazoa', 'Chordata', 'Craniata', 'Vertebrata', 'Euteleostomi', 'Mammalia', 'Eutheria', 'Laurasiatheria', 'Cetartiodactyla', 'Suina', 'Suidae', 'Sus']	XP_005657204.1	2447	[0.40511, 0.30533, 0.264545, 0.229226, 0.268042, 0.291804, 0.225814, 0.26085, 0.295083, 0.257454, 0.291804, 0.308712, 0.324872, 0.268042, 0.257454, 0.324872, 0.31487, 0.311707, 0.374039, 0.450668, 0.454136, 0.461924, 0.486429, 0.557691, 0.626927, 0.626927, 0.63748, 0.754692, 0.750527, 0.779859, 0.788093, 0.775545, 0.771762, 0.788093, 0.852992, 0.837511, 0.84206, 0.846163, 0.827927, 0.81615, 0.808…
179	Balaenoptera acutorostrata scammoni	['Eukaryota', 'Metazoa', 'Chordata', 'Craniata', 'Vertebrata', 'Euteleostomi', 'Mammalia', 'Eutheria', 'Laurasiatheria', 'Cetartiodactyla', 'Cetacea', 'Mysticeti', 'Balaenopteridae', 'Balaenoptera']	XP_028022676.1	2501	[0.41194, 0.311707, 0.275179, 0.239899, 0.275179, 0.298791, 0.232838, 0.268042, 0.301917, 0.264545, 0.295083, 0.311707, 0.328603, 0.271506, 0.26085, 0.324872, 0.318242, 0.318242, 0.377384, 0.454136, 0.458154, 0.465241, 0.494003, 0.562014, 0.632174, 0.632174, 0.642678, 0.759478, 0.754692, 0.784345, 0.801317, 0.791621, 0.788093, 0.801317, 0.865454, 0.856457, 0.859585, 0.859585, 0.849326, 0.837511, …
180	Tursiops truncatus	['Eukaryota', 'Metazoa', 'Chordata', 'Craniata', 'Vertebrata', 'Euteleostomi', 'Mammalia', 'Eutheria', 'Laurasiatheria', 'Cetartiodactyla', 'Cetacea', 'Odontoceti', 'Delphinidae', 'Tursiops']	XP_019777877.1	2539	[0.401658, 0.301917, 0.26085, 0.225814, 0.264545, 0.288399, 0.222385, 0.257454, 0.291804, 0.25406, 0.288399, 0.30533, 0.324872, 0.264545, 0.25406, 0.321458, 0.311707, 0.308712, 0.370445, 0.447574, 0.454136, 0.458154, 0.486429, 0.557691, 0.626927, 0.626927, 0.63748, 0.754692, 0.750527, 0.779859, 0.788093, 0.779859, 0.771762, 0.788093, 0.852992, 0.84206, 0.849326, 0.849326, 0.834292, 0.827927, 0.81…
181	Equus caballus	['Eukaryota', 'Metazoa', 'Chordata', 'Craniata', 'Vertebrata', 'Euteleostomi', 'Mammalia', 'Eutheria', 'Laurasiatheria', 'Perissodactyla', 'Equidae', 'Equus']	XP_014591833.2	2456	[0.401658, 0.298791, 0.257454, 0.222385, 0.26085, 0.284882, 0.219301, 0.25406, 0.288399, 0.25031, 0.284882, 0.301917, 0.321458, 0.26085, 0.25031, 0.318242, 0.308712, 0.30533, 0.366687, 0.447574, 0.450668, 0.458154, 0.483068, 0.553315, 0.626927, 0.622677, 0.632174, 0.754692, 0.750527, 0.779859, 0.788093, 0.775545, 0.767246, 0.784345, 0.849326, 0.837511, 0.84206, 0.84206, 0.827927, 0.81615, 0.80502…
182	Ailuropoda melanoleuca	['Eukaryota', 'Metazoa', 'Chordata', 'Craniata', 'Vertebrata', 'Euteleostomi', 'Mammalia', 'Eutheria', 'Laurasiatheria', 'Carnivora', 'Caniformia', 'Ursidae', 'Ailuropoda']	XP_002919630.3	2336	[0.422041, 0.321458, 0.284882, 0.25031, 0.284882, 0.308712, 0.243554, 0.278302, 0.311707, 0.275179, 0.308712, 0.324872, 0.342579, 0.284882, 0.275179, 0.339168, 0.328603, 0.328603, 0.387226, 0.465241, 0.468512, 0.476583, 0.5017, 0.575842, 0.642678, 0.642678, 0.653063, 0.76285, 0.759478, 0.791621, 0.862302, 0.852992, 0.849326, 0.862302, 0.905695, 0.899122, 0.901269, 0.903857, 0.894241, 0.88723, 0.8…
183	Ursus maritimus	['Eukaryota', 'Metazoa', 'Chordata', 'Craniata', 'Vertebrata', 'Euteleostomi', 'Mammalia', 'Eutheria', 'Laurasiatheria', 'Carnivora', 'Caniformia', 'Ursidae', 'Ursus']	XP_008700062.1	2463	[0.422041, 0.321458, 0.284882, 0.25031, 0.284882, 0.308712, 0.243554, 0.278302, 0.311707, 0.275179, 0.308712, 0.324872, 0.342579, 0.284882, 0.275179, 0.339168, 0.328603, 0.328603, 0.387226, 0.465241, 0.468512, 0.476583, 0.5017, 0.575842, 0.642678, 0.642678, 0.653063, 0.76285, 0.759478, 0.791621, 0.862302, 0.852992, 0.849326, 0.862302, 0.905695, 0.899122, 0.901269, 0.903857, 0.894241, 0.88723, 0.8…
184	Oryctolagus cuniculus	['Eukaryota', 'Metazoa', 'Chordata', 'Craniata', 'Vertebrata', 'Euteleostomi', 'Mammalia', 'Eutheria', 'Euarchontoglires', 'Glires', 'Lagomorpha', 'Leporidae', 'Oryctolagus']	XP_008273156.2	2461	[0.370445, 0.275179, 0.236433, 0.206376, 0.243554, 0.268042, 0.206376, 0.239899, 0.275179, 0.236433, 0.271506, 0.284882, 0.301917, 0.271506, 0.25406, 0.318242, 0.311707, 0.308712, 0.370445, 0.447574, 0.450668, 0.458154, 0.486429, 0.553315, 0.622677, 0.618285, 0.626927, 0.745909, 0.745909, 0.775545, 0.795062, 0.784345, 0.784345, 0.795062, 0.856457, 0.849326, 0.852992, 0.852992, 0.84206, 0.83125, 0…
185	Cavia porcellus	['Eukaryota', 'Metazoa', 'Chordata', 'Craniata', 'Vertebrata', 'Euteleostomi', 'Mammalia', 'Eutheria', 'Euarchontoglires', 'Glires', 'Rodentia', 'Hystricomorpha', 'Caviidae', 'Cavia']	XP_012997288.1	2282	[0.384043, 0.281712, 0.243554, 0.209395, 0.247041, 0.271506, 0.206376, 0.239899, 0.275179, 0.236433, 0.271506, 0.288399, 0.308712, 0.275179, 0.257454, 0.324872, 0.31487, 0.311707, 0.36309, 0.440853, 0.447574, 0.454136, 0.483068, 0.553315, 0.622677, 0.622677, 0.632174, 0.754692, 0.750527, 0.784345, 0.791621, 0.779859, 0.775545, 0.791621, 0.856457, 0.846163, 0.849326, 0.852992, 0.837511, 0.83125, 0…
186	Fukomys damarensis	['Eukaryota', 'Metazoa', 'Chordata', 'Craniata', 'Vertebrata', 'Euteleostomi', 'Mammalia', 'Eutheria', 'Euarchontoglires', 'Glires', 'Rodentia', 'Hystricomorpha', 'Bathyergidae', 'Fukomys']	XP_010606967.1	2442	[0.387226, 0.284882, 0.243554, 0.209395, 0.247041, 0.275179, 0.206376, 0.243554, 0.278302, 0.239899, 0.278302, 0.298791, 0.31487, 0.281712, 0.268042, 0.332115, 0.321458, 0.318242, 0.370445, 0.450668, 0.454136, 0.461924, 0.490133, 0.562014, 0.63748, 0.632174, 0.642678, 0.76285, 0.745909, 0.775545, 0.784345, 0.771762, 0.76285, 0.779859, 0.849326, 0.837511, 0.84206, 0.84206, 0.827927, 0.819762, 0.80…
187	Dipodomys ordii	['Eukaryota', 'Metazoa', 'Chordata', 'Craniata', 'Vertebrata', 'Euteleostomi', 'Mammalia', 'Eutheria', 'Euarchontoglires', 'Glires', 'Rodentia', 'Castorimorpha', 'Heteromyidae', 'Dipodomyinae', 'Dipodomys']	XP_012882911.1	2460	[0.390993, 0.288399, 0.25031, 0.216401, 0.25406, 0.278302, 0.21291, 0.247041, 0.281712, 0.243554, 0.278302, 0.295083, 0.31487, 0.281712, 0.264545, 0.332115, 0.321458, 0.318242, 0.370445, 0.447574, 0.454136, 0.458154, 0.486429, 0.557691, 0.626927, 0.626927, 0.63748, 0.754692, 0.754692, 0.784345, 0.791621, 0.779859, 0.775545, 0.791621, 0.856457, 0.846163, 0.852992, 0.852992, 0.837511, 0.83125, 0.81…
188	Otolemur garnettii	['Eukaryota', 'Metazoa', 'Chordata', 'Craniata', 'Vertebrata', 'Euteleostomi', 'Mammalia', 'Eutheria', 'Euarchontoglires', 'Primates', 'Strepsirrhini', 'Lorisiformes', 'Galagidae', 'Otolemur']	XP_023373232.1	2442	[0.42561, 0.328603, 0.291804, 0.257454, 0.291804, 0.31487, 0.25406, 0.288399, 0.318242, 0.281712, 0.31487, 0.328603, 0.349426, 0.291804, 0.284882, 0.346032, 0.335645, 0.335645, 0.40511, 0.480142, 0.483068, 0.490133, 0.517562, 0.59014, 0.657645, 0.657645, 0.666105, 0.771762, 0.767246, 0.795062, 0.801317, 0.791621, 0.788093, 0.798249, 0.859585, 0.849326, 0.852992, 0.852992, 0.837511, 0.81615, 0.805…
189	Colobus angolensis palliatus	['Eukaryota', 'Metazoa', 'Chordata', 'Craniata', 'Vertebrata', 'Euteleostomi', 'Mammalia', 'Eutheria', 'Euarchontoglires', 'Primates', 'Haplorrhini', 'Catarrhini', 'Cercopithecidae', 'Colobinae', 'Colobus']	XP_011805437.1	2438	[0.40511, 0.30533, 0.268042, 0.229226, 0.268042, 0.291804, 0.225814, 0.26085, 0.295083, 0.257454, 0.291804, 0.308712, 0.328603, 0.268042, 0.26085, 0.324872, 0.31487, 0.31487, 0.390993, 0.465241, 0.468512, 0.476583, 0.505461, 0.575842, 0.653063, 0.648219, 0.657645, 0.771762, 0.767246, 0.795062, 0.805026, 0.795062, 0.791621, 0.801317, 0.865454, 0.856457, 0.859585, 0.859585, 0.846163, 0.823549, 0.81…
190	Rhinopithecus bieti	['Eukaryota', 'Metazoa', 'Chordata', 'Craniata', 'Vertebrata', 'Euteleostomi', 'Mammalia', 'Eutheria', 'Euarchontoglires', 'Primates', 'Haplorrhini', 'Catarrhini', 'Cercopithecidae', 'Colobinae', 'Rhinopithecus']	XP_017739358.1	2372	[0.40511, 0.30533, 0.268042, 0.225814, 0.264545, 0.288399, 0.222385, 0.25406, 0.291804, 0.25031, 0.284882, 0.301917, 0.321458, 0.26085, 0.25031, 0.31487, 0.30533, 0.301917, 0.377384, 0.454136, 0.458154, 0.465241, 0.490133, 0.557691, 0.632174, 0.632174, 0.648219, 0.76285, 0.76285, 0.788093, 0.798249, 0.791621, 0.788093, 0.798249, 0.862302, 0.852992, 0.856457, 0.859585, 0.846163, 0.819762, 0.808535…
191	Gekko japonicus	['Eukaryota', 'Metazoa', 'Chordata', 'Craniata', 'Vertebrata', 'Euteleostomi', 'Lepidosauria', 'Reptilia', 'Squamata', 'Bifurcata', 'Gekkota', 'Gekkonidae', 'Gekkoninae', 'Gekko']	XP_015280430.1	3120	[0.377384, 0.275179, 0.225814, 0.182256, 0.222385, 0.25031, 0.185198, 0.219301, 0.257454, 0.216401, 0.25406, 0.271506, 0.295083, 0.298791, 0.209395, 0.284882, 0.275179, 0.271506, 0.332115, 0.36309, 0.366687, 0.374039, 0.458154, 0.538167, 0.613573, 0.604312, 0.541878, 0.653063, 0.653063, 0.642678, 0.720929, 0.707965, 0.63748, 0.648219, 0.63748, 0.724957, 0.724957, 0.661982, 0.653063, 0.58069, 0.65…
192	Ophiophagus hannah	['Eukaryota', 'Metazoa', 'Chordata', 'Craniata', 'Vertebrata', 'Euteleostomi', 'Lepidosauria', 'Reptilia', 'Squamata', 'Bifurcata', 'Unidentata', 'Episquamata', 'Toxicofera', 'Serpentes', 'Colubroidea', 'Elapidae', 'Elapinae', 'Ophiophagus']	ETE73168.1	2954	[0.703578, 0.712013, 0.575842, 0.486429, 0.418646, 0.444081, 0.461924, 0.480142, 0.5017, 0.517562, 0.541878, 0.549308, 0.549308, 0.562014, 0.549308, 0.549308, 0.557691, 0.538167, 0.562014, 0.476583, 0.422041, 0.458154, 0.458154, 0.529623, 0.59014, 0.59508, 0.58069, 0.562014, 0.575842, 0.585406, 0.509769, 0.505461, 0.51388, 0.444081, 0.42561, 0.414856, 0.422041, 0.342579, 0.298791, 0.239899, 0.321…
193	Paroedura picta	['Eukaryota', 'Metazoa', 'Chordata', 'Craniata', 'Vertebrata', 'Euteleostomi', 'Lepidosauria', 'Reptilia', 'Squamata', 'Bifurcata', 'Gekkota', 'Gekkonidae', 'Gekkoninae', 'Paroedura']	GCF49251.1	3087	[0.366687, 0.271506, 0.216401, 0.17593, 0.21291, 0.239899, 0.182256, 0.216401, 0.25406, 0.21291, 0.243554, 0.26085, 0.288399, 0.288399, 0.203355, 0.275179, 0.264545, 0.209395, 0.271506, 0.298791, 0.298791, 0.301917, 0.380708, 0.454136, 0.517562, 0.509769, 0.458154, 0.557691, 0.557691, 0.553315, 0.626927, 0.618285, 0.59508, 0.608892, 0.604312, 0.690604, 0.690604, 0.613573, 0.680603, 0.613573, 0.69…
194	Podarcis muralis	['Eukaryota', 'Metazoa', 'Chordata', 'Craniata', 'Vertebrata', 'Euteleostomi', 'Lepidosauria', 'Reptilia', 'Squamata', 'Bifurcata', 'Unidentata', 'Episquamata', 'Laterata', 'Lacertibaenia', 'Lacertidae', 'Podarcis']	XP_028582911.1	3017	[0.370445, 0.271506, 0.225814, 0.191378, 0.225814, 0.25031, 0.18812, 0.219301, 0.26085, 0.225814, 0.257454, 0.278302, 0.301917, 0.308712, 0.232838, 0.301917, 0.288399, 0.271506, 0.328603, 0.352862, 0.359901, 0.359901, 0.444081, 0.525368, 0.608892, 0.613573, 0.622677, 0.657645, 0.675549, 0.666105, 0.741537, 0.728858, 0.733139, 0.666105, 0.675549, 0.771762, 0.767246, 0.771762, 0.791621, 0.795062, 0…
195	Pogona vitticeps	['Eukaryota', 'Metazoa', 'Chordata', 'Craniata', 'Vertebrata', 'Euteleostomi', 'Lepidosauria', 'Reptilia', 'Squamata', 'Bifurcata', 'Unidentata', 'Episquamata', 'Toxicofera', 'Iguania', 'Acrodonta', 'Agamidae', 'Amphibolurinae', 'Pogona']	XP_020651853.1	3018	[0.414856, 0.31487, 0.271506, 0.216401, 0.25406, 0.278302, 0.216401, 0.25406, 0.288399, 0.25406, 0.284882, 0.30533, 0.332115, 0.335645, 0.25406, 0.321458, 0.311707, 0.308712, 0.366687, 0.394753, 0.398279, 0.398279, 0.483068, 0.56648, 0.666105, 0.671169, 0.675549, 0.703578, 0.716283, 0.707965, 0.812494, 0.808535, 0.808535, 0.745909, 0.750527, 0.865454, 0.862302, 0.862302, 0.862302, 0.862302, 0.859…
196	Protobothrops flavoviridis	['Eukaryota', 'Metazoa', 'Chordata', 'Craniata', 'Vertebrata', 'Euteleostomi', 'Lepidosauria', 'Reptilia', 'Squamata', 'Bifurcata', 'Unidentata', 'Episquamata', 'Toxicofera', 'Serpentes', 'Colubroidea', 'Viperidae', 'Crotalinae', 'Protobothrops']	BAN82075.1	2937	[0.390993, 0.295083, 0.247041, 0.206376, 0.247041, 0.271506, 0.209395, 0.239899, 0.278302, 0.239899, 0.275179, 0.291804, 0.318242, 0.321458, 0.239899, 0.308712, 0.295083, 0.295083, 0.352862, 0.374039, 0.380708, 0.390993, 0.476583, 0.557691, 0.653063, 0.653063, 0.657645, 0.685117, 0.703578, 0.690604, 0.767246, 0.759478, 0.76285, 0.699094, 0.703578, 0.795062, 0.795062, 0.795062, 0.795062, 0.795062,…
197	Pseudonaja textilis	['Eukaryota', 'Metazoa', 'Chordata', 'Craniata', 'Vertebrata', 'Euteleostomi', 'Lepidosauria', 'Reptilia', 'Squamata', 'Bifurcata', 'Unidentata', 'Episquamata', 'Toxicofera', 'Serpentes', 'Colubroidea', 'Elapidae', 'Acanthophiinae', 'Pseudonaja']	XP_026556348.1	2924	[0.398279, 0.301917, 0.257454, 0.216401, 0.257454, 0.281712, 0.219301, 0.25031, 0.288399, 0.25031, 0.284882, 0.30533, 0.328603, 0.335645, 0.25031, 0.321458, 0.308712, 0.308712, 0.366687, 0.384043, 0.394753, 0.40511, 0.490133, 0.575842, 0.666105, 0.666105, 0.675549, 0.703578, 0.720929, 0.707965, 0.784345, 0.775545, 0.775545, 0.712013, 0.716283, 0.805026, 0.805026, 0.805026, 0.805026, 0.805026, 0.8…
198	Gopherus evgoodei	['Eukaryota', 'Metazoa', 'Chordata', 'Craniata', 'Vertebrata', 'Euteleostomi', 'Archelosauria', 'Testudines', 'Cryptodira', 'Durocryptodira', 'Testudinoidea', 'Testudinidae', 'Gopherus']	XP_030434461.1	4803	[0.784345, 0.759478, 0.775545, 0.795062, 0.703578, 0.741537, 0.750527, 0.680603, 0.59014, 0.59508, 0.613573, 0.541878, 0.465241, 0.41194, 0.394753, 0.377384, 0.311707, 0.31487, 0.324872, 0.284882, 0.342579, 0.359901, 0.384043, 0.384043, 0.384043, 0.447574, 0.436924, 0.440853, 0.5017, 0.521092, 0.534167, 0.534167, 0.622677, 0.675549, 0.685117, 0.685117, 0.712013, 0.795062, 0.801317, 0.801317, 0.85…
199	Patagioenas fasciata monilis	['Eukaryota', 'Metazoa', 'Chordata', 'Craniata', 'Vertebrata', 'Euteleostomi', 'Archelosauria', 'Archosauria', 'Dinosauria', 'Saurischia', 'Theropoda', 'Coelurosauria', 'Aves', 'Neognathae', 'Columbiformes', 'Columbidae', 'Patagioenas']	OPJ66455.1	3726	[0.969315, 0.973328, 0.980097, 0.975609, 0.975609, 0.973328, 0.975609, 0.973328, 0.975609, 0.974374, 0.960642, 0.968436, 0.977651, 0.976962, 0.983636, 0.976226, 0.976226, 0.981594, 0.981594, 0.986462, 0.988861, 0.987531, 0.988695, 0.978672, 0.981594, 0.985417, 0.984159, 0.979242, 0.979741, 0.978316, 0.976226, 0.976226, 0.976962, 0.971713, 0.975134, 0.981594, 0.984871, 0.980739, 0.978672, 0.97245,…
200	Cariama cristata	['Eukaryota', 'Metazoa', 'Chordata', 'Craniata', 'Vertebrata', 'Euteleostomi', 'Archelosauria', 'Archosauria', 'Dinosauria', 'Saurischia', 'Theropoda', 'Coelurosauria', 'Aves', 'Neognathae', 'Cariamiformes', 'Cariamidae', 'Cariama']	XP_009702237.1	4071	[0.879233, 0.81615, 0.871313, 0.868118, 0.856457, 0.868118, 0.865454, 0.876521, 0.903857, 0.901269, 0.899122, 0.894241, 0.891961, 0.894241, 0.899122, 0.899122, 0.891961, 0.871313, 0.859585, 0.871313, 0.882776, 0.899122, 0.921076, 0.908098, 0.88723, 0.871313, 0.874069, 0.876521, 0.827927, 0.788093, 0.784345, 0.750527, 0.720929, 0.728858, 0.767246, 0.767246, 0.724957, 0.728858, 0.720929, 0.712013, …
201	Amazona aestiva	['Eukaryota', 'Metazoa', 'Chordata', 'Craniata', 'Vertebrata', 'Euteleostomi', 'Archelosauria', 'Archosauria', 'Dinosauria', 'Saurischia', 'Theropoda', 'Coelurosauria', 'Aves', 'Neognathae', 'Psittaciformes', 'Psittacidae', 'Amazona']	KQK75365.1	3809	[0.9657, 0.956248, 0.953422, 0.951925, 0.945666, 0.919029, 0.915074, 0.915074, 0.921076, 0.936162, 0.941505, 0.941505, 0.948786, 0.928747, 0.876521, 0.874069, 0.899122, 0.874069, 0.908098, 0.89662, 0.885302, 0.910643, 0.91684, 0.91684, 0.91684, 0.915074, 0.91684, 0.915074, 0.91684, 0.905695, 0.889439, 0.879233, 0.88723, 0.894241, 0.905695, 0.934618, 0.924947, 0.899122, 0.879233, 0.879233, 0.88530…
202	Pygoscelis adeliae	['Eukaryota', 'Metazoa', 'Chordata', 'Craniata', 'Vertebrata', 'Euteleostomi', 'Archelosauria', 'Archosauria', 'Dinosauria', 'Saurischia', 'Theropoda', 'Coelurosauria', 'Aves', 'Neognathae', 'Sphenisciformes', 'Spheniscidae', 'Pygoscelis']	XP_009326294.1	4122	[0.771762, 0.784345, 0.856457, 0.834292, 0.837511, 0.84206, 0.827927, 0.834292, 0.837511, 0.83125, 0.846163, 0.859585, 0.871313, 0.885302, 0.891961, 0.894241, 0.865454, 0.805026, 0.767246, 0.767246, 0.716283, 0.779859, 0.775545, 0.733139, 0.750527, 0.741537, 0.699094, 0.716283, 0.712013, 0.724957, 0.775545, 0.771762, 0.771762, 0.771762, 0.76285, 0.699094, 0.733139, 0.720929, 0.791621, 0.837511, 0…
203	Falco peregrinus	['Eukaryota', 'Metazoa', 'Chordata', 'Craniata', 'Vertebrata', 'Euteleostomi', 'Archosauria', 'Dinosauria', 'Saurischia', 'Theropoda', 'Coelurosauria', 'Aves', 'Neognathae', 'Falconiformes', 'Falconidae', 'Falco']	XP_013152244.1	4081	[0.05306, 0.086953, 0.125101, 0.164327, 0.216401, 0.25406, 0.284882, 0.308712, 0.291804, 0.31487, 0.335645, 0.349426, 0.380708, 0.458154, 0.505461, 0.604312, 0.675549, 0.703578, 0.795062, 0.823549, 0.865454, 0.868118, 0.856457, 0.865454, 0.889439, 0.882776, 0.879233, 0.879233, 0.879233, 0.882776, 0.879233, 0.882776, 0.871313, 0.84206, 0.83125, 0.84206, 0.849326, 0.868118, 0.894241, 0.876521, 0.84…
204	Leptosomus discolor	['Eukaryota', 'Metazoa', 'Chordata', 'Craniata', 'Vertebrata', 'Euteleostomi', 'Archelosauria', 'Archosauria', 'Dinosauria', 'Saurischia', 'Theropoda', 'Coelurosauria', 'Aves', 'Neognathae', 'Coraciiformes', 'Leptosomidae', 'Leptosomus']	XP_009945962.1	4018	[0.876521, 0.812494, 0.871313, 0.865454, 0.852992, 0.865454, 0.862302, 0.874069, 0.901269, 0.899122, 0.89662, 0.894241, 0.889439, 0.891961, 0.89662, 0.899122, 0.891961, 0.868118, 0.859585, 0.871313, 0.882776, 0.89662, 0.921076, 0.905695, 0.885302, 0.874069, 0.876521, 0.879233, 0.834292, 0.795062, 0.788093, 0.76285, 0.728858, 0.741537, 0.779859, 0.779859, 0.73685, 0.745909, 0.733139, 0.724957, 0.6…
205	Chaetura pelagica	['Eukaryota', 'Metazoa', 'Chordata', 'Craniata', 'Vertebrata', 'Euteleostomi', 'Archelosauria', 'Archosauria', 'Dinosauria', 'Saurischia', 'Theropoda', 'Coelurosauria', 'Aves', 'Neognathae', 'Apodiformes', 'Apodidae', 'Chaetura']	XP_010002985.1	3693	[0.622677, 0.632174, 0.653063, 0.675549, 0.680603, 0.63748, 0.648219, 0.666105, 0.694846, 0.741537, 0.767246, 0.767246, 0.767246, 0.827927, 0.741537, 0.83125, 0.823549, 0.83125, 0.84206, 0.846163, 0.856457, 0.889439, 0.894241, 0.891961, 0.891961, 0.889439, 0.891961, 0.889439, 0.891961, 0.879233, 0.856457, 0.84206, 0.856457, 0.868118, 0.885302, 0.912647, 0.901269, 0.876521, 0.852992, 0.856457, 0.8…
206	Nestor notabilis	['Eukaryota', 'Metazoa', 'Chordata', 'Craniata', 'Vertebrata', 'Euteleostomi', 'Archelosauria', 'Archosauria', 'Dinosauria', 'Saurischia', 'Theropoda', 'Coelurosauria', 'Aves', 'Neognathae', 'Psittaciformes', 'Psittacidae', 'Nestor']	XP_010012865.1	3796	[0.915074, 0.837511, 0.89662, 0.876521, 0.894241, 0.899122, 0.885302, 0.88723, 0.915074, 0.912647, 0.922952, 0.932927, 0.941505, 0.939629, 0.921076, 0.921076, 0.905695, 0.879233, 0.874069, 0.871313, 0.856457, 0.862302, 0.915074, 0.891961, 0.856457, 0.791621, 0.791621, 0.791621, 0.716283, 0.690604, 0.716283, 0.622677, 0.525368, 0.521092, 0.585406, 0.585406, 0.51388, 0.557691, 0.557691, 0.58069, 0.…
207	Lepidothrix coronata	['Eukaryota', 'Metazoa', 'Chordata', 'Craniata', 'Vertebrata', 'Euteleostomi', 'Archelosauria', 'Archosauria', 'Dinosauria', 'Saurischia', 'Theropoda', 'Coelurosauria', 'Aves', 'Neognathae', 'Passeriformes', 'Pipridae', 'Lepidothrix']	XP_017694337.1	3580	[0.570702, 0.472492, 0.4292, 0.387226, 0.418646, 0.436924, 0.380708, 0.408655, 0.444081, 0.40511, 0.436924, 0.447574, 0.468512, 0.476583, 0.476583, 0.553315, 0.545602, 0.557691, 0.632174, 0.703578, 0.707965, 0.716283, 0.741537, 0.795062, 0.83125, 0.837511, 0.874069, 0.924947, 0.922952, 0.919029, 0.947281, 0.936162, 0.951925, 0.945666, 0.938133, 0.948786, 0.938133, 0.938133, 0.941505, 0.956248, 0.…
208	Serinus canaria	['Eukaryota', 'Metazoa', 'Chordata', 'Craniata', 'Vertebrata', 'Euteleostomi', 'Archelosauria', 'Archosauria', 'Dinosauria', 'Saurischia', 'Theropoda', 'Coelurosauria', 'Aves', 'Neognathae', 'Passeriformes', 'Passeroidea', 'Fringillidae', 'Carduelinae', 'Serinus']	XP_018780375.2	3590	[0.51388, 0.42561, 0.380708, 0.339168, 0.370445, 0.384043, 0.332115, 0.36309, 0.398279, 0.36309, 0.387226, 0.401658, 0.42561, 0.42561, 0.42561, 0.490133, 0.476583, 0.483068, 0.545602, 0.618285, 0.604312, 0.618285, 0.642678, 0.707965, 0.767246, 0.767246, 0.81615, 0.885302, 0.885302, 0.879233, 0.915074, 0.879233, 0.89662, 0.88723, 0.879233, 0.879233, 0.868118, 0.865454, 0.885302, 0.882776, 0.879233…
209	Apteryx rowi	['Eukaryota', 'Metazoa', 'Chordata', 'Craniata', 'Vertebrata', 'Euteleostomi', 'Archelosauria', 'Archosauria', 'Dinosauria', 'Saurischia', 'Theropoda', 'Coelurosauria', 'Aves', 'Palaeognathae', 'Apterygiformes', 'Apterygidae', 'Apteryx']	XP_025933500.1	4285	[0.975134, 0.977651, 0.98442, 0.979741, 0.979242, 0.978316, 0.978672, 0.978316, 0.976962, 0.975609, 0.964893, 0.970265, 0.978672, 0.978316, 0.98442, 0.978316, 0.977651, 0.977651, 0.977651, 0.983019, 0.975609, 0.970265, 0.973328, 0.9657, 0.9657, 0.96342, 0.964893, 0.957673, 0.939629, 0.939629, 0.94331, 0.964893, 0.968436, 0.962114, 0.964893, 0.9657, 0.9657, 0.932927, 0.947281, 0.928747, 0.908098, …
210	Aythya fuligula	['Eukaryota', 'Metazoa', 'Chordata', 'Craniata', 'Vertebrata', 'Euteleostomi', 'Archelosauria', 'Archosauria', 'Dinosauria', 'Saurischia', 'Theropoda', 'Coelurosauria', 'Aves', 'Neognathae', 'Galloanserae', 'Anseriformes', 'Anatidae', 'Aythyinae', 'Aythya']	XP_032038289.1	3865	[0.973328, 0.975609, 0.983019, 0.982235, 0.981594, 0.977651, 0.978672, 0.978672, 0.977651, 0.976226, 0.980739, 0.98442, 0.989241, 0.988861, 0.991212, 0.988505, 0.988505, 0.990642, 0.989241, 0.991497, 0.991735, 0.991735, 0.988861, 0.987032, 0.988861, 0.990642, 0.990642, 0.99012, 0.989835, 0.989241, 0.985417, 0.980739, 0.979242, 0.976226, 0.980739, 0.983636, 0.985417, 0.981594, 0.975134, 0.96342, 0…
211	Coturnix japonica	['Eukaryota', 'Metazoa', 'Chordata', 'Craniata', 'Vertebrata', 'Euteleostomi', 'Archelosauria', 'Archosauria', 'Dinosauria', 'Saurischia', 'Theropoda', 'Coelurosauria', 'Aves', 'Neognathae', 'Galloanserae', 'Galliformes', 'Phasianidae', 'Perdicinae', 'Coturnix']	XP_015737230.1	3682	[0.975609, 0.979242, 0.985417, 0.980097, 0.980097, 0.978316, 0.979242, 0.977651, 0.978672, 0.976962, 0.980739, 0.984871, 0.989241, 0.988861, 0.991212, 0.988505, 0.988291, 0.988291, 0.987911, 0.990286, 0.991497, 0.987032, 0.984871, 0.983019, 0.98442, 0.982235, 0.982235, 0.980739, 0.979741, 0.971713, 0.97245, 0.9657, 0.9657, 0.964893, 0.968436, 0.970265, 0.973328, 0.96342, 0.947281, 0.945666, 0.926…
212	Chrysemys picta bellii	['Eukaryota', 'Metazoa', 'Chordata', 'Craniata', 'Vertebrata', 'Euteleostomi', 'Testudines + Archosauria group', 'Testudines', 'Cryptodira', 'Testudinoidea', 'Emydidae', 'Chrysemys']	XP_023958541.1	3910	[0.771762, 0.750527, 0.767246, 0.791621, 0.699094, 0.733139, 0.741537, 0.671169, 0.58069, 0.585406, 0.604312, 0.534167, 0.461924, 0.408655, 0.394753, 0.377384, 0.308712, 0.311707, 0.321458, 0.281712, 0.335645, 0.352862, 0.377384, 0.374039, 0.374039, 0.436924, 0.42561, 0.42561, 0.486429, 0.505461, 0.517562, 0.521092, 0.604312, 0.661982, 0.666105, 0.666105, 0.694846, 0.779859, 0.788093, 0.784345, 0…
213	Miniopterus natalensis	['Eukaryota', 'Metazoa', 'Chordata', 'Craniata', 'Vertebrata', 'Euteleostomi', 'Mammalia', 'Eutheria', 'Laurasiatheria', 'Chiroptera', 'Microchiroptera', 'Vespertilionidae', 'Miniopterinae', 'Miniopterus']	XP_016068975.1	2449	[0.401658, 0.301917, 0.26085, 0.225814, 0.264545, 0.288399, 0.222385, 0.257454, 0.291804, 0.25406, 0.284882, 0.301917, 0.321458, 0.264545, 0.25406, 0.318242, 0.311707, 0.308712, 0.370445, 0.447574, 0.454136, 0.458154, 0.486429, 0.557691, 0.626927, 0.626927, 0.63748, 0.754692, 0.750527, 0.779859, 0.791621, 0.779859, 0.775545, 0.791621, 0.852992, 0.846163, 0.849326, 0.852992, 0.837511, 0.83125, 0.8…
214	Saimiri boliviensis boliviensis	['Eukaryota', 'Metazoa', 'Chordata', 'Craniata', 'Vertebrata', 'Euteleostomi', 'Mammalia', 'Eutheria', 'Euarchontoglires', 'Primates', 'Haplorrhini', 'Platyrrhini', 'Cebidae', 'Saimiriinae', 'Saimiri']	XP_010336608.1	2368	[0.40511, 0.30533, 0.268042, 0.229226, 0.268042, 0.291804, 0.225814, 0.26085, 0.295083, 0.257454, 0.291804, 0.308712, 0.328603, 0.268042, 0.26085, 0.324872, 0.31487, 0.31487, 0.390993, 0.465241, 0.468512, 0.476583, 0.505461, 0.575842, 0.653063, 0.648219, 0.657645, 0.771762, 0.767246, 0.795062, 0.805026, 0.795062, 0.791621, 0.801317, 0.865454, 0.856457, 0.859585, 0.859585, 0.846163, 0.823549, 0.81…
215	Heterocephalus glaber	['Eukaryota', 'Metazoa', 'Chordata', 'Craniata', 'Vertebrata', 'Euteleostomi', 'Mammalia', 'Eutheria', 'Euarchontoglires', 'Glires', 'Rodentia', 'Hystricomorpha', 'Bathyergidae', 'Heterocephalus']	XP_021112127.1	2192	[0.380708, 0.278302, 0.239899, 0.203355, 0.243554, 0.268042, 0.203355, 0.236433, 0.271506, 0.232838, 0.271506, 0.288399, 0.308712, 0.275179, 0.257454, 0.324872, 0.31487, 0.311707, 0.36309, 0.444081, 0.447574, 0.454136, 0.483068, 0.553315, 0.622677, 0.622677, 0.632174, 0.754692, 0.750527, 0.784345, 0.791621, 0.779859, 0.775545, 0.791621, 0.856457, 0.846163, 0.849326, 0.852992, 0.837511, 0.83125, 0…
216	Xiphophorus couchianus	['Eukaryota', 'Metazoa', 'Chordata', 'Craniata', 'Vertebrata', 'Euteleostomi', 'Actinopterygii', 'Neopterygii', 'Teleostei', 'Neoteleostei', 'Acanthomorphata', 'Ovalentaria', 'Atherinomorphae', 'Cyprinodontiformes', 'Poeciliidae', 'Poeciliinae', 'Xiphophorus']	XP_027866791.1	950	[0.754692, 0.648219, 0.604312, 0.56648, 0.613573, 0.622677, 0.59014, 0.618285, 0.632174, 0.604312, 0.618285, 0.604312, 0.626927, 0.622677, 0.613573, 0.666105, 0.661982, 0.642678, 0.690604, 0.750527, 0.728858, 0.716283, 0.788093, 0.81615, 0.846163, 0.76285, 0.759478, 0.788093, 0.779859, 0.750527, 0.791621, 0.791621, 0.791621, 0.775545, 0.775545, 0.779859, 0.779859, 0.812494, 0.846163, 0.849326, 0.…
217	Amphiprion ocellaris	['Eukaryota', 'Metazoa', 'Chordata', 'Craniata', 'Vertebrata', 'Euteleostomi', 'Actinopterygii', 'Neopterygii', 'Teleostei', 'Neoteleostei', 'Acanthomorphata', 'Ovalentaria', 'Pomacentridae', 'Amphiprion']	XP_023141882.1	946	[0.626927, 0.51388, 0.480142, 0.444081, 0.483068, 0.5017, 0.472492, 0.497853, 0.51388, 0.483068, 0.497853, 0.490133, 0.509769, 0.529623, 0.51388, 0.557691, 0.570702, 0.545602, 0.608892, 0.699094, 0.675549, 0.666105, 0.707965, 0.716283, 0.798249, 0.788093, 0.791621, 0.819762, 0.827927, 0.83125, 0.865454, 0.868118, 0.871313, 0.856457, 0.837511, 0.84206, 0.846163, 0.837511, 0.84206, 0.823549, 0.8197…
218	Formica exsecta	['Eukaryota', 'Metazoa', 'Ecdysozoa', 'Arthropoda', 'Hexapoda', 'Insecta', 'Pterygota', 'Neoptera', 'Holometabola', 'Hymenoptera', 'Apocrita', 'Aculeata', 'Formicoidea', 'Formicidae', 'Formicinae', 'Formica']	XP_029659328.1	833	[0.179055, 0.219301, 0.25406, 0.225814, 0.264545, 0.239899, 0.268042, 0.298791, 0.278302, 0.30533, 0.268042, 0.281712, 0.284882, 0.281712, 0.36309, 0.444081, 0.394753, 0.486429, 0.497853, 0.486429, 0.545602, 0.626927, 0.653063, 0.657645, 0.642678, 0.58069, 0.626927, 0.626927, 0.56648, 0.525368, 0.525368, 0.59014, 0.494003, 0.486429, 0.480142, 0.483068, 0.476583, 0.525368, 0.494003, 0.454136, 0.44…
219	Camponotus floridanus	['Eukaryota', 'Metazoa', 'Ecdysozoa', 'Arthropoda', 'Hexapoda', 'Insecta', 'Pterygota', 'Neoptera', 'Holometabola', 'Hymenoptera', 'Apocrita', 'Aculeata', 'Formicoidea', 'Formicidae', 'Formicinae', 'Camponotus']	XP_011265572.1	834	[0.219301, 0.25406, 0.284882, 0.26085, 0.301917, 0.281712, 0.301917, 0.328603, 0.311707, 0.335645, 0.30533, 0.31487, 0.31487, 0.311707, 0.390993, 0.476583, 0.4292, 0.521092, 0.534167, 0.517562, 0.575842, 0.653063, 0.680603, 0.685117, 0.666105, 0.59917, 0.648219, 0.653063, 0.585406, 0.534167, 0.534167, 0.59508, 0.494003, 0.490133, 0.483068, 0.483068, 0.476583, 0.521092, 0.486429, 0.450668, 0.43692…
220	Trachymyrmex cornetzi	['Eukaryota', 'Metazoa', 'Ecdysozoa', 'Arthropoda', 'Hexapoda', 'Insecta', 'Pterygota', 'Neoptera', 'Holometabola', 'Hymenoptera', 'Apocrita', 'Aculeata', 'Vespoidea', 'Formicidae', 'Myrmicinae', 'Trachymyrmex']	XP_018366352.1	829	[0.200174, 0.232838, 0.257454, 0.229226, 0.271506, 0.25031, 0.278302, 0.308712, 0.288399, 0.308712, 0.278302, 0.281712, 0.30533, 0.301917, 0.387226, 0.472492, 0.422041, 0.517562, 0.534167, 0.517562, 0.575842, 0.657645, 0.685117, 0.703578, 0.690604, 0.622677, 0.671169, 0.671169, 0.604312, 0.557691, 0.562014, 0.626927, 0.529623, 0.509769, 0.5017, 0.5017, 0.490133, 0.541878, 0.505461, 0.465241, 0.45…
221	Bombus impatiens	['Eukaryota', 'Metazoa', 'Arthropoda', 'Hexapoda', 'Insecta', 'Pterygota', 'Neoptera', 'Endopterygota', 'Hymenoptera', 'Apocrita', 'Aculeata', 'Apoidea', 'Apidae', 'Bombus', 'Pyrobombus']	XP_012244866.1	869	[0.247041, 0.288399, 0.321458, 0.288399, 0.328603, 0.298791, 0.324872, 0.359901, 0.324872, 0.349426, 0.31487, 0.321458, 0.346032, 0.339168, 0.418646, 0.5017, 0.447574, 0.541878, 0.549308, 0.534167, 0.59917, 0.675549, 0.699094, 0.699094, 0.699094, 0.632174, 0.690604, 0.685117, 0.613573, 0.59014, 0.59014, 0.661982, 0.557691, 0.521092, 0.517562, 0.483068, 0.472492, 0.521092, 0.444081, 0.41194, 0.411…
222	Cyphomyrmex costatus	['Eukaryota', 'Metazoa', 'Ecdysozoa', 'Arthropoda', 'Hexapoda', 'Insecta', 'Pterygota', 'Neoptera', 'Holometabola', 'Hymenoptera', 'Apocrita', 'Aculeata', 'Vespoidea', 'Formicidae', 'Myrmicinae', 'Cyphomyrmex']	XP_018401206.1	809	[0.164327, 0.200174, 0.219301, 0.200174, 0.239899, 0.219301, 0.25031, 0.281712, 0.264545, 0.288399, 0.25406, 0.268042, 0.291804, 0.288399, 0.374039, 0.461924, 0.40511, 0.5017, 0.521092, 0.505461, 0.56648, 0.642678, 0.675549, 0.716283, 0.699094, 0.632174, 0.675549, 0.680603, 0.613573, 0.562014, 0.56648, 0.632174, 0.529623, 0.505461, 0.494003, 0.494003, 0.490133, 0.541878, 0.505461, 0.447574, 0.436…
223	Manduca sexta	['Eukaryota', 'Metazoa', 'Arthropoda', 'Hexapoda', 'Insecta', 'Pterygota', 'Neoptera', 'Endopterygota', 'Lepidoptera', 'Glossata', 'Ditrysia', 'Bombycoidea', 'Sphingidae', 'Sphinginae', 'Sphingini', 'Manduca']	XP_030021161.1	825	[0.468512, 0.42561, 0.461924, 0.509769, 0.517562, 0.545602, 0.549308, 0.557691, 0.608892, 0.608892, 0.642678, 0.632174, 0.653063, 0.642678, 0.675549, 0.720929, 0.728858, 0.728858, 0.767246, 0.779859, 0.771762, 0.801317, 0.791621, 0.73685, 0.712013, 0.716283, 0.653063, 0.557691, 0.56648, 0.525368, 0.454136, 0.454136, 0.440853, 0.422041, 0.461924, 0.497853, 0.5017, 0.454136, 0.444081, 0.444081, 0.4…
224	Papilio polytes	['Eukaryota', 'Metazoa', 'Ecdysozoa', 'Arthropoda', 'Hexapoda', 'Insecta', 'Pterygota', 'Neoptera', 'Holometabola', 'Lepidoptera', 'Glossata', 'Ditrysia', 'Papilionoidea', 'Papilionidae', 'Papilioninae', 'Papilio']	XP_013134188.1	803	[0.465241, 0.422041, 0.461924, 0.497853, 0.5017, 0.545602, 0.553315, 0.562014, 0.618285, 0.613573, 0.648219, 0.648219, 0.675549, 0.716283, 0.754692, 0.76285, 0.759478, 0.759478, 0.801317, 0.81615, 0.823549, 0.856457, 0.849326, 0.795062, 0.788093, 0.791621, 0.720929, 0.632174, 0.642678, 0.557691, 0.486429, 0.486429, 0.472492, 0.447574, 0.447574, 0.486429, 0.525368, 0.480142, 0.490133, 0.483068, 0.…
225	Dendroctonus ponderosae	['Eukaryota', 'Metazoa', 'Ecdysozoa', 'Arthropoda', 'Hexapoda', 'Insecta', 'Pterygota', 'Neoptera', 'Holometabola', 'Coleoptera', 'Polyphaga', 'Cucujiformia', 'Curculionidae', 'Scolytinae', 'Dendroctonus']	XP_019769978.1	744	[0.871313, 0.728858, 0.745909, 0.76285, 0.791621, 0.837511, 0.827927, 0.767246, 0.707965, 0.712013, 0.716283, 0.728858, 0.707965, 0.716283, 0.724957, 0.720929, 0.741537, 0.680603, 0.626927, 0.632174, 0.59508, 0.538167, 0.538167, 0.534167, 0.525368, 0.42561, 0.394753, 0.390993, 0.444081, 0.525368, 0.56648, 0.525368, 0.458154, 0.422041, 0.418646, 0.414856, 0.422041, 0.401658, 0.450668, 0.525368, 0.…
226	Wasmannia auropunctata	['Eukaryota', 'Metazoa', 'Ecdysozoa', 'Arthropoda', 'Hexapoda', 'Insecta', 'Pterygota', 'Neoptera', 'Holometabola', 'Hymenoptera', 'Apocrita', 'Aculeata', 'Vespoidea', 'Formicidae', 'Myrmicinae', 'Wasmannia']	XP_011694682.1	847	[0.349426, 0.384043, 0.41194, 0.384043, 0.422041, 0.398279, 0.42561, 0.454136, 0.433034, 0.447574, 0.414856, 0.418646, 0.436924, 0.436924, 0.51388, 0.604312, 0.545602, 0.657645, 0.666105, 0.648219, 0.703578, 0.76285, 0.784345, 0.788093, 0.775545, 0.724957, 0.76285, 0.759478, 0.703578, 0.666105, 0.675549, 0.733139, 0.648219, 0.622677, 0.653063, 0.59917, 0.63748, 0.685117, 0.63748, 0.63748, 0.64267…
227	Dinoponera quadriceps	['Eukaryota', 'Metazoa', 'Ecdysozoa', 'Arthropoda', 'Hexapoda', 'Insecta', 'Pterygota', 'Neoptera', 'Holometabola', 'Hymenoptera', 'Apocrita', 'Aculeata', 'Vespoidea', 'Formicidae', 'Ponerinae', 'Ponerini', 'Dinoponera']	XP_014480765.1	834	[0.257454, 0.295083, 0.31487, 0.291804, 0.328603, 0.30533, 0.335645, 0.36309, 0.342579, 0.36309, 0.332115, 0.342579, 0.374039, 0.366687, 0.447574, 0.534167, 0.480142, 0.58069, 0.59917, 0.570702, 0.63748, 0.707965, 0.733139, 0.745909, 0.73685, 0.680603, 0.720929, 0.720929, 0.661982, 0.613573, 0.613573, 0.675549, 0.570702, 0.545602, 0.534167, 0.494003, 0.483068, 0.534167, 0.494003, 0.494003, 0.4581…
228	Vollenhovia emeryi	['Eukaryota', 'Metazoa', 'Ecdysozoa', 'Arthropoda', 'Hexapoda', 'Insecta', 'Pterygota', 'Neoptera', 'Holometabola', 'Hymenoptera', 'Apocrita', 'Aculeata', 'Vespoidea', 'Formicidae', 'Myrmicinae', 'Vollenhovia']	XP_011876840.1	812	[0.356642, 0.384043, 0.40511, 0.380708, 0.414856, 0.390993, 0.414856, 0.440853, 0.422041, 0.440853, 0.41194, 0.414856, 0.440853, 0.433034, 0.505461, 0.59917, 0.538167, 0.648219, 0.648219, 0.626927, 0.685117, 0.745909, 0.771762, 0.779859, 0.767246, 0.720929, 0.754692, 0.754692, 0.699094, 0.653063, 0.657645, 0.712013, 0.613573, 0.59014, 0.585406, 0.585406, 0.575842, 0.618285, 0.58069, 0.541878, 0.5…
229	Nylanderia fulva	['Eukaryota', 'Metazoa', 'Ecdysozoa', 'Arthropoda', 'Hexapoda', 'Insecta', 'Pterygota', 'Neoptera', 'Holometabola', 'Hymenoptera', 'Apocrita', 'Aculeata', 'Formicoidea', 'Formicidae', 'Formicinae', 'Nylanderia']	XP_029168573.1	823	[0.346032, 0.377384, 0.401658, 0.377384, 0.41194, 0.390993, 0.408655, 0.436924, 0.414856, 0.436924, 0.40511, 0.41194, 0.444081, 0.440853, 0.51388, 0.608892, 0.538167, 0.642678, 0.648219, 0.626927, 0.685117, 0.741537, 0.767246, 0.767246, 0.750527, 0.694846, 0.728858, 0.733139, 0.675549, 0.622677, 0.622677, 0.680603, 0.575842, 0.538167, 0.529623, 0.529623, 0.525368, 0.570702, 0.541878, 0.5017, 0.49…
230	Polistes dominula	['Eukaryota', 'Metazoa', 'Ecdysozoa', 'Arthropoda', 'Hexapoda', 'Insecta', 'Pterygota', 'Neoptera', 'Holometabola', 'Hymenoptera', 'Apocrita', 'Aculeata', 'Vespoidea', 'Vespidae', 'Polistinae', 'Polistini', 'Polistes']	XP_015178395.1	820	[0.295083, 0.332115, 0.366687, 0.335645, 0.366687, 0.342579, 0.36309, 0.370445, 0.335645, 0.359901, 0.328603, 0.335645, 0.346032, 0.342579, 0.422041, 0.505461, 0.458154, 0.545602, 0.553315, 0.541878, 0.541878, 0.608892, 0.632174, 0.622677, 0.618285, 0.553315, 0.59508, 0.59508, 0.553315, 0.525368, 0.541878, 0.59508, 0.497853, 0.517562, 0.509769, 0.472492, 0.465241, 0.517562, 0.450668, 0.422041, 0.…
231	Acromyrmex echinatior	['Eukaryota', 'Metazoa', 'Ecdysozoa', 'Arthropoda', 'Hexapoda', 'Insecta', 'Pterygota', 'Neoptera', 'Holometabola', 'Hymenoptera', 'Apocrita', 'Aculeata', 'Vespoidea', 'Formicidae', 'Myrmicinae', 'Acromyrmex']	EGI58524.1	808	[0.194234, 0.229226, 0.264545, 0.236433, 0.275179, 0.25031, 0.278302, 0.308712, 0.288399, 0.311707, 0.278302, 0.284882, 0.30533, 0.30533, 0.387226, 0.472492, 0.418646, 0.517562, 0.529623, 0.51388, 0.58069, 0.661982, 0.690604, 0.699094, 0.685117, 0.613573, 0.666105, 0.666105, 0.59917, 0.553315, 0.557691, 0.622677, 0.525368, 0.505461, 0.497853, 0.497853, 0.490133, 0.541878, 0.509769, 0.468512, 0.45…
232	Camponotus floridanus	['Eukaryota', 'Metazoa', 'Ecdysozoa', 'Arthropoda', 'Hexapoda', 'Insecta', 'Pterygota', 'Neoptera', 'Holometabola', 'Hymenoptera', 'Apocrita', 'Aculeata', 'Vespoidea', 'Formicidae', 'Formicinae', 'Camponotus']	EFN61971.1	883	[0.219301, 0.25406, 0.284882, 0.26085, 0.301917, 0.281712, 0.301917, 0.328603, 0.311707, 0.335645, 0.30533, 0.31487, 0.31487, 0.311707, 0.390993, 0.476583, 0.4292, 0.521092, 0.534167, 0.517562, 0.575842, 0.653063, 0.680603, 0.685117, 0.666105, 0.59917, 0.648219, 0.653063, 0.585406, 0.534167, 0.534167, 0.59508, 0.494003, 0.490133, 0.483068, 0.483068, 0.476583, 0.521092, 0.486429, 0.450668, 0.43692…
233	Nomia melanderi	['Eukaryota', 'Metazoa', 'Ecdysozoa', 'Arthropoda', 'Hexapoda', 'Insecta', 'Pterygota', 'Neoptera', 'Holometabola', 'Hymenoptera', 'Apocrita', 'Aculeata', 'Apoidea', 'Halictidae', 'Nomiinae', 'Nomia', 'Acunomia']	XP_031846897.1	872	[0.275179, 0.308712, 0.324872, 0.301917, 0.335645, 0.311707, 0.339168, 0.380708, 0.342579, 0.366687, 0.335645, 0.342579, 0.366687, 0.359901, 0.433034, 0.51388, 0.465241, 0.553315, 0.562014, 0.545602, 0.604312, 0.675549, 0.703578, 0.712013, 0.707965, 0.657645, 0.699094, 0.699094, 0.626927, 0.608892, 0.608892, 0.671169, 0.570702, 0.538167, 0.534167, 0.497853, 0.490133, 0.5017, 0.465241, 0.468512, 0…
234	Solenopsis invicta	['Eukaryota', 'Metazoa', 'Ecdysozoa', 'Arthropoda', 'Hexapoda', 'Insecta', 'Pterygota', 'Neoptera', 'Holometabola', 'Hymenoptera', 'Apocrita', 'Aculeata', 'Formicoidea', 'Formicidae', 'Myrmicinae', 'Solenopsis']	XP_011156399.1	822	[0.268042, 0.301917, 0.321458, 0.301917, 0.335645, 0.31487, 0.342579, 0.370445, 0.352862, 0.370445, 0.339168, 0.346032, 0.374039, 0.370445, 0.447574, 0.529623, 0.483068, 0.585406, 0.59917, 0.575842, 0.63748, 0.712013, 0.73685, 0.750527, 0.733139, 0.680603, 0.720929, 0.716283, 0.657645, 0.604312, 0.608892, 0.671169, 0.570702, 0.545602, 0.541878, 0.541878, 0.534167, 0.58069, 0.541878, 0.529623, 0.5…
235	Cephus cinctus	['Eukaryota', 'Metazoa', 'Ecdysozoa', 'Arthropoda', 'Hexapoda', 'Insecta', 'Pterygota', 'Neoptera', 'Endopterygota', 'Hymenoptera', 'Cephoidea', 'Cephidae', 'Cephus']	XP_015599645.1	858	[0.257454, 0.288399, 0.311707, 0.288399, 0.324872, 0.308712, 0.328603, 0.342579, 0.328603, 0.349426, 0.321458, 0.324872, 0.370445, 0.36309, 0.444081, 0.529623, 0.476583, 0.570702, 0.608892, 0.59014, 0.653063, 0.716283, 0.741537, 0.750527, 0.745909, 0.694846, 0.728858, 0.733139, 0.694846, 0.648219, 0.648219, 0.703578, 0.604312, 0.557691, 0.549308, 0.51388, 0.505461, 0.562014, 0.480142, 0.4292, 0.4…
236	Harpegnathos saltator	['Eukaryota', 'Metazoa', 'Ecdysozoa', 'Arthropoda', 'Hexapoda', 'Insecta', 'Pterygota', 'Neoptera', 'Holometabola', 'Hymenoptera', 'Apocrita', 'Aculeata', 'Formicoidea', 'Formicidae', 'Ponerinae', 'Ponerini', 'Harpegnathos']	XP_011142017.1	839	[0.243554, 0.31487, 0.268042, 0.219301, 0.247041, 0.271506, 0.25406, 0.281712, 0.264545, 0.284882, 0.308712, 0.288399, 0.288399, 0.278302, 0.291804, 0.332115, 0.318242, 0.40511, 0.490133, 0.444081, 0.534167, 0.557691, 0.538167, 0.604312, 0.680603, 0.707965, 0.716283, 0.703578, 0.648219, 0.690604, 0.694846, 0.63748, 0.585406, 0.585406, 0.653063, 0.545602, 0.5017, 0.486429, 0.447574, 0.433034, 0.47…
237	Habropoda laboriosa	['Eukaryota', 'Metazoa', 'Ecdysozoa', 'Arthropoda', 'Hexapoda', 'Insecta', 'Pterygota', 'Neoptera', 'Holometabola', 'Hymenoptera', 'Apocrita', 'Aculeata', 'Apoidea', 'Apidae', 'Habropoda']	KOC68083.1	836	[0.264545, 0.301917, 0.332115, 0.301917, 0.335645, 0.311707, 0.335645, 0.374039, 0.335645, 0.359901, 0.328603, 0.332115, 0.356642, 0.352862, 0.42561, 0.505461, 0.458154, 0.549308, 0.557691, 0.541878, 0.604312, 0.675549, 0.703578, 0.703578, 0.699094, 0.642678, 0.694846, 0.690604, 0.618285, 0.59917, 0.59917, 0.666105, 0.56648, 0.529623, 0.525368, 0.486429, 0.483068, 0.529623, 0.444081, 0.440853, 0.…
238	Eufriesea mexicana	['Eukaryota', 'Metazoa', 'Ecdysozoa', 'Arthropoda', 'Hexapoda', 'Insecta', 'Pterygota', 'Neoptera', 'Holometabola', 'Hymenoptera', 'Apocrita', 'Aculeata', 'Apoidea', 'Apidae', 'Eufriesea']	OAD59105.1	526	[0.724957, 0.661982, 0.707965, 0.745909, 0.767246, 0.733139, 0.741537, 0.745909, 0.759478, 0.775545, 0.759478, 0.750527, 0.784345, 0.795062, 0.819762, 0.874069, 0.874069, 0.834292, 0.846163, 0.849326, 0.889439, 0.865454, 0.894241, 0.88723, 0.879233, 0.874069, 0.879233, 0.882776, 0.885302, 0.882776, 0.876521, 0.891961, 0.88723, 0.856457, 0.834292, 0.834292, 0.812494, 0.805026, 0.874069, 0.859585, …
239	Monomorium pharaonis	['Eukaryota', 'Metazoa', 'Ecdysozoa', 'Arthropoda', 'Hexapoda', 'Insecta', 'Pterygota', 'Neoptera', 'Holometabola', 'Hymenoptera', 'Apocrita', 'Aculeata', 'Formicoidea', 'Formicidae', 'Myrmicinae', 'Monomorium']	XP_012540131.1	827	[0.288399, 0.318242, 0.342579, 0.318242, 0.356642, 0.332115, 0.359901, 0.387226, 0.370445, 0.384043, 0.352862, 0.352862, 0.377384, 0.374039, 0.454136, 0.541878, 0.494003, 0.59014, 0.59917, 0.575842, 0.63748, 0.712013, 0.73685, 0.745909, 0.733139, 0.675549, 0.712013, 0.712013, 0.657645, 0.604312, 0.613573, 0.671169, 0.570702, 0.545602, 0.538167, 0.538167, 0.525368, 0.570702, 0.534167, 0.494003, 0.…
240	Pseudomyrmex gracilis	['Eukaryota', 'Metazoa', 'Ecdysozoa', 'Arthropoda', 'Hexapoda', 'Insecta', 'Pterygota', 'Neoptera', 'Holometabola', 'Hymenoptera', 'Apocrita', 'Aculeata', 'Vespoidea', 'Formicidae', 'Pseudomyrmecinae', 'Pseudomyrmex']	XP_020292225.1	840	[0.268042, 0.301917, 0.328603, 0.308712, 0.342579, 0.324872, 0.346032, 0.370445, 0.356642, 0.377384, 0.36309, 0.366687, 0.380708, 0.374039, 0.450668, 0.529623, 0.483068, 0.58069, 0.585406, 0.570702, 0.632174, 0.699094, 0.724957, 0.724957, 0.716283, 0.666105, 0.707965, 0.703578, 0.653063, 0.604312, 0.604312, 0.648219, 0.549308, 0.56648, 0.56648, 0.494003, 0.486429, 0.529623, 0.490133, 0.461924, 0.…
241	Orussus abietinus	['Eukaryota', 'Metazoa', 'Ecdysozoa', 'Arthropoda', 'Hexapoda', 'Insecta', 'Pterygota', 'Neoptera', 'Holometabola', 'Hymenoptera', 'Orussoidea', 'Orussidae', 'Orussus']	XP_012276971.1	916	[0.308712, 0.346032, 0.380708, 0.349426, 0.387226, 0.36309, 0.390993, 0.40511, 0.384043, 0.398279, 0.366687, 0.36309, 0.401658, 0.398279, 0.472492, 0.557691, 0.505461, 0.604312, 0.613573, 0.59014, 0.648219, 0.712013, 0.716283, 0.716283, 0.712013, 0.657645, 0.703578, 0.699094, 0.666105, 0.622677, 0.63748, 0.694846, 0.613573, 0.56648, 0.557691, 0.521092, 0.517562, 0.56648, 0.521092, 0.51388, 0.5138…
242	Trachymyrmex zeteki	['Eukaryota', 'Metazoa', 'Ecdysozoa', 'Arthropoda', 'Hexapoda', 'Insecta', 'Pterygota', 'Neoptera', 'Holometabola', 'Hymenoptera', 'Apocrita', 'Aculeata', 'Vespoidea', 'Formicidae', 'Myrmicinae', 'Trachymyrmex']	XP_018303500.1	810	[0.216401, 0.25406, 0.275179, 0.25031, 0.291804, 0.268042, 0.295083, 0.321458, 0.30533, 0.324872, 0.295083, 0.301917, 0.321458, 0.321458, 0.40511, 0.486429, 0.433034, 0.534167, 0.545602, 0.529623, 0.59014, 0.666105, 0.699094, 0.712013, 0.699094, 0.632174, 0.680603, 0.685117, 0.618285, 0.56648, 0.570702, 0.63748, 0.538167, 0.51388, 0.505461, 0.505461, 0.497853, 0.549308, 0.51388, 0.476583, 0.46524…
243	Temnothorax longispinosus	['Eukaryota', 'Metazoa', 'Ecdysozoa', 'Arthropoda', 'Hexapoda', 'Insecta', 'Pterygota', 'Neoptera', 'Holometabola', 'Hymenoptera', 'Apocrita', 'Aculeata', 'Formicoidea', 'Formicidae', 'Myrmicinae', 'Temnothorax']	TGZ43818.1	1412	[0.004611, 0.003804, 0.003276, 0.003109, 0.003963, 0.005503, 0.007091, 0.010131, 0.009096, 0.011106, 0.008409, 0.005799, 0.008156, 0.013016, 0.013437, 0.019401, 0.01204, 0.011342, 0.01204, 0.010672, 0.007495, 0.009483, 0.009401, 0.009294, 0.012491, 0.013016, 0.008276, 0.005932, 0.00543, 0.005086, 0.00515, 0.007422, 0.010221, 0.010221, 0.006988, 0.010926, 0.011669, 0.018415, 0.018106, 0.045352, 0.…
244	Araneus ventricosus	['Eukaryota', 'Metazoa', 'Ecdysozoa', 'Arthropoda', 'Chelicerata', 'Arachnida', 'Araneae', 'Araneomorphae', 'Entelegynae', 'Araneoidea', 'Araneidae', 'Araneus']	GBM31960.1	966	[0.5017, 0.521092, 0.534167, 0.454136, 0.418646, 0.461924, 0.42561, 0.440853, 0.450668, 0.401658, 0.366687, 0.349426, 0.366687, 0.328603, 0.278302, 0.229226, 0.243554, 0.229226, 0.219301, 0.203355, 0.206376, 0.21291, 0.21291, 0.21291, 0.275179, 0.311707, 0.295083, 0.335645, 0.335645, 0.356642, 0.418646, 0.408655, 0.4292, 0.41194, 0.509769, 0.613573, 0.690604, 0.703578, 0.703578, 0.779859, 0.79824…
245	Ooceraea biroi	['Eukaryota', 'Metazoa', 'Ecdysozoa', 'Arthropoda', 'Hexapoda', 'Insecta', 'Pterygota', 'Neoptera', 'Holometabola', 'Hymenoptera', 'Apocrita', 'Aculeata', 'Formicoidea', 'Formicidae', 'Dorylinae', 'Ooceraea']	XP_011337612.1	817	[0.239899, 0.278302, 0.308712, 0.281712, 0.318242, 0.278302, 0.301917, 0.328603, 0.311707, 0.332115, 0.30533, 0.308712, 0.31487, 0.311707, 0.390993, 0.465241, 0.418646, 0.509769, 0.521092, 0.505461, 0.562014, 0.63748, 0.661982, 0.666105, 0.657645, 0.59508, 0.661982, 0.661982, 0.59917, 0.557691, 0.557691, 0.618285, 0.525368, 0.517562, 0.509769, 0.468512, 0.461924, 0.505461, 0.476583, 0.436924, 0.4…
246	Pogonomyrmex barbatus	['Eukaryota', 'Metazoa', 'Ecdysozoa', 'Arthropoda', 'Hexapoda', 'Insecta', 'Pterygota', 'Neoptera', 'Holometabola', 'Hymenoptera', 'Apocrita', 'Aculeata', 'Formicoidea', 'Formicidae', 'Myrmicinae', 'Pogonomyrmex']	XP_011633065.1	868	[0.288399, 0.321458, 0.346032, 0.321458, 0.356642, 0.335645, 0.359901, 0.387226, 0.370445, 0.394753, 0.36309, 0.370445, 0.398279, 0.390993, 0.468512, 0.553315, 0.497853, 0.59917, 0.613573, 0.59508, 0.657645, 0.720929, 0.745909, 0.759478, 0.745909, 0.694846, 0.733139, 0.733139, 0.675549, 0.626927, 0.626927, 0.690604, 0.59014, 0.562014, 0.553315, 0.553315, 0.549308, 0.608892, 0.570702, 0.525368, 0.…
247	Atta colombica	['Eukaryota', 'Metazoa', 'Ecdysozoa', 'Arthropoda', 'Hexapoda', 'Insecta', 'Pterygota', 'Neoptera', 'Holometabola', 'Hymenoptera', 'Apocrita', 'Aculeata', 'Vespoidea', 'Formicidae', 'Myrmicinae', 'Atta']	XP_018056643.1	831	[0.147574, 0.185198, 0.203355, 0.179055, 0.216401, 0.194234, 0.222385, 0.257454, 0.232838, 0.26085, 0.222385, 0.232838, 0.25406, 0.25031, 0.339168, 0.42561, 0.370445, 0.468512, 0.483068, 0.468512, 0.534167, 0.613573, 0.642678, 0.666105, 0.653063, 0.575842, 0.632174, 0.632174, 0.562014, 0.521092, 0.525368, 0.59014, 0.490133, 0.472492, 0.465241, 0.465241, 0.458154, 0.51388, 0.480142, 0.436924, 0.42…
248	Ciona intestinalis	['Eukaryota', 'Metazoa', 'Chordata', 'Tunicata', 'Ascidiacea', 'Enterogona', 'Phlebobranchia', 'Cionidae', 'Ciona']	XP_018670998.1	347	[0.465241, 0.505461, 0.534167, 0.465241, 0.401658, 0.422041, 0.461924, 0.401658, 0.401658, 0.433034, 0.454136, 0.465241, 0.468512, 0.472492, 0.41194, 0.41194, 0.41194, 0.41194, 0.483068, 0.483068, 0.458154, 0.521092, 0.440853, 0.447574, 0.521092, 0.632174, 0.541878, 0.534167, 0.549308, 0.56648, 0.562014, 0.538167, 0.575842, 0.570702, 0.483068, 0.557691, 0.472492, 0.553315, 0.465241, 0.450668, 0.4…
249	Lepisosteus oculatus	['Eukaryota', 'Metazoa', 'Chordata', 'Craniata', 'Vertebrata', 'Euteleostomi', 'Actinopterygii', 'Neopterygii', 'Holostei', 'Semionotiformes', 'Lepisosteidae', 'Lepisosteus']	XP_015217306.1	144	[0.545602, 0.447574, 0.476583, 0.5017, 0.541878, 0.458154, 0.483068, 0.5017, 0.521092, 0.476583, 0.497853, 0.56648, 0.483068, 0.41194, 0.370445, 0.374039, 0.370445, 0.36309, 0.359901, 0.366687, 0.366687, 0.370445, 0.433034, 0.366687, 0.31487, 0.284882, 0.30533, 0.298791, 0.311707, 0.311707, 0.366687, 0.374039, 0.349426, 0.422041, 0.494003, 0.58069, 0.497853, 0.613573, 0.58069, 0.534167, 0.529623,…
