# Supplementary material for: SON and SRRM2 are essential for nuclear speckle formation
Source: eLife. 2020 Oct 23;9:e60579. doi: 10.7554/eLife.60579 (PMC7671692; doi:10.7554/eLife.60579)
Supplement: Figure 4—source data 1. [file elife-60579-fig4-data1.zip › Figure4-source-data1/IUPred_PNN_ful_df.csv]

	species	taxonomy	acc	length	disorder
0	Tetranychus urticae	['Eukaryota', 'Metazoa', 'Arthropoda', 'Chelicerata', 'Arachnida', 'Acari', 'Acariformes', 'Trombidiformes', 'Prostigmata', 'Eleutherengona', 'Raphignathae', 'Tetranychoidea', 'Tetranychidae', 'Tetranychus']	XP_015792082.1	419	[0.271506, 0.339168, 0.384043, 0.418646, 0.318242, 0.366687, 0.390993, 0.352862, 0.377384, 0.398279, 0.42561, 0.377384, 0.374039, 0.374039, 0.390993, 0.450668, 0.454136, 0.483068, 0.521092, 0.5017, 0.497853, 0.505461, 0.497853, 0.497853, 0.497853, 0.632174, 0.613573, 0.618285, 0.707965, 0.626927, 0.626927, 0.608892, 0.712013, 0.632174, 0.632174, 0.699094, 0.712013, 0.675549, 0.699094, 0.775545, 0…
1	Drosophila willistoni	['Eukaryota', 'Metazoa', 'Arthropoda', 'Hexapoda', 'Insecta', 'Pterygota', 'Neoptera', 'Endopterygota', 'Diptera', 'Brachycera', 'Muscomorpha', 'Ephydroidea', 'Drosophilidae', 'Drosophila', 'Sophophora']	XP_002073021.2	327	[0.465241, 0.408655, 0.444081, 0.476583, 0.418646, 0.444081, 0.444081, 0.465241, 0.418646, 0.444081, 0.468512, 0.461924, 0.472492, 0.480142, 0.480142, 0.472492, 0.4292, 0.486429, 0.42561, 0.505461, 0.505461, 0.521092, 0.509769, 0.5017, 0.494003, 0.472492, 0.4292, 0.450668, 0.447574, 0.509769, 0.440853, 0.4292, 0.450668, 0.461924, 0.447574, 0.384043, 0.436924, 0.418646, 0.418646, 0.476583, 0.46524…
2	Branchiostoma floridae	['Eukaryota', 'Metazoa', 'Chordata', 'Cephalochordata', 'Branchiostomidae', 'Branchiostoma']	XP_002610726.1	374	[0.497853, 0.418646, 0.461924, 0.486429, 0.486429, 0.509769, 0.529623, 0.562014, 0.505461, 0.521092, 0.541878, 0.51388, 0.538167, 0.59508, 0.632174, 0.613573, 0.613573, 0.604312, 0.608892, 0.51388, 0.517562, 0.497853, 0.570702, 0.608892, 0.618285, 0.648219, 0.661982, 0.657645, 0.694846, 0.76285, 0.750527, 0.690604, 0.750527, 0.750527, 0.791621, 0.784345, 0.84206, 0.84206, 0.798249, 0.859585, 0.86…
3	Rhincodon typus	['Eukaryota', 'Metazoa', 'Chordata', 'Craniata', 'Vertebrata', 'Chondrichthyes', 'Elasmobranchii', 'Galeomorphii', 'Galeoidea', 'Orectolobiformes', 'Rhincodontidae', 'Rhincodon']	XP_020385473.1	642	[0.59917, 0.51388, 0.545602, 0.570702, 0.570702, 0.59014, 0.618285, 0.642678, 0.575842, 0.59014, 0.622677, 0.56648, 0.59014, 0.653063, 0.685117, 0.661982, 0.666105, 0.653063, 0.648219, 0.626927, 0.632174, 0.59917, 0.675549, 0.728858, 0.741537, 0.767246, 0.703578, 0.694846, 0.741537, 0.805026, 0.823549, 0.801317, 0.84206, 0.834292, 0.779859, 0.771762, 0.775545, 0.784345, 0.788093, 0.882776, 0.8827…
4	Callorhinchus milii	['Eukaryota', 'Metazoa', 'Chordata', 'Craniata', 'Vertebrata', 'Chondrichthyes', 'Holocephali', 'Chimaeriformes', 'Callorhinchidae', 'Callorhinchus']	XP_007891521.1	628	[0.450668, 0.384043, 0.422041, 0.450668, 0.458154, 0.480142, 0.505461, 0.534167, 0.483068, 0.497853, 0.525368, 0.480142, 0.5017, 0.553315, 0.622677, 0.604312, 0.608892, 0.618285, 0.613573, 0.59917, 0.59508, 0.59014, 0.671169, 0.720929, 0.733139, 0.759478, 0.707965, 0.694846, 0.741537, 0.805026, 0.823549, 0.801317, 0.846163, 0.834292, 0.775545, 0.771762, 0.771762, 0.823549, 0.827927, 0.908098, 0.9…
5	Lepisosteus oculatus	['Eukaryota', 'Metazoa', 'Chordata', 'Craniata', 'Vertebrata', 'Euteleostomi', 'Actinopterygii', 'Neopterygii', 'Holostei', 'Semionotiformes', 'Lepisosteidae', 'Lepisosteus']	XP_006632206.1	701	[0.538167, 0.458154, 0.494003, 0.521092, 0.521092, 0.541878, 0.56648, 0.59917, 0.529623, 0.545602, 0.575842, 0.525368, 0.549308, 0.618285, 0.653063, 0.626927, 0.632174, 0.618285, 0.618285, 0.604312, 0.604312, 0.575842, 0.657645, 0.707965, 0.724957, 0.745909, 0.675549, 0.661982, 0.712013, 0.788093, 0.801317, 0.775545, 0.823549, 0.812494, 0.750527, 0.741537, 0.745909, 0.733139, 0.73685, 0.849326, 0…
6	Clupea harengus	['Eukaryota', 'Metazoa', 'Chordata', 'Craniata', 'Vertebrata', 'Euteleostomi', 'Actinopterygii', 'Neopterygii', 'Teleostei', 'Clupei', 'Clupeiformes', 'Clupeoidei', 'Clupeidae', 'Clupea']	XP_012682335.2	701	[0.521092, 0.440853, 0.480142, 0.538167, 0.534167, 0.553315, 0.585406, 0.613573, 0.541878, 0.553315, 0.585406, 0.538167, 0.56648, 0.642678, 0.680603, 0.653063, 0.657645, 0.642678, 0.648219, 0.626927, 0.622677, 0.59508, 0.685117, 0.733139, 0.724957, 0.754692, 0.680603, 0.666105, 0.712013, 0.791621, 0.805026, 0.779859, 0.83125, 0.819762, 0.750527, 0.741537, 0.741537, 0.795062, 0.801317, 0.894241, 0…
7	Denticeps clupeoides	['Eukaryota', 'Metazoa', 'Chordata', 'Craniata', 'Vertebrata', 'Euteleostomi', 'Actinopterygii', 'Neopterygii', 'Teleostei', 'Clupei', 'Clupeiformes', 'Denticipitoidei', 'Denticipitidae', 'Denticeps']	XP_028837510.1	675	[0.538167, 0.458154, 0.494003, 0.517562, 0.517562, 0.541878, 0.56648, 0.59508, 0.529623, 0.545602, 0.575842, 0.525368, 0.549308, 0.618285, 0.653063, 0.626927, 0.626927, 0.618285, 0.622677, 0.517562, 0.517562, 0.494003, 0.56648, 0.618285, 0.632174, 0.661982, 0.58069, 0.570702, 0.618285, 0.703578, 0.724957, 0.716283, 0.771762, 0.759478, 0.690604, 0.675549, 0.680603, 0.73685, 0.741537, 0.849326, 0.9…
8	Cynoglossus semilaevis	['Eukaryota', 'Metazoa', 'Chordata', 'Craniata', 'Vertebrata', 'Euteleostomi', 'Actinopterygii', 'Neopterygii', 'Teleostei', 'Euteleostei', 'Neoteleostei', 'Acanthomorpha', 'Acanthopterygii', 'Percomorpha', 'Pleuronectiformes', 'Soleoidei', 'Cynoglossidae', 'Cynoglossinae', 'Cynoglossus']	XP_008315011.1	684	[0.42561, 0.349426, 0.390993, 0.422041, 0.422041, 0.450668, 0.480142, 0.505461, 0.450668, 0.468512, 0.497853, 0.458154, 0.483068, 0.545602, 0.626927, 0.59917, 0.59917, 0.59014, 0.59014, 0.575842, 0.570702, 0.545602, 0.63748, 0.690604, 0.703578, 0.728858, 0.733139, 0.724957, 0.771762, 0.837511, 0.852992, 0.767246, 0.823549, 0.812494, 0.73685, 0.724957, 0.812494, 0.859585, 0.801317, 0.849326, 0.846…
9	Anabas testudineus	['Eukaryota', 'Metazoa', 'Chordata', 'Craniata', 'Vertebrata', 'Euteleostomi', 'Actinopterygii', 'Neopterygii', 'Teleostei', 'Neoteleostei', 'Acanthomorphata', 'Anabantaria', 'Anabantiformes', 'Anabantoidei', 'Anabantidae', 'Anabas']	XP_026212240.1	685	[0.541878, 0.458154, 0.497853, 0.525368, 0.525368, 0.545602, 0.575842, 0.608892, 0.541878, 0.557691, 0.59917, 0.553315, 0.585406, 0.661982, 0.699094, 0.671169, 0.671169, 0.661982, 0.661982, 0.642678, 0.63748, 0.608892, 0.694846, 0.73685, 0.750527, 0.775545, 0.779859, 0.771762, 0.808535, 0.868118, 0.882776, 0.805026, 0.852992, 0.84206, 0.874069, 0.865454, 0.91684, 0.939629, 0.936162, 0.957673, 0.9…
10	Betta splendens	['Eukaryota', 'Metazoa', 'Chordata', 'Craniata', 'Vertebrata', 'Euteleostomi', 'Actinopterygii', 'Neopterygii', 'Teleostei', 'Neoteleostei', 'Acanthomorphata', 'Anabantaria', 'Anabantiformes', 'Anabantoidei', 'Osphronemidae', 'Betta']	XP_028995286.1	675	[0.549308, 0.465241, 0.5017, 0.529623, 0.529623, 0.553315, 0.585406, 0.613573, 0.545602, 0.562014, 0.59508, 0.549308, 0.58069, 0.653063, 0.690604, 0.666105, 0.661982, 0.653063, 0.653063, 0.632174, 0.626927, 0.59917, 0.685117, 0.728858, 0.741537, 0.767246, 0.771762, 0.76285, 0.801317, 0.862302, 0.876521, 0.856457, 0.894241, 0.889439, 0.834292, 0.827927, 0.88723, 0.91684, 0.910643, 0.936162, 0.9346…
11	Mastacembelus armatus	['Eukaryota', 'Metazoa', 'Chordata', 'Craniata', 'Vertebrata', 'Euteleostomi', 'Actinopterygii', 'Neopterygii', 'Teleostei', 'Neoteleostei', 'Acanthomorphata', 'Anabantaria', 'Synbranchiformes', 'Mastacembelidae', 'Mastacembelus']	XP_026162311.1	679	[0.468512, 0.398279, 0.436924, 0.465241, 0.468512, 0.490133, 0.521092, 0.545602, 0.494003, 0.509769, 0.541878, 0.497853, 0.525368, 0.59014, 0.671169, 0.642678, 0.63748, 0.626927, 0.626927, 0.613573, 0.608892, 0.585406, 0.666105, 0.716283, 0.728858, 0.754692, 0.759478, 0.750527, 0.795062, 0.852992, 0.868118, 0.791621, 0.84206, 0.83125, 0.76285, 0.754692, 0.83125, 0.874069, 0.868118, 0.899122, 0.89…
12	Monopterus albus	['Eukaryota', 'Metazoa', 'Chordata', 'Craniata', 'Vertebrata', 'Euteleostomi', 'Actinopterygii', 'Neopterygii', 'Teleostei', 'Neoteleostei', 'Acanthomorphata', 'Anabantaria', 'Synbranchiformes', 'Synbranchidae', 'Monopterus']	XP_020477583.1	667	[0.458154, 0.380708, 0.422041, 0.454136, 0.454136, 0.480142, 0.509769, 0.538167, 0.480142, 0.497853, 0.534167, 0.494003, 0.517562, 0.585406, 0.666105, 0.642678, 0.642678, 0.632174, 0.632174, 0.613573, 0.608892, 0.58069, 0.671169, 0.716283, 0.728858, 0.754692, 0.76285, 0.750527, 0.795062, 0.859585, 0.871313, 0.788093, 0.84206, 0.83125, 0.76285, 0.750527, 0.871313, 0.862302, 0.849326, 0.899122, 0.8…
13	Lates calcarifer	['Eukaryota', 'Metazoa', 'Chordata', 'Craniata', 'Vertebrata', 'Euteleostomi', 'Actinopterygii', 'Neopterygii', 'Teleostei', 'Neoteleostei', 'Acanthomorphata', 'Carangaria', 'Carangaria incertae sedis', 'Centropomidae', 'Lates']	XP_018550702.1	689	[0.444081, 0.366687, 0.408655, 0.440853, 0.440853, 0.465241, 0.494003, 0.521092, 0.468512, 0.483068, 0.51388, 0.472492, 0.497853, 0.56648, 0.648219, 0.618285, 0.618285, 0.608892, 0.608892, 0.59508, 0.59014, 0.562014, 0.653063, 0.703578, 0.716283, 0.741537, 0.745909, 0.73685, 0.779859, 0.846163, 0.862302, 0.779859, 0.834292, 0.823549, 0.754692, 0.741537, 0.823549, 0.868118, 0.859585, 0.894241, 0.8…
14	Seriola dumerili	['Eukaryota', 'Metazoa', 'Chordata', 'Craniata', 'Vertebrata', 'Euteleostomi', 'Actinopterygii', 'Neopterygii', 'Teleostei', 'Neoteleostei', 'Acanthomorphata', 'Carangaria', 'Carangiformes', 'Carangidae', 'Seriola']	XP_022606235.1	684	[0.521092, 0.436924, 0.472492, 0.5017, 0.5017, 0.525368, 0.553315, 0.58069, 0.517562, 0.538167, 0.575842, 0.529623, 0.553315, 0.632174, 0.671169, 0.642678, 0.642678, 0.632174, 0.63748, 0.618285, 0.613573, 0.585406, 0.675549, 0.720929, 0.733139, 0.759478, 0.76285, 0.754692, 0.795062, 0.859585, 0.874069, 0.791621, 0.84206, 0.83125, 0.76285, 0.750527, 0.83125, 0.874069, 0.865454, 0.899122, 0.899122,…
15	Seriola lalandi dorsalis	['Eukaryota', 'Metazoa', 'Chordata', 'Craniata', 'Vertebrata', 'Euteleostomi', 'Actinopterygii', 'Neopterygii', 'Teleostei', 'Neoteleostei', 'Acanthomorphata', 'Carangaria', 'Carangiformes', 'Carangidae', 'Seriola']	XP_023287352.1	684	[0.521092, 0.436924, 0.472492, 0.5017, 0.5017, 0.525368, 0.553315, 0.58069, 0.517562, 0.538167, 0.575842, 0.529623, 0.553315, 0.632174, 0.671169, 0.642678, 0.642678, 0.632174, 0.63748, 0.618285, 0.613573, 0.585406, 0.675549, 0.720929, 0.733139, 0.759478, 0.76285, 0.754692, 0.795062, 0.859585, 0.874069, 0.791621, 0.84206, 0.83125, 0.76285, 0.750527, 0.83125, 0.874069, 0.865454, 0.899122, 0.899122,…
16	Echeneis naucrates	['Eukaryota', 'Metazoa', 'Chordata', 'Craniata', 'Vertebrata', 'Euteleostomi', 'Actinopterygii', 'Neopterygii', 'Teleostei', 'Neoteleostei', 'Acanthomorphata', 'Carangaria', 'Carangiformes', 'Echeneidae', 'Echeneis']	XP_029349591.1	683	[0.458154, 0.384043, 0.42561, 0.454136, 0.458154, 0.480142, 0.509769, 0.538167, 0.483068, 0.5017, 0.529623, 0.490133, 0.517562, 0.59014, 0.671169, 0.642678, 0.63748, 0.626927, 0.626927, 0.613573, 0.608892, 0.58069, 0.671169, 0.716283, 0.728858, 0.754692, 0.76285, 0.750527, 0.791621, 0.852992, 0.868118, 0.846163, 0.88723, 0.879233, 0.819762, 0.808535, 0.879233, 0.910643, 0.905695, 0.932927, 0.9307…
17	Paralichthys olivaceus	['Eukaryota', 'Metazoa', 'Chordata', 'Craniata', 'Vertebrata', 'Euteleostomi', 'Actinopterygii', 'Neopterygii', 'Teleostei', 'Neoteleostei', 'Acanthomorphata', 'Carangaria', 'Pleuronectiformes', 'Pleuronectoidei', 'Paralichthyidae', 'Paralichthys']	XP_019940721.1	680	[0.509769, 0.422041, 0.461924, 0.490133, 0.490133, 0.51388, 0.541878, 0.570702, 0.509769, 0.525368, 0.549308, 0.505461, 0.534167, 0.608892, 0.648219, 0.622677, 0.618285, 0.608892, 0.613573, 0.59508, 0.59014, 0.562014, 0.653063, 0.703578, 0.716283, 0.741537, 0.745909, 0.73685, 0.779859, 0.846163, 0.859585, 0.788093, 0.837511, 0.827927, 0.759478, 0.745909, 0.827927, 0.871313, 0.862302, 0.89662, 0.8…
18	Labrus bergylta	['Eukaryota', 'Metazoa', 'Chordata', 'Craniata', 'Vertebrata', 'Euteleostomi', 'Actinopterygii', 'Neopterygii', 'Teleostei', 'Neoteleostei', 'Acanthomorphata', 'Eupercaria', 'Labriformes', 'Labridae', 'Labrus']	XP_020498781.1	682	[0.472492, 0.398279, 0.440853, 0.468512, 0.468512, 0.490133, 0.521092, 0.549308, 0.490133, 0.509769, 0.534167, 0.490133, 0.51388, 0.58069, 0.661982, 0.63748, 0.63748, 0.626927, 0.626927, 0.608892, 0.604312, 0.575842, 0.661982, 0.712013, 0.724957, 0.750527, 0.754692, 0.745909, 0.788093, 0.852992, 0.868118, 0.798249, 0.849326, 0.837511, 0.771762, 0.759478, 0.837511, 0.876521, 0.871313, 0.903857, 0.…
19	Anarrhichthys ocellatus	['Eukaryota', 'Metazoa', 'Chordata', 'Craniata', 'Vertebrata', 'Euteleostomi', 'Actinopterygii', 'Neopterygii', 'Teleostei', 'Neoteleostei', 'Acanthomorphata', 'Eupercaria', 'Perciformes', 'Cottioidei', 'Zoarcales', 'Anarhichadidae', 'Anarrhichthys']	XP_031722669.1	682	[0.480142, 0.41194, 0.454136, 0.480142, 0.483068, 0.505461, 0.534167, 0.562014, 0.505461, 0.525368, 0.553315, 0.51388, 0.541878, 0.613573, 0.694846, 0.666105, 0.661982, 0.653063, 0.657645, 0.63748, 0.632174, 0.608892, 0.690604, 0.733139, 0.745909, 0.771762, 0.775545, 0.767246, 0.805026, 0.865454, 0.879233, 0.805026, 0.852992, 0.84206, 0.775545, 0.767246, 0.846163, 0.849326, 0.885302, 0.91684, 0.9…
20	Cottoperca gobio	['Eukaryota', 'Metazoa', 'Chordata', 'Craniata', 'Vertebrata', 'Euteleostomi', 'Actinopterygii', 'Neopterygii', 'Teleostei', 'Neoteleostei', 'Acanthomorphata', 'Eupercaria', 'Perciformes', 'Notothenioidei', 'Bovichtidae', 'Cottoperca']	XP_029317184.1	686	[0.483068, 0.41194, 0.458154, 0.486429, 0.486429, 0.509769, 0.458154, 0.486429, 0.440853, 0.461924, 0.490133, 0.458154, 0.483068, 0.541878, 0.618285, 0.585406, 0.585406, 0.575842, 0.575842, 0.557691, 0.553315, 0.529623, 0.608892, 0.653063, 0.666105, 0.694846, 0.703578, 0.767246, 0.805026, 0.865454, 0.879233, 0.805026, 0.852992, 0.84206, 0.779859, 0.767246, 0.846163, 0.882776, 0.876521, 0.905695, …
21	Notothenia coriiceps	['Eukaryota', 'Metazoa', 'Chordata', 'Craniata', 'Vertebrata', 'Euteleostomi', 'Actinopterygii', 'Neopterygii', 'Teleostei', 'Neoteleostei', 'Acanthomorphata', 'Eupercaria', 'Perciformes', 'Notothenioidei', 'Nototheniidae', 'Notothenia']	XP_010780428.1	458	[0.023534, 0.020165, 0.030611, 0.020522, 0.018787, 0.028107, 0.049374, 0.071867, 0.100716, 0.127496, 0.158265, 0.106997, 0.111485, 0.106997, 0.182256, 0.232838, 0.30533, 0.394753, 0.394753, 0.436924, 0.490133, 0.41194, 0.414856, 0.414856, 0.51388, 0.570702, 0.570702, 0.525368, 0.549308, 0.549308, 0.480142, 0.394753, 0.418646, 0.408655, 0.440853, 0.440853, 0.418646, 0.387226, 0.311707, 0.366687, 0…
22	Sander lucioperca	['Eukaryota', 'Metazoa', 'Chordata', 'Craniata', 'Vertebrata', 'Euteleostomi', 'Actinopterygii', 'Neopterygii', 'Teleostei', 'Neoteleostei', 'Acanthomorphata', 'Eupercaria', 'Perciformes', 'Percoidei', 'Percidae', 'Luciopercinae', 'Sander']	XP_031177096.1	672	[0.486429, 0.41194, 0.450668, 0.483068, 0.483068, 0.505461, 0.538167, 0.56648, 0.509769, 0.525368, 0.553315, 0.51388, 0.541878, 0.608892, 0.690604, 0.661982, 0.661982, 0.653063, 0.653063, 0.632174, 0.626927, 0.59917, 0.685117, 0.728858, 0.741537, 0.767246, 0.771762, 0.76285, 0.801317, 0.862302, 0.876521, 0.801317, 0.852992, 0.84206, 0.775545, 0.767246, 0.84206, 0.882776, 0.874069, 0.905695, 0.903…
23	Perca flavescens	['Eukaryota', 'Metazoa', 'Chordata', 'Craniata', 'Vertebrata', 'Euteleostomi', 'Actinopterygii', 'Neopterygii', 'Teleostei', 'Neoteleostei', 'Acanthomorphata', 'Eupercaria', 'Perciformes', 'Percoidei', 'Percidae', 'Percinae', 'Perca']	XP_028422406.1	669	[0.562014, 0.472492, 0.51388, 0.541878, 0.538167, 0.562014, 0.59014, 0.618285, 0.553315, 0.570702, 0.604312, 0.553315, 0.585406, 0.657645, 0.694846, 0.666105, 0.666105, 0.657645, 0.657645, 0.632174, 0.626927, 0.59917, 0.685117, 0.728858, 0.741537, 0.767246, 0.771762, 0.76285, 0.801317, 0.862302, 0.876521, 0.801317, 0.852992, 0.84206, 0.775545, 0.767246, 0.84206, 0.882776, 0.874069, 0.905695, 0.90…
24	Larimichthys crocea	['Eukaryota', 'Metazoa', 'Chordata', 'Craniata', 'Vertebrata', 'Euteleostomi', 'Actinopterygii', 'Neopterygii', 'Teleostei', 'Neoteleostei', 'Acanthomorphata', 'Eupercaria', 'Sciaenidae', 'Larimichthys']	XP_027130388.1	692	[0.517562, 0.440853, 0.480142, 0.505461, 0.509769, 0.534167, 0.562014, 0.59014, 0.529623, 0.549308, 0.58069, 0.534167, 0.562014, 0.632174, 0.707965, 0.680603, 0.680603, 0.671169, 0.671169, 0.648219, 0.642678, 0.613573, 0.699094, 0.741537, 0.754692, 0.775545, 0.779859, 0.771762, 0.808535, 0.868118, 0.882776, 0.808535, 0.859585, 0.852992, 0.879233, 0.874069, 0.919029, 0.941505, 0.938133, 0.957673, …
25	Sparus aurata	['Eukaryota', 'Metazoa', 'Chordata', 'Craniata', 'Vertebrata', 'Euteleostomi', 'Actinopterygii', 'Neopterygii', 'Teleostei', 'Neoteleostei', 'Acanthomorphata', 'Eupercaria', 'Spariformes', 'Sparidae', 'Sparus']	XP_030299149.1	696	[0.458154, 0.380708, 0.422041, 0.450668, 0.454136, 0.476583, 0.505461, 0.534167, 0.480142, 0.494003, 0.517562, 0.476583, 0.5017, 0.570702, 0.653063, 0.622677, 0.618285, 0.608892, 0.613573, 0.59508, 0.59014, 0.562014, 0.653063, 0.699094, 0.712013, 0.73685, 0.745909, 0.733139, 0.779859, 0.846163, 0.859585, 0.788093, 0.834292, 0.823549, 0.750527, 0.741537, 0.823549, 0.868118, 0.812494, 0.862302, 0.8…
26	Takifugu rubripes	['Eukaryota', 'Metazoa', 'Chordata', 'Craniata', 'Vertebrata', 'Euteleostomi', 'Actinopterygii', 'Neopterygii', 'Teleostei', 'Neoteleostei', 'Acanthomorphata', 'Eupercaria', 'Tetraodontiformes', 'Tetradontoidea', 'Tetraodontidae', 'Takifugu']	XP_003976034.2	656	[0.490133, 0.414856, 0.458154, 0.490133, 0.486429, 0.51388, 0.545602, 0.575842, 0.517562, 0.538167, 0.56648, 0.534167, 0.562014, 0.63748, 0.712013, 0.685117, 0.680603, 0.671169, 0.671169, 0.648219, 0.642678, 0.608892, 0.694846, 0.73685, 0.750527, 0.775545, 0.750527, 0.741537, 0.784345, 0.84206, 0.852992, 0.827927, 0.874069, 0.865454, 0.805026, 0.795062, 0.865454, 0.89662, 0.88723, 0.915074, 0.912…
27	Boleophthalmus pectinirostris	['Eukaryota', 'Metazoa', 'Chordata', 'Craniata', 'Vertebrata', 'Euteleostomi', 'Actinopterygii', 'Neopterygii', 'Teleostei', 'Neoteleostei', 'Acanthomorphata', 'Gobiaria', 'Gobiiformes', 'Gobioidei', 'Gobiidae', 'Oxudercinae', 'Boleophthalmus']	XP_020775237.1	658	[0.557691, 0.476583, 0.521092, 0.545602, 0.545602, 0.56648, 0.59917, 0.626927, 0.562014, 0.58069, 0.604312, 0.562014, 0.59508, 0.671169, 0.707965, 0.680603, 0.680603, 0.666105, 0.671169, 0.648219, 0.642678, 0.618285, 0.699094, 0.73685, 0.750527, 0.775545, 0.779859, 0.771762, 0.808535, 0.865454, 0.879233, 0.823549, 0.868118, 0.862302, 0.808535, 0.801317, 0.871313, 0.899122, 0.894241, 0.921076, 0.9…
28	Sphaeramia orbicularis	['Eukaryota', 'Metazoa', 'Chordata', 'Craniata', 'Vertebrata', 'Euteleostomi', 'Actinopterygii', 'Neopterygii', 'Teleostei', 'Neoteleostei', 'Acanthomorphata', 'Gobiaria', 'Kurtiformes', 'Apogonoidei', 'Apogonidae', 'Apogoninae', 'Sphaeramia']	XP_029982714.1	682	[0.549308, 0.461924, 0.497853, 0.529623, 0.525368, 0.549308, 0.58069, 0.608892, 0.541878, 0.562014, 0.59917, 0.549308, 0.58069, 0.657645, 0.694846, 0.666105, 0.666105, 0.657645, 0.657645, 0.63748, 0.632174, 0.604312, 0.690604, 0.733139, 0.745909, 0.771762, 0.775545, 0.76285, 0.805026, 0.865454, 0.879233, 0.805026, 0.856457, 0.849326, 0.779859, 0.771762, 0.846163, 0.885302, 0.879233, 0.908098, 0.9…
29	Myripristis murdjan	['Eukaryota', 'Metazoa', 'Chordata', 'Craniata', 'Vertebrata', 'Euteleostomi', 'Actinopterygii', 'Neopterygii', 'Teleostei', 'Neoteleostei', 'Acanthomorphata', 'Holocentriformes', 'Holocentridae', 'Myripristis']	XP_029900310.1	686	[0.575842, 0.486429, 0.525368, 0.553315, 0.549308, 0.575842, 0.608892, 0.63748, 0.56648, 0.585406, 0.626927, 0.575842, 0.604312, 0.680603, 0.712013, 0.690604, 0.685117, 0.675549, 0.675549, 0.657645, 0.653063, 0.622677, 0.703578, 0.750527, 0.759478, 0.784345, 0.788093, 0.779859, 0.81615, 0.874069, 0.88723, 0.819762, 0.868118, 0.862302, 0.798249, 0.791621, 0.862302, 0.89662, 0.891961, 0.919029, 0.9…
30	Parambassis ranga	['Eukaryota', 'Metazoa', 'Chordata', 'Craniata', 'Vertebrata', 'Euteleostomi', 'Actinopterygii', 'Neopterygii', 'Teleostei', 'Neoteleostei', 'Acanthomorphata', 'Ovalentaria', 'Ambassidae', 'Parambassis']	XP_028251993.1	673	[0.444081, 0.366687, 0.41194, 0.440853, 0.444081, 0.468512, 0.497853, 0.525368, 0.468512, 0.486429, 0.521092, 0.480142, 0.509769, 0.575842, 0.657645, 0.626927, 0.622677, 0.618285, 0.618285, 0.59917, 0.59917, 0.570702, 0.661982, 0.707965, 0.720929, 0.745909, 0.750527, 0.741537, 0.784345, 0.849326, 0.865454, 0.779859, 0.83125, 0.819762, 0.750527, 0.73685, 0.819762, 0.865454, 0.859585, 0.89662, 0.88…
31	Oryzias melastigma	['Eukaryota', 'Metazoa', 'Chordata', 'Craniata', 'Vertebrata', 'Euteleostomi', 'Actinopterygii', 'Neopterygii', 'Teleostei', 'Neoteleostei', 'Acanthomorphata', 'Ovalentaria', 'Atherinomorphae', 'Beloniformes', 'Adrianichthyidae', 'Oryziinae', 'Oryzias']	XP_024122530.1	653	[0.521092, 0.440853, 0.480142, 0.505461, 0.505461, 0.529623, 0.557691, 0.585406, 0.525368, 0.541878, 0.570702, 0.529623, 0.557691, 0.632174, 0.671169, 0.642678, 0.642678, 0.632174, 0.632174, 0.613573, 0.613573, 0.585406, 0.671169, 0.716283, 0.728858, 0.754692, 0.759478, 0.750527, 0.791621, 0.852992, 0.868118, 0.779859, 0.83125, 0.823549, 0.754692, 0.745909, 0.823549, 0.868118, 0.859585, 0.894241,…
32	Oryzias latipes	['Eukaryota', 'Metazoa', 'Chordata', 'Craniata', 'Vertebrata', 'Euteleostomi', 'Actinopterygii', 'Neopterygii', 'Teleostei', 'Neoteleostei', 'Acanthomorphata', 'Ovalentaria', 'Atherinomorphae', 'Beloniformes', 'Adrianichthyidae', 'Oryziinae', 'Oryzias']	XP_023807647.1	646	[0.454136, 0.384043, 0.42561, 0.458154, 0.458154, 0.483068, 0.51388, 0.538167, 0.480142, 0.497853, 0.529623, 0.490133, 0.51388, 0.58069, 0.661982, 0.632174, 0.632174, 0.626927, 0.626927, 0.608892, 0.608892, 0.58069, 0.666105, 0.712013, 0.724957, 0.750527, 0.754692, 0.745909, 0.791621, 0.856457, 0.868118, 0.775545, 0.83125, 0.823549, 0.759478, 0.750527, 0.827927, 0.868118, 0.859585, 0.891961, 0.88…
33	Cyprinodon variegatus	['Eukaryota', 'Metazoa', 'Chordata', 'Craniata', 'Vertebrata', 'Euteleostomi', 'Actinopterygii', 'Neopterygii', 'Teleostei', 'Neoteleostei', 'Acanthomorphata', 'Ovalentaria', 'Atherinomorphae', 'Cyprinodontiformes', 'Cyprinodontidae', 'Cyprinodon']	XP_015246347.1	666	[0.521092, 0.436924, 0.476583, 0.505461, 0.5017, 0.525368, 0.557691, 0.585406, 0.521092, 0.541878, 0.570702, 0.525368, 0.553315, 0.626927, 0.666105, 0.63748, 0.63748, 0.626927, 0.626927, 0.608892, 0.608892, 0.58069, 0.666105, 0.716283, 0.728858, 0.754692, 0.759478, 0.745909, 0.791621, 0.852992, 0.868118, 0.798249, 0.849326, 0.84206, 0.775545, 0.767246, 0.846163, 0.885302, 0.876521, 0.908098, 0.90…
34	Fundulus heteroclitus	['Eukaryota', 'Metazoa', 'Chordata', 'Craniata', 'Vertebrata', 'Euteleostomi', 'Actinopterygii', 'Neopterygii', 'Teleostei', 'Neoteleostei', 'Acanthomorphata', 'Ovalentaria', 'Atherinomorphae', 'Cyprinodontiformes', 'Fundulidae', 'Fundulus']	XP_012716992.1	669	[0.557691, 0.476583, 0.51388, 0.541878, 0.538167, 0.56648, 0.59508, 0.622677, 0.557691, 0.575842, 0.608892, 0.562014, 0.59508, 0.671169, 0.703578, 0.680603, 0.680603, 0.671169, 0.671169, 0.653063, 0.648219, 0.618285, 0.703578, 0.745909, 0.759478, 0.779859, 0.784345, 0.775545, 0.812494, 0.871313, 0.882776, 0.819762, 0.868118, 0.862302, 0.798249, 0.795062, 0.865454, 0.89662, 0.889439, 0.91684, 0.91…
35	Nothobranchius furzeri	['Eukaryota', 'Metazoa', 'Chordata', 'Craniata', 'Vertebrata', 'Euteleostomi', 'Actinopterygii', 'Neopterygii', 'Teleostei', 'Neoteleostei', 'Acanthomorphata', 'Ovalentaria', 'Atherinomorphae', 'Cyprinodontiformes', 'Nothobranchiidae', 'Nothobranchius']	XP_015830078.1	676	[0.517562, 0.433034, 0.476583, 0.505461, 0.5017, 0.529623, 0.557691, 0.585406, 0.521092, 0.541878, 0.562014, 0.521092, 0.549308, 0.622677, 0.666105, 0.63748, 0.632174, 0.626927, 0.626927, 0.608892, 0.604312, 0.575842, 0.666105, 0.712013, 0.724957, 0.750527, 0.754692, 0.745909, 0.791621, 0.852992, 0.868118, 0.795062, 0.846163, 0.837511, 0.767246, 0.759478, 0.837511, 0.879233, 0.874069, 0.905695, 0…
36	Poecilia reticulata	['Eukaryota', 'Metazoa', 'Chordata', 'Craniata', 'Vertebrata', 'Euteleostomi', 'Actinopterygii', 'Neopterygii', 'Teleostei', 'Neoteleostei', 'Acanthomorphata', 'Ovalentaria', 'Atherinomorphae', 'Cyprinodontiformes', 'Poeciliidae', 'Poeciliinae', 'Poecilia']	XP_008398038.1	669	[0.497853, 0.414856, 0.454136, 0.483068, 0.480142, 0.505461, 0.534167, 0.562014, 0.497853, 0.517562, 0.545602, 0.5017, 0.529623, 0.59917, 0.642678, 0.613573, 0.613573, 0.604312, 0.604312, 0.59014, 0.585406, 0.562014, 0.648219, 0.699094, 0.712013, 0.73685, 0.741537, 0.733139, 0.779859, 0.84206, 0.859585, 0.788093, 0.837511, 0.83125, 0.76285, 0.754692, 0.834292, 0.874069, 0.868118, 0.879233, 0.8765…
37	Poecilia formosa	['Eukaryota', 'Metazoa', 'Chordata', 'Craniata', 'Vertebrata', 'Euteleostomi', 'Actinopterygii', 'Neopterygii', 'Teleostei', 'Neoteleostei', 'Acanthomorphata', 'Ovalentaria', 'Atherinomorphae', 'Cyprinodontiformes', 'Poeciliidae', 'Poeciliinae', 'Poecilia']	XP_007576125.1	667	[0.5017, 0.418646, 0.458154, 0.486429, 0.483068, 0.509769, 0.538167, 0.562014, 0.505461, 0.521092, 0.549308, 0.509769, 0.534167, 0.604312, 0.648219, 0.618285, 0.613573, 0.608892, 0.608892, 0.59014, 0.59014, 0.562014, 0.653063, 0.699094, 0.716283, 0.741537, 0.745909, 0.733139, 0.779859, 0.846163, 0.859585, 0.788093, 0.837511, 0.83125, 0.76285, 0.754692, 0.834292, 0.876521, 0.871313, 0.879233, 0.87…
38	Poecilia mexicana	['Eukaryota', 'Metazoa', 'Chordata', 'Craniata', 'Vertebrata', 'Euteleostomi', 'Actinopterygii', 'Neopterygii', 'Teleostei', 'Neoteleostei', 'Acanthomorphata', 'Ovalentaria', 'Atherinomorphae', 'Cyprinodontiformes', 'Poeciliidae', 'Poeciliinae', 'Poecilia']	XP_014851224.1	667	[0.5017, 0.418646, 0.458154, 0.486429, 0.483068, 0.509769, 0.538167, 0.562014, 0.505461, 0.521092, 0.549308, 0.509769, 0.534167, 0.604312, 0.648219, 0.618285, 0.613573, 0.608892, 0.608892, 0.59014, 0.59014, 0.562014, 0.653063, 0.699094, 0.716283, 0.741537, 0.745909, 0.733139, 0.779859, 0.846163, 0.859585, 0.788093, 0.837511, 0.83125, 0.76285, 0.754692, 0.834292, 0.876521, 0.871313, 0.879233, 0.87…
39	Poecilia latipinna	['Eukaryota', 'Metazoa', 'Chordata', 'Craniata', 'Vertebrata', 'Euteleostomi', 'Actinopterygii', 'Neopterygii', 'Teleostei', 'Neoteleostei', 'Acanthomorphata', 'Ovalentaria', 'Atherinomorphae', 'Cyprinodontiformes', 'Poeciliidae', 'Poeciliinae', 'Poecilia']	XP_014883502.1	667	[0.5017, 0.418646, 0.458154, 0.486429, 0.483068, 0.509769, 0.538167, 0.562014, 0.505461, 0.521092, 0.549308, 0.509769, 0.534167, 0.604312, 0.648219, 0.618285, 0.613573, 0.608892, 0.608892, 0.59014, 0.59014, 0.562014, 0.653063, 0.699094, 0.716283, 0.741537, 0.745909, 0.733139, 0.779859, 0.846163, 0.859585, 0.788093, 0.837511, 0.83125, 0.76285, 0.754692, 0.834292, 0.876521, 0.871313, 0.879233, 0.87…
40	Xiphophorus maculatus	['Eukaryota', 'Metazoa', 'Chordata', 'Craniata', 'Vertebrata', 'Euteleostomi', 'Actinopterygii', 'Neopterygii', 'Teleostei', 'Neoteleostei', 'Acanthomorphata', 'Ovalentaria', 'Atherinomorphae', 'Cyprinodontiformes', 'Poeciliidae', 'Poeciliinae', 'Xiphophorus']	XP_005798429.1	667	[0.51388, 0.4292, 0.468512, 0.497853, 0.494003, 0.521092, 0.549308, 0.585406, 0.521092, 0.541878, 0.570702, 0.525368, 0.549308, 0.622677, 0.666105, 0.63748, 0.63748, 0.626927, 0.626927, 0.613573, 0.608892, 0.58069, 0.671169, 0.716283, 0.728858, 0.754692, 0.759478, 0.750527, 0.784345, 0.849326, 0.862302, 0.791621, 0.84206, 0.834292, 0.767246, 0.759478, 0.837511, 0.879233, 0.874069, 0.882776, 0.879…
41	Xiphophorus couchianus	['Eukaryota', 'Metazoa', 'Chordata', 'Craniata', 'Vertebrata', 'Euteleostomi', 'Actinopterygii', 'Neopterygii', 'Teleostei', 'Neoteleostei', 'Acanthomorphata', 'Ovalentaria', 'Atherinomorphae', 'Cyprinodontiformes', 'Poeciliidae', 'Poeciliinae', 'Xiphophorus']	XP_027856236.1	665	[0.51388, 0.4292, 0.468512, 0.497853, 0.494003, 0.521092, 0.549308, 0.585406, 0.521092, 0.541878, 0.570702, 0.525368, 0.549308, 0.622677, 0.666105, 0.63748, 0.63748, 0.626927, 0.626927, 0.613573, 0.608892, 0.58069, 0.671169, 0.716283, 0.728858, 0.754692, 0.759478, 0.750527, 0.784345, 0.849326, 0.862302, 0.791621, 0.84206, 0.834292, 0.767246, 0.759478, 0.837511, 0.879233, 0.874069, 0.882776, 0.879…
42	Austrofundulus limnaeus	['Eukaryota', 'Metazoa', 'Chordata', 'Craniata', 'Vertebrata', 'Euteleostomi', 'Actinopterygii', 'Neopterygii', 'Teleostei', 'Neoteleostei', 'Acanthomorphata', 'Ovalentaria', 'Atherinomorphae', 'Cyprinodontiformes', 'Rivulidae', 'Austrofundulus']	XP_013869222.1	690	[0.5017, 0.418646, 0.465241, 0.490133, 0.490133, 0.51388, 0.545602, 0.570702, 0.51388, 0.529623, 0.557691, 0.521092, 0.549308, 0.622677, 0.666105, 0.63748, 0.632174, 0.622677, 0.626927, 0.604312, 0.604312, 0.575842, 0.666105, 0.712013, 0.724957, 0.750527, 0.759478, 0.745909, 0.791621, 0.849326, 0.865454, 0.788093, 0.837511, 0.83125, 0.759478, 0.754692, 0.83125, 0.874069, 0.865454, 0.901269, 0.887…
43	Kryptolebias marmoratus	['Eukaryota', 'Metazoa', 'Chordata', 'Craniata', 'Vertebrata', 'Euteleostomi', 'Actinopterygii', 'Neopterygii', 'Teleostei', 'Neoteleostei', 'Acanthomorphata', 'Ovalentaria', 'Atherinomorphae', 'Cyprinodontiformes', 'Rivulidae', 'Kryptolebias']	XP_017281697.1	700	[0.444081, 0.366687, 0.414856, 0.444081, 0.444081, 0.468512, 0.497853, 0.529623, 0.472492, 0.490133, 0.521092, 0.483068, 0.509769, 0.58069, 0.661982, 0.632174, 0.626927, 0.618285, 0.622677, 0.604312, 0.59917, 0.575842, 0.661982, 0.707965, 0.720929, 0.750527, 0.754692, 0.745909, 0.788093, 0.852992, 0.865454, 0.788093, 0.834292, 0.827927, 0.754692, 0.750527, 0.83125, 0.871313, 0.865454, 0.899122, 0…
44	Gouania willdenowi	['Eukaryota', 'Metazoa', 'Chordata', 'Craniata', 'Vertebrata', 'Euteleostomi', 'Actinopterygii', 'Neopterygii', 'Teleostei', 'Neoteleostei', 'Acanthomorphata', 'Ovalentaria', 'Blenniimorphae', 'Blenniiformes', 'Gobiesocoidei', 'Gobiesocidae', 'Gobiesocinae', 'Gouania']	XP_028298381.1	659	[0.41194, 0.335645, 0.380708, 0.41194, 0.414856, 0.440853, 0.468512, 0.497853, 0.444081, 0.461924, 0.490133, 0.450668, 0.480142, 0.545602, 0.626927, 0.59917, 0.59917, 0.59014, 0.59014, 0.575842, 0.570702, 0.549308, 0.642678, 0.694846, 0.707965, 0.733139, 0.750527, 0.73685, 0.784345, 0.852992, 0.862302, 0.779859, 0.834292, 0.823549, 0.750527, 0.73685, 0.759478, 0.703578, 0.685117, 0.76285, 0.68060…
45	Astatotilapia calliptera	['Eukaryota', 'Metazoa', 'Chordata', 'Craniata', 'Vertebrata', 'Euteleostomi', 'Actinopterygii', 'Neopterygii', 'Teleostei', 'Neoteleostei', 'Acanthomorphata', 'Ovalentaria', 'Cichlomorphae', 'Cichliformes', 'Cichlidae', 'African cichlids', 'Pseudocrenilabrinae', 'Haplochromini', 'Astatotilapia']	XP_026008497.1	654	[0.562014, 0.472492, 0.51388, 0.541878, 0.541878, 0.56648, 0.59917, 0.626927, 0.562014, 0.58069, 0.618285, 0.570702, 0.604312, 0.680603, 0.712013, 0.690604, 0.685117, 0.675549, 0.675549, 0.657645, 0.653063, 0.618285, 0.703578, 0.745909, 0.759478, 0.779859, 0.788093, 0.775545, 0.812494, 0.871313, 0.885302, 0.808535, 0.859585, 0.849326, 0.784345, 0.775545, 0.849326, 0.88723, 0.879233, 0.910643, 0.9…
46	Haplochromis burtoni	['Eukaryota', 'Metazoa', 'Chordata', 'Craniata', 'Vertebrata', 'Euteleostomi', 'Actinopterygii', 'Neopterygii', 'Teleostei', 'Neoteleostei', 'Acanthomorphata', 'Ovalentaria', 'Cichlomorphae', 'Cichliformes', 'Cichlidae', 'African cichlids', 'Pseudocrenilabrinae', 'Haplochromini', 'Haplochromis']	XP_005933953.1	652	[0.562014, 0.472492, 0.51388, 0.541878, 0.541878, 0.56648, 0.59917, 0.626927, 0.562014, 0.58069, 0.618285, 0.570702, 0.604312, 0.680603, 0.712013, 0.690604, 0.685117, 0.675549, 0.675549, 0.657645, 0.653063, 0.618285, 0.703578, 0.745909, 0.759478, 0.779859, 0.788093, 0.775545, 0.812494, 0.871313, 0.885302, 0.808535, 0.859585, 0.849326, 0.784345, 0.775545, 0.849326, 0.88723, 0.879233, 0.910643, 0.9…
47	Maylandia zebra	['Eukaryota', 'Metazoa', 'Chordata', 'Craniata', 'Vertebrata', 'Euteleostomi', 'Actinopterygii', 'Neopterygii', 'Teleostei', 'Neoteleostei', 'Acanthomorphata', 'Ovalentaria', 'Cichlomorphae', 'Cichliformes', 'Cichlidae', 'African cichlids', 'Pseudocrenilabrinae', 'Haplochromini', 'Maylandia', 'Maylandia zebra complex']	XP_004559376.1	654	[0.562014, 0.472492, 0.51388, 0.541878, 0.541878, 0.56648, 0.59917, 0.626927, 0.562014, 0.58069, 0.618285, 0.570702, 0.604312, 0.680603, 0.712013, 0.690604, 0.685117, 0.675549, 0.675549, 0.657645, 0.653063, 0.618285, 0.703578, 0.745909, 0.759478, 0.779859, 0.788093, 0.775545, 0.812494, 0.871313, 0.885302, 0.808535, 0.859585, 0.849326, 0.784345, 0.775545, 0.849326, 0.88723, 0.879233, 0.910643, 0.9…
48	Pundamilia nyererei	['Eukaryota', 'Metazoa', 'Chordata', 'Craniata', 'Vertebrata', 'Euteleostomi', 'Actinopterygii', 'Neopterygii', 'Teleostei', 'Neoteleostei', 'Acanthomorphata', 'Ovalentaria', 'Cichlomorphae', 'Cichliformes', 'Cichlidae', 'African cichlids', 'Pseudocrenilabrinae', 'Haplochromini', 'Pundamilia']	XP_005738769.1	654	[0.562014, 0.472492, 0.51388, 0.541878, 0.541878, 0.56648, 0.59917, 0.626927, 0.562014, 0.58069, 0.618285, 0.570702, 0.604312, 0.680603, 0.712013, 0.690604, 0.685117, 0.675549, 0.675549, 0.657645, 0.653063, 0.618285, 0.703578, 0.745909, 0.759478, 0.779859, 0.788093, 0.775545, 0.812494, 0.871313, 0.885302, 0.808535, 0.859585, 0.849326, 0.784345, 0.775545, 0.849326, 0.88723, 0.879233, 0.910643, 0.9…
49	Oreochromis niloticus	['Eukaryota', 'Metazoa', 'Chordata', 'Craniata', 'Vertebrata', 'Euteleostomi', 'Actinopterygii', 'Neopterygii', 'Teleostei', 'Neoteleostei', 'Acanthomorphata', 'Ovalentaria', 'Cichlomorphae', 'Cichliformes', 'Cichlidae', 'African cichlids', 'Pseudocrenilabrinae', 'Oreochromini', 'Oreochromis']	XP_003445536.1	668	[0.562014, 0.472492, 0.51388, 0.541878, 0.541878, 0.56648, 0.59917, 0.626927, 0.562014, 0.58069, 0.618285, 0.570702, 0.604312, 0.680603, 0.712013, 0.690604, 0.685117, 0.675549, 0.675549, 0.657645, 0.653063, 0.618285, 0.703578, 0.745909, 0.759478, 0.779859, 0.788093, 0.775545, 0.812494, 0.871313, 0.885302, 0.808535, 0.859585, 0.849326, 0.784345, 0.775545, 0.849326, 0.88723, 0.879233, 0.910643, 0.9…
50	Oreochromis aureus	['Eukaryota', 'Metazoa', 'Chordata', 'Craniata', 'Vertebrata', 'Euteleostomi', 'Actinopterygii', 'Neopterygii', 'Teleostei', 'Neoteleostei', 'Acanthomorphata', 'Ovalentaria', 'Cichlomorphae', 'Cichliformes', 'Cichlidae', 'African cichlids', 'Pseudocrenilabrinae', 'Oreochromini', 'Oreochromis']	XP_031601995.1	666	[0.562014, 0.472492, 0.51388, 0.541878, 0.541878, 0.56648, 0.59917, 0.626927, 0.562014, 0.58069, 0.618285, 0.570702, 0.604312, 0.680603, 0.712013, 0.690604, 0.685117, 0.675549, 0.675549, 0.657645, 0.653063, 0.618285, 0.703578, 0.745909, 0.759478, 0.779859, 0.788093, 0.775545, 0.812494, 0.871313, 0.885302, 0.808535, 0.859585, 0.849326, 0.784345, 0.775545, 0.849326, 0.88723, 0.879233, 0.910643, 0.9…
51	Archocentrus centrarchus	['Eukaryota', 'Metazoa', 'Chordata', 'Craniata', 'Vertebrata', 'Euteleostomi', 'Actinopterygii', 'Neopterygii', 'Teleostei', 'Neoteleostei', 'Acanthomorphata', 'Ovalentaria', 'Cichlomorphae', 'Cichliformes', 'Cichlidae', 'New World cichlids', 'Cichlasomatinae', 'Heroini', 'Archocentrus']	XP_030575194.1	677	[0.497853, 0.41194, 0.454136, 0.483068, 0.480142, 0.505461, 0.534167, 0.562014, 0.497853, 0.517562, 0.553315, 0.509769, 0.538167, 0.613573, 0.653063, 0.626927, 0.622677, 0.613573, 0.618285, 0.59917, 0.59508, 0.56648, 0.657645, 0.703578, 0.716283, 0.741537, 0.750527, 0.73685, 0.779859, 0.849326, 0.865454, 0.779859, 0.83125, 0.823549, 0.750527, 0.73685, 0.819762, 0.865454, 0.801317, 0.852992, 0.849…
52	Acanthochromis polyacanthus	['Eukaryota', 'Metazoa', 'Chordata', 'Craniata', 'Vertebrata', 'Euteleostomi', 'Actinopterygii', 'Neopterygii', 'Teleostei', 'Neoteleostei', 'Acanthomorphata', 'Ovalentaria', 'Pomacentridae', 'Acanthochromis']	XP_022057356.1	680	[0.465241, 0.390993, 0.433034, 0.461924, 0.465241, 0.486429, 0.517562, 0.545602, 0.490133, 0.505461, 0.538167, 0.494003, 0.521092, 0.585406, 0.666105, 0.63748, 0.63748, 0.626927, 0.626927, 0.608892, 0.604312, 0.58069, 0.666105, 0.712013, 0.724957, 0.750527, 0.754692, 0.745909, 0.791621, 0.852992, 0.868118, 0.791621, 0.84206, 0.834292, 0.767246, 0.754692, 0.83125, 0.874069, 0.868118, 0.901269, 0.8…
53	Amphiprion ocellaris	['Eukaryota', 'Metazoa', 'Chordata', 'Craniata', 'Vertebrata', 'Euteleostomi', 'Actinopterygii', 'Neopterygii', 'Teleostei', 'Neoteleostei', 'Acanthomorphata', 'Ovalentaria', 'Pomacentridae', 'Amphiprion']	XP_023138676.1	683	[0.472492, 0.398279, 0.440853, 0.468512, 0.468512, 0.494003, 0.521092, 0.549308, 0.494003, 0.51388, 0.541878, 0.5017, 0.525368, 0.59508, 0.671169, 0.642678, 0.642678, 0.632174, 0.632174, 0.613573, 0.613573, 0.585406, 0.671169, 0.716283, 0.733139, 0.754692, 0.759478, 0.750527, 0.795062, 0.856457, 0.868118, 0.812494, 0.862302, 0.856457, 0.791621, 0.779859, 0.856457, 0.891961, 0.885302, 0.915074, 0.…
54	Stegastes partitus	['Eukaryota', 'Metazoa', 'Chordata', 'Craniata', 'Vertebrata', 'Euteleostomi', 'Actinopterygii', 'Neopterygii', 'Teleostei', 'Neoteleostei', 'Acanthomorphata', 'Ovalentaria', 'Pomacentridae', 'Stegastes']	XP_008300361.1	678	[0.525368, 0.444081, 0.480142, 0.509769, 0.505461, 0.529623, 0.557691, 0.585406, 0.525368, 0.541878, 0.570702, 0.525368, 0.549308, 0.622677, 0.661982, 0.63748, 0.632174, 0.622677, 0.626927, 0.604312, 0.604312, 0.575842, 0.661982, 0.712013, 0.724957, 0.750527, 0.754692, 0.745909, 0.788093, 0.852992, 0.868118, 0.808535, 0.859585, 0.852992, 0.788093, 0.775545, 0.852992, 0.889439, 0.834292, 0.876521,…
55	Hippocampus comes	['Eukaryota', 'Metazoa', 'Chordata', 'Craniata', 'Vertebrata', 'Euteleostomi', 'Actinopterygii', 'Neopterygii', 'Teleostei', 'Neoteleostei', 'Acanthomorphata', 'Syngnathiaria', 'Syngnathiformes', 'Syngnathoidei', 'Syngnathidae', 'Hippocampus']	XP_019737248.1	690	[0.408655, 0.308712, 0.359901, 0.394753, 0.390993, 0.418646, 0.454136, 0.480142, 0.422041, 0.440853, 0.472492, 0.440853, 0.468512, 0.541878, 0.585406, 0.562014, 0.562014, 0.553315, 0.557691, 0.541878, 0.538167, 0.517562, 0.618285, 0.666105, 0.680603, 0.712013, 0.59917, 0.59014, 0.63748, 0.724957, 0.745909, 0.648219, 0.720929, 0.712013, 0.59014, 0.575842, 0.680603, 0.73685, 0.716283, 0.779859, 0.7…
56	Gadus morhua	['Eukaryota', 'Metazoa', 'Chordata', 'Craniata', 'Vertebrata', 'Euteleostomi', 'Actinopterygii', 'Neopterygii', 'Teleostei', 'Neoteleostei', 'Acanthomorphata', 'Zeiogadaria', 'Gadariae', 'Gadiformes', 'Gadoidei', 'Gadidae', 'Gadus']	XP_030211784.1	682	[0.509769, 0.436924, 0.476583, 0.505461, 0.505461, 0.529623, 0.562014, 0.59014, 0.534167, 0.549308, 0.58069, 0.534167, 0.562014, 0.632174, 0.707965, 0.680603, 0.675549, 0.666105, 0.666105, 0.648219, 0.642678, 0.613573, 0.699094, 0.741537, 0.754692, 0.775545, 0.779859, 0.771762, 0.808535, 0.865454, 0.879233, 0.81615, 0.862302, 0.856457, 0.795062, 0.788093, 0.859585, 0.894241, 0.889439, 0.91684, 0.…
57	Astyanax mexicanus	['Eukaryota', 'Metazoa', 'Chordata', 'Craniata', 'Vertebrata', 'Euteleostomi', 'Actinopterygii', 'Neopterygii', 'Teleostei', 'Ostariophysi', 'Characiformes', 'Characoidei', 'Characidae', 'Characidae incertae sedis', 'Astyanax clade', 'Astyanax']	XP_007241135.2	741	[0.553315, 0.468512, 0.505461, 0.534167, 0.529623, 0.549308, 0.58069, 0.608892, 0.538167, 0.553315, 0.575842, 0.525368, 0.549308, 0.618285, 0.653063, 0.626927, 0.626927, 0.613573, 0.613573, 0.59508, 0.59508, 0.56648, 0.653063, 0.703578, 0.716283, 0.741537, 0.671169, 0.657645, 0.707965, 0.784345, 0.801317, 0.798249, 0.846163, 0.837511, 0.775545, 0.771762, 0.771762, 0.779859, 0.788093, 0.882776, 0.…
58	Pygocentrus nattereri	['Eukaryota', 'Metazoa', 'Chordata', 'Craniata', 'Vertebrata', 'Euteleostomi', 'Actinopterygii', 'Neopterygii', 'Teleostei', 'Ostariophysi', 'Characiformes', 'Characoidei', 'Pygocentrus']	XP_017537338.1	684	[0.557691, 0.476583, 0.51388, 0.538167, 0.538167, 0.553315, 0.585406, 0.613573, 0.545602, 0.557691, 0.58069, 0.534167, 0.553315, 0.618285, 0.653063, 0.626927, 0.626927, 0.618285, 0.618285, 0.604312, 0.604312, 0.575842, 0.657645, 0.707965, 0.724957, 0.745909, 0.675549, 0.666105, 0.716283, 0.788093, 0.805026, 0.801317, 0.849326, 0.84206, 0.784345, 0.775545, 0.795062, 0.801317, 0.808535, 0.89662, 0.…
59	Danio rerio	['Eukaryota', 'Metazoa', 'Chordata', 'Craniata', 'Vertebrata', 'Euteleostomi', 'Actinopterygii', 'Neopterygii', 'Teleostei', 'Ostariophysi', 'Cypriniformes', 'Cyprinidae', 'Danio']	NP_001166041.1	667	[0.541878, 0.458154, 0.497853, 0.521092, 0.521092, 0.541878, 0.570702, 0.59508, 0.525368, 0.541878, 0.56648, 0.517562, 0.541878, 0.608892, 0.648219, 0.618285, 0.622677, 0.608892, 0.608892, 0.59014, 0.59014, 0.557691, 0.642678, 0.694846, 0.699094, 0.720929, 0.648219, 0.632174, 0.690604, 0.767246, 0.788093, 0.795062, 0.84206, 0.83125, 0.767246, 0.759478, 0.76285, 0.812494, 0.81615, 0.903857, 0.9012…
60	Chanos chanos	['Eukaryota', 'Metazoa', 'Chordata', 'Craniata', 'Vertebrata', 'Euteleostomi', 'Actinopterygii', 'Neopterygii', 'Teleostei', 'Ostariophysi', 'Gonorynchiformes', 'Chanidae', 'Chanos']	XP_030639142.1	664	[0.538167, 0.458154, 0.494003, 0.521092, 0.517562, 0.541878, 0.56648, 0.59508, 0.529623, 0.545602, 0.575842, 0.525368, 0.549308, 0.618285, 0.653063, 0.626927, 0.626927, 0.618285, 0.618285, 0.604312, 0.604312, 0.575842, 0.657645, 0.707965, 0.724957, 0.745909, 0.675549, 0.661982, 0.712013, 0.788093, 0.801317, 0.775545, 0.823549, 0.81615, 0.750527, 0.741537, 0.745909, 0.754692, 0.76285, 0.865454, 0.…
61	Electrophorus electricus	['Eukaryota', 'Metazoa', 'Chordata', 'Craniata', 'Vertebrata', 'Euteleostomi', 'Actinopterygii', 'Neopterygii', 'Teleostei', 'Ostariophysi', 'Gymnotiformes', 'Gymnotoidei', 'Gymnotidae', 'Electrophorus']	XP_026855738.1	660	[0.557691, 0.480142, 0.51388, 0.541878, 0.538167, 0.557691, 0.59014, 0.613573, 0.549308, 0.562014, 0.59508, 0.541878, 0.56648, 0.632174, 0.666105, 0.63748, 0.63748, 0.632174, 0.632174, 0.613573, 0.613573, 0.585406, 0.666105, 0.716283, 0.733139, 0.754692, 0.685117, 0.675549, 0.724957, 0.795062, 0.812494, 0.801317, 0.849326, 0.84206, 0.784345, 0.775545, 0.788093, 0.795062, 0.798249, 0.889439, 0.889…
62	Tachysurus fulvidraco	['Eukaryota', 'Metazoa', 'Chordata', 'Craniata', 'Vertebrata', 'Euteleostomi', 'Actinopterygii', 'Neopterygii', 'Teleostei', 'Ostariophysi', 'Siluriformes', 'Bagridae', 'Tachysurus']	XP_026990553.1	640	[0.51388, 0.444081, 0.480142, 0.505461, 0.505461, 0.525368, 0.553315, 0.58069, 0.521092, 0.538167, 0.56648, 0.521092, 0.545602, 0.608892, 0.648219, 0.618285, 0.618285, 0.63748, 0.632174, 0.618285, 0.613573, 0.59014, 0.671169, 0.720929, 0.733139, 0.759478, 0.690604, 0.675549, 0.724957, 0.795062, 0.812494, 0.805026, 0.852992, 0.84206, 0.784345, 0.775545, 0.791621, 0.798249, 0.801317, 0.891961, 0.88…
63	Ictalurus punctatus	['Eukaryota', 'Metazoa', 'Chordata', 'Craniata', 'Vertebrata', 'Euteleostomi', 'Actinopterygii', 'Neopterygii', 'Teleostei', 'Ostariophysi', 'Siluriformes', 'Ictaluridae', 'Ictalurus']	XP_017332441.1	652	[0.618285, 0.604312, 0.534167, 0.529623, 0.480142, 0.497853, 0.497853, 0.450668, 0.486429, 0.509769, 0.545602, 0.494003, 0.570702, 0.59508, 0.570702, 0.570702, 0.562014, 0.648219, 0.557691, 0.549308, 0.549308, 0.505461, 0.529623, 0.59508, 0.632174, 0.604312, 0.608892, 0.626927, 0.622677, 0.608892, 0.608892, 0.585406, 0.666105, 0.716283, 0.728858, 0.754692, 0.685117, 0.675549, 0.724957, 0.795062, …
64	Pangasianodon hypophthalmus	['Eukaryota', 'Metazoa', 'Chordata', 'Craniata', 'Vertebrata', 'Euteleostomi', 'Actinopterygii', 'Neopterygii', 'Teleostei', 'Ostariophysi', 'Siluriformes', 'Pangasiidae', 'Pangasianodon']	XP_026782379.1	661	[0.42561, 0.4292, 0.377384, 0.384043, 0.342579, 0.366687, 0.374039, 0.328603, 0.370445, 0.398279, 0.4292, 0.384043, 0.458154, 0.476583, 0.454136, 0.444081, 0.440853, 0.509769, 0.521092, 0.51388, 0.51388, 0.468512, 0.494003, 0.557691, 0.59917, 0.570702, 0.575842, 0.59508, 0.59508, 0.585406, 0.58069, 0.557691, 0.648219, 0.694846, 0.712013, 0.741537, 0.666105, 0.653063, 0.703578, 0.779859, 0.795062,…
65	Paramormyrops kingsleyae	['Eukaryota', 'Metazoa', 'Chordata', 'Craniata', 'Vertebrata', 'Euteleostomi', 'Actinopterygii', 'Neopterygii', 'Teleostei', 'Osteoglossocephala', 'Osteoglossomorpha', 'Osteoglossiformes', 'Mormyridae', 'Paramormyrops']	XP_023684543.1	617	[0.541878, 0.458154, 0.497853, 0.521092, 0.521092, 0.541878, 0.570702, 0.59917, 0.529623, 0.545602, 0.56648, 0.521092, 0.545602, 0.608892, 0.648219, 0.618285, 0.622677, 0.613573, 0.613573, 0.59508, 0.59508, 0.56648, 0.653063, 0.703578, 0.716283, 0.741537, 0.671169, 0.657645, 0.712013, 0.784345, 0.801317, 0.784345, 0.83125, 0.819762, 0.754692, 0.728858, 0.741537, 0.750527, 0.759478, 0.865454, 0.86…
66	Scleropages formosus	['Eukaryota', 'Metazoa', 'Chordata', 'Craniata', 'Vertebrata', 'Euteleostomi', 'Actinopterygii', 'Neopterygii', 'Teleostei', 'Osteoglossocephala', 'Osteoglossomorpha', 'Osteoglossiformes', 'Osteoglossidae', 'Scleropages']	XP_029114321.1	662	[0.549308, 0.468512, 0.505461, 0.534167, 0.529623, 0.549308, 0.58069, 0.608892, 0.541878, 0.553315, 0.585406, 0.538167, 0.562014, 0.626927, 0.666105, 0.63748, 0.642678, 0.626927, 0.632174, 0.613573, 0.613573, 0.58069, 0.666105, 0.716283, 0.728858, 0.754692, 0.685117, 0.671169, 0.720929, 0.795062, 0.808535, 0.784345, 0.83125, 0.823549, 0.759478, 0.750527, 0.754692, 0.805026, 0.808535, 0.89662, 0.8…
67	Esox lucius	['Eukaryota', 'Metazoa', 'Chordata', 'Craniata', 'Vertebrata', 'Euteleostomi', 'Actinopterygii', 'Neopterygii', 'Teleostei', 'Protacanthopterygii', 'Esociformes', 'Esocidae', 'Esox']	XP_010876985.1	710	[0.468512, 0.390993, 0.433034, 0.461924, 0.461924, 0.483068, 0.517562, 0.541878, 0.486429, 0.5017, 0.529623, 0.486429, 0.517562, 0.59014, 0.626927, 0.604312, 0.59917, 0.59014, 0.59014, 0.570702, 0.59917, 0.570702, 0.661982, 0.707965, 0.720929, 0.750527, 0.671169, 0.661982, 0.707965, 0.784345, 0.801317, 0.771762, 0.827927, 0.81615, 0.852992, 0.846163, 0.852992, 0.837511, 0.84206, 0.837511, 0.83429…
68	Salmo salar	['Eukaryota', 'Metazoa', 'Chordata', 'Craniata', 'Vertebrata', 'Euteleostomi', 'Actinopterygii', 'Neopterygii', 'Teleostei', 'Protacanthopterygii', 'Salmoniformes', 'Salmonidae', 'Salmoninae', 'Salmo']	XP_014048527.1	694	[0.483068, 0.40511, 0.447574, 0.472492, 0.472492, 0.497853, 0.525368, 0.553315, 0.494003, 0.509769, 0.541878, 0.494003, 0.521092, 0.59508, 0.632174, 0.604312, 0.59917, 0.59014, 0.59014, 0.570702, 0.59917, 0.570702, 0.661982, 0.707965, 0.724957, 0.745909, 0.671169, 0.661982, 0.707965, 0.784345, 0.801317, 0.733139, 0.791621, 0.779859, 0.812494, 0.805026, 0.812494, 0.856457, 0.862302, 0.871313, 0.86…
69	Erpetoichthys calabaricus	['Eukaryota', 'Metazoa', 'Chordata', 'Craniata', 'Vertebrata', 'Euteleostomi', 'Actinopterygii', 'Polypteriformes', 'Polypteridae', 'Erpetoichthys']	XP_028677053.1	684	[0.545602, 0.465241, 0.497853, 0.525368, 0.525368, 0.545602, 0.570702, 0.59917, 0.534167, 0.549308, 0.58069, 0.529623, 0.549308, 0.613573, 0.648219, 0.622677, 0.626927, 0.608892, 0.608892, 0.604312, 0.604312, 0.575842, 0.661982, 0.707965, 0.724957, 0.741537, 0.675549, 0.661982, 0.707965, 0.779859, 0.798249, 0.791621, 0.837511, 0.827927, 0.767246, 0.76285, 0.76285, 0.812494, 0.819762, 0.901269, 0.…
70	Nanorana parkeri	['Eukaryota', 'Metazoa', 'Chordata', 'Craniata', 'Vertebrata', 'Euteleostomi', 'Amphibia', 'Batrachia', 'Anura', 'Neobatrachia', 'Ranoidea', 'Dicroglossidae', 'Dicroglossinae', 'Nanorana']	XP_018420394.1	690	[0.59508, 0.51388, 0.545602, 0.56648, 0.570702, 0.59014, 0.613573, 0.653063, 0.585406, 0.59917, 0.626927, 0.575842, 0.59917, 0.661982, 0.694846, 0.675549, 0.675549, 0.661982, 0.661982, 0.653063, 0.653063, 0.626927, 0.699094, 0.745909, 0.76285, 0.784345, 0.791621, 0.784345, 0.812494, 0.856457, 0.889439, 0.874069, 0.903857, 0.89662, 0.856457, 0.852992, 0.852992, 0.862302, 0.865454, 0.926919, 0.9287…
71	Xenopus tropicalis	['Eukaryota', 'Metazoa', 'Chordata', 'Craniata', 'Vertebrata', 'Euteleostomi', 'Amphibia', 'Batrachia', 'Anura', 'Pipoidea', 'Pipidae', 'Xenopodinae', 'Xenopus', 'Silurana']	NP_001005707.1	691	[0.56648, 0.494003, 0.525368, 0.545602, 0.549308, 0.56648, 0.59508, 0.618285, 0.557691, 0.570702, 0.604312, 0.545602, 0.56648, 0.632174, 0.666105, 0.648219, 0.648219, 0.632174, 0.632174, 0.622677, 0.626927, 0.604312, 0.680603, 0.728858, 0.745909, 0.76285, 0.771762, 0.759478, 0.801317, 0.846163, 0.859585, 0.834292, 0.874069, 0.865454, 0.81615, 0.808535, 0.819762, 0.83125, 0.834292, 0.908098, 0.912…
72	Xenopus laevis	['Eukaryota', 'Metazoa', 'Chordata', 'Craniata', 'Vertebrata', 'Euteleostomi', 'Amphibia', 'Batrachia', 'Anura', 'Pipoidea', 'Pipidae', 'Xenopodinae', 'Xenopus', 'Xenopus']	NP_001081025.1	718	[0.541878, 0.472492, 0.505461, 0.525368, 0.534167, 0.549308, 0.575842, 0.59917, 0.541878, 0.553315, 0.585406, 0.529623, 0.549308, 0.613573, 0.648219, 0.626927, 0.626927, 0.608892, 0.608892, 0.59917, 0.604312, 0.59508, 0.671169, 0.720929, 0.73685, 0.754692, 0.76285, 0.754692, 0.795062, 0.837511, 0.852992, 0.83125, 0.871313, 0.862302, 0.808535, 0.801317, 0.812494, 0.823549, 0.83125, 0.905695, 0.910…
73	Rhinatrema bivittatum	['Eukaryota', 'Metazoa', 'Chordata', 'Craniata', 'Vertebrata', 'Euteleostomi', 'Amphibia', 'Gymnophiona', 'Rhinatrematidae', 'Rhinatrema']	XP_029454355.1	686	[0.440853, 0.36309, 0.40511, 0.433034, 0.433034, 0.458154, 0.483068, 0.509769, 0.450668, 0.468512, 0.497853, 0.454136, 0.480142, 0.538167, 0.570702, 0.549308, 0.553315, 0.570702, 0.570702, 0.562014, 0.562014, 0.538167, 0.622677, 0.671169, 0.685117, 0.716283, 0.653063, 0.642678, 0.690604, 0.750527, 0.680603, 0.648219, 0.707965, 0.699094, 0.618285, 0.608892, 0.613573, 0.622677, 0.626927, 0.618285, …
74	Microcaecilia unicolor	['Eukaryota', 'Metazoa', 'Chordata', 'Craniata', 'Vertebrata', 'Euteleostomi', 'Amphibia', 'Gymnophiona', 'Siphonopidae', 'Microcaecilia']	XP_030070472.1	688	[0.447574, 0.374039, 0.414856, 0.444081, 0.444081, 0.468512, 0.494003, 0.521092, 0.461924, 0.480142, 0.509769, 0.465241, 0.490133, 0.553315, 0.59014, 0.56648, 0.56648, 0.585406, 0.585406, 0.575842, 0.570702, 0.549308, 0.632174, 0.680603, 0.699094, 0.724957, 0.63748, 0.622677, 0.675549, 0.733139, 0.666105, 0.626927, 0.694846, 0.685117, 0.604312, 0.59508, 0.59508, 0.608892, 0.613573, 0.608892, 0.59…
75	Alligator mississippiensis	['Eukaryota', 'Metazoa', 'Chordata', 'Craniata', 'Vertebrata', 'Euteleostomi', 'Archelosauria', 'Archosauria', 'Crocodylia', 'Alligatoridae', 'Alligatorinae', 'Alligator']	XP_006268402.1	690	[0.541878, 0.465241, 0.5017, 0.525368, 0.529623, 0.545602, 0.575842, 0.59917, 0.541878, 0.553315, 0.59014, 0.538167, 0.562014, 0.622677, 0.657645, 0.632174, 0.63748, 0.648219, 0.642678, 0.632174, 0.632174, 0.604312, 0.685117, 0.728858, 0.741537, 0.767246, 0.716283, 0.703578, 0.745909, 0.849326, 0.865454, 0.852992, 0.88723, 0.837511, 0.784345, 0.808535, 0.812494, 0.801317, 0.808535, 0.894241, 0.89…
76	Crocodylus porosus	['Eukaryota', 'Metazoa', 'Chordata', 'Craniata', 'Vertebrata', 'Euteleostomi', 'Archelosauria', 'Archosauria', 'Crocodylia', 'Longirostres', 'Crocodylidae', 'Crocodylus']	XP_019407595.1	692	[0.557691, 0.480142, 0.51388, 0.538167, 0.541878, 0.562014, 0.59014, 0.613573, 0.553315, 0.56648, 0.608892, 0.553315, 0.575842, 0.63748, 0.671169, 0.648219, 0.653063, 0.661982, 0.657645, 0.642678, 0.648219, 0.618285, 0.699094, 0.741537, 0.759478, 0.779859, 0.724957, 0.716283, 0.759478, 0.859585, 0.871313, 0.859585, 0.894241, 0.849326, 0.795062, 0.819762, 0.819762, 0.812494, 0.819762, 0.901269, 0.…
77	Gavialis gangeticus	['Eukaryota', 'Metazoa', 'Chordata', 'Craniata', 'Vertebrata', 'Euteleostomi', 'Archelosauria', 'Archosauria', 'Crocodylia', 'Longirostres', 'Gavialidae', 'Gavialinae', 'Gavialis']	XP_019374401.1	690	[0.557691, 0.480142, 0.51388, 0.538167, 0.541878, 0.562014, 0.59014, 0.613573, 0.553315, 0.56648, 0.608892, 0.553315, 0.575842, 0.63748, 0.671169, 0.648219, 0.653063, 0.661982, 0.657645, 0.642678, 0.648219, 0.618285, 0.699094, 0.741537, 0.759478, 0.779859, 0.724957, 0.716283, 0.759478, 0.859585, 0.871313, 0.859585, 0.894241, 0.849326, 0.795062, 0.819762, 0.819762, 0.812494, 0.819762, 0.901269, 0.…
78	Aquila chrysaetos chrysaetos	['Eukaryota', 'Metazoa', 'Chordata', 'Craniata', 'Vertebrata', 'Euteleostomi', 'Archelosauria', 'Archosauria', 'Dinosauria', 'Saurischia', 'Theropoda', 'Coelurosauria', 'Aves', 'Neognathae', 'Accipitriformes', 'Accipitridae', 'Accipitrinae', 'Aquila']	XP_029860284.1	693	[0.541878, 0.461924, 0.497853, 0.525368, 0.525368, 0.545602, 0.575842, 0.59917, 0.538167, 0.553315, 0.59508, 0.541878, 0.562014, 0.626927, 0.661982, 0.632174, 0.63748, 0.653063, 0.648219, 0.632174, 0.63748, 0.608892, 0.690604, 0.733139, 0.750527, 0.775545, 0.720929, 0.712013, 0.754692, 0.856457, 0.871313, 0.865454, 0.899122, 0.856457, 0.798249, 0.771762, 0.784345, 0.795062, 0.798249, 0.889439, 0.…
79	Chaetura pelagica	['Eukaryota', 'Metazoa', 'Chordata', 'Craniata', 'Vertebrata', 'Euteleostomi', 'Archelosauria', 'Archosauria', 'Dinosauria', 'Saurischia', 'Theropoda', 'Coelurosauria', 'Aves', 'Neognathae', 'Apodiformes', 'Apodidae', 'Chaetura']	XP_009992246.1	678	[0.823549, 0.84206, 0.827927, 0.879233, 0.808535, 0.823549, 0.812494, 0.819762, 0.808535, 0.759478, 0.767246, 0.694846, 0.690604, 0.837511, 0.859585, 0.874069, 0.882776, 0.882776, 0.84206, 0.775545, 0.720929, 0.657645, 0.657645, 0.675549, 0.680603, 0.750527, 0.750527, 0.771762, 0.76285, 0.784345, 0.834292, 0.834292, 0.891961, 0.852992, 0.754692, 0.63748, 0.618285, 0.59917, 0.608892, 0.575842, 0.6…
80	Calypte anna	['Eukaryota', 'Metazoa', 'Chordata', 'Craniata', 'Vertebrata', 'Euteleostomi', 'Archelosauria', 'Archosauria', 'Dinosauria', 'Saurischia', 'Theropoda', 'Coelurosauria', 'Aves', 'Neognathae', 'Apodiformes', 'Trochilidae', 'Calypte']	XP_030307662.1	691	[0.549308, 0.468512, 0.505461, 0.529623, 0.534167, 0.549308, 0.58069, 0.604312, 0.541878, 0.557691, 0.59508, 0.541878, 0.562014, 0.626927, 0.657645, 0.63748, 0.63748, 0.653063, 0.648219, 0.632174, 0.632174, 0.604312, 0.685117, 0.728858, 0.745909, 0.771762, 0.716283, 0.707965, 0.750527, 0.856457, 0.871313, 0.865454, 0.899122, 0.856457, 0.801317, 0.775545, 0.784345, 0.795062, 0.798249, 0.889439, 0.…
81	Buceros rhinoceros silvestris	['Eukaryota', 'Metazoa', 'Chordata', 'Craniata', 'Vertebrata', 'Euteleostomi', 'Archelosauria', 'Archosauria', 'Dinosauria', 'Saurischia', 'Theropoda', 'Coelurosauria', 'Aves', 'Neognathae', 'Bucerotiformes', 'Bucerotidae', 'Buceros']	XP_010137267.1	652	[0.846163, 0.903857, 0.908098, 0.910643, 0.912647, 0.908098, 0.910643, 0.908098, 0.910643, 0.910643, 0.874069, 0.779859, 0.666105, 0.63748, 0.622677, 0.632174, 0.59508, 0.661982, 0.675549, 0.741537, 0.741537, 0.745909, 0.699094, 0.745909, 0.788093, 0.771762, 0.767246, 0.775545, 0.779859, 0.779859, 0.707965, 0.771762, 0.83125, 0.868118, 0.874069, 0.876521, 0.868118, 0.885302, 0.88723, 0.88723, 0.8…
82	Antrostomus carolinensis	['Eukaryota', 'Metazoa', 'Chordata', 'Craniata', 'Vertebrata', 'Euteleostomi', 'Archelosauria', 'Archosauria', 'Dinosauria', 'Saurischia', 'Theropoda', 'Coelurosauria', 'Aves', 'Neognathae', 'Caprimulgimorphae', 'Caprimulgiformes', 'Caprimulgidae', 'Antrostomus']	XP_010174149.2	628	[0.229226, 0.281712, 0.339168, 0.239899, 0.155435, 0.118441, 0.090864, 0.079919, 0.094817, 0.083462, 0.106997, 0.106997, 0.109221, 0.164327, 0.229226, 0.200174, 0.194234, 0.275179, 0.31487, 0.374039, 0.328603, 0.328603, 0.324872, 0.31487, 0.40511, 0.490133, 0.56648, 0.666105, 0.741537, 0.754692, 0.759478, 0.745909, 0.728858, 0.775545, 0.775545, 0.720929, 0.759478, 0.771762, 0.784345, 0.728858, 0.…
83	Cariama cristata	['Eukaryota', 'Metazoa', 'Chordata', 'Craniata', 'Vertebrata', 'Euteleostomi', 'Archelosauria', 'Archosauria', 'Dinosauria', 'Saurischia', 'Theropoda', 'Coelurosauria', 'Aves', 'Neognathae', 'Cariamiformes', 'Cariamidae', 'Cariama']	XP_009697567.1	655	[0.846163, 0.856457, 0.862302, 0.871313, 0.876521, 0.874069, 0.879233, 0.876521, 0.879233, 0.882776, 0.834292, 0.733139, 0.608892, 0.585406, 0.570702, 0.575842, 0.541878, 0.608892, 0.622677, 0.685117, 0.685117, 0.685117, 0.685117, 0.733139, 0.775545, 0.759478, 0.759478, 0.767246, 0.767246, 0.767246, 0.694846, 0.759478, 0.819762, 0.862302, 0.852992, 0.856457, 0.849326, 0.865454, 0.868118, 0.868118…
84	Charadrius vociferus	['Eukaryota', 'Metazoa', 'Chordata', 'Craniata', 'Vertebrata', 'Euteleostomi', 'Archelosauria', 'Archosauria', 'Dinosauria', 'Saurischia', 'Theropoda', 'Coelurosauria', 'Aves', 'Neognathae', 'Charadriiformes', 'Charadriidae', 'Charadrius']	XP_009885323.1	685	[0.874069, 0.874069, 0.885302, 0.921076, 0.921076, 0.912647, 0.905695, 0.868118, 0.874069, 0.901269, 0.924947, 0.932927, 0.912647, 0.91684, 0.91684, 0.921076, 0.89662, 0.922952, 0.921076, 0.957673, 0.967676, 0.977651, 0.980097, 0.980739, 0.974374, 0.962114, 0.947281, 0.947281, 0.94331, 0.94331, 0.926919, 0.928747, 0.921076, 0.922952, 0.924947, 0.921076, 0.915074, 0.938133, 0.921076, 0.919029, 0.8…
85	Calidris pugnax	['Eukaryota', 'Metazoa', 'Chordata', 'Craniata', 'Vertebrata', 'Euteleostomi', 'Archelosauria', 'Archosauria', 'Dinosauria', 'Saurischia', 'Theropoda', 'Coelurosauria', 'Aves', 'Neognathae', 'Charadriiformes', 'Scolopacidae', 'Calidris']	XP_014797243.1	693	[0.553315, 0.476583, 0.51388, 0.538167, 0.541878, 0.557691, 0.585406, 0.613573, 0.553315, 0.56648, 0.608892, 0.549308, 0.570702, 0.63748, 0.666105, 0.642678, 0.648219, 0.661982, 0.657645, 0.642678, 0.648219, 0.618285, 0.699094, 0.741537, 0.759478, 0.779859, 0.728858, 0.720929, 0.76285, 0.862302, 0.874069, 0.871313, 0.901269, 0.859585, 0.808535, 0.784345, 0.795062, 0.801317, 0.808535, 0.891961, 0.…
86	Pterocles gutturalis	['Eukaryota', 'Metazoa', 'Chordata', 'Craniata', 'Vertebrata', 'Euteleostomi', 'Archelosauria', 'Archosauria', 'Dinosauria', 'Saurischia', 'Theropoda', 'Coelurosauria', 'Aves', 'Neognathae', 'Ciconiiformes', 'Pteroclidae', 'Pterocles']	XP_010080314.1	650	[0.84206, 0.903857, 0.905695, 0.910643, 0.912647, 0.908098, 0.910643, 0.908098, 0.908098, 0.910643, 0.874069, 0.779859, 0.661982, 0.63748, 0.622677, 0.632174, 0.59508, 0.661982, 0.675549, 0.741537, 0.741537, 0.741537, 0.699094, 0.741537, 0.788093, 0.767246, 0.767246, 0.775545, 0.775545, 0.775545, 0.703578, 0.767246, 0.827927, 0.865454, 0.871313, 0.876521, 0.868118, 0.882776, 0.885302, 0.885302, 0…
87	Colius striatus	['Eukaryota', 'Metazoa', 'Chordata', 'Craniata', 'Vertebrata', 'Euteleostomi', 'Archelosauria', 'Archosauria', 'Dinosauria', 'Saurischia', 'Theropoda', 'Coelurosauria', 'Aves', 'Neognathae', 'Coliiformes', 'Coliidae', 'Colius']	XP_010208442.1	655	[0.812494, 0.83125, 0.812494, 0.823549, 0.834292, 0.846163, 0.846163, 0.852992, 0.849326, 0.856457, 0.862302, 0.812494, 0.703578, 0.570702, 0.553315, 0.538167, 0.545602, 0.51388, 0.570702, 0.59014, 0.661982, 0.661982, 0.661982, 0.685117, 0.733139, 0.775545, 0.754692, 0.759478, 0.767246, 0.767246, 0.767246, 0.694846, 0.759478, 0.819762, 0.859585, 0.865454, 0.868118, 0.862302, 0.876521, 0.879233, 0…
88	Columba livia	['Eukaryota', 'Metazoa', 'Chordata', 'Craniata', 'Vertebrata', 'Euteleostomi', 'Archelosauria', 'Archosauria', 'Dinosauria', 'Saurischia', 'Theropoda', 'Coelurosauria', 'Aves', 'Neognathae', 'Columbiformes', 'Columbidae', 'Columba']	XP_021142805.1	660	[0.712013, 0.805026, 0.795062, 0.716283, 0.73685, 0.759478, 0.81615, 0.827927, 0.834292, 0.84206, 0.84206, 0.879233, 0.905695, 0.903857, 0.94331, 0.91684, 0.852992, 0.754692, 0.73685, 0.724957, 0.733139, 0.699094, 0.653063, 0.675549, 0.73685, 0.73685, 0.73685, 0.699094, 0.741537, 0.779859, 0.76285, 0.759478, 0.767246, 0.767246, 0.771762, 0.703578, 0.76285, 0.819762, 0.862302, 0.865454, 0.868118, …
89	Merops nubicus	['Eukaryota', 'Metazoa', 'Chordata', 'Craniata', 'Vertebrata', 'Euteleostomi', 'Archelosauria', 'Archosauria', 'Dinosauria', 'Saurischia', 'Theropoda', 'Coelurosauria', 'Aves', 'Neognathae', 'Coraciiformes', 'Meropidae', 'Merops']	XP_008939255.1	655	[0.827927, 0.894241, 0.89662, 0.901269, 0.905695, 0.901269, 0.903857, 0.901269, 0.903857, 0.905695, 0.865454, 0.771762, 0.653063, 0.626927, 0.613573, 0.622677, 0.59014, 0.657645, 0.671169, 0.741537, 0.741537, 0.741537, 0.699094, 0.745909, 0.788093, 0.767246, 0.767246, 0.775545, 0.775545, 0.775545, 0.707965, 0.767246, 0.827927, 0.868118, 0.871313, 0.876521, 0.868118, 0.882776, 0.885302, 0.88723, 0…
90	Cuculus canorus	['Eukaryota', 'Metazoa', 'Chordata', 'Craniata', 'Vertebrata', 'Euteleostomi', 'Archelosauria', 'Archosauria', 'Dinosauria', 'Saurischia', 'Theropoda', 'Coelurosauria', 'Aves', 'Neognathae', 'Cuculiformes', 'Cuculidae', 'Cuculus']	XP_009561951.1	684	[0.59508, 0.585406, 0.509769, 0.529623, 0.472492, 0.525368, 0.447574, 0.454136, 0.476583, 0.541878, 0.553315, 0.56648, 0.497853, 0.5017, 0.509769, 0.557691, 0.56648, 0.56648, 0.648219, 0.694846, 0.795062, 0.808535, 0.837511, 0.882776, 0.84206, 0.846163, 0.812494, 0.823549, 0.84206, 0.84206, 0.84206, 0.846163, 0.846163, 0.891961, 0.889439, 0.882776, 0.885302, 0.882776, 0.882776, 0.827927, 0.720929…
91	Aquila chrysaetos canadensis	['Eukaryota', 'Metazoa', 'Chordata', 'Craniata', 'Vertebrata', 'Euteleostomi', 'Archelosauria', 'Archosauria', 'Dinosauria', 'Saurischia', 'Theropoda', 'Coelurosauria', 'Aves', 'Neognathae', 'Falconiformes', 'Accipitridae', 'Accipitrinae', 'Aquila']	XP_011571091.1	693	[0.541878, 0.461924, 0.497853, 0.525368, 0.525368, 0.545602, 0.575842, 0.59917, 0.538167, 0.553315, 0.59508, 0.541878, 0.562014, 0.626927, 0.661982, 0.632174, 0.63748, 0.653063, 0.648219, 0.632174, 0.63748, 0.608892, 0.690604, 0.733139, 0.750527, 0.775545, 0.720929, 0.712013, 0.754692, 0.856457, 0.871313, 0.865454, 0.899122, 0.856457, 0.798249, 0.771762, 0.784345, 0.795062, 0.798249, 0.889439, 0.…
92	Haliaeetus leucocephalus	['Eukaryota', 'Metazoa', 'Chordata', 'Craniata', 'Vertebrata', 'Euteleostomi', 'Archelosauria', 'Archosauria', 'Dinosauria', 'Saurischia', 'Theropoda', 'Coelurosauria', 'Aves', 'Neognathae', 'Falconiformes', 'Accipitridae', 'Accipitrinae', 'Haliaeetus']	XP_010581977.1	693	[0.541878, 0.461924, 0.497853, 0.525368, 0.525368, 0.545602, 0.575842, 0.59917, 0.538167, 0.553315, 0.59508, 0.541878, 0.562014, 0.626927, 0.661982, 0.632174, 0.63748, 0.653063, 0.648219, 0.632174, 0.63748, 0.608892, 0.690604, 0.733139, 0.750527, 0.775545, 0.720929, 0.712013, 0.754692, 0.856457, 0.871313, 0.865454, 0.899122, 0.856457, 0.798249, 0.771762, 0.784345, 0.795062, 0.798249, 0.889439, 0.…
93	Haliaeetus albicilla	['Eukaryota', 'Metazoa', 'Chordata', 'Craniata', 'Vertebrata', 'Euteleostomi', 'Archelosauria', 'Archosauria', 'Dinosauria', 'Saurischia', 'Theropoda', 'Coelurosauria', 'Aves', 'Neognathae', 'Falconiformes', 'Accipitridae', 'Accipitrinae', 'Haliaeetus']	XP_009920701.1	650	[0.666105, 0.699094, 0.707965, 0.728858, 0.745909, 0.661982, 0.59014, 0.525368, 0.541878, 0.557691, 0.58069, 0.545602, 0.608892, 0.626927, 0.703578, 0.703578, 0.703578, 0.653063, 0.703578, 0.750527, 0.728858, 0.733139, 0.741537, 0.741537, 0.741537, 0.666105, 0.73685, 0.801317, 0.846163, 0.834292, 0.84206, 0.83125, 0.852992, 0.852992, 0.856457, 0.852992, 0.846163, 0.834292, 0.834292, 0.784345, 0.7…
94	Anas platyrhynchos	['Eukaryota', 'Metazoa', 'Chordata', 'Craniata', 'Vertebrata', 'Euteleostomi', 'Archelosauria', 'Archosauria', 'Dinosauria', 'Saurischia', 'Theropoda', 'Coelurosauria', 'Aves', 'Neognathae', 'Galloanserae', 'Anseriformes', 'Anatidae', 'Anatinae', 'Anas']	XP_027315429.1	691	[0.549308, 0.468512, 0.505461, 0.529623, 0.534167, 0.553315, 0.58069, 0.604312, 0.545602, 0.557691, 0.59917, 0.545602, 0.56648, 0.632174, 0.661982, 0.63748, 0.642678, 0.657645, 0.653063, 0.63748, 0.642678, 0.613573, 0.694846, 0.73685, 0.754692, 0.779859, 0.724957, 0.712013, 0.759478, 0.859585, 0.874069, 0.868118, 0.899122, 0.856457, 0.801317, 0.775545, 0.788093, 0.795062, 0.801317, 0.889439, 0.88…
95	Anser cygnoides domesticus	['Eukaryota', 'Metazoa', 'Chordata', 'Craniata', 'Vertebrata', 'Euteleostomi', 'Archelosauria', 'Archosauria', 'Dinosauria', 'Saurischia', 'Theropoda', 'Coelurosauria', 'Aves', 'Neognathae', 'Galloanserae', 'Anseriformes', 'Anatidae', 'Anser']	XP_013040988.1	682	[0.699094, 0.733139, 0.741537, 0.767246, 0.788093, 0.801317, 0.812494, 0.812494, 0.801317, 0.808535, 0.852992, 0.876521, 0.852992, 0.871313, 0.823549, 0.728858, 0.728858, 0.801317, 0.84206, 0.885302, 0.936162, 0.941505, 0.94331, 0.94331, 0.915074, 0.876521, 0.862302, 0.805026, 0.81615, 0.834292, 0.868118, 0.837511, 0.856457, 0.849326, 0.84206, 0.859585, 0.889439, 0.889439, 0.894241, 0.856457, 0.7…
96	Aythya fuligula	['Eukaryota', 'Metazoa', 'Chordata', 'Craniata', 'Vertebrata', 'Euteleostomi', 'Archelosauria', 'Archosauria', 'Dinosauria', 'Saurischia', 'Theropoda', 'Coelurosauria', 'Aves', 'Neognathae', 'Galloanserae', 'Anseriformes', 'Anatidae', 'Aythyinae', 'Aythya']	XP_032044525.1	691	[0.549308, 0.468512, 0.505461, 0.529623, 0.534167, 0.553315, 0.58069, 0.604312, 0.545602, 0.557691, 0.59917, 0.545602, 0.56648, 0.632174, 0.661982, 0.63748, 0.642678, 0.657645, 0.653063, 0.63748, 0.642678, 0.613573, 0.694846, 0.73685, 0.754692, 0.779859, 0.724957, 0.712013, 0.759478, 0.859585, 0.874069, 0.868118, 0.899122, 0.856457, 0.801317, 0.775545, 0.788093, 0.795062, 0.801317, 0.889439, 0.88…
97	Numida meleagris	['Eukaryota', 'Metazoa', 'Chordata', 'Craniata', 'Vertebrata', 'Euteleostomi', 'Archelosauria', 'Archosauria', 'Dinosauria', 'Saurischia', 'Theropoda', 'Coelurosauria', 'Aves', 'Neognathae', 'Galloanserae', 'Galliformes', 'Numididae', 'Numida']	XP_021256931.1	692	[0.553315, 0.476583, 0.509769, 0.538167, 0.538167, 0.557691, 0.585406, 0.613573, 0.549308, 0.562014, 0.604312, 0.549308, 0.570702, 0.63748, 0.666105, 0.642678, 0.642678, 0.657645, 0.653063, 0.642678, 0.642678, 0.613573, 0.699094, 0.741537, 0.754692, 0.779859, 0.724957, 0.716283, 0.759478, 0.859585, 0.874069, 0.868118, 0.899122, 0.859585, 0.805026, 0.779859, 0.791621, 0.798249, 0.805026, 0.891961,…
98	Meleagris gallopavo	['Eukaryota', 'Metazoa', 'Chordata', 'Craniata', 'Vertebrata', 'Euteleostomi', 'Archelosauria', 'Archosauria', 'Dinosauria', 'Saurischia', 'Theropoda', 'Coelurosauria', 'Aves', 'Neognathae', 'Galloanserae', 'Galliformes', 'Phasianidae', 'Meleagridinae', 'Meleagris']	XP_003206648.1	667	[0.690604, 0.553315, 0.575842, 0.59508, 0.694846, 0.771762, 0.798249, 0.81615, 0.81615, 0.767246, 0.716283, 0.699094, 0.58069, 0.575842, 0.575842, 0.648219, 0.671169, 0.671169, 0.680603, 0.76285, 0.779859, 0.819762, 0.882776, 0.88723, 0.846163, 0.745909, 0.622677, 0.59917, 0.585406, 0.59508, 0.562014, 0.626927, 0.648219, 0.720929, 0.720929, 0.720929, 0.675549, 0.724957, 0.767246, 0.745909, 0.7459…
99	Coturnix japonica	['Eukaryota', 'Metazoa', 'Chordata', 'Craniata', 'Vertebrata', 'Euteleostomi', 'Archelosauria', 'Archosauria', 'Dinosauria', 'Saurischia', 'Theropoda', 'Coelurosauria', 'Aves', 'Neognathae', 'Galloanserae', 'Galliformes', 'Phasianidae', 'Perdicinae', 'Coturnix']	XP_015720547.1	691	[0.549308, 0.472492, 0.505461, 0.529623, 0.534167, 0.553315, 0.58069, 0.608892, 0.545602, 0.557691, 0.59917, 0.545602, 0.56648, 0.632174, 0.661982, 0.63748, 0.642678, 0.657645, 0.653063, 0.63748, 0.642678, 0.613573, 0.694846, 0.73685, 0.754692, 0.775545, 0.724957, 0.716283, 0.759478, 0.859585, 0.874069, 0.868118, 0.899122, 0.856457, 0.801317, 0.775545, 0.788093, 0.795062, 0.801317, 0.889439, 0.88…
100	Gallus gallus	['Eukaryota', 'Metazoa', 'Chordata', 'Craniata', 'Vertebrata', 'Euteleostomi', 'Archelosauria', 'Archosauria', 'Dinosauria', 'Saurischia', 'Theropoda', 'Coelurosauria', 'Aves', 'Neognathae', 'Galloanserae', 'Galliformes', 'Phasianidae', 'Phasianinae', 'Gallus']	XP_421253.1	691	[0.553315, 0.476583, 0.509769, 0.538167, 0.538167, 0.557691, 0.585406, 0.613573, 0.549308, 0.562014, 0.604312, 0.549308, 0.570702, 0.63748, 0.666105, 0.642678, 0.642678, 0.657645, 0.653063, 0.642678, 0.642678, 0.613573, 0.699094, 0.741537, 0.754692, 0.779859, 0.724957, 0.716283, 0.759478, 0.859585, 0.874069, 0.868118, 0.899122, 0.859585, 0.805026, 0.779859, 0.791621, 0.798249, 0.805026, 0.891961,…
101	Phasianus colchicus	['Eukaryota', 'Metazoa', 'Chordata', 'Craniata', 'Vertebrata', 'Euteleostomi', 'Archelosauria', 'Archosauria', 'Dinosauria', 'Saurischia', 'Theropoda', 'Coelurosauria', 'Aves', 'Neognathae', 'Galloanserae', 'Galliformes', 'Phasianidae', 'Phasianinae', 'Phasianus']	XP_031449699.1	691	[0.553315, 0.476583, 0.509769, 0.538167, 0.538167, 0.557691, 0.585406, 0.613573, 0.549308, 0.562014, 0.604312, 0.549308, 0.570702, 0.63748, 0.666105, 0.642678, 0.642678, 0.657645, 0.653063, 0.642678, 0.642678, 0.613573, 0.699094, 0.741537, 0.754692, 0.779859, 0.724957, 0.716283, 0.759478, 0.859585, 0.874069, 0.868118, 0.899122, 0.859585, 0.805026, 0.779859, 0.791621, 0.798249, 0.805026, 0.891961,…
102	Gavia stellata	['Eukaryota', 'Metazoa', 'Chordata', 'Craniata', 'Vertebrata', 'Euteleostomi', 'Archelosauria', 'Archosauria', 'Dinosauria', 'Saurischia', 'Theropoda', 'Coelurosauria', 'Aves', 'Neognathae', 'Gaviiformes', 'Gaviidae', 'Gavia']	XP_009809793.1	659	[0.812494, 0.801317, 0.707965, 0.733139, 0.750527, 0.819762, 0.827927, 0.837511, 0.846163, 0.846163, 0.852992, 0.891961, 0.889439, 0.89662, 0.856457, 0.754692, 0.632174, 0.608892, 0.59508, 0.604312, 0.56648, 0.63748, 0.657645, 0.728858, 0.728858, 0.728858, 0.685117, 0.733139, 0.775545, 0.754692, 0.754692, 0.76285, 0.76285, 0.76285, 0.690604, 0.754692, 0.819762, 0.862302, 0.852992, 0.856457, 0.846…
103	Eurypyga helias	['Eukaryota', 'Metazoa', 'Chordata', 'Craniata', 'Vertebrata', 'Euteleostomi', 'Archelosauria', 'Archosauria', 'Dinosauria', 'Saurischia', 'Theropoda', 'Coelurosauria', 'Aves', 'Neognathae', 'Gruiformes', 'Eurypygidae', 'Eurypyga']	XP_010151747.1	653	[0.771762, 0.791621, 0.805026, 0.81615, 0.827927, 0.827927, 0.837511, 0.837511, 0.846163, 0.849326, 0.795062, 0.680603, 0.549308, 0.529623, 0.525368, 0.529623, 0.497853, 0.557691, 0.575842, 0.653063, 0.671169, 0.671169, 0.675549, 0.720929, 0.767246, 0.741537, 0.741537, 0.754692, 0.754692, 0.754692, 0.680603, 0.750527, 0.812494, 0.856457, 0.846163, 0.849326, 0.84206, 0.859585, 0.862302, 0.862302, …
104	Balearica regulorum gibbericeps	['Eukaryota', 'Metazoa', 'Chordata', 'Craniata', 'Vertebrata', 'Euteleostomi', 'Archelosauria', 'Archosauria', 'Dinosauria', 'Saurischia', 'Theropoda', 'Coelurosauria', 'Aves', 'Neognathae', 'Gruiformes', 'Gruidae', 'Balearica']	XP_010297078.1	655	[0.84206, 0.901269, 0.903857, 0.908098, 0.910643, 0.908098, 0.910643, 0.905695, 0.908098, 0.910643, 0.871313, 0.779859, 0.661982, 0.63748, 0.622677, 0.632174, 0.59508, 0.661982, 0.675549, 0.741537, 0.741537, 0.741537, 0.699094, 0.745909, 0.788093, 0.767246, 0.767246, 0.775545, 0.775545, 0.775545, 0.707965, 0.771762, 0.827927, 0.868118, 0.871313, 0.876521, 0.868118, 0.885302, 0.885302, 0.88723, 0.…
105	Mesitornis unicolor	['Eukaryota', 'Metazoa', 'Chordata', 'Craniata', 'Vertebrata', 'Euteleostomi', 'Archelosauria', 'Archosauria', 'Dinosauria', 'Saurischia', 'Theropoda', 'Coelurosauria', 'Aves', 'Neognathae', 'Gruiformes', 'Mesitornithidae', 'Mesitornis']	XP_010182911.1	656	[0.827927, 0.84206, 0.899122, 0.901269, 0.905695, 0.908098, 0.903857, 0.905695, 0.903857, 0.905695, 0.908098, 0.874069, 0.784345, 0.666105, 0.648219, 0.626927, 0.63748, 0.59917, 0.666105, 0.680603, 0.745909, 0.745909, 0.745909, 0.703578, 0.750527, 0.791621, 0.771762, 0.771762, 0.779859, 0.779859, 0.779859, 0.712013, 0.771762, 0.83125, 0.868118, 0.874069, 0.879233, 0.871313, 0.885302, 0.88723, 0.8…
106	Chlamydotis macqueenii	['Eukaryota', 'Metazoa', 'Chordata', 'Craniata', 'Vertebrata', 'Euteleostomi', 'Archelosauria', 'Archosauria', 'Dinosauria', 'Saurischia', 'Theropoda', 'Coelurosauria', 'Aves', 'Neognathae', 'Gruiformes', 'Otididae', 'Chlamydotis']	XP_010117387.1	655	[0.819762, 0.889439, 0.894241, 0.89662, 0.901269, 0.89662, 0.901269, 0.899122, 0.899122, 0.901269, 0.862302, 0.76285, 0.642678, 0.618285, 0.604312, 0.613573, 0.575842, 0.648219, 0.661982, 0.73685, 0.73685, 0.73685, 0.694846, 0.73685, 0.784345, 0.76285, 0.76285, 0.771762, 0.771762, 0.771762, 0.703578, 0.767246, 0.827927, 0.868118, 0.859585, 0.862302, 0.856457, 0.871313, 0.874069, 0.874069, 0.87131…
107	Tauraco erythrolophus	['Eukaryota', 'Metazoa', 'Chordata', 'Craniata', 'Vertebrata', 'Euteleostomi', 'Archelosauria', 'Archosauria', 'Dinosauria', 'Saurischia', 'Theropoda', 'Coelurosauria', 'Aves', 'Neognathae', 'Musophagiformes', 'Musophagidae', 'Tauraco']	XP_009981567.1	636	[0.339168, 0.377384, 0.414856, 0.454136, 0.486429, 0.521092, 0.604312, 0.685117, 0.680603, 0.690604, 0.716283, 0.694846, 0.699094, 0.626927, 0.716283, 0.784345, 0.849326, 0.852992, 0.859585, 0.846163, 0.865454, 0.871313, 0.876521, 0.874069, 0.865454, 0.852992, 0.849326, 0.801317, 0.745909, 0.759478, 0.76285, 0.741537, 0.754692, 0.745909, 0.812494, 0.819762, 0.801317, 0.808535, 0.805026, 0.805026,…
108	Opisthocomus hoazin	['Eukaryota', 'Metazoa', 'Chordata', 'Craniata', 'Vertebrata', 'Euteleostomi', 'Archelosauria', 'Archosauria', 'Dinosauria', 'Saurischia', 'Theropoda', 'Coelurosauria', 'Aves', 'Neognathae', 'Opisthocomiformes', 'Opisthocomidae', 'Opisthocomus']	XP_009937798.1	659	[0.4292, 0.4292, 0.461924, 0.408655, 0.436924, 0.390993, 0.42561, 0.366687, 0.321458, 0.281712, 0.308712, 0.328603, 0.377384, 0.30533, 0.229226, 0.219301, 0.147574, 0.144935, 0.191378, 0.247041, 0.167087, 0.158265, 0.17593, 0.173081, 0.222385, 0.222385, 0.278302, 0.30533, 0.41194, 0.454136, 0.521092, 0.525368, 0.51388, 0.521092, 0.521092, 0.622677, 0.707965, 0.788093, 0.788093, 0.791621, 0.784345…
109	Acanthisitta chloris	['Eukaryota', 'Metazoa', 'Chordata', 'Craniata', 'Vertebrata', 'Euteleostomi', 'Archelosauria', 'Archosauria', 'Dinosauria', 'Saurischia', 'Theropoda', 'Coelurosauria', 'Aves', 'Neognathae', 'Passeriformes', 'Acanthisittidae', 'Acanthisitta']	XP_009071767.1	656	[0.84206, 0.901269, 0.903857, 0.908098, 0.910643, 0.908098, 0.910643, 0.905695, 0.908098, 0.910643, 0.871313, 0.779859, 0.661982, 0.63748, 0.622677, 0.632174, 0.59014, 0.657645, 0.671169, 0.73685, 0.73685, 0.73685, 0.694846, 0.73685, 0.779859, 0.759478, 0.759478, 0.767246, 0.767246, 0.771762, 0.699094, 0.759478, 0.819762, 0.859585, 0.862302, 0.868118, 0.859585, 0.876521, 0.879233, 0.879233, 0.876…
110	Corvus cornix cornix	['Eukaryota', 'Metazoa', 'Chordata', 'Craniata', 'Vertebrata', 'Euteleostomi', 'Archelosauria', 'Archosauria', 'Dinosauria', 'Saurischia', 'Theropoda', 'Coelurosauria', 'Aves', 'Neognathae', 'Passeriformes', 'Corvoidea', 'Corvidae', 'Corvus']	XP_010396321.1	730	[0.874069, 0.88723, 0.901269, 0.908098, 0.908098, 0.891961, 0.894241, 0.849326, 0.83125, 0.834292, 0.846163, 0.81615, 0.846163, 0.849326, 0.84206, 0.889439, 0.885302, 0.882776, 0.834292, 0.827927, 0.837511, 0.812494, 0.750527, 0.716283, 0.716283, 0.720929, 0.76285, 0.759478, 0.819762, 0.84206, 0.856457, 0.859585, 0.89662, 0.882776, 0.882776, 0.84206, 0.812494, 0.788093, 0.856457, 0.908098, 0.9056…
111	Corvus moneduloides	['Eukaryota', 'Metazoa', 'Chordata', 'Craniata', 'Vertebrata', 'Euteleostomi', 'Archelosauria', 'Archosauria', 'Dinosauria', 'Saurischia', 'Theropoda', 'Coelurosauria', 'Aves', 'Neognathae', 'Passeriformes', 'Corvoidea', 'Corvidae', 'Corvus']	XP_031968328.1	694	[0.549308, 0.472492, 0.509769, 0.534167, 0.534167, 0.553315, 0.58069, 0.608892, 0.545602, 0.562014, 0.604312, 0.545602, 0.56648, 0.632174, 0.661982, 0.63748, 0.642678, 0.657645, 0.653063, 0.63748, 0.642678, 0.613573, 0.694846, 0.73685, 0.754692, 0.775545, 0.724957, 0.712013, 0.759478, 0.859585, 0.871313, 0.868118, 0.899122, 0.856457, 0.801317, 0.775545, 0.788093, 0.798249, 0.801317, 0.889439, 0.8…
112	Corvus brachyrhynchos	['Eukaryota', 'Metazoa', 'Chordata', 'Craniata', 'Vertebrata', 'Euteleostomi', 'Archelosauria', 'Archosauria', 'Dinosauria', 'Saurischia', 'Theropoda', 'Coelurosauria', 'Aves', 'Neognathae', 'Passeriformes', 'Corvoidea', 'Corvidae', 'Corvus']	XP_008637985.1	681	[0.741537, 0.724957, 0.750527, 0.791621, 0.775545, 0.834292, 0.767246, 0.784345, 0.767246, 0.819762, 0.827927, 0.788093, 0.791621, 0.699094, 0.699094, 0.767246, 0.808535, 0.823549, 0.834292, 0.852992, 0.856457, 0.798249, 0.798249, 0.733139, 0.716283, 0.741537, 0.741537, 0.808535, 0.805026, 0.827927, 0.784345, 0.788093, 0.834292, 0.834292, 0.89662, 0.852992, 0.750527, 0.626927, 0.604312, 0.59508, …
113	Ficedula albicollis	['Eukaryota', 'Metazoa', 'Chordata', 'Craniata', 'Vertebrata', 'Euteleostomi', 'Archelosauria', 'Archosauria', 'Dinosauria', 'Saurischia', 'Theropoda', 'Coelurosauria', 'Aves', 'Neognathae', 'Passeriformes', 'Muscicapidae', 'Ficedula']	XP_005047373.1	695	[0.549308, 0.472492, 0.509769, 0.534167, 0.534167, 0.553315, 0.58069, 0.608892, 0.545602, 0.562014, 0.604312, 0.545602, 0.56648, 0.632174, 0.661982, 0.63748, 0.642678, 0.657645, 0.653063, 0.63748, 0.642678, 0.613573, 0.694846, 0.73685, 0.754692, 0.775545, 0.724957, 0.712013, 0.759478, 0.859585, 0.871313, 0.868118, 0.899122, 0.856457, 0.801317, 0.775545, 0.788093, 0.798249, 0.801317, 0.889439, 0.8…
114	Cyanistes caeruleus	['Eukaryota', 'Metazoa', 'Chordata', 'Craniata', 'Vertebrata', 'Euteleostomi', 'Archelosauria', 'Archosauria', 'Dinosauria', 'Saurischia', 'Theropoda', 'Coelurosauria', 'Aves', 'Neognathae', 'Passeriformes', 'Paridae', 'Cyanistes']	XP_023782965.1	690	[0.58069, 0.703578, 0.608892, 0.642678, 0.666105, 0.648219, 0.675549, 0.690604, 0.707965, 0.694846, 0.750527, 0.767246, 0.801317, 0.805026, 0.819762, 0.859585, 0.882776, 0.827927, 0.827927, 0.89662, 0.908098, 0.910643, 0.84206, 0.889439, 0.819762, 0.819762, 0.876521, 0.901269, 0.910643, 0.915074, 0.924947, 0.868118, 0.812494, 0.81615, 0.750527, 0.73685, 0.76285, 0.76285, 0.823549, 0.823549, 0.788…
115	Parus major	['Eukaryota', 'Metazoa', 'Chordata', 'Craniata', 'Vertebrata', 'Euteleostomi', 'Archelosauria', 'Archosauria', 'Dinosauria', 'Saurischia', 'Theropoda', 'Coelurosauria', 'Aves', 'Neognathae', 'Passeriformes', 'Paridae', 'Parus']	XP_015485829.1	694	[0.549308, 0.472492, 0.509769, 0.534167, 0.534167, 0.553315, 0.58069, 0.608892, 0.545602, 0.562014, 0.604312, 0.545602, 0.56648, 0.632174, 0.661982, 0.63748, 0.642678, 0.657645, 0.653063, 0.63748, 0.642678, 0.613573, 0.694846, 0.73685, 0.754692, 0.775545, 0.724957, 0.712013, 0.759478, 0.859585, 0.871313, 0.868118, 0.899122, 0.856457, 0.801317, 0.775545, 0.788093, 0.798249, 0.801317, 0.889439, 0.8…
116	Pseudopodoces humilis	['Eukaryota', 'Metazoa', 'Chordata', 'Craniata', 'Vertebrata', 'Euteleostomi', 'Archelosauria', 'Archosauria', 'Dinosauria', 'Saurischia', 'Theropoda', 'Coelurosauria', 'Aves', 'Neognathae', 'Passeriformes', 'Paridae', 'Pseudopodoces']	XP_005520334.1	694	[0.549308, 0.472492, 0.509769, 0.534167, 0.534167, 0.553315, 0.58069, 0.608892, 0.545602, 0.562014, 0.604312, 0.545602, 0.56648, 0.632174, 0.661982, 0.63748, 0.642678, 0.657645, 0.653063, 0.63748, 0.642678, 0.613573, 0.694846, 0.73685, 0.754692, 0.775545, 0.724957, 0.712013, 0.759478, 0.859585, 0.871313, 0.868118, 0.899122, 0.856457, 0.801317, 0.775545, 0.788093, 0.798249, 0.801317, 0.889439, 0.8…
117	Zonotrichia albicollis	['Eukaryota', 'Metazoa', 'Chordata', 'Craniata', 'Vertebrata', 'Euteleostomi', 'Archelosauria', 'Archosauria', 'Dinosauria', 'Saurischia', 'Theropoda', 'Coelurosauria', 'Aves', 'Neognathae', 'Passeriformes', 'Passerellidae', 'Zonotrichia']	XP_005479876.1	694	[0.538167, 0.461924, 0.494003, 0.521092, 0.525368, 0.545602, 0.570702, 0.59917, 0.538167, 0.549308, 0.59508, 0.538167, 0.562014, 0.626927, 0.661982, 0.632174, 0.63748, 0.653063, 0.648219, 0.632174, 0.63748, 0.608892, 0.694846, 0.73685, 0.750527, 0.775545, 0.720929, 0.712013, 0.754692, 0.859585, 0.871313, 0.865454, 0.899122, 0.856457, 0.798249, 0.771762, 0.784345, 0.775545, 0.779859, 0.874069, 0.8…
118	Lonchura striata domestica	['Eukaryota', 'Metazoa', 'Chordata', 'Craniata', 'Vertebrata', 'Euteleostomi', 'Archelosauria', 'Archosauria', 'Dinosauria', 'Saurischia', 'Theropoda', 'Coelurosauria', 'Aves', 'Neognathae', 'Passeriformes', 'Passeroidea', 'Estrildidae', 'Estrildinae', 'Lonchura']	XP_021398401.1	694	[0.538167, 0.461924, 0.494003, 0.521092, 0.525368, 0.545602, 0.570702, 0.59917, 0.538167, 0.549308, 0.59508, 0.538167, 0.562014, 0.626927, 0.661982, 0.632174, 0.63748, 0.653063, 0.648219, 0.632174, 0.63748, 0.608892, 0.694846, 0.73685, 0.750527, 0.775545, 0.720929, 0.712013, 0.754692, 0.859585, 0.871313, 0.865454, 0.899122, 0.856457, 0.798249, 0.771762, 0.784345, 0.775545, 0.779859, 0.874069, 0.8…
119	Taeniopygia guttata	['Eukaryota', 'Metazoa', 'Chordata', 'Craniata', 'Vertebrata', 'Euteleostomi', 'Archelosauria', 'Archosauria', 'Dinosauria', 'Saurischia', 'Theropoda', 'Coelurosauria', 'Aves', 'Neognathae', 'Passeriformes', 'Passeroidea', 'Estrildidae', 'Estrildinae', 'Taeniopygia']	XP_002200563.2	694	[0.538167, 0.461924, 0.494003, 0.521092, 0.525368, 0.545602, 0.570702, 0.59917, 0.538167, 0.549308, 0.59508, 0.538167, 0.562014, 0.626927, 0.661982, 0.632174, 0.63748, 0.653063, 0.648219, 0.632174, 0.63748, 0.608892, 0.694846, 0.73685, 0.750527, 0.775545, 0.720929, 0.712013, 0.754692, 0.859585, 0.871313, 0.865454, 0.899122, 0.856457, 0.798249, 0.771762, 0.784345, 0.775545, 0.779859, 0.874069, 0.8…
120	Serinus canaria	['Eukaryota', 'Metazoa', 'Chordata', 'Craniata', 'Vertebrata', 'Euteleostomi', 'Archelosauria', 'Archosauria', 'Dinosauria', 'Saurischia', 'Theropoda', 'Coelurosauria', 'Aves', 'Neognathae', 'Passeriformes', 'Passeroidea', 'Fringillidae', 'Carduelinae', 'Serinus']	XP_009100149.1	694	[0.538167, 0.461924, 0.494003, 0.521092, 0.525368, 0.545602, 0.570702, 0.59917, 0.538167, 0.549308, 0.59508, 0.538167, 0.562014, 0.626927, 0.661982, 0.632174, 0.63748, 0.653063, 0.648219, 0.632174, 0.63748, 0.608892, 0.694846, 0.73685, 0.750527, 0.775545, 0.720929, 0.712013, 0.754692, 0.859585, 0.871313, 0.865454, 0.899122, 0.856457, 0.798249, 0.771762, 0.784345, 0.775545, 0.779859, 0.874069, 0.8…
121	Corapipo altera	['Eukaryota', 'Metazoa', 'Chordata', 'Craniata', 'Vertebrata', 'Euteleostomi', 'Archelosauria', 'Archosauria', 'Dinosauria', 'Saurischia', 'Theropoda', 'Coelurosauria', 'Aves', 'Neognathae', 'Passeriformes', 'Pipridae', 'Corapipo']	XP_027494220.1	695	[0.549308, 0.472492, 0.509769, 0.534167, 0.534167, 0.553315, 0.58069, 0.608892, 0.545602, 0.562014, 0.604312, 0.545602, 0.56648, 0.632174, 0.661982, 0.63748, 0.642678, 0.657645, 0.653063, 0.63748, 0.642678, 0.613573, 0.694846, 0.73685, 0.754692, 0.775545, 0.724957, 0.712013, 0.759478, 0.859585, 0.871313, 0.868118, 0.899122, 0.856457, 0.801317, 0.775545, 0.788093, 0.798249, 0.801317, 0.889439, 0.8…
122	Lepidothrix coronata	['Eukaryota', 'Metazoa', 'Chordata', 'Craniata', 'Vertebrata', 'Euteleostomi', 'Archelosauria', 'Archosauria', 'Dinosauria', 'Saurischia', 'Theropoda', 'Coelurosauria', 'Aves', 'Neognathae', 'Passeriformes', 'Pipridae', 'Lepidothrix']	XP_017684903.1	695	[0.549308, 0.472492, 0.509769, 0.534167, 0.534167, 0.553315, 0.58069, 0.608892, 0.545602, 0.562014, 0.604312, 0.545602, 0.56648, 0.632174, 0.661982, 0.63748, 0.642678, 0.657645, 0.653063, 0.63748, 0.642678, 0.613573, 0.694846, 0.73685, 0.754692, 0.775545, 0.724957, 0.712013, 0.759478, 0.859585, 0.871313, 0.868118, 0.899122, 0.856457, 0.801317, 0.775545, 0.788093, 0.798249, 0.801317, 0.889439, 0.8…
123	Manacus vitellinus	['Eukaryota', 'Metazoa', 'Chordata', 'Craniata', 'Vertebrata', 'Euteleostomi', 'Archelosauria', 'Archosauria', 'Dinosauria', 'Saurischia', 'Theropoda', 'Coelurosauria', 'Aves', 'Neognathae', 'Passeriformes', 'Pipridae', 'Manacus']	XP_008923227.3	725	[0.352862, 0.308712, 0.209395, 0.161087, 0.092881, 0.137348, 0.182256, 0.21291, 0.247041, 0.281712, 0.247041, 0.203355, 0.229226, 0.295083, 0.295083, 0.291804, 0.264545, 0.324872, 0.324872, 0.328603, 0.401658, 0.398279, 0.447574, 0.585406, 0.699094, 0.823549, 0.84206, 0.834292, 0.837511, 0.834292, 0.81615, 0.819762, 0.876521, 0.808535, 0.823549, 0.827927, 0.889439, 0.88723, 0.910643, 0.910643, 0.…
124	Neopelma chrysocephalum	['Eukaryota', 'Metazoa', 'Chordata', 'Craniata', 'Vertebrata', 'Euteleostomi', 'Archelosauria', 'Archosauria', 'Dinosauria', 'Saurischia', 'Theropoda', 'Coelurosauria', 'Aves', 'Neognathae', 'Passeriformes', 'Pipridae', 'Neopelma']	XP_027526986.1	696	[0.549308, 0.472492, 0.509769, 0.534167, 0.534167, 0.553315, 0.58069, 0.608892, 0.545602, 0.562014, 0.604312, 0.545602, 0.56648, 0.632174, 0.661982, 0.63748, 0.642678, 0.657645, 0.653063, 0.63748, 0.642678, 0.613573, 0.694846, 0.73685, 0.754692, 0.775545, 0.724957, 0.712013, 0.759478, 0.859585, 0.871313, 0.868118, 0.899122, 0.856457, 0.801317, 0.775545, 0.788093, 0.798249, 0.801317, 0.889439, 0.8…
125	Pipra filicauda	['Eukaryota', 'Metazoa', 'Chordata', 'Craniata', 'Vertebrata', 'Euteleostomi', 'Archelosauria', 'Archosauria', 'Dinosauria', 'Saurischia', 'Theropoda', 'Coelurosauria', 'Aves', 'Neognathae', 'Passeriformes', 'Pipridae', 'Pipra']	XP_027576029.1	696	[0.549308, 0.472492, 0.509769, 0.534167, 0.534167, 0.553315, 0.58069, 0.608892, 0.545602, 0.562014, 0.604312, 0.545602, 0.56648, 0.632174, 0.661982, 0.63748, 0.642678, 0.657645, 0.653063, 0.63748, 0.642678, 0.613573, 0.694846, 0.73685, 0.754692, 0.775545, 0.724957, 0.712013, 0.759478, 0.859585, 0.871313, 0.868118, 0.899122, 0.856457, 0.801317, 0.775545, 0.788093, 0.798249, 0.801317, 0.889439, 0.8…
126	Sturnus vulgaris	['Eukaryota', 'Metazoa', 'Chordata', 'Craniata', 'Vertebrata', 'Euteleostomi', 'Archelosauria', 'Archosauria', 'Dinosauria', 'Saurischia', 'Theropoda', 'Coelurosauria', 'Aves', 'Neognathae', 'Passeriformes', 'Sturnidae', 'Sturnus']	XP_014746074.1	695	[0.549308, 0.472492, 0.509769, 0.534167, 0.534167, 0.553315, 0.58069, 0.608892, 0.545602, 0.562014, 0.604312, 0.545602, 0.56648, 0.632174, 0.661982, 0.63748, 0.642678, 0.657645, 0.653063, 0.63748, 0.642678, 0.613573, 0.694846, 0.73685, 0.754692, 0.775545, 0.724957, 0.712013, 0.759478, 0.859585, 0.871313, 0.868118, 0.899122, 0.856457, 0.801317, 0.775545, 0.788093, 0.798249, 0.801317, 0.889439, 0.8…
127	Camarhynchus parvulus	['Eukaryota', 'Metazoa', 'Chordata', 'Craniata', 'Vertebrata', 'Euteleostomi', 'Archelosauria', 'Archosauria', 'Dinosauria', 'Saurischia', 'Theropoda', 'Coelurosauria', 'Aves', 'Neognathae', 'Passeriformes', 'Thraupidae', 'Camarhynchus']	XP_030805635.1	694	[0.538167, 0.461924, 0.494003, 0.521092, 0.525368, 0.545602, 0.570702, 0.59917, 0.538167, 0.549308, 0.59508, 0.538167, 0.562014, 0.626927, 0.661982, 0.632174, 0.63748, 0.653063, 0.648219, 0.632174, 0.63748, 0.608892, 0.694846, 0.73685, 0.750527, 0.775545, 0.720929, 0.712013, 0.754692, 0.859585, 0.871313, 0.865454, 0.899122, 0.856457, 0.798249, 0.771762, 0.784345, 0.775545, 0.779859, 0.874069, 0.8…
128	Geospiza fortis	['Eukaryota', 'Metazoa', 'Chordata', 'Craniata', 'Vertebrata', 'Euteleostomi', 'Archelosauria', 'Archosauria', 'Dinosauria', 'Saurischia', 'Theropoda', 'Coelurosauria', 'Aves', 'Neognathae', 'Passeriformes', 'Thraupidae', 'Geospiza']	XP_005417663.1	691	[0.675549, 0.694846, 0.675549, 0.59508, 0.608892, 0.657645, 0.675549, 0.56648, 0.63748, 0.570702, 0.534167, 0.545602, 0.541878, 0.661982, 0.680603, 0.557691, 0.534167, 0.490133, 0.472492, 0.58069, 0.671169, 0.59917, 0.509769, 0.538167, 0.490133, 0.538167, 0.562014, 0.575842, 0.699094, 0.648219, 0.653063, 0.642678, 0.613573, 0.541878, 0.486429, 0.486429, 0.622677, 0.604312, 0.608892, 0.63748, 0.58…
129	Empidonax traillii	['Eukaryota', 'Metazoa', 'Chordata', 'Craniata', 'Vertebrata', 'Euteleostomi', 'Archelosauria', 'Archosauria', 'Dinosauria', 'Saurischia', 'Theropoda', 'Coelurosauria', 'Aves', 'Neognathae', 'Passeriformes', 'Tyrannidae', 'Empidonax']	XP_027736526.1	694	[0.549308, 0.472492, 0.509769, 0.534167, 0.534167, 0.553315, 0.58069, 0.608892, 0.545602, 0.562014, 0.604312, 0.545602, 0.56648, 0.632174, 0.661982, 0.63748, 0.642678, 0.657645, 0.653063, 0.63748, 0.642678, 0.613573, 0.694846, 0.73685, 0.754692, 0.775545, 0.724957, 0.712013, 0.759478, 0.859585, 0.871313, 0.868118, 0.899122, 0.856457, 0.801317, 0.775545, 0.788093, 0.798249, 0.801317, 0.889439, 0.8…
130	Egretta garzetta	['Eukaryota', 'Metazoa', 'Chordata', 'Craniata', 'Vertebrata', 'Euteleostomi', 'Archelosauria', 'Archosauria', 'Dinosauria', 'Saurischia', 'Theropoda', 'Coelurosauria', 'Aves', 'Neognathae', 'Pelecaniformes', 'Ardeidae', 'Egretta']	XP_009644909.1	725	[0.941505, 0.964893, 0.960642, 0.889439, 0.891961, 0.819762, 0.837511, 0.846163, 0.862302, 0.812494, 0.852992, 0.849326, 0.852992, 0.83125, 0.83125, 0.846163, 0.856457, 0.852992, 0.846163, 0.846163, 0.716283, 0.720929, 0.685117, 0.604312, 0.728858, 0.724957, 0.798249, 0.791621, 0.788093, 0.703578, 0.76285, 0.720929, 0.728858, 0.728858, 0.685117, 0.699094, 0.675549, 0.604312, 0.622677, 0.545602, 0…
131	Pelecanus crispus	['Eukaryota', 'Metazoa', 'Chordata', 'Craniata', 'Vertebrata', 'Euteleostomi', 'Archelosauria', 'Archosauria', 'Dinosauria', 'Saurischia', 'Theropoda', 'Coelurosauria', 'Aves', 'Neognathae', 'Pelecaniformes', 'Pelecanidae', 'Pelecanus']	XP_009480786.1	656	[0.805026, 0.823549, 0.885302, 0.889439, 0.894241, 0.89662, 0.894241, 0.89662, 0.89662, 0.899122, 0.899122, 0.862302, 0.767246, 0.648219, 0.622677, 0.604312, 0.613573, 0.58069, 0.648219, 0.666105, 0.73685, 0.73685, 0.73685, 0.694846, 0.741537, 0.784345, 0.76285, 0.76285, 0.771762, 0.771762, 0.771762, 0.699094, 0.76285, 0.823549, 0.865454, 0.856457, 0.862302, 0.852992, 0.868118, 0.871313, 0.871313…
132	Phaethon lepturus	['Eukaryota', 'Metazoa', 'Chordata', 'Craniata', 'Vertebrata', 'Euteleostomi', 'Archelosauria', 'Archosauria', 'Dinosauria', 'Saurischia', 'Theropoda', 'Coelurosauria', 'Aves', 'Neognathae', 'Pelecaniformes', 'Phaethontidae', 'Phaethon']	XP_010289929.1	552	[0.26085, 0.191378, 0.232838, 0.264545, 0.18812, 0.216401, 0.247041, 0.278302, 0.30533, 0.335645, 0.301917, 0.271506, 0.288399, 0.298791, 0.359901, 0.440853, 0.4292, 0.490133, 0.557691, 0.570702, 0.562014, 0.480142, 0.553315, 0.553315, 0.553315, 0.575842, 0.58069, 0.51388, 0.51388, 0.494003, 0.486429, 0.553315, 0.570702, 0.553315, 0.549308, 0.557691, 0.494003, 0.497853, 0.521092, 0.529623, 0.5253…
133	Phalacrocorax carbo	['Eukaryota', 'Metazoa', 'Chordata', 'Craniata', 'Vertebrata', 'Euteleostomi', 'Archelosauria', 'Archosauria', 'Dinosauria', 'Saurischia', 'Theropoda', 'Coelurosauria', 'Aves', 'Neognathae', 'Pelecaniformes', 'Phalacrocoracidae', 'Phalacrocorax']	XP_009502297.1	655	[0.84206, 0.903857, 0.905695, 0.910643, 0.912647, 0.908098, 0.910643, 0.908098, 0.908098, 0.910643, 0.874069, 0.779859, 0.666105, 0.642678, 0.622677, 0.632174, 0.59917, 0.661982, 0.680603, 0.745909, 0.741537, 0.745909, 0.703578, 0.745909, 0.788093, 0.771762, 0.771762, 0.775545, 0.775545, 0.779859, 0.707965, 0.771762, 0.83125, 0.868118, 0.874069, 0.876521, 0.868118, 0.885302, 0.88723, 0.88723, 0.8…
134	Nipponia nippon	['Eukaryota', 'Metazoa', 'Chordata', 'Craniata', 'Vertebrata', 'Euteleostomi', 'Archelosauria', 'Archosauria', 'Dinosauria', 'Saurischia', 'Theropoda', 'Coelurosauria', 'Aves', 'Neognathae', 'Pelecaniformes', 'Threskiornithidae', 'Nipponia']	XP_009472783.1	660	[0.939629, 0.926919, 0.865454, 0.874069, 0.879233, 0.915074, 0.91684, 0.919029, 0.921076, 0.919029, 0.919029, 0.921076, 0.924947, 0.903857, 0.868118, 0.775545, 0.657645, 0.632174, 0.618285, 0.626927, 0.59014, 0.661982, 0.675549, 0.750527, 0.745909, 0.750527, 0.707965, 0.750527, 0.791621, 0.771762, 0.771762, 0.779859, 0.779859, 0.784345, 0.712013, 0.771762, 0.83125, 0.871313, 0.862302, 0.865454, 0…
135	Picoides pubescens	['Eukaryota', 'Metazoa', 'Chordata', 'Craniata', 'Vertebrata', 'Euteleostomi', 'Archelosauria', 'Archosauria', 'Dinosauria', 'Saurischia', 'Theropoda', 'Coelurosauria', 'Aves', 'Neognathae', 'Piciformes', 'Picidae', 'Picoides']	XP_009904910.1	692	[0.557691, 0.480142, 0.51388, 0.538167, 0.541878, 0.557691, 0.59014, 0.613573, 0.549308, 0.562014, 0.604312, 0.549308, 0.570702, 0.632174, 0.661982, 0.642678, 0.642678, 0.657645, 0.653063, 0.63748, 0.642678, 0.613573, 0.694846, 0.73685, 0.754692, 0.775545, 0.724957, 0.712013, 0.759478, 0.859585, 0.871313, 0.865454, 0.899122, 0.856457, 0.801317, 0.795062, 0.795062, 0.805026, 0.808535, 0.894241, 0.…
136	Fulmarus glacialis	['Eukaryota', 'Metazoa', 'Chordata', 'Craniata', 'Vertebrata', 'Euteleostomi', 'Archelosauria', 'Archosauria', 'Dinosauria', 'Saurischia', 'Theropoda', 'Coelurosauria', 'Aves', 'Neognathae', 'Procellariiformes', 'Procellariidae', 'Fulmarus']	XP_009575275.1	655	[0.819762, 0.889439, 0.894241, 0.89662, 0.901269, 0.89662, 0.901269, 0.899122, 0.899122, 0.901269, 0.862302, 0.76285, 0.642678, 0.618285, 0.604312, 0.613573, 0.575842, 0.642678, 0.661982, 0.73685, 0.733139, 0.73685, 0.694846, 0.73685, 0.779859, 0.759478, 0.759478, 0.771762, 0.771762, 0.771762, 0.699094, 0.76285, 0.823549, 0.865454, 0.856457, 0.862302, 0.852992, 0.868118, 0.871313, 0.871313, 0.868…
137	Nestor notabilis	['Eukaryota', 'Metazoa', 'Chordata', 'Craniata', 'Vertebrata', 'Euteleostomi', 'Archelosauria', 'Archosauria', 'Dinosauria', 'Saurischia', 'Theropoda', 'Coelurosauria', 'Aves', 'Neognathae', 'Psittaciformes', 'Psittacidae', 'Nestor']	XP_010017186.1	655	[0.827927, 0.894241, 0.89662, 0.901269, 0.905695, 0.901269, 0.903857, 0.901269, 0.903857, 0.905695, 0.865454, 0.771762, 0.653063, 0.626927, 0.613573, 0.622677, 0.59014, 0.657645, 0.671169, 0.741537, 0.741537, 0.741537, 0.699094, 0.745909, 0.788093, 0.767246, 0.767246, 0.775545, 0.775545, 0.775545, 0.707965, 0.767246, 0.827927, 0.868118, 0.871313, 0.876521, 0.868118, 0.882776, 0.885302, 0.88723, 0…
138	Strigops habroptila	['Eukaryota', 'Metazoa', 'Chordata', 'Craniata', 'Vertebrata', 'Euteleostomi', 'Archelosauria', 'Archosauria', 'Dinosauria', 'Saurischia', 'Theropoda', 'Coelurosauria', 'Aves', 'Neognathae', 'Psittaciformes', 'Psittacidae', 'Strigops']	XP_030337214.1	693	[0.545602, 0.468512, 0.505461, 0.529623, 0.529623, 0.549308, 0.58069, 0.604312, 0.545602, 0.557691, 0.59917, 0.541878, 0.562014, 0.626927, 0.657645, 0.632174, 0.63748, 0.653063, 0.648219, 0.632174, 0.63748, 0.608892, 0.690604, 0.733139, 0.750527, 0.771762, 0.720929, 0.707965, 0.754692, 0.856457, 0.871313, 0.865454, 0.89662, 0.852992, 0.798249, 0.771762, 0.775545, 0.788093, 0.791621, 0.885302, 0.8…
139	Aptenodytes forsteri	['Eukaryota', 'Metazoa', 'Chordata', 'Craniata', 'Vertebrata', 'Euteleostomi', 'Archelosauria', 'Archosauria', 'Dinosauria', 'Saurischia', 'Theropoda', 'Coelurosauria', 'Aves', 'Neognathae', 'Sphenisciformes', 'Spheniscidae', 'Aptenodytes']	XP_009279177.1	674	[0.398279, 0.461924, 0.490133, 0.422041, 0.458154, 0.486429, 0.51388, 0.461924, 0.483068, 0.5017, 0.56648, 0.63748, 0.720929, 0.788093, 0.805026, 0.741537, 0.675549, 0.680603, 0.613573, 0.648219, 0.642678, 0.771762, 0.754692, 0.759478, 0.823549, 0.819762, 0.819762, 0.812494, 0.871313, 0.871313, 0.81615, 0.699094, 0.56648, 0.545602, 0.538167, 0.538167, 0.51388, 0.58069, 0.608892, 0.699094, 0.69060…
140	Pygoscelis adeliae	['Eukaryota', 'Metazoa', 'Chordata', 'Craniata', 'Vertebrata', 'Euteleostomi', 'Archelosauria', 'Archosauria', 'Dinosauria', 'Saurischia', 'Theropoda', 'Coelurosauria', 'Aves', 'Neognathae', 'Sphenisciformes', 'Spheniscidae', 'Pygoscelis']	XP_009317745.1	660	[0.666105, 0.575842, 0.5017, 0.509769, 0.447574, 0.480142, 0.5017, 0.575842, 0.59917, 0.622677, 0.642678, 0.707965, 0.76285, 0.808535, 0.805026, 0.871313, 0.819762, 0.712013, 0.585406, 0.56648, 0.553315, 0.557691, 0.529623, 0.59508, 0.613573, 0.699094, 0.694846, 0.694846, 0.648219, 0.699094, 0.741537, 0.720929, 0.720929, 0.728858, 0.728858, 0.733139, 0.653063, 0.724957, 0.795062, 0.837511, 0.8279…
141	Athene cunicularia	['Eukaryota', 'Metazoa', 'Chordata', 'Craniata', 'Vertebrata', 'Euteleostomi', 'Archelosauria', 'Archosauria', 'Dinosauria', 'Saurischia', 'Theropoda', 'Coelurosauria', 'Aves', 'Neognathae', 'Strigiformes', 'Strigidae', 'Athene']	XP_026705091.1	688	[0.521092, 0.56648, 0.604312, 0.666105, 0.525368, 0.608892, 0.690604, 0.685117, 0.707965, 0.76285, 0.775545, 0.788093, 0.724957, 0.784345, 0.699094, 0.699094, 0.642678, 0.63748, 0.626927, 0.63748, 0.750527, 0.805026, 0.795062, 0.827927, 0.849326, 0.922952, 0.905695, 0.879233, 0.846163, 0.788093, 0.733139, 0.648219, 0.632174, 0.699094, 0.699094, 0.775545, 0.771762, 0.827927, 0.819762, 0.837511, 0.…
142	Tyto alba	['Eukaryota', 'Metazoa', 'Chordata', 'Craniata', 'Vertebrata', 'Euteleostomi', 'Archelosauria', 'Archosauria', 'Dinosauria', 'Saurischia', 'Theropoda', 'Coelurosauria', 'Aves', 'Neognathae', 'Strigiformes', 'Tytonidae', 'Tyto']	XP_009966398.1	634	[0.191378, 0.247041, 0.301917, 0.342579, 0.4292, 0.509769, 0.51388, 0.525368, 0.557691, 0.570702, 0.59014, 0.59917, 0.694846, 0.76285, 0.827927, 0.834292, 0.84206, 0.827927, 0.849326, 0.856457, 0.859585, 0.859585, 0.846163, 0.834292, 0.83125, 0.784345, 0.724957, 0.73685, 0.745909, 0.724957, 0.73685, 0.728858, 0.798249, 0.805026, 0.788093, 0.795062, 0.795062, 0.798249, 0.808535, 0.808535, 0.795062…
143	Apaloderma vittatum	['Eukaryota', 'Metazoa', 'Chordata', 'Craniata', 'Vertebrata', 'Euteleostomi', 'Archelosauria', 'Archosauria', 'Dinosauria', 'Saurischia', 'Theropoda', 'Coelurosauria', 'Aves', 'Neognathae', 'Trogoniformes', 'Trogonidae', 'Apaloderma']	XP_009871107.1	655	[0.827927, 0.84206, 0.899122, 0.901269, 0.905695, 0.908098, 0.903857, 0.905695, 0.903857, 0.905695, 0.908098, 0.874069, 0.784345, 0.666105, 0.648219, 0.626927, 0.63748, 0.59917, 0.666105, 0.680603, 0.745909, 0.745909, 0.745909, 0.703578, 0.750527, 0.791621, 0.771762, 0.771762, 0.779859, 0.779859, 0.779859, 0.712013, 0.771762, 0.83125, 0.868118, 0.874069, 0.876521, 0.868118, 0.885302, 0.88723, 0.8…
144	Apteryx rowi	['Eukaryota', 'Metazoa', 'Chordata', 'Craniata', 'Vertebrata', 'Euteleostomi', 'Archelosauria', 'Archosauria', 'Dinosauria', 'Saurischia', 'Theropoda', 'Coelurosauria', 'Aves', 'Palaeognathae', 'Apterygiformes', 'Apterygidae', 'Apteryx']	XP_025946604.1	692	[0.525368, 0.447574, 0.483068, 0.509769, 0.51388, 0.538167, 0.562014, 0.59014, 0.529623, 0.545602, 0.585406, 0.534167, 0.557691, 0.622677, 0.657645, 0.626927, 0.632174, 0.648219, 0.648219, 0.632174, 0.632174, 0.608892, 0.690604, 0.733139, 0.745909, 0.771762, 0.716283, 0.707965, 0.750527, 0.852992, 0.865454, 0.852992, 0.889439, 0.84206, 0.788093, 0.759478, 0.771762, 0.759478, 0.767246, 0.865454, 0…
145	Apteryx mantelli mantelli	['Eukaryota', 'Metazoa', 'Chordata', 'Craniata', 'Vertebrata', 'Euteleostomi', 'Archelosauria', 'Archosauria', 'Dinosauria', 'Saurischia', 'Theropoda', 'Coelurosauria', 'Aves', 'Palaeognathae', 'Apterygiformes', 'Apterygidae', 'Apteryx', 'Apteryx mantelli']	XP_013796339.1	668	[0.59014, 0.632174, 0.51388, 0.538167, 0.632174, 0.720929, 0.754692, 0.767246, 0.775545, 0.720929, 0.666105, 0.648219, 0.575842, 0.553315, 0.562014, 0.632174, 0.707965, 0.703578, 0.724957, 0.724957, 0.745909, 0.791621, 0.791621, 0.862302, 0.808535, 0.699094, 0.570702, 0.553315, 0.545602, 0.549308, 0.517562, 0.58069, 0.59917, 0.675549, 0.699094, 0.699094, 0.653063, 0.703578, 0.745909, 0.724957, 0.…
146	Dromaius novaehollandiae	['Eukaryota', 'Metazoa', 'Chordata', 'Craniata', 'Vertebrata', 'Euteleostomi', 'Archelosauria', 'Archosauria', 'Dinosauria', 'Saurischia', 'Theropoda', 'Coelurosauria', 'Aves', 'Palaeognathae', 'Casuariiformes', 'Dromaiidae', 'Dromaius']	XP_025976227.1	693	[0.549308, 0.472492, 0.509769, 0.534167, 0.538167, 0.557691, 0.585406, 0.613573, 0.549308, 0.56648, 0.608892, 0.553315, 0.575842, 0.63748, 0.671169, 0.648219, 0.648219, 0.661982, 0.661982, 0.648219, 0.648219, 0.618285, 0.699094, 0.741537, 0.754692, 0.779859, 0.724957, 0.716283, 0.759478, 0.859585, 0.871313, 0.859585, 0.894241, 0.849326, 0.795062, 0.767246, 0.779859, 0.791621, 0.795062, 0.885302, …
147	Struthio camelus australis	['Eukaryota', 'Metazoa', 'Chordata', 'Craniata', 'Vertebrata', 'Euteleostomi', 'Archelosauria', 'Archosauria', 'Dinosauria', 'Saurischia', 'Theropoda', 'Coelurosauria', 'Aves', 'Palaeognathae', 'Struthioniformes', 'Struthionidae', 'Struthio']	XP_009669248.1	710	[0.144935, 0.196879, 0.243554, 0.139895, 0.182256, 0.232838, 0.247041, 0.291804, 0.318242, 0.346032, 0.401658, 0.408655, 0.440853, 0.308712, 0.291804, 0.321458, 0.390993, 0.408655, 0.436924, 0.521092, 0.490133, 0.525368, 0.529623, 0.529623, 0.675549, 0.675549, 0.699094, 0.720929, 0.690604, 0.694846, 0.694846, 0.657645, 0.675549, 0.745909, 0.865454, 0.934618, 0.876521, 0.876521, 0.846163, 0.846163…
148	Nothoprocta perdicaria	['Eukaryota', 'Metazoa', 'Chordata', 'Craniata', 'Vertebrata', 'Euteleostomi', 'Archelosauria', 'Archosauria', 'Dinosauria', 'Saurischia', 'Theropoda', 'Coelurosauria', 'Aves', 'Palaeognathae', 'Tinamiformes', 'Tinamidae', 'Nothoprocta']	XP_025907557.1	689	[0.557691, 0.480142, 0.517562, 0.541878, 0.541878, 0.562014, 0.59508, 0.618285, 0.553315, 0.570702, 0.608892, 0.557691, 0.575842, 0.642678, 0.671169, 0.648219, 0.648219, 0.661982, 0.657645, 0.642678, 0.648219, 0.618285, 0.699094, 0.73685, 0.754692, 0.775545, 0.724957, 0.712013, 0.754692, 0.856457, 0.871313, 0.859585, 0.891961, 0.849326, 0.795062, 0.767246, 0.779859, 0.788093, 0.791621, 0.882776, …
149	Tinamus guttatus	['Eukaryota', 'Metazoa', 'Chordata', 'Craniata', 'Vertebrata', 'Euteleostomi', 'Archelosauria', 'Archosauria', 'Dinosauria', 'Saurischia', 'Theropoda', 'Coelurosauria', 'Aves', 'Palaeognathae', 'Tinamiformes', 'Tinamidae', 'Tinamus']	XP_010225564.1	665	[0.767246, 0.856457, 0.879233, 0.885302, 0.885302, 0.83125, 0.775545, 0.767246, 0.707965, 0.724957, 0.73685, 0.837511, 0.852992, 0.856457, 0.856457, 0.849326, 0.856457, 0.852992, 0.891961, 0.89662, 0.859585, 0.759478, 0.642678, 0.618285, 0.613573, 0.622677, 0.58069, 0.648219, 0.661982, 0.728858, 0.733139, 0.733139, 0.690604, 0.733139, 0.775545, 0.759478, 0.759478, 0.771762, 0.771762, 0.771762, 0.…
150	Chelonia mydas	['Eukaryota', 'Metazoa', 'Chordata', 'Craniata', 'Vertebrata', 'Euteleostomi', 'Archelosauria', 'Testudines', 'Cryptodira', 'Durocryptodira', 'Americhelydia', 'Chelonioidea', 'Cheloniidae', 'Chelonia']	XP_007065299.1	693	[0.541878, 0.465241, 0.5017, 0.525368, 0.525368, 0.545602, 0.570702, 0.59917, 0.538167, 0.549308, 0.59014, 0.541878, 0.557691, 0.618285, 0.653063, 0.626927, 0.626927, 0.642678, 0.63748, 0.622677, 0.622677, 0.59917, 0.680603, 0.724957, 0.741537, 0.76285, 0.707965, 0.699094, 0.741537, 0.795062, 0.808535, 0.795062, 0.837511, 0.779859, 0.712013, 0.703578, 0.703578, 0.712013, 0.720929, 0.827927, 0.827…
151	Terrapene carolina triunguis	['Eukaryota', 'Metazoa', 'Chordata', 'Craniata', 'Vertebrata', 'Euteleostomi', 'Archelosauria', 'Testudines', 'Cryptodira', 'Durocryptodira', 'Testudinoidea', 'Emydidae', 'Terrapene']	XP_024051737.2	693	[0.541878, 0.465241, 0.5017, 0.525368, 0.525368, 0.545602, 0.570702, 0.59917, 0.538167, 0.549308, 0.59014, 0.541878, 0.557691, 0.618285, 0.653063, 0.626927, 0.626927, 0.642678, 0.63748, 0.622677, 0.622677, 0.59917, 0.680603, 0.724957, 0.741537, 0.76285, 0.707965, 0.699094, 0.741537, 0.795062, 0.808535, 0.795062, 0.837511, 0.779859, 0.712013, 0.703578, 0.703578, 0.712013, 0.720929, 0.827927, 0.827…
152	Gopherus evgoodei	['Eukaryota', 'Metazoa', 'Chordata', 'Craniata', 'Vertebrata', 'Euteleostomi', 'Archelosauria', 'Testudines', 'Cryptodira', 'Durocryptodira', 'Testudinoidea', 'Testudinidae', 'Gopherus']	XP_030415079.1	692	[0.541878, 0.465241, 0.5017, 0.525368, 0.525368, 0.545602, 0.570702, 0.59917, 0.538167, 0.549308, 0.59014, 0.541878, 0.557691, 0.618285, 0.653063, 0.626927, 0.626927, 0.642678, 0.63748, 0.622677, 0.622677, 0.59917, 0.680603, 0.724957, 0.741537, 0.76285, 0.707965, 0.699094, 0.741537, 0.795062, 0.808535, 0.795062, 0.837511, 0.779859, 0.712013, 0.703578, 0.703578, 0.712013, 0.720929, 0.827927, 0.827…
153	Pelodiscus sinensis	['Eukaryota', 'Metazoa', 'Chordata', 'Craniata', 'Vertebrata', 'Euteleostomi', 'Archelosauria', 'Testudines', 'Cryptodira', 'Trionychia', 'Trionychidae', 'Pelodiscus']	XP_006117773.1	689	[0.541878, 0.465241, 0.5017, 0.525368, 0.525368, 0.545602, 0.570702, 0.59917, 0.538167, 0.549308, 0.59014, 0.541878, 0.557691, 0.618285, 0.653063, 0.626927, 0.626927, 0.642678, 0.63748, 0.622677, 0.622677, 0.59917, 0.680603, 0.724957, 0.741537, 0.76285, 0.707965, 0.699094, 0.741537, 0.795062, 0.808535, 0.795062, 0.837511, 0.779859, 0.716283, 0.707965, 0.703578, 0.716283, 0.720929, 0.83125, 0.8279…
154	Falco peregrinus	['Eukaryota', 'Metazoa', 'Chordata', 'Craniata', 'Vertebrata', 'Euteleostomi', 'Archosauria', 'Dinosauria', 'Saurischia', 'Theropoda', 'Coelurosauria', 'Aves', 'Neognathae', 'Falconiformes', 'Falconidae', 'Falco']	XP_013159908.1	693	[0.534167, 0.458154, 0.494003, 0.517562, 0.521092, 0.541878, 0.56648, 0.59508, 0.534167, 0.549308, 0.59014, 0.538167, 0.557691, 0.622677, 0.657645, 0.632174, 0.632174, 0.648219, 0.648219, 0.632174, 0.632174, 0.604312, 0.690604, 0.733139, 0.750527, 0.771762, 0.716283, 0.707965, 0.750527, 0.856457, 0.871313, 0.865454, 0.89662, 0.852992, 0.795062, 0.771762, 0.771762, 0.784345, 0.788093, 0.882776, 0.…
155	Falco cherrug	['Eukaryota', 'Metazoa', 'Chordata', 'Craniata', 'Vertebrata', 'Euteleostomi', 'Archosauria', 'Dinosauria', 'Saurischia', 'Theropoda', 'Coelurosauria', 'Aves', 'Neognathae', 'Falconiformes', 'Falconidae', 'Falco']	XP_027668376.1	672	[0.109221, 0.206376, 0.222385, 0.196879, 0.239899, 0.182256, 0.21291, 0.288399, 0.352862, 0.390993, 0.418646, 0.4292, 0.342579, 0.352862, 0.41194, 0.40511, 0.5017, 0.525368, 0.525368, 0.604312, 0.694846, 0.720929, 0.671169, 0.699094, 0.754692, 0.754692, 0.837511, 0.775545, 0.657645, 0.529623, 0.51388, 0.5017, 0.505461, 0.483068, 0.545602, 0.570702, 0.661982, 0.657645, 0.657645, 0.613573, 0.661982…
156	Melopsittacus undulatus	['Eukaryota', 'Metazoa', 'Chordata', 'Craniata', 'Vertebrata', 'Euteleostomi', 'Archosauria', 'Dinosauria', 'Saurischia', 'Theropoda', 'Coelurosauria', 'Aves', 'Neognathae', 'Psittaciformes', 'Psittacidae', 'Melopsittacus']	XP_005148964.1	692	[0.545602, 0.468512, 0.505461, 0.529623, 0.529623, 0.549308, 0.58069, 0.604312, 0.545602, 0.557691, 0.59917, 0.541878, 0.562014, 0.626927, 0.657645, 0.632174, 0.63748, 0.653063, 0.648219, 0.632174, 0.63748, 0.608892, 0.690604, 0.733139, 0.750527, 0.771762, 0.720929, 0.707965, 0.754692, 0.856457, 0.871313, 0.865454, 0.89662, 0.852992, 0.798249, 0.771762, 0.775545, 0.788093, 0.791621, 0.885302, 0.8…
157	Latimeria chalumnae	['Eukaryota', 'Metazoa', 'Chordata', 'Craniata', 'Vertebrata', 'Euteleostomi', 'Coelacanthiformes', 'Coelacanthidae', 'Latimeria']	XP_005989214.1	677	[0.545602, 0.465241, 0.5017, 0.525368, 0.521092, 0.541878, 0.570702, 0.59508, 0.529623, 0.545602, 0.570702, 0.525368, 0.545602, 0.608892, 0.642678, 0.618285, 0.622677, 0.608892, 0.608892, 0.59508, 0.59508, 0.56648, 0.648219, 0.694846, 0.703578, 0.724957, 0.666105, 0.657645, 0.707965, 0.779859, 0.798249, 0.791621, 0.837511, 0.83125, 0.767246, 0.76285, 0.76285, 0.771762, 0.779859, 0.779859, 0.77554…
158	Gekko japonicus	['Eukaryota', 'Metazoa', 'Chordata', 'Craniata', 'Vertebrata', 'Euteleostomi', 'Lepidosauria', 'Squamata', 'Bifurcata', 'Gekkota', 'Gekkonidae', 'Gekkoninae', 'Gekko']	XP_015281847.1	686	[0.538167, 0.461924, 0.497853, 0.521092, 0.521092, 0.541878, 0.570702, 0.59508, 0.534167, 0.549308, 0.59014, 0.538167, 0.557691, 0.618285, 0.653063, 0.626927, 0.632174, 0.648219, 0.63748, 0.622677, 0.626927, 0.59917, 0.680603, 0.724957, 0.741537, 0.76285, 0.707965, 0.699094, 0.745909, 0.795062, 0.812494, 0.795062, 0.84206, 0.784345, 0.716283, 0.707965, 0.716283, 0.724957, 0.733139, 0.84206, 0.837…
159	Podarcis muralis	['Eukaryota', 'Metazoa', 'Chordata', 'Craniata', 'Vertebrata', 'Euteleostomi', 'Lepidosauria', 'Squamata', 'Bifurcata', 'Unidentata', 'Episquamata', 'Laterata', 'Lacertibaenia', 'Lacertidae', 'Podarcis']	XP_028575978.1	691	[0.538167, 0.458154, 0.494003, 0.517562, 0.521092, 0.541878, 0.56648, 0.59508, 0.534167, 0.545602, 0.59014, 0.538167, 0.557691, 0.618285, 0.653063, 0.626927, 0.632174, 0.648219, 0.642678, 0.626927, 0.626927, 0.59917, 0.680603, 0.724957, 0.741537, 0.76285, 0.707965, 0.699094, 0.741537, 0.795062, 0.808535, 0.795062, 0.84206, 0.784345, 0.716283, 0.707965, 0.707965, 0.716283, 0.724957, 0.83125, 0.831…
160	Pogona vitticeps	['Eukaryota', 'Metazoa', 'Chordata', 'Craniata', 'Vertebrata', 'Euteleostomi', 'Lepidosauria', 'Squamata', 'Bifurcata', 'Unidentata', 'Episquamata', 'Toxicofera', 'Iguania', 'Acrodonta', 'Agamidae', 'Amphibolurinae', 'Pogona']	XP_020662898.1	694	[0.541878, 0.465241, 0.497853, 0.525368, 0.525368, 0.545602, 0.575842, 0.59917, 0.538167, 0.553315, 0.59508, 0.541878, 0.562014, 0.622677, 0.657645, 0.632174, 0.632174, 0.648219, 0.642678, 0.626927, 0.626927, 0.604312, 0.680603, 0.728858, 0.741537, 0.767246, 0.712013, 0.703578, 0.745909, 0.795062, 0.812494, 0.795062, 0.84206, 0.784345, 0.720929, 0.712013, 0.712013, 0.720929, 0.728858, 0.834292, 0…
161	Anolis carolinensis	['Eukaryota', 'Metazoa', 'Chordata', 'Craniata', 'Vertebrata', 'Euteleostomi', 'Lepidosauria', 'Squamata', 'Bifurcata', 'Unidentata', 'Episquamata', 'Toxicofera', 'Iguania', 'Dactyloidae', 'Anolis']	XP_003214436.1	694	[0.562014, 0.483068, 0.521092, 0.541878, 0.545602, 0.562014, 0.59508, 0.618285, 0.553315, 0.56648, 0.608892, 0.557691, 0.575842, 0.63748, 0.671169, 0.648219, 0.648219, 0.661982, 0.657645, 0.63748, 0.63748, 0.613573, 0.690604, 0.733139, 0.750527, 0.771762, 0.775545, 0.767246, 0.808535, 0.852992, 0.865454, 0.852992, 0.88723, 0.84206, 0.788093, 0.775545, 0.775545, 0.788093, 0.791621, 0.882776, 0.882…
162	Thamnophis sirtalis	['Eukaryota', 'Metazoa', 'Chordata', 'Craniata', 'Vertebrata', 'Euteleostomi', 'Lepidosauria', 'Squamata', 'Bifurcata', 'Unidentata', 'Episquamata', 'Toxicofera', 'Serpentes', 'Colubroidea', 'Colubridae', 'Natricinae', 'Thamnophis']	XP_013909649.1	688	[0.525368, 0.450668, 0.486429, 0.51388, 0.51388, 0.538167, 0.562014, 0.59014, 0.525368, 0.541878, 0.585406, 0.534167, 0.553315, 0.618285, 0.653063, 0.626927, 0.626927, 0.648219, 0.642678, 0.626927, 0.626927, 0.59917, 0.680603, 0.728858, 0.741537, 0.76285, 0.707965, 0.699094, 0.745909, 0.795062, 0.808535, 0.795062, 0.837511, 0.784345, 0.716283, 0.685117, 0.690604, 0.675549, 0.680603, 0.798249, 0.7…
163	Thamnophis elegans	['Eukaryota', 'Metazoa', 'Chordata', 'Craniata', 'Vertebrata', 'Euteleostomi', 'Lepidosauria', 'Squamata', 'Bifurcata', 'Unidentata', 'Episquamata', 'Toxicofera', 'Serpentes', 'Colubroidea', 'Colubridae', 'Natricinae', 'Thamnophis']	XP_032087055.1	688	[0.525368, 0.450668, 0.486429, 0.51388, 0.51388, 0.538167, 0.562014, 0.59014, 0.525368, 0.541878, 0.585406, 0.534167, 0.553315, 0.618285, 0.653063, 0.626927, 0.626927, 0.648219, 0.642678, 0.626927, 0.626927, 0.59917, 0.680603, 0.728858, 0.741537, 0.76285, 0.707965, 0.699094, 0.745909, 0.795062, 0.808535, 0.795062, 0.837511, 0.784345, 0.716283, 0.685117, 0.690604, 0.675549, 0.680603, 0.798249, 0.7…
164	Notechis scutatus	['Eukaryota', 'Metazoa', 'Chordata', 'Craniata', 'Vertebrata', 'Euteleostomi', 'Lepidosauria', 'Squamata', 'Bifurcata', 'Unidentata', 'Episquamata', 'Toxicofera', 'Serpentes', 'Colubroidea', 'Elapidae', 'Acanthophiinae', 'Notechis']	XP_026520246.1	688	[0.525368, 0.450668, 0.486429, 0.51388, 0.51388, 0.538167, 0.562014, 0.59014, 0.525368, 0.541878, 0.585406, 0.534167, 0.553315, 0.618285, 0.653063, 0.626927, 0.626927, 0.648219, 0.642678, 0.626927, 0.626927, 0.59917, 0.680603, 0.728858, 0.741537, 0.76285, 0.707965, 0.699094, 0.745909, 0.795062, 0.808535, 0.795062, 0.837511, 0.784345, 0.716283, 0.685117, 0.690604, 0.675549, 0.680603, 0.798249, 0.7…
165	Pseudonaja textilis	['Eukaryota', 'Metazoa', 'Chordata', 'Craniata', 'Vertebrata', 'Euteleostomi', 'Lepidosauria', 'Squamata', 'Bifurcata', 'Unidentata', 'Episquamata', 'Toxicofera', 'Serpentes', 'Colubroidea', 'Elapidae', 'Acanthophiinae', 'Pseudonaja']	XP_026567201.1	688	[0.525368, 0.450668, 0.486429, 0.51388, 0.51388, 0.538167, 0.562014, 0.59014, 0.525368, 0.541878, 0.585406, 0.534167, 0.553315, 0.618285, 0.653063, 0.626927, 0.626927, 0.648219, 0.642678, 0.626927, 0.626927, 0.59917, 0.680603, 0.728858, 0.741537, 0.767246, 0.707965, 0.699094, 0.745909, 0.795062, 0.812494, 0.795062, 0.84206, 0.784345, 0.716283, 0.685117, 0.690604, 0.675549, 0.680603, 0.798249, 0.7…
166	Protobothrops mucrosquamatus	['Eukaryota', 'Metazoa', 'Chordata', 'Craniata', 'Vertebrata', 'Euteleostomi', 'Lepidosauria', 'Squamata', 'Bifurcata', 'Unidentata', 'Episquamata', 'Toxicofera', 'Serpentes', 'Colubroidea', 'Viperidae', 'Crotalinae', 'Protobothrops']	XP_015680782.1	688	[0.538167, 0.461924, 0.497853, 0.521092, 0.525368, 0.545602, 0.570702, 0.59917, 0.538167, 0.549308, 0.59508, 0.541878, 0.562014, 0.622677, 0.657645, 0.632174, 0.632174, 0.648219, 0.642678, 0.626927, 0.632174, 0.604312, 0.685117, 0.728858, 0.741537, 0.767246, 0.712013, 0.703578, 0.745909, 0.795062, 0.812494, 0.795062, 0.84206, 0.784345, 0.720929, 0.690604, 0.694846, 0.703578, 0.707965, 0.819762, 0…
167	Python bivittatus	['Eukaryota', 'Metazoa', 'Chordata', 'Craniata', 'Vertebrata', 'Euteleostomi', 'Lepidosauria', 'Squamata', 'Bifurcata', 'Unidentata', 'Episquamata', 'Toxicofera', 'Serpentes', 'Henophidia', 'Pythonidae', 'Python']	XP_007438156.1	688	[0.529623, 0.450668, 0.490133, 0.517562, 0.517562, 0.538167, 0.56648, 0.59508, 0.529623, 0.545602, 0.59014, 0.538167, 0.557691, 0.622677, 0.657645, 0.632174, 0.63748, 0.653063, 0.648219, 0.632174, 0.632174, 0.604312, 0.685117, 0.728858, 0.745909, 0.767246, 0.712013, 0.703578, 0.745909, 0.795062, 0.812494, 0.795062, 0.84206, 0.784345, 0.716283, 0.685117, 0.690604, 0.699094, 0.703578, 0.81615, 0.81…
168	Chrysochloris asiatica	['Eukaryota', 'Metazoa', 'Chordata', 'Craniata', 'Vertebrata', 'Euteleostomi', 'Mammalia', 'Eutheria', 'Afrotheria', 'Chrysochloridae', 'Chrysochlorinae', 'Chrysochloris']	XP_006835384.1	711	[0.545602, 0.465241, 0.497853, 0.521092, 0.521092, 0.541878, 0.56648, 0.59508, 0.529623, 0.545602, 0.575842, 0.521092, 0.545602, 0.608892, 0.642678, 0.618285, 0.622677, 0.608892, 0.604312, 0.59508, 0.59917, 0.570702, 0.657645, 0.707965, 0.724957, 0.750527, 0.694846, 0.680603, 0.728858, 0.720929, 0.73685, 0.707965, 0.76285, 0.694846, 0.618285, 0.585406, 0.59917, 0.613573, 0.618285, 0.745909, 0.741…
169	Elephantulus edwardii	['Eukaryota', 'Metazoa', 'Chordata', 'Craniata', 'Vertebrata', 'Euteleostomi', 'Mammalia', 'Eutheria', 'Afrotheria', 'Macroscelidea', 'Macroscelididae', 'Elephantulus']	XP_006903645.1	690	[0.545602, 0.461924, 0.497853, 0.521092, 0.521092, 0.541878, 0.56648, 0.59014, 0.529623, 0.541878, 0.570702, 0.521092, 0.545602, 0.608892, 0.642678, 0.618285, 0.622677, 0.608892, 0.604312, 0.59508, 0.59508, 0.570702, 0.657645, 0.703578, 0.720929, 0.745909, 0.690604, 0.680603, 0.724957, 0.720929, 0.73685, 0.707965, 0.76285, 0.690604, 0.618285, 0.585406, 0.59508, 0.608892, 0.613573, 0.741537, 0.736…
170	Loxodonta africana	['Eukaryota', 'Metazoa', 'Chordata', 'Craniata', 'Vertebrata', 'Euteleostomi', 'Mammalia', 'Eutheria', 'Afrotheria', 'Proboscidea', 'Elephantidae', 'Loxodonta']	XP_003408521.1	711	[0.545602, 0.465241, 0.497853, 0.521092, 0.521092, 0.541878, 0.56648, 0.59508, 0.529623, 0.545602, 0.575842, 0.521092, 0.545602, 0.608892, 0.642678, 0.618285, 0.622677, 0.608892, 0.604312, 0.59508, 0.59917, 0.570702, 0.657645, 0.707965, 0.724957, 0.750527, 0.694846, 0.680603, 0.728858, 0.720929, 0.73685, 0.707965, 0.76285, 0.694846, 0.618285, 0.585406, 0.59917, 0.613573, 0.618285, 0.745909, 0.741…
171	Trichechus manatus latirostris	['Eukaryota', 'Metazoa', 'Chordata', 'Craniata', 'Vertebrata', 'Euteleostomi', 'Mammalia', 'Eutheria', 'Afrotheria', 'Sirenia', 'Trichechidae', 'Trichechus']	XP_004376545.1	711	[0.545602, 0.465241, 0.497853, 0.521092, 0.521092, 0.541878, 0.56648, 0.59508, 0.529623, 0.545602, 0.575842, 0.521092, 0.545602, 0.608892, 0.642678, 0.618285, 0.622677, 0.608892, 0.604312, 0.59508, 0.59917, 0.570702, 0.657645, 0.707965, 0.724957, 0.750527, 0.694846, 0.680603, 0.728858, 0.720929, 0.73685, 0.707965, 0.76285, 0.694846, 0.618285, 0.585406, 0.59917, 0.613573, 0.618285, 0.745909, 0.741…
172	Echinops telfairi	['Eukaryota', 'Metazoa', 'Chordata', 'Craniata', 'Vertebrata', 'Euteleostomi', 'Mammalia', 'Eutheria', 'Afrotheria', 'Tenrecidae', 'Tenrecinae', 'Echinops']	XP_004699007.1	692	[0.521092, 0.440853, 0.476583, 0.497853, 0.5017, 0.521092, 0.545602, 0.570702, 0.517562, 0.534167, 0.562014, 0.509769, 0.529623, 0.58069, 0.618285, 0.585406, 0.59014, 0.58069, 0.575842, 0.570702, 0.575842, 0.557691, 0.63748, 0.690604, 0.707965, 0.728858, 0.661982, 0.657645, 0.703578, 0.685117, 0.694846, 0.657645, 0.716283, 0.63748, 0.562014, 0.534167, 0.545602, 0.557691, 0.562014, 0.694846, 0.690…
173	Orycteropus afer afer	['Eukaryota', 'Metazoa', 'Chordata', 'Craniata', 'Vertebrata', 'Euteleostomi', 'Mammalia', 'Eutheria', 'Afrotheria', 'Tubulidentata', 'Orycteropodidae', 'Orycteropus']	XP_007936766.1	714	[0.545602, 0.465241, 0.497853, 0.521092, 0.521092, 0.541878, 0.56648, 0.59508, 0.529623, 0.545602, 0.575842, 0.521092, 0.545602, 0.608892, 0.642678, 0.618285, 0.622677, 0.608892, 0.604312, 0.59508, 0.59917, 0.570702, 0.657645, 0.707965, 0.724957, 0.750527, 0.694846, 0.680603, 0.728858, 0.720929, 0.73685, 0.707965, 0.76285, 0.694846, 0.618285, 0.585406, 0.59917, 0.613573, 0.618285, 0.745909, 0.741…
174	Oryctolagus cuniculus	['Eukaryota', 'Metazoa', 'Chordata', 'Craniata', 'Vertebrata', 'Euteleostomi', 'Mammalia', 'Eutheria', 'Euarchontoglires', 'Glires', 'Lagomorpha', 'Leporidae', 'Oryctolagus']	XP_002718204.1	735	[0.549308, 0.468512, 0.5017, 0.525368, 0.525368, 0.545602, 0.570702, 0.59508, 0.534167, 0.549308, 0.58069, 0.525368, 0.549308, 0.613573, 0.648219, 0.622677, 0.626927, 0.613573, 0.608892, 0.59917, 0.59917, 0.575842, 0.661982, 0.707965, 0.724957, 0.750527, 0.694846, 0.685117, 0.728858, 0.724957, 0.741537, 0.712013, 0.767246, 0.694846, 0.622677, 0.59014, 0.604312, 0.613573, 0.622677, 0.750527, 0.741…
175	Ochotona princeps	['Eukaryota', 'Metazoa', 'Chordata', 'Craniata', 'Vertebrata', 'Euteleostomi', 'Mammalia', 'Eutheria', 'Euarchontoglires', 'Glires', 'Lagomorpha', 'Ochotonidae', 'Ochotona']	XP_004584842.1	734	[0.490133, 0.422041, 0.450668, 0.476583, 0.480142, 0.5017, 0.521092, 0.545602, 0.497853, 0.51388, 0.545602, 0.5017, 0.529623, 0.585406, 0.622677, 0.59917, 0.59917, 0.585406, 0.585406, 0.58069, 0.59014, 0.570702, 0.653063, 0.699094, 0.716283, 0.73685, 0.680603, 0.675549, 0.657645, 0.73685, 0.720929, 0.690604, 0.745909, 0.680603, 0.613573, 0.59014, 0.661982, 0.661982, 0.661982, 0.733139, 0.728858, …
176	Castor canadensis	['Eukaryota', 'Metazoa', 'Chordata', 'Craniata', 'Vertebrata', 'Euteleostomi', 'Mammalia', 'Eutheria', 'Euarchontoglires', 'Glires', 'Rodentia', 'Castorimorpha', 'Castoridae', 'Castor']	XP_020017009.1	721	[0.549308, 0.468512, 0.5017, 0.525368, 0.525368, 0.545602, 0.570702, 0.59508, 0.534167, 0.549308, 0.58069, 0.525368, 0.549308, 0.613573, 0.648219, 0.622677, 0.626927, 0.613573, 0.608892, 0.59917, 0.59917, 0.575842, 0.661982, 0.707965, 0.724957, 0.750527, 0.694846, 0.685117, 0.728858, 0.724957, 0.741537, 0.712013, 0.767246, 0.694846, 0.622677, 0.59014, 0.604312, 0.613573, 0.622677, 0.750527, 0.741…
177	Dipodomys ordii	['Eukaryota', 'Metazoa', 'Chordata', 'Craniata', 'Vertebrata', 'Euteleostomi', 'Mammalia', 'Eutheria', 'Euarchontoglires', 'Glires', 'Rodentia', 'Castorimorpha', 'Heteromyidae', 'Dipodomyinae', 'Dipodomys']	XP_012867779.1	436	[0.879233, 0.89662, 0.868118, 0.885302, 0.908098, 0.905695, 0.871313, 0.827927, 0.801317, 0.81615, 0.834292, 0.827927, 0.81615, 0.784345, 0.812494, 0.788093, 0.812494, 0.852992, 0.865454, 0.862302, 0.823549, 0.805026, 0.795062, 0.812494, 0.775545, 0.76285, 0.779859, 0.834292, 0.834292, 0.874069, 0.874069, 0.876521, 0.874069, 0.885302, 0.899122, 0.910643, 0.910643, 0.926919, 0.891961, 0.891961, 0.…
178	Fukomys damarensis	['Eukaryota', 'Metazoa', 'Chordata', 'Craniata', 'Vertebrata', 'Euteleostomi', 'Mammalia', 'Eutheria', 'Euarchontoglires', 'Glires', 'Rodentia', 'Hystricomorpha', 'Bathyergidae', 'Fukomys']	XP_010630947.1	743	[0.545602, 0.461924, 0.497853, 0.521092, 0.521092, 0.541878, 0.56648, 0.59014, 0.529623, 0.541878, 0.570702, 0.521092, 0.545602, 0.608892, 0.642678, 0.618285, 0.622677, 0.608892, 0.604312, 0.59508, 0.59508, 0.570702, 0.657645, 0.703578, 0.720929, 0.745909, 0.690604, 0.680603, 0.724957, 0.720929, 0.73685, 0.707965, 0.76285, 0.690604, 0.618285, 0.585406, 0.59508, 0.608892, 0.613573, 0.741537, 0.736…
179	Heterocephalus glaber	['Eukaryota', 'Metazoa', 'Chordata', 'Craniata', 'Vertebrata', 'Euteleostomi', 'Mammalia', 'Eutheria', 'Euarchontoglires', 'Glires', 'Rodentia', 'Hystricomorpha', 'Bathyergidae', 'Heterocephalus']	XP_021098505.1	741	[0.545602, 0.465241, 0.497853, 0.521092, 0.521092, 0.541878, 0.56648, 0.59508, 0.529623, 0.545602, 0.575842, 0.521092, 0.545602, 0.608892, 0.642678, 0.618285, 0.622677, 0.608892, 0.604312, 0.59508, 0.59917, 0.570702, 0.657645, 0.707965, 0.724957, 0.750527, 0.694846, 0.680603, 0.728858, 0.720929, 0.73685, 0.707965, 0.76285, 0.694846, 0.618285, 0.585406, 0.59917, 0.613573, 0.618285, 0.745909, 0.741…
180	Cavia porcellus	['Eukaryota', 'Metazoa', 'Chordata', 'Craniata', 'Vertebrata', 'Euteleostomi', 'Mammalia', 'Eutheria', 'Euarchontoglires', 'Glires', 'Rodentia', 'Hystricomorpha', 'Caviidae', 'Cavia']	XP_003471961.1	741	[0.545602, 0.465241, 0.497853, 0.521092, 0.521092, 0.541878, 0.56648, 0.59508, 0.529623, 0.545602, 0.575842, 0.521092, 0.545602, 0.608892, 0.642678, 0.618285, 0.622677, 0.608892, 0.604312, 0.59508, 0.59917, 0.570702, 0.657645, 0.707965, 0.724957, 0.750527, 0.694846, 0.680603, 0.728858, 0.720929, 0.73685, 0.707965, 0.76285, 0.694846, 0.618285, 0.585406, 0.59917, 0.613573, 0.618285, 0.745909, 0.741…
181	Chinchilla lanigera	['Eukaryota', 'Metazoa', 'Chordata', 'Craniata', 'Vertebrata', 'Euteleostomi', 'Mammalia', 'Eutheria', 'Euarchontoglires', 'Glires', 'Rodentia', 'Hystricomorpha', 'Chinchillidae', 'Chinchilla']	XP_013365810.1	735	[0.545602, 0.465241, 0.5017, 0.525368, 0.521092, 0.541878, 0.56648, 0.59508, 0.534167, 0.545602, 0.575842, 0.521092, 0.545602, 0.613573, 0.648219, 0.622677, 0.626927, 0.608892, 0.608892, 0.59917, 0.59917, 0.570702, 0.661982, 0.707965, 0.724957, 0.750527, 0.694846, 0.685117, 0.728858, 0.724957, 0.741537, 0.712013, 0.767246, 0.694846, 0.622677, 0.59014, 0.59917, 0.613573, 0.622677, 0.745909, 0.7415…
182	Jaculus jaculus	['Eukaryota', 'Metazoa', 'Chordata', 'Craniata', 'Vertebrata', 'Euteleostomi', 'Mammalia', 'Eutheria', 'Euarchontoglires', 'Glires', 'Rodentia', 'Myomorpha', 'Dipodoidea', 'Dipodidae', 'Dipodinae', 'Jaculus']	XP_004649193.1	723	[0.538167, 0.454136, 0.490133, 0.51388, 0.51388, 0.534167, 0.557691, 0.585406, 0.521092, 0.538167, 0.56648, 0.517562, 0.541878, 0.604312, 0.642678, 0.618285, 0.618285, 0.604312, 0.59917, 0.59014, 0.59508, 0.56648, 0.657645, 0.703578, 0.720929, 0.745909, 0.690604, 0.680603, 0.724957, 0.720929, 0.73685, 0.703578, 0.76285, 0.690604, 0.613573, 0.58069, 0.59508, 0.604312, 0.613573, 0.741537, 0.73685, …
183	Mesocricetus auratus	['Eukaryota', 'Metazoa', 'Chordata', 'Craniata', 'Vertebrata', 'Euteleostomi', 'Mammalia', 'Eutheria', 'Euarchontoglires', 'Glires', 'Rodentia', 'Myomorpha', 'Muroidea', 'Cricetidae', 'Cricetinae', 'Mesocricetus']	XP_005080579.1	722	[0.545602, 0.465241, 0.497853, 0.521092, 0.521092, 0.541878, 0.56648, 0.59508, 0.529623, 0.545602, 0.575842, 0.521092, 0.545602, 0.608892, 0.642678, 0.618285, 0.622677, 0.608892, 0.604312, 0.59508, 0.59917, 0.570702, 0.657645, 0.707965, 0.724957, 0.750527, 0.694846, 0.680603, 0.728858, 0.720929, 0.73685, 0.707965, 0.76285, 0.694846, 0.618285, 0.585406, 0.59917, 0.613573, 0.618285, 0.745909, 0.741…
184	Peromyscus maniculatus bairdii	['Eukaryota', 'Metazoa', 'Chordata', 'Craniata', 'Vertebrata', 'Euteleostomi', 'Mammalia', 'Eutheria', 'Euarchontoglires', 'Glires', 'Rodentia', 'Myomorpha', 'Muroidea', 'Cricetidae', 'Neotominae', 'Peromyscus']	XP_006989011.1	720	[0.545602, 0.465241, 0.497853, 0.521092, 0.521092, 0.541878, 0.56648, 0.59508, 0.529623, 0.545602, 0.575842, 0.521092, 0.545602, 0.608892, 0.642678, 0.618285, 0.622677, 0.608892, 0.604312, 0.59508, 0.59917, 0.570702, 0.657645, 0.707965, 0.724957, 0.750527, 0.694846, 0.680603, 0.728858, 0.720929, 0.73685, 0.707965, 0.76285, 0.694846, 0.618285, 0.585406, 0.59917, 0.613573, 0.618285, 0.745909, 0.741…
185	Peromyscus leucopus	['Eukaryota', 'Metazoa', 'Chordata', 'Craniata', 'Vertebrata', 'Euteleostomi', 'Mammalia', 'Eutheria', 'Euarchontoglires', 'Glires', 'Rodentia', 'Myomorpha', 'Muroidea', 'Cricetidae', 'Neotominae', 'Peromyscus']	XP_028740946.1	720	[0.545602, 0.465241, 0.497853, 0.521092, 0.521092, 0.541878, 0.56648, 0.59508, 0.529623, 0.545602, 0.575842, 0.521092, 0.545602, 0.608892, 0.642678, 0.618285, 0.622677, 0.608892, 0.604312, 0.59508, 0.59917, 0.570702, 0.657645, 0.707965, 0.724957, 0.750527, 0.694846, 0.680603, 0.728858, 0.720929, 0.73685, 0.707965, 0.76285, 0.694846, 0.618285, 0.585406, 0.59917, 0.613573, 0.618285, 0.745909, 0.741…
186	Meriones unguiculatus	['Eukaryota', 'Metazoa', 'Chordata', 'Craniata', 'Vertebrata', 'Euteleostomi', 'Mammalia', 'Eutheria', 'Euarchontoglires', 'Glires', 'Rodentia', 'Myomorpha', 'Muroidea', 'Muridae', 'Gerbillinae', 'Meriones']	XP_021501440.1	726	[0.545602, 0.465241, 0.497853, 0.521092, 0.521092, 0.541878, 0.56648, 0.59508, 0.529623, 0.545602, 0.575842, 0.521092, 0.545602, 0.608892, 0.642678, 0.618285, 0.622677, 0.608892, 0.604312, 0.59508, 0.59917, 0.570702, 0.657645, 0.707965, 0.724957, 0.750527, 0.694846, 0.680603, 0.728858, 0.720929, 0.73685, 0.707965, 0.76285, 0.694846, 0.618285, 0.585406, 0.59917, 0.613573, 0.618285, 0.745909, 0.741…
187	Grammomys surdaster	['Eukaryota', 'Metazoa', 'Chordata', 'Craniata', 'Vertebrata', 'Euteleostomi', 'Mammalia', 'Eutheria', 'Euarchontoglires', 'Glires', 'Rodentia', 'Myomorpha', 'Muroidea', 'Muridae', 'Murinae', 'Grammomys']	XP_028637616.1	726	[0.490133, 0.414856, 0.454136, 0.480142, 0.480142, 0.5017, 0.529623, 0.553315, 0.494003, 0.509769, 0.541878, 0.490133, 0.517562, 0.575842, 0.608892, 0.585406, 0.59014, 0.604312, 0.59917, 0.59014, 0.59508, 0.56648, 0.657645, 0.703578, 0.720929, 0.745909, 0.690604, 0.680603, 0.724957, 0.720929, 0.73685, 0.703578, 0.76285, 0.690604, 0.613573, 0.58069, 0.59508, 0.604312, 0.613573, 0.741537, 0.73685, …
188	Mastomys coucha	['Eukaryota', 'Metazoa', 'Chordata', 'Craniata', 'Vertebrata', 'Euteleostomi', 'Mammalia', 'Eutheria', 'Euarchontoglires', 'Glires', 'Rodentia', 'Myomorpha', 'Muroidea', 'Muridae', 'Murinae', 'Mastomys']	XP_031212397.1	726	[0.490133, 0.414856, 0.454136, 0.480142, 0.480142, 0.5017, 0.529623, 0.553315, 0.494003, 0.509769, 0.541878, 0.490133, 0.517562, 0.575842, 0.608892, 0.585406, 0.59014, 0.604312, 0.59917, 0.59014, 0.59508, 0.56648, 0.657645, 0.703578, 0.720929, 0.745909, 0.690604, 0.680603, 0.724957, 0.720929, 0.73685, 0.703578, 0.76285, 0.690604, 0.613573, 0.58069, 0.59508, 0.604312, 0.613573, 0.741537, 0.73685, …
189	Mus pahari	['Eukaryota', 'Metazoa', 'Chordata', 'Craniata', 'Vertebrata', 'Euteleostomi', 'Mammalia', 'Eutheria', 'Euarchontoglires', 'Glires', 'Rodentia', 'Myomorpha', 'Muroidea', 'Muridae', 'Murinae', 'Mus', 'Coelomys']	XP_021057707.1	730	[0.490133, 0.414856, 0.454136, 0.480142, 0.480142, 0.5017, 0.529623, 0.553315, 0.494003, 0.509769, 0.541878, 0.490133, 0.517562, 0.575842, 0.608892, 0.585406, 0.59014, 0.604312, 0.59917, 0.59014, 0.59508, 0.56648, 0.657645, 0.703578, 0.720929, 0.745909, 0.690604, 0.680603, 0.724957, 0.720929, 0.73685, 0.703578, 0.76285, 0.690604, 0.613573, 0.58069, 0.59508, 0.604312, 0.613573, 0.741537, 0.73685, …
190	Mus musculus	['Eukaryota', 'Metazoa', 'Chordata', 'Craniata', 'Vertebrata', 'Euteleostomi', 'Mammalia', 'Eutheria', 'Euarchontoglires', 'Glires', 'Rodentia', 'Myomorpha', 'Muroidea', 'Muridae', 'Murinae', 'Mus', 'Mus']	NP_032917.2	726	[0.490133, 0.414856, 0.454136, 0.480142, 0.480142, 0.5017, 0.529623, 0.553315, 0.494003, 0.509769, 0.541878, 0.490133, 0.517562, 0.575842, 0.608892, 0.585406, 0.59014, 0.604312, 0.59917, 0.59014, 0.59508, 0.56648, 0.657645, 0.703578, 0.720929, 0.745909, 0.690604, 0.680603, 0.724957, 0.720929, 0.73685, 0.703578, 0.76285, 0.690604, 0.613573, 0.58069, 0.59508, 0.604312, 0.613573, 0.741537, 0.73685, …
191	Mus caroli	['Eukaryota', 'Metazoa', 'Chordata', 'Craniata', 'Vertebrata', 'Euteleostomi', 'Mammalia', 'Eutheria', 'Euarchontoglires', 'Glires', 'Rodentia', 'Myomorpha', 'Muroidea', 'Muridae', 'Murinae', 'Mus', 'Mus']	XP_021035110.1	726	[0.490133, 0.414856, 0.454136, 0.480142, 0.480142, 0.5017, 0.529623, 0.553315, 0.494003, 0.509769, 0.541878, 0.490133, 0.517562, 0.575842, 0.608892, 0.585406, 0.59014, 0.604312, 0.59917, 0.59014, 0.59508, 0.56648, 0.657645, 0.703578, 0.720929, 0.745909, 0.690604, 0.680603, 0.724957, 0.720929, 0.73685, 0.703578, 0.76285, 0.690604, 0.613573, 0.58069, 0.59508, 0.604312, 0.613573, 0.741537, 0.73685, …
192	Rattus norvegicus	['Eukaryota', 'Metazoa', 'Chordata', 'Craniata', 'Vertebrata', 'Euteleostomi', 'Mammalia', 'Eutheria', 'Euarchontoglires', 'Glires', 'Rodentia', 'Myomorpha', 'Muroidea', 'Muridae', 'Murinae', 'Rattus']	NP_001102493.1	729	[0.490133, 0.414856, 0.454136, 0.480142, 0.480142, 0.5017, 0.529623, 0.553315, 0.494003, 0.509769, 0.541878, 0.490133, 0.517562, 0.575842, 0.608892, 0.585406, 0.59014, 0.604312, 0.59917, 0.59014, 0.59508, 0.56648, 0.657645, 0.703578, 0.720929, 0.745909, 0.690604, 0.680603, 0.724957, 0.720929, 0.73685, 0.703578, 0.76285, 0.690604, 0.613573, 0.58069, 0.59508, 0.604312, 0.613573, 0.741537, 0.73685, …
193	Microtus ochrogaster	['Eukaryota', 'Metazoa', 'Chordata', 'Craniata', 'Vertebrata', 'Euteleostomi', 'Mammalia', 'Eutheria', 'Euarchontoglires', 'Glires', 'Rodentia', 'Sciurognathi', 'Muroidea', 'Cricetidae', 'Arvicolinae', 'Microtus']	XP_005343752.1	719	[0.545602, 0.465241, 0.497853, 0.521092, 0.521092, 0.541878, 0.56648, 0.59508, 0.529623, 0.545602, 0.575842, 0.521092, 0.545602, 0.608892, 0.642678, 0.618285, 0.622677, 0.608892, 0.604312, 0.59508, 0.59917, 0.570702, 0.657645, 0.707965, 0.724957, 0.750527, 0.694846, 0.680603, 0.728858, 0.720929, 0.73685, 0.707965, 0.76285, 0.694846, 0.618285, 0.585406, 0.59917, 0.613573, 0.618285, 0.745909, 0.741…
194	Cricetulus griseus	['Eukaryota', 'Metazoa', 'Chordata', 'Craniata', 'Vertebrata', 'Euteleostomi', 'Mammalia', 'Eutheria', 'Euarchontoglires', 'Glires', 'Rodentia', 'Sciurognathi', 'Muroidea', 'Cricetidae', 'Cricetinae', 'Cricetulus']	XP_003514748.1	726	[0.545602, 0.465241, 0.497853, 0.521092, 0.521092, 0.541878, 0.56648, 0.59508, 0.529623, 0.545602, 0.575842, 0.521092, 0.545602, 0.608892, 0.642678, 0.618285, 0.622677, 0.608892, 0.604312, 0.59508, 0.59917, 0.570702, 0.657645, 0.707965, 0.724957, 0.750527, 0.694846, 0.680603, 0.728858, 0.720929, 0.73685, 0.707965, 0.76285, 0.694846, 0.618285, 0.585406, 0.59917, 0.613573, 0.618285, 0.745909, 0.741…
195	Nannospalax galili	['Eukaryota', 'Metazoa', 'Chordata', 'Craniata', 'Vertebrata', 'Euteleostomi', 'Mammalia', 'Eutheria', 'Euarchontoglires', 'Glires', 'Rodentia', 'Sciurognathi', 'Muroidea', 'Spalacidae', 'Spalacinae', 'Nannospalax']	XP_008827245.1	721	[0.545602, 0.465241, 0.497853, 0.521092, 0.521092, 0.541878, 0.56648, 0.59508, 0.529623, 0.545602, 0.575842, 0.521092, 0.545602, 0.608892, 0.642678, 0.618285, 0.622677, 0.608892, 0.604312, 0.59508, 0.59917, 0.570702, 0.657645, 0.707965, 0.724957, 0.750527, 0.694846, 0.680603, 0.728858, 0.720929, 0.73685, 0.707965, 0.76285, 0.694846, 0.618285, 0.585406, 0.59917, 0.613573, 0.618285, 0.745909, 0.741…
196	Ictidomys tridecemlineatus	['Eukaryota', 'Metazoa', 'Chordata', 'Craniata', 'Vertebrata', 'Euteleostomi', 'Mammalia', 'Eutheria', 'Euarchontoglires', 'Glires', 'Rodentia', 'Sciuromorpha', 'Sciuridae', 'Xerinae', 'Marmotini', 'Ictidomys']	XP_005343007.1	737	[0.545602, 0.465241, 0.497853, 0.521092, 0.521092, 0.541878, 0.56648, 0.59508, 0.529623, 0.545602, 0.575842, 0.521092, 0.545602, 0.608892, 0.642678, 0.618285, 0.622677, 0.608892, 0.604312, 0.59508, 0.59917, 0.570702, 0.657645, 0.707965, 0.724957, 0.750527, 0.694846, 0.680603, 0.728858, 0.720929, 0.73685, 0.707965, 0.76285, 0.694846, 0.618285, 0.585406, 0.59917, 0.613573, 0.618285, 0.745909, 0.741…
197	Marmota marmota marmota	['Eukaryota', 'Metazoa', 'Chordata', 'Craniata', 'Vertebrata', 'Euteleostomi', 'Mammalia', 'Eutheria', 'Euarchontoglires', 'Glires', 'Rodentia', 'Sciuromorpha', 'Sciuridae', 'Xerinae', 'Marmotini', 'Marmota']	XP_015346851.1	743	[0.545602, 0.465241, 0.497853, 0.521092, 0.521092, 0.541878, 0.56648, 0.59508, 0.529623, 0.545602, 0.575842, 0.521092, 0.545602, 0.608892, 0.642678, 0.618285, 0.622677, 0.608892, 0.604312, 0.59508, 0.59917, 0.570702, 0.657645, 0.707965, 0.724957, 0.750527, 0.694846, 0.680603, 0.728858, 0.720929, 0.73685, 0.707965, 0.76285, 0.694846, 0.618285, 0.585406, 0.59917, 0.613573, 0.618285, 0.745909, 0.741…
198	Marmota flaviventris	['Eukaryota', 'Metazoa', 'Chordata', 'Craniata', 'Vertebrata', 'Euteleostomi', 'Mammalia', 'Eutheria', 'Euarchontoglires', 'Glires', 'Rodentia', 'Sciuromorpha', 'Sciuridae', 'Xerinae', 'Marmotini', 'Marmota']	XP_027785354.1	731	[0.545602, 0.465241, 0.497853, 0.521092, 0.521092, 0.541878, 0.56648, 0.59508, 0.529623, 0.545602, 0.575842, 0.521092, 0.545602, 0.608892, 0.642678, 0.618285, 0.622677, 0.608892, 0.604312, 0.59508, 0.59917, 0.570702, 0.657645, 0.707965, 0.724957, 0.750527, 0.694846, 0.680603, 0.728858, 0.720929, 0.73685, 0.707965, 0.76285, 0.694846, 0.618285, 0.585406, 0.59917, 0.613573, 0.618285, 0.745909, 0.741…
199	Urocitellus parryii	['Eukaryota', 'Metazoa', 'Chordata', 'Craniata', 'Vertebrata', 'Euteleostomi', 'Mammalia', 'Eutheria', 'Euarchontoglires', 'Glires', 'Rodentia', 'Sciuromorpha', 'Sciuridae', 'Xerinae', 'Marmotini', 'Urocitellus']	XP_026267113.1	735	[0.545602, 0.465241, 0.497853, 0.521092, 0.521092, 0.541878, 0.56648, 0.59508, 0.529623, 0.545602, 0.575842, 0.521092, 0.545602, 0.608892, 0.642678, 0.618285, 0.622677, 0.608892, 0.604312, 0.59508, 0.59917, 0.570702, 0.657645, 0.707965, 0.724957, 0.750527, 0.694846, 0.680603, 0.728858, 0.720929, 0.73685, 0.707965, 0.76285, 0.694846, 0.618285, 0.585406, 0.59917, 0.613573, 0.618285, 0.745909, 0.741…
200	Cercocebus atys	['Eukaryota', 'Metazoa', 'Chordata', 'Craniata', 'Vertebrata', 'Euteleostomi', 'Mammalia', 'Eutheria', 'Euarchontoglires', 'Primates', 'Haplorrhini', 'Catarrhini', 'Cercopithecidae', 'Cercopithecinae', 'Cercocebus']	XP_011922579.1	717	[0.545602, 0.465241, 0.497853, 0.521092, 0.521092, 0.541878, 0.56648, 0.59508, 0.529623, 0.545602, 0.575842, 0.521092, 0.545602, 0.608892, 0.642678, 0.618285, 0.622677, 0.608892, 0.604312, 0.59508, 0.59917, 0.570702, 0.657645, 0.707965, 0.724957, 0.750527, 0.694846, 0.680603, 0.728858, 0.720929, 0.73685, 0.707965, 0.76285, 0.694846, 0.618285, 0.585406, 0.59917, 0.613573, 0.618285, 0.745909, 0.741…
201	Chlorocebus sabaeus	['Eukaryota', 'Metazoa', 'Chordata', 'Craniata', 'Vertebrata', 'Euteleostomi', 'Mammalia', 'Eutheria', 'Euarchontoglires', 'Primates', 'Haplorrhini', 'Catarrhini', 'Cercopithecidae', 'Cercopithecinae', 'Chlorocebus']	XP_007984743.1	721	[0.545602, 0.465241, 0.497853, 0.521092, 0.521092, 0.541878, 0.56648, 0.59508, 0.529623, 0.545602, 0.575842, 0.521092, 0.545602, 0.608892, 0.642678, 0.618285, 0.622677, 0.608892, 0.604312, 0.59508, 0.59917, 0.570702, 0.657645, 0.707965, 0.724957, 0.750527, 0.694846, 0.680603, 0.728858, 0.720929, 0.73685, 0.707965, 0.76285, 0.694846, 0.618285, 0.585406, 0.59917, 0.613573, 0.618285, 0.745909, 0.741…
202	Macaca mulatta	['Eukaryota', 'Metazoa', 'Chordata', 'Craniata', 'Vertebrata', 'Euteleostomi', 'Mammalia', 'Eutheria', 'Euarchontoglires', 'Primates', 'Haplorrhini', 'Catarrhini', 'Cercopithecidae', 'Cercopithecinae', 'Macaca']	XP_002805068.3	719	[0.545602, 0.465241, 0.497853, 0.521092, 0.521092, 0.541878, 0.56648, 0.59508, 0.529623, 0.545602, 0.575842, 0.521092, 0.545602, 0.608892, 0.642678, 0.618285, 0.622677, 0.608892, 0.604312, 0.59508, 0.59917, 0.570702, 0.657645, 0.707965, 0.724957, 0.750527, 0.694846, 0.680603, 0.728858, 0.720929, 0.73685, 0.707965, 0.76285, 0.694846, 0.618285, 0.585406, 0.59917, 0.613573, 0.618285, 0.745909, 0.741…
203	Macaca fascicularis	['Eukaryota', 'Metazoa', 'Chordata', 'Craniata', 'Vertebrata', 'Euteleostomi', 'Mammalia', 'Eutheria', 'Euarchontoglires', 'Primates', 'Haplorrhini', 'Catarrhini', 'Cercopithecidae', 'Cercopithecinae', 'Macaca']	XP_005561195.1	719	[0.545602, 0.465241, 0.497853, 0.521092, 0.521092, 0.541878, 0.56648, 0.59508, 0.529623, 0.545602, 0.575842, 0.521092, 0.545602, 0.608892, 0.642678, 0.618285, 0.622677, 0.608892, 0.604312, 0.59508, 0.59917, 0.570702, 0.657645, 0.707965, 0.724957, 0.750527, 0.694846, 0.680603, 0.728858, 0.720929, 0.73685, 0.707965, 0.76285, 0.694846, 0.618285, 0.585406, 0.59917, 0.613573, 0.618285, 0.745909, 0.741…
204	Macaca nemestrina	['Eukaryota', 'Metazoa', 'Chordata', 'Craniata', 'Vertebrata', 'Euteleostomi', 'Mammalia', 'Eutheria', 'Euarchontoglires', 'Primates', 'Haplorrhini', 'Catarrhini', 'Cercopithecidae', 'Cercopithecinae', 'Macaca']	XP_011733289.1	717	[0.545602, 0.465241, 0.497853, 0.521092, 0.521092, 0.541878, 0.56648, 0.59508, 0.529623, 0.545602, 0.575842, 0.521092, 0.545602, 0.608892, 0.642678, 0.618285, 0.622677, 0.608892, 0.604312, 0.59508, 0.59917, 0.570702, 0.657645, 0.707965, 0.724957, 0.750527, 0.694846, 0.680603, 0.728858, 0.720929, 0.73685, 0.707965, 0.76285, 0.694846, 0.618285, 0.585406, 0.59917, 0.613573, 0.618285, 0.745909, 0.741…
205	Mandrillus leucophaeus	['Eukaryota', 'Metazoa', 'Chordata', 'Craniata', 'Vertebrata', 'Euteleostomi', 'Mammalia', 'Eutheria', 'Euarchontoglires', 'Primates', 'Haplorrhini', 'Catarrhini', 'Cercopithecidae', 'Cercopithecinae', 'Mandrillus']	XP_011821019.1	717	[0.545602, 0.465241, 0.497853, 0.521092, 0.521092, 0.541878, 0.56648, 0.59508, 0.529623, 0.545602, 0.575842, 0.521092, 0.545602, 0.608892, 0.642678, 0.618285, 0.622677, 0.608892, 0.604312, 0.59508, 0.59917, 0.570702, 0.657645, 0.707965, 0.724957, 0.750527, 0.694846, 0.680603, 0.728858, 0.720929, 0.73685, 0.707965, 0.76285, 0.694846, 0.618285, 0.585406, 0.59917, 0.613573, 0.618285, 0.745909, 0.741…
206	Papio anubis	['Eukaryota', 'Metazoa', 'Chordata', 'Craniata', 'Vertebrata', 'Euteleostomi', 'Mammalia', 'Eutheria', 'Euarchontoglires', 'Primates', 'Haplorrhini', 'Catarrhini', 'Cercopithecidae', 'Cercopithecinae', 'Papio']	XP_003901784.2	717	[0.545602, 0.465241, 0.497853, 0.521092, 0.521092, 0.541878, 0.56648, 0.59508, 0.529623, 0.545602, 0.575842, 0.521092, 0.545602, 0.608892, 0.642678, 0.618285, 0.622677, 0.608892, 0.604312, 0.59508, 0.59917, 0.570702, 0.657645, 0.707965, 0.724957, 0.750527, 0.694846, 0.680603, 0.728858, 0.720929, 0.73685, 0.707965, 0.76285, 0.694846, 0.618285, 0.585406, 0.59917, 0.613573, 0.618285, 0.745909, 0.741…
207	Theropithecus gelada	['Eukaryota', 'Metazoa', 'Chordata', 'Craniata', 'Vertebrata', 'Euteleostomi', 'Mammalia', 'Eutheria', 'Euarchontoglires', 'Primates', 'Haplorrhini', 'Catarrhini', 'Cercopithecidae', 'Cercopithecinae', 'Theropithecus']	XP_025247161.1	717	[0.545602, 0.465241, 0.497853, 0.521092, 0.521092, 0.541878, 0.56648, 0.59508, 0.529623, 0.545602, 0.575842, 0.521092, 0.545602, 0.608892, 0.642678, 0.618285, 0.622677, 0.608892, 0.604312, 0.59508, 0.59917, 0.570702, 0.657645, 0.707965, 0.724957, 0.750527, 0.694846, 0.680603, 0.728858, 0.720929, 0.73685, 0.707965, 0.76285, 0.694846, 0.618285, 0.585406, 0.59917, 0.613573, 0.618285, 0.745909, 0.741…
208	Colobus angolensis palliatus	['Eukaryota', 'Metazoa', 'Chordata', 'Craniata', 'Vertebrata', 'Euteleostomi', 'Mammalia', 'Eutheria', 'Euarchontoglires', 'Primates', 'Haplorrhini', 'Catarrhini', 'Cercopithecidae', 'Colobinae', 'Colobus']	XP_011781673.1	723	[0.545602, 0.465241, 0.497853, 0.521092, 0.521092, 0.541878, 0.56648, 0.59508, 0.529623, 0.545602, 0.575842, 0.521092, 0.545602, 0.608892, 0.642678, 0.618285, 0.622677, 0.608892, 0.604312, 0.59508, 0.59917, 0.570702, 0.657645, 0.707965, 0.724957, 0.750527, 0.694846, 0.680603, 0.728858, 0.720929, 0.73685, 0.707965, 0.76285, 0.694846, 0.618285, 0.585406, 0.59917, 0.613573, 0.618285, 0.745909, 0.741…
209	Piliocolobus tephrosceles	['Eukaryota', 'Metazoa', 'Chordata', 'Craniata', 'Vertebrata', 'Euteleostomi', 'Mammalia', 'Eutheria', 'Euarchontoglires', 'Primates', 'Haplorrhini', 'Catarrhini', 'Cercopithecidae', 'Colobinae', 'Piliocolobus']	XP_023045400.1	725	[0.545602, 0.465241, 0.497853, 0.521092, 0.521092, 0.541878, 0.56648, 0.59508, 0.529623, 0.545602, 0.575842, 0.521092, 0.545602, 0.608892, 0.642678, 0.618285, 0.622677, 0.608892, 0.604312, 0.59508, 0.59917, 0.570702, 0.657645, 0.707965, 0.724957, 0.750527, 0.694846, 0.680603, 0.728858, 0.720929, 0.73685, 0.707965, 0.76285, 0.694846, 0.618285, 0.585406, 0.59917, 0.613573, 0.618285, 0.745909, 0.741…
210	Rhinopithecus roxellana	['Eukaryota', 'Metazoa', 'Chordata', 'Craniata', 'Vertebrata', 'Euteleostomi', 'Mammalia', 'Eutheria', 'Euarchontoglires', 'Primates', 'Haplorrhini', 'Catarrhini', 'Cercopithecidae', 'Colobinae', 'Rhinopithecus']	XP_010354938.1	719	[0.545602, 0.465241, 0.497853, 0.521092, 0.521092, 0.541878, 0.56648, 0.59508, 0.529623, 0.545602, 0.575842, 0.521092, 0.545602, 0.608892, 0.642678, 0.618285, 0.622677, 0.608892, 0.604312, 0.59508, 0.59917, 0.570702, 0.657645, 0.707965, 0.724957, 0.750527, 0.694846, 0.680603, 0.728858, 0.720929, 0.73685, 0.707965, 0.76285, 0.694846, 0.618285, 0.585406, 0.59917, 0.613573, 0.618285, 0.745909, 0.741…
211	Rhinopithecus bieti	['Eukaryota', 'Metazoa', 'Chordata', 'Craniata', 'Vertebrata', 'Euteleostomi', 'Mammalia', 'Eutheria', 'Euarchontoglires', 'Primates', 'Haplorrhini', 'Catarrhini', 'Cercopithecidae', 'Colobinae', 'Rhinopithecus']	XP_017751012.1	719	[0.545602, 0.465241, 0.497853, 0.521092, 0.521092, 0.541878, 0.56648, 0.59508, 0.529623, 0.545602, 0.575842, 0.521092, 0.545602, 0.608892, 0.642678, 0.618285, 0.622677, 0.608892, 0.604312, 0.59508, 0.59917, 0.570702, 0.657645, 0.707965, 0.724957, 0.750527, 0.694846, 0.680603, 0.728858, 0.720929, 0.73685, 0.707965, 0.76285, 0.694846, 0.618285, 0.585406, 0.59917, 0.613573, 0.618285, 0.745909, 0.741…
212	Gorilla gorilla gorilla	['Eukaryota', 'Metazoa', 'Chordata', 'Craniata', 'Vertebrata', 'Euteleostomi', 'Mammalia', 'Eutheria', 'Euarchontoglires', 'Primates', 'Haplorrhini', 'Catarrhini', 'Hominidae', 'Gorilla']	XP_004055156.1	721	[0.545602, 0.465241, 0.497853, 0.521092, 0.521092, 0.541878, 0.56648, 0.59508, 0.529623, 0.545602, 0.575842, 0.521092, 0.545602, 0.608892, 0.642678, 0.618285, 0.622677, 0.608892, 0.604312, 0.59508, 0.59917, 0.570702, 0.657645, 0.707965, 0.724957, 0.750527, 0.694846, 0.680603, 0.728858, 0.720929, 0.73685, 0.707965, 0.76285, 0.694846, 0.618285, 0.585406, 0.59917, 0.613573, 0.618285, 0.745909, 0.741…
213	Homo sapiens	['Eukaryota', 'Metazoa', 'Chordata', 'Craniata', 'Vertebrata', 'Euteleostomi', 'Mammalia', 'Eutheria', 'Euarchontoglires', 'Primates', 'Haplorrhini', 'Catarrhini', 'Hominidae', 'Homo']	NP_002678.3	717	[0.545602, 0.465241, 0.497853, 0.521092, 0.521092, 0.541878, 0.56648, 0.59508, 0.529623, 0.545602, 0.575842, 0.521092, 0.545602, 0.608892, 0.642678, 0.618285, 0.622677, 0.608892, 0.604312, 0.59508, 0.59917, 0.570702, 0.657645, 0.707965, 0.724957, 0.750527, 0.694846, 0.680603, 0.728858, 0.720929, 0.73685, 0.707965, 0.76285, 0.694846, 0.618285, 0.585406, 0.59917, 0.613573, 0.618285, 0.745909, 0.741…
214	Pan troglodytes	['Eukaryota', 'Metazoa', 'Chordata', 'Craniata', 'Vertebrata', 'Euteleostomi', 'Mammalia', 'Eutheria', 'Euarchontoglires', 'Primates', 'Haplorrhini', 'Catarrhini', 'Hominidae', 'Pan']	XP_001147812.3	719	[0.545602, 0.465241, 0.497853, 0.521092, 0.521092, 0.541878, 0.56648, 0.59508, 0.529623, 0.545602, 0.575842, 0.521092, 0.545602, 0.608892, 0.642678, 0.618285, 0.622677, 0.608892, 0.604312, 0.59508, 0.59917, 0.570702, 0.657645, 0.707965, 0.724957, 0.750527, 0.694846, 0.680603, 0.728858, 0.720929, 0.73685, 0.707965, 0.76285, 0.694846, 0.618285, 0.585406, 0.59917, 0.613573, 0.618285, 0.745909, 0.741…
215	Pan paniscus	['Eukaryota', 'Metazoa', 'Chordata', 'Craniata', 'Vertebrata', 'Euteleostomi', 'Mammalia', 'Eutheria', 'Euarchontoglires', 'Primates', 'Haplorrhini', 'Catarrhini', 'Hominidae', 'Pan']	XP_003831814.1	719	[0.545602, 0.465241, 0.497853, 0.521092, 0.521092, 0.541878, 0.56648, 0.59508, 0.529623, 0.545602, 0.575842, 0.521092, 0.545602, 0.608892, 0.642678, 0.618285, 0.622677, 0.608892, 0.604312, 0.59508, 0.59917, 0.570702, 0.657645, 0.707965, 0.724957, 0.750527, 0.694846, 0.680603, 0.728858, 0.720929, 0.73685, 0.707965, 0.76285, 0.694846, 0.618285, 0.585406, 0.59917, 0.613573, 0.618285, 0.745909, 0.741…
216	Pongo abelii	['Eukaryota', 'Metazoa', 'Chordata', 'Craniata', 'Vertebrata', 'Euteleostomi', 'Mammalia', 'Eutheria', 'Euarchontoglires', 'Primates', 'Haplorrhini', 'Catarrhini', 'Hominidae', 'Pongo']	NP_001126662.1	719	[0.545602, 0.465241, 0.497853, 0.521092, 0.521092, 0.541878, 0.56648, 0.59508, 0.529623, 0.545602, 0.575842, 0.521092, 0.545602, 0.608892, 0.642678, 0.618285, 0.622677, 0.608892, 0.604312, 0.59508, 0.59917, 0.570702, 0.657645, 0.707965, 0.724957, 0.750527, 0.694846, 0.680603, 0.728858, 0.720929, 0.73685, 0.707965, 0.76285, 0.694846, 0.618285, 0.585406, 0.59917, 0.613573, 0.618285, 0.745909, 0.741…
217	Hylobates moloch	['Eukaryota', 'Metazoa', 'Chordata', 'Craniata', 'Vertebrata', 'Euteleostomi', 'Mammalia', 'Eutheria', 'Euarchontoglires', 'Primates', 'Haplorrhini', 'Catarrhini', 'Hylobatidae', 'Hylobates']	XP_031991026.1	718	[0.545602, 0.465241, 0.497853, 0.521092, 0.521092, 0.541878, 0.56648, 0.59508, 0.529623, 0.545602, 0.575842, 0.521092, 0.545602, 0.608892, 0.642678, 0.618285, 0.622677, 0.608892, 0.604312, 0.59508, 0.59917, 0.570702, 0.657645, 0.707965, 0.724957, 0.750527, 0.694846, 0.680603, 0.728858, 0.720929, 0.73685, 0.707965, 0.76285, 0.694846, 0.618285, 0.585406, 0.59917, 0.613573, 0.618285, 0.745909, 0.741…
218	Nomascus leucogenys	['Eukaryota', 'Metazoa', 'Chordata', 'Craniata', 'Vertebrata', 'Euteleostomi', 'Mammalia', 'Eutheria', 'Euarchontoglires', 'Primates', 'Haplorrhini', 'Catarrhini', 'Hylobatidae', 'Nomascus']	XP_003263778.1	718	[0.545602, 0.465241, 0.497853, 0.521092, 0.521092, 0.541878, 0.56648, 0.59508, 0.529623, 0.545602, 0.575842, 0.521092, 0.545602, 0.608892, 0.642678, 0.618285, 0.622677, 0.608892, 0.604312, 0.59508, 0.59917, 0.570702, 0.657645, 0.707965, 0.724957, 0.750527, 0.694846, 0.680603, 0.728858, 0.720929, 0.73685, 0.707965, 0.76285, 0.694846, 0.618285, 0.585406, 0.59917, 0.613573, 0.618285, 0.745909, 0.741…
219	Aotus nancymaae	['Eukaryota', 'Metazoa', 'Chordata', 'Craniata', 'Vertebrata', 'Euteleostomi', 'Mammalia', 'Eutheria', 'Euarchontoglires', 'Primates', 'Haplorrhini', 'Platyrrhini', 'Aotidae', 'Aotus']	XP_012324731.1	731	[0.545602, 0.465241, 0.497853, 0.521092, 0.521092, 0.541878, 0.56648, 0.59508, 0.529623, 0.545602, 0.575842, 0.521092, 0.545602, 0.608892, 0.642678, 0.618285, 0.622677, 0.608892, 0.604312, 0.59508, 0.59917, 0.570702, 0.657645, 0.707965, 0.724957, 0.750527, 0.694846, 0.680603, 0.728858, 0.720929, 0.73685, 0.707965, 0.76285, 0.694846, 0.618285, 0.585406, 0.59917, 0.613573, 0.618285, 0.745909, 0.741…
220	Callithrix jacchus	['Eukaryota', 'Metazoa', 'Chordata', 'Craniata', 'Vertebrata', 'Euteleostomi', 'Mammalia', 'Eutheria', 'Euarchontoglires', 'Primates', 'Haplorrhini', 'Platyrrhini', 'Cebidae', 'Callitrichinae', 'Callithrix', 'Callithrix']	XP_002753888.1	727	[0.545602, 0.465241, 0.497853, 0.521092, 0.521092, 0.541878, 0.56648, 0.59508, 0.529623, 0.545602, 0.575842, 0.521092, 0.545602, 0.608892, 0.642678, 0.618285, 0.622677, 0.608892, 0.604312, 0.59508, 0.59917, 0.570702, 0.657645, 0.707965, 0.724957, 0.750527, 0.694846, 0.680603, 0.728858, 0.720929, 0.73685, 0.707965, 0.76285, 0.694846, 0.618285, 0.585406, 0.59917, 0.613573, 0.618285, 0.745909, 0.741…
221	Cebus capucinus imitator	['Eukaryota', 'Metazoa', 'Chordata', 'Craniata', 'Vertebrata', 'Euteleostomi', 'Mammalia', 'Eutheria', 'Euarchontoglires', 'Primates', 'Haplorrhini', 'Platyrrhini', 'Cebidae', 'Cebinae', 'Cebus']	XP_017386358.1	731	[0.545602, 0.465241, 0.497853, 0.521092, 0.521092, 0.541878, 0.56648, 0.59508, 0.529623, 0.545602, 0.575842, 0.521092, 0.545602, 0.608892, 0.642678, 0.618285, 0.622677, 0.608892, 0.604312, 0.59508, 0.59917, 0.570702, 0.657645, 0.707965, 0.724957, 0.750527, 0.694846, 0.680603, 0.728858, 0.720929, 0.73685, 0.707965, 0.76285, 0.694846, 0.618285, 0.585406, 0.59917, 0.613573, 0.618285, 0.745909, 0.741…
222	Sapajus apella	['Eukaryota', 'Metazoa', 'Chordata', 'Craniata', 'Vertebrata', 'Euteleostomi', 'Mammalia', 'Eutheria', 'Euarchontoglires', 'Primates', 'Haplorrhini', 'Platyrrhini', 'Cebidae', 'Cebinae', 'Sapajus']	XP_032098385.1	729	[0.545602, 0.465241, 0.497853, 0.521092, 0.521092, 0.541878, 0.56648, 0.59508, 0.529623, 0.545602, 0.575842, 0.521092, 0.545602, 0.608892, 0.642678, 0.618285, 0.622677, 0.608892, 0.604312, 0.59508, 0.59917, 0.570702, 0.657645, 0.707965, 0.724957, 0.750527, 0.694846, 0.680603, 0.728858, 0.720929, 0.73685, 0.707965, 0.76285, 0.694846, 0.618285, 0.585406, 0.59917, 0.613573, 0.618285, 0.745909, 0.741…
223	Saimiri boliviensis boliviensis	['Eukaryota', 'Metazoa', 'Chordata', 'Craniata', 'Vertebrata', 'Euteleostomi', 'Mammalia', 'Eutheria', 'Euarchontoglires', 'Primates', 'Haplorrhini', 'Platyrrhini', 'Cebidae', 'Saimiriinae', 'Saimiri']	XP_003928858.1	725	[0.545602, 0.465241, 0.497853, 0.521092, 0.521092, 0.541878, 0.56648, 0.59508, 0.529623, 0.545602, 0.575842, 0.521092, 0.545602, 0.608892, 0.642678, 0.618285, 0.622677, 0.608892, 0.604312, 0.59508, 0.59917, 0.570702, 0.657645, 0.707965, 0.724957, 0.750527, 0.694846, 0.680603, 0.728858, 0.720929, 0.73685, 0.707965, 0.76285, 0.694846, 0.618285, 0.585406, 0.59917, 0.613573, 0.618285, 0.745909, 0.741…
224	Carlito syrichta	['Eukaryota', 'Metazoa', 'Chordata', 'Craniata', 'Vertebrata', 'Euteleostomi', 'Mammalia', 'Eutheria', 'Euarchontoglires', 'Primates', 'Haplorrhini', 'Tarsiiformes', 'Tarsiidae', 'Carlito']	XP_008061705.1	728	[0.545602, 0.465241, 0.497853, 0.521092, 0.521092, 0.541878, 0.56648, 0.59508, 0.529623, 0.545602, 0.575842, 0.521092, 0.545602, 0.608892, 0.642678, 0.618285, 0.622677, 0.608892, 0.604312, 0.59508, 0.59917, 0.570702, 0.657645, 0.707965, 0.724957, 0.750527, 0.694846, 0.680603, 0.728858, 0.720929, 0.73685, 0.707965, 0.76285, 0.694846, 0.618285, 0.585406, 0.59917, 0.613573, 0.618285, 0.745909, 0.741…
225	Microcebus murinus	['Eukaryota', 'Metazoa', 'Chordata', 'Craniata', 'Vertebrata', 'Euteleostomi', 'Mammalia', 'Eutheria', 'Euarchontoglires', 'Primates', 'Strepsirrhini', 'Lemuriformes', 'Cheirogaleidae', 'Microcebus']	XP_020141718.1	748	[0.545602, 0.465241, 0.497853, 0.521092, 0.521092, 0.541878, 0.56648, 0.59508, 0.529623, 0.545602, 0.575842, 0.521092, 0.545602, 0.608892, 0.642678, 0.618285, 0.622677, 0.608892, 0.604312, 0.59508, 0.59917, 0.570702, 0.657645, 0.707965, 0.724957, 0.750527, 0.694846, 0.680603, 0.728858, 0.720929, 0.73685, 0.707965, 0.76285, 0.694846, 0.618285, 0.585406, 0.59917, 0.613573, 0.618285, 0.745909, 0.741…
226	Propithecus coquereli	['Eukaryota', 'Metazoa', 'Chordata', 'Craniata', 'Vertebrata', 'Euteleostomi', 'Mammalia', 'Eutheria', 'Euarchontoglires', 'Primates', 'Strepsirrhini', 'Lemuriformes', 'Indriidae', 'Propithecus']	XP_012513672.1	751	[0.545602, 0.465241, 0.497853, 0.521092, 0.521092, 0.541878, 0.56648, 0.59508, 0.529623, 0.545602, 0.575842, 0.521092, 0.545602, 0.608892, 0.642678, 0.618285, 0.622677, 0.608892, 0.604312, 0.59508, 0.59917, 0.570702, 0.657645, 0.707965, 0.724957, 0.750527, 0.694846, 0.680603, 0.728858, 0.720929, 0.73685, 0.707965, 0.76285, 0.694846, 0.618285, 0.585406, 0.59917, 0.613573, 0.618285, 0.745909, 0.741…
227	Otolemur garnettii	['Eukaryota', 'Metazoa', 'Chordata', 'Craniata', 'Vertebrata', 'Euteleostomi', 'Mammalia', 'Eutheria', 'Euarchontoglires', 'Primates', 'Strepsirrhini', 'Lorisiformes', 'Galagidae', 'Otolemur']	XP_023370163.1	499	[0.505461, 0.436924, 0.465241, 0.486429, 0.486429, 0.505461, 0.525368, 0.549308, 0.490133, 0.5017, 0.534167, 0.454136, 0.41194, 0.401658, 0.356642, 0.41194, 0.356642, 0.275179, 0.339168, 0.26085, 0.257454, 0.243554, 0.298791, 0.222385, 0.225814, 0.243554, 0.247041, 0.247041, 0.25031, 0.311707, 0.352862, 0.377384, 0.436924, 0.490133, 0.562014, 0.63748, 0.626927, 0.63748, 0.73685, 0.728858, 0.79824…
228	Tupaia chinensis	['Eukaryota', 'Metazoa', 'Chordata', 'Craniata', 'Vertebrata', 'Euteleostomi', 'Mammalia', 'Eutheria', 'Euarchontoglires', 'Scandentia', 'Tupaiidae', 'Tupaia']	XP_027629178.1	632	[0.545602, 0.465241, 0.497853, 0.521092, 0.521092, 0.541878, 0.56648, 0.59508, 0.529623, 0.545602, 0.575842, 0.521092, 0.545602, 0.608892, 0.642678, 0.618285, 0.622677, 0.608892, 0.604312, 0.59508, 0.59917, 0.570702, 0.657645, 0.707965, 0.724957, 0.750527, 0.694846, 0.680603, 0.728858, 0.720929, 0.73685, 0.707965, 0.76285, 0.694846, 0.618285, 0.585406, 0.59917, 0.613573, 0.618285, 0.745909, 0.741…
229	Sus scrofa	['Eukaryota', 'Metazoa', 'Chordata', 'Craniata', 'Vertebrata', 'Euteleostomi', 'Mammalia', 'Eutheria', 'Laurasiatheria', 'Artiodactyla', 'Suina', 'Suidae', 'Sus']	NP_001231160.1	731	[0.545602, 0.465241, 0.497853, 0.521092, 0.521092, 0.541878, 0.56648, 0.59508, 0.529623, 0.545602, 0.575842, 0.521092, 0.545602, 0.608892, 0.642678, 0.618285, 0.622677, 0.608892, 0.604312, 0.59508, 0.59917, 0.570702, 0.657645, 0.707965, 0.724957, 0.750527, 0.690604, 0.680603, 0.728858, 0.720929, 0.73685, 0.707965, 0.76285, 0.694846, 0.618285, 0.585406, 0.59917, 0.608892, 0.618285, 0.745909, 0.741…
230	Camelus ferus	['Eukaryota', 'Metazoa', 'Chordata', 'Craniata', 'Vertebrata', 'Euteleostomi', 'Mammalia', 'Eutheria', 'Laurasiatheria', 'Artiodactyla', 'Tylopoda', 'Camelidae', 'Camelus']	XP_006187980.2	759	[0.545602, 0.465241, 0.497853, 0.521092, 0.521092, 0.541878, 0.56648, 0.59508, 0.529623, 0.545602, 0.575842, 0.521092, 0.545602, 0.608892, 0.642678, 0.618285, 0.622677, 0.608892, 0.604312, 0.59508, 0.59917, 0.570702, 0.657645, 0.707965, 0.724957, 0.750527, 0.694846, 0.680603, 0.728858, 0.720929, 0.73685, 0.707965, 0.76285, 0.694846, 0.618285, 0.585406, 0.59917, 0.613573, 0.618285, 0.745909, 0.741…
231	Canis lupus dingo	['Eukaryota', 'Metazoa', 'Chordata', 'Craniata', 'Vertebrata', 'Euteleostomi', 'Mammalia', 'Eutheria', 'Laurasiatheria', 'Carnivora', 'Caniformia', 'Canidae', 'Canis']	XP_025298315.1	769	[0.545602, 0.465241, 0.497853, 0.521092, 0.521092, 0.541878, 0.56648, 0.59508, 0.529623, 0.545602, 0.575842, 0.521092, 0.545602, 0.608892, 0.642678, 0.618285, 0.622677, 0.608892, 0.604312, 0.59508, 0.59917, 0.570702, 0.657645, 0.707965, 0.724957, 0.750527, 0.694846, 0.680603, 0.728858, 0.720929, 0.73685, 0.707965, 0.76285, 0.694846, 0.618285, 0.585406, 0.59917, 0.613573, 0.618285, 0.745909, 0.741…
232	Canis lupus familiaris	['Eukaryota', 'Metazoa', 'Chordata', 'Craniata', 'Vertebrata', 'Euteleostomi', 'Mammalia', 'Eutheria', 'Laurasiatheria', 'Carnivora', 'Caniformia', 'Canidae', 'Canis']	NP_001003231.2	767	[0.545602, 0.465241, 0.497853, 0.521092, 0.521092, 0.541878, 0.56648, 0.59508, 0.529623, 0.545602, 0.575842, 0.521092, 0.545602, 0.608892, 0.642678, 0.618285, 0.622677, 0.608892, 0.604312, 0.59508, 0.59917, 0.570702, 0.657645, 0.707965, 0.724957, 0.750527, 0.694846, 0.680603, 0.728858, 0.720929, 0.73685, 0.707965, 0.76285, 0.694846, 0.618285, 0.585406, 0.59917, 0.613573, 0.618285, 0.745909, 0.741…
233	Vulpes vulpes	['Eukaryota', 'Metazoa', 'Chordata', 'Craniata', 'Vertebrata', 'Euteleostomi', 'Mammalia', 'Eutheria', 'Laurasiatheria', 'Carnivora', 'Caniformia', 'Canidae', 'Vulpes']	XP_025874787.1	765	[0.545602, 0.465241, 0.497853, 0.521092, 0.521092, 0.541878, 0.56648, 0.59508, 0.529623, 0.545602, 0.575842, 0.521092, 0.545602, 0.608892, 0.642678, 0.618285, 0.622677, 0.608892, 0.604312, 0.59508, 0.59917, 0.570702, 0.657645, 0.707965, 0.724957, 0.750527, 0.694846, 0.680603, 0.728858, 0.720929, 0.73685, 0.707965, 0.76285, 0.694846, 0.618285, 0.585406, 0.59917, 0.613573, 0.618285, 0.745909, 0.741…
234	Enhydra lutris kenyoni	['Eukaryota', 'Metazoa', 'Chordata', 'Craniata', 'Vertebrata', 'Euteleostomi', 'Mammalia', 'Eutheria', 'Laurasiatheria', 'Carnivora', 'Caniformia', 'Mustelidae', 'Lutrinae', 'Enhydra']	XP_022381075.1	751	[0.545602, 0.465241, 0.497853, 0.521092, 0.521092, 0.541878, 0.56648, 0.59508, 0.529623, 0.545602, 0.575842, 0.521092, 0.545602, 0.608892, 0.642678, 0.618285, 0.622677, 0.608892, 0.604312, 0.59508, 0.59917, 0.570702, 0.657645, 0.707965, 0.724957, 0.750527, 0.694846, 0.680603, 0.728858, 0.720929, 0.73685, 0.707965, 0.76285, 0.694846, 0.618285, 0.585406, 0.59917, 0.613573, 0.618285, 0.745909, 0.741…
235	Mustela erminea	['Eukaryota', 'Metazoa', 'Chordata', 'Craniata', 'Vertebrata', 'Euteleostomi', 'Mammalia', 'Eutheria', 'Laurasiatheria', 'Carnivora', 'Caniformia', 'Mustelidae', 'Mustelinae', 'Mustela']	XP_032199980.1	755	[0.545602, 0.465241, 0.497853, 0.521092, 0.521092, 0.541878, 0.56648, 0.59508, 0.529623, 0.545602, 0.575842, 0.521092, 0.545602, 0.608892, 0.642678, 0.618285, 0.622677, 0.608892, 0.604312, 0.59508, 0.59917, 0.570702, 0.657645, 0.707965, 0.724957, 0.750527, 0.694846, 0.680603, 0.728858, 0.720929, 0.73685, 0.707965, 0.76285, 0.694846, 0.618285, 0.585406, 0.59917, 0.613573, 0.618285, 0.745909, 0.741…
236	Mustela putorius furo	['Eukaryota', 'Metazoa', 'Chordata', 'Craniata', 'Vertebrata', 'Euteleostomi', 'Mammalia', 'Eutheria', 'Laurasiatheria', 'Carnivora', 'Caniformia', 'Mustelidae', 'Mustelinae', 'Mustela']	XP_004773358.1	749	[0.545602, 0.465241, 0.497853, 0.521092, 0.521092, 0.541878, 0.56648, 0.59508, 0.529623, 0.545602, 0.575842, 0.521092, 0.545602, 0.608892, 0.642678, 0.618285, 0.622677, 0.608892, 0.604312, 0.59508, 0.59917, 0.570702, 0.657645, 0.707965, 0.724957, 0.750527, 0.694846, 0.680603, 0.728858, 0.720929, 0.73685, 0.707965, 0.76285, 0.694846, 0.618285, 0.585406, 0.59917, 0.613573, 0.618285, 0.745909, 0.741…
237	Odobenus rosmarus divergens	['Eukaryota', 'Metazoa', 'Chordata', 'Craniata', 'Vertebrata', 'Euteleostomi', 'Mammalia', 'Eutheria', 'Laurasiatheria', 'Carnivora', 'Caniformia', 'Odobenidae', 'Odobenus']	XP_004399830.1	753	[0.545602, 0.465241, 0.497853, 0.521092, 0.521092, 0.541878, 0.56648, 0.59508, 0.529623, 0.545602, 0.575842, 0.521092, 0.545602, 0.608892, 0.642678, 0.618285, 0.622677, 0.608892, 0.604312, 0.59508, 0.59917, 0.570702, 0.657645, 0.707965, 0.724957, 0.750527, 0.694846, 0.680603, 0.728858, 0.720929, 0.73685, 0.707965, 0.76285, 0.694846, 0.618285, 0.585406, 0.59917, 0.613573, 0.618285, 0.745909, 0.741…
238	Callorhinus ursinus	['Eukaryota', 'Metazoa', 'Chordata', 'Craniata', 'Vertebrata', 'Euteleostomi', 'Mammalia', 'Eutheria', 'Laurasiatheria', 'Carnivora', 'Caniformia', 'Otariidae', 'Callorhinus']	XP_025725926.1	747	[0.545602, 0.465241, 0.497853, 0.521092, 0.521092, 0.541878, 0.56648, 0.59508, 0.529623, 0.545602, 0.575842, 0.521092, 0.545602, 0.608892, 0.642678, 0.618285, 0.622677, 0.608892, 0.604312, 0.59508, 0.59917, 0.570702, 0.657645, 0.707965, 0.724957, 0.750527, 0.694846, 0.680603, 0.728858, 0.720929, 0.73685, 0.707965, 0.76285, 0.694846, 0.618285, 0.585406, 0.59917, 0.613573, 0.618285, 0.745909, 0.741…
239	Eumetopias jubatus	['Eukaryota', 'Metazoa', 'Chordata', 'Craniata', 'Vertebrata', 'Euteleostomi', 'Mammalia', 'Eutheria', 'Laurasiatheria', 'Carnivora', 'Caniformia', 'Otariidae', 'Eumetopias']	XP_027956541.1	755	[0.545602, 0.465241, 0.497853, 0.521092, 0.521092, 0.541878, 0.56648, 0.59508, 0.529623, 0.545602, 0.575842, 0.521092, 0.545602, 0.608892, 0.642678, 0.618285, 0.622677, 0.608892, 0.604312, 0.59508, 0.59917, 0.570702, 0.657645, 0.707965, 0.724957, 0.750527, 0.694846, 0.680603, 0.728858, 0.720929, 0.73685, 0.707965, 0.76285, 0.694846, 0.618285, 0.585406, 0.59917, 0.613573, 0.618285, 0.745909, 0.741…
240	Zalophus californianus	['Eukaryota', 'Metazoa', 'Chordata', 'Craniata', 'Vertebrata', 'Euteleostomi', 'Mammalia', 'Eutheria', 'Laurasiatheria', 'Carnivora', 'Caniformia', 'Otariidae', 'Zalophus']	XP_027425641.1	717	[0.545602, 0.465241, 0.497853, 0.521092, 0.521092, 0.541878, 0.56648, 0.59508, 0.529623, 0.545602, 0.575842, 0.521092, 0.545602, 0.608892, 0.642678, 0.618285, 0.622677, 0.608892, 0.604312, 0.59508, 0.59917, 0.570702, 0.657645, 0.707965, 0.724957, 0.750527, 0.694846, 0.680603, 0.728858, 0.720929, 0.73685, 0.707965, 0.76285, 0.694846, 0.618285, 0.585406, 0.59917, 0.613573, 0.618285, 0.745909, 0.741…
241	Leptonychotes weddellii	['Eukaryota', 'Metazoa', 'Chordata', 'Craniata', 'Vertebrata', 'Euteleostomi', 'Mammalia', 'Eutheria', 'Laurasiatheria', 'Carnivora', 'Caniformia', 'Phocidae', 'Leptonychotes']	XP_006730006.1	509	[0.545602, 0.465241, 0.497853, 0.521092, 0.521092, 0.541878, 0.56648, 0.59508, 0.529623, 0.545602, 0.575842, 0.521092, 0.545602, 0.608892, 0.642678, 0.618285, 0.622677, 0.608892, 0.604312, 0.59508, 0.59917, 0.570702, 0.657645, 0.707965, 0.724957, 0.750527, 0.694846, 0.680603, 0.728858, 0.720929, 0.73685, 0.707965, 0.76285, 0.694846, 0.618285, 0.585406, 0.59917, 0.613573, 0.618285, 0.745909, 0.741…
242	Neomonachus schauinslandi	['Eukaryota', 'Metazoa', 'Chordata', 'Craniata', 'Vertebrata', 'Euteleostomi', 'Mammalia', 'Eutheria', 'Laurasiatheria', 'Carnivora', 'Caniformia', 'Phocidae', 'Neomonachus']	XP_021556989.1	747	[0.545602, 0.465241, 0.497853, 0.521092, 0.521092, 0.541878, 0.56648, 0.59508, 0.529623, 0.545602, 0.575842, 0.521092, 0.545602, 0.608892, 0.642678, 0.618285, 0.622677, 0.608892, 0.604312, 0.59508, 0.59917, 0.570702, 0.657645, 0.707965, 0.724957, 0.750527, 0.694846, 0.680603, 0.728858, 0.720929, 0.73685, 0.707965, 0.76285, 0.694846, 0.618285, 0.585406, 0.59917, 0.613573, 0.618285, 0.745909, 0.741…
243	Phoca vitulina	['Eukaryota', 'Metazoa', 'Chordata', 'Craniata', 'Vertebrata', 'Euteleostomi', 'Mammalia', 'Eutheria', 'Laurasiatheria', 'Carnivora', 'Caniformia', 'Phocidae', 'Phoca']	XP_032260881.1	751	[0.545602, 0.465241, 0.497853, 0.521092, 0.521092, 0.541878, 0.56648, 0.59508, 0.529623, 0.545602, 0.575842, 0.521092, 0.545602, 0.608892, 0.642678, 0.618285, 0.622677, 0.608892, 0.604312, 0.59508, 0.59917, 0.570702, 0.657645, 0.707965, 0.724957, 0.750527, 0.694846, 0.680603, 0.728858, 0.720929, 0.73685, 0.707965, 0.76285, 0.694846, 0.618285, 0.585406, 0.59917, 0.613573, 0.618285, 0.745909, 0.741…
244	Ailuropoda melanoleuca	['Eukaryota', 'Metazoa', 'Chordata', 'Craniata', 'Vertebrata', 'Euteleostomi', 'Mammalia', 'Eutheria', 'Laurasiatheria', 'Carnivora', 'Caniformia', 'Ursidae', 'Ailuropoda']	XP_002916501.1	759	[0.545602, 0.465241, 0.497853, 0.521092, 0.521092, 0.541878, 0.56648, 0.59508, 0.529623, 0.545602, 0.575842, 0.521092, 0.545602, 0.608892, 0.642678, 0.618285, 0.622677, 0.608892, 0.604312, 0.59508, 0.59917, 0.570702, 0.657645, 0.707965, 0.724957, 0.750527, 0.694846, 0.680603, 0.728858, 0.720929, 0.73685, 0.707965, 0.76285, 0.694846, 0.618285, 0.585406, 0.59917, 0.613573, 0.618285, 0.745909, 0.741…
245	Ursus arctos horribilis	['Eukaryota', 'Metazoa', 'Chordata', 'Craniata', 'Vertebrata', 'Euteleostomi', 'Mammalia', 'Eutheria', 'Laurasiatheria', 'Carnivora', 'Caniformia', 'Ursidae', 'Ursus']	XP_026369419.1	759	[0.545602, 0.465241, 0.497853, 0.521092, 0.521092, 0.541878, 0.56648, 0.59508, 0.529623, 0.545602, 0.575842, 0.521092, 0.545602, 0.608892, 0.642678, 0.618285, 0.622677, 0.608892, 0.604312, 0.59508, 0.59917, 0.570702, 0.657645, 0.707965, 0.724957, 0.750527, 0.694846, 0.680603, 0.728858, 0.720929, 0.73685, 0.707965, 0.76285, 0.694846, 0.618285, 0.585406, 0.59917, 0.613573, 0.618285, 0.745909, 0.741…
246	Ursus maritimus	['Eukaryota', 'Metazoa', 'Chordata', 'Craniata', 'Vertebrata', 'Euteleostomi', 'Mammalia', 'Eutheria', 'Laurasiatheria', 'Carnivora', 'Caniformia', 'Ursidae', 'Ursus']	XP_008692071.1	751	[0.545602, 0.465241, 0.497853, 0.521092, 0.521092, 0.541878, 0.56648, 0.59508, 0.529623, 0.545602, 0.575842, 0.521092, 0.545602, 0.608892, 0.642678, 0.618285, 0.622677, 0.608892, 0.604312, 0.59508, 0.59917, 0.570702, 0.657645, 0.707965, 0.724957, 0.750527, 0.694846, 0.680603, 0.728858, 0.720929, 0.73685, 0.707965, 0.76285, 0.694846, 0.618285, 0.585406, 0.59917, 0.613573, 0.618285, 0.745909, 0.741…
247	Acinonyx jubatus	['Eukaryota', 'Metazoa', 'Chordata', 'Craniata', 'Vertebrata', 'Euteleostomi', 'Mammalia', 'Eutheria', 'Laurasiatheria', 'Carnivora', 'Feliformia', 'Felidae', 'Acinonychinae', 'Acinonyx']	XP_014917051.2	786	[0.545602, 0.465241, 0.5017, 0.521092, 0.525368, 0.541878, 0.56648, 0.59508, 0.534167, 0.545602, 0.575842, 0.525368, 0.545602, 0.608892, 0.648219, 0.618285, 0.622677, 0.608892, 0.604312, 0.59508, 0.59917, 0.570702, 0.657645, 0.707965, 0.724957, 0.750527, 0.694846, 0.680603, 0.728858, 0.720929, 0.73685, 0.707965, 0.76285, 0.694846, 0.622677, 0.59014, 0.59917, 0.613573, 0.622677, 0.745909, 0.741537…
248	Felis catus	['Eukaryota', 'Metazoa', 'Chordata', 'Craniata', 'Vertebrata', 'Euteleostomi', 'Mammalia', 'Eutheria', 'Laurasiatheria', 'Carnivora', 'Feliformia', 'Felidae', 'Felinae', 'Felis']	XP_011281509.2	783	[0.545602, 0.465241, 0.5017, 0.521092, 0.525368, 0.541878, 0.56648, 0.59508, 0.534167, 0.545602, 0.575842, 0.525368, 0.545602, 0.608892, 0.648219, 0.618285, 0.622677, 0.608892, 0.604312, 0.59508, 0.59917, 0.570702, 0.657645, 0.707965, 0.724957, 0.750527, 0.694846, 0.680603, 0.728858, 0.720929, 0.73685, 0.707965, 0.76285, 0.694846, 0.622677, 0.59014, 0.59917, 0.613573, 0.622677, 0.745909, 0.741537…
249	Lynx canadensis	['Eukaryota', 'Metazoa', 'Chordata', 'Craniata', 'Vertebrata', 'Euteleostomi', 'Mammalia', 'Eutheria', 'Laurasiatheria', 'Carnivora', 'Feliformia', 'Felidae', 'Felinae', 'Lynx']	XP_030174857.1	767	[0.545602, 0.465241, 0.5017, 0.521092, 0.525368, 0.541878, 0.56648, 0.59508, 0.534167, 0.545602, 0.575842, 0.525368, 0.545602, 0.608892, 0.648219, 0.618285, 0.622677, 0.608892, 0.604312, 0.59508, 0.59917, 0.570702, 0.657645, 0.707965, 0.724957, 0.750527, 0.694846, 0.680603, 0.728858, 0.720929, 0.73685, 0.707965, 0.76285, 0.694846, 0.622677, 0.59014, 0.59917, 0.613573, 0.622677, 0.745909, 0.741537…
250	Puma concolor	['Eukaryota', 'Metazoa', 'Chordata', 'Craniata', 'Vertebrata', 'Euteleostomi', 'Mammalia', 'Eutheria', 'Laurasiatheria', 'Carnivora', 'Feliformia', 'Felidae', 'Felinae', 'Puma']	XP_025775093.1	593	[0.545602, 0.465241, 0.5017, 0.521092, 0.525368, 0.541878, 0.56648, 0.59508, 0.534167, 0.545602, 0.575842, 0.525368, 0.545602, 0.608892, 0.648219, 0.618285, 0.622677, 0.608892, 0.604312, 0.59508, 0.59917, 0.570702, 0.657645, 0.707965, 0.724957, 0.750527, 0.694846, 0.680603, 0.728858, 0.720929, 0.73685, 0.707965, 0.76285, 0.694846, 0.622677, 0.59014, 0.59917, 0.613573, 0.622677, 0.745909, 0.741537…
251	Panthera tigris altaica	['Eukaryota', 'Metazoa', 'Chordata', 'Craniata', 'Vertebrata', 'Euteleostomi', 'Mammalia', 'Eutheria', 'Laurasiatheria', 'Carnivora', 'Feliformia', 'Felidae', 'Pantherinae', 'Panthera']	XP_007073766.1	746	[0.545602, 0.465241, 0.5017, 0.521092, 0.525368, 0.541878, 0.56648, 0.59508, 0.534167, 0.545602, 0.575842, 0.525368, 0.545602, 0.608892, 0.648219, 0.618285, 0.622677, 0.608892, 0.604312, 0.59508, 0.59917, 0.570702, 0.657645, 0.707965, 0.724957, 0.750527, 0.694846, 0.680603, 0.728858, 0.720929, 0.73685, 0.707965, 0.76285, 0.694846, 0.622677, 0.59014, 0.59917, 0.613573, 0.622677, 0.745909, 0.741537…
252	Panthera pardus	['Eukaryota', 'Metazoa', 'Chordata', 'Craniata', 'Vertebrata', 'Euteleostomi', 'Mammalia', 'Eutheria', 'Laurasiatheria', 'Carnivora', 'Feliformia', 'Felidae', 'Pantherinae', 'Panthera']	XP_019281641.1	746	[0.545602, 0.465241, 0.5017, 0.521092, 0.525368, 0.541878, 0.56648, 0.59508, 0.534167, 0.545602, 0.575842, 0.525368, 0.545602, 0.608892, 0.648219, 0.618285, 0.622677, 0.608892, 0.604312, 0.59508, 0.59917, 0.570702, 0.657645, 0.707965, 0.724957, 0.750527, 0.694846, 0.680603, 0.728858, 0.720929, 0.73685, 0.707965, 0.76285, 0.694846, 0.622677, 0.59014, 0.59917, 0.613573, 0.622677, 0.745909, 0.741537…
253	Suricata suricatta	['Eukaryota', 'Metazoa', 'Chordata', 'Craniata', 'Vertebrata', 'Euteleostomi', 'Mammalia', 'Eutheria', 'Laurasiatheria', 'Carnivora', 'Feliformia', 'Herpestidae', 'Suricata']	XP_029807899.1	749	[0.557691, 0.476583, 0.509769, 0.534167, 0.534167, 0.553315, 0.58069, 0.604312, 0.541878, 0.553315, 0.59014, 0.534167, 0.557691, 0.622677, 0.657645, 0.632174, 0.63748, 0.622677, 0.618285, 0.608892, 0.608892, 0.585406, 0.666105, 0.716283, 0.728858, 0.754692, 0.750527, 0.741537, 0.784345, 0.775545, 0.795062, 0.767246, 0.81615, 0.750527, 0.685117, 0.653063, 0.666105, 0.675549, 0.685117, 0.798249, 0.…
254	Balaenoptera acutorostrata scammoni	['Eukaryota', 'Metazoa', 'Chordata', 'Craniata', 'Vertebrata', 'Euteleostomi', 'Mammalia', 'Eutheria', 'Laurasiatheria', 'Cetartiodactyla', 'Cetacea', 'Mysticeti', 'Balaenopteridae', 'Balaenoptera']	XP_007178380.1	740	[0.545602, 0.465241, 0.497853, 0.521092, 0.521092, 0.541878, 0.56648, 0.59508, 0.529623, 0.545602, 0.575842, 0.521092, 0.545602, 0.608892, 0.642678, 0.618285, 0.622677, 0.608892, 0.604312, 0.59508, 0.59917, 0.570702, 0.657645, 0.707965, 0.724957, 0.750527, 0.694846, 0.680603, 0.728858, 0.720929, 0.73685, 0.707965, 0.76285, 0.694846, 0.618285, 0.585406, 0.59917, 0.613573, 0.618285, 0.745909, 0.741…
255	Globicephala melas	['Eukaryota', 'Metazoa', 'Chordata', 'Craniata', 'Vertebrata', 'Euteleostomi', 'Mammalia', 'Eutheria', 'Laurasiatheria', 'Cetartiodactyla', 'Cetacea', 'Odontoceti', 'Delphinidae', 'Globicephala']	XP_030710690.1	759	[0.521092, 0.440853, 0.476583, 0.497853, 0.497853, 0.517562, 0.545602, 0.570702, 0.509769, 0.521092, 0.553315, 0.5017, 0.525368, 0.59014, 0.626927, 0.604312, 0.604312, 0.59014, 0.585406, 0.58069, 0.58069, 0.557691, 0.642678, 0.694846, 0.712013, 0.73685, 0.675549, 0.666105, 0.716283, 0.707965, 0.724957, 0.694846, 0.750527, 0.675549, 0.59917, 0.56648, 0.58069, 0.59014, 0.59917, 0.728858, 0.724957, …
256	Lagenorhynchus obliquidens	['Eukaryota', 'Metazoa', 'Chordata', 'Craniata', 'Vertebrata', 'Euteleostomi', 'Mammalia', 'Eutheria', 'Laurasiatheria', 'Cetartiodactyla', 'Cetacea', 'Odontoceti', 'Delphinidae', 'Lagenorhynchus']	XP_026966905.1	755	[0.521092, 0.440853, 0.476583, 0.497853, 0.497853, 0.517562, 0.545602, 0.570702, 0.509769, 0.521092, 0.553315, 0.5017, 0.525368, 0.59014, 0.626927, 0.604312, 0.604312, 0.59014, 0.585406, 0.58069, 0.58069, 0.557691, 0.642678, 0.694846, 0.712013, 0.73685, 0.675549, 0.666105, 0.716283, 0.707965, 0.724957, 0.694846, 0.750527, 0.675549, 0.59917, 0.56648, 0.58069, 0.59014, 0.59917, 0.728858, 0.724957, …
257	Orcinus orca	['Eukaryota', 'Metazoa', 'Chordata', 'Craniata', 'Vertebrata', 'Euteleostomi', 'Mammalia', 'Eutheria', 'Laurasiatheria', 'Cetartiodactyla', 'Cetacea', 'Odontoceti', 'Delphinidae', 'Orcinus']	XP_004270043.1	755	[0.521092, 0.440853, 0.476583, 0.497853, 0.497853, 0.517562, 0.545602, 0.570702, 0.509769, 0.521092, 0.553315, 0.5017, 0.525368, 0.59014, 0.626927, 0.604312, 0.604312, 0.59014, 0.585406, 0.58069, 0.58069, 0.557691, 0.642678, 0.694846, 0.712013, 0.73685, 0.675549, 0.666105, 0.716283, 0.707965, 0.724957, 0.694846, 0.750527, 0.675549, 0.59917, 0.56648, 0.58069, 0.59014, 0.59917, 0.728858, 0.724957, …
258	Tursiops truncatus	['Eukaryota', 'Metazoa', 'Chordata', 'Craniata', 'Vertebrata', 'Euteleostomi', 'Mammalia', 'Eutheria', 'Laurasiatheria', 'Cetartiodactyla', 'Cetacea', 'Odontoceti', 'Delphinidae', 'Tursiops']	XP_019779547.1	747	[0.521092, 0.440853, 0.476583, 0.497853, 0.497853, 0.517562, 0.545602, 0.570702, 0.509769, 0.521092, 0.553315, 0.5017, 0.525368, 0.59014, 0.626927, 0.604312, 0.604312, 0.59014, 0.585406, 0.58069, 0.58069, 0.557691, 0.642678, 0.694846, 0.712013, 0.73685, 0.675549, 0.666105, 0.716283, 0.707965, 0.724957, 0.694846, 0.750527, 0.675549, 0.59917, 0.56648, 0.58069, 0.59014, 0.59917, 0.728858, 0.724957, …
259	Lipotes vexillifer	['Eukaryota', 'Metazoa', 'Chordata', 'Craniata', 'Vertebrata', 'Euteleostomi', 'Mammalia', 'Eutheria', 'Laurasiatheria', 'Cetartiodactyla', 'Cetacea', 'Odontoceti', 'Lipotidae', 'Lipotes']	XP_007465851.1	747	[0.521092, 0.440853, 0.476583, 0.497853, 0.497853, 0.517562, 0.545602, 0.570702, 0.509769, 0.521092, 0.553315, 0.5017, 0.525368, 0.59014, 0.626927, 0.604312, 0.604312, 0.59014, 0.585406, 0.58069, 0.58069, 0.557691, 0.642678, 0.694846, 0.712013, 0.73685, 0.675549, 0.666105, 0.716283, 0.707965, 0.724957, 0.694846, 0.750527, 0.675549, 0.59917, 0.56648, 0.58069, 0.59014, 0.59917, 0.728858, 0.724957, …
260	Delphinapterus leucas	['Eukaryota', 'Metazoa', 'Chordata', 'Craniata', 'Vertebrata', 'Euteleostomi', 'Mammalia', 'Eutheria', 'Laurasiatheria', 'Cetartiodactyla', 'Cetacea', 'Odontoceti', 'Monodontidae', 'Delphinapterus']	XP_022426388.1	745	[0.521092, 0.440853, 0.476583, 0.497853, 0.497853, 0.517562, 0.545602, 0.570702, 0.509769, 0.521092, 0.553315, 0.5017, 0.525368, 0.59014, 0.626927, 0.604312, 0.604312, 0.59014, 0.585406, 0.58069, 0.58069, 0.557691, 0.642678, 0.694846, 0.712013, 0.73685, 0.675549, 0.666105, 0.716283, 0.707965, 0.724957, 0.694846, 0.750527, 0.675549, 0.59917, 0.56648, 0.58069, 0.59014, 0.59917, 0.728858, 0.724957, …
261	Monodon monoceros	['Eukaryota', 'Metazoa', 'Chordata', 'Craniata', 'Vertebrata', 'Euteleostomi', 'Mammalia', 'Eutheria', 'Laurasiatheria', 'Cetartiodactyla', 'Cetacea', 'Odontoceti', 'Monodontidae', 'Monodon']	XP_029094421.1	763	[0.521092, 0.440853, 0.476583, 0.497853, 0.497853, 0.517562, 0.545602, 0.570702, 0.509769, 0.521092, 0.553315, 0.5017, 0.525368, 0.59014, 0.626927, 0.604312, 0.604312, 0.59014, 0.585406, 0.58069, 0.58069, 0.557691, 0.642678, 0.694846, 0.712013, 0.73685, 0.675549, 0.666105, 0.716283, 0.707965, 0.724957, 0.694846, 0.750527, 0.675549, 0.59917, 0.56648, 0.58069, 0.59014, 0.59917, 0.728858, 0.724957, …
262	Neophocaena asiaeorientalis asiaeorientalis	['Eukaryota', 'Metazoa', 'Chordata', 'Craniata', 'Vertebrata', 'Euteleostomi', 'Mammalia', 'Eutheria', 'Laurasiatheria', 'Cetartiodactyla', 'Cetacea', 'Odontoceti', 'Phocoenidae', 'Neophocaena']	XP_024617783.1	757	[0.521092, 0.440853, 0.476583, 0.497853, 0.497853, 0.517562, 0.545602, 0.570702, 0.509769, 0.521092, 0.553315, 0.5017, 0.525368, 0.59014, 0.626927, 0.604312, 0.604312, 0.59014, 0.585406, 0.58069, 0.58069, 0.557691, 0.642678, 0.694846, 0.712013, 0.73685, 0.675549, 0.666105, 0.716283, 0.707965, 0.724957, 0.694846, 0.750527, 0.675549, 0.59917, 0.56648, 0.58069, 0.59014, 0.59917, 0.728858, 0.724957, …
263	Physeter catodon	['Eukaryota', 'Metazoa', 'Chordata', 'Craniata', 'Vertebrata', 'Euteleostomi', 'Mammalia', 'Eutheria', 'Laurasiatheria', 'Cetartiodactyla', 'Cetacea', 'Odontoceti', 'Physeteridae', 'Physeter']	XP_007117577.1	725	[0.521092, 0.440853, 0.476583, 0.497853, 0.497853, 0.517562, 0.545602, 0.570702, 0.509769, 0.521092, 0.553315, 0.5017, 0.525368, 0.59014, 0.626927, 0.604312, 0.604312, 0.59014, 0.585406, 0.58069, 0.58069, 0.557691, 0.642678, 0.694846, 0.712013, 0.73685, 0.675549, 0.666105, 0.716283, 0.707965, 0.724957, 0.694846, 0.750527, 0.675549, 0.59917, 0.56648, 0.58069, 0.59014, 0.59917, 0.728858, 0.724957, …
264	Bison bison bison	['Eukaryota', 'Metazoa', 'Chordata', 'Craniata', 'Vertebrata', 'Euteleostomi', 'Mammalia', 'Eutheria', 'Laurasiatheria', 'Cetartiodactyla', 'Ruminantia', 'Pecora', 'Bovidae', 'Bovinae', 'Bison']	XP_010833631.1	721	[0.545602, 0.465241, 0.497853, 0.521092, 0.521092, 0.541878, 0.56648, 0.59508, 0.529623, 0.545602, 0.575842, 0.521092, 0.545602, 0.608892, 0.642678, 0.618285, 0.622677, 0.608892, 0.604312, 0.59508, 0.59917, 0.570702, 0.657645, 0.707965, 0.724957, 0.750527, 0.694846, 0.680603, 0.728858, 0.720929, 0.73685, 0.707965, 0.76285, 0.694846, 0.618285, 0.585406, 0.59917, 0.613573, 0.618285, 0.745909, 0.741…
265	Bos taurus	['Eukaryota', 'Metazoa', 'Chordata', 'Craniata', 'Vertebrata', 'Euteleostomi', 'Mammalia', 'Eutheria', 'Laurasiatheria', 'Cetartiodactyla', 'Ruminantia', 'Pecora', 'Bovidae', 'Bovinae', 'Bos']	NP_001229514.1	721	[0.545602, 0.465241, 0.497853, 0.521092, 0.521092, 0.541878, 0.56648, 0.59508, 0.529623, 0.545602, 0.575842, 0.521092, 0.545602, 0.608892, 0.642678, 0.618285, 0.622677, 0.608892, 0.604312, 0.59508, 0.59917, 0.570702, 0.657645, 0.707965, 0.724957, 0.750527, 0.694846, 0.680603, 0.728858, 0.720929, 0.73685, 0.707965, 0.76285, 0.694846, 0.618285, 0.585406, 0.59917, 0.613573, 0.618285, 0.745909, 0.741…
266	Bos mutus	['Eukaryota', 'Metazoa', 'Chordata', 'Craniata', 'Vertebrata', 'Euteleostomi', 'Mammalia', 'Eutheria', 'Laurasiatheria', 'Cetartiodactyla', 'Ruminantia', 'Pecora', 'Bovidae', 'Bovinae', 'Bos']	XP_005902347.1	721	[0.545602, 0.465241, 0.497853, 0.521092, 0.521092, 0.541878, 0.56648, 0.59508, 0.529623, 0.545602, 0.575842, 0.521092, 0.545602, 0.608892, 0.642678, 0.618285, 0.622677, 0.608892, 0.604312, 0.59508, 0.59917, 0.570702, 0.657645, 0.707965, 0.724957, 0.750527, 0.694846, 0.680603, 0.728858, 0.720929, 0.73685, 0.707965, 0.76285, 0.694846, 0.618285, 0.585406, 0.59917, 0.613573, 0.618285, 0.745909, 0.741…
267	Bos indicus	['Eukaryota', 'Metazoa', 'Chordata', 'Craniata', 'Vertebrata', 'Euteleostomi', 'Mammalia', 'Eutheria', 'Laurasiatheria', 'Cetartiodactyla', 'Ruminantia', 'Pecora', 'Bovidae', 'Bovinae', 'Bos']	XP_019839128.1	721	[0.545602, 0.465241, 0.497853, 0.521092, 0.521092, 0.541878, 0.56648, 0.59508, 0.529623, 0.545602, 0.575842, 0.521092, 0.545602, 0.608892, 0.642678, 0.618285, 0.622677, 0.608892, 0.604312, 0.59508, 0.59917, 0.570702, 0.657645, 0.707965, 0.724957, 0.750527, 0.694846, 0.680603, 0.728858, 0.720929, 0.73685, 0.707965, 0.76285, 0.694846, 0.618285, 0.585406, 0.59917, 0.613573, 0.618285, 0.745909, 0.741…
268	Bos indicus x Bos taurus	['Eukaryota', 'Metazoa', 'Chordata', 'Craniata', 'Vertebrata', 'Euteleostomi', 'Mammalia', 'Eutheria', 'Laurasiatheria', 'Cetartiodactyla', 'Ruminantia', 'Pecora', 'Bovidae', 'Bovinae', 'Bos', 'Bos hybrids']	XP_027377735.1	721	[0.545602, 0.465241, 0.497853, 0.521092, 0.521092, 0.541878, 0.56648, 0.59508, 0.529623, 0.545602, 0.575842, 0.521092, 0.545602, 0.608892, 0.642678, 0.618285, 0.622677, 0.608892, 0.604312, 0.59508, 0.59917, 0.570702, 0.657645, 0.707965, 0.724957, 0.750527, 0.694846, 0.680603, 0.728858, 0.720929, 0.73685, 0.707965, 0.76285, 0.694846, 0.618285, 0.585406, 0.59917, 0.613573, 0.618285, 0.745909, 0.741…
269	Bubalus bubalis	['Eukaryota', 'Metazoa', 'Chordata', 'Craniata', 'Vertebrata', 'Euteleostomi', 'Mammalia', 'Eutheria', 'Laurasiatheria', 'Cetartiodactyla', 'Ruminantia', 'Pecora', 'Bovidae', 'Bovinae', 'Bubalus']	XP_006053829.1	719	[0.545602, 0.465241, 0.497853, 0.521092, 0.521092, 0.541878, 0.56648, 0.59508, 0.529623, 0.545602, 0.575842, 0.521092, 0.545602, 0.608892, 0.642678, 0.618285, 0.622677, 0.608892, 0.604312, 0.59508, 0.59917, 0.570702, 0.657645, 0.707965, 0.724957, 0.750527, 0.694846, 0.680603, 0.728858, 0.720929, 0.73685, 0.707965, 0.76285, 0.694846, 0.618285, 0.585406, 0.59917, 0.613573, 0.618285, 0.745909, 0.741…
270	Capra hircus	['Eukaryota', 'Metazoa', 'Chordata', 'Craniata', 'Vertebrata', 'Euteleostomi', 'Mammalia', 'Eutheria', 'Laurasiatheria', 'Cetartiodactyla', 'Ruminantia', 'Pecora', 'Bovidae', 'Caprinae', 'Capra']	XP_005695311.1	721	[0.545602, 0.465241, 0.497853, 0.521092, 0.521092, 0.541878, 0.56648, 0.59508, 0.529623, 0.545602, 0.575842, 0.521092, 0.545602, 0.608892, 0.642678, 0.618285, 0.622677, 0.608892, 0.604312, 0.59508, 0.59917, 0.570702, 0.657645, 0.707965, 0.724957, 0.750527, 0.694846, 0.680603, 0.728858, 0.720929, 0.73685, 0.707965, 0.76285, 0.694846, 0.618285, 0.585406, 0.59917, 0.613573, 0.618285, 0.745909, 0.741…
271	Ovis aries	['Eukaryota', 'Metazoa', 'Chordata', 'Craniata', 'Vertebrata', 'Euteleostomi', 'Mammalia', 'Eutheria', 'Laurasiatheria', 'Cetartiodactyla', 'Ruminantia', 'Pecora', 'Bovidae', 'Caprinae', 'Ovis']	XP_004017960.1	721	[0.545602, 0.465241, 0.497853, 0.521092, 0.521092, 0.541878, 0.56648, 0.59508, 0.529623, 0.545602, 0.575842, 0.521092, 0.545602, 0.608892, 0.642678, 0.618285, 0.622677, 0.608892, 0.604312, 0.59508, 0.59917, 0.570702, 0.657645, 0.707965, 0.724957, 0.750527, 0.694846, 0.680603, 0.728858, 0.720929, 0.73685, 0.707965, 0.76285, 0.694846, 0.618285, 0.585406, 0.59917, 0.613573, 0.618285, 0.745909, 0.741…
272	Odocoileus virginianus texanus	['Eukaryota', 'Metazoa', 'Chordata', 'Craniata', 'Vertebrata', 'Euteleostomi', 'Mammalia', 'Eutheria', 'Laurasiatheria', 'Cetartiodactyla', 'Ruminantia', 'Pecora', 'Cervidae', 'Odocoileinae', 'Odocoileus']	XP_020772222.1	719	[0.545602, 0.465241, 0.497853, 0.521092, 0.521092, 0.541878, 0.56648, 0.59508, 0.529623, 0.545602, 0.575842, 0.521092, 0.545602, 0.608892, 0.642678, 0.618285, 0.622677, 0.608892, 0.604312, 0.59508, 0.59917, 0.570702, 0.657645, 0.707965, 0.724957, 0.750527, 0.694846, 0.680603, 0.728858, 0.720929, 0.73685, 0.707965, 0.76285, 0.694846, 0.618285, 0.585406, 0.59917, 0.613573, 0.618285, 0.745909, 0.741…
273	Camelus bactrianus	['Eukaryota', 'Metazoa', 'Chordata', 'Craniata', 'Vertebrata', 'Euteleostomi', 'Mammalia', 'Eutheria', 'Laurasiatheria', 'Cetartiodactyla', 'Tylopoda', 'Camelidae', 'Camelus']	XP_010965334.1	757	[0.545602, 0.465241, 0.497853, 0.521092, 0.521092, 0.541878, 0.56648, 0.59508, 0.529623, 0.545602, 0.575842, 0.521092, 0.545602, 0.608892, 0.642678, 0.618285, 0.622677, 0.608892, 0.604312, 0.59508, 0.59917, 0.570702, 0.657645, 0.707965, 0.724957, 0.750527, 0.694846, 0.680603, 0.728858, 0.720929, 0.73685, 0.707965, 0.76285, 0.694846, 0.618285, 0.585406, 0.59917, 0.613573, 0.618285, 0.745909, 0.741…
274	Camelus dromedarius	['Eukaryota', 'Metazoa', 'Chordata', 'Craniata', 'Vertebrata', 'Euteleostomi', 'Mammalia', 'Eutheria', 'Laurasiatheria', 'Cetartiodactyla', 'Tylopoda', 'Camelidae', 'Camelus']	XP_010982080.2	755	[0.545602, 0.465241, 0.497853, 0.521092, 0.521092, 0.541878, 0.56648, 0.59508, 0.529623, 0.545602, 0.575842, 0.521092, 0.545602, 0.608892, 0.642678, 0.618285, 0.622677, 0.608892, 0.604312, 0.59508, 0.59917, 0.570702, 0.657645, 0.707965, 0.724957, 0.750527, 0.694846, 0.680603, 0.728858, 0.720929, 0.73685, 0.707965, 0.76285, 0.694846, 0.618285, 0.585406, 0.59917, 0.613573, 0.618285, 0.745909, 0.741…
275	Vicugna pacos	['Eukaryota', 'Metazoa', 'Chordata', 'Craniata', 'Vertebrata', 'Euteleostomi', 'Mammalia', 'Eutheria', 'Laurasiatheria', 'Cetartiodactyla', 'Tylopoda', 'Camelidae', 'Vicugna']	XP_006212791.1	747	[0.545602, 0.465241, 0.497853, 0.521092, 0.521092, 0.541878, 0.56648, 0.59508, 0.529623, 0.545602, 0.575842, 0.521092, 0.545602, 0.608892, 0.642678, 0.618285, 0.622677, 0.608892, 0.604312, 0.59508, 0.59917, 0.570702, 0.657645, 0.707965, 0.724957, 0.750527, 0.694846, 0.680603, 0.728858, 0.720929, 0.73685, 0.707965, 0.76285, 0.694846, 0.618285, 0.585406, 0.59917, 0.613573, 0.618285, 0.745909, 0.741…
276	Pteropus alecto	['Eukaryota', 'Metazoa', 'Chordata', 'Craniata', 'Vertebrata', 'Euteleostomi', 'Mammalia', 'Eutheria', 'Laurasiatheria', 'Chiroptera', 'Megachiroptera', 'Pteropodidae', 'Pteropodinae', 'Pteropus']	XP_006913517.1	721	[0.545602, 0.465241, 0.497853, 0.521092, 0.521092, 0.541878, 0.56648, 0.59508, 0.529623, 0.545602, 0.575842, 0.521092, 0.545602, 0.608892, 0.642678, 0.618285, 0.622677, 0.608892, 0.604312, 0.59508, 0.59917, 0.570702, 0.657645, 0.707965, 0.724957, 0.750527, 0.694846, 0.680603, 0.728858, 0.720929, 0.73685, 0.707965, 0.76285, 0.694846, 0.618285, 0.585406, 0.59917, 0.613573, 0.618285, 0.745909, 0.741…
277	Pteropus vampyrus	['Eukaryota', 'Metazoa', 'Chordata', 'Craniata', 'Vertebrata', 'Euteleostomi', 'Mammalia', 'Eutheria', 'Laurasiatheria', 'Chiroptera', 'Megachiroptera', 'Pteropodidae', 'Pteropodinae', 'Pteropus']	XP_011374665.1	721	[0.545602, 0.465241, 0.497853, 0.521092, 0.521092, 0.541878, 0.56648, 0.59508, 0.529623, 0.545602, 0.575842, 0.521092, 0.545602, 0.608892, 0.642678, 0.618285, 0.622677, 0.608892, 0.604312, 0.59508, 0.59917, 0.570702, 0.657645, 0.707965, 0.724957, 0.750527, 0.694846, 0.680603, 0.728858, 0.720929, 0.73685, 0.707965, 0.76285, 0.694846, 0.618285, 0.585406, 0.59917, 0.613573, 0.618285, 0.745909, 0.741…
278	Rousettus aegyptiacus	['Eukaryota', 'Metazoa', 'Chordata', 'Craniata', 'Vertebrata', 'Euteleostomi', 'Mammalia', 'Eutheria', 'Laurasiatheria', 'Chiroptera', 'Megachiroptera', 'Pteropodidae', 'Pteropodinae', 'Rousettus']	XP_015994071.1	721	[0.545602, 0.465241, 0.497853, 0.521092, 0.521092, 0.541878, 0.56648, 0.59508, 0.529623, 0.545602, 0.575842, 0.521092, 0.545602, 0.608892, 0.642678, 0.618285, 0.622677, 0.608892, 0.604312, 0.59508, 0.59917, 0.570702, 0.657645, 0.707965, 0.724957, 0.750527, 0.694846, 0.680603, 0.728858, 0.720929, 0.73685, 0.707965, 0.76285, 0.694846, 0.618285, 0.585406, 0.59917, 0.613573, 0.618285, 0.745909, 0.741…
279	Hipposideros armiger	['Eukaryota', 'Metazoa', 'Chordata', 'Craniata', 'Vertebrata', 'Euteleostomi', 'Mammalia', 'Eutheria', 'Laurasiatheria', 'Chiroptera', 'Microchiroptera', 'Hipposideridae', 'Hipposideros']	XP_019500226.1	719	[0.545602, 0.465241, 0.497853, 0.521092, 0.521092, 0.541878, 0.56648, 0.59508, 0.529623, 0.545602, 0.575842, 0.521092, 0.545602, 0.608892, 0.642678, 0.618285, 0.622677, 0.608892, 0.604312, 0.59508, 0.59917, 0.570702, 0.657645, 0.707965, 0.724957, 0.750527, 0.694846, 0.680603, 0.728858, 0.720929, 0.73685, 0.707965, 0.76285, 0.694846, 0.618285, 0.585406, 0.59917, 0.613573, 0.618285, 0.745909, 0.741…
280	Desmodus rotundus	['Eukaryota', 'Metazoa', 'Chordata', 'Craniata', 'Vertebrata', 'Euteleostomi', 'Mammalia', 'Eutheria', 'Laurasiatheria', 'Chiroptera', 'Microchiroptera', 'Phyllostomidae', 'Desmodontinae', 'Desmodus']	XP_024407058.1	714	[0.545602, 0.465241, 0.5017, 0.521092, 0.525368, 0.541878, 0.56648, 0.59508, 0.534167, 0.545602, 0.575842, 0.525368, 0.545602, 0.608892, 0.648219, 0.618285, 0.622677, 0.608892, 0.604312, 0.59508, 0.59917, 0.570702, 0.657645, 0.707965, 0.724957, 0.750527, 0.694846, 0.680603, 0.728858, 0.720929, 0.73685, 0.707965, 0.76285, 0.694846, 0.622677, 0.59014, 0.59917, 0.613573, 0.622677, 0.745909, 0.741537…
281	Phyllostomus discolor	['Eukaryota', 'Metazoa', 'Chordata', 'Craniata', 'Vertebrata', 'Euteleostomi', 'Mammalia', 'Eutheria', 'Laurasiatheria', 'Chiroptera', 'Microchiroptera', 'Phyllostomidae', 'Phyllostominae', 'Phyllostomus']	XP_028361249.1	714	[0.545602, 0.465241, 0.497853, 0.521092, 0.521092, 0.541878, 0.56648, 0.59508, 0.529623, 0.545602, 0.575842, 0.521092, 0.545602, 0.608892, 0.642678, 0.618285, 0.622677, 0.608892, 0.604312, 0.59508, 0.59917, 0.570702, 0.657645, 0.707965, 0.724957, 0.750527, 0.694846, 0.680603, 0.728858, 0.720929, 0.73685, 0.707965, 0.76285, 0.694846, 0.618285, 0.585406, 0.59917, 0.613573, 0.618285, 0.745909, 0.741…
282	Eptesicus fuscus	['Eukaryota', 'Metazoa', 'Chordata', 'Craniata', 'Vertebrata', 'Euteleostomi', 'Mammalia', 'Eutheria', 'Laurasiatheria', 'Chiroptera', 'Microchiroptera', 'Vespertilionidae', 'Eptesicus']	XP_008159028.1	725	[0.545602, 0.465241, 0.497853, 0.521092, 0.521092, 0.541878, 0.56648, 0.59508, 0.529623, 0.545602, 0.575842, 0.521092, 0.545602, 0.608892, 0.642678, 0.618285, 0.622677, 0.608892, 0.604312, 0.59508, 0.59917, 0.570702, 0.657645, 0.707965, 0.724957, 0.750527, 0.694846, 0.680603, 0.728858, 0.720929, 0.73685, 0.707965, 0.76285, 0.694846, 0.618285, 0.585406, 0.59917, 0.613573, 0.618285, 0.745909, 0.741…
283	Miniopterus natalensis	['Eukaryota', 'Metazoa', 'Chordata', 'Craniata', 'Vertebrata', 'Euteleostomi', 'Mammalia', 'Eutheria', 'Laurasiatheria', 'Chiroptera', 'Microchiroptera', 'Vespertilionidae', 'Miniopterinae', 'Miniopterus']	XP_016065278.1	712	[0.56648, 0.486429, 0.521092, 0.541878, 0.541878, 0.562014, 0.585406, 0.613573, 0.549308, 0.562014, 0.59508, 0.538167, 0.562014, 0.622677, 0.657645, 0.632174, 0.63748, 0.622677, 0.618285, 0.608892, 0.613573, 0.585406, 0.671169, 0.716283, 0.733139, 0.759478, 0.703578, 0.694846, 0.741537, 0.733139, 0.750527, 0.724957, 0.775545, 0.707965, 0.63748, 0.604312, 0.618285, 0.626927, 0.63748, 0.759478, 0.7…
284	Myotis brandtii	['Eukaryota', 'Metazoa', 'Chordata', 'Craniata', 'Vertebrata', 'Euteleostomi', 'Mammalia', 'Eutheria', 'Laurasiatheria', 'Chiroptera', 'Microchiroptera', 'Vespertilionidae', 'Myotis']	XP_005876083.1	721	[0.545602, 0.465241, 0.497853, 0.521092, 0.521092, 0.541878, 0.56648, 0.59508, 0.529623, 0.545602, 0.575842, 0.521092, 0.545602, 0.608892, 0.642678, 0.618285, 0.622677, 0.608892, 0.604312, 0.59508, 0.59917, 0.570702, 0.657645, 0.707965, 0.724957, 0.750527, 0.694846, 0.680603, 0.728858, 0.720929, 0.73685, 0.707965, 0.76285, 0.694846, 0.618285, 0.585406, 0.59917, 0.613573, 0.618285, 0.745909, 0.741…
285	Myotis lucifugus	['Eukaryota', 'Metazoa', 'Chordata', 'Craniata', 'Vertebrata', 'Euteleostomi', 'Mammalia', 'Eutheria', 'Laurasiatheria', 'Chiroptera', 'Microchiroptera', 'Vespertilionidae', 'Myotis']	XP_006099325.1	721	[0.545602, 0.465241, 0.497853, 0.521092, 0.521092, 0.541878, 0.56648, 0.59508, 0.529623, 0.545602, 0.575842, 0.521092, 0.545602, 0.608892, 0.642678, 0.618285, 0.622677, 0.608892, 0.604312, 0.59508, 0.59917, 0.570702, 0.657645, 0.707965, 0.724957, 0.750527, 0.694846, 0.680603, 0.728858, 0.720929, 0.73685, 0.707965, 0.76285, 0.694846, 0.618285, 0.585406, 0.59917, 0.613573, 0.618285, 0.745909, 0.741…
286	Myotis davidii	['Eukaryota', 'Metazoa', 'Chordata', 'Craniata', 'Vertebrata', 'Euteleostomi', 'Mammalia', 'Eutheria', 'Laurasiatheria', 'Chiroptera', 'Microchiroptera', 'Vespertilionidae', 'Myotis']	XP_006757792.1	714	[0.545602, 0.465241, 0.497853, 0.521092, 0.521092, 0.541878, 0.56648, 0.59508, 0.529623, 0.545602, 0.575842, 0.521092, 0.545602, 0.608892, 0.642678, 0.618285, 0.622677, 0.608892, 0.604312, 0.59508, 0.59917, 0.570702, 0.657645, 0.707965, 0.724957, 0.750527, 0.694846, 0.680603, 0.728858, 0.720929, 0.73685, 0.707965, 0.76285, 0.694846, 0.618285, 0.585406, 0.59917, 0.613573, 0.618285, 0.745909, 0.741…
287	Erinaceus europaeus	['Eukaryota', 'Metazoa', 'Chordata', 'Craniata', 'Vertebrata', 'Euteleostomi', 'Mammalia', 'Eutheria', 'Laurasiatheria', 'Insectivora', 'Erinaceidae', 'Erinaceinae', 'Erinaceus']	XP_007521782.1	739	[0.541878, 0.461924, 0.494003, 0.517562, 0.517562, 0.538167, 0.562014, 0.59014, 0.529623, 0.538167, 0.570702, 0.517562, 0.541878, 0.604312, 0.63748, 0.613573, 0.618285, 0.59917, 0.59508, 0.59014, 0.59508, 0.570702, 0.657645, 0.703578, 0.720929, 0.745909, 0.690604, 0.680603, 0.724957, 0.716283, 0.73685, 0.707965, 0.759478, 0.690604, 0.618285, 0.585406, 0.59508, 0.608892, 0.618285, 0.745909, 0.7368…
288	Sorex araneus	['Eukaryota', 'Metazoa', 'Chordata', 'Craniata', 'Vertebrata', 'Euteleostomi', 'Mammalia', 'Eutheria', 'Laurasiatheria', 'Insectivora', 'Soricidae', 'Soricinae', 'Sorex']	XP_004612193.1	735	[0.545602, 0.465241, 0.497853, 0.521092, 0.521092, 0.541878, 0.56648, 0.59508, 0.529623, 0.545602, 0.575842, 0.521092, 0.545602, 0.608892, 0.642678, 0.618285, 0.622677, 0.608892, 0.604312, 0.59508, 0.59917, 0.570702, 0.657645, 0.707965, 0.724957, 0.750527, 0.694846, 0.680603, 0.728858, 0.720929, 0.73685, 0.707965, 0.76285, 0.694846, 0.618285, 0.585406, 0.59917, 0.613573, 0.618285, 0.745909, 0.741…
289	Condylura cristata	['Eukaryota', 'Metazoa', 'Chordata', 'Craniata', 'Vertebrata', 'Euteleostomi', 'Mammalia', 'Eutheria', 'Laurasiatheria', 'Insectivora', 'Talpidae', 'Condylura']	XP_012580130.1	767	[0.545602, 0.465241, 0.497853, 0.521092, 0.521092, 0.541878, 0.56648, 0.59508, 0.529623, 0.545602, 0.575842, 0.521092, 0.545602, 0.608892, 0.642678, 0.618285, 0.622677, 0.608892, 0.604312, 0.59508, 0.59917, 0.570702, 0.657645, 0.707965, 0.724957, 0.750527, 0.694846, 0.680603, 0.728858, 0.720929, 0.73685, 0.707965, 0.76285, 0.694846, 0.618285, 0.585406, 0.59917, 0.613573, 0.618285, 0.745909, 0.741…
290	Equus caballus	['Eukaryota', 'Metazoa', 'Chordata', 'Craniata', 'Vertebrata', 'Euteleostomi', 'Mammalia', 'Eutheria', 'Laurasiatheria', 'Perissodactyla', 'Equidae', 'Equus']	XP_023480098.1	719	[0.545602, 0.465241, 0.497853, 0.521092, 0.521092, 0.541878, 0.56648, 0.59508, 0.529623, 0.545602, 0.575842, 0.521092, 0.545602, 0.608892, 0.642678, 0.618285, 0.622677, 0.608892, 0.604312, 0.59508, 0.59917, 0.570702, 0.657645, 0.707965, 0.724957, 0.750527, 0.694846, 0.680603, 0.728858, 0.720929, 0.73685, 0.707965, 0.76285, 0.694846, 0.618285, 0.585406, 0.59917, 0.613573, 0.618285, 0.745909, 0.741…
291	Equus przewalskii	['Eukaryota', 'Metazoa', 'Chordata', 'Craniata', 'Vertebrata', 'Euteleostomi', 'Mammalia', 'Eutheria', 'Laurasiatheria', 'Perissodactyla', 'Equidae', 'Equus']	XP_008517659.1	719	[0.545602, 0.465241, 0.497853, 0.521092, 0.521092, 0.541878, 0.56648, 0.59508, 0.529623, 0.545602, 0.575842, 0.521092, 0.545602, 0.608892, 0.642678, 0.618285, 0.622677, 0.608892, 0.604312, 0.59508, 0.59917, 0.570702, 0.657645, 0.707965, 0.724957, 0.750527, 0.694846, 0.680603, 0.728858, 0.720929, 0.73685, 0.707965, 0.76285, 0.694846, 0.618285, 0.585406, 0.59917, 0.613573, 0.618285, 0.745909, 0.741…
292	Equus asinus	['Eukaryota', 'Metazoa', 'Chordata', 'Craniata', 'Vertebrata', 'Euteleostomi', 'Mammalia', 'Eutheria', 'Laurasiatheria', 'Perissodactyla', 'Equidae', 'Equus']	XP_014699591.1	719	[0.545602, 0.465241, 0.497853, 0.521092, 0.521092, 0.541878, 0.56648, 0.59508, 0.529623, 0.545602, 0.575842, 0.521092, 0.545602, 0.608892, 0.642678, 0.618285, 0.622677, 0.608892, 0.604312, 0.59508, 0.59917, 0.570702, 0.657645, 0.707965, 0.724957, 0.750527, 0.694846, 0.680603, 0.728858, 0.720929, 0.73685, 0.707965, 0.76285, 0.694846, 0.618285, 0.585406, 0.59917, 0.613573, 0.618285, 0.745909, 0.741…
293	Ceratotherium simum simum	['Eukaryota', 'Metazoa', 'Chordata', 'Craniata', 'Vertebrata', 'Euteleostomi', 'Mammalia', 'Eutheria', 'Laurasiatheria', 'Perissodactyla', 'Rhinocerotidae', 'Ceratotherium']	XP_004436432.1	747	[0.545602, 0.465241, 0.497853, 0.521092, 0.521092, 0.541878, 0.56648, 0.59508, 0.529623, 0.545602, 0.575842, 0.521092, 0.545602, 0.608892, 0.642678, 0.618285, 0.622677, 0.608892, 0.604312, 0.59508, 0.59917, 0.570702, 0.657645, 0.707965, 0.724957, 0.750527, 0.694846, 0.680603, 0.728858, 0.720929, 0.73685, 0.707965, 0.76285, 0.694846, 0.618285, 0.585406, 0.59917, 0.613573, 0.618285, 0.745909, 0.741…
294	Manis javanica	['Eukaryota', 'Metazoa', 'Chordata', 'Craniata', 'Vertebrata', 'Euteleostomi', 'Mammalia', 'Eutheria', 'Laurasiatheria', 'Pholidota', 'Manidae', 'Manis']	XP_017509827.1	764	[0.549308, 0.468512, 0.5017, 0.525368, 0.525368, 0.545602, 0.570702, 0.59508, 0.534167, 0.549308, 0.58069, 0.525368, 0.549308, 0.613573, 0.648219, 0.622677, 0.626927, 0.613573, 0.608892, 0.59917, 0.59917, 0.575842, 0.661982, 0.707965, 0.724957, 0.750527, 0.694846, 0.685117, 0.728858, 0.724957, 0.741537, 0.712013, 0.767246, 0.694846, 0.622677, 0.59014, 0.604312, 0.613573, 0.622677, 0.750527, 0.741…
295	Dasypus novemcinctus	['Eukaryota', 'Metazoa', 'Chordata', 'Craniata', 'Vertebrata', 'Euteleostomi', 'Mammalia', 'Eutheria', 'Xenarthra', 'Cingulata', 'Dasypodidae', 'Dasypus']	XP_004453883.1	725	[0.529623, 0.450668, 0.483068, 0.509769, 0.509769, 0.529623, 0.553315, 0.575842, 0.517562, 0.529623, 0.562014, 0.509769, 0.534167, 0.59508, 0.632174, 0.608892, 0.608892, 0.59508, 0.59508, 0.585406, 0.585406, 0.562014, 0.648219, 0.699094, 0.712013, 0.741537, 0.680603, 0.671169, 0.720929, 0.712013, 0.728858, 0.699094, 0.754692, 0.685117, 0.608892, 0.575842, 0.585406, 0.59917, 0.604312, 0.73685, 0.7…
296	Sarcophilus harrisii	['Eukaryota', 'Metazoa', 'Chordata', 'Craniata', 'Vertebrata', 'Euteleostomi', 'Mammalia', 'Metatheria', 'Dasyuromorphia', 'Dasyuridae', 'Sarcophilus']	XP_031808815.1	720	[0.529623, 0.450668, 0.483068, 0.509769, 0.509769, 0.529623, 0.553315, 0.575842, 0.517562, 0.529623, 0.562014, 0.509769, 0.534167, 0.59508, 0.632174, 0.608892, 0.608892, 0.59508, 0.59508, 0.585406, 0.585406, 0.562014, 0.648219, 0.699094, 0.712013, 0.741537, 0.680603, 0.671169, 0.720929, 0.712013, 0.728858, 0.699094, 0.754692, 0.685117, 0.608892, 0.575842, 0.585406, 0.59917, 0.604312, 0.73685, 0.7…
297	Monodelphis domestica	['Eukaryota', 'Metazoa', 'Chordata', 'Craniata', 'Vertebrata', 'Euteleostomi', 'Mammalia', 'Metatheria', 'Didelphimorphia', 'Didelphidae', 'Monodelphis']	XP_001370660.1	714	[0.529623, 0.450668, 0.483068, 0.509769, 0.509769, 0.529623, 0.553315, 0.575842, 0.517562, 0.529623, 0.562014, 0.509769, 0.534167, 0.59508, 0.632174, 0.608892, 0.608892, 0.59508, 0.59508, 0.585406, 0.585406, 0.562014, 0.648219, 0.699094, 0.712013, 0.741537, 0.680603, 0.671169, 0.720929, 0.712013, 0.728858, 0.699094, 0.754692, 0.685117, 0.608892, 0.575842, 0.585406, 0.59917, 0.604312, 0.73685, 0.7…
298	Phascolarctos cinereus	['Eukaryota', 'Metazoa', 'Chordata', 'Craniata', 'Vertebrata', 'Euteleostomi', 'Mammalia', 'Metatheria', 'Diprotodontia', 'Phascolarctidae', 'Phascolarctos']	XP_020846997.1	716	[0.529623, 0.450668, 0.483068, 0.509769, 0.509769, 0.529623, 0.553315, 0.575842, 0.517562, 0.529623, 0.562014, 0.509769, 0.534167, 0.59508, 0.632174, 0.608892, 0.608892, 0.59508, 0.59508, 0.585406, 0.585406, 0.562014, 0.648219, 0.699094, 0.712013, 0.741537, 0.680603, 0.671169, 0.720929, 0.712013, 0.728858, 0.699094, 0.754692, 0.685117, 0.608892, 0.575842, 0.585406, 0.59917, 0.604312, 0.73685, 0.7…
299	Vombatus ursinus	['Eukaryota', 'Metazoa', 'Chordata', 'Craniata', 'Vertebrata', 'Euteleostomi', 'Mammalia', 'Metatheria', 'Diprotodontia', 'Vombatidae', 'Vombatus']	XP_027705089.1	716	[0.529623, 0.450668, 0.483068, 0.509769, 0.509769, 0.529623, 0.553315, 0.575842, 0.517562, 0.529623, 0.562014, 0.509769, 0.534167, 0.59508, 0.632174, 0.608892, 0.608892, 0.59508, 0.59508, 0.585406, 0.585406, 0.562014, 0.648219, 0.699094, 0.712013, 0.741537, 0.680603, 0.671169, 0.720929, 0.712013, 0.728858, 0.699094, 0.754692, 0.685117, 0.608892, 0.575842, 0.585406, 0.59917, 0.604312, 0.73685, 0.7…
300	Ornithorhynchus anatinus	['Eukaryota', 'Metazoa', 'Chordata', 'Craniata', 'Vertebrata', 'Euteleostomi', 'Mammalia', 'Monotremata', 'Ornithorhynchidae', 'Ornithorhynchus']	XP_001513674.3	727	[0.534167, 0.454136, 0.486429, 0.509769, 0.509769, 0.529623, 0.557691, 0.58069, 0.521092, 0.534167, 0.56648, 0.51388, 0.538167, 0.59917, 0.63748, 0.608892, 0.613573, 0.59917, 0.59508, 0.585406, 0.59014, 0.562014, 0.648219, 0.699094, 0.716283, 0.741537, 0.685117, 0.671169, 0.720929, 0.716283, 0.733139, 0.699094, 0.759478, 0.685117, 0.608892, 0.575842, 0.59014, 0.59917, 0.608892, 0.73685, 0.733139,…
301	Alligator sinensis	['Eukaryota', 'Metazoa', 'Chordata', 'Craniata', 'Vertebrata', 'Euteleostomi', 'Testudines + Archosauria group', 'Archosauria', 'Crocodylia', 'Alligatoridae', 'Alligatorinae', 'Alligator']	XP_006015419.1	689	[0.541878, 0.465241, 0.5017, 0.525368, 0.529623, 0.545602, 0.575842, 0.59917, 0.541878, 0.553315, 0.59014, 0.538167, 0.562014, 0.622677, 0.657645, 0.632174, 0.63748, 0.648219, 0.642678, 0.632174, 0.632174, 0.604312, 0.685117, 0.728858, 0.741537, 0.767246, 0.716283, 0.703578, 0.745909, 0.849326, 0.865454, 0.852992, 0.88723, 0.837511, 0.784345, 0.808535, 0.812494, 0.801317, 0.808535, 0.894241, 0.89…
302	Chrysemys picta bellii	['Eukaryota', 'Metazoa', 'Chordata', 'Craniata', 'Vertebrata', 'Euteleostomi', 'Testudines + Archosauria group', 'Testudines', 'Cryptodira', 'Testudinoidea', 'Emydidae', 'Chrysemys']	XP_005301607.1	693	[0.541878, 0.465241, 0.5017, 0.525368, 0.525368, 0.545602, 0.570702, 0.59917, 0.538167, 0.549308, 0.59014, 0.541878, 0.557691, 0.618285, 0.653063, 0.626927, 0.626927, 0.642678, 0.63748, 0.622677, 0.622677, 0.59917, 0.680603, 0.724957, 0.741537, 0.76285, 0.707965, 0.699094, 0.741537, 0.795062, 0.808535, 0.795062, 0.837511, 0.779859, 0.712013, 0.703578, 0.703578, 0.712013, 0.720929, 0.827927, 0.827…
303	Nematostella vectensis	['Eukaryota', 'Metazoa', 'Cnidaria', 'Anthozoa', 'Hexacorallia', 'Actiniaria', 'Edwardsiidae', 'Nematostella']	XP_001636121.1	345	[0.517562, 0.549308, 0.476583, 0.486429, 0.505461, 0.534167, 0.562014, 0.505461, 0.517562, 0.549308, 0.509769, 0.517562, 0.538167, 0.534167, 0.51388, 0.521092, 0.51388, 0.509769, 0.521092, 0.534167, 0.525368, 0.59014, 0.632174, 0.707965, 0.728858, 0.626927, 0.618285, 0.661982, 0.771762, 0.784345, 0.771762, 0.81615, 0.759478, 0.759478, 0.680603, 0.754692, 0.759478, 0.767246, 0.73685, 0.733139, 0.7…
304	Ixodes scapularis	['Eukaryota', 'Metazoa', 'Ecdysozoa', 'Arthropoda', 'Chelicerata', 'Arachnida', 'Acari', 'Parasitiformes', 'Ixodida', 'Ixodoidea', 'Ixodidae', 'Ixodinae', 'Ixodes']	XP_002402610.2	439	[0.472492, 0.414856, 0.444081, 0.450668, 0.486429, 0.408655, 0.444081, 0.450668, 0.454136, 0.494003, 0.505461, 0.534167, 0.480142, 0.486429, 0.517562, 0.476583, 0.5017, 0.505461, 0.575842, 0.59014, 0.575842, 0.585406, 0.585406, 0.59917, 0.626927, 0.613573, 0.728858, 0.759478, 0.788093, 0.808535, 0.707965, 0.712013, 0.685117, 0.771762, 0.720929, 0.699094, 0.759478, 0.779859, 0.779859, 0.771762, 0.…
305	Dendroctonus ponderosae	['Eukaryota', 'Metazoa', 'Ecdysozoa', 'Arthropoda', 'Hexapoda', 'Insecta', 'Pterygota', 'Neoptera', 'Holometabola', 'Coleoptera', 'Polyphaga', 'Cucujiformia', 'Curculionidae', 'Scolytinae', 'Dendroctonus']	XP_019764417.1	408	[0.458154, 0.384043, 0.440853, 0.490133, 0.51388, 0.450668, 0.472492, 0.494003, 0.490133, 0.509769, 0.541878, 0.553315, 0.483068, 0.480142, 0.483068, 0.497853, 0.570702, 0.570702, 0.59014, 0.608892, 0.608892, 0.59014, 0.59508, 0.5017, 0.490133, 0.490133, 0.541878, 0.575842, 0.59917, 0.622677, 0.59917, 0.622677, 0.661982, 0.741537, 0.779859, 0.775545, 0.846163, 0.84206, 0.846163, 0.862302, 0.86545…
306	Tribolium castaneum	['Eukaryota', 'Metazoa', 'Ecdysozoa', 'Arthropoda', 'Hexapoda', 'Insecta', 'Pterygota', 'Neoptera', 'Holometabola', 'Coleoptera', 'Polyphaga', 'Cucujiformia', 'Tenebrionidae', 'Tenebrionidae incertae sedis', 'Tribolium']	XP_975481.1	391	[0.545602, 0.465241, 0.51388, 0.541878, 0.56648, 0.5017, 0.521092, 0.557691, 0.557691, 0.575842, 0.59917, 0.608892, 0.534167, 0.525368, 0.534167, 0.541878, 0.608892, 0.608892, 0.622677, 0.63748, 0.626927, 0.618285, 0.626927, 0.538167, 0.541878, 0.541878, 0.622677, 0.666105, 0.657645, 0.666105, 0.59508, 0.63748, 0.675549, 0.741537, 0.728858, 0.73685, 0.728858, 0.720929, 0.716283, 0.703578, 0.81615…
307	Agrilus planipennis	['Eukaryota', 'Metazoa', 'Ecdysozoa', 'Arthropoda', 'Hexapoda', 'Insecta', 'Pterygota', 'Neoptera', 'Holometabola', 'Coleoptera', 'Polyphaga', 'Elateriformia', 'Buprestoidea', 'Buprestidae', 'Agrilinae', 'Agrilus']	XP_018329307.1	399	[0.384043, 0.31487, 0.36309, 0.398279, 0.422041, 0.366687, 0.390993, 0.422041, 0.42561, 0.444081, 0.461924, 0.468512, 0.40511, 0.394753, 0.401658, 0.41194, 0.476583, 0.476583, 0.490133, 0.505461, 0.5017, 0.521092, 0.525368, 0.447574, 0.450668, 0.454136, 0.521092, 0.557691, 0.549308, 0.56648, 0.476583, 0.422041, 0.433034, 0.497853, 0.538167, 0.534167, 0.622677, 0.613573, 0.613573, 0.525368, 0.5381…
308	Drosophila mojavensis	['Eukaryota', 'Metazoa', 'Ecdysozoa', 'Arthropoda', 'Hexapoda', 'Insecta', 'Pterygota', 'Neoptera', 'Holometabola', 'Diptera', 'Brachycera', 'Muscomorpha', 'Ephydroidea', 'Drosophilidae', 'Drosophila']	XP_001998442.2	328	[0.626927, 0.657645, 0.553315, 0.575842, 0.59917, 0.613573, 0.538167, 0.575842, 0.59508, 0.59508, 0.59917, 0.632174, 0.63748, 0.562014, 0.476583, 0.549308, 0.497853, 0.509769, 0.509769, 0.525368, 0.5017, 0.494003, 0.486429, 0.486429, 0.436924, 0.444081, 0.440853, 0.505461, 0.42561, 0.42561, 0.440853, 0.480142, 0.461924, 0.408655, 0.468512, 0.534167, 0.461924, 0.538167, 0.562014, 0.557691, 0.47249…
309	Drosophila virilis	['Eukaryota', 'Metazoa', 'Ecdysozoa', 'Arthropoda', 'Hexapoda', 'Insecta', 'Pterygota', 'Neoptera', 'Holometabola', 'Diptera', 'Brachycera', 'Muscomorpha', 'Ephydroidea', 'Drosophilidae', 'Drosophila']	XP_002058740.2	327	[0.422041, 0.461924, 0.394753, 0.42561, 0.458154, 0.480142, 0.41194, 0.450668, 0.472492, 0.468512, 0.483068, 0.5017, 0.505461, 0.494003, 0.408655, 0.490133, 0.444081, 0.447574, 0.447574, 0.458154, 0.440853, 0.4292, 0.422041, 0.41194, 0.352862, 0.352862, 0.346032, 0.414856, 0.332115, 0.332115, 0.352862, 0.356642, 0.356642, 0.332115, 0.401658, 0.476583, 0.398279, 0.480142, 0.444081, 0.440853, 0.356…
310	Drosophila grimshawi	['Eukaryota', 'Metazoa', 'Ecdysozoa', 'Arthropoda', 'Hexapoda', 'Insecta', 'Pterygota', 'Neoptera', 'Holometabola', 'Diptera', 'Brachycera', 'Muscomorpha', 'Ephydroidea', 'Drosophilidae', 'Drosophila', 'Hawaiian Drosophila']	XP_001990827.1	331	[0.335645, 0.377384, 0.298791, 0.332115, 0.36309, 0.390993, 0.328603, 0.366687, 0.390993, 0.390993, 0.40511, 0.414856, 0.422041, 0.356642, 0.275179, 0.349426, 0.301917, 0.380708, 0.384043, 0.394753, 0.398279, 0.390993, 0.384043, 0.370445, 0.31487, 0.318242, 0.311707, 0.384043, 0.301917, 0.30533, 0.321458, 0.359901, 0.359901, 0.288399, 0.352862, 0.422041, 0.352862, 0.4292, 0.450668, 0.447574, 0.41…
311	Drosophila ananassae	['Eukaryota', 'Metazoa', 'Ecdysozoa', 'Arthropoda', 'Hexapoda', 'Insecta', 'Pterygota', 'Neoptera', 'Holometabola', 'Diptera', 'Brachycera', 'Muscomorpha', 'Ephydroidea', 'Drosophilidae', 'Drosophila', 'Sophophora']	XP_001965929.1	311	[0.549308, 0.58069, 0.486429, 0.51388, 0.562014, 0.58069, 0.51388, 0.534167, 0.557691, 0.553315, 0.56648, 0.604312, 0.671169, 0.570702, 0.509769, 0.447574, 0.387226, 0.458154, 0.458154, 0.468512, 0.458154, 0.454136, 0.450668, 0.436924, 0.436924, 0.42561, 0.422041, 0.497853, 0.436924, 0.4292, 0.450668, 0.454136, 0.440853, 0.374039, 0.4292, 0.414856, 0.476583, 0.549308, 0.538167, 0.541878, 0.521092…
312	Drosophila sechellia	['Eukaryota', 'Metazoa', 'Ecdysozoa', 'Arthropoda', 'Hexapoda', 'Insecta', 'Pterygota', 'Neoptera', 'Holometabola', 'Diptera', 'Brachycera', 'Muscomorpha', 'Ephydroidea', 'Drosophilidae', 'Drosophila', 'Sophophora']	XP_002031843.2	310	[0.509769, 0.436924, 0.384043, 0.42561, 0.461924, 0.408655, 0.433034, 0.472492, 0.490133, 0.447574, 0.480142, 0.494003, 0.480142, 0.541878, 0.557691, 0.557691, 0.570702, 0.486429, 0.433034, 0.377384, 0.444081, 0.444081, 0.51388, 0.5017, 0.494003, 0.486429, 0.486429, 0.472492, 0.461924, 0.461924, 0.468512, 0.483068, 0.483068, 0.505461, 0.509769, 0.433034, 0.444081, 0.5017, 0.553315, 0.626927, 0.69…
313	Drosophila melanogaster	['Eukaryota', 'Metazoa', 'Ecdysozoa', 'Arthropoda', 'Hexapoda', 'Insecta', 'Pterygota', 'Neoptera', 'Holometabola', 'Diptera', 'Brachycera', 'Muscomorpha', 'Ephydroidea', 'Drosophilidae', 'Drosophila', 'Sophophora']	NP_001097727.1	307	[0.58069, 0.618285, 0.521092, 0.549308, 0.59917, 0.618285, 0.545602, 0.585406, 0.604312, 0.59917, 0.613573, 0.648219, 0.712013, 0.622677, 0.553315, 0.490133, 0.4292, 0.5017, 0.5017, 0.509769, 0.497853, 0.494003, 0.490133, 0.490133, 0.476583, 0.465241, 0.465241, 0.476583, 0.490133, 0.490133, 0.509769, 0.51388, 0.436924, 0.447574, 0.509769, 0.562014, 0.63748, 0.707965, 0.585406, 0.58069, 0.486429, …
314	Drosophila ficusphila	['Eukaryota', 'Metazoa', 'Ecdysozoa', 'Arthropoda', 'Hexapoda', 'Insecta', 'Pterygota', 'Neoptera', 'Holometabola', 'Diptera', 'Brachycera', 'Muscomorpha', 'Ephydroidea', 'Drosophilidae', 'Drosophila', 'Sophophora']	XP_017057616.1	306	[0.553315, 0.461924, 0.490133, 0.545602, 0.570702, 0.497853, 0.538167, 0.562014, 0.557691, 0.570702, 0.608892, 0.626927, 0.618285, 0.541878, 0.476583, 0.418646, 0.490133, 0.486429, 0.494003, 0.490133, 0.486429, 0.483068, 0.486429, 0.476583, 0.461924, 0.461924, 0.472492, 0.490133, 0.490133, 0.51388, 0.51388, 0.51388, 0.529623, 0.59917, 0.666105, 0.741537, 0.805026, 0.694846, 0.694846, 0.585406, 0.…
315	Drosophila persimilis	['Eukaryota', 'Metazoa', 'Ecdysozoa', 'Arthropoda', 'Hexapoda', 'Insecta', 'Pterygota', 'Neoptera', 'Holometabola', 'Diptera', 'Brachycera', 'Muscomorpha', 'Ephydroidea', 'Drosophilidae', 'Drosophila', 'Sophophora']	XP_002016789.1	289	[0.216401, 0.26085, 0.216401, 0.26085, 0.288399, 0.31487, 0.26085, 0.216401, 0.179055, 0.18812, 0.21291, 0.239899, 0.291804, 0.216401, 0.161087, 0.167087, 0.155435, 0.225814, 0.225814, 0.239899, 0.222385, 0.219301, 0.219301, 0.179055, 0.134866, 0.137348, 0.137348, 0.144935, 0.225814, 0.288399, 0.308712, 0.239899, 0.222385, 0.161087, 0.222385, 0.281712, 0.264545, 0.332115, 0.328603, 0.308712, 0.29…
316	Musca domestica	['Eukaryota', 'Metazoa', 'Ecdysozoa', 'Arthropoda', 'Hexapoda', 'Insecta', 'Pterygota', 'Neoptera', 'Holometabola', 'Diptera', 'Brachycera', 'Muscomorpha', 'Muscoidea', 'Muscidae', 'Musca']	XP_005191205.2	273	[0.281712, 0.342579, 0.384043, 0.414856, 0.346032, 0.377384, 0.401658, 0.394753, 0.418646, 0.440853, 0.458154, 0.408655, 0.359901, 0.30533, 0.222385, 0.30533, 0.295083, 0.359901, 0.281712, 0.356642, 0.359901, 0.352862, 0.288399, 0.281712, 0.284882, 0.346032, 0.346032, 0.342579, 0.366687, 0.366687, 0.370445, 0.271506, 0.339168, 0.422041, 0.472492, 0.562014, 0.562014, 0.56648, 0.58069, 0.690604, 0.…
317	Stomoxys calcitrans	['Eukaryota', 'Metazoa', 'Ecdysozoa', 'Arthropoda', 'Hexapoda', 'Insecta', 'Pterygota', 'Neoptera', 'Holometabola', 'Diptera', 'Brachycera', 'Muscomorpha', 'Muscoidea', 'Muscidae', 'Stomoxys']	XP_013105652.1	344	[0.653063, 0.541878, 0.59014, 0.505461, 0.529623, 0.461924, 0.483068, 0.521092, 0.51388, 0.529623, 0.549308, 0.562014, 0.5017, 0.465241, 0.408655, 0.352862, 0.366687, 0.370445, 0.370445, 0.374039, 0.374039, 0.377384, 0.374039, 0.318242, 0.377384, 0.377384, 0.436924, 0.433034, 0.433034, 0.40511, 0.40511, 0.401658, 0.398279, 0.458154, 0.51388, 0.562014, 0.632174, 0.557691, 0.557691, 0.59917, 0.5991…
318	Anopheles gambiae str. PEST	['Eukaryota', 'Metazoa', 'Ecdysozoa', 'Arthropoda', 'Hexapoda', 'Insecta', 'Pterygota', 'Neoptera', 'Holometabola', 'Diptera', 'Nematocera', 'Culicoidea', 'Culicidae', 'Anophelinae', 'Anopheles']	XP_319547.5	477	[0.476583, 0.4292, 0.509769, 0.553315, 0.59014, 0.538167, 0.56648, 0.59508, 0.59014, 0.613573, 0.642678, 0.685117, 0.642678, 0.63748, 0.632174, 0.626927, 0.699094, 0.703578, 0.712013, 0.750527, 0.745909, 0.745909, 0.733139, 0.608892, 0.59508, 0.59014, 0.661982, 0.694846, 0.690604, 0.720929, 0.699094, 0.694846, 0.724957, 0.694846, 0.707965, 0.720929, 0.775545, 0.767246, 0.771762, 0.767246, 0.82792…
319	Aedes aegypti	['Eukaryota', 'Metazoa', 'Ecdysozoa', 'Arthropoda', 'Hexapoda', 'Insecta', 'Pterygota', 'Neoptera', 'Holometabola', 'Diptera', 'Nematocera', 'Culicoidea', 'Culicidae', 'Culicinae', 'Aedini', 'Aedes', 'Stegomyia']	XP_001663715.2	422	[0.497853, 0.4292, 0.490133, 0.545602, 0.570702, 0.505461, 0.545602, 0.562014, 0.557691, 0.575842, 0.59917, 0.642678, 0.585406, 0.58069, 0.585406, 0.570702, 0.666105, 0.666105, 0.680603, 0.685117, 0.680603, 0.657645, 0.648219, 0.562014, 0.545602, 0.545602, 0.622677, 0.648219, 0.653063, 0.680603, 0.685117, 0.680603, 0.680603, 0.675549, 0.694846, 0.690604, 0.76285, 0.76285, 0.76285, 0.648219, 0.728…
320	Culex quinquefasciatus	['Eukaryota', 'Metazoa', 'Ecdysozoa', 'Arthropoda', 'Hexapoda', 'Insecta', 'Pterygota', 'Neoptera', 'Holometabola', 'Diptera', 'Nematocera', 'Culicoidea', 'Culicidae', 'Culicinae', 'Culicini', 'Culex', 'Culex']	XP_001845004.1	424	[0.461924, 0.394753, 0.458154, 0.51388, 0.545602, 0.483068, 0.517562, 0.541878, 0.538167, 0.557691, 0.58069, 0.613573, 0.562014, 0.553315, 0.553315, 0.553315, 0.642678, 0.653063, 0.661982, 0.675549, 0.675549, 0.653063, 0.653063, 0.553315, 0.538167, 0.534167, 0.608892, 0.642678, 0.63748, 0.671169, 0.671169, 0.671169, 0.675549, 0.671169, 0.680603, 0.680603, 0.759478, 0.759478, 0.754692, 0.741537, 0…
321	Apis mellifera	['Eukaryota', 'Metazoa', 'Ecdysozoa', 'Arthropoda', 'Hexapoda', 'Insecta', 'Pterygota', 'Neoptera', 'Holometabola', 'Hymenoptera', 'Apocrita', 'Aculeata', 'Apoidea', 'Apidae', 'Apis']	XP_006565607.1	451	[0.538167, 0.541878, 0.575842, 0.58069, 0.505461, 0.534167, 0.534167, 0.575842, 0.517562, 0.538167, 0.541878, 0.538167, 0.538167, 0.553315, 0.642678, 0.549308, 0.529623, 0.517562, 0.454136, 0.476583, 0.58069, 0.570702, 0.509769, 0.494003, 0.5017, 0.494003, 0.433034, 0.454136, 0.4292, 0.5017, 0.433034, 0.480142, 0.5017, 0.521092, 0.509769, 0.517562, 0.604312, 0.661982, 0.570702, 0.671169, 0.703578…
322	Eufriesea mexicana	['Eukaryota', 'Metazoa', 'Ecdysozoa', 'Arthropoda', 'Hexapoda', 'Insecta', 'Pterygota', 'Neoptera', 'Holometabola', 'Hymenoptera', 'Apocrita', 'Aculeata', 'Apoidea', 'Apidae', 'Eufriesea']	XP_017767404.1	378	[0.541878, 0.545602, 0.58069, 0.58069, 0.509769, 0.538167, 0.538167, 0.58069, 0.521092, 0.541878, 0.545602, 0.541878, 0.541878, 0.553315, 0.648219, 0.553315, 0.534167, 0.521092, 0.458154, 0.480142, 0.585406, 0.58069, 0.51388, 0.497853, 0.505461, 0.497853, 0.436924, 0.458154, 0.433034, 0.505461, 0.436924, 0.483068, 0.505461, 0.525368, 0.51388, 0.521092, 0.604312, 0.666105, 0.575842, 0.675549, 0.70…
323	Habropoda laboriosa	['Eukaryota', 'Metazoa', 'Ecdysozoa', 'Arthropoda', 'Hexapoda', 'Insecta', 'Pterygota', 'Neoptera', 'Holometabola', 'Hymenoptera', 'Apocrita', 'Aculeata', 'Apoidea', 'Apidae', 'Habropoda']	XP_017791696.1	379	[0.541878, 0.545602, 0.58069, 0.58069, 0.509769, 0.538167, 0.538167, 0.58069, 0.521092, 0.541878, 0.545602, 0.541878, 0.541878, 0.553315, 0.648219, 0.553315, 0.534167, 0.521092, 0.458154, 0.480142, 0.585406, 0.58069, 0.51388, 0.497853, 0.505461, 0.497853, 0.436924, 0.458154, 0.433034, 0.505461, 0.436924, 0.483068, 0.505461, 0.525368, 0.51388, 0.521092, 0.604312, 0.666105, 0.575842, 0.675549, 0.70…
324	Dufourea novaeangliae	['Eukaryota', 'Metazoa', 'Ecdysozoa', 'Arthropoda', 'Hexapoda', 'Insecta', 'Pterygota', 'Neoptera', 'Holometabola', 'Hymenoptera', 'Apocrita', 'Aculeata', 'Apoidea', 'Halictidae', 'Rophitinae', 'Dufourea']	XP_015428882.1	379	[0.480142, 0.486429, 0.534167, 0.538167, 0.468512, 0.497853, 0.497853, 0.541878, 0.483068, 0.505461, 0.505461, 0.505461, 0.505461, 0.517562, 0.604312, 0.51388, 0.521092, 0.51388, 0.447574, 0.468512, 0.56648, 0.562014, 0.497853, 0.480142, 0.486429, 0.480142, 0.418646, 0.440853, 0.414856, 0.486429, 0.418646, 0.468512, 0.490133, 0.509769, 0.497853, 0.505461, 0.59014, 0.653063, 0.575842, 0.675549, 0.…
325	Monomorium pharaonis	['Eukaryota', 'Metazoa', 'Ecdysozoa', 'Arthropoda', 'Hexapoda', 'Insecta', 'Pterygota', 'Neoptera', 'Holometabola', 'Hymenoptera', 'Apocrita', 'Aculeata', 'Formicoidea', 'Formicidae', 'Myrmicinae', 'Monomorium']	XP_012539995.1	379	[0.268042, 0.281712, 0.332115, 0.359901, 0.291804, 0.324872, 0.332115, 0.374039, 0.318242, 0.346032, 0.298791, 0.295083, 0.295083, 0.30533, 0.377384, 0.295083, 0.346032, 0.335645, 0.264545, 0.335645, 0.42561, 0.422041, 0.366687, 0.349426, 0.349426, 0.352862, 0.281712, 0.30533, 0.284882, 0.356642, 0.281712, 0.387226, 0.41194, 0.42561, 0.418646, 0.414856, 0.472492, 0.521092, 0.444081, 0.534167, 0.5…
326	Temnothorax curvispinosus	['Eukaryota', 'Metazoa', 'Ecdysozoa', 'Arthropoda', 'Hexapoda', 'Insecta', 'Pterygota', 'Neoptera', 'Holometabola', 'Hymenoptera', 'Apocrita', 'Aculeata', 'Formicoidea', 'Formicidae', 'Myrmicinae', 'Temnothorax']	XP_024871160.1	377	[0.257454, 0.275179, 0.324872, 0.342579, 0.281712, 0.318242, 0.324872, 0.366687, 0.318242, 0.346032, 0.318242, 0.311707, 0.31487, 0.324872, 0.398279, 0.324872, 0.374039, 0.366687, 0.298791, 0.370445, 0.458154, 0.454136, 0.401658, 0.384043, 0.390993, 0.394753, 0.324872, 0.349426, 0.324872, 0.401658, 0.328603, 0.414856, 0.436924, 0.454136, 0.447574, 0.444081, 0.525368, 0.58069, 0.494003, 0.59014, 0…
327	Harpegnathos saltator	['Eukaryota', 'Metazoa', 'Ecdysozoa', 'Arthropoda', 'Hexapoda', 'Insecta', 'Pterygota', 'Neoptera', 'Holometabola', 'Hymenoptera', 'Apocrita', 'Aculeata', 'Formicoidea', 'Formicidae', 'Ponerinae', 'Ponerini', 'Harpegnathos']	XP_011150427.1	378	[0.380708, 0.394753, 0.436924, 0.472492, 0.414856, 0.447574, 0.450668, 0.494003, 0.444081, 0.468512, 0.472492, 0.472492, 0.472492, 0.483068, 0.562014, 0.483068, 0.553315, 0.545602, 0.476583, 0.480142, 0.585406, 0.59508, 0.529623, 0.51388, 0.5017, 0.497853, 0.433034, 0.454136, 0.433034, 0.5017, 0.433034, 0.480142, 0.5017, 0.521092, 0.51388, 0.517562, 0.604312, 0.661982, 0.570702, 0.671169, 0.70357…
328	Acromyrmex echinatior	['Eukaryota', 'Metazoa', 'Ecdysozoa', 'Arthropoda', 'Hexapoda', 'Insecta', 'Pterygota', 'Neoptera', 'Holometabola', 'Hymenoptera', 'Apocrita', 'Aculeata', 'Vespoidea', 'Formicidae', 'Myrmicinae', 'Acromyrmex']	XP_011059989.1	377	[0.25406, 0.271506, 0.321458, 0.339168, 0.278302, 0.31487, 0.324872, 0.366687, 0.318242, 0.346032, 0.318242, 0.318242, 0.318242, 0.324872, 0.401658, 0.328603, 0.377384, 0.370445, 0.301917, 0.374039, 0.461924, 0.458154, 0.40511, 0.390993, 0.398279, 0.398279, 0.328603, 0.349426, 0.324872, 0.401658, 0.328603, 0.414856, 0.436924, 0.450668, 0.447574, 0.444081, 0.521092, 0.575842, 0.497853, 0.59014, 0.…
329	Atta colombica	['Eukaryota', 'Metazoa', 'Ecdysozoa', 'Arthropoda', 'Hexapoda', 'Insecta', 'Pterygota', 'Neoptera', 'Holometabola', 'Hymenoptera', 'Apocrita', 'Aculeata', 'Vespoidea', 'Formicidae', 'Myrmicinae', 'Atta']	XP_018056006.1	377	[0.25031, 0.271506, 0.321458, 0.339168, 0.278302, 0.31487, 0.321458, 0.366687, 0.318242, 0.346032, 0.318242, 0.31487, 0.318242, 0.324872, 0.401658, 0.328603, 0.377384, 0.370445, 0.301917, 0.374039, 0.461924, 0.458154, 0.40511, 0.390993, 0.398279, 0.398279, 0.328603, 0.349426, 0.328603, 0.401658, 0.328603, 0.414856, 0.436924, 0.450668, 0.447574, 0.444081, 0.521092, 0.575842, 0.497853, 0.59014, 0.5…
330	Atta cephalotes	['Eukaryota', 'Metazoa', 'Ecdysozoa', 'Arthropoda', 'Hexapoda', 'Insecta', 'Pterygota', 'Neoptera', 'Holometabola', 'Hymenoptera', 'Apocrita', 'Aculeata', 'Vespoidea', 'Formicidae', 'Myrmicinae', 'Atta']	XP_012058969.1	377	[0.25031, 0.271506, 0.321458, 0.339168, 0.278302, 0.31487, 0.321458, 0.366687, 0.318242, 0.346032, 0.318242, 0.31487, 0.318242, 0.324872, 0.401658, 0.328603, 0.377384, 0.370445, 0.301917, 0.374039, 0.461924, 0.458154, 0.40511, 0.390993, 0.398279, 0.398279, 0.328603, 0.349426, 0.328603, 0.401658, 0.328603, 0.414856, 0.436924, 0.450668, 0.447574, 0.444081, 0.521092, 0.575842, 0.497853, 0.59014, 0.5…
331	Cyphomyrmex costatus	['Eukaryota', 'Metazoa', 'Ecdysozoa', 'Arthropoda', 'Hexapoda', 'Insecta', 'Pterygota', 'Neoptera', 'Holometabola', 'Hymenoptera', 'Apocrita', 'Aculeata', 'Vespoidea', 'Formicidae', 'Myrmicinae', 'Cyphomyrmex']	XP_018404487.1	377	[0.278302, 0.295083, 0.346032, 0.36309, 0.301917, 0.335645, 0.346032, 0.387226, 0.335645, 0.366687, 0.335645, 0.332115, 0.321458, 0.328603, 0.401658, 0.328603, 0.380708, 0.370445, 0.30533, 0.377384, 0.465241, 0.468512, 0.414856, 0.401658, 0.408655, 0.408655, 0.339168, 0.359901, 0.339168, 0.41194, 0.342579, 0.42561, 0.447574, 0.461924, 0.458154, 0.454136, 0.534167, 0.585406, 0.505461, 0.59917, 0.5…
332	Trachymyrmex zeteki	['Eukaryota', 'Metazoa', 'Ecdysozoa', 'Arthropoda', 'Hexapoda', 'Insecta', 'Pterygota', 'Neoptera', 'Holometabola', 'Hymenoptera', 'Apocrita', 'Aculeata', 'Vespoidea', 'Formicidae', 'Myrmicinae', 'Trachymyrmex']	XP_018305952.1	378	[0.257454, 0.275179, 0.324872, 0.342579, 0.281712, 0.318242, 0.328603, 0.370445, 0.321458, 0.349426, 0.321458, 0.321458, 0.321458, 0.328603, 0.40511, 0.332115, 0.380708, 0.374039, 0.30533, 0.377384, 0.468512, 0.461924, 0.41194, 0.394753, 0.401658, 0.401658, 0.332115, 0.356642, 0.332115, 0.40511, 0.335645, 0.418646, 0.440853, 0.454136, 0.450668, 0.447574, 0.525368, 0.58069, 0.497853, 0.59014, 0.58…
333	Trachymyrmex cornetzi	['Eukaryota', 'Metazoa', 'Ecdysozoa', 'Arthropoda', 'Hexapoda', 'Insecta', 'Pterygota', 'Neoptera', 'Holometabola', 'Hymenoptera', 'Apocrita', 'Aculeata', 'Vespoidea', 'Formicidae', 'Myrmicinae', 'Trachymyrmex']	XP_018376821.1	377	[0.25406, 0.271506, 0.321458, 0.339168, 0.278302, 0.31487, 0.324872, 0.366687, 0.318242, 0.346032, 0.318242, 0.318242, 0.318242, 0.324872, 0.401658, 0.328603, 0.377384, 0.370445, 0.301917, 0.374039, 0.461924, 0.458154, 0.40511, 0.390993, 0.398279, 0.398279, 0.328603, 0.349426, 0.324872, 0.401658, 0.328603, 0.414856, 0.436924, 0.450668, 0.447574, 0.444081, 0.521092, 0.575842, 0.497853, 0.59014, 0.…
334	Trachymyrmex septentrionalis	['Eukaryota', 'Metazoa', 'Ecdysozoa', 'Arthropoda', 'Hexapoda', 'Insecta', 'Pterygota', 'Neoptera', 'Holometabola', 'Hymenoptera', 'Apocrita', 'Aculeata', 'Vespoidea', 'Formicidae', 'Myrmicinae', 'Trachymyrmex']	XP_018344890.1	376	[0.25406, 0.271506, 0.321458, 0.339168, 0.278302, 0.31487, 0.324872, 0.366687, 0.318242, 0.346032, 0.318242, 0.318242, 0.318242, 0.324872, 0.401658, 0.328603, 0.377384, 0.370445, 0.301917, 0.374039, 0.461924, 0.458154, 0.40511, 0.390993, 0.398279, 0.398279, 0.328603, 0.349426, 0.324872, 0.401658, 0.328603, 0.414856, 0.436924, 0.450668, 0.447574, 0.444081, 0.521092, 0.575842, 0.497853, 0.59014, 0.…
335	Dinoponera quadriceps	['Eukaryota', 'Metazoa', 'Ecdysozoa', 'Arthropoda', 'Hexapoda', 'Insecta', 'Pterygota', 'Neoptera', 'Holometabola', 'Hymenoptera', 'Apocrita', 'Aculeata', 'Vespoidea', 'Formicidae', 'Ponerinae', 'Ponerini', 'Dinoponera']	XP_014488299.1	377	[0.370445, 0.384043, 0.42561, 0.465241, 0.40511, 0.436924, 0.444081, 0.486429, 0.436924, 0.461924, 0.465241, 0.468512, 0.468512, 0.480142, 0.557691, 0.483068, 0.549308, 0.541878, 0.472492, 0.476583, 0.585406, 0.59917, 0.534167, 0.517562, 0.505461, 0.505461, 0.440853, 0.461924, 0.436924, 0.505461, 0.436924, 0.483068, 0.505461, 0.525368, 0.517562, 0.521092, 0.608892, 0.666105, 0.58069, 0.675549, 0.…
336	Polistes dominula	['Eukaryota', 'Metazoa', 'Ecdysozoa', 'Arthropoda', 'Hexapoda', 'Insecta', 'Pterygota', 'Neoptera', 'Holometabola', 'Hymenoptera', 'Apocrita', 'Aculeata', 'Vespoidea', 'Vespidae', 'Polistinae', 'Polistini', 'Polistes']	XP_015190642.1	379	[0.394753, 0.40511, 0.447574, 0.461924, 0.401658, 0.433034, 0.436924, 0.465241, 0.414856, 0.440853, 0.447574, 0.444081, 0.444081, 0.454136, 0.529623, 0.458154, 0.521092, 0.51388, 0.444081, 0.447574, 0.549308, 0.545602, 0.483068, 0.468512, 0.472492, 0.468512, 0.40511, 0.42561, 0.41194, 0.483068, 0.41194, 0.461924, 0.483068, 0.497853, 0.494003, 0.5017, 0.58069, 0.632174, 0.541878, 0.642678, 0.68060…
337	Polistes canadensis	['Eukaryota', 'Metazoa', 'Ecdysozoa', 'Arthropoda', 'Hexapoda', 'Insecta', 'Pterygota', 'Neoptera', 'Holometabola', 'Hymenoptera', 'Apocrita', 'Aculeata', 'Vespoidea', 'Vespidae', 'Polistinae', 'Polistini', 'Polistes']	XP_014609427.1	379	[0.525368, 0.525368, 0.570702, 0.575842, 0.494003, 0.525368, 0.525368, 0.570702, 0.505461, 0.529623, 0.534167, 0.529623, 0.529623, 0.541878, 0.632174, 0.553315, 0.549308, 0.538167, 0.468512, 0.476583, 0.58069, 0.575842, 0.51388, 0.494003, 0.497853, 0.5017, 0.433034, 0.458154, 0.433034, 0.505461, 0.433034, 0.480142, 0.505461, 0.521092, 0.51388, 0.517562, 0.604312, 0.657645, 0.562014, 0.666105, 0.6…
338	Nasonia vitripennis	['Eukaryota', 'Metazoa', 'Ecdysozoa', 'Arthropoda', 'Hexapoda', 'Insecta', 'Pterygota', 'Neoptera', 'Holometabola', 'Hymenoptera', 'Apocrita', 'Parasitoida', 'Chalcidoidea', 'Pteromalidae', 'Pteromalinae', 'Nasonia']	XP_001600663.1	560	[0.380708, 0.390993, 0.433034, 0.374039, 0.408655, 0.418646, 0.42561, 0.440853, 0.468512, 0.494003, 0.450668, 0.458154, 0.468512, 0.40511, 0.42561, 0.5017, 0.570702, 0.51388, 0.5017, 0.497853, 0.497853, 0.433034, 0.454136, 0.444081, 0.51388, 0.454136, 0.505461, 0.525368, 0.541878, 0.538167, 0.541878, 0.622677, 0.618285, 0.549308, 0.671169, 0.642678, 0.657645, 0.562014, 0.63748, 0.58069, 0.59917, …
339	Diachasma alloeum	['Eukaryota', 'Metazoa', 'Ecdysozoa', 'Arthropoda', 'Hexapoda', 'Insecta', 'Pterygota', 'Neoptera', 'Holometabola', 'Hymenoptera', 'Apocrita', 'Parasitoida', 'Ichneumonoidea', 'Braconidae', 'Opiinae', 'Diachasma']	XP_015122468.1	381	[0.626927, 0.661982, 0.666105, 0.58069, 0.604312, 0.604312, 0.626927, 0.562014, 0.585406, 0.585406, 0.59014, 0.585406, 0.604312, 0.618285, 0.618285, 0.604312, 0.521092, 0.465241, 0.472492, 0.534167, 0.534167, 0.468512, 0.458154, 0.461924, 0.458154, 0.401658, 0.418646, 0.408655, 0.468512, 0.41194, 0.461924, 0.476583, 0.486429, 0.483068, 0.490133, 0.538167, 0.59014, 0.666105, 0.750527, 0.680603, 0.…
340	Bombyx mori	['Eukaryota', 'Metazoa', 'Ecdysozoa', 'Arthropoda', 'Hexapoda', 'Insecta', 'Pterygota', 'Neoptera', 'Holometabola', 'Lepidoptera', 'Glossata', 'Ditrysia', 'Bombycoidea', 'Bombycidae', 'Bombycinae', 'Bombyx']	XP_004925701.1	395	[0.40511, 0.332115, 0.370445, 0.374039, 0.422041, 0.36309, 0.394753, 0.4292, 0.454136, 0.465241, 0.480142, 0.505461, 0.444081, 0.36309, 0.352862, 0.335645, 0.352862, 0.41194, 0.422041, 0.440853, 0.436924, 0.433034, 0.433034, 0.384043, 0.414856, 0.40511, 0.468512, 0.468512, 0.458154, 0.374039, 0.36309, 0.377384, 0.366687, 0.42561, 0.42561, 0.440853, 0.505461, 0.505461, 0.5017, 0.418646, 0.525368, …
341	Papilio machaon	['Eukaryota', 'Metazoa', 'Ecdysozoa', 'Arthropoda', 'Hexapoda', 'Insecta', 'Pterygota', 'Neoptera', 'Holometabola', 'Lepidoptera', 'Glossata', 'Ditrysia', 'Papilionoidea', 'Papilionidae', 'Papilioninae', 'Papilio']	XP_014355744.1	420	[0.356642, 0.284882, 0.328603, 0.380708, 0.42561, 0.36309, 0.394753, 0.4292, 0.458154, 0.468512, 0.483068, 0.494003, 0.4292, 0.349426, 0.339168, 0.332115, 0.349426, 0.41194, 0.42561, 0.447574, 0.444081, 0.440853, 0.444081, 0.390993, 0.390993, 0.377384, 0.440853, 0.440853, 0.4292, 0.342579, 0.384043, 0.398279, 0.401658, 0.465241, 0.461924, 0.480142, 0.56648, 0.562014, 0.557691, 0.553315, 0.549308,…
342	Acyrthosiphon pisum	['Eukaryota', 'Metazoa', 'Ecdysozoa', 'Arthropoda', 'Hexapoda', 'Insecta', 'Pterygota', 'Neoptera', 'Paraneoptera', 'Hemiptera', 'Sternorrhyncha', 'Aphidomorpha', 'Aphidoidea', 'Aphididae', 'Macrosiphini', 'Acyrthosiphon']	XP_001942626.1	358	[0.545602, 0.465241, 0.418646, 0.454136, 0.480142, 0.509769, 0.549308, 0.570702, 0.509769, 0.545602, 0.557691, 0.51388, 0.534167, 0.534167, 0.59508, 0.59014, 0.59917, 0.59014, 0.58069, 0.557691, 0.56648, 0.549308, 0.618285, 0.675549, 0.56648, 0.562014, 0.553315, 0.553315, 0.494003, 0.58069, 0.575842, 0.59014, 0.653063, 0.525368, 0.549308, 0.545602, 0.622677, 0.671169, 0.690604, 0.712013, 0.720929…
343	Diaphorina citri	['Eukaryota', 'Metazoa', 'Ecdysozoa', 'Arthropoda', 'Hexapoda', 'Insecta', 'Pterygota', 'Neoptera', 'Paraneoptera', 'Hemiptera', 'Sternorrhyncha', 'Psylliformes', 'Psylloidea', 'Psyllidae', 'Diaphorina']	XP_008471123.1	571	[0.31487, 0.264545, 0.332115, 0.366687, 0.394753, 0.349426, 0.377384, 0.398279, 0.422041, 0.440853, 0.458154, 0.486429, 0.433034, 0.4292, 0.497853, 0.525368, 0.521092, 0.525368, 0.618285, 0.626927, 0.618285, 0.618285, 0.613573, 0.521092, 0.525368, 0.525368, 0.608892, 0.553315, 0.509769, 0.51388, 0.51388, 0.517562, 0.5017, 0.585406, 0.541878, 0.525368, 0.509769, 0.517562, 0.538167, 0.517562, 0.585…
344	Pediculus humanus corporis	['Eukaryota', 'Metazoa', 'Ecdysozoa', 'Arthropoda', 'Hexapoda', 'Insecta', 'Pterygota', 'Neoptera', 'Paraneoptera', 'Psocodea', 'Phthiraptera', 'Anoplura', 'Pediculidae', 'Pediculus']	XP_002422615.1	659	[0.155435, 0.209395, 0.257454, 0.264545, 0.298791, 0.339168, 0.36309, 0.308712, 0.335645, 0.374039, 0.335645, 0.356642, 0.4292, 0.422041, 0.422041, 0.433034, 0.4292, 0.444081, 0.436924, 0.517562, 0.509769, 0.608892, 0.5017, 0.497853, 0.538167, 0.545602, 0.575842, 0.497853, 0.58069, 0.494003, 0.483068, 0.56648, 0.480142, 0.472492, 0.408655, 0.486429, 0.40511, 0.42561, 0.490133, 0.490133, 0.486429,…
345	Helobdella robusta	['Eukaryota', 'Metazoa', 'Lophotrochozoa', 'Annelida', 'Clitellata', 'Hirudinea', 'Rhynchobdellida', 'Glossiphoniidae', 'Helobdella']	XP_009020568.1	475	[0.458154, 0.497853, 0.521092, 0.436924, 0.461924, 0.490133, 0.51388, 0.450668, 0.468512, 0.5017, 0.525368, 0.541878, 0.497853, 0.497853, 0.480142, 0.472492, 0.461924, 0.454136, 0.390993, 0.384043, 0.377384, 0.447574, 0.440853, 0.447574, 0.534167, 0.529623, 0.433034, 0.468512, 0.553315, 0.549308, 0.538167, 0.472492, 0.468512, 0.458154, 0.468512, 0.553315, 0.56648, 0.549308, 0.690604, 0.771762, 0.…
346	Lingula anatina	['Eukaryota', 'Metazoa', 'Lophotrochozoa', 'Brachiopoda', 'Linguliformea', 'Lingulata', 'Lingulida', 'Linguloidea', 'Lingulidae', 'Lingula']	XP_013408539.1	449	[0.541878, 0.618285, 0.618285, 0.648219, 0.58069, 0.608892, 0.626927, 0.657645, 0.671169, 0.690604, 0.699094, 0.648219, 0.657645, 0.724957, 0.666105, 0.733139, 0.716283, 0.707965, 0.690604, 0.675549, 0.661982, 0.724957, 0.716283, 0.73685, 0.733139, 0.791621, 0.819762, 0.827927, 0.852992, 0.859585, 0.852992, 0.862302, 0.903857, 0.924947, 0.922952, 0.945666, 0.939629, 0.915074, 0.921076, 0.945666, …
347	Crassostrea gigas	['Eukaryota', 'Metazoa', 'Lophotrochozoa', 'Mollusca', 'Bivalvia', 'Pteriomorphia', 'Ostreoida', 'Ostreoidea', 'Ostreidae', 'Crassostrea']	XP_011420191.1	493	[0.414856, 0.472492, 0.494003, 0.414856, 0.440853, 0.461924, 0.461924, 0.480142, 0.497853, 0.529623, 0.480142, 0.486429, 0.51388, 0.458154, 0.525368, 0.529623, 0.541878, 0.525368, 0.517562, 0.534167, 0.538167, 0.534167, 0.525368, 0.525368, 0.618285, 0.661982, 0.675549, 0.699094, 0.699094, 0.699094, 0.694846, 0.671169, 0.657645, 0.694846, 0.76285, 0.754692, 0.754692, 0.680603, 0.707965, 0.716283, …
348	Octopus bimaculoides	['Eukaryota', 'Metazoa', 'Lophotrochozoa', 'Mollusca', 'Cephalopoda', 'Coleoidea', 'Neocoleoidea', 'Octopodiformes', 'Octopoda', 'Incirrata', 'Octopodidae', 'Octopus']	XP_014787881.1	591	[0.243554, 0.31487, 0.377384, 0.41194, 0.366687, 0.398279, 0.422041, 0.447574, 0.465241, 0.486429, 0.505461, 0.461924, 0.472492, 0.490133, 0.521092, 0.575842, 0.58069, 0.59508, 0.613573, 0.59014, 0.648219, 0.642678, 0.626927, 0.613573, 0.608892, 0.685117, 0.724957, 0.728858, 0.728858, 0.775545, 0.775545, 0.771762, 0.83125, 0.837511, 0.849326, 0.89662, 0.891961, 0.889439, 0.827927, 0.837511, 0.788…
349	Lottia gigantea	['Eukaryota', 'Metazoa', 'Lophotrochozoa', 'Mollusca', 'Gastropoda', 'Patellogastropoda', 'Lottioidea', 'Lottiidae', 'Lottia']	XP_009063137.1	639	[0.541878, 0.613573, 0.675549, 0.699094, 0.604312, 0.632174, 0.648219, 0.642678, 0.653063, 0.56648, 0.575842, 0.521092, 0.534167, 0.538167, 0.486429, 0.509769, 0.517562, 0.525368, 0.476583, 0.529623, 0.534167, 0.534167, 0.521092, 0.505461, 0.5017, 0.570702, 0.613573, 0.618285, 0.63748, 0.690604, 0.775545, 0.784345, 0.84206, 0.837511, 0.84206, 0.837511, 0.83125, 0.812494, 0.805026, 0.862302, 0.865…
350	Trichoplax adhaerens	['Eukaryota', 'Metazoa', 'Placozoa', 'Trichoplax']	XP_002115763.1	378	[0.642678, 0.545602, 0.557691, 0.59014, 0.59917, 0.529623, 0.541878, 0.557691, 0.517562, 0.541878, 0.557691, 0.570702, 0.517562, 0.505461, 0.497853, 0.494003, 0.497853, 0.483068, 0.483068, 0.505461, 0.541878, 0.59917, 0.671169, 0.666105, 0.653063, 0.675549, 0.642678, 0.666105, 0.653063, 0.703578, 0.703578, 0.694846, 0.699094, 0.754692, 0.767246, 0.779859, 0.849326, 0.837511, 0.83125, 0.83125, 0.8…
351	Schistosoma mansoni	['Eukaryota', 'Metazoa', 'Platyhelminthes', 'Trematoda', 'Digenea', 'Strigeidida', 'Schistosomatoidea', 'Schistosomatidae', 'Schistosoma']	XP_018645910.1	385	[0.295083, 0.339168, 0.268042, 0.275179, 0.311707, 0.346032, 0.394753, 0.335645, 0.359901, 0.308712, 0.278302, 0.298791, 0.308712, 0.308712, 0.311707, 0.30533, 0.352862, 0.352862, 0.356642, 0.359901, 0.346032, 0.418646, 0.450668, 0.529623, 0.553315, 0.549308, 0.541878, 0.444081, 0.521092, 0.521092, 0.585406, 0.675549, 0.675549, 0.657645, 0.648219, 0.653063, 0.642678, 0.626927, 0.712013, 0.613573,…
352	Amphimedon queenslandica	['Eukaryota', 'Metazoa', 'Porifera', 'Demospongiae', 'Heteroscleromorpha', 'Haplosclerida', 'Niphatidae', 'Amphimedon']	XP_011404793.2	294	[0.472492, 0.5017, 0.440853, 0.5017, 0.538167, 0.538167, 0.553315, 0.56648, 0.604312, 0.549308, 0.570702, 0.59508, 0.59917, 0.690604, 0.699094, 0.690604, 0.680603, 0.585406, 0.661982, 0.657645, 0.642678, 0.653063, 0.661982, 0.733139, 0.745909, 0.741537, 0.759478, 0.76285, 0.771762, 0.741537, 0.703578, 0.720929, 0.712013, 0.716283, 0.712013, 0.699094, 0.699094, 0.759478, 0.819762, 0.823549, 0.8792…
