# Supplementary material for: SON and SRRM2 are essential for nuclear speckle formation
Source: eLife. 2020 Oct 23;9:e60579. doi: 10.7554/eLife.60579 (PMC7671692; doi:10.7554/eLife.60579)
Supplement: Figure 4—source data 1. [file elife-60579-fig4-data1.zip › Figure4-source-data1/3_MobiDB_disorder.csv]

	species	taxonomy_SON	acc_SON	length_SON	consensus_SON	n_pred_SON	p_SON	pred_SON	regions_SON	taxonomy_SRRM2	acc_SRRM2	length_SRRM2	consensus_SRRM2	n_pred_SRRM2	p_SRRM2	pred_SRRM2	regions_SRRM2	sorter
139	Pan_troglodytes	['Eukaryota', 'Metazoa', 'Chordata', 'Craniata', 'Vertebrata', 'Euteleostomi', 'Mammalia', 'Eutheria', 'Euarchontoglires', 'Primates', 'Haplorrhini', 'Catarrhini', 'Hominidae', 'Pan']	XP_016802630.1	2459	SSSSSSSSSSSSSSSSSSSSSSSDDDDDDDDDDDDDDDDDDDDDDDDDDDDDDDDDSSSSSSSSSSSSSSSSSSSSSSDDDDDDDDDDDDDDDDDDDDDDDDDDDDDDDDDDDDDDDDDDDDDDDDDDDDDDDDDDDDDDDDDDDDDDDDDSSSSSSSSSSSSSSSSSSSSSSSSSSSSSSSSSSSSSSSSSSSSSSSSSSSSSSSSSSSSSSSSSSSSSSSSSSSSSSSSSSSSSSSSSSSSSSSSSSSSSSSSSSSSSSSSSSSSSSSSSSSSSSSSSSSSSSSSSSSSSSSSSSSSSSSSSDDDDDDDDDDDDDDDDDDDDDDDDSSSSSSSSSSSSSSSSSSSSSSSSSSSSSSSSSSSSSSSSSSSSSSSSSSSSSSSSSSSSSSSSSSSSSSS…	8	[0.63, 0.75, 0.88, 0.75, 0.38, 0.25, 0.25, 0.25, 0.13, 0.13, 0.13, 0.13, 0.25, 0.25, 0.13, 0.13, 0.13, 0.13, 0.25, 0.25, 0.25, 0.38, 0.5, 0.75, 0.75, 0.75, 0.75, 0.88, 1.0, 0.88, 0.88, 0.88, 0.88, 0.88, 0.88, 0.75, 0.75, 0.75, 0.88, 0.88, 0.88, 0.88, 0.88, 0.88, 0.88, 0.75, 0.75, 0.75, 0.75, 0.75, 0.75, 0.75, 0.75, 0.75, 0.75, 0.63, 0.5, 0.5, 0.5, 0.5, 0.5, 0.38, 0.25, 0.38, 0.38, 0.25, 0.38, 0.2…	mobidb-lite	[[24, 56], [79, 151], [305, 328], [406, 442], [1144, 1222], [1645, 1738], [1754, 2054], [2200, 2220]]	['Eukaryota', 'Metazoa', 'Chordata', 'Craniata', 'Vertebrata', 'Euteleostomi', 'Mammalia', 'Eutheria', 'Euarchontoglires', 'Primates', 'Haplorrhini', 'Catarrhini', 'Hominidae', 'Pan']	XP_016784100.2	2752	SSSSSSSSSSSSSSSSSSSSSSSSSSSSSSSSSSSSSSSSSSSSSSSSSSSSSSSSSSSSSSSSSSSSSSSSSSSSSSSSSSSSSSSSSSSSSSSSSSSSSSSSSSSSSSSSSSSSSSSSSSSSSSSSSSSSSSSSSSSSDDDDDDDDDDDDDDDDDDDDDDDDDDDDDDDDDDDDDDDDDDDDDDDDDDDDDDDDDDDDDDDDDDDDDDDDDDDDDDDDDDDDDDDDDDDDDDDDDDDDDDDDDDDDDDDDDDDDDDDDDDDDDDDDDDDDDDDDDDDDDDDDDDDDDDDDDDDDDDDDDDDDDDDDDDDDDDDDDDDDDDDDDDDDDDDDDDDDDDDDDDDDDDDDDDDDDDDDDDDDDDDDDDDDDDDDDDDDDDDDDDDDDDDDDDDDDDDDDDD…	8	[0.88, 1.0, 1.0, 0.88, 0.88, 0.75, 0.88, 0.88, 0.88, 0.75, 0.75, 0.75, 0.88, 0.88, 0.75, 0.75, 0.63, 0.63, 0.5, 0.5, 0.5, 0.5, 0.5, 0.38, 0.5, 0.5, 0.38, 0.38, 0.88, 0.88, 1.0, 0.75, 0.5, 0.5, 0.38, 0.38, 0.38, 0.38, 0.38, 0.38, 0.38, 0.25, 0.25, 0.25, 0.25, 0.38, 0.38, 0.38, 0.38, 0.38, 0.38, 0.38, 0.5, 0.5, 0.38, 0.38, 0.38, 0.38, 0.25, 0.13, 0.25, 0.25, 0.25, 0.13, 0.0, 0.0, 0.0, 0.0, 0.13, 0.…	mobidb-lite	[[141, 2131], [2312, 2342], [2389, 2457], [2482, 2752]]	0
36	Homo_sapiens	['Eukaryota', 'Metazoa', 'Chordata', 'Craniata', 'Vertebrata', 'Euteleostomi', 'Mammalia', 'Eutheria', 'Euarchontoglires', 'Primates', 'Haplorrhini', 'Catarrhini', 'Hominidae', 'Homo']	NP_620305.2	2426	SSSSSSSSSSSSSSSSSSSSSSSDDDDDDDDDDDDDDDDDDDDDDDDDDDDDDDDDSSSSSSSSSSSSSSSSSSSSDDDDDDDDDDDDDDDDDDDDDDDDDDDDDDDDDDDDDDDDDDDDDDDDDDDDDDDDDDDDDDDDDDDDDDDDDDDDDDDSSSSSSSSSSSSSSSSSSSSSSSSSSSSSSSSSSSSSSSSSSSSSSSSSSSSSSSSSSSSSSSSSSSSSSSSSSSSSSSSSSSSSSSSSSSSSSSSSSSSSSSSSSSSSSSSSSSSSSSSSSSSSSSSSSSSSSSSSSSSSSSSSSSSSDDDDDDDDDDDDDDDDDDDDDDDDSSSSSSSSSSSSSSSSSSSSSSSSSSSSSSSSSSSSSSSSSSSSSSSSSSSSSSSSSSSSSSSSSSSSSSS…	8	[0.63, 0.75, 0.88, 0.75, 0.38, 0.25, 0.13, 0.25, 0.13, 0.13, 0.13, 0.13, 0.25, 0.25, 0.13, 0.13, 0.13, 0.13, 0.25, 0.25, 0.38, 0.38, 0.5, 0.75, 0.75, 0.75, 0.75, 0.88, 1.0, 0.88, 0.88, 0.88, 0.88, 0.88, 0.88, 0.75, 0.75, 0.75, 0.88, 0.88, 0.88, 0.88, 0.88, 0.88, 0.88, 0.75, 0.75, 0.75, 0.75, 0.75, 0.75, 0.75, 0.75, 0.75, 0.75, 0.63, 0.5, 0.5, 0.5, 0.5, 0.5, 0.25, 0.25, 0.38, 0.38, 0.25, 0.38, 0.2…	mobidb-lite	[[24, 56], [77, 155], [305, 328], [406, 442], [1144, 1236], [1645, 1722], [1754, 2054], [2200, 2220]]	['Eukaryota', 'Metazoa', 'Chordata', 'Craniata', 'Vertebrata', 'Euteleostomi', 'Mammalia', 'Eutheria', 'Euarchontoglires', 'Primates', 'Haplorrhini', 'Catarrhini', 'Hominidae', 'Homo']	NP_057417.3	2752	SSSSSSSSSSSSSSSSSSSSSSSSSSSSSSSSSSSSSSSSSSSSSSSSSSSSSSSSSSSSSSSSSSSSSSSSSSSSSSSSSSSSSSSSSSSSSSSSSSSSSSSSSSSSSSSSSSSSSSSSSSSSSSSSSSSSSSSSSSSSDDDDDDDDDDDDDDDDDDDDDDDDDDDDDDDDDDDDDDDDDDDDDDDDDDDDDDDDDDDDDDDDDDDDDDDDDDDDDDDDDDDDDDDDDDDDDDDDDDDDDDDDDDDDDDDDDDDDDDDDDDDDDDDDDDDDDDDDDDDDDDDDDDDDDDDDDDDDDDDDDDDDDDDDDDDDDDDDDDDDDDDDDDDDDDDDDDDDDDDDDDDDDDDDDDDDDDDDDDDDDDDDDDDDDDDDDDDDDDDDDDDDDDDDDDDDDDDDDDD…	8	[0.88, 1.0, 1.0, 0.88, 0.88, 0.75, 0.88, 0.88, 0.88, 0.75, 0.75, 0.75, 0.88, 0.88, 0.75, 0.75, 0.63, 0.63, 0.5, 0.5, 0.5, 0.5, 0.5, 0.38, 0.5, 0.5, 0.38, 0.38, 0.88, 0.88, 1.0, 0.75, 0.5, 0.5, 0.38, 0.38, 0.38, 0.38, 0.38, 0.38, 0.38, 0.25, 0.25, 0.25, 0.25, 0.38, 0.38, 0.38, 0.38, 0.38, 0.38, 0.38, 0.5, 0.5, 0.38, 0.38, 0.38, 0.38, 0.13, 0.13, 0.25, 0.25, 0.25, 0.13, 0.0, 0.0, 0.0, 0.0, 0.13, 0.…	mobidb-lite	[[141, 2131], [2311, 2342], [2389, 2752]]	1
138	Gorilla_gorilla	['Eukaryota', 'Metazoa', 'Chordata', 'Craniata', 'Vertebrata', 'Euteleostomi', 'Mammalia', 'Eutheria', 'Euarchontoglires', 'Primates', 'Haplorrhini', 'Catarrhini', 'Hominidae', 'Gorilla']	XP_018873198.2	2459	SSSSSSSSSSSSSSSSSSSSSSSDDDDDDDDDDDDDDDDDDDDDDDDDDDDDDDDDSSSSSSSSSSSSSSSSSSSSSSDDDDDDDDDDDDDDDDDDDDDDDDDDDDDDDDDDDDDDDDDDDDDDDDDDDDDDDDDDDDDDDDDDDDDDSSSSSSSSSSSSSSSSSSSSSSSSSSSSSSSSSSSSSSSSSSSSSSSSSSSSSSSSSSSSSSSSSSSSSSSSSSSSSSSSSSSSSSSSSSSSSSSSSSSSSSSSSSSSSSSSSSSSSSSSSSSSSSSSSSSSSSSSSSSSSSSSSSSSSSSSSSSSDDDDDDDDDDDDDDDDDDDDDDDDSSSSSSSSSSSSSSSSSSSSSSSSSSSSSSSSSSSSSSSSSSSSSSSSSSSSSSSSSSSSSSSSSSSSSSS…	8	[0.63, 0.75, 0.88, 0.75, 0.38, 0.25, 0.25, 0.25, 0.13, 0.13, 0.13, 0.13, 0.25, 0.25, 0.13, 0.13, 0.13, 0.13, 0.25, 0.25, 0.38, 0.38, 0.5, 0.75, 0.75, 0.75, 0.75, 0.88, 1.0, 0.88, 0.88, 0.88, 0.88, 0.88, 0.88, 0.75, 0.75, 0.75, 0.88, 0.88, 0.88, 0.88, 0.88, 0.88, 0.88, 0.75, 0.75, 0.75, 0.75, 0.75, 0.75, 0.75, 0.75, 0.75, 0.75, 0.63, 0.5, 0.5, 0.5, 0.5, 0.5, 0.25, 0.25, 0.38, 0.38, 0.25, 0.38, 0.2…	mobidb-lite	[[24, 56], [79, 148], [305, 328], [406, 444], [1144, 1236], [1645, 1732], [1754, 2054], [2200, 2220]]	['Eukaryota', 'Metazoa', 'Chordata', 'Craniata', 'Vertebrata', 'Euteleostomi', 'Mammalia', 'Eutheria', 'Euarchontoglires', 'Primates', 'Haplorrhini', 'Catarrhini', 'Hominidae', 'Gorilla']	XP_030863251.1	2752	SSSSSSSSSSSSSSSSSSSSSSSSSSSSSSSSSSSSSSSSSSSSSSSSSSSSSSSSSSSSSSSSSSSSSSSSSSSSSSSSSSSSSSSSSSSSSSSSSSSSSSSSSSSSSSSSSSSSSSSSSSSSSSSSSSSSSSSSSSSSDDDDDDDDDDDDDDDDDDDDDDDDDDDDDDDDDDDDDDDDDDDDDDDDDDDDDDDDDDDDDDDDDDDDDDDDDDDDDDDDDDDDDDDDDDDDDDDDDDDDDDDDDDDDDDDDDDDDDDDDDDDDDDDDDDDDDDDDDDDDDDDDDDDDDDDDDDDDDDDDDDDDDDDDDDDDDDDDDDDDDDDDDDDDDDDDDDDDDDDDDDDDDDDDDDDDDDDDDDDDDDDDDDDDDDDDDDDDDDDDDDDDDDDDDDDDDDDDDDD…	8	[0.88, 1.0, 1.0, 0.75, 0.75, 0.75, 0.88, 0.88, 0.88, 0.75, 0.75, 0.75, 0.88, 0.88, 0.75, 0.75, 0.5, 0.63, 0.5, 0.5, 0.38, 0.38, 0.38, 0.38, 0.5, 0.38, 0.38, 0.5, 0.63, 0.88, 1.0, 0.63, 0.5, 0.5, 0.38, 0.5, 0.5, 0.38, 0.25, 0.25, 0.13, 0.0, 0.0, 0.13, 0.13, 0.0, 0.13, 0.13, 0.13, 0.13, 0.13, 0.25, 0.38, 0.38, 0.38, 0.38, 0.38, 0.38, 0.13, 0.13, 0.25, 0.13, 0.25, 0.13, 0.0, 0.0, 0.0, 0.0, 0.13, 0.1…	mobidb-lite	[[141, 2131], [2311, 2342], [2389, 2752]]	2
137	Pongo_abelii	['Eukaryota', 'Metazoa', 'Chordata', 'Craniata', 'Vertebrata', 'Euteleostomi', 'Mammalia', 'Eutheria', 'Euarchontoglires', 'Primates', 'Haplorrhini', 'Catarrhini', 'Hominidae', 'Pongo']	XP_009232172.1	2459	SSSSSSSSSSSSSSSSSSSSSSSDDDDDDDDDDDDDDDDDDDDDDDDDDDDDDDDDSSSSSSSSSSSSSSSSSSSSSSDDDDDDDDDDDDDDDDDDDDDDDDDDDDDDDDDDDDDDDDDDDDDDDDDDDDDDDDDDDDDDDDDDDDDDDDDSSSSSSSSSSSSSSSSSSSSSSSSSSSSSSSSSSSSSSSSSSSSSSSSSSSSSSSSSSSSSSSSSSSSSSSSSSSSSSSSSSSSSSSSSSSSSSSSSSSSSSSSSSSSSSSSSSSSSSSSSSSSSSSSSSSSSSSSSSSSSSSSSSSSSSSDDDDDDDDDDDDDDDDDDDDDDDDDDDDSSSSSSSSSSSSSSSSSSSSSSSSSSSSSSSSSSSSSSSSSSSSSSSSSSSSSSSSSSSSSSSSSSSSS…	8	[0.63, 0.75, 0.88, 0.75, 0.38, 0.25, 0.25, 0.25, 0.13, 0.13, 0.13, 0.13, 0.25, 0.25, 0.13, 0.13, 0.13, 0.13, 0.25, 0.25, 0.38, 0.38, 0.5, 0.75, 0.75, 0.75, 0.75, 0.88, 1.0, 0.88, 0.88, 0.88, 0.88, 0.88, 0.88, 0.75, 0.75, 0.75, 0.88, 0.88, 0.88, 0.88, 0.88, 0.88, 0.88, 0.75, 0.75, 0.75, 0.75, 0.75, 0.75, 0.75, 0.75, 0.75, 0.75, 0.63, 0.5, 0.5, 0.5, 0.5, 0.5, 0.38, 0.25, 0.38, 0.38, 0.25, 0.5, 0.38…	mobidb-lite	[[24, 56], [79, 151], [303, 330], [1144, 1236], [1641, 1730], [1754, 2054], [2200, 2220]]	['Eukaryota', 'Metazoa', 'Chordata', 'Craniata', 'Vertebrata', 'Euteleostomi', 'Mammalia', 'Eutheria', 'Euarchontoglires', 'Primates', 'Haplorrhini', 'Catarrhini', 'Hominidae', 'Pongo']	XP_009248631.2	2752	SSSSSSSSSSSSSSSSSSSSSSSSSSSSSSSSSSSSSSSSSSSSSSSSSSSSSSSSSSSSSSSSSSSSSSSSSSSSSSSSSSSSSSSSSSSSSSSSSSSSSSSSSSSSSSSSSSSSSSSSSSSSSSSSSSSSSSSSSSSSDDDDDDDDDDDDDDDDDDDDDDDDDDDDDDDDDDDDDDDDDDDDDDDDDDDDDDDDDDDDDDDDDDDDDDDDDDDDDDDDDDDDDDDDDDDDDDDDDDDDDDDDDDDDDDDDDDDDDDDDDDDDDDDDDDDDDDDDDDDDDDDDDDDDDDDDDDDDDDDDDDDDDDDDDDDDDDDDDDDDDDDDDDDDDDDDDDDDDDDDDDDDDDDDDDDDDDDDDDDDDDDDDDDDDDDDDDDDDDDDDDDDDDDDDDDDDDDDDDD…	8	[0.88, 1.0, 1.0, 0.88, 0.88, 0.75, 0.88, 0.88, 0.88, 0.75, 0.75, 0.75, 0.88, 0.88, 0.75, 0.75, 0.75, 0.63, 0.5, 0.5, 0.5, 0.5, 0.5, 0.38, 0.5, 0.5, 0.38, 0.38, 0.88, 0.88, 1.0, 0.75, 0.5, 0.5, 0.38, 0.38, 0.38, 0.38, 0.38, 0.38, 0.38, 0.25, 0.25, 0.25, 0.25, 0.38, 0.38, 0.38, 0.38, 0.38, 0.38, 0.5, 0.5, 0.5, 0.38, 0.38, 0.38, 0.38, 0.25, 0.13, 0.25, 0.25, 0.25, 0.13, 0.0, 0.0, 0.0, 0.0, 0.13, 0.1…	mobidb-lite	[[141, 2131], [2311, 2342], [2389, 2457], [2469, 2752]]	3
146	Cercocebus_atys	['Eukaryota', 'Metazoa', 'Chordata', 'Craniata', 'Vertebrata', 'Euteleostomi', 'Mammalia', 'Eutheria', 'Euarchontoglires', 'Primates', 'Haplorrhini', 'Catarrhini', 'Cercopithecidae', 'Cercopithecinae', 'Cercocebus']	XP_011892509.1	2459	SSSSSSSSSSSSSSSSSSSSSSSDDDDDDDDDDDDDDDDDDDDDDDDDDDDDDDDDSSSSSSSSSSSSSSSSSSSSSSDDDDDDDDDDDDDDDDDDDDDDDDDDDDDDDDDDDDDDDDDDDDDDDDDDDDDDDDDDDDDDDDDDDDDDDDDDSSSSSSSSSSSSSSSSSSSSSSSSSSSSSSSSSSSSSSSSSSSSSSSSSSSSSSSSSSSSSSSSSSSSSSSSSSSSSSSSSSSSSSSSSSSSSSSSSSSSSSSSSSSSSSSSSSSSSSSSSSSSSSSSSSSSSSSSSSSSSSSSSSSSSSSSDDDDDDDDDDDDDDDDDDDDDDDDSSSSSSSSSSSSSSSSSSSSSSSSSSSSSSSSSSSSSSSSSSSSSSSSSSSSDDDDDDDDDDDDDDDDDDD…	8	[0.63, 0.75, 0.88, 0.63, 0.25, 0.25, 0.13, 0.13, 0.0, 0.13, 0.13, 0.13, 0.25, 0.25, 0.13, 0.13, 0.13, 0.13, 0.25, 0.25, 0.38, 0.38, 0.5, 0.75, 0.75, 0.75, 0.75, 0.88, 1.0, 0.88, 0.88, 0.88, 0.88, 0.88, 0.88, 0.75, 0.75, 0.75, 0.88, 0.88, 0.88, 0.88, 0.88, 0.88, 0.88, 0.75, 0.75, 0.75, 0.75, 0.75, 0.75, 0.75, 0.75, 0.75, 0.75, 0.63, 0.5, 0.5, 0.5, 0.5, 0.5, 0.38, 0.38, 0.38, 0.38, 0.25, 0.38, 0.38…	mobidb-lite	[[24, 56], [79, 152], [305, 328], [381, 445], [1144, 1262], [1645, 1731], [1754, 2054], [2200, 2220]]	['Eukaryota', 'Metazoa', 'Chordata', 'Craniata', 'Vertebrata', 'Euteleostomi', 'Mammalia', 'Eutheria', 'Euarchontoglires', 'Primates', 'Haplorrhini', 'Catarrhini', 'Cercopithecidae', 'Cercopithecinae', 'Cercocebus']	XP_011885572.1	2752	SSSSSSSSSSSSSSSSSSSSSSSSSSSSSSSSSSSSSSSSSSSSSSSSSSSSSSSSSSSSSSSSSSSSSSSSSSSSSSSSSSSSSSSSSSSSSSSSSSSSSSSSSSSSSSSSSSSSSSSSSSSSSSSSSSSSSSSSSSSSDDDDDDDDDDDDDDDDDDDDDDDDDDDDDDDDDDDDDDDDDDDDDDDDDDDDDDDDDDDDDDDDDDDDDDDDDDDDDDDDDDDDDDDDDDDDDDDDDDDDDDDDDDDDDDDDDDDDDDDDDDDDDDDDDDDDDDDDDDDDDDDDDDDDDDDDDDDDDDDDDDDDDDDDDDDDDDDDDDDDDDDDDDDDDDDDDDDDDDDDDDDDDDDDDDDDDDDDDDDDDDDDDDDDDDDDDDDDDDDDDDDDDDDDDDDDDDDDDDD…	8	[0.88, 1.0, 1.0, 0.88, 0.88, 0.75, 0.88, 0.88, 0.88, 0.75, 0.75, 0.75, 0.88, 0.88, 0.75, 0.75, 0.63, 0.63, 0.5, 0.5, 0.5, 0.5, 0.5, 0.38, 0.5, 0.5, 0.38, 0.38, 0.88, 0.88, 1.0, 0.75, 0.5, 0.5, 0.38, 0.38, 0.38, 0.38, 0.38, 0.38, 0.38, 0.25, 0.25, 0.25, 0.25, 0.38, 0.38, 0.38, 0.38, 0.38, 0.38, 0.5, 0.5, 0.5, 0.38, 0.38, 0.38, 0.38, 0.25, 0.13, 0.25, 0.25, 0.25, 0.13, 0.0, 0.0, 0.0, 0.0, 0.13, 0.1…	mobidb-lite	[[141, 2131], [2311, 2342], [2389, 2752]]	4
58	Piliocolobus_tephrosceles	['Eukaryota', 'Metazoa', 'Chordata', 'Craniata', 'Vertebrata', 'Euteleostomi', 'Mammalia', 'Eutheria', 'Euarchontoglires', 'Primates', 'Haplorrhini', 'Catarrhini', 'Cercopithecidae', 'Colobinae', 'Piliocolobus']	XP_023046501.2	2452	SSSSSSSSSSSSSSSSSSSSSSSDDDDDDDDDDDDDDDDDDDDDDDDDDDDDDDDDSSSSSSSSSSSSSSSSSSSSSSDDDDDDDDDDDDDDDDDDDDDDDDDDDDDDDDDDDDDDDDDDDDDDDDDDDDDDDDDDDDDDDDDDDDDDDDDDDDDSSSSSSSSSSSSSSSSSSSSSSSSSSSSSSSSSSSSSSSSSSSSSSSSSSSSSSSSSSSSSSSSSSSSSSSSSSSSSSSSSSSSSSSSSSSSSSSSSSSSSSSSSSSSSSSSSSSSSSSSSSSSSSSSSSSSSSSSSSSSSSSSSSSSSDDDDDDDDDDDDDDDDDDDDDDDDDDDDDDDDDDDDDDDDDDDDDDDDDDDDDDDSSSSSSSSSSSSSSSSSSSSSDDDDDDDDDDDDDDDDDDD…	8	[0.63, 0.75, 0.88, 0.63, 0.25, 0.25, 0.13, 0.13, 0.0, 0.13, 0.13, 0.13, 0.25, 0.25, 0.13, 0.13, 0.13, 0.13, 0.25, 0.25, 0.38, 0.38, 0.5, 0.75, 0.75, 0.75, 0.75, 0.88, 1.0, 0.88, 0.88, 0.88, 0.88, 0.88, 0.88, 0.75, 0.75, 0.75, 0.88, 0.88, 0.88, 0.88, 0.88, 0.88, 0.88, 0.75, 0.75, 0.75, 0.75, 0.75, 0.75, 0.75, 0.75, 0.75, 0.75, 0.63, 0.5, 0.5, 0.5, 0.5, 0.5, 0.38, 0.25, 0.38, 0.38, 0.25, 0.38, 0.25…	mobidb-lite	[[24, 56], [79, 155], [305, 359], [381, 471], [1144, 1262], [1644, 1730], [1753, 2046], [2193, 2213]]	['Eukaryota', 'Metazoa', 'Chordata', 'Craniata', 'Vertebrata', 'Euteleostomi', 'Mammalia', 'Eutheria', 'Euarchontoglires', 'Primates', 'Haplorrhini', 'Catarrhini', 'Cercopithecidae', 'Colobinae', 'Piliocolobus']	XP_023053768.1	2752	SSSSSSSSSSSSSSSSSSSSSSSSSSSSSSSSSSSSSSSSSSSSSSSSSSSSSSSSSSSSSSSSSSSSSSSSSSSSSSSSSSSSSSSSSSSSSSSSSSSSSSSSSSSSSSSSSSSSSSSSSSSSSSSSSSSSSSSSSSSSDDDDDDDDDDDDDDDDDDDDDDDDDDDDDDDDDDDDDDDDDDDDDDDDDDDDDDDDDDDDDDDDDDDDDDDDDDDDDDDDDDDDDDDDDDDDDDDDDDDDDDDDDDDDDDDDDDDDDDDDDDDDDDDDDDDDDDDDDDDDDDDDDDDDDDDDDDDDDDDDDDDDDDDDDDDDDDDDDDDDDDDDDDDDDDDDDDDDDDDDDDDDDDDDDDDDDDDDDDDDDDDDDDDDDDDDDDDDDDDDDDDDDDDDDDDDDDDDDDD…	8	[0.88, 1.0, 1.0, 0.88, 0.88, 0.75, 0.88, 0.88, 0.88, 0.75, 0.75, 0.75, 0.88, 0.88, 0.75, 0.75, 0.63, 0.63, 0.5, 0.5, 0.5, 0.5, 0.5, 0.38, 0.5, 0.5, 0.38, 0.38, 0.88, 0.88, 1.0, 0.75, 0.5, 0.5, 0.38, 0.38, 0.38, 0.38, 0.38, 0.38, 0.38, 0.25, 0.25, 0.25, 0.25, 0.38, 0.38, 0.38, 0.38, 0.38, 0.38, 0.38, 0.5, 0.5, 0.38, 0.38, 0.38, 0.38, 0.13, 0.13, 0.25, 0.25, 0.25, 0.13, 0.0, 0.0, 0.0, 0.0, 0.13, 0.…	mobidb-lite	[[141, 1286], [1304, 2131], [2311, 2342], [2389, 2752]]	5
1	Microcebus_murinus	['Eukaryota', 'Metazoa', 'Chordata', 'Craniata', 'Vertebrata', 'Euteleostomi', 'Mammalia', 'Eutheria', 'Euarchontoglires', 'Primates', 'Strepsirrhini', 'Lemuriformes', 'Cheirogaleidae', 'Microcebus']	XP_020140368.1	2478	SSSSSSSSSSSSSSSSSSSSSSSDDDDDDDDDDDDDDDDDDDDDDDDDDDDDDDDSSSSSSSSSSSSSSSSSSSSSSSDDDDDDDDDDDDDDDDDDDDDDDDDDDDDDDDDDDDDDDDDDDDDDDDDDDDDDDDDDDDDDDDDDDDDDDDSSSSSSSSSSSSSSSSSSSSSSSSSSSSSSSSSSSSSSSSSSSSSSSSSSSSSSSSSSSSSSSSSSSSSSSSSSSSSSSSSSSSSSSSSSSSSSSSSSSSSSSSSSSSSSSSSSSSSSSSSSSSSSSSSSSSSSSSSSSSSSSSSSSSSSSSDDDDDDDDDDDDDDDDDDDDDDDDDDDDDDDDDDDDDDDDDDDDDDDDDDDDSSSSSSSSSSSSSSSSSSSSSSSSSSSSSSSSSSSSSSSSSSSSS…	8	[0.63, 0.75, 0.88, 0.63, 0.38, 0.38, 0.25, 0.25, 0.13, 0.13, 0.13, 0.13, 0.25, 0.25, 0.13, 0.13, 0.13, 0.13, 0.25, 0.25, 0.38, 0.38, 0.5, 0.75, 0.75, 0.75, 0.75, 0.88, 1.0, 1.0, 0.88, 0.88, 0.88, 0.88, 0.88, 0.75, 0.75, 0.75, 0.88, 0.88, 0.88, 0.88, 0.88, 0.88, 0.75, 0.88, 0.88, 0.88, 0.88, 0.88, 0.88, 0.75, 0.75, 0.75, 0.75, 0.5, 0.5, 0.5, 0.5, 0.5, 0.38, 0.25, 0.38, 0.38, 0.38, 0.25, 0.38, 0.25…	mobidb-lite	[[24, 55], [79, 150], [303, 354], [1140, 1227], [1694, 1713], [1782, 2073], [2219, 2239]]	['Eukaryota', 'Metazoa', 'Chordata', 'Craniata', 'Vertebrata', 'Euteleostomi', 'Mammalia', 'Eutheria', 'Euarchontoglires', 'Primates', 'Strepsirrhini', 'Lemuriformes', 'Cheirogaleidae', 'Microcebus']	XP_020137303.1	2838	DDDDDDDDDDDDDDDDDDDDDDDDDDDDDDDDDDDDDDDDDDDDDDDDDDDDDDDDDDDDDDDDDDDDDDDDDDDDDDDDDDDDDDDDDDDDDDDDDDDDDDDDDDSSSSSSSSSSSSSSSSSSSSSSSSSSSSSSSSSSSSSSSSSSSSSSSSSSSSSSSSSSSSSSSSSSSSSSSSSSSSSSSSSSSSDDDDDDDDDDDDDDDDDDDDSSSSSSSSSSSSSSSSSSSDDDDDDDDDDDDDDDDDDDDDDDDDDDDDDDDDDDDDDDDDDDDDDDDDDDDDDDDDDDDDDDDDDDDDDDDDDDDDDDDDDDDDDDDDDDDDDDDDDDDDDDDDDDDDDDDDDDDDDDDDDDDDDDDDDDDDDDDDDDDDDDDDDDDDDDDDDDDDDDDDDDDDDDDDD…	8	[0.88, 0.88, 0.88, 1.0, 0.88, 0.88, 0.88, 1.0, 1.0, 0.88, 0.75, 0.75, 0.75, 0.75, 0.75, 0.88, 0.88, 0.88, 0.88, 0.88, 0.75, 0.75, 0.88, 0.88, 0.88, 0.88, 0.88, 0.88, 0.88, 0.88, 0.75, 0.88, 0.88, 0.88, 0.88, 0.88, 0.88, 0.88, 0.88, 0.88, 0.88, 0.88, 0.88, 1.0, 1.0, 1.0, 1.0, 1.0, 1.0, 0.88, 0.88, 0.88, 0.88, 0.88, 0.88, 0.88, 0.88, 0.75, 0.75, 0.75, 0.88, 0.88, 0.88, 0.88, 0.88, 1.0, 1.0, 1.0, 1.…	mobidb-lite	[[1, 106], [191, 210], [230, 1343], [1391, 2228], [2396, 2429], [2475, 2838]]	6
133	Rattus_norvegicus	['Eukaryota', 'Metazoa', 'Chordata', 'Craniata', 'Vertebrata', 'Euteleostomi', 'Mammalia', 'Eutheria', 'Euarchontoglires', 'Glires', 'Rodentia', 'Myomorpha', 'Muroidea', 'Muridae', 'Murinae', 'Rattus']	XP_006248126.1	2479	SSSSSSSSSSSSSSSSSSSSSSDDDDDDDDDDDDDDDDDDDDDDDDDDDDDDDDDSSSSSSSSSSSSSSSSSSSSSSSDDDDDDDDDDDDDDDDDDDDDDDDDDDDDDDDDDDDDDDDDDDDDDDDDDDDDDDDDDDDDDDDDDDDDDDDDDDDSSSSSSSSSSSSSSSSSSSSSSSSSSSSSSSSSSSSSSSSSSSSSSSSSSSSSSSSSSSSSSSSSSSSSSSSSSSSSSSSSSSSSSSSSSSSSSSSSSSSSSSSSSSSSSSSSSSSSSSSSSSSSSSSSSSSSSSSSSSSSSSSSSSSSSDDDDDDDDDDDDDDDDDDDDDDDDDDDDDDDDDDDDDDDDDDDDDDDDDDDDDDDDDDSSSSSSSSSSSSSSSDDDDDDDDDDDDDDDDDDDDDD…	8	[0.75, 0.75, 0.88, 0.63, 0.38, 0.38, 0.25, 0.25, 0.25, 0.25, 0.13, 0.13, 0.25, 0.25, 0.25, 0.25, 0.25, 0.25, 0.25, 0.25, 0.25, 0.38, 0.63, 0.75, 0.88, 0.88, 0.88, 0.88, 1.0, 1.0, 1.0, 0.88, 0.88, 0.88, 0.75, 0.75, 0.75, 0.88, 0.88, 0.88, 0.88, 0.88, 0.88, 0.88, 0.88, 0.88, 0.75, 0.75, 0.75, 0.75, 0.75, 0.75, 0.75, 0.75, 0.63, 0.5, 0.5, 0.5, 0.5, 0.38, 0.38, 0.25, 0.25, 0.25, 0.25, 0.25, 0.25, 0.2…	mobidb-lite	[[23, 55], [79, 154], [305, 362], [378, 413], [437, 471], [778, 801], [1142, 1262], [1709, 1738], [1797, 2074], [2194, 2240]]	['Eukaryota', 'Metazoa', 'Chordata', 'Craniata', 'Vertebrata', 'Euteleostomi', 'Mammalia', 'Eutheria', 'Euarchontoglires', 'Glires', 'Rodentia', 'Myomorpha', 'Muroidea', 'Muridae', 'Murinae', 'Rattus']	NP_001264083.1	2707	SSSSSSSSSSSSSSSSSSSSSSSSSSSSSSSSSSSSSSSSSSSSSSSSSSSSSSSSSSSSSSSSSSSSSSSSSSSSSSSSSSSSSSSSSSSSSSSSSSSSSSSSSSSSSSSSSSSSSSSSSSSSSSSSSSSSSSSSSSSSDDDDDDDDDDDDDDDDDDDDDDDDDDDDDDDDDDDDDDDDDDDDDDDDDDDDDDDDDDDDDDDDDDDDDDDDDDDDDDDDDDDDDDDDDDDDDDDDDDDDDDDDDDDDDDDDDDDDDDDDDDDDDDDDDDDDDDDDDDDDDDDDDDDDDDDDDDDDDDDDDDDDDDDDDDDDDDDDDDDDDDDDDDDDDDDDDDDDDDDDDDDDDDDDDDDDDDDDDDDDDDDDDDDDDDDDDDDDDDDDDDDDDDDDDDDDDDDDDDD…	8	[0.88, 1.0, 1.0, 0.88, 0.88, 0.75, 0.88, 0.88, 0.88, 0.75, 0.75, 0.75, 0.88, 0.88, 0.75, 0.75, 0.75, 0.63, 0.5, 0.5, 0.5, 0.5, 0.5, 0.38, 0.5, 0.5, 0.38, 0.5, 0.88, 0.88, 1.0, 0.75, 0.63, 0.5, 0.38, 0.38, 0.38, 0.38, 0.38, 0.38, 0.38, 0.25, 0.25, 0.25, 0.25, 0.38, 0.38, 0.38, 0.38, 0.38, 0.38, 0.38, 0.38, 0.5, 0.38, 0.38, 0.38, 0.38, 0.13, 0.13, 0.25, 0.25, 0.25, 0.13, 0.0, 0.0, 0.0, 0.0, 0.13, 0…	mobidb-lite	[[141, 1114], [1146, 1257], [1270, 2096], [2266, 2312], [2351, 2707]]	7
63	Mus_musculus	['Eukaryota', 'Metazoa', 'Chordata', 'Craniata', 'Vertebrata', 'Euteleostomi', 'Mammalia', 'Eutheria', 'Euarchontoglires', 'Glires', 'Rodentia', 'Myomorpha', 'Muroidea', 'Muridae', 'Murinae', 'Mus', 'Mus']	NP_849211.3	2444	SSSSSSSSSSSSSSSSSSSSSSDDDDDDDDDDDDDDDDDDDDDDDDDDDDDDDDDDDDSSSSSSSSSSSSSSSSSSSSDDDDDDDDDDDDDDDDDDDDDDDDDDDDDDDDDDDDDDDDDDDDDDDDDDDDDDDDDDDDDDDDDDDDDDDDDDDDDSSSSSSSSSSSSSSSSSSSSSSSSSSSSSSSSSSSSSSSSSSSSSSSSSSSSSSSSSSSSSSSSSSSSSSSSSSSSSSSSSSSSSSSSSSSSSSSSSSSSSSSSSSSSSSSSSSSSSSSSSSSSSSSSSSSSSSSSSSSSSSSSSDDDDDDDDDDDDDDDDDDDDDDDDDDDDDDDDDDDDDDDDDDDDDDDDDDDDDDDDDDSSSSSSSSSSSSSSSSSSSSSSSSSSSSSSSSDDDDDDDDD…	8	[0.75, 0.75, 0.88, 0.75, 0.38, 0.38, 0.25, 0.25, 0.25, 0.25, 0.25, 0.25, 0.38, 0.38, 0.38, 0.38, 0.25, 0.25, 0.25, 0.25, 0.25, 0.25, 0.63, 0.75, 0.88, 0.88, 0.88, 0.88, 1.0, 1.0, 1.0, 1.0, 1.0, 0.88, 0.75, 0.75, 0.75, 0.88, 0.88, 0.88, 0.88, 0.88, 0.88, 0.88, 1.0, 1.0, 0.88, 0.88, 0.75, 0.75, 0.75, 0.75, 0.75, 0.75, 0.63, 0.5, 0.63, 0.63, 0.5, 0.38, 0.38, 0.25, 0.25, 0.38, 0.38, 0.25, 0.38, 0.25,…	mobidb-lite	[[23, 58], [79, 155], [301, 358], [391, 468], [1141, 1213], [1802, 2072], [2192, 2238]]	['Eukaryota', 'Metazoa', 'Chordata', 'Craniata', 'Vertebrata', 'Euteleostomi', 'Mammalia', 'Eutheria', 'Euarchontoglires', 'Glires', 'Rodentia', 'Myomorpha', 'Muroidea', 'Muridae', 'Murinae', 'Mus', 'Mus']	Q8BTI8.3	2703	SSSSSSSSSSSSSSSSSSSSSSSSSSSSSSSSSSSSSSSSSSSSSSSSSSSSSSSSSSSSSSSSSSSSSSSSSSSSSSSSSSSSSSSSSSSSSSSSSSSSSSSSSSSSSSSSSSSSSSSSSSSSSSSSSSSSSSSSSSSSDDDDDDDDDDDDDDDDDDDDDDDDDDDDDDDDDDDDDDDDDDDDDDDDDDDDDDDDDDDDDDDDDDDDDDDDDDDDDDDDDDDDDDDDDDDDDDDDDDDDDDDDDDDDDDDDDDDDDDDDDDDDDDDDDDDDDDDDDDDDDDDDDDDDDDDDDDDDDDDDDDDDDDDDDDDDDDDDDDDDDDDDDDDDDDDDDDDDDDDDDDDDDDDDDDDDDDDDDDDDDDDDDDDDDDDDDDDDDDDDDDDDDDDDDDDDDDDDDDD…	8	[0.88, 1.0, 1.0, 0.88, 0.88, 0.75, 0.88, 0.88, 0.88, 0.75, 0.75, 0.88, 0.88, 0.88, 0.75, 0.75, 0.63, 0.63, 0.5, 0.5, 0.5, 0.5, 0.5, 0.5, 0.5, 0.5, 0.38, 0.5, 0.88, 0.88, 1.0, 0.75, 0.5, 0.5, 0.38, 0.38, 0.5, 0.5, 0.38, 0.38, 0.25, 0.25, 0.25, 0.25, 0.13, 0.25, 0.25, 0.25, 0.25, 0.25, 0.25, 0.38, 0.38, 0.38, 0.38, 0.38, 0.38, 0.38, 0.25, 0.25, 0.25, 0.13, 0.25, 0.0, 0.0, 0.0, 0.0, 0.0, 0.13, 0.13,…	mobidb-lite	[[141, 1007], [1024, 1112], [1136, 2092], [2263, 2703]]	8
38	Chinchilla_lanigera	['Eukaryota', 'Metazoa', 'Chordata', 'Craniata', 'Vertebrata', 'Euteleostomi', 'Mammalia', 'Eutheria', 'Euarchontoglires', 'Glires', 'Rodentia', 'Hystricomorpha', 'Chinchillidae', 'Chinchilla']	XP_013359734.1	2428	SSSSSSSSSSSSSSSSSSSSSSDDDDDDDDDDDDDDDDDDDDDDDDDDDDDDDDDDSSSSSSSSSSSSSSSSSSSSSSDDDDDDDDDDDDDDDDDDDDDDDDDDDDDDDDDDDDDDDDDDDDDDDDDDDDDDDDDDDDDDDDDDDDDDSSSSSSSSSSSSSSSSSSSSSSSSSSSSSSSSSSSSSSSSSSSSSSSSSSSSSSSSSSSSSSSSSSSSSSSSSSSSSSSSSSSSSSSSSSSSSSSSSSSSSSSSSSSSSSSSSSSSSSSSSSSSSSSSSSSSSSSSSSSSSSSSSSSSSSSSSSDDDDDDDDDDDDDDDDDDDDDDDDDDDDSSSSSSSSSSSSSSSSSSSSSSSSSSSSSSSSSSSSSSSSSSSDDDDDDDDDDDDDDDDDDDDDDDDDD…	8	[0.75, 0.75, 0.88, 0.75, 0.38, 0.38, 0.25, 0.25, 0.25, 0.25, 0.13, 0.13, 0.25, 0.25, 0.25, 0.25, 0.25, 0.25, 0.25, 0.25, 0.38, 0.38, 0.63, 0.75, 0.88, 0.88, 0.88, 0.88, 1.0, 1.0, 1.0, 1.0, 0.88, 0.88, 0.88, 0.75, 0.75, 0.75, 0.88, 0.88, 0.88, 0.88, 0.88, 0.88, 1.0, 0.75, 0.75, 0.75, 0.75, 0.75, 0.75, 0.75, 0.75, 0.75, 0.75, 0.63, 0.5, 0.5, 0.5, 0.5, 0.38, 0.25, 0.25, 0.25, 0.25, 0.25, 0.25, 0.25,…	mobidb-lite	[[23, 56], [79, 148], [303, 330], [374, 465], [1112, 1151], [1482, 1505], [1750, 2018], [2169, 2189]]	['Eukaryota', 'Metazoa', 'Chordata', 'Craniata', 'Vertebrata', 'Euteleostomi', 'Mammalia', 'Eutheria', 'Euarchontoglires', 'Glires', 'Rodentia', 'Hystricomorpha', 'Chinchillidae', 'Chinchilla']	XP_005391453.1	2729	SSSSSSSSSSSSSSSSSSSSSSSSSSSSSSSSSSSSSSSSSSSSSSSSSSSSSSSSSSSSSSSSSSSSSSSSSSSSSSSSSSSSSSSSSSSSSSSSSSSSSSSSSSSSSSSSSSSSSSSSSSSSSSSSSSSSSSSSSSSSDDDDDDDDDDDDDDDDDDDDDDDDDDDDDDDDDDDDDDDDDDDDDDDDDDDDDDDDDDDDDDDDDDDDDDDDDDDDDDDDDDDDDDDDDDDDDDDDDDDDDDDDDDDDDDDDDDDDDDDDDDDDDDDDDDDDDDDDDDDDDDDDDDDDDDDDDDDDDDDDDDDDDDDDDDDDDDDDDDDDDDDDDDDDDDDDDDDDDDDDDDDDDDDDDDDDDDDDDDDDDDDDDDDDDDDDDDDDDDDDDDDDDDDDDDDDDDDDDDD…	8	[0.88, 1.0, 1.0, 0.88, 0.88, 0.75, 0.88, 0.88, 0.88, 0.75, 0.75, 0.75, 0.88, 0.88, 0.75, 0.75, 0.63, 0.63, 0.5, 0.5, 0.5, 0.5, 0.5, 0.38, 0.5, 0.5, 0.38, 0.38, 0.88, 0.88, 1.0, 0.75, 0.63, 0.5, 0.38, 0.38, 0.38, 0.38, 0.38, 0.38, 0.38, 0.25, 0.25, 0.25, 0.25, 0.38, 0.38, 0.38, 0.38, 0.38, 0.38, 0.38, 0.5, 0.5, 0.38, 0.38, 0.38, 0.38, 0.13, 0.13, 0.25, 0.25, 0.25, 0.13, 0.0, 0.0, 0.0, 0.0, 0.13, 0…	mobidb-lite	[[141, 1225], [1299, 2110], [2293, 2320], [2369, 2729]]	9
129	Oryctolagus_cuniculus	['Eukaryota', 'Metazoa', 'Chordata', 'Craniata', 'Vertebrata', 'Euteleostomi', 'Mammalia', 'Eutheria', 'Euarchontoglires', 'Glires', 'Lagomorpha', 'Leporidae', 'Oryctolagus']	XP_008273156.2	2461	SSSSSSSSSSSSSSSSSSSSSSDDDDDDDDDDDDDDDDDDDDDDDDDDDDDDDDDDSSSSSSSSSSSSSSSSSSSSSSSSSSSDDDDDDDDDDDDDDDDDDDDDDDDDDDDDDDDDDDDDDDDDDDDDDDDDDDDDDDDDDDDDDDDDDDDDDDSSSSSSSSSSSSSSSSSSSSSSSSSSSSSSSSSSSSSSSSSSSSSSSSSSSSSSSSSSSSSSSSSSSSSSSSSSSSSSSSSSSSSSSSSSSSSSSSSSSSSSSSSSSSSSSSSSSSSSSSSSSSSSSSSSSSSSSSSSSDDDDDDDDDDDDDDDDDDDDDDDDDDDDDDDDDDDDDDDDDDDDDDDDDDDDDDDDDDDDDDDDDSSSSSSSSSSSSSDDDDDDDDDDDDDDDDDDDDDDDDDDDD…	8	[0.75, 0.75, 0.88, 0.63, 0.38, 0.38, 0.25, 0.25, 0.25, 0.25, 0.13, 0.13, 0.25, 0.25, 0.25, 0.13, 0.25, 0.25, 0.25, 0.25, 0.25, 0.25, 0.63, 0.75, 0.88, 0.88, 0.88, 0.88, 1.0, 1.0, 1.0, 1.0, 1.0, 1.0, 1.0, 0.75, 0.75, 0.75, 0.88, 0.88, 0.88, 0.88, 0.88, 0.88, 0.88, 0.75, 0.75, 0.75, 0.75, 0.75, 0.75, 0.75, 0.75, 0.75, 0.75, 0.63, 0.5, 0.5, 0.5, 0.5, 0.38, 0.38, 0.38, 0.38, 0.38, 0.25, 0.38, 0.25, 0…	mobidb-lite	[[23, 56], [84, 154], [294, 358], [372, 442], [1143, 1180], [1194, 1274], [1505, 1525], [1692, 1720], [1752, 2056], [2202, 2222]]	['Eukaryota', 'Metazoa', 'Chordata', 'Craniata', 'Vertebrata', 'Euteleostomi', 'Mammalia', 'Eutheria', 'Euarchontoglires', 'Glires', 'Lagomorpha', 'Leporidae', 'Oryctolagus']	XP_017194212.1	2738	SSSSSSSSSSSSSSSSSSSSSSSSSSSSSSSSSSSSSSSSSSSSSSSSSSSSSSSSSSSSSSSSSSSSSSSSSSSSSSSSSSSSSSSSSSSSSSSSSSSSSSSSSSSSSSSSSSSSSSSSSSSSSSSSSSSSSSSSSSSSDDDDDDDDDDDDDDDDDDDDDDDDDDDDDDDDDDDDDDDDDDDDDDDDDDDDDDDDDDDDDDDDDDDDDDDDDDDDDDDDDDDDDDDDDDDDDDDDDDDDDDDDDDDDDDDDDDDDDDDDDDDDDDDDDDDDDDDDDDDDDDDDDDDDDDDDDDDDDDDDDDDDDDDDDDDDDDDDDDDDDDDDDDDDDDDDDDDDDDDDDDDDDDDDDDDDDDDDDDDDDDDDDDDDDDDDDDDDDDDDDDDDDDDDDDDDDDDDDDD…	8	[0.88, 1.0, 1.0, 0.88, 0.88, 0.75, 0.88, 0.88, 0.88, 0.75, 0.75, 0.75, 0.88, 0.88, 0.75, 0.75, 0.75, 0.63, 0.5, 0.5, 0.5, 0.5, 0.5, 0.38, 0.5, 0.5, 0.38, 0.38, 0.88, 0.88, 1.0, 0.75, 0.5, 0.5, 0.38, 0.38, 0.38, 0.38, 0.38, 0.38, 0.38, 0.25, 0.25, 0.25, 0.25, 0.38, 0.38, 0.38, 0.38, 0.38, 0.38, 0.38, 0.5, 0.5, 0.38, 0.38, 0.38, 0.38, 0.13, 0.13, 0.25, 0.25, 0.25, 0.13, 0.0, 0.0, 0.0, 0.0, 0.13, 0.…	mobidb-lite	[[141, 2122], [2306, 2342], [2381, 2738]]	10
127	Ursus_arctos	['Eukaryota', 'Metazoa', 'Chordata', 'Craniata', 'Vertebrata', 'Euteleostomi', 'Mammalia', 'Eutheria', 'Laurasiatheria', 'Carnivora', 'Caniformia', 'Ursidae', 'Ursus']	XP_026365829.1	2462	SSSSSSSSSSSSSSSSSSSSSSDDDDDDDDDDDDDDDDDDDDDDDDDDDDDDDDDSSSSSSSSSSSSSSSSSSSSSSSDDDDDDDDDDDDDDDDDDDDDDDDDDDDDDDDDDDDDDDDDDDDDDDDDDDDDDDDDDDDDDDDDDDDDDDDDSSSSSSSSSSSSSSSSSSSSSSSSSSSSSSSSSSSSSSSSSSSSSSSSSSSSSSSSSSSSSSSSSSSSSSSSSSSSSSSSSSSSSSSSSSSSSSSSSSSSSSSSSSSSSSSSSSSSSSSSSSSSSSSSSSSSSSSSSSSSSSSSSSSSSSSSSSSSSDDDDDDDDDDDDDDDDDDDDDDDDDDDDDDDDDDDDDDDDDDDDDDDDDSSSSSSSSSSSSSSSSSSSSSDDDDDDDDDDDDDDDDDDDDD…	8	[0.63, 0.75, 0.88, 0.75, 0.38, 0.38, 0.25, 0.25, 0.25, 0.25, 0.25, 0.25, 0.38, 0.38, 0.25, 0.25, 0.25, 0.25, 0.25, 0.38, 0.38, 0.38, 0.63, 0.75, 0.88, 0.88, 0.88, 0.88, 1.0, 1.0, 1.0, 1.0, 1.0, 1.0, 1.0, 0.75, 0.88, 0.88, 0.88, 0.88, 0.88, 0.88, 1.0, 1.0, 1.0, 0.88, 0.88, 0.88, 0.75, 0.75, 0.75, 0.75, 0.75, 0.75, 0.75, 0.5, 0.5, 0.5, 0.5, 0.5, 0.38, 0.25, 0.25, 0.38, 0.38, 0.25, 0.38, 0.38, 0.38,…	mobidb-lite	[[23, 55], [79, 151], [309, 357], [379, 453], [1144, 1220], [1701, 1723], [1766, 2056], [2203, 2223]]	['Eukaryota', 'Metazoa', 'Chordata', 'Craniata', 'Vertebrata', 'Euteleostomi', 'Mammalia', 'Eutheria', 'Laurasiatheria', 'Carnivora', 'Caniformia', 'Ursidae', 'Ursus']	XP_026341338.1	2787	SSSSSSSSSSSSSSSSSSSSSSSSSSSSSSSSSSSSSSSSSSSSSSSSSSSSSSSSSSSSSSSSSSSSSSSSSSSSSSSSSSSSSSSSSSSSSSSSSSSSSSSSSSSSSSSSSSSSSSSSSSSSSSSSSSSSSSSSSSSDDDDDDDDDDDDDDDDDDDDSSSSSSSSSSSSSSSSSSSDDDDDDDDDDDDDDDDDDDDDDDDDDDDDDDDDDDDDDDDDDDDDDDDDDDDDDDDDDDDDDDDDDDDDDDDDDDDDDDDDDDDDDDDDDDDDDDDDDDDDDDDDDDDDDDDDDDDDDDDDDDDDDDDDDDDDDDDDDDDDDDDDDDDDDDDDDDDDDDDDDDDDDDDDDDDDDDDDDDDDDDDDDDDDDDDDDDDDDDDDDDDDDDDDDDDDDDDDDDDD…	8	[0.75, 0.88, 0.88, 0.75, 0.88, 0.75, 0.88, 0.88, 0.88, 0.75, 0.75, 0.63, 0.63, 0.5, 0.5, 0.63, 0.5, 0.63, 0.63, 0.5, 0.5, 0.38, 0.5, 0.5, 0.63, 0.63, 0.5, 0.5, 0.5, 0.25, 0.25, 0.13, 0.25, 0.25, 0.38, 0.38, 0.38, 0.38, 0.38, 0.25, 0.38, 0.38, 0.5, 0.5, 0.5, 0.63, 0.5, 0.5, 0.63, 0.63, 0.63, 0.63, 0.63, 0.63, 0.5, 0.38, 0.25, 0.25, 0.38, 0.38, 0.38, 0.25, 0.38, 0.38, 0.25, 0.25, 0.63, 0.75, 0.88, …	mobidb-lite	[[140, 159], [179, 2169], [2337, 2369], [2416, 2787]]	11
61	Phoca_vitulina	['Eukaryota', 'Metazoa', 'Chordata', 'Craniata', 'Vertebrata', 'Euteleostomi', 'Mammalia', 'Eutheria', 'Laurasiatheria', 'Carnivora', 'Caniformia', 'Phocidae', 'Phoca']	XP_032252855.1	2458	SSSSSSSSSSSSSSSSSSSSSSDDDDDDDDDDDDDDDDDDDDDDDDDDDDDDDDDSSSSSSSSSSSSSSSSSSSSSSSDDDDDDDDDDDDDDDDDDDDDDDDDDDDDDDDDDDDDDDDDDDDDDDDDDDDDDDDDDDDDDDDDDDDDDDDDDDDSSSSSSSSSSSSSSSSSSSSSSSSSSSSSSSSSSSSSSSSSSSSSSSSSSSSSSSSSSSSSSSSSSSSSSSSSSSSSSSSSSSSSSSSSSSSSSSSSSSSSSSSSSSSSSSSSSSSSSSSSSSSSSSSSSSSSSSSSSSSSSSSSSSSSSSSSSDDDDDDDDDDDDDDDDDDDDDDDDDDDDDDDDDDDSSSSSSSSSSSSSSSSSSSSSSSSSSSSSSSSSSSDDDDDDDDDDDDDDDDDDDDD…	8	[0.63, 0.75, 0.88, 0.75, 0.38, 0.38, 0.25, 0.25, 0.25, 0.25, 0.25, 0.25, 0.38, 0.38, 0.25, 0.25, 0.25, 0.25, 0.25, 0.38, 0.38, 0.38, 0.63, 0.75, 0.88, 0.88, 0.88, 0.88, 1.0, 1.0, 1.0, 1.0, 1.0, 1.0, 1.0, 0.75, 0.88, 0.88, 0.88, 0.88, 0.88, 0.88, 1.0, 1.0, 1.0, 0.88, 0.88, 0.88, 0.75, 0.75, 0.75, 0.75, 0.75, 0.75, 0.75, 0.5, 0.5, 0.5, 0.5, 0.5, 0.38, 0.38, 0.38, 0.38, 0.38, 0.25, 0.38, 0.25, 0.38,…	mobidb-lite	[[23, 55], [79, 154], [309, 343], [379, 453], [1144, 1220], [1777, 2052], [2199, 2219]]	['Eukaryota', 'Metazoa', 'Chordata', 'Craniata', 'Vertebrata', 'Euteleostomi', 'Mammalia', 'Eutheria', 'Laurasiatheria', 'Carnivora', 'Caniformia', 'Phocidae', 'Phoca']	XP_032281560.1	2749	SSSSSSSSSSSSSSSSSSSSSSSSSSSSSSSSSSSSSSSSSSSSSSSSSSSSSSSSSSSSSSSSSSSSSSSSSSSSSSSSSSSSSSSSSSSSSSSSSSSSSSSSSSSSSSSSSSSSSSSSSSSSSSSSSSSSSSSSSSSSDDDDDDDDDDDDDDDDDDDDDDDDDDDDDDDDDDDDDDDDDDDDDDDDDDDDDDDDDDDDDDDDDDDDDDDDDDDDDDDDDDDDDDDDDDDDDDDDDDDDDDDDDDDDDDDDDDDDDDDDDDDDDDDDDDDDDDDDDDDDDDDDDDDDDDDDDDDDDDDDDDDDDDDDDDDDDDDDDDDDDDDDDDDDDDDDDDDDDDDDDDDDDDDDDDDDDDDDDDDDDDDDDDDDDDDDDDDDDDDDDDDDDDDDDDDDDDDDDDD…	8	[0.88, 1.0, 1.0, 0.88, 0.88, 0.75, 0.88, 0.88, 0.88, 0.75, 0.75, 0.75, 0.88, 0.88, 0.75, 0.75, 0.63, 0.63, 0.5, 0.5, 0.5, 0.5, 0.5, 0.38, 0.5, 0.5, 0.38, 0.38, 0.88, 0.88, 1.0, 0.75, 0.5, 0.5, 0.38, 0.38, 0.38, 0.38, 0.38, 0.38, 0.38, 0.25, 0.25, 0.25, 0.25, 0.38, 0.38, 0.38, 0.38, 0.38, 0.38, 0.38, 0.5, 0.5, 0.38, 0.38, 0.38, 0.38, 0.13, 0.13, 0.25, 0.25, 0.25, 0.13, 0.0, 0.0, 0.0, 0.0, 0.13, 0.…	mobidb-lite	[[141, 2131], [2300, 2331], [2378, 2749]]	12
47	Canis_lupus	['Eukaryota', 'Metazoa', 'Chordata', 'Craniata', 'Vertebrata', 'Euteleostomi', 'Mammalia', 'Eutheria', 'Laurasiatheria', 'Carnivora', 'Caniformia', 'Canidae', 'Canis']	XP_005638929.1	2464	SSSSSSSSSSSSSSSSSSSSSSDDDDDDDDDDDDDDDDDDDDDDDDDDDDDDDDDSSSSSSSSSSSSSSSSSSSSSSSDDDDDDDDDDDDDDDDDDDDDDDDDDDDDDDDDDDDDDDDDDDDDDDDDDDDDDDDDDDDDDDDDDDDDDSSSSSSSSSSSSSSSSSSSSSSSSSSSSSSSSSSSSSSSSSSSSSSSSSSSSSSSSSSSSSSSSSSSSSSSSSSSSSSSSSSSSSSSSSSSSSSSSSSSSSSSSSSSSSSSSSSSSSSSSSSSSSSSSSSSSSSSSSSSSSSSSSSSSSSSSSSSSSSSSSDDDDDDDDDDDDDDDDDDDDDDDDDDDDDDDDSSSSSSSSSSSSSSSSSSSSSSSSSSSSSSSSSSSSSDDDDDDDDDDDDDDDDDDDDD…	8	[0.63, 0.75, 0.88, 0.75, 0.5, 0.38, 0.25, 0.25, 0.25, 0.25, 0.25, 0.25, 0.38, 0.38, 0.25, 0.25, 0.25, 0.25, 0.25, 0.38, 0.38, 0.38, 0.63, 0.75, 0.88, 0.88, 0.88, 0.88, 1.0, 1.0, 1.0, 1.0, 1.0, 1.0, 1.0, 0.75, 0.88, 0.88, 0.88, 0.88, 0.88, 0.88, 1.0, 1.0, 1.0, 0.88, 0.88, 0.88, 0.75, 0.75, 0.75, 0.75, 0.75, 0.75, 0.75, 0.5, 0.5, 0.5, 0.5, 0.5, 0.38, 0.25, 0.25, 0.38, 0.38, 0.25, 0.38, 0.25, 0.25, …	mobidb-lite	[[23, 55], [79, 148], [310, 341], [379, 455], [1143, 1227], [1240, 1259], [1783, 2058], [2205, 2225]]	['Eukaryota', 'Metazoa', 'Chordata', 'Craniata', 'Vertebrata', 'Euteleostomi', 'Mammalia', 'Eutheria', 'Laurasiatheria', 'Carnivora', 'Caniformia', 'Canidae', 'Canis']	XP_003639169.1	2747	SSSSSSSSSSSSSSSSSSSSSSSSSSSSSSSSSSSSSSSSSSSSSSSSSSSSSSSSSSSSSSSSSSSSSSSSSSSSSSSSSSSSSSSSSSSSSSSSSSSSSSSSSSSSSSSSSSSSSSSSSSSSSSSSSSSSSSSSSSSSDDDDDDDDDDDDDDDDDDDDDDDDDDDDDDDDDDDDDDDDDDDDDDDDDDDDDDDDDDDDDDDDDDDDDDDDDDDDDDDDDDDDDDDDDDDDDDDDDDDDDDDDDDDDDDDDDDDDDDDDDDDDDDDDDDDDDDDDDDDDDDDDDDDDDDDDDDDDDDDDDDDDDDDDDDDDDDDDDDDDDDDDDDDDDDDDDDDDDDDDDDDDDDDDDDDDDDDDDDDDDDDDDDDDDDDDDDDDDDDDDDDDDDDDDDDDDDDDDDD…	8	[0.88, 1.0, 1.0, 0.88, 0.88, 0.75, 0.88, 0.88, 0.88, 0.75, 0.75, 0.75, 0.88, 0.88, 0.75, 0.75, 0.75, 0.63, 0.5, 0.5, 0.5, 0.5, 0.5, 0.38, 0.5, 0.5, 0.38, 0.38, 0.88, 0.88, 1.0, 0.75, 0.5, 0.5, 0.38, 0.38, 0.38, 0.38, 0.38, 0.38, 0.38, 0.25, 0.25, 0.25, 0.25, 0.38, 0.38, 0.38, 0.38, 0.38, 0.38, 0.5, 0.5, 0.5, 0.38, 0.38, 0.38, 0.38, 0.25, 0.13, 0.25, 0.25, 0.25, 0.13, 0.0, 0.0, 0.0, 0.0, 0.13, 0.1…	mobidb-lite	[[141, 1153], [1170, 2129], [2298, 2345], [2376, 2747]]	13
24	Felis_catus	['Eukaryota', 'Metazoa', 'Chordata', 'Craniata', 'Vertebrata', 'Euteleostomi', 'Mammalia', 'Eutheria', 'Laurasiatheria', 'Carnivora', 'Feliformia', 'Felidae', 'Felinae', 'Felis']	XP_023094557.1	2551	SSSSSSSSSSSSSSSSSSSSSSSDDDDDDDDDDDDDDDDDDDDDDDDDDDDDDDDSSSSSSSSSSSSSSSSSSSSSSSDDDDDDDDDDDDDDDDDDDDDDDDDDDDDDDDDDDDDDDDDDDDDDDDDDDDDDDDDDDDDDDDDDDDDDDSSSSSSSSSSSSSSSSSSSSSSSSSSSSSSSSSSSSSSSSSSSSSSSSSSSSSSSSSSSSSSSSSSSSSSSSSSSSSSSSSSSSSSSSSSSSSSSSSSSSSSSSSSSSSSSSSSSSSSSSSSSSSSSSSSSSSSSSSSSSSSSSSSSSSSSSSSSSSSSSSDDDDDDDDDDDDDDDDDDDDDDDDDDDDDDDDDDDDDDDDDDDDDDDDDSSSSSSSSSSSSSSSSSSSDDDDDDDDDDDDDDDDDDDDD…	8	[0.63, 0.75, 0.88, 0.75, 0.38, 0.25, 0.25, 0.25, 0.25, 0.25, 0.25, 0.25, 0.38, 0.38, 0.25, 0.25, 0.25, 0.25, 0.25, 0.5, 0.5, 0.38, 0.5, 0.75, 0.75, 0.75, 0.75, 0.88, 1.0, 1.0, 1.0, 0.88, 0.88, 0.88, 0.88, 0.88, 0.75, 0.88, 0.88, 0.88, 0.88, 0.88, 1.0, 1.0, 0.88, 0.88, 0.88, 0.88, 0.75, 0.75, 0.75, 0.75, 0.75, 0.75, 0.75, 0.5, 0.5, 0.5, 0.5, 0.5, 0.5, 0.25, 0.38, 0.38, 0.38, 0.25, 0.38, 0.25, 0.38…	mobidb-lite	[[24, 55], [79, 149], [311, 359], [379, 422], [1227, 1316], [1852, 2145], [2292, 2312]]	['Eukaryota', 'Metazoa', 'Chordata', 'Craniata', 'Vertebrata', 'Euteleostomi', 'Mammalia', 'Eutheria', 'Laurasiatheria', 'Carnivora', 'Feliformia', 'Felidae', 'Felinae', 'Felis']	XP_019676689.2	2774	SSSSSSSSSSSSSSSSSSSSSSSSSSSSSSSSSSSSSSSSSSSSSSSSSSSSSSSSSSSSSSSSSSSSSSSSSSSSSSSSSSSSSSSSSSSSSSSSSSSSSSSSSSSSSSSSSSSSSSSSSSSSSSSSSSSSSSSSSSSSSSSSSSSSSSSSSSSSSSSSSSSSSSSSSDDDDDDDDDDDDDDDDDDDDDDDDDDDDDDDDDDDDDDDDDDDDDDDDDDDDDDDDDDDDDDDDDDDDDDDDDDDDDDDDDDDDDDDDDDDDDDDDDDDDDDDDDDDDDDDDDDDDDDDDDDDDDDDDDDDDDDDDDDDDDDDDDDDDDDDDDDDDDDDDDDDDDDDDDDDDDDDDDDDDDDDDDDDDDDDDDDDDDDDDDDDDDDDDDDDDDDDDDDDDDDDDDDDDDD…	8	[0.88, 0.88, 0.88, 0.88, 0.75, 0.63, 0.63, 0.75, 0.63, 0.5, 0.25, 0.0, 0.0, 0.0, 0.0, 0.0, 0.0, 0.0, 0.0, 0.0, 0.13, 0.13, 0.13, 0.13, 0.13, 0.25, 0.25, 0.25, 0.25, 0.25, 0.25, 0.25, 0.38, 0.5, 0.38, 0.38, 0.5, 0.5, 0.5, 0.5, 0.5, 0.63, 0.63, 0.63, 0.63, 0.38, 0.38, 0.25, 0.25, 0.25, 0.38, 0.38, 0.25, 0.38, 0.38, 0.25, 0.25, 0.5, 0.63, 0.75, 0.5, 0.38, 0.38, 0.25, 0.25, 0.25, 0.25, 0.25, 0.25, 0.…	mobidb-lite	[[170, 2146], [2326, 2357], [2404, 2774]]	14
29	Ceratotherium_simum	['Eukaryota', 'Metazoa', 'Chordata', 'Craniata', 'Vertebrata', 'Euteleostomi', 'Mammalia', 'Eutheria', 'Laurasiatheria', 'Perissodactyla', 'Rhinocerotidae', 'Ceratotherium']	XP_014642306.1	2398	SSSSSSSSSSSSSSSSSSSSSSDDDDDDDDDDDDDDDDDDDDDDDDDDDDDDDDDDDDSSSSSSSSSSSSSSSSSSSSDDDDDDDDDDDDDDDDDDDDDDDDDDDDDDDDDDDDDDDDDDDDDDDDDDDDDDDDDDDDDDDDDDDDDDDDSSSSSSSSSSSSSSSSSSSSSSSSSSSSSSSSSSSSSSSSSSSSSSSSSSSSSSSSSSSSSSSSSSSSSSSSSSSSSSSSSSSSSSSSSSSSSSSSSSSSSSSSSSSSSSSSSSSSSSSSSSSSSSSSSSSSSSSSSSSSSSSSSSSSSSSSSSSSSDDDDDDDDDDDDDDDDDDDDDDDDDDSSSSSSSSSSSSSSSSSSSSSSSSSSSSSSSSSSSSSSSSSSSSSSDDDDDDDDDDDDDDDDDDDD…	8	[0.63, 0.75, 0.88, 0.75, 0.38, 0.25, 0.13, 0.25, 0.25, 0.25, 0.13, 0.13, 0.25, 0.25, 0.13, 0.13, 0.25, 0.25, 0.25, 0.25, 0.25, 0.38, 0.63, 0.75, 0.88, 0.88, 0.88, 0.88, 1.0, 1.0, 1.0, 1.0, 1.0, 1.0, 1.0, 0.75, 0.75, 0.75, 0.88, 0.88, 0.88, 0.88, 0.88, 0.88, 1.0, 0.75, 0.75, 0.75, 0.75, 0.75, 0.75, 0.75, 0.75, 0.88, 0.88, 0.75, 0.63, 0.63, 0.5, 0.5, 0.5, 0.38, 0.25, 0.38, 0.38, 0.25, 0.38, 0.38, 0…	mobidb-lite	[[23, 58], [79, 150], [308, 333], [380, 467], [1116, 1191], [1714, 1992], [2139, 2159]]	['Eukaryota', 'Metazoa', 'Chordata', 'Craniata', 'Vertebrata', 'Euteleostomi', 'Mammalia', 'Eutheria', 'Laurasiatheria', 'Perissodactyla', 'Rhinocerotidae', 'Ceratotherium']	XP_004438208.2	2752	SSSSSSSSSSSSSSSSSSSSSSSSSSSSSSSSSSSSSSSSSSSSSSSSSSSSSSSSSSSSSSSSSSSSSSSSSSSSSSSSSSSSSSSSSSSSSSSSSSSSSSSSSSSSSSSSSSSSSSSSSSSSSSSSSSSSSSSSSSSSDDDDDDDDDDDDDDDDDDDDDDDDDDDDDDDDDDDDDDDDDDDDDDDDDDDDDDDDDDDDDDDDDDDDDDDDDDDDDDDDDDDDDDDDDDDDDDDDDDDDDDDDDDDDDDDDDDDDDDDDDDDDDDDDDDDDDDDDDDDDDDDDDDDDDDDDDDDDDDDDDDDDDDDDDDDDDDDDDDDDDDDDDDDDDDDDDDDDDDDDDDDDDDDDDDDDDDDDDDDDDDDDDDDDDDDDDDDDDDDDDDDDDDDDDDDDDDDDDDD…	8	[0.88, 1.0, 1.0, 0.88, 0.88, 0.75, 0.88, 0.88, 0.88, 0.75, 0.75, 0.75, 0.88, 0.88, 0.75, 0.75, 0.63, 0.63, 0.5, 0.5, 0.5, 0.5, 0.5, 0.38, 0.5, 0.5, 0.38, 0.38, 0.88, 0.88, 1.0, 0.75, 0.5, 0.5, 0.38, 0.38, 0.38, 0.38, 0.38, 0.38, 0.38, 0.25, 0.25, 0.25, 0.25, 0.38, 0.38, 0.38, 0.38, 0.38, 0.38, 0.38, 0.5, 0.5, 0.38, 0.38, 0.38, 0.38, 0.13, 0.13, 0.25, 0.25, 0.25, 0.13, 0.0, 0.0, 0.0, 0.0, 0.13, 0.…	mobidb-lite	[[141, 1250], [1301, 1325], [1344, 2135], [2305, 2334], [2381, 2752]]	15
122	Ovis_aries	['Eukaryota', 'Metazoa', 'Chordata', 'Craniata', 'Vertebrata', 'Euteleostomi', 'Mammalia', 'Eutheria', 'Laurasiatheria', 'Cetartiodactyla', 'Ruminantia', 'Pecora', 'Bovidae', 'Caprinae', 'Ovis']	XP_012041554.3	2453	SSSSSSSSSSSSSSSSSSSSSSDDDDDDDDDDDDDDDDDDDDDDDDDDDDDDDDDDDDDSSSSSSSSSSSSSSSSSSSDDDDDDDDDDDDDDDDDDDDDDDDDDDDDDDDDDDDDDDDDDDDDDDDDDDDDDDDDDDDDDDDDDDDDDDDDDDSSSSSSSSSSSSSSSSSSSSSSSSSSSSSSSSSSSSSSSSSSSSSSSSSSSSSSSSSSSSSSSSSSSSSSSSSSSSSSSSSSSSSSSSSSSSSSSSSSSSSSSSSSSSSSSSSSSSSSSSSSSSSSSSSSSSSSSSSSSSSSSSSSSSSSSDDDDDDDDDDDDDDDDDDDDDDDDDDDDDDDDDDDDDDDDDDDDDDDDDDSSSSSSSSSSSSSSSSSSSSSSSSSSSSSSSSSSSSSSSSSSSSS…	8	[0.63, 0.75, 0.88, 0.75, 0.38, 0.25, 0.13, 0.25, 0.13, 0.13, 0.13, 0.13, 0.25, 0.25, 0.13, 0.13, 0.13, 0.25, 0.25, 0.25, 0.25, 0.38, 0.63, 0.75, 0.88, 0.88, 0.88, 0.88, 1.0, 1.0, 1.0, 1.0, 0.88, 0.88, 0.88, 0.75, 0.75, 0.75, 0.88, 0.88, 0.88, 0.88, 0.88, 0.88, 0.88, 0.75, 0.75, 0.75, 0.75, 0.75, 0.75, 0.75, 0.75, 0.75, 0.88, 0.63, 0.63, 0.63, 0.63, 0.5, 0.5, 0.38, 0.38, 0.38, 0.38, 0.25, 0.38, 0.…	mobidb-lite	[[23, 59], [79, 153], [305, 354], [1145, 1177], [1756, 2047], [2193, 2214]]	['Eukaryota', 'Metazoa', 'Chordata', 'Craniata', 'Vertebrata', 'Euteleostomi', 'Mammalia', 'Eutheria', 'Laurasiatheria', 'Cetartiodactyla', 'Ruminantia', 'Pecora', 'Bovidae', 'Caprinae', 'Ovis']	XP_027816939.1	2739	SSSSSSSSSSSSSSSSSSSSSSSSSSSSSSSSSSSSSSSSSSSSSSSSSSSSSSSSSSSSSSSSSSSSSSSSSSSSSSSSSSSSSSSSSSSSSSSSSSSSSSSSSSSSSSSSSSSSSSSSSSSSSSSSSSSSSSSSSSSSDDDDDDDDDDDDDDDDDDDDDDDDDDDDDDDDDDDDDDDDDDDDDDDDDDDDDDDDDDDDDDDDDDDDDDDDDDDDDDDDDDDDDDDDDDDDDDDDDDDDDDDDDDDDDDDDDDDDDDDDDDDDDDDDDDDDDDDDDDDDDDDDDDDDDDDDDDDDDDDDDDDDDDDDDDDDDDDDDDDDDDDDDDDDDDDDDDDDDDDDDDDDDDDDDDDDDDDDDDDDDDDDDDDDDDDDDDDDDDDDDDDDDDDDDDDDDDDDDDD…	8	[0.88, 1.0, 1.0, 0.88, 0.88, 0.75, 0.88, 0.88, 0.88, 0.75, 0.75, 0.75, 0.88, 0.88, 0.75, 0.75, 0.63, 0.63, 0.5, 0.5, 0.5, 0.5, 0.5, 0.38, 0.5, 0.5, 0.38, 0.5, 0.75, 0.88, 1.0, 0.75, 0.5, 0.5, 0.38, 0.38, 0.38, 0.38, 0.38, 0.38, 0.38, 0.25, 0.25, 0.25, 0.25, 0.38, 0.38, 0.38, 0.38, 0.38, 0.38, 0.38, 0.5, 0.5, 0.38, 0.38, 0.38, 0.38, 0.25, 0.13, 0.25, 0.25, 0.25, 0.13, 0.0, 0.0, 0.0, 0.0, 0.13, 0.1…	mobidb-lite	[[141, 1242], [1272, 2111], [2296, 2323], [2369, 2739]]	16
120	Bos_taurus	['Eukaryota', 'Metazoa', 'Chordata', 'Craniata', 'Vertebrata', 'Euteleostomi', 'Mammalia', 'Eutheria', 'Laurasiatheria', 'Cetartiodactyla', 'Ruminantia', 'Pecora', 'Bovidae', 'Bovinae', 'Bos']	XP_005201162.1	2455	SSSSSSSSSSSSSSSSSSSSSSDDDDDDDDDDDDDDDDDDDDDDDDDDDDDDDDDDDDDSSSSSSSSSSSSSSSSSSSDDDDDDDDDDDDDDDDDDDDDDDDDDDDDDDDDDDDDDDDDDDDDDDDDDDDDDDDDDDDDDDDDDDDDDDDDDDSSSSSSSSSSSSSSSSSSSSSSSSSSSSSSSSSSSSSSSSSSSSSSSSSSSSSSSSSSSSSSSSSSSSSSSSSSSSSSSSSSSSSSSSSSSSSSSSSSSSSSSSSSSSSSSSSSSSSSSSSSSSSSSSSSSSSSSSSSSSSSSSSSSSSSSDDDDDDDDDDDDDDDDDDDDDDDDDDDDDDDDDDDDDDDDDDDDDDDDDDSSSSSSSSSSSSSSSSSSSSSSSSSSSSSSSSSSSSSSSSSSSSS…	8	[0.63, 0.75, 0.88, 0.75, 0.25, 0.25, 0.13, 0.13, 0.13, 0.13, 0.13, 0.13, 0.25, 0.25, 0.13, 0.13, 0.13, 0.25, 0.25, 0.25, 0.25, 0.25, 0.63, 0.75, 0.88, 0.88, 0.88, 0.88, 1.0, 1.0, 1.0, 1.0, 0.88, 0.88, 0.88, 0.75, 0.75, 0.75, 0.75, 0.88, 0.88, 0.88, 0.88, 0.75, 0.75, 0.75, 0.75, 0.75, 0.75, 0.75, 0.75, 0.75, 0.75, 0.63, 0.75, 0.63, 0.63, 0.63, 0.63, 0.5, 0.5, 0.5, 0.38, 0.38, 0.38, 0.25, 0.38, 0.2…	mobidb-lite	[[23, 59], [79, 153], [305, 354], [1145, 1176], [1758, 2049], [2196, 2216]]	['Eukaryota', 'Metazoa', 'Chordata', 'Craniata', 'Vertebrata', 'Euteleostomi', 'Mammalia', 'Eutheria', 'Laurasiatheria', 'Cetartiodactyla', 'Ruminantia', 'Pecora', 'Bovidae', 'Bovinae', 'Bos']	XP_002697976.2	2741	SSSSSSSSSSSSSSSSSSSSSSSSSSSSSSSSSSSSSSSSSSSSSSSSSSSSSSSSSSSSSSSSSSSSSSSSSSSSSSSSSSSSSSSSSSSSSSSSSSSSSSSSSSSSSSSSSSSSSSSSSSSSSSSSSSSSSSSSSSSSDDDDDDDDDDDDDDDDDDDDDDDDDDDDDDDDDDDDDDDDDDDDDDDDDDDDDDDDDDDDDDDDDDDDDDDDDDDDDDDDDDDDDDDDDDDDDDDDDDDDDDDDDDDDDDDDDDDDDDDDDDDDDDDDDDDDDDDDDDDDDDDDDDDDDDDDDDDDDDDDDDDDDDDDDDDDDDDDDDDDDDDDDDDDDDDDDDDDDDDDDDDDDDDDDDDDDDDDDDDDDDDDDDDDDDDDDDDDDDDDDDDDDDDDDDDDDDDDDDD…	8	[0.88, 1.0, 1.0, 0.88, 0.88, 0.75, 0.88, 0.88, 0.88, 0.75, 0.75, 0.75, 0.88, 0.88, 0.75, 0.75, 0.63, 0.63, 0.5, 0.5, 0.5, 0.5, 0.5, 0.38, 0.5, 0.5, 0.38, 0.5, 0.75, 0.88, 1.0, 0.75, 0.5, 0.5, 0.38, 0.38, 0.38, 0.38, 0.38, 0.38, 0.38, 0.25, 0.25, 0.25, 0.25, 0.38, 0.38, 0.38, 0.38, 0.38, 0.38, 0.38, 0.5, 0.5, 0.38, 0.38, 0.38, 0.38, 0.25, 0.13, 0.25, 0.25, 0.25, 0.13, 0.0, 0.0, 0.0, 0.0, 0.13, 0.1…	mobidb-lite	[[141, 2113], [2298, 2325], [2371, 2741]]	17
71	Orcinus_orca	['Eukaryota', 'Metazoa', 'Chordata', 'Craniata', 'Vertebrata', 'Euteleostomi', 'Mammalia', 'Eutheria', 'Laurasiatheria', 'Cetartiodactyla', 'Cetacea', 'Odontoceti', 'Delphinidae', 'Orcinus']	XP_012394954.1	2478	SSSSSSSSSSSSSSSSSSSSSSDDDDDDDDDDDDDDDDDDDDDDDDDDDDDDDDDDSSSSSSSSSSSSSSSSSSSSSSDDDDDDDDDDDDDDDDDDDDDDDDDDDDDDDDDDDDDDDDDDDDDDDDDDDDDDDDDDDDDDDDDDDDDDDDDDDDDSSSSSSSSSSSSSSSSSSSSSSSSSSSSSSSSSSSSSSSSSSSSSSSSSSSSSSSSSSSSSSSSSSSSSSSSSSSSSSSSSSSSSSSSSSSSSSSSSSSSSSSSSSSSSSSSSSSSSSSSSSSSSSSSSSSSSSSSSSSSSSSSSSSSDDDDDDDDDDDDDDDDDDDDDDDDDDDDDSSSSSSSSSSSSSSSSSSSSSSSSSSSSSSSSSSSSSSSSSSSSSSSSSSSSSSSSSSSSSSSSSSS…	8	[0.63, 0.75, 0.88, 0.75, 0.38, 0.25, 0.13, 0.25, 0.25, 0.13, 0.13, 0.13, 0.25, 0.25, 0.13, 0.13, 0.13, 0.25, 0.25, 0.25, 0.25, 0.38, 0.63, 0.75, 0.88, 0.88, 0.88, 0.88, 1.0, 1.0, 1.0, 1.0, 0.88, 0.88, 0.88, 0.75, 0.75, 0.75, 0.88, 0.88, 0.88, 0.88, 0.88, 0.88, 1.0, 0.75, 0.75, 0.75, 0.75, 0.75, 0.75, 0.75, 0.75, 0.75, 0.75, 0.63, 0.5, 0.5, 0.5, 0.5, 0.5, 0.38, 0.38, 0.38, 0.38, 0.25, 0.38, 0.25, …	mobidb-lite	[[23, 56], [79, 155], [304, 332], [1158, 1227], [1288, 1311], [1782, 2072], [2193, 2239]]	['Eukaryota', 'Metazoa', 'Chordata', 'Craniata', 'Vertebrata', 'Euteleostomi', 'Mammalia', 'Eutheria', 'Laurasiatheria', 'Cetartiodactyla', 'Cetacea', 'Odontoceti', 'Delphinidae', 'Orcinus']	XP_004270508.1	2742	SSSSSSSSSSSSSSSSSSSSSSSSSSSSSSSSSSSSSSSSSSSSSSSSSSSSSSSSSSSSSSSSSSSSSSSSSSSSSSSSSSSSSSSSSSSSSSSSSSSSSSSSSSSSSSSSSSSSSSSSSSSSSSSSSSSSSSSSSSSSDDDDDDDDDDDDDDDDDDDDDDDDDDDDDDDDDDDDDDDDDDDDDDDDDDDDDDDDDDDDDDDDDDDDDDDDDDDDDDDDDDDDDDDDDDDDDDDDDDDDDDDDDDDDDDDDDDDDDDDDDDDDDDDDDDDDDDDDDDDDDDDDDDDDDDDDDDDDDDDDDDDDDDDDDDDDDDDDDDDDDDDDDDDDDDDDDDDDDDDDDDDDDDDDDDDDDDDDDDDDDDDDDDDDDDDDDDDDDDDDDDDDDDDDDDDDDDDDDDD…	8	[0.88, 1.0, 1.0, 0.88, 0.88, 0.75, 0.88, 0.88, 0.88, 0.75, 0.75, 0.75, 0.88, 0.88, 0.75, 0.75, 0.75, 0.63, 0.5, 0.5, 0.5, 0.5, 0.5, 0.38, 0.5, 0.5, 0.38, 0.5, 0.88, 0.88, 1.0, 0.75, 0.5, 0.5, 0.5, 0.5, 0.38, 0.38, 0.38, 0.38, 0.38, 0.25, 0.25, 0.25, 0.25, 0.38, 0.38, 0.38, 0.38, 0.38, 0.38, 0.5, 0.5, 0.5, 0.38, 0.38, 0.38, 0.38, 0.25, 0.25, 0.25, 0.25, 0.25, 0.13, 0.0, 0.0, 0.0, 0.0, 0.13, 0.13, …	mobidb-lite	[[141, 1240], [1253, 2114], [2298, 2327], [2372, 2742]]	18
119	Sus_scrofa	['Eukaryota', 'Metazoa', 'Chordata', 'Craniata', 'Vertebrata', 'Euteleostomi', 'Mammalia', 'Eutheria', 'Laurasiatheria', 'Cetartiodactyla', 'Suina', 'Suidae', 'Sus']	XP_005657204.1	2447	SSSSSSSSSSSSSSSSSSSSSSDDDDDDDDDDDDDDDDDDDDDDDDDDDDDDDDDSSSSSSSSSSSSSSSSSSSSSSSDDDDDDDDDDDDDDDDDDDDDDDDDDDDDDDDDDDDDDDDDDDDDDDDDDDDDDDDDDDDDDDDDDDDDDDDSSSSSSSSSSSSSSSSSSSSSSSSSSSSSSSSSSSSSSSSSSSSSSSSSSSSSSSSSSSSSSSSSSSSSSSSSSSSSSSSSSSSSSSSSSSSSSSSSSSSSSSSSSSSSSSSSSSSSSSSSSSSSSSSSSSSSSSSSSSSSSSSDDDDDDDDDDDDDDDDDDDDDDDDDDDDDDDDDDDDDDDDDDDDDDDDDDDDDDDSSSSSSSSSSSSSSSSSDDDDDDDDDDDDDDDDDDDDDDDDDSSSSSSSS…	8	[0.63, 0.75, 0.88, 0.63, 0.25, 0.25, 0.13, 0.13, 0.13, 0.13, 0.13, 0.13, 0.25, 0.25, 0.13, 0.13, 0.13, 0.25, 0.25, 0.25, 0.25, 0.38, 0.63, 0.75, 0.88, 0.88, 0.88, 0.88, 1.0, 1.0, 1.0, 1.0, 0.88, 0.88, 0.88, 0.75, 0.75, 0.88, 0.88, 0.88, 0.88, 0.88, 0.88, 0.88, 1.0, 0.75, 0.75, 0.75, 0.75, 0.75, 0.75, 0.75, 0.75, 0.63, 0.63, 0.5, 0.5, 0.5, 0.5, 0.5, 0.38, 0.13, 0.13, 0.25, 0.25, 0.13, 0.25, 0.13, …	mobidb-lite	[[23, 55], [79, 150], [295, 349], [367, 391], [1139, 1178], [1193, 1214], [1232, 1256], [1766, 2041], [2162, 2208]]	['Eukaryota', 'Metazoa', 'Chordata', 'Craniata', 'Vertebrata', 'Euteleostomi', 'Mammalia', 'Eutheria', 'Laurasiatheria', 'Artiodactyla', 'Suina', 'Suidae', 'Sus']	NP_001231474.1	2732	SSSSSSSSSSSSSSSSSSSSSSSSSSSSSSSSSSSSSSSSSSSSSSSSSSSSSSSSSSSSSSSSSSSSSSSSSSSSSSSSSSSSSSSSSSSSSSSSSSSSSSSSSSSSSSSSSSSSSSSSSSSSSSSSSSSSSSSSSSSSDDDDDDDDDDDDDDDDDDDDDDDDDDDDDDDDDDDDDDDDDDDDDDDDDDDDDDDDDDDDDDDDDDDDDDDDDDDDDDDDDDDDDDDDDDDDDDDDDDDDDDDDDDDDDDDDDDDDDDDDDDDDDDDDDDDDDDDDDDDDDDDDDDDDDDDDDDDDDDDDDDDDDDDDDDDDDDDDDDDDDDDDDDDDDDDDDDDDDDDDDDDDDDDDDDDDDDDDDDDDDDDDDDDDDDDDDDDDDDDDDDDDDDDDDDDDDDDDDDD…	8	[0.88, 1.0, 1.0, 0.88, 0.88, 0.75, 0.88, 0.88, 0.88, 0.75, 0.75, 0.75, 0.88, 0.88, 0.75, 0.75, 0.63, 0.63, 0.5, 0.5, 0.5, 0.5, 0.5, 0.38, 0.5, 0.5, 0.38, 0.38, 0.88, 0.88, 1.0, 0.75, 0.5, 0.5, 0.38, 0.38, 0.38, 0.38, 0.38, 0.38, 0.38, 0.25, 0.25, 0.25, 0.25, 0.38, 0.38, 0.38, 0.38, 0.38, 0.38, 0.38, 0.5, 0.5, 0.38, 0.38, 0.38, 0.38, 0.13, 0.13, 0.25, 0.25, 0.25, 0.13, 0.0, 0.0, 0.0, 0.0, 0.13, 0.…	mobidb-lite	[[141, 1268], [1281, 2114], [2294, 2324], [2371, 2732]]	19
155	Vicugna_pacos	['Eukaryota', 'Metazoa', 'Chordata', 'Craniata', 'Vertebrata', 'Euteleostomi', 'Mammalia', 'Eutheria', 'Laurasiatheria', 'Cetartiodactyla', 'Tylopoda', 'Camelidae', 'Vicugna']	XP_031545518.1	2488	SSSSSSSSSSSSSSSSSSSSSSDDDDDDDDDDDDDDDDDDDDDDDDDDDDDDDDDDDDSSSSSSSSSSSSSSSSSSSSDDDDDDDDDDDDDDDDDDDDDDDDDDDDDDDDDDDDDDDDDDDDDDDDDDDDDDDDDDDDDDDDDDDDDDDDDDDDSSSSSSSSSSSSSSSSSSSSSSSSSSSSSSSSSSSSSSSSSSSSSSSSSSSSSSSSSSSSSSSSSSSSSSSSSSSSSSSSSSSSSSSSSSSSSSSSSSSSSSSSSSSSSSSSSSSSSSSSSSSSSSSSSSSSSSSSSSSSSSSSSSSSSSSDDDDDDDDDDDDDDDDDDDDDDDDDDDDDSSSSSSSSSSSSSSSSSSSSSSSSSSSSSSSSSSSSSSSSSSSSSSSSSSSSSSSSSSSSSSSSS…	8	[0.63, 0.75, 0.88, 0.75, 0.38, 0.25, 0.25, 0.25, 0.25, 0.25, 0.13, 0.13, 0.25, 0.25, 0.13, 0.13, 0.25, 0.25, 0.25, 0.25, 0.25, 0.38, 0.63, 0.75, 0.88, 0.88, 0.88, 0.88, 1.0, 1.0, 1.0, 1.0, 1.0, 1.0, 1.0, 0.75, 0.75, 0.75, 0.88, 0.88, 0.88, 0.88, 0.88, 0.88, 1.0, 0.75, 0.75, 0.75, 0.75, 0.75, 0.75, 0.75, 0.75, 0.88, 0.88, 0.75, 0.63, 0.63, 0.5, 0.5, 0.5, 0.38, 0.25, 0.38, 0.38, 0.25, 0.38, 0.25, 0…	mobidb-lite	[[23, 58], [79, 154], [306, 334], [1144, 1220], [1718, 1737], [1777, 2082], [2229, 2249]]	['Eukaryota', 'Metazoa', 'Chordata', 'Craniata', 'Vertebrata', 'Euteleostomi', 'Mammalia', 'Eutheria', 'Laurasiatheria', 'Cetartiodactyla', 'Tylopoda', 'Camelidae', 'Vicugna']	XP_031542895.1	2759	SSSSSSSSSSSSSSSSSSSSSSSSSSSSSSSSSSSSSSSSSSSSSSSSSSSSSSSSSSSSSSSSSSSSSSSSSSSSSSSSSSSSSSSSSSSSSSSSSSSSSSSSSSSSSSSSSSSSSSSSSSSSSSSSSSSSSSSSSSSSDDDDDDDDDDDDDDDDDDDDDDDDDDDDDDDDDDDDDDDDDDDDDDDDDDDDDDDDDDDDDDDDDDDDDDDDDDDDDDDDDDDDDDDDDDDDDDDDDDDDDDDDDDDDDDDDDDDDDDDDDDDDDDDDDDDDDDDDDDDDDDDDDDDDDDDDDDDDDDDDDDDDDDDDDDDDDDDDDDDDDDDDDDDDDDDDDDDDDDDDDDDDDDDDDDDDDDDDDDDDDDDDDDDDDDDDDDDDDDDDDDDDDDDDDDDDDDDDDDD…	8	[0.88, 1.0, 1.0, 0.88, 0.88, 0.75, 0.88, 0.88, 0.88, 0.75, 0.75, 0.75, 0.88, 0.88, 0.75, 0.75, 0.63, 0.63, 0.5, 0.5, 0.5, 0.5, 0.5, 0.38, 0.5, 0.5, 0.38, 0.38, 0.88, 0.88, 1.0, 0.75, 0.63, 0.5, 0.38, 0.38, 0.38, 0.38, 0.38, 0.38, 0.38, 0.25, 0.25, 0.25, 0.25, 0.38, 0.38, 0.38, 0.38, 0.38, 0.38, 0.5, 0.5, 0.5, 0.38, 0.38, 0.38, 0.38, 0.13, 0.25, 0.25, 0.25, 0.25, 0.25, 0.0, 0.0, 0.0, 0.0, 0.13, 0.…	mobidb-lite	[[141, 2122], [2302, 2334], [2384, 2682]]	20
67	Camelus_dromedarius	['Eukaryota', 'Metazoa', 'Chordata', 'Craniata', 'Vertebrata', 'Euteleostomi', 'Mammalia', 'Eutheria', 'Laurasiatheria', 'Cetartiodactyla', 'Tylopoda', 'Camelidae', 'Camelus']	XP_031315008.1	2530	SSSSSSSSSSSSSSSSSSSSSSDDDDDDDDDDDDDDDDDDDDDDDDDDDDDDDDDDDDSSSSSSSSSSSSSSSSSSSSDDDDDDDDDDDDDDDDDDDDDDDDDDDDDDDDDDDDDDDDDDDDDDDDDDDDDDDDDDDDDDDDDDDDDDDDDDDDSSSSSSSSSSSSSSSSSSSSSSSSSSSSSSSSSSSSSSSSSSSSSSSSSSSSSSSSSSSSSSSSSSSSSSSSSSSSSSSSSSSSSSSSSSSSSSSSSSSSSSSSSSSSSSSSSSSSSSSSSSSSSSSSSSSSSSSSSSSSSSSSSSSSDDDDDDDDDDDDDDDDDDDDDDDDDDDDDDDDDDDDDSSSSSSSSSSSSSSSSSSSSSSSSSSSSSSSSSSSSSSSSSSSSSSSSSSSSSSSSSSSS…	8	[0.63, 0.75, 0.88, 0.75, 0.38, 0.25, 0.25, 0.25, 0.25, 0.25, 0.13, 0.13, 0.25, 0.25, 0.13, 0.13, 0.25, 0.25, 0.25, 0.25, 0.25, 0.25, 0.63, 0.75, 0.88, 0.88, 0.88, 0.88, 1.0, 1.0, 1.0, 1.0, 1.0, 1.0, 1.0, 0.75, 0.75, 0.75, 0.88, 0.88, 0.88, 0.88, 0.88, 0.88, 1.0, 0.75, 0.75, 0.75, 0.75, 0.75, 0.75, 0.75, 0.75, 0.88, 0.88, 0.75, 0.63, 0.63, 0.5, 0.5, 0.5, 0.38, 0.25, 0.38, 0.38, 0.25, 0.38, 0.25, 0…	mobidb-lite	[[23, 58], [79, 154], [303, 339], [1145, 1220], [1702, 1722], [1763, 2053], [2200, 2220]]	['Eukaryota', 'Metazoa', 'Chordata', 'Craniata', 'Vertebrata', 'Euteleostomi', 'Mammalia', 'Eutheria', 'Laurasiatheria', 'Cetartiodactyla', 'Tylopoda', 'Camelidae', 'Camelus']	XP_031303555.1	2756	SSSSSSSSSSSSSSSSSSSSSSSSSSSSSSSSSSSSSSSSSSSSSSSSSSSSSSSSSSSSSSSSSSSSSSSSSSSSSSSSSSSSSSSSSSSSSSSSSSSSSSSSSSSSSSSSSSSSSSSSSSSSSSSSSSSSSSSSSSSSDDDDDDDDDDDDDDDDDDDDDDDDDDDDDDDDDDDDDDDDDDDDDDDDDDDDDDDDDDDDDDDDDDDDDDDDDDDDDDDDDDDDDDDDDDDDDDDDDDDDDDDDDDDDDDDDDDDDDDDDDDDDDDDDDDDDDDDDDDDDDDDDDDDDDDDDDDDDDDDDDDDDDDDDDDDDDDDDDDDDDDDDDDDDDDDDDDDDDDDDDDDDDDDDDDDDDDDDDDDDDDDDDDDDDDDDDDDDDDDDDDDDDDDDDDDDDDDDDDD…	8	[0.88, 1.0, 1.0, 0.88, 0.88, 0.75, 0.88, 0.88, 0.88, 0.75, 0.75, 0.75, 0.88, 0.88, 0.75, 0.75, 0.63, 0.63, 0.5, 0.5, 0.5, 0.5, 0.5, 0.38, 0.5, 0.5, 0.38, 0.38, 0.88, 0.88, 1.0, 0.75, 0.63, 0.5, 0.38, 0.38, 0.38, 0.38, 0.38, 0.38, 0.38, 0.25, 0.25, 0.25, 0.25, 0.38, 0.38, 0.38, 0.38, 0.38, 0.38, 0.5, 0.5, 0.5, 0.38, 0.38, 0.38, 0.38, 0.13, 0.25, 0.25, 0.25, 0.25, 0.25, 0.0, 0.0, 0.0, 0.0, 0.13, 0.…	mobidb-lite	[[141, 1250], [1290, 2119], [2298, 2331], [2381, 2679]]	21
57	Pteropus_vampyrus	['Eukaryota', 'Metazoa', 'Chordata', 'Craniata', 'Vertebrata', 'Euteleostomi', 'Mammalia', 'Eutheria', 'Laurasiatheria', 'Chiroptera', 'Megachiroptera', 'Pteropodidae', 'Pteropodinae', 'Pteropus']	XP_023389663.1	2137	SSSSSSSSSSSSSSSSSSSSSSDDDDDDDDDDDDDDDDDDDDDDDDDDDDDDDDDDSSSSSSSSSSSSSSSSSSSSSSDDDDDDDDDDDDDDDDDDDDDDDDDDDDDDDDDDDDDDDDDDDDDDDDDDDDDDDDDDDDDDDDDDDDDDDDDDDSSSSSSSSSSSSSSSSSSSSSSSSSSSSSSSSSSSSSSSSSSSSSSSSSSSSSSSSSSSSSSSSSSSSSSSSSSSSSSSSSSSSSSSSSSSSSSSSSSSSSSSSSSSSSSSSSSSSSSSSSSSSSSSSSSSSSSSSSSSSSSSSSSSSSSSSDDDDDDDDDDDDDDDDDDDDDSSSSSSSSSSSSSSSSSSSSSSSSSSSSSSSSSSSSSSSSSSSSSSSSSSSSSSSSSSSSSSSSSSSSSSSSS…	8	[0.63, 0.75, 0.88, 0.75, 0.25, 0.25, 0.13, 0.25, 0.13, 0.13, 0.13, 0.13, 0.25, 0.25, 0.13, 0.13, 0.13, 0.25, 0.25, 0.25, 0.25, 0.38, 0.63, 0.75, 0.88, 0.88, 0.88, 0.88, 1.0, 1.0, 1.0, 1.0, 0.88, 0.88, 0.88, 0.75, 0.75, 0.75, 0.88, 0.88, 0.88, 0.88, 0.88, 0.88, 1.0, 0.75, 0.75, 0.75, 0.75, 0.75, 0.75, 0.75, 0.75, 0.75, 0.75, 0.63, 0.5, 0.5, 0.5, 0.5, 0.38, 0.25, 0.25, 0.38, 0.38, 0.25, 0.38, 0.25,…	mobidb-lite	[[23, 56], [79, 153], [306, 326], [845, 883], [1488, 1764], [1911, 1931]]	['Eukaryota', 'Metazoa', 'Chordata', 'Craniata', 'Vertebrata', 'Euteleostomi', 'Mammalia', 'Eutheria', 'Laurasiatheria', 'Chiroptera', 'Megachiroptera', 'Pteropodidae', 'Pteropodinae', 'Pteropus']	XP_011374892.1	2742	SSSSSSSSSSSSSSSSSSSSSSSSSSSSSSSSSSSSSSSSSSSSSSSSSSSSSSSSSSSSSSSSSSSSSSSSSSSSSSSSSSSSSSSSSSSSSSSSSSSSSSSSSSSSSSSSSSSSSSSSSSSSSSSSSSSSSSSSSSSSDDDDDDDDDDDDDDDDDDDDDDDDDDDDDDDDDDDDDDDDDDDDDDDDDDDDDDDDDDDDDDDDDDDDDDDDDDDDDDDDDDDDDDDDDDDDDDDDDDDDDDDDDDDDDDDDDDDDDDDDDDDDDDDDDDDDDDDDDDDDDDDDDDDDDDDDDDDDDDDDDDDDDDDDDDDDDDDDDDDDDDDDDDDDDDDDDDDDDDDDDDDDDDDDDDDDDDDDDDDDDDDDDDDDDDDDDDDDDDDDDDDDDDDDDDDDDDDDDDD…	8	[0.88, 1.0, 1.0, 0.88, 0.88, 0.75, 0.88, 0.88, 0.88, 0.75, 0.75, 0.75, 0.88, 0.88, 0.75, 0.75, 0.63, 0.63, 0.5, 0.5, 0.5, 0.5, 0.5, 0.38, 0.5, 0.5, 0.38, 0.38, 0.88, 0.88, 1.0, 0.75, 0.63, 0.5, 0.5, 0.38, 0.38, 0.38, 0.38, 0.38, 0.38, 0.25, 0.25, 0.25, 0.25, 0.38, 0.38, 0.38, 0.38, 0.38, 0.38, 0.5, 0.5, 0.5, 0.38, 0.38, 0.38, 0.38, 0.25, 0.25, 0.25, 0.25, 0.25, 0.25, 0.0, 0.0, 0.0, 0.0, 0.13, 0.1…	mobidb-lite	[[141, 1269], [1294, 1318], [1355, 2114], [2292, 2325], [2371, 2742]]	22
11	Hipposideros_armiger	['Eukaryota', 'Metazoa', 'Chordata', 'Craniata', 'Vertebrata', 'Euteleostomi', 'Mammalia', 'Eutheria', 'Laurasiatheria', 'Chiroptera', 'Microchiroptera', 'Hipposideridae', 'Hipposideros']	XP_019482496.1	2378	SSSSSSSSSSSSSSSSSSSSSSDDDDDDDDDDDDDDDDDDDDDDDDDDDDDDDDDDDSSSSSSSSSSSSSSSSSSSSDDDDDDDDDDDDDDDDDDDDDDDDDDDDDDDDDDDDDDDDDDDDDDDDDDDDDDDDDDDDDDDDDDDDDDDSSSSSSSSSSSSSSSSSSSSSSSSSSSSSSSSSSSSSSSSSSSSSSSSSSSSSSSSSSSSSSSSSSSSSSSSSSSSSSSSSSSSSSSSSSSSSSSSSSSSSSSSSSSSSSSSSSSSSSSSSSSSSSSSSSSSSSSSSSSSSSSSSSSSSSSSSSSDDDDDDDDDDDDDDDDDDDDDDDSSSSSSSSSSSSSSSSSSSSSSSSSSSSSSSSSSSSSSSSSSSSSSSSSSSSDDDDDDDDDDDDDDDDDDDDD…	8	[0.63, 0.88, 0.88, 0.75, 0.38, 0.38, 0.25, 0.25, 0.25, 0.25, 0.25, 0.25, 0.38, 0.38, 0.25, 0.25, 0.25, 0.25, 0.25, 0.38, 0.38, 0.38, 0.63, 0.75, 0.88, 0.88, 0.88, 0.88, 1.0, 1.0, 1.0, 1.0, 1.0, 1.0, 1.0, 0.88, 0.88, 0.88, 0.88, 0.88, 0.88, 1.0, 1.0, 1.0, 1.0, 0.88, 0.88, 0.75, 0.75, 0.75, 0.75, 0.75, 0.75, 0.75, 0.88, 0.63, 0.63, 0.5, 0.5, 0.5, 0.5, 0.5, 0.38, 0.38, 0.38, 0.25, 0.5, 0.38, 0.38, 0…	mobidb-lite	[[23, 57], [78, 148], [304, 326], [379, 470], [804, 823], [1052, 1165], [1671, 1972], [2093, 2138]]	['Eukaryota', 'Metazoa', 'Chordata', 'Craniata', 'Vertebrata', 'Euteleostomi', 'Mammalia', 'Eutheria', 'Laurasiatheria', 'Chiroptera', 'Microchiroptera', 'Hipposideridae', 'Hipposideros']	XP_019489638.1	2721	SSSSSSSSSSSSSSSSSSSSSSSSSSSSSSSSSSSSSSSSSSSSSSSSSSSSSSSSSSSSSSSSSSSSSSSSSSSSSSSSSSSSSSSSSSSSSSSSSSSSSSSSSSSSSSSSSSSSSSSSSSSSSSSSSSSSSSSSSSSSDDDDDDDDDDDDDDDDDDDDDDDDDDDDDDDDDDDDDDDDDDDDDDDDDDDDDDDDDDDDDDDDDDDDDDDDDDDDDDDDDDDDDDDDDDDDDDDDDDDDDDDDDDDDDDDDDDDDDDDDDDDDDDDDDDDDDDDDDDDDDDDDDDDDDDDDDDDDDDDDDDDDDDDDDDDDDDDDDDDDDDDDDDDDDDDDDDDDDDDDDDDDDDDDDDDDDDDDDDDDDDDDDDDDDDDDDDDDDDDDDDDDDDDDDDDDDDDDDDD…	8	[0.88, 1.0, 1.0, 0.88, 0.88, 0.75, 0.88, 0.88, 0.88, 0.75, 0.75, 0.75, 0.88, 0.88, 0.75, 0.75, 0.75, 0.63, 0.5, 0.5, 0.5, 0.5, 0.5, 0.38, 0.5, 0.5, 0.38, 0.5, 0.88, 0.88, 1.0, 0.75, 0.63, 0.5, 0.5, 0.38, 0.38, 0.38, 0.38, 0.38, 0.38, 0.25, 0.25, 0.25, 0.25, 0.38, 0.38, 0.38, 0.38, 0.38, 0.38, 0.5, 0.5, 0.5, 0.38, 0.38, 0.38, 0.38, 0.25, 0.25, 0.25, 0.25, 0.25, 0.13, 0.0, 0.0, 0.0, 0.0, 0.13, 0.13…	mobidb-lite	[[141, 2082], [2260, 2293], [2339, 2721]]	23
7	Eptesicus_fuscus	['Eukaryota', 'Metazoa', 'Chordata', 'Craniata', 'Vertebrata', 'Euteleostomi', 'Mammalia', 'Eutheria', 'Laurasiatheria', 'Chiroptera', 'Microchiroptera', 'Vespertilionidae', 'Eptesicus']	XP_028007476.1	2386	SSSSSSSSSSSSSSSSSSSSSSDDDDDDDDDDDDDDDDDDDDDDDDDDDDDDDDDDSSSSSSSSSSSSSSSSSSSSSSDDDDDDDDDDDDDDDDDDDDDDDDDDDDDDDDDDDDDDDDDDDDDDDDDDDDDDDDDDDDDDDDDDDDDDDSSSSSSSSSSSSSSSSSSSSSSSSSSSSSSSSSSSSSSSSSSSSSSSSSSSSSSSSSSSSSSSSSSSSSSSSSSSSSSSSSSSSSSSSSSSSSSSSSSSSSSSSSSSSSSSSSSSSSSSSSSSSSSSSSSDDDDDDDDDDDDDDDDDDDDDDDDDDDDDDDDDDDDDDDDDDDDDDDDDDDDDDDDDDDDDDDDDDDDDDDDDDDDDDDSSSSSSSSSSSSDDDDDDDDDDDDDDDDDDDDDDDDDDDDD…	8	[0.63, 0.75, 0.88, 0.75, 0.38, 0.25, 0.13, 0.25, 0.25, 0.13, 0.13, 0.13, 0.25, 0.25, 0.13, 0.13, 0.13, 0.25, 0.25, 0.25, 0.25, 0.38, 0.63, 0.75, 0.88, 0.88, 0.88, 0.88, 1.0, 1.0, 1.0, 1.0, 0.88, 0.88, 0.88, 0.75, 0.75, 0.75, 0.88, 0.88, 0.88, 0.88, 0.88, 0.88, 1.0, 0.75, 0.75, 0.75, 0.75, 0.75, 0.75, 0.75, 0.75, 0.75, 0.75, 0.63, 0.5, 0.5, 0.5, 0.5, 0.5, 0.5, 0.38, 0.38, 0.38, 0.25, 0.38, 0.25, 0…	mobidb-lite	[[23, 56], [79, 149], [280, 358], [371, 423], [743, 775], [808, 828], [1054, 1126], [1242, 1266], [1410, 1435], [1596, 1618], [1658, 1980], [2101, 2147]]	['Eukaryota', 'Metazoa', 'Chordata', 'Craniata', 'Vertebrata', 'Euteleostomi', 'Mammalia', 'Eutheria', 'Laurasiatheria', 'Chiroptera', 'Microchiroptera', 'Vespertilionidae', 'Eptesicus']	XP_028001516.1	2720	SSSSSSSSSSSSSSSSSSSSSSSSSSSSSSSSSSSSSSSSSSSSSSSSSSSSSSSSSSSSSSSSSSSSSSSSSSSSSSSSSSSSSSSSSSSSSSSSSSSSSSSSSSSSSSSSSSSSSSSSSSSSSSSSSSSSSSSSSSSSDDDDDDDDDDDDDDDDDDDDDDDDDDDDDDDDDDDDDDDDDDDDDDDDDDDDDDDDDDDDDDDDDDDDDDDDDDDDDDDDDDDDDDDDDDDDDDDDDDDDDDDDDDDDDDDDDDDDDDDDDDDDDDDDDDDDDDDDDDDDDDDDDDDDDDDDDDDDDDDDDDDDDDDDDDDDDDDDDDDDDDDDDDDDDDDDDDDDDDDDDDDDDDDDDDDDDDDDDDDDDDDDDDDDDDDDDDDDDDDDDDDDDDDDDDDDDDDDDDD…	8	[0.88, 1.0, 1.0, 0.88, 0.88, 0.75, 0.88, 0.88, 0.88, 0.75, 0.75, 0.75, 0.88, 0.88, 0.75, 0.75, 0.63, 0.63, 0.5, 0.5, 0.5, 0.5, 0.5, 0.38, 0.5, 0.5, 0.38, 0.38, 0.88, 0.88, 1.0, 0.75, 0.5, 0.5, 0.5, 0.38, 0.38, 0.38, 0.38, 0.38, 0.38, 0.25, 0.25, 0.25, 0.25, 0.38, 0.38, 0.38, 0.38, 0.38, 0.38, 0.38, 0.5, 0.5, 0.38, 0.38, 0.38, 0.38, 0.13, 0.13, 0.25, 0.25, 0.25, 0.13, 0.0, 0.0, 0.0, 0.0, 0.13, 0.1…	mobidb-lite	[[141, 1220], [1237, 1262], [1285, 1311], [1329, 2113], [2281, 2314], [2364, 2720]]	24
25	Myotis_brandtii	['Eukaryota', 'Metazoa', 'Chordata', 'Craniata', 'Vertebrata', 'Euteleostomi', 'Mammalia', 'Eutheria', 'Laurasiatheria', 'Chiroptera', 'Microchiroptera', 'Vespertilionidae', 'Myotis']	XP_005860786.1	2467	SSSSSSSSSSSSSSSSSSSSSSSDDDDDDDDDDDDDDDDDDDDDDDDDDDDDDDDDDDDDDSSSSSSSSSSSSSSSSSSDDDDDDDDDDDDDDDDDDDDDDDDDDDDDDDDDDDDDDDDDDDDDDDDDDDDDDDDDDDDDDDDDDDDDDDSSSSSSSSSSSSSSSSSSSSSSSSSSSSSSSSSSSSSSSSSSSSSSSSSSSSSSSSSSSSSSSSSSSSSSSSSSSSSSSSSSSSSSSSSSSSSSSSSSSSSSSSSSSSSSSSSSSSSSSSSSSSSSSSSSSSSSSSSSSSSSSSSSSSSSSSSSSSDDDDDDDDDDDDDDDDDDDDDDDDDDDDDDDDDDDDDDDDDDDDDDDDDDDDDDSSSSSSSSSSSSSSSSSSDDDDDDDDDDDDDDDDDDDDD…	8	[0.63, 0.75, 0.88, 0.75, 0.38, 0.13, 0.25, 0.25, 0.25, 0.25, 0.13, 0.13, 0.13, 0.13, 0.25, 0.25, 0.25, 0.25, 0.25, 0.25, 0.25, 0.38, 0.5, 0.75, 0.88, 0.88, 0.88, 0.88, 1.0, 1.0, 1.0, 1.0, 1.0, 1.0, 0.88, 0.75, 0.75, 0.75, 0.88, 0.88, 0.88, 0.88, 0.88, 0.75, 0.75, 0.88, 0.88, 0.75, 0.75, 0.75, 0.75, 0.75, 0.75, 0.75, 0.88, 0.88, 0.63, 0.63, 0.63, 0.63, 0.63, 0.5, 0.5, 0.38, 0.5, 0.5, 0.38, 0.5, 0.…	mobidb-lite	[[24, 61], [80, 150], [307, 360], [379, 421], [743, 836], [892, 912], [1139, 1213], [1348, 1375], [1698, 1717], [1764, 2061], [2182, 2228]]	['Eukaryota', 'Metazoa', 'Chordata', 'Craniata', 'Vertebrata', 'Euteleostomi', 'Mammalia', 'Eutheria', 'Laurasiatheria', 'Chiroptera', 'Microchiroptera', 'Vespertilionidae', 'Myotis']	XP_014400399.1	2733	SSSSSSSSSSSSSSSSSSSSSSSSSSSSSSSSSSSSSSSSSSSSSSSSSSSSSSSSSSSSSSSSSSSSSSSSSSSSSSSSSSSSSSSSSSSSSSSSSSSSSSSSSSSSSSSSSSSSSSSSSSSSSSSSSSSSSSSSSSSSDDDDDDDDDDDDDDDDDDDDDDDDDDDDDDDDDDDDDDDDDDDDDDDDDDDDDDDDDDDDDDDDDDDDDDDDDDDDDDDDDDDDDDDDDDDDDDDDDDDDDDDDDDDDDDDDDDDDDDDDDDDDDDDDDDDDDDDDDDDDDDDDDDDDDDDDDDDDDDDDDDDDDDDDDDDDDDDDDDDDDDDDDDDDDDDDDDDDDDDDDDDDDDDDDDDDDDDDDDDDDDDDDDDDDDDDDDDDDDDDDDDDDDDDDDDDDDDDDDD…	8	[0.88, 1.0, 1.0, 0.88, 0.88, 0.75, 0.88, 0.88, 0.88, 0.75, 0.75, 0.75, 0.88, 0.88, 0.75, 0.75, 0.63, 0.63, 0.5, 0.5, 0.5, 0.5, 0.5, 0.38, 0.5, 0.5, 0.38, 0.38, 0.88, 0.88, 1.0, 0.75, 0.5, 0.5, 0.38, 0.38, 0.38, 0.38, 0.38, 0.38, 0.38, 0.25, 0.25, 0.25, 0.25, 0.38, 0.38, 0.38, 0.38, 0.38, 0.38, 0.38, 0.5, 0.5, 0.38, 0.38, 0.38, 0.38, 0.25, 0.13, 0.25, 0.25, 0.25, 0.13, 0.0, 0.0, 0.0, 0.0, 0.13, 0.…	mobidb-lite	[[141, 1270], [1295, 2089], [2289, 2343], [2372, 2733]]	25
44	Phyllostomus_discolor	['Eukaryota', 'Metazoa', 'Chordata', 'Craniata', 'Vertebrata', 'Euteleostomi', 'Mammalia', 'Eutheria', 'Laurasiatheria', 'Chiroptera', 'Microchiroptera', 'Phyllostomidae', 'Phyllostominae', 'Phyllostomus']	XP_028359741.1	2417	SSSSSSSSSSSSSSSSSSSSSSDDDDDDDDDDDDDDDDDDDDDDDDDDDDDDDDDDDSSSSSSSSSSSSSSSSSSSSDDDDDDDDDDDDDDDDDDDDDDDDDDDDDDDDDDDDDDDDDDDDDDDDDDDDDDDDDDDDDDDDDDDDDDDDDDDDSSSSSSSSSSSSSSSSSSSSSSSSSSSSSSSSSSSSSSSSSSSSSSSSSSSSSSSSSSSSSSSSSSSSSSSSSSSSSSSSSSSSSSSSSSSSSSSSSSSSSSSSSSSSSSSSSSSSSSSSSSSSSSSSSSSSSSSSSSSSSSSSSSSSSSDDDDDDDDDDDDDDDDDDDDDDDDDDDDDDDDDDDDDDDDDDDDDDDDDDDDDDDDDDDDDDDDDDDDDDDDDDDDDDDDDDDDDDDDDDDDDDDD…	8	[0.63, 0.75, 0.88, 0.75, 0.38, 0.25, 0.13, 0.25, 0.13, 0.25, 0.13, 0.13, 0.25, 0.25, 0.13, 0.13, 0.25, 0.25, 0.25, 0.25, 0.25, 0.38, 0.63, 0.75, 0.88, 0.88, 0.88, 0.88, 1.0, 1.0, 1.0, 1.0, 1.0, 1.0, 1.0, 0.88, 0.88, 0.88, 0.88, 0.88, 0.88, 0.88, 0.88, 0.88, 0.88, 0.88, 0.75, 0.88, 0.88, 0.88, 0.88, 0.75, 0.88, 0.75, 0.75, 0.63, 0.63, 0.5, 0.5, 0.5, 0.5, 0.38, 0.38, 0.38, 0.38, 0.25, 0.38, 0.25, 0…	mobidb-lite	[[23, 57], [78, 153], [304, 433], [1131, 1216], [1341, 1361], [1689, 1714], [1750, 2044], [2165, 2211]]	['Eukaryota', 'Metazoa', 'Chordata', 'Craniata', 'Vertebrata', 'Euteleostomi', 'Mammalia', 'Eutheria', 'Laurasiatheria', 'Chiroptera', 'Microchiroptera', 'Phyllostomidae', 'Phyllostominae', 'Phyllostomus']	XP_028366015.1	2714	SSSSSSSSSSSSSSSSSSSSSSSSSSSSSSSSSSSSSSSSSSSSSSSSSSSSSSSSSSSSSSSSSSSSSSSSSSSSSSSSSSSSSSSSSSSSSSSSSSSSSSSSSSSSSSSSSSSSSSSSSSSSSSSSSSSSSSSSSSSSDDDDDDDDDDDDDDDDDDDDDDDDDDDDDDDDDDDDDDDDDDDDDDDDDDDDDDDDDDDDDDDDDDDDDDDDDDDDDDDDDDDDDDDDDDDDDDDDDDDDDDDDDDDDDDDDDDDDDDDDDDDDDDDDDDDDDDDDDDDDDDDDDDDDDDDDDDDDDDDDDDDDDDDDDDDDDDDDDDDDDDDDDDDDDDDDDDDDDDDDDDDDDDDDDDDDDDDDDDDDDDDDDDDDDDDDDDDDDDDDDDDDDDDDDDDDDDDDDDD…	8	[0.88, 1.0, 1.0, 0.88, 0.88, 0.75, 0.88, 0.88, 0.88, 0.75, 0.75, 0.75, 0.88, 0.88, 0.75, 0.75, 0.75, 0.63, 0.5, 0.5, 0.5, 0.5, 0.5, 0.38, 0.5, 0.5, 0.38, 0.38, 0.88, 0.88, 1.0, 0.75, 0.63, 0.5, 0.38, 0.38, 0.38, 0.38, 0.38, 0.38, 0.38, 0.25, 0.25, 0.25, 0.25, 0.38, 0.38, 0.38, 0.38, 0.38, 0.38, 0.5, 0.38, 0.5, 0.38, 0.38, 0.38, 0.38, 0.25, 0.13, 0.25, 0.25, 0.25, 0.13, 0.0, 0.0, 0.0, 0.0, 0.13, 0…	mobidb-lite	[[141, 1222], [1273, 1300], [1321, 2096], [2279, 2306], [2353, 2714]]	26
19	Elephantulus_edwardii	['Eukaryota', 'Metazoa', 'Chordata', 'Craniata', 'Vertebrata', 'Euteleostomi', 'Mammalia', 'Eutheria', 'Afrotheria', 'Macroscelidea', 'Macroscelididae', 'Elephantulus']	XP_006886810.1	2416	SSSSSSSSSSSSSSSSSSSSSSDDDDDDDDDDDDDDDDDDDDDDDDDDDDDDDDDDDDSSSSSSSSSSSSSSSSSDDDDDDDDDDDDDDDDDDDDDDDDDDDDDDDDDDDDDDDDDDDDDDDDDDDDDDDDDDDDDDDDDDDDDDDDDDDDSSSSSSSSSSSSSSSSSSSSSSSSSSSSSSSSSSSSSSSSSSSSSSSSSSSSSSSSSSSSSSSSSSSSSSSSSSSSSSSSSSSSSSSSSSSSSSSSSSSSSSSSSSSSSSSSSSSSSSSSSSSSSSSSSSSSSSSSSSSSSSSSSSSSSSSDDDDDDDDDDDDDDDDDDDDSSSSSSSSSSSSSSSSSSSSDDDDDDDDDDDDDDDDDDDDDDDDDDDDDDDDDDDDDDDDDDDDDDDDDDDDDDDDD…	8	[0.75, 0.88, 0.88, 0.75, 0.38, 0.38, 0.25, 0.25, 0.25, 0.13, 0.13, 0.13, 0.13, 0.13, 0.13, 0.13, 0.13, 0.25, 0.25, 0.25, 0.5, 0.5, 0.63, 0.63, 0.88, 0.88, 0.88, 1.0, 1.0, 1.0, 1.0, 1.0, 1.0, 1.0, 0.88, 0.75, 0.75, 0.88, 0.88, 0.88, 0.88, 0.88, 0.88, 1.0, 1.0, 1.0, 1.0, 1.0, 0.88, 1.0, 0.75, 0.75, 0.88, 0.88, 0.88, 0.63, 0.75, 0.63, 0.5, 0.5, 0.5, 0.25, 0.25, 0.38, 0.38, 0.25, 0.38, 0.25, 0.38, 0.…	mobidb-lite	[[23, 58], [76, 151], [303, 322], [343, 439], [888, 910], [1141, 1212], [1582, 1612], [1767, 2043], [2163, 2212]]	['Eukaryota', 'Metazoa', 'Chordata', 'Craniata', 'Vertebrata', 'Euteleostomi', 'Mammalia', 'Eutheria', 'Afrotheria', 'Macroscelidea', 'Macroscelididae', 'Elephantulus']	XP_006903297.1	2679	SSSSSSSSSSSSSSSSSSSSSSSSSSSSSSSSSSSSSSSSSSSSSSSSSSSSSSSSSSSSSSSSSSSSSSSSSSSSSSSSSSSSSSSSSSSSSSSSSSSSSSSSSSSSSSSSSSSSSSSSSSSSSSSSSSSSSSSSSSSSDDDDDDDDDDDDDDDDDDDDDDDDDDDDDDDDDDDDDDDDDDDDDDDDDDDDDDDDDDDDDDDDDDDDDDDDDDDDDDDDDDDDDDDDDDDDDDDDDDDDDDDDDDDDDDDDDDDDDDDDDDDDDDDDDDDDDDDDDDDDDDDDDDDDDDDDDDDDDDDDDDDDDDDDDDDDDDDDDDDDDDDDDDDDDDDDDDDDDDDDDDDDDDDDDDDDDDDDDDDDDDDDDDDDDDDDDDDDDDDDDDDDDDDDDDDDDDDDDDD…	8	[0.88, 1.0, 1.0, 0.88, 0.88, 0.75, 0.88, 0.88, 0.88, 0.75, 0.75, 0.75, 0.88, 0.88, 0.75, 0.75, 0.75, 0.63, 0.5, 0.5, 0.5, 0.5, 0.5, 0.38, 0.5, 0.5, 0.38, 0.38, 0.88, 0.88, 1.0, 0.75, 0.5, 0.5, 0.38, 0.38, 0.38, 0.38, 0.38, 0.38, 0.38, 0.25, 0.25, 0.25, 0.25, 0.38, 0.38, 0.38, 0.38, 0.38, 0.38, 0.38, 0.5, 0.5, 0.38, 0.38, 0.38, 0.38, 0.13, 0.25, 0.25, 0.25, 0.25, 0.25, 0.0, 0.0, 0.0, 0.0, 0.13, 0.…	mobidb-lite	[[141, 2066], [2237, 2281], [2314, 2679]]	27
118	Sarcophilus_harrisii	['Eukaryota', 'Metazoa', 'Chordata', 'Craniata', 'Vertebrata', 'Euteleostomi', 'Mammalia', 'Metatheria', 'Dasyuromorphia', 'Dasyuridae', 'Sarcophilus']	XP_031815184.1	2614	SSSSSSSSSSSSSSSSSSSSSSSSDDDDDDDDDDDDDDDDDDDDDDDDDDDDSSSSSSSSSSSSSSSSSSSSSSSSSSDDDDDDDDDDDDDDDDDDDDDDDDDDDDDDDDDDDDDDDDDDDDDDDDDDDDDDDDDDDDDDDDDDDDDDDDDDDDDDDDSSSSSSSSSSSSSSSSSSSSSSSSSSSSSSSSSSSSSSSSSSSSSSSSSSSSSSSSSSSSSSSSSSSSSSSSSSSSSSSSSSSSSSSSSSSSSSSSSSSSSSSSSSSSSSSSSSSSSSSSSSSSSSSSSSSSSSSSSSSSSSSSSSSSSSSSSSSSSSSSSSSSSSSSSSSSSSSSSSSSSSSSSSSSSSSSSSSSSSSSSSSSSSSSSSSSSSSSSSSSSSSSSSSSSSSSSSDDDDDDD…	8	[0.63, 0.75, 0.88, 0.75, 0.38, 0.25, 0.13, 0.25, 0.13, 0.13, 0.13, 0.13, 0.25, 0.25, 0.13, 0.13, 0.13, 0.13, 0.13, 0.25, 0.25, 0.25, 0.25, 0.5, 0.63, 0.63, 0.63, 0.75, 0.75, 0.88, 0.88, 0.88, 0.88, 0.88, 0.75, 0.75, 0.75, 0.88, 0.88, 0.88, 0.88, 0.88, 0.88, 1.0, 1.0, 1.0, 0.88, 0.88, 0.75, 0.75, 0.75, 0.75, 0.5, 0.5, 0.5, 0.5, 0.5, 0.25, 0.25, 0.25, 0.25, 0.25, 0.25, 0.25, 0.25, 0.25, 0.25, 0.25,…	mobidb-lite	[[25, 52], [79, 158], [393, 418], [1005, 1025], [1256, 1289], [1342, 1369], [1659, 1692], [1965, 2206], [2353, 2372]]	['Eukaryota', 'Metazoa', 'Chordata', 'Craniata', 'Vertebrata', 'Euteleostomi', 'Mammalia', 'Metatheria', 'Dasyuromorphia', 'Dasyuridae', 'Sarcophilus']	XP_031801509.1	2836	SSSSSSSSSSSSSSSSSSSSSSSSSSSSSSSSSSSSSSSSSSSSSSSSSSSSSSSSSSSSSSSSSSSSSSSSSSSSSSSSSSSSSSSSSSSSSSSSSSSSSSSSSSSSSSSSSSSSSSSSSSSSSSSSSSSSSSSSSSSSDDDDDDDDDDDDDDDDDDDDDDDDDDDDDDDDDDDDDDDDDDDDDDDDDDDDDDDDDDDDDDDDDDDDDDDDDDDDDDDDDDDDDDDDDDDDDDDDDDDDDDDDDDDDDDDDDDDDDDDDDDDDDDDDDDDDDDDDDDDDDDDDDDDDDDDDDDDDDDDDDDDDDDDDDDDDDDDDDDDDDDDDDDDDDDDDDDDDDDDDDDDDDDDDDDDDDDDDDDDDDDDDDDDDDDDDDDDDDDDDDDDDDDDDDDDDDDDDDDD…	8	[0.88, 1.0, 1.0, 0.88, 0.88, 0.75, 0.88, 0.88, 0.88, 0.75, 0.75, 0.75, 0.88, 0.88, 0.75, 0.75, 0.63, 0.63, 0.5, 0.5, 0.5, 0.5, 0.5, 0.38, 0.5, 0.5, 0.38, 0.5, 0.88, 0.88, 1.0, 0.75, 0.63, 0.5, 0.38, 0.38, 0.38, 0.38, 0.38, 0.38, 0.38, 0.25, 0.25, 0.25, 0.25, 0.38, 0.38, 0.25, 0.38, 0.38, 0.38, 0.38, 0.38, 0.38, 0.38, 0.38, 0.38, 0.38, 0.13, 0.13, 0.25, 0.13, 0.25, 0.13, 0.0, 0.0, 0.0, 0.0, 0.13, …	mobidb-lite	[[141, 1302], [1432, 2194], [2393, 2836]]	28
116	Ornithorhynchus_anatinus	['Eukaryota', 'Metazoa', 'Chordata', 'Craniata', 'Vertebrata', 'Euteleostomi', 'Mammalia', 'Monotremata', 'Ornithorhynchidae', 'Ornithorhynchus']	XP_028937906.1	2598	SSSSSSSSSSSSSSSSSSSSSSSSDDDDDDDDDDDDDDDDDDDDDDDDDDDDDDDSSSSSSSSSSSSSSSSSSSSDDDDDDDDDDDDDDDDDDDDDDDDDDDDDDDDDDDDDDDDDDDDDDDDDDDDDDDDDDDDDDDDDDDDDDDDDDDDDDDDDDDDDDDDDDDDDDDDDDDDDDDDDDDDDDDDDDDDDDDDDDDDDDDDDDDDDDDDDDDDDDDDDDDDDDDDDDDDDDDDDDDDDDDDDDDDDDDDDDDDDDDDDDDDDDDDDDDDDDDDDDDDDDDDDDDDDDDDDDDDDDDDDDDDDDDDDDDDDDDDDDDDDDDDDDDDDDDDDDDDDDDDDDDDDDDDDDDDDDDDDDDDDDDDDDDDDDDDDDDDDDDDDDDDDDDDDDDSSSSSSSSS…	8	[0.63, 0.75, 0.75, 0.63, 0.25, 0.25, 0.13, 0.13, 0.0, 0.0, 0.0, 0.0, 0.25, 0.25, 0.13, 0.13, 0.13, 0.25, 0.25, 0.25, 0.25, 0.25, 0.25, 0.5, 0.63, 0.63, 0.63, 0.75, 0.88, 0.88, 1.0, 1.0, 1.0, 1.0, 1.0, 1.0, 1.0, 1.0, 1.0, 1.0, 1.0, 1.0, 1.0, 1.0, 1.0, 1.0, 0.88, 0.88, 0.75, 0.75, 0.75, 0.63, 0.63, 0.63, 0.63, 0.5, 0.5, 0.38, 0.25, 0.25, 0.25, 0.25, 0.38, 0.38, 0.38, 0.25, 0.38, 0.25, 0.25, 0.38, 0…	mobidb-lite	[[25, 55], [76, 390], [422, 657], [1180, 1826], [1853, 2191], [2216, 2235], [2337, 2356]]	['Eukaryota', 'Metazoa', 'Chordata', 'Craniata', 'Vertebrata', 'Euteleostomi', 'Mammalia', 'Monotremata', 'Ornithorhynchidae', 'Ornithorhynchus']	XP_028931333.1	2796	SSSSSSSSSSSSSSSSSSSSSSSSSSSSSSSSSSSSSSSSSSSSSSSSSSSSSSSSSSSSSSSSSSSSSSSSSSSSSSSSSSSSSSSSSSSSSSSSSSSSSSSSSSSSSSSSSSSSSSSSSSSSSSSSSSSSSSSSSSSSDDDDDDDDDDDDDDDDDDDDDDDDDDDDDDDDDDDDDDDDDDDDDDDDDDDDDDDDDDDDDDDDDDDDDDDDDDDDDDDDDDDDDDDDDDDDDDDDDDDDDDDDDDDDDDDDDDDDDDDDDDDDDDDDDDDDDDDDDDDDDDDDDDDDDDDDDDDDDDDDDDDDDDDDDDDDDDDDDDDDDDDDDDDDDDDDDDDDDDDDDDDDDDDDDDDDDDDDDDDDDDDDDDDDDDDDDDDDDDDDDDDDDDDDDDDDDDDDDDD…	8	[0.88, 1.0, 1.0, 0.88, 0.88, 0.75, 0.88, 0.88, 0.88, 0.75, 0.75, 0.75, 0.88, 0.88, 0.75, 0.75, 0.75, 0.63, 0.5, 0.5, 0.5, 0.5, 0.5, 0.38, 0.5, 0.5, 0.38, 0.38, 0.88, 0.88, 1.0, 0.75, 0.5, 0.5, 0.38, 0.38, 0.38, 0.38, 0.38, 0.38, 0.38, 0.25, 0.25, 0.25, 0.25, 0.38, 0.38, 0.38, 0.38, 0.38, 0.38, 0.38, 0.5, 0.5, 0.38, 0.38, 0.38, 0.38, 0.13, 0.25, 0.25, 0.25, 0.25, 0.25, 0.0, 0.0, 0.0, 0.0, 0.13, 0.…	mobidb-lite	[[141, 2158], [2365, 2404], [2423, 2796]]	29
40	Pseudopodoces_humilis	['Eukaryota', 'Metazoa', 'Chordata', 'Craniata', 'Vertebrata', 'Euteleostomi', 'Archelosauria', 'Archosauria', 'Dinosauria', 'Saurischia', 'Theropoda', 'Coelurosauria', 'Aves', 'Neognathae', 'Passeriformes', 'Paridae', 'Pseudopodoces']	XP_014111094.1	3598	SSSSSSSSSSSSSSSSSSSDDDDDDDDDDDDDDDDDDDDDDDDDDDDDDDDDDDDDDDDDSSSSSSSSSSSSSSSSSSSDDDDDDDDDDDDDDDDDDDDDDDDDDDDDDDDDDDDDDDDDDDDDDDDDDDDDDDDDDDDDDDDDDDDDDDDDDDDDDDDDDDDDSSSSSSSSSSSSSSSSSSSSSSSSSSSSSSSSSSSSSSSSSSSSSSSSSSSSSSSSSSSSSSSSSSSSSSSSSSSSSSSSSSSSSSSSSSSSSSSSSSSSSSSSSSSSSSSSSSSSSSSSSSSSSSSSSSSSSSSSSSSSSSSSSSSSSSSSSSSSSSSSSSSSSSSSSSSSSSSSSSSSSSSSSSSSSSSSSSSSSSSSSSSSSSSSSSSSSSSSSSSSSSSSSSSSSSSSSSS…	8	[0.75, 0.88, 0.88, 0.5, 0.5, 0.5, 0.38, 0.25, 0.25, 0.25, 0.25, 0.25, 0.25, 0.25, 0.25, 0.38, 0.38, 0.38, 0.38, 0.75, 0.75, 0.75, 0.75, 0.75, 0.75, 0.88, 0.88, 0.88, 0.88, 0.88, 1.0, 1.0, 1.0, 1.0, 1.0, 1.0, 0.88, 0.88, 0.75, 0.75, 0.75, 0.75, 0.75, 0.75, 0.75, 0.75, 0.88, 0.88, 0.88, 0.88, 0.88, 0.88, 0.88, 0.88, 0.88, 0.88, 0.88, 0.75, 0.63, 0.63, 0.5, 0.5, 0.5, 0.5, 0.5, 0.5, 0.5, 0.5, 0.38, 0…	mobidb-lite	[[20, 60], [80, 164], [724, 791], [925, 958], [981, 1804], [1824, 1872], [2173, 2289], [2306, 2446], [2474, 3190], [3222, 3242], [3298, 3333]]	['Eukaryota', 'Metazoa', 'Chordata', 'Craniata', 'Vertebrata', 'Euteleostomi', 'Archelosauria', 'Archosauria', 'Dinosauria', 'Saurischia', 'Theropoda', 'Coelurosauria', 'Aves', 'Neognathae', 'Passeriformes', 'Paridae', 'Pseudopodoces']	XP_014117769.1	822	DDDDDDDDDDDDDDDDDDDDDDDDDDDDDDDDDDDDDDDDDDSSSSSSSSSSSSSSSSSSSSSSSSSSSSSSSSSSSSSSSSSSSSSSSSSSSSSSSSSSDDDDDDDDDDDDDDDDDDDDDDDDDDDDDDDDDDDDDDDDDDDDDDDDDDDDDDDDDDDDDDDDDDDDDDDDDDDDDDDDDDDDDDDDDDDDDDDDDDDDDDDDDDDDDDDDDDDDDDDDDDDDDDDDDDDDDDDDDDDDDDDDDDDDDDDDDDDDDDDDDDDDDDDDDDDDDDDDDDDDDDDDDDDDDDDDDDDDDDDDDDDDDDDDDDDDDDDDDDDDDDDDDDDDDDDDDDDDDDDDDDDDDDDDDDDDDDDDDDDDDDDDDDDDDDDDDDDDDDDDDDDDDDDDDDDDDDDDDDD…	8	[0.88, 1.0, 1.0, 0.88, 0.88, 0.75, 0.88, 0.88, 0.88, 0.88, 0.88, 0.88, 0.88, 0.88, 0.88, 0.88, 0.75, 0.75, 0.75, 0.75, 0.75, 0.75, 0.75, 0.75, 0.75, 0.88, 0.88, 0.88, 0.88, 1.0, 1.0, 1.0, 1.0, 1.0, 1.0, 1.0, 0.88, 0.88, 0.88, 0.88, 0.75, 0.63, 0.5, 0.5, 0.5, 0.5, 0.5, 0.38, 0.38, 0.38, 0.5, 0.5, 0.5, 0.5, 0.5, 0.5, 0.5, 0.5, 0.38, 0.38, 0.38, 0.38, 0.38, 0.38, 0.38, 0.25, 0.13, 0.13, 0.13, 0.25, …	mobidb-lite	[[1, 42], [101, 448], [542, 565], [590, 636], [665, 817]]	30
20	Parus_major	['Eukaryota', 'Metazoa', 'Chordata', 'Craniata', 'Vertebrata', 'Euteleostomi', 'Archelosauria', 'Archosauria', 'Dinosauria', 'Saurischia', 'Theropoda', 'Coelurosauria', 'Aves', 'Neognathae', 'Passeriformes', 'Paridae', 'Parus']	XP_015474211.1	3614	SSSSSSSSSSSSSSSSSSSSSSSSSSSSSSSSSSDDDDDDDDDDDDDDDDDDDDDDDDDDDDDDDDDDDDDDDDDSSSSSSSSSSSSSSSSSSDDDDDDDDDDDDDDDDDDDDDDDDDDDDDDDDDDDDDDDDDDDDDDDDDDDDDDDDDDDDDDDDDDDDDDDDDDDDDDDDDDDDDDSSSSSSSSSSSSSSSSSSSSSSSSSSSSSSSSSSSSSSSSSSSSSSSSSSSSSSSSSSSSSSSSSSSSSSSSSSSSSSSSSSSSSSSSSSSSSSSSSSSSSSSSSSSSSSSSSSSSSSSSSSSSSSSSSSSSSSSSSSSSSSSSSSSSSSSSSSSSSSSSSSSSSSSSSSSSSSSSSSSSSSSSSSSSSSSSSSSSSSSSSSSSSSSSSSSSSSSSSSSS…	8	[0.88, 0.88, 0.88, 1.0, 0.88, 0.88, 1.0, 0.88, 0.88, 0.88, 0.75, 0.75, 0.75, 0.63, 0.63, 0.63, 0.63, 0.38, 0.25, 0.25, 0.13, 0.13, 0.13, 0.13, 0.13, 0.13, 0.13, 0.13, 0.13, 0.25, 0.38, 0.38, 0.38, 0.38, 0.63, 0.75, 0.75, 0.75, 0.75, 0.75, 0.88, 0.88, 0.88, 0.88, 1.0, 1.0, 1.0, 1.0, 1.0, 0.88, 0.88, 0.88, 0.75, 0.75, 0.75, 0.75, 0.75, 0.75, 0.75, 0.75, 0.75, 0.88, 0.88, 0.88, 0.88, 0.88, 0.88, 0.8…	mobidb-lite	[[35, 75], [94, 179], [761, 792], [936, 975], [1020, 1874], [2221, 2301], [2357, 2468], [2490, 3206], [3238, 3258], [3314, 3349]]	['Eukaryota', 'Metazoa', 'Chordata', 'Craniata', 'Vertebrata', 'Euteleostomi', 'Archelosauria', 'Archosauria', 'Dinosauria', 'Saurischia', 'Theropoda', 'Coelurosauria', 'Aves', 'Neognathae', 'Passeriformes', 'Paridae', 'Parus']	XP_015501777.1	635	DDDDDDDDDDDDDDDDDDDDDDDDDDDDDDSSSSSSSSSSSSSSSSSSSSSSSSSSSSSSSSSSSSSSSSSSSSSSSSSSSSSSSSSSSSSSSSSSSSSSSSSSSSSSSSSSSSSSSSSSSSSSSSSSSSSSSSSSSSSSSSSSSSSSSDDDDDDDDDDDDDDDDDDDDDDDDDDDDDDDDDDDDDDDDDDDDDDDDDDDDDDDDDDDDDDDDDDDDDDDDDDDDDDDDDDDDDDDDDDDDDDDDDDDDDDDDDDDDDDDDDDDDDDDDDDDDDDDDDDDDDDDDDDDDDDDDDDDDDDDDDDDDDDDDDDDDDDDDDDDDDDDDDDDDDDDDDDDDDDDDDDDDDDDDDDDDDDDDDDDDDDDDDDDDDDDDDDDDDDDDDDDDDDDDDDDDDDDDDD…	8	[0.75, 0.75, 0.75, 1.0, 1.0, 1.0, 0.88, 1.0, 0.88, 0.88, 1.0, 1.0, 1.0, 1.0, 1.0, 1.0, 0.88, 0.88, 0.88, 0.88, 0.63, 0.75, 0.63, 0.63, 0.75, 0.88, 0.88, 0.88, 0.75, 0.63, 0.5, 0.5, 0.5, 0.5, 0.5, 0.5, 0.38, 0.25, 0.25, 0.38, 0.5, 0.5, 0.38, 0.38, 0.38, 0.25, 0.13, 0.13, 0.25, 0.25, 0.25, 0.13, 0.13, 0.13, 0.13, 0.13, 0.13, 0.13, 0.13, 0.13, 0.0, 0.0, 0.13, 0.13, 0.0, 0.0, 0.0, 0.0, 0.13, 0.0, 0.2…	mobidb-lite	[[1, 30], [150, 635]]	31
115	Ficedula_albicollis	['Eukaryota', 'Metazoa', 'Chordata', 'Craniata', 'Vertebrata', 'Euteleostomi', 'Archelosauria', 'Archosauria', 'Dinosauria', 'Saurischia', 'Theropoda', 'Coelurosauria', 'Aves', 'Neognathae', 'Passeriformes', 'Muscicapidae', 'Ficedula']	XP_016153500.1	3742	SSSSSSSSSSSSSSSSSSSSDDDDDDDDDDDDDDDDDDDDDDDDDDDDDDDDDDDDDDDDSSSSSSSSSSSSSSSSSSSDDDDDDDDDDDDDDDDDDDDDDDDDDDDDDDDDDDDDDDDDDDDDDDDDDDDDDDDDDDDDDDDDDDDDDDDDDDDDDDDDDDDDDDDSSSSSSSSSSSSSSSSSSSSSSSSSSSSSSSSSSSSSSSSSSSSSSSSSSSSSSSSSSSSSSSSSSSSSSSSSSSSSSSSSSSSSSSSSSSSSSSSSSSSSSSSSSSSSSSSSSSSSSSSSSSSSSSSSSSSSSSSSSSSSSSSSSSSSSSSSSSSSSSSSSSSSSSSSSSSSSSSSSSSSSSSSSSSSSSSSSSSSSSSSSSSSSSSSSSSSSSSSSSSSSSSSSSSSSSS…	8	[0.75, 0.88, 0.88, 0.5, 0.5, 0.5, 0.38, 0.25, 0.25, 0.25, 0.25, 0.25, 0.25, 0.25, 0.25, 0.38, 0.38, 0.38, 0.38, 0.5, 0.75, 0.75, 0.75, 0.75, 0.75, 0.88, 0.88, 0.88, 0.88, 1.0, 1.0, 1.0, 1.0, 1.0, 0.88, 0.88, 0.88, 0.75, 0.75, 0.75, 0.75, 0.75, 0.75, 0.75, 0.75, 0.75, 0.88, 0.88, 0.88, 0.88, 0.88, 0.88, 0.88, 0.88, 0.88, 0.75, 0.75, 0.75, 0.63, 0.63, 0.5, 0.5, 0.5, 0.5, 0.5, 0.5, 0.5, 0.5, 0.38, 0…	mobidb-lite	[[21, 60], [80, 167], [603, 629], [739, 790], [827, 852], [1028, 2008], [2271, 2300], [2315, 2434], [2478, 2595], [2611, 3334], [3366, 3386], [3442, 3477]]	['Eukaryota', 'Metazoa', 'Chordata', 'Craniata', 'Vertebrata', 'Euteleostomi', 'Archelosauria', 'Archosauria', 'Dinosauria', 'Saurischia', 'Theropoda', 'Coelurosauria', 'Aves', 'Neognathae', 'Passeriformes', 'Muscicapidae', 'Ficedula']	XP_016158373.1	810	DDDDDDDDDDDDDDDDDDDDDDDDDDDDDDDDDSSSSSSSSSSSSSSSSSSSSSSSSSSSSSSSSSSSSSSSSSSSSSSSSSSSSSSSSSSSSSSSSSSSSSSSSSSSSSSSSSSSSSSSSSSSSSSSSSSSSSSSSSSSSSSSSSSSDDDDDDDDDDDDDDDDDDDDDDDDDDDDDDDDDDDDDDDDDDDDDDDDDDDDDDDDDDDDDDDDDDDDDDDDDDDDDDDDDDDDDDDDDDDDDDDDDDDDDDDDDDDDDDDDDDDDDDDDDDDDDDDDDDDDDDDDDDDDDDDDDDDDDDDDDDDDDDDDDDDDDDDDDDDDDDDDDDDDDDDDDDDDDDDDDDDDDDDDDDDDDDDDDDDDDDDDDDDDDDDDDDDDDDDDDDDDDDDDDDDDDDDDDDD…	8	[0.88, 0.88, 0.75, 1.0, 1.0, 1.0, 0.88, 1.0, 0.88, 0.88, 1.0, 1.0, 1.0, 1.0, 1.0, 1.0, 1.0, 1.0, 1.0, 1.0, 0.88, 0.88, 0.88, 0.88, 1.0, 1.0, 1.0, 0.88, 0.88, 0.75, 0.75, 0.63, 0.63, 0.38, 0.5, 0.25, 0.38, 0.25, 0.13, 0.38, 0.38, 0.38, 0.38, 0.38, 0.25, 0.13, 0.25, 0.25, 0.25, 0.25, 0.13, 0.13, 0.13, 0.13, 0.13, 0.13, 0.13, 0.13, 0.13, 0.0, 0.0, 0.13, 0.13, 0.0, 0.0, 0.0, 0.0, 0.13, 0.0, 0.25, 0.3…	mobidb-lite	[[1, 33], [149, 745], [765, 810]]	32
54	Taeniopygia_guttata	['Eukaryota', 'Metazoa', 'Chordata', 'Craniata', 'Vertebrata', 'Euteleostomi', 'Archelosauria', 'Archosauria', 'Dinosauria', 'Saurischia', 'Theropoda', 'Coelurosauria', 'Aves', 'Neognathae', 'Passeriformes', 'Passeroidea', 'Estrildidae', 'Estrildinae', 'Taeniopygia']	XP_030143176.1	3604	SSSSSSSSSSSSSSSSSSSDDDDDDDDDDDDDDDDDDDDDDDDDDDDDDDDDDDDDDDDSSSSSSSSSSSSSSSSSSDDDDDDDDDDDDDDDDDDDDDDDDDDDDDDDDDDDDDDDDDDDDDDDDDDDDDDDDDDDDDDDDDDDDDDDDDDDDDDSSSSSSSSSSSSSSSSSSSSSSSSSSSSSSSSSSSSSSSSSSSSSSSSSSSSSSSSSSSSSSSSSSSSSSSSSSSSSSSSSSSSSSSSSSSSSSSSSSSSSSSSSSSSSSSSSSSSSSSSSSSSSSSSSSSSSSSSSSSSSSSSSSSSSSSSSSSSSSSSSSSSSSSSSSSSSSSSSSSSSSSSSSSSSSSSSSSSSSSSSSSSSSSSSSSSSSSSSSSSSSSSSSSSSSSSSSSSSSSSSSSS…	8	[0.75, 0.88, 0.88, 0.63, 0.5, 0.5, 0.38, 0.25, 0.25, 0.25, 0.13, 0.13, 0.13, 0.13, 0.13, 0.38, 0.38, 0.38, 0.38, 0.63, 0.75, 0.75, 0.75, 0.75, 0.75, 0.75, 0.88, 0.88, 1.0, 1.0, 1.0, 1.0, 0.88, 0.88, 0.88, 0.75, 0.75, 0.75, 0.75, 0.75, 0.75, 0.75, 0.75, 0.75, 0.75, 0.88, 0.88, 0.88, 0.88, 0.88, 0.88, 0.88, 0.88, 0.88, 0.88, 0.88, 0.75, 0.75, 0.63, 0.5, 0.5, 0.5, 0.5, 0.38, 0.5, 0.5, 0.5, 0.38, 0.5…	mobidb-lite	[[20, 59], [78, 155], [593, 641], [742, 768], [856, 936], [970, 1807], [1822, 1843], [2325, 3178], [3210, 3230], [3286, 3321]]	['Eukaryota', 'Metazoa', 'Chordata', 'Craniata', 'Vertebrata', 'Euteleostomi', 'Archelosauria', 'Archosauria', 'Dinosauria', 'Saurischia', 'Theropoda', 'Coelurosauria', 'Aves', 'Neognathae', 'Passeriformes', 'Passeroidea', 'Estrildidae', 'Estrildinae', 'Taeniopygia']	XP_030143719.1	636	DDDDDDDDDDDDDDDDDDDDDDDDDDDDDDSSSSSSSSSSSSSSSSSSSSSSSSSSSSSSSSSSSSSSSSSSSSSSSSSSSSSSSSSSSSSSSSSSSSSSSSSSSSSSSSSSSSSSSSSSSSSSSSSSSSSSSSSSSSSSSSSSSSSSSDDDDDDDDDDDDDDDDDDDDDDDDDDDDDDDDDDDDDDDDDDDDDDDDDDDDDDDDDDDDDDDDDDDDDDDDDDDDDDDDDDDDDDDDDDDDDDDDDDDDDDDDDDDDDDDDDDDDDDDDDDDDDDDDDDDDDDDDDDDDDDDDDDDDDDDDDDDDDDDDDDDDDDDDDDDDDDDDDDDDDDDDDDDDDDDDDDDDDDDDDDDDDDDDDDDDDDDDDDDDDDDDDDDDDDDDDDDDDDDDDDDDDDDDDD…	8	[0.75, 0.75, 0.75, 1.0, 1.0, 1.0, 0.88, 1.0, 0.88, 0.88, 1.0, 1.0, 1.0, 1.0, 0.88, 1.0, 0.88, 0.88, 0.88, 0.88, 0.63, 0.75, 0.63, 0.63, 0.75, 0.88, 0.88, 0.88, 0.75, 0.63, 0.5, 0.5, 0.5, 0.5, 0.5, 0.5, 0.38, 0.25, 0.25, 0.38, 0.5, 0.5, 0.38, 0.38, 0.38, 0.25, 0.13, 0.13, 0.25, 0.25, 0.25, 0.13, 0.13, 0.13, 0.13, 0.13, 0.13, 0.13, 0.13, 0.13, 0.0, 0.0, 0.13, 0.13, 0.0, 0.0, 0.0, 0.0, 0.13, 0.0, 0.…	mobidb-lite	[[1, 30], [150, 636]]	33
53	Camarhynchus_parvulus	['Eukaryota', 'Metazoa', 'Chordata', 'Craniata', 'Vertebrata', 'Euteleostomi', 'Archelosauria', 'Archosauria', 'Dinosauria', 'Saurischia', 'Theropoda', 'Coelurosauria', 'Aves', 'Neognathae', 'Passeriformes', 'Thraupidae', 'Camarhynchus']	XP_030802846.1	3718	SSSSSSSSSSSSSSSSSSSSDDDDDDDDDDDDDDDDDDDDDDDDDDDDDDDDDDDDDDDDSSSSSSSSSSSSSSSSSSDDDDDDDDDDDDDDDDDDDDDDDDDDDDDDDDDDDDDDDDDDDDDDDDDDDDDDDDDDDDDDDDDDDDDDDDDDDDDDDDDDDDDDDDDDDDDSSSSSSSSSSSSSSSSSSSSSSSSSSSSSSSSSSSSSSSSSSSSSSSSSSSSSSSSSSSSSSSSSSSSSSSSSSSSSSSSSSSSSSSSSSSSSSSSSSSSSSSSSSSSSSSSSSSSSSSSSSSSSSSSSSSSSSSSSSSSSSSSSSSSSSSSSSSSSSSSSSSSSSSSSSSSSSSSSSSSSSSSSSSSSSSSSSSSSSSSSSSSSSSSSSSSSSSSSSSSSSSSSSSD…	8	[0.75, 0.88, 0.88, 0.63, 0.5, 0.5, 0.38, 0.25, 0.25, 0.25, 0.25, 0.25, 0.25, 0.25, 0.25, 0.38, 0.38, 0.38, 0.38, 0.5, 0.75, 0.75, 0.75, 0.75, 0.75, 0.88, 0.88, 0.88, 0.88, 1.0, 1.0, 1.0, 1.0, 0.88, 0.75, 0.75, 0.75, 0.75, 0.75, 0.75, 0.75, 0.75, 0.75, 0.75, 0.75, 0.75, 0.88, 0.88, 0.88, 0.88, 0.88, 0.88, 0.88, 0.88, 0.88, 0.88, 0.88, 0.75, 0.75, 0.63, 0.5, 0.5, 0.5, 0.5, 0.5, 0.38, 0.38, 0.38, 0.…	mobidb-lite	[[21, 60], [79, 171], [399, 441], [603, 645], [744, 772], [1004, 1028], [1040, 1740], [1758, 1780], [1825, 1851], [2105, 2148], [2165, 2185], [2200, 2278], [2303, 3158], [3190, 3210], [3266, 3301]]	['Eukaryota', 'Metazoa', 'Chordata', 'Craniata', 'Vertebrata', 'Euteleostomi', 'Archelosauria', 'Archosauria', 'Dinosauria', 'Saurischia', 'Theropoda', 'Coelurosauria', 'Aves', 'Neognathae', 'Passeriformes', 'Thraupidae', 'Camarhynchus']	XP_030825420.1	325	DDDDDDDDDDDDDDDDDDDDDDDDDDDDDDDDDDDDDDDDDDSSSSSSSSSSSSSSSSSSSSSSSSSSSSSSSSSSSSSSSSSSSSSSSSSSSSSSSSSSDDDDDDDDDDDDDDDDDDDDDDDDDDDDDDDDDDDDDDDDDDDDDDDDDDDDDDDDDDDDDDDDDDDDDDDDDDDDDDDDDDDDDDDDDDDDDDDDDDDDDDDDDDDDDDDDDDDDDDDDDDDDDDDDDDDDDDDDDDDDDDDDDDDDDDDDDDDDDDDDDDDDDDDDDDDDDDDDDDDDDDDDDDDDDDDDDDDDDDDDDDDDDDDDDDDDDDDDDDDDDDDDD	8	[0.88, 1.0, 1.0, 0.88, 0.88, 0.75, 0.88, 0.88, 0.88, 0.88, 0.75, 0.88, 0.88, 0.88, 0.88, 0.88, 0.75, 0.63, 0.5, 0.63, 0.63, 0.63, 0.63, 0.63, 0.75, 0.88, 0.88, 0.88, 0.88, 1.0, 1.0, 1.0, 1.0, 1.0, 1.0, 1.0, 1.0, 1.0, 0.88, 0.88, 0.75, 0.63, 0.38, 0.38, 0.38, 0.38, 0.38, 0.38, 0.38, 0.25, 0.25, 0.25, 0.38, 0.38, 0.38, 0.38, 0.38, 0.38, 0.38, 0.38, 0.38, 0.38, 0.38, 0.38, 0.38, 0.25, 0.13, 0.13, 0.…	mobidb-lite	[[1, 42], [101, 325]]	34
16	Aquila_chrysaetos	['Eukaryota', 'Metazoa', 'Chordata', 'Craniata', 'Vertebrata', 'Euteleostomi', 'Archelosauria', 'Archosauria', 'Dinosauria', 'Saurischia', 'Theropoda', 'Coelurosauria', 'Aves', 'Neognathae', 'Falconiformes', 'Accipitridae', 'Accipitrinae', 'Aquila']	XP_011586689.1	4101	DDDDDDDDDDDDDDDDDDDDDDDDDDDDDDDDDDDDDDDDDDDDDDDDDDDDDDDDDDDDDDDDDDDDDDDSSSSSSSSSSSSSSSSSSDDDDDDDDDDDDDDDDDDDDDDDDDDDDDDDDDDDDDDDDDDDDDDDDDDDDDDDDDDDDDDDDDDDDDDDDDDDDDDDDDDDDDDDDDDDDDDDDSSSSSSSSSSSSSSSSSSSSSSSSSSSSSSSSSDDDDDDDDDDDDDDDDDDDDSSSSSSSSSSSSSSSSSSSSSSSSSSSSSSSSSSSSSSSSSSSSSSSSSSSSSSSSSSSSSSSSSSSSSSSSSSSSSSSSSSSSSSSSSSSSSSSSSSSSSSSSSSSSSSSSSSSSSSSSSSSSSSSSSSSSSSSSSSSSSSSSSSSSSSSSSSSSSSSSS…	8	[0.88, 1.0, 0.88, 1.0, 1.0, 1.0, 1.0, 1.0, 1.0, 1.0, 1.0, 1.0, 1.0, 1.0, 1.0, 1.0, 1.0, 0.88, 0.88, 0.88, 0.88, 0.88, 0.88, 0.88, 0.88, 0.88, 0.88, 0.88, 0.88, 0.88, 0.88, 0.88, 0.88, 0.88, 0.88, 0.88, 0.88, 0.88, 0.88, 0.88, 0.88, 0.88, 0.88, 0.88, 0.88, 0.88, 0.75, 0.75, 0.75, 0.75, 0.88, 0.88, 0.88, 0.88, 0.88, 0.88, 0.88, 1.0, 0.88, 0.88, 0.88, 0.88, 0.88, 0.88, 0.88, 0.88, 0.75, 0.63, 0.63, …	mobidb-lite	[[1, 71], [90, 185], [219, 238], [693, 738], [835, 856], [969, 992], [1471, 2188], [2197, 2216], [2251, 2274], [2287, 2316], [2707, 2747], [2788, 3696], [3726, 3746], [3804, 3837]]	['Eukaryota', 'Metazoa', 'Chordata', 'Craniata', 'Vertebrata', 'Euteleostomi', 'Archelosauria', 'Archosauria', 'Dinosauria', 'Saurischia', 'Theropoda', 'Coelurosauria', 'Aves', 'Neognathae', 'Accipitriformes', 'Accipitridae', 'Accipitrinae', 'Aquila']	XP_029883175.1	660	SSSSSSSSSSSSSSSSSSSSSSSSSSSSSDDDDDDDDDDDDDDDDDDDDDDDDSSSSSSSSSSSSSSSSSSSSSSSSSSSSSSSSSSSSSSSSSSSSSSSSSSSSSSSSSSSSSSSSSSSSSSSSSSSSSSSSSSSSSSSSSSSSSSSSSSSSSSSSSSSSSSSSSSSSSSDDDDDDDDDDDDDDDDDDDDDDDDDDDDDDDDDDDDDDDDDDDDDDDDDDDDDDDDDDDDDDDDDDDDDDDDDDDDDDDDDDDDDDDDDDDDDDDDDDDDDDDDDDDDDDDDDDDDDDDDDDDDDDDDDDDDDDDDDDDDDDDDDDDDDDDDDDDDDDDDDDDDDDDDDDDDDDDDDDDDDDDDDDDDDDDDDDDDDDDDDDDDDDDDDDDDDDDDDDDDDDDDDDDD…	8	[0.75, 0.75, 0.75, 0.63, 0.5, 0.88, 0.88, 0.75, 0.63, 0.63, 0.63, 0.5, 0.5, 0.38, 0.25, 0.25, 0.38, 0.38, 0.25, 0.38, 0.38, 0.38, 0.38, 0.38, 0.38, 0.38, 0.5, 0.5, 0.5, 0.63, 0.63, 0.63, 0.5, 0.75, 0.75, 0.75, 0.75, 0.75, 0.75, 0.75, 0.75, 0.75, 0.75, 0.75, 0.75, 0.75, 0.75, 0.88, 0.88, 0.88, 0.75, 0.63, 0.63, 0.5, 0.5, 0.38, 0.5, 0.38, 0.25, 0.25, 0.25, 0.25, 0.13, 0.13, 0.25, 0.25, 0.13, 0.13, …	mobidb-lite	[[30, 53], [172, 660]]	35
113	Columba_livia	['Eukaryota', 'Metazoa', 'Chordata', 'Craniata', 'Vertebrata', 'Euteleostomi', 'Archelosauria', 'Archosauria', 'Dinosauria', 'Saurischia', 'Theropoda', 'Coelurosauria', 'Aves', 'Neognathae', 'Columbiformes', 'Columbidae', 'Columba']	XP_005511564.1	3982	DDDDDDDDDDDDDDDDDDDDDDDDDDDDDDDDDDDDDDDDDDDDDDDDDDDDDDDDDDDDDDDDDDDSSSSSSSSSSSSSSSSSSDDDDDDDDDDDDDDDDDDDDDDDDDDDDDDDDDDDDDDDDDDDDDDDDDDDDDDDDDDDDDDDDDDDDDDDDDDDDDDDDDDDDDDDDDDDDDDDDDDDDDDDDDSSSSSSSSSSSSSSSSSSSSSSSSSSDDDDDDDDDDDDDDDDDDDDDDDSSSSSSSSSSSSSSSSSSSSSSSSSSSSSSSSSSSSSSSSSSSSSSSSSSSSSSSSSSSSSSSSSSSSSSSSSSSSSSSSSSSSSSSSSSSSSSSSSSSSSSSSSSSSSSSSSSSSSSSSSSSSSSSSSSSSSSSSSSSSSSSSSSSSSSSSSSSSSSSS…	8	[0.88, 0.88, 1.0, 0.88, 1.0, 1.0, 1.0, 1.0, 1.0, 1.0, 1.0, 1.0, 0.88, 0.88, 0.88, 0.88, 0.88, 0.75, 0.75, 0.75, 0.88, 0.88, 0.88, 0.88, 0.88, 0.88, 0.88, 0.75, 0.88, 0.88, 0.88, 1.0, 1.0, 1.0, 1.0, 1.0, 1.0, 1.0, 1.0, 0.88, 0.88, 0.88, 0.88, 0.88, 0.88, 0.88, 0.88, 0.88, 0.88, 0.88, 0.75, 0.75, 0.75, 0.88, 0.88, 0.88, 0.88, 0.88, 0.88, 0.88, 0.88, 0.88, 0.75, 0.75, 0.75, 0.63, 0.63, 0.5, 0.5, 0.5…	mobidb-lite	[[1, 67], [86, 190], [217, 239], [883, 924], [1349, 2015], [2103, 2124], [2188, 2208], [2463, 2482], [2603, 2652], [2672, 3574], [3607, 3627], [3685, 3718]]	['Eukaryota', 'Metazoa', 'Chordata', 'Craniata', 'Vertebrata', 'Euteleostomi', 'Archelosauria', 'Archosauria', 'Dinosauria', 'Saurischia', 'Theropoda', 'Coelurosauria', 'Aves', 'Neognathae', 'Columbiformes', 'Columbidae', 'Columba']	XP_021142616.1	639	DDDDDDDDDDDDDDDDDDDDDDDDDDDDDDDDDDDDSSSSSSSSSSSSSSSSSSSSSSSSSSSSSSSSSSSSSSSSSSSSSSSSSSSSSSSSSSSSSSSSSSSSSSSSSSSSSSSSSSSSSSSSSSSSSSSSSSSSSSSSSSSSSSSDDDDDDDDDDDDDDDDDDDDDDDDDDDDDDDDDDDDDDDDDDDDDDDDDDDDDDDDDDDDDDDDDDDDDDDDDDDDDDDDDDDDDDDDDDDDDDDDDDDDDDDDDDDDDDDDDDDDDDDDDDDDDDDDDDDDDDDDDDDDDDDDDDDDDDDDDDDDDDDDDDDDDDDDDDDDDDDDDDDDDDDDDDDDDDDDDDDDDDDDDDDDDDDDDDDDDDDDDDDDDDDDDDDDDDDDDDDDDDDDDDDDDDDDDDDD…	8	[0.88, 0.88, 0.88, 1.0, 1.0, 1.0, 0.88, 1.0, 0.88, 0.88, 1.0, 1.0, 1.0, 1.0, 1.0, 1.0, 1.0, 1.0, 1.0, 1.0, 1.0, 1.0, 0.88, 1.0, 1.0, 1.0, 1.0, 1.0, 1.0, 0.88, 0.75, 0.75, 0.63, 0.63, 0.63, 0.63, 0.5, 0.5, 0.5, 0.5, 0.38, 0.25, 0.25, 0.25, 0.25, 0.13, 0.0, 0.13, 0.13, 0.25, 0.13, 0.13, 0.13, 0.13, 0.13, 0.13, 0.13, 0.13, 0.13, 0.13, 0.13, 0.0, 0.13, 0.13, 0.0, 0.0, 0.0, 0.0, 0.13, 0.0, 0.25, 0.38,…	mobidb-lite	[[1, 36], [148, 639]]	36
110	Anas_platyrhynchos	['Eukaryota', 'Metazoa', 'Chordata', 'Craniata', 'Vertebrata', 'Euteleostomi', 'Archelosauria', 'Archosauria', 'Dinosauria', 'Saurischia', 'Theropoda', 'Coelurosauria', 'Aves', 'Neognathae', 'Galloanserae', 'Anseriformes', 'Anatidae', 'Anatinae', 'Anas']	XP_027304959.1	3859	DDDDDDDDDDDDDDDDDDDDDDDDDDDDDDDDDDDDDDDDDDDDDDDDDDDDDDDDDDDDDDDDDDDDDDDDDDSSSSSSSSSSSSSSDDDDDDDDDDDDDDDDDDDDDDDDDDDDDDDDDDDDDDDDDDDDDDDDDDDDDDDDDDDDDDDDDDDDDDDDDDDDDDDDDDDDDDDDDDDDDDSSSSSSSSSSSSSSSSSSSSSSSSSSSSSSSSSSSSSSSSSSSSSSSSSSSSSSSSSSSSSSSSSSSSSSSSSSSSSSSSSSSSSSSSSSSSSSSSSSSSSSSSSSSSSSSSSSSSSSSSSSSSSSSSSSSSSSSSSSSSSSSSSSSSSSSSSSSSSSSSSSSSSSSSSSSSSSSSSSSSSSSSSSSSSSSSSSSSSSSSSSSSSSSSSSSSSSSSS…	8	[0.88, 1.0, 0.88, 1.0, 1.0, 1.0, 1.0, 0.88, 1.0, 1.0, 1.0, 1.0, 1.0, 1.0, 0.88, 0.88, 0.88, 0.88, 0.88, 0.88, 0.88, 0.88, 0.88, 0.88, 0.88, 0.88, 0.88, 0.88, 0.75, 0.75, 0.75, 0.75, 0.88, 0.88, 0.88, 0.88, 0.88, 0.88, 0.88, 0.88, 0.88, 0.88, 0.88, 0.88, 0.88, 0.88, 0.88, 0.88, 0.88, 0.88, 0.75, 0.75, 0.75, 0.75, 0.75, 0.88, 0.88, 0.88, 0.88, 0.88, 0.88, 0.88, 0.88, 0.88, 0.88, 0.88, 0.75, 0.75, 0…	mobidb-lite	[[1, 74], [89, 182], [1134, 1169], [1197, 1948], [1967, 2067], [2476, 3454], [3480, 3505], [3562, 3595]]	['Eukaryota', 'Metazoa', 'Chordata', 'Craniata', 'Vertebrata', 'Euteleostomi', 'Archelosauria', 'Archosauria', 'Dinosauria', 'Saurischia', 'Theropoda', 'Coelurosauria', 'Aves', 'Neognathae', 'Galloanserae', 'Anseriformes', 'Anatidae', 'Anatinae', 'Anas']	XP_027327982.1	626	DDDDDDDDDDDDDDDDDDDDDDDDDDDDDDDDSSSSSSSSSSSSSSSSSSSSSSSSSSSSSSSSSSSSSSSSSSSSSSSSSSSSSSSSSSSSSSSSSSSSSSSSSSSSSSSSSSSSSSSSSSSSSSSSSSSSSSSSSSSSSSSSSSSSSDDDDDDDDDDDDDDDDDDDDDDDDDDDDDDDDDDDDDDDDDDDDDDDDDDDDDDDDDDDDDDDDDDDDDDDDDDDDDDDDDDDDDDDDDDDDDDDDDDDDDDDDDDDDDDDDDDDDDDDDDDDDDDDDDDDDDDDDDDDDDDDDDDDDDDDDDDDDDDDDDDDDDDDDDDDDDDDDDDDDDDDDDDDDDDDDDDDDDDDDDDDDDDDDDDDDDDDDDDDDDDDDDDDDDDDDDDDDDDDDDDDDDDDDDD…	8	[0.75, 0.88, 0.75, 1.0, 0.88, 0.88, 0.88, 1.0, 0.88, 0.88, 1.0, 1.0, 1.0, 1.0, 1.0, 1.0, 0.88, 0.75, 0.75, 0.88, 0.88, 0.88, 0.88, 0.88, 0.88, 0.88, 0.75, 0.75, 0.63, 0.63, 0.75, 0.75, 0.5, 0.38, 0.38, 0.5, 0.38, 0.38, 0.38, 0.38, 0.13, 0.13, 0.25, 0.25, 0.13, 0.13, 0.25, 0.25, 0.25, 0.25, 0.13, 0.13, 0.13, 0.13, 0.13, 0.13, 0.13, 0.13, 0.13, 0.13, 0.13, 0.0, 0.13, 0.13, 0.0, 0.0, 0.0, 0.0, 0.0, …	mobidb-lite	[[1, 32], [150, 626]]	37
112	Gallus_gallus	['Eukaryota', 'Metazoa', 'Chordata', 'Craniata', 'Vertebrata', 'Euteleostomi', 'Archelosauria', 'Archosauria', 'Dinosauria', 'Saurischia', 'Theropoda', 'Coelurosauria', 'Aves', 'Neognathae', 'Galloanserae', 'Galliformes', 'Phasianidae', 'Phasianinae', 'Gallus']	XP_004934572.1	3744	DDDDDDDDDDDDDDDDDDDDDDDDDDDDDDDDDDDDDDDDDDDDDDDDDDDDDDDDDDDDDDDDDDDDDDDDDDDDDDDDDDDDDDDDDDDDDDDDDDDDDDDDDDDDDDDDDDDDDDDDDDDDDDDDDDDDDDDDDDDDDDDDDDDDDDDDDDDDDDDDDDDDDDDDDSSSSSSSSSSSSSSSSSSSSSSSSSSSSSSSSSSSSSSSSSSSSSSSSSSSSSSSSSSSSSSSSSSSSSSSSSSSSSSSSSSSSSSSSSSSSSSSSSSSSSSSSSSSSSSSSSSSSSSSSSSSSSSSSSSSSSSSSSSSSSSSSSSSSSSSSSSSSSSSSSSSSSSSSSSSSSSSSSSSSSSSSSSSSSSSSSSSSSSSSSSSSSSSSSSSSSSSSSSSSSSSSSSSSSS…	8	[0.88, 1.0, 0.88, 1.0, 1.0, 1.0, 1.0, 1.0, 1.0, 1.0, 1.0, 1.0, 1.0, 1.0, 1.0, 1.0, 1.0, 0.88, 0.88, 0.88, 0.88, 0.88, 0.88, 0.88, 0.88, 0.88, 0.88, 0.75, 0.75, 0.75, 0.88, 0.88, 0.88, 0.88, 0.88, 0.88, 0.88, 0.88, 0.88, 0.88, 0.88, 0.88, 0.75, 0.75, 0.75, 0.75, 0.75, 0.75, 0.75, 0.88, 0.88, 0.88, 0.88, 0.88, 0.88, 1.0, 0.88, 0.88, 0.88, 0.88, 0.88, 0.88, 0.88, 0.88, 0.75, 0.63, 0.63, 0.63, 0.63, …	mobidb-lite	[[1, 169], [590, 625], [1192, 1222], [1237, 1893], [1919, 1950], [2070, 2089], [2361, 2562], [2582, 3339], [3365, 3390], [3447, 3480]]	['Eukaryota', 'Metazoa', 'Chordata', 'Craniata', 'Vertebrata', 'Euteleostomi', 'Archelosauria', 'Archosauria', 'Dinosauria', 'Saurischia', 'Theropoda', 'Coelurosauria', 'Aves', 'Neognathae', 'Galloanserae', 'Galliformes', 'Phasianidae', 'Phasianinae', 'Gallus']	XP_015151498.1	627	DDDDDDDDDDDDDDDDDDDDDDDDDDDDSSSSSSSSSSSSSSSSSSSSSSSSSSSSSSSSSSSSSSSSSSSSSSSSSSSSSSSSSSSSSSSSSSSSSSSSSSSSSSSSSSSSSSSSSSSSSSSSSSSSSSSSSSSSSSSSSSSSSSSSDDDDDDDDDDDDDDDDDDDDDDDDDDDDDDDDDDDDDDDDDDDDDDDDDDDDDDDDDDDDDDDDDDDDDDDDDDDDDDDDDDDDDDDDDDDDDDDDDDDDDDDDDDDDDDDDDDDDDDDDDDDDDDDDDDDDDDDDDDDDDDDDDDDDDDDDDDDDDDDDDDDDDDDDDDDDDDDDDDDDDDDDDDDDDDDDDDDDDDDDDDDDDDDDDDDDDDDDDDDDDDDDDDDDDDDDDDDDDDDDDDDDDDDDDDD…	8	[0.75, 0.75, 0.63, 0.88, 0.63, 0.88, 0.75, 0.88, 0.75, 0.75, 0.75, 0.88, 0.88, 0.88, 0.88, 0.88, 0.88, 0.88, 0.75, 0.75, 0.75, 0.75, 0.75, 0.75, 0.75, 0.75, 0.75, 0.63, 0.5, 0.5, 0.5, 0.5, 0.5, 0.38, 0.38, 0.38, 0.38, 0.38, 0.38, 0.5, 0.38, 0.38, 0.25, 0.25, 0.38, 0.38, 0.38, 0.25, 0.25, 0.38, 0.25, 0.13, 0.13, 0.13, 0.13, 0.13, 0.13, 0.13, 0.13, 0.13, 0.13, 0.0, 0.13, 0.13, 0.0, 0.0, 0.0, 0.0, 0…	mobidb-lite	[[1, 28], [149, 627]]	38
59	Dromaius_novaehollandiae	['Eukaryota', 'Metazoa', 'Chordata', 'Craniata', 'Vertebrata', 'Euteleostomi', 'Archelosauria', 'Archosauria', 'Dinosauria', 'Saurischia', 'Theropoda', 'Coelurosauria', 'Aves', 'Palaeognathae', 'Casuariiformes', 'Dromaiidae', 'Dromaius']	XP_025964299.1	4284	DDDDDDDDDDDDDDDDDDDDDDDDDDDDDDDDDDDDDDDDDDDDDDDDDDDDDDDDDDDDDDDDDDDDSSSSSSSSSSSSSSDDDDDDDDDDDDDDDDDDDDDDDDDDDDDDDDDDDDDDDDDDDDDDDDDDDDDDDDDDDDDDDDDDDDDDDDDDDDDDDDDDDDDDDDDDDDDDDDDDDDDDDDDDDDDDSSSSSSSSSSSSSSSSSSSSSSSSSSSSSSSSSSSSSSSSSSSSSSSSSSSSSSSSSSSSSSSSSSSSSSSSSSSSSSSSSSSSSSSSSSSSSSSSSSSSSSSSSSSSSSSSSSSSSSSSSSSSSSSSSSSSSSSSSSSSSSSSSSSSSSSSSSSSSSSSSSSSSSSSSSSSSSSSSSSSSSSSSSSSSSSSSSSSSSSSSSSSSSS…	8	[0.88, 1.0, 0.88, 1.0, 1.0, 1.0, 1.0, 1.0, 1.0, 1.0, 1.0, 1.0, 1.0, 1.0, 1.0, 1.0, 0.88, 0.88, 0.88, 0.88, 0.75, 0.75, 0.75, 0.75, 0.75, 0.75, 0.88, 0.75, 0.75, 0.88, 0.88, 0.88, 0.88, 0.88, 0.88, 0.88, 0.88, 0.88, 0.88, 0.88, 0.88, 0.88, 0.88, 0.75, 0.75, 0.75, 0.88, 0.88, 0.88, 0.88, 0.88, 0.88, 0.88, 0.88, 1.0, 0.88, 0.88, 0.88, 0.88, 0.88, 0.88, 0.88, 0.88, 0.75, 0.63, 0.63, 0.63, 0.63, 0.5, …	mobidb-lite	[[1, 68], [83, 192], [784, 815], [1407, 1426], [1515, 1552], [1586, 1605], [1613, 2225], [2258, 2326], [2379, 2401], [2437, 2461], [2627, 2657], [2970, 3880], [3987, 4019]]	['Eukaryota', 'Metazoa', 'Chordata', 'Craniata', 'Vertebrata', 'Euteleostomi', 'Archelosauria', 'Archosauria', 'Dinosauria', 'Saurischia', 'Theropoda', 'Coelurosauria', 'Aves', 'Palaeognathae', 'Casuariiformes', 'Dromaiidae', 'Dromaius']	XP_025963036.1	641	DDDDDDDDDDDDDDDDDDDDDDDDDDDDDDSSSSSSSSSSSSSSSSSSSSSSSSSSSSSSSSSSSSSSSSSSSSSSSSSSSSSSSSSSSSSSSSSSSSSSSSSSSSSSSSSSSSSSSSSSSSSSSSSSSSSSSSSSSSSSSSSSSSSSSDDDDDDDDDDDDDDDDDDDDDDDDDDDDDDDDDDDDDDDDDDDDDDDDDDDDDDDDDDDDDDDDDDDDDDDDDDDDDDDDDDDDDDDDDDDDDDDDDDDDDDDDDDDDDDDDDDDDDDDDDDDDDDDDDDDDDDDDDDDDDDDDDDDDDDDDDDDDDDDDDDDDDDDDDDDDDDDDDDDDDDDDDDDDDDDDDDDDDDDDDDDDDDDDDDDDDDDDDDDDDDDDDDDDDDDDDDDDDDDDDDDDDDDDDD…	8	[0.75, 0.75, 0.75, 1.0, 0.88, 0.88, 0.88, 1.0, 0.88, 0.88, 1.0, 1.0, 0.88, 0.88, 0.88, 0.88, 0.88, 0.88, 0.75, 0.75, 0.75, 0.75, 0.75, 0.75, 0.75, 0.75, 0.75, 0.88, 0.75, 0.63, 0.5, 0.5, 0.38, 0.25, 0.38, 0.38, 0.38, 0.25, 0.13, 0.25, 0.13, 0.13, 0.13, 0.13, 0.13, 0.13, 0.13, 0.13, 0.13, 0.25, 0.13, 0.13, 0.13, 0.13, 0.13, 0.13, 0.13, 0.13, 0.13, 0.13, 0.13, 0.0, 0.13, 0.13, 0.0, 0.0, 0.0, 0.0, 0…	mobidb-lite	[[1, 30], [150, 641]]	39
153	Chrysemys_picta	['Eukaryota', 'Metazoa', 'Chordata', 'Craniata', 'Vertebrata', 'Euteleostomi', 'Testudines + Archosauria group', 'Testudines', 'Cryptodira', 'Testudinoidea', 'Emydidae', 'Chrysemys']	XP_023958541.1	3910	SSSSSSSSSSSSSSSSSSSSSSSSSSSSSSDDDDDDDDDDDDDDDDDDDDDDDDDDDDDDDDDDDDDDDDDSSSSSSSSSSSSSSSSSSSSSSSSDDDDDDDDDDDDDDDDDDDDDDDDDDDDDDDDDDDDDDDDDDDDDDDDDDDDDDDDDDDDDDDDDDDDDDDDDDDDDDDDDDDDDSSSSSSSSSSSSSSSSSSSSSSSSSSSSSSSSSSSSSSSSSSSSSSSSSSSSSSSSSSSSSSSSSSSSSSSSSSSSSSSSSSSSSSSSSSSSSSSSSSSSSSSSSSSSSSSSSSSSSSSSSSSSSSSSSSSSSSSSSSSSSSSSSSSSSSSSSSSSSSSSSSSSSSSSSSSSSSSSSSSSSSSSSSSSSSSSSSSSSSSSSSSSSSSSSSSSSSSSSSS…	8	[0.88, 1.0, 0.88, 1.0, 1.0, 0.88, 1.0, 0.88, 0.75, 0.63, 0.63, 0.63, 0.38, 0.25, 0.25, 0.13, 0.13, 0.13, 0.13, 0.13, 0.13, 0.13, 0.13, 0.13, 0.13, 0.25, 0.25, 0.25, 0.25, 0.5, 0.63, 0.63, 0.63, 0.75, 0.75, 0.75, 0.88, 0.88, 0.88, 0.88, 0.88, 0.88, 1.0, 1.0, 1.0, 0.88, 0.88, 0.88, 0.88, 0.75, 0.63, 0.63, 0.75, 0.75, 0.75, 0.88, 0.75, 0.88, 1.0, 1.0, 1.0, 1.0, 1.0, 0.75, 0.75, 0.75, 0.75, 0.75, 0.7…	mobidb-lite	[[31, 71], [96, 180], [709, 728], [977, 998], [1094, 1122], [2061, 3506]]	['Eukaryota', 'Metazoa', 'Chordata', 'Craniata', 'Vertebrata', 'Euteleostomi', 'Testudines + Archosauria group', 'Testudines', 'Cryptodira', 'Testudinoidea', 'Emydidae', 'Chrysemys']	XP_008174269.1	1972	SSSSSSSSSSSSSSSSSSSSSSSSSSSSSSSSSSSSSSSSSSSSSSSSSSSSSSSSSSSSSSSSSSSSSSSSSSSSSSSSSSSSSSSSSSSSSSSSSSSSSSSSDDDDDDDDDDDDDDDDDDDDDDDDDDDDDDDDDDDDDDDDDDDDDDDDDDDDDDDDDDDDDDDDDDDDDDDDDDDDDDDDDDDDDDDDDDDDDDDDDDDDDDDDDDDDDDDDDDDDDDDDDDDDDDDDDDDDDDDDDDDDDDDDDDDDDDDDDDDDDDDDDDDDDDDDDDDDDDDDDDDDDDDDDDDDDDDDDDDDDDDDDDDDDDDDDDDDDDDDDDDDDDDDDDDDDDDDDDDDDDDDDDDDDDDDDDDDDDDDDDDDDDDDDDDDDDDDDDDDDDDDDDDDDDDDDDDDDDD…	8	[0.88, 1.0, 1.0, 0.88, 0.88, 0.75, 0.88, 0.88, 0.88, 0.88, 0.75, 0.88, 0.88, 0.88, 0.75, 0.75, 0.63, 0.63, 0.5, 0.5, 0.5, 0.5, 0.5, 0.5, 0.5, 0.5, 0.63, 0.63, 0.63, 0.63, 0.63, 0.5, 0.5, 0.63, 0.5, 0.5, 0.63, 0.63, 0.5, 0.5, 0.5, 0.5, 0.5, 0.38, 0.5, 0.38, 0.38, 0.38, 0.38, 0.38, 0.5, 0.5, 0.5, 0.5, 0.5, 0.38, 0.38, 0.25, 0.25, 0.38, 0.25, 0.25, 0.25, 0.25, 0.25, 0.0, 0.0, 0.0, 0.0, 0.0, 0.0, 0.0…	mobidb-lite	[[105, 1972]]	40
151	Pseudonaja_textilis	['Eukaryota', 'Metazoa', 'Chordata', 'Craniata', 'Vertebrata', 'Euteleostomi', 'Lepidosauria', 'Reptilia', 'Squamata', 'Bifurcata', 'Unidentata', 'Episquamata', 'Toxicofera', 'Serpentes', 'Colubroidea', 'Elapidae', 'Acanthophiinae', 'Pseudonaja']	XP_026556348.1	2924	SSSSSSSSSSSSSSSSSSSSSSSSDDDDDDDDDDDDDDDDDDDDDDDDSSSSSSSSSSSSSSSSSSSSSSSSSSSDDDDDDDDDDDDDDDDDDDDDDDDDDDDDDDDDDDDDDDDDDDDDDDDDDDDDDDDDDDDDDDDDDDDDDDDDDDDDDDDDDSSSSSSSSSSSSSSSSSSSSSSSSSSSSSSSSSSSSSSSSSSSSSSSSSSSSSSSSSSSSSSSSSSSSSSSSSSSSSSSSSSSSSSSSSSSSSSSSSSSSSSSSSSSSSSSSSSSSSSSSSSSSSSSSSSSSSSSSSSSSSSSSSSSSSSSSSSSSSSSSSSSSSSSSSSSSSSSSSSSSSSSSSSSSSSSSSSSSSSSSSSSSSSSSSSSSSSSSSSSSSSSSSSSSSSSSSSSSSSSSSS…	8	[0.63, 0.75, 0.75, 0.63, 0.25, 0.25, 0.13, 0.13, 0.0, 0.0, 0.0, 0.0, 0.0, 0.0, 0.0, 0.0, 0.0, 0.0, 0.0, 0.0, 0.0, 0.0, 0.38, 0.38, 0.63, 0.63, 0.75, 0.75, 0.75, 0.75, 0.75, 0.75, 0.75, 0.75, 0.75, 0.63, 0.75, 0.75, 0.75, 0.63, 0.75, 0.88, 0.88, 0.88, 0.88, 0.75, 0.75, 0.63, 0.5, 0.5, 0.5, 0.5, 0.5, 0.5, 0.5, 0.5, 0.5, 0.5, 0.5, 0.5, 0.5, 0.5, 0.25, 0.13, 0.25, 0.25, 0.25, 0.25, 0.25, 0.38, 0.38, …	mobidb-lite	[[25, 48], [76, 157], [1857, 2520], [2627, 2661]]	['Eukaryota', 'Metazoa', 'Chordata', 'Craniata', 'Vertebrata', 'Euteleostomi', 'Lepidosauria', 'Squamata', 'Bifurcata', 'Unidentata', 'Episquamata', 'Toxicofera', 'Serpentes', 'Colubroidea', 'Elapidae', 'Acanthophiinae', 'Pseudonaja']	XP_026567909.1	2146	SSSSSSSSSSSSSSSSSSSSSSSSSSSSSSSSSSSSSSSSSSSSSSSSSSSSSSSSSSSSSSSSSSSSSSSSSSSSSSSSSSSSSSSSSSSSSSSSSSSSSSSSSSSSSSSSSSSSSSSSSSSSSSSSSSSSSSSSSSDDDDDDDDDDDDDDDDDDDDDDDDDDDDDDDDDDDDDDDDDDDDDDDDDDDDDDDDDDDDDDDDDDDDDDDDDDDDDDDDDDDDDDDDDDDDDDDDDDDDDDDDDDDDDDDDDDDDDDDDDDDDDDDDDDDDDDDDDDDDDDDDDDDDDDDDDDDDDDDDDDDDDDDDDDDDDDDDDDDDDDDDDDDDDDDDDDDDDDDDDDDDDDDDDDDDDDDDDDDDDDDDDDDDDDDDDDDDDDDDDDDDDDDDDDDDDDDDDDDDD…	8	[0.88, 1.0, 1.0, 0.88, 0.88, 0.75, 0.88, 0.88, 0.88, 0.88, 0.75, 0.88, 0.88, 0.88, 0.88, 0.75, 0.75, 0.63, 0.5, 0.38, 0.5, 0.5, 0.5, 0.5, 0.5, 0.5, 0.5, 0.75, 0.75, 0.75, 0.75, 0.63, 0.63, 0.75, 0.5, 0.63, 0.63, 0.63, 0.5, 0.5, 0.5, 0.5, 0.5, 0.25, 0.38, 0.38, 0.38, 0.38, 0.38, 0.38, 0.25, 0.25, 0.38, 0.38, 0.25, 0.25, 0.25, 0.13, 0.13, 0.25, 0.13, 0.13, 0.13, 0.13, 0.0, 0.0, 0.0, 0.0, 0.0, 0.0, …	mobidb-lite	[[139, 2146]]	41
10	Thamnophis_elegans	['Eukaryota', 'Metazoa', 'Chordata', 'Craniata', 'Vertebrata', 'Euteleostomi', 'Lepidosauria', 'Squamata', 'Bifurcata', 'Unidentata', 'Episquamata', 'Toxicofera', 'Serpentes', 'Colubroidea', 'Colubridae', 'Natricinae', 'Thamnophis']	XP_032076115.1	2948	SSSSSSSSSSSSSSSSSSSSSSSSDDDDDDDDDDDDDDDDDDDDDDDDDDDDDDDDDDDDSSSSSSSSSSSSSDDDDDDDDDDDDDDDDDDDDDDDDDDDDDDDDDDDDDDDDDDDDDDDDDDDDDDDDDDDDDDDDDDDDDDDDDDDDDDDDDDDDDDDDDDDDDDDDDDDDDDDDDSSSSSSSSSSSSSSSSSSSSSSSSSSSSSSSSSSSSSSSSSSSSSSSSSSSSSSSSSSSSSSSSSSSSSSSSSSSSSSSSSSSSSSSSSSSSSSSSSSSSSSSSSSSSSSSSSSSSSSSSSSSSSSSSSSSSSSSSSSSSSSSSSSSSSSSSSSSSSSSSSSSSSSSSSSSSSSSSSSSSSSSSSSSSSSSSSSSSSSSSSSSSSSDDDDDDDDDDDDDDD…	8	[0.63, 0.75, 0.75, 0.63, 0.38, 0.25, 0.13, 0.13, 0.0, 0.0, 0.0, 0.0, 0.0, 0.0, 0.0, 0.0, 0.0, 0.0, 0.0, 0.0, 0.0, 0.25, 0.38, 0.38, 0.63, 0.75, 0.88, 0.88, 0.88, 0.88, 0.88, 0.88, 0.88, 0.88, 0.88, 0.63, 0.63, 0.63, 0.63, 0.63, 0.63, 0.63, 0.75, 0.88, 0.88, 0.88, 0.75, 0.75, 0.75, 0.75, 0.88, 0.75, 0.75, 0.75, 0.63, 0.63, 0.75, 0.75, 0.75, 0.75, 0.5, 0.38, 0.25, 0.13, 0.25, 0.25, 0.25, 0.38, 0.38…	mobidb-lite	[[25, 60], [74, 178], [385, 422], [1891, 2544], [2667, 2686]]	['Eukaryota', 'Metazoa', 'Chordata', 'Craniata', 'Vertebrata', 'Euteleostomi', 'Lepidosauria', 'Squamata', 'Bifurcata', 'Unidentata', 'Episquamata', 'Toxicofera', 'Serpentes', 'Colubroidea', 'Colubridae', 'Natricinae', 'Thamnophis']	XP_032091609.1	2130	SSSSSSSSSSSSSSSSSSSSSSSSSSSSSSSSSSSSSSSSSSSSSSSSSSSSSSSSSSSSSSSSSSSSSSSSSSSSSSSSSSSSSSSSSSSSSSSSSSSSSSSSSSSSSSSSSSSSSSSSSSSSSSSSSSSSSSSSSSDDDDDDDDDDDDDDDDDDDDDDDDDDDDDDDDDDDDDDDDDDDDDDDDDDDDDDDDDDDDDDDDDDDDDDDDDDDDDDDDDDDDDDDDDDDDDDDDDDDDDDDDDDDDDDDDDDDDDDDDDDDDDDDDDDDDDDDDDDDDDDDDDDDDDDDDDDDDDDDDDDDDDDDDDDDDDDDDDDDDDDDDDDDDDDDDDDDDDDDDDDDDDDDDDDDDDDDDDDDDDDDDDDDDDDDDDDDDDDDDDDDDDDDDDDDDDDDDDDDDD…	8	[0.88, 1.0, 1.0, 0.88, 0.88, 0.75, 0.88, 0.88, 0.88, 0.88, 0.75, 0.88, 0.88, 0.88, 0.88, 0.75, 0.75, 0.63, 0.5, 0.38, 0.5, 0.5, 0.5, 0.5, 0.5, 0.5, 0.5, 0.75, 0.75, 0.75, 0.75, 0.63, 0.63, 0.63, 0.5, 0.5, 0.63, 0.63, 0.5, 0.5, 0.5, 0.5, 0.5, 0.25, 0.38, 0.38, 0.38, 0.38, 0.38, 0.38, 0.25, 0.25, 0.38, 0.38, 0.25, 0.25, 0.25, 0.13, 0.13, 0.25, 0.13, 0.13, 0.13, 0.13, 0.0, 0.0, 0.0, 0.0, 0.0, 0.0, 0…	mobidb-lite	[[139, 2130]]	42
150	Protobothrops_mucrosquamatus	['Eukaryota', 'Metazoa', 'Chordata', 'Craniata', 'Vertebrata', 'Euteleostomi', 'Lepidosauria', 'Reptilia', 'Squamata', 'Bifurcata', 'Unidentata', 'Episquamata', 'Toxicofera', 'Serpentes', 'Colubroidea', 'Viperidae', 'Crotalinae', 'Protobothrops']	XP_015675093.1	2935	SSSSSSSSSSSSSSSSSSSSSSSSDDDDDDDDDDDDDDDDDDDDDDDSSSSSSSSSSSSSSSSSSSSSSSSSSSSSDDDDDDDDDDDDDDDDDDDDDDDDDDDDDDDDDDDDDDDDDDDDDDDDDDDDDDDDDDDDDDDDDDDDDDDDDSSSSSSSSSSSSSSSSSSSSSSSSSSSSSSSSSSSSSSSSSSSSSSSSSSSSSSSSSSSSSSSSSSSSSSSSSSSSSSSSSSSSSSSSSSSSSSSSSSSSSSSSSSSSSSSSSSSSSSSSSSSSSSSSSSSSSSSSSSSSSSSSSSSSSSSSSSSSSSSSSSSSSSSSSSSSSSSSSSSSSSSSSSSSSSSSSSSSSSSSSSSSSSSSSSSSSSSSSSSSSSSSSSSSSSSSSSSSSSSSSDDDDDDDDD…	8	[0.63, 0.75, 0.75, 0.63, 0.25, 0.25, 0.13, 0.13, 0.0, 0.0, 0.0, 0.0, 0.0, 0.0, 0.0, 0.0, 0.0, 0.0, 0.0, 0.0, 0.0, 0.13, 0.25, 0.38, 0.63, 0.63, 0.75, 0.75, 0.75, 0.75, 0.75, 0.75, 0.75, 0.75, 0.75, 0.63, 0.63, 0.63, 0.63, 0.63, 0.75, 0.88, 0.88, 0.88, 0.88, 0.75, 0.75, 0.38, 0.5, 0.5, 0.5, 0.38, 0.38, 0.25, 0.38, 0.25, 0.25, 0.38, 0.25, 0.25, 0.25, 0.25, 0.25, 0.13, 0.13, 0.13, 0.13, 0.25, 0.25, …	mobidb-lite	[[25, 47], [77, 149], [391, 411], [1293, 1318], [1882, 2531]]	['Eukaryota', 'Metazoa', 'Chordata', 'Craniata', 'Vertebrata', 'Euteleostomi', 'Lepidosauria', 'Squamata', 'Bifurcata', 'Unidentata', 'Episquamata', 'Toxicofera', 'Serpentes', 'Colubroidea', 'Viperidae', 'Crotalinae', 'Protobothrops']	XP_015665803.1	2140	SSSSSSSSSSSSSSSSSSSSSSSSSSSSSSSSSSSSSSSSSSSSSSSSSSSSSSSSSSSSSSSSSSSSSSSSSSSSSSSSSSSSSSSSSSSSSSSSSSSSSSSSSSSSSSSSSSSSSSSSSSSSSSSSSSSSSSSSSSSDDDDDDDDDDDDDDDDDDDDDDDDDDDDDDDDDDDDDDDDDDDDDDDDDDDDDDDDDDDDDDDDDDDDDDDDDDDDDDDDDDDDDDDDDDDDDDDDDDDDDDDDDDDDDDDDDDDDDDDDDDDDDDDDDDDDDDDDDDDDDDDDDDDDDDDDDDDDDDDDDDDDDDDDDDDDDDDDDDDDDDDDDDDDDDDDDDDDDDDDDDDDDDDDDDDDDDDDDDDDDDDDDDDDDDDDDDDDDDDDDDDDDDDDDDDDDDDDDDDD…	8	[0.88, 1.0, 1.0, 0.88, 0.88, 0.75, 0.88, 0.88, 0.88, 0.88, 0.75, 0.88, 0.88, 0.88, 0.88, 0.75, 0.63, 0.63, 0.5, 0.38, 0.5, 0.5, 0.5, 0.5, 0.5, 0.5, 0.5, 0.75, 0.75, 0.75, 0.75, 0.63, 0.63, 0.75, 0.5, 0.63, 0.63, 0.63, 0.5, 0.5, 0.5, 0.5, 0.5, 0.38, 0.38, 0.38, 0.38, 0.38, 0.38, 0.38, 0.25, 0.25, 0.38, 0.38, 0.38, 0.38, 0.38, 0.25, 0.25, 0.25, 0.13, 0.13, 0.13, 0.13, 0.0, 0.0, 0.0, 0.0, 0.0, 0.0, …	mobidb-lite	[[140, 2140]]	43
149	Pogona_vitticeps	['Eukaryota', 'Metazoa', 'Chordata', 'Craniata', 'Vertebrata', 'Euteleostomi', 'Lepidosauria', 'Reptilia', 'Squamata', 'Bifurcata', 'Unidentata', 'Episquamata', 'Toxicofera', 'Iguania', 'Acrodonta', 'Agamidae', 'Amphibolurinae', 'Pogona']	XP_020651853.1	3018	SSSSSSSSSSSSSSSSSSSSSSSSDDDDDDDDDDDDDDDDDDDDDDDDDDDDDDDDDDDSSSSSSSSSSSSSSSSDDDDDDDDDDDDDDDDDDDDDDDDDDDDDDDDDDDDDDDDDDDDDDDDDDDDDDDDDDDDDDDDDDDDDDDDSSSSSSSSSSSSSSSSSSSSSSSSSSSSSSSSSSSSSSSSSSSSSSSSSSSSSSSSSSSSSSSSSSSSSSSSSSSSSSSSSSSSSSSSSSSSSSSSSSSSSSSSSSSSSSSSSSSSSSSSSSSSSSSSSSSSSSSSSSSSSSSSSSSSSSSSSSSSSSSSSSSSSSSSSSSSSSSSSSSSSSSSSSSSSSSSSSSSSSSSSSSSSSSSSSSSSSSSSSSSSSSSSSSSSSSSSSSSSSSSSSSSSSSSSSSS…	8	[0.63, 0.75, 0.75, 0.63, 0.13, 0.25, 0.13, 0.0, 0.0, 0.0, 0.0, 0.0, 0.0, 0.0, 0.0, 0.0, 0.13, 0.13, 0.13, 0.13, 0.13, 0.25, 0.5, 0.5, 0.75, 0.88, 1.0, 1.0, 1.0, 1.0, 1.0, 1.0, 0.88, 0.75, 0.75, 0.75, 0.75, 0.75, 0.75, 0.75, 0.75, 0.75, 0.75, 0.75, 0.75, 0.75, 0.75, 0.75, 0.75, 0.75, 0.75, 0.75, 0.75, 0.75, 0.75, 0.75, 0.75, 0.63, 0.63, 0.25, 0.38, 0.38, 0.25, 0.25, 0.25, 0.25, 0.25, 0.38, 0.25, 0…	mobidb-lite	[[25, 59], [76, 147], [1882, 2614], [2738, 2777]]	['Eukaryota', 'Metazoa', 'Chordata', 'Craniata', 'Vertebrata', 'Euteleostomi', 'Lepidosauria', 'Squamata', 'Bifurcata', 'Unidentata', 'Episquamata', 'Toxicofera', 'Iguania', 'Acrodonta', 'Agamidae', 'Amphibolurinae', 'Pogona']	XP_020666262.1	2163	SSSSSSSSSSSSSSSSSSSSSSSSSSSSSSSSSSSSSSSSSSSSSSSSSSSSSSSSSSSSSSSSSSSSSSSSSSSSSSSSSSSSSSSSSSSSSSSSSSSSSSSSSSSSDDDDDDDDDDDDDDDDDDDDDSSSSSSSSSSSDDDDDDDDDDDDDDDDDDDDDDDDDDDDDDDDDDDDDDDDDDDDDDDDDDDDDDDDDDDDDDDDDDDDDDDDDDDDDDDDDDDDDDDDDDDDDDDDDDDDDDDDDDDDDDDDDDDDDDDDDDDDDDDDDDDDDDDDDDDDDDDDDDDDDDDDDDDDDDDDDDDDDDDDDDDDDDDDDDDDDDDDDDDDDDDDDDDDDDDDDDDDDDDDDDDDDDDDDDDDDDDDDDDDDDDDDDDDDDDDDDDDDDDDDDDDDDDDDDD…	8	[0.88, 1.0, 1.0, 0.88, 0.88, 0.75, 0.88, 0.88, 0.88, 0.88, 0.75, 0.88, 0.88, 0.88, 0.88, 0.75, 0.75, 0.63, 0.5, 0.38, 0.5, 0.5, 0.5, 0.5, 0.5, 0.5, 0.63, 0.75, 0.75, 0.75, 0.75, 0.63, 0.63, 0.63, 0.5, 0.5, 0.63, 0.63, 0.5, 0.5, 0.5, 0.5, 0.5, 0.38, 0.38, 0.5, 0.38, 0.38, 0.38, 0.38, 0.25, 0.38, 0.38, 0.38, 0.38, 0.25, 0.25, 0.13, 0.13, 0.25, 0.13, 0.13, 0.13, 0.13, 0.0, 0.0, 0.0, 0.0, 0.0, 0.0, 0…	mobidb-lite	[[109, 129], [141, 2163]]	44
148	Podarcis_muralis	['Eukaryota', 'Metazoa', 'Chordata', 'Craniata', 'Vertebrata', 'Euteleostomi', 'Lepidosauria', 'Reptilia', 'Squamata', 'Bifurcata', 'Unidentata', 'Episquamata', 'Laterata', 'Lacertibaenia', 'Lacertidae', 'Podarcis']	XP_028582911.1	3017	SSSSSSSSSSSSSSSSSSSSSSSSSDDDDDDDDDDDDDDDDDDDDDDDDDDDDDDDDDDDSSSSSSSSSSSSSSSDDDDDDDDDDDDDDDDDDDDDDDDDDDDDDDDDDDDDDDDDDDDDDDDDDDDDDDDDDDDDDDDDDDDDDDDDDDDDDDDDDDDDDDDDDDDDDDDDDDDDDDDDDDDDDSSSSSSSSSSSSSSSSSSSSSSSSSSSSSSSSSSSSSSSSSSSSSSSSSSSSSSSSSSSSSSSSSSSSSSSSSSSSSSSSSSSSSSSSSSSSSSSSSSSSSSSSSSSSSSSSSSSSSSSSSSSSSSSSSSSSSSSSSSSSSSSSSSSSSSSSSSSSSSSSSSSSSSSSSSSSSSSSSSSSSSSSSSSSSSSSSSSSSSSSSSSSSSSSSSSSSS…	8	[0.75, 0.88, 0.88, 0.75, 0.38, 0.25, 0.25, 0.25, 0.25, 0.25, 0.25, 0.25, 0.25, 0.25, 0.25, 0.25, 0.25, 0.25, 0.25, 0.25, 0.25, 0.25, 0.25, 0.5, 0.38, 0.63, 0.75, 0.88, 0.88, 0.75, 1.0, 1.0, 1.0, 1.0, 1.0, 0.88, 0.88, 0.88, 0.88, 0.88, 1.0, 1.0, 1.0, 1.0, 1.0, 0.88, 0.88, 0.63, 0.75, 0.75, 0.75, 0.75, 0.75, 0.63, 0.75, 0.63, 0.63, 0.63, 0.63, 0.63, 0.5, 0.5, 0.25, 0.25, 0.38, 0.38, 0.38, 0.38, 0.3…	mobidb-lite	[[26, 60], [76, 185], [1795, 1834], [1869, 2613], [2734, 2753]]	['Eukaryota', 'Metazoa', 'Chordata', 'Craniata', 'Vertebrata', 'Euteleostomi', 'Lepidosauria', 'Squamata', 'Bifurcata', 'Unidentata', 'Episquamata', 'Laterata', 'Lacertibaenia', 'Lacertidae', 'Podarcis']	XP_028557372.1	2119	SSSSSSSSSSSSSSSSSSSSSSSSSSSSSSSSSSSSSSSSSSSSSSSSSSSSSSSSSSSSSSSSSSSSSSSSSSSSSSSSSSSSSSSSSSSSSSSSSSSSSSSSSSSDDDDDDDDDDDDDDDDDDDDDDDDDDDDDDDDDDDDDDDDDDDDDDDDDDDDDDDDDDDDDDDDDDDDDDDDDDDDDDDDDDDDDDDDDDDDDDDDDDDDDDDDDDDDDDDDDDDDDDDDDDDDDDDDDDDDDDDDDDDDDDDDDDDDDDDDDDDDDDDDDDDDDDDDDDDDDDDDDDDDDDDDDDDDDDDDDDDDDDDDDDDDDDDDDDDDDDDDDDDDDDDDDDDDDDDDDDDDDDDDDDDDDDDDDDDDDDDDDDDDDDDDDDDDDDDDDDDDDDDDDDDDDDDDDDDD…	8	[0.88, 1.0, 1.0, 0.88, 0.88, 0.75, 0.88, 0.88, 0.88, 0.88, 0.75, 0.88, 0.88, 0.88, 0.88, 0.75, 0.75, 0.63, 0.5, 0.38, 0.5, 0.5, 0.5, 0.5, 0.5, 0.5, 0.5, 0.75, 0.75, 0.75, 0.75, 0.63, 0.63, 0.75, 0.63, 0.63, 0.75, 0.75, 0.5, 0.5, 0.5, 0.5, 0.5, 0.38, 0.38, 0.38, 0.38, 0.38, 0.38, 0.38, 0.25, 0.25, 0.38, 0.38, 0.25, 0.25, 0.25, 0.13, 0.13, 0.25, 0.13, 0.13, 0.13, 0.13, 0.0, 0.0, 0.0, 0.0, 0.0, 0.0,…	mobidb-lite	[[108, 2119]]	45
147	Gekko_japonicus	['Eukaryota', 'Metazoa', 'Chordata', 'Craniata', 'Vertebrata', 'Euteleostomi', 'Lepidosauria', 'Reptilia', 'Squamata', 'Bifurcata', 'Gekkota', 'Gekkonidae', 'Gekkoninae', 'Gekko']	XP_015280430.1	3120	SSSSSSSSSSSSSSSSSSSSSSSDDDDDDDDDDDDDDDDDDDDDSSSSSSSSSSSSSSSSSSSSSSSSSSSDDDDDDDDDDDDDDDDDDDDDDDDDDDDDDDDDDDDDDDDDDDDDDDDDDDDDDDDDDDDDDDDDDDDDDDDDDDDDDDDDDDSSSSSSSSSSSSSSSSSSSSSSSSSSSSSSSSSSSSSSSSSSSSSSSSSSSSSSSSSSSSSSSSSSSSSSSSSSSSSSSSSSSSSSSSSSSSSSSSSSSSSSSSSSSSSSSSSSSSSSSSSSSSSSSSSSSSSSSSSSSSSSSSSSSSSSSSSSSSSSSSSSSSSSSSSSSSSSSSSSSSSSSSSSSSSSSSSSSSSSSSSSSSSSSSSSSSSSSSSSSSSSSSSSSSSSSSSSSSSSSSSSSSS…	8	[0.63, 0.88, 0.88, 0.75, 0.38, 0.25, 0.25, 0.13, 0.13, 0.13, 0.13, 0.13, 0.13, 0.13, 0.13, 0.13, 0.13, 0.13, 0.13, 0.13, 0.25, 0.25, 0.38, 0.75, 0.75, 0.88, 0.88, 0.88, 1.0, 1.0, 1.0, 1.0, 1.0, 1.0, 0.88, 0.75, 0.75, 0.75, 0.75, 0.75, 0.75, 0.75, 0.75, 0.63, 0.5, 0.5, 0.38, 0.5, 0.38, 0.38, 0.25, 0.5, 0.5, 0.5, 0.38, 0.38, 0.38, 0.25, 0.25, 0.25, 0.25, 0.25, 0.25, 0.38, 0.25, 0.25, 0.25, 0.25, 0.…	mobidb-lite	[[24, 44], [72, 154], [618, 643], [1908, 2715]]	['Eukaryota', 'Metazoa', 'Chordata', 'Craniata', 'Vertebrata', 'Euteleostomi', 'Lepidosauria', 'Squamata', 'Bifurcata', 'Gekkota', 'Gekkonidae', 'Gekkoninae', 'Gekko']	XP_015277059.1	2163	SSSSSSSSSSSSSSSSSSSSSSSSSSSSSSSSSSSSSSSSSSSSSSSSSSSSSSSSSSSSSSSSSSSSSSSSSSSSSSSSSSSSSSSSSSSSSSSSSSSSSSSSSSSSDDDDDDDDDDDDDDDDDDDDDDDDDDDDDDDDDDDDDDDDDDDDDDDDDDDDDDDDDDDDDDDDDDDDDDDDDDDDDDDDDDDDDDDDDDDDDDDDDDDDDDDDDDDDDDDDDDDDDDDDDDDDDDDDDDDDDDDDDDDDDDDDDDDDDDDDDDDDDDDDDDDDDDDDDDDDDDDDDDDDDDDDDDDDDDDDDDDDDDDDDDDDDDDDDDDDDDDDDDDDDDDDDDDDDDDDDDDDDDDDDDDDDDDDDDDDDDDDDDDDDDDDDDDDDDDDDDDDDDDDDDDDDDDDDDD…	8	[0.88, 1.0, 1.0, 0.88, 0.88, 0.75, 0.88, 0.88, 0.88, 0.88, 0.75, 0.88, 0.88, 0.88, 0.88, 0.75, 0.75, 0.63, 0.5, 0.38, 0.5, 0.5, 0.5, 0.5, 0.5, 0.5, 0.5, 0.75, 0.75, 0.75, 0.88, 0.63, 0.63, 0.75, 0.5, 0.5, 0.63, 0.63, 0.5, 0.5, 0.5, 0.5, 0.5, 0.25, 0.38, 0.38, 0.38, 0.38, 0.38, 0.38, 0.25, 0.38, 0.38, 0.38, 0.25, 0.25, 0.25, 0.13, 0.13, 0.25, 0.13, 0.13, 0.13, 0.13, 0.0, 0.0, 0.0, 0.0, 0.0, 0.0, 0…	mobidb-lite	[[109, 1816], [1838, 2163]]	46
108	Xenopus_laevis	['Eukaryota', 'Metazoa', 'Chordata', 'Craniata', 'Vertebrata', 'Euteleostomi', 'Amphibia', 'Batrachia', 'Anura', 'Pipoidea', 'Pipidae', 'Xenopodinae', 'Xenopus', 'Xenopus']	XP_018104018.1	5263	SSSSSSSSSSSSSSSSSSSSSSSSSSSSSSSSSSSSSSSSSSSSSSSSSSSSSSSSSDDDDDDDDDDDDDDDDDDDDDDDDDDDDDDDDDDDDDDDDDDDDDDDDDDDDDDDDDDDDDDDDDDDDDDDDDDDDDDDDDDDDDDDDDDDDDDDDDDDDDDDDDDDDDDDDDDDDDDDDDDDDDDDDDDSSSSSSSSSSSSSSSSSSSSSSSSSSSSSSSSSSSSSSSSSSSSSSSSSSSSSSSSSSSSSSSSSSSSSSSSSSSSDDDDDDDDDDDDDDDDDDDDDDDDDDDDDDDDDDSSSSSSSSSSSSSSSSSSSSSSSSSSSSSSSSSSSSSSSSSSSSSSSSSSSSSSSSSSSSSDDDDDDDDDDDDDDDDDDDDDDDDDDDDDDDDDDDDDDDDD…	8	[0.63, 0.63, 0.63, 0.75, 0.63, 0.38, 0.25, 0.13, 0.13, 0.13, 0.0, 0.0, 0.0, 0.0, 0.0, 0.0, 0.0, 0.0, 0.0, 0.13, 0.13, 0.0, 0.25, 0.5, 0.5, 0.63, 0.63, 0.63, 0.63, 0.63, 0.75, 0.75, 0.75, 0.63, 0.63, 0.5, 0.5, 0.38, 0.25, 0.25, 0.38, 0.25, 0.13, 0.13, 0.0, 0.0, 0.0, 0.0, 0.0, 0.0, 0.13, 0.13, 0.13, 0.25, 0.38, 0.38, 0.5, 0.75, 0.75, 0.75, 0.75, 0.88, 0.88, 0.88, 0.88, 0.88, 0.88, 0.75, 0.75, 0.63,…	mobidb-lite	[[58, 187], [264, 297], [359, 1016], [1248, 1284], [1913, 1944], [2038, 2063], [2104, 2427], [2684, 2774], [3325, 3345], [3579, 3600], [4080, 4099], [4121, 4143], [4353, 4857]]	['Eukaryota', 'Metazoa', 'Chordata', 'Craniata', 'Vertebrata', 'Euteleostomi', 'Amphibia', 'Batrachia', 'Anura', 'Pipoidea', 'Pipidae', 'Xenopodinae', 'Xenopus', 'Xenopus']	XP_018092226.1	2743	DDDDDDDDDDDDDDDDDDDDDDDDDDDDDDDDDDDSSSSSSSSSSSSSSSSSSSSSSSSSSSSSSSSSSSSSSSSSSSSSSSSSSSSSSSSSSSSSSSSSSSSSSSSDDDDDDDDDDDDDDDDDDDDDSSSSSSSSSSSSDDDDDDDDDDDDDDDDDDDDDDDDDDDDDDDDDDDDDDDDDDDDDDDDDDDDDDDDDDDDDDDDDDDDDDDDDDDDDDDDDDDDDDDDDDDDDDDDDDDDDDDDDDDDDDDDDDDDDDDDDDDDDDDDDDDDDDDDDDDDDDDDDDDDDDDDDDDDDDDDDDDDDDDDDDDDDDDDDDDDDDDDDDDDDDDDDDDDDDDDDDDDDDDDDDDDDDDDDDDDDDDDDDDDDDDDDDDDDDDDDDDDDDDDDDDDDDDDDDD…	8	[0.75, 1.0, 1.0, 0.75, 1.0, 0.75, 0.88, 0.88, 0.88, 0.75, 0.75, 0.75, 0.88, 0.88, 0.75, 0.75, 0.75, 0.75, 0.75, 0.63, 0.63, 0.63, 0.63, 0.5, 0.5, 0.63, 0.75, 0.75, 0.75, 0.75, 0.75, 0.75, 0.63, 0.63, 0.63, 0.5, 0.5, 0.38, 0.25, 0.25, 0.25, 0.25, 0.13, 0.13, 0.25, 0.25, 0.25, 0.25, 0.25, 0.25, 0.25, 0.38, 0.38, 0.38, 0.38, 0.38, 0.38, 0.38, 0.38, 0.25, 0.13, 0.25, 0.0, 0.0, 0.0, 0.0, 0.0, 0.13, 0.…	mobidb-lite	[[1, 35], [108, 128], [141, 1672], [1726, 1858], [1874, 2743]]	47
109	Xenopus_tropicalis	['Eukaryota', 'Metazoa', 'Chordata', 'Craniata', 'Vertebrata', 'Euteleostomi', 'Amphibia', 'Batrachia', 'Anura', 'Pipoidea', 'Pipidae', 'Xenopodinae', 'Xenopus', 'Silurana']	XP_012813456.2	5561	SSSSSSSSSSSSSSSSSSSSSSSSSSSSSSSSSSSSSSSSSSSSSSSSSSSSSSSSSSSSSSSSSSSSSSSSSSSSSSSSSSSSDDDDDDDDDDDDDDDDDDDDDDDDDDDDDDDDDDDDDDDDDDDDDDDDDDDDDDDDDDDDDDDDDDDDDDDDDDDDDDDDDDDDDDDDDDDDDDDDDDDDDDDDDDDDDDDDDDDDDDDDDDDDDDDDDDDDDDDDDDDDDDDDSSSSSSSSSSSSSSSSSSSSSSSSSSSSSSSSSSSSSSSSSSSSSSSSSSSSSSSSSSSSSSSSSSSDDDDDDDDDDDDDDDDDDDDDDDDDDDDDDDDDDDDDDDDDDDDDDDSSSSSSSSSSSSSSSSSSSSSSSDDDDDDDDDDDDDDDDDDDDDDDDDDDDDDDDDD…	8	[0.75, 0.63, 0.63, 0.63, 0.25, 0.13, 0.0, 0.13, 0.0, 0.0, 0.0, 0.0, 0.0, 0.13, 0.0, 0.0, 0.0, 0.0, 0.0, 0.0, 0.0, 0.0, 0.0, 0.0, 0.0, 0.13, 0.13, 0.13, 0.13, 0.25, 0.25, 0.25, 0.13, 0.13, 0.13, 0.0, 0.13, 0.13, 0.13, 0.25, 0.25, 0.25, 0.38, 0.63, 0.63, 0.63, 0.75, 0.75, 0.75, 0.63, 0.63, 0.63, 0.63, 0.63, 0.5, 0.5, 0.38, 0.13, 0.13, 0.13, 0.13, 0.0, 0.0, 0.13, 0.13, 0.13, 0.13, 0.13, 0.13, 0.13, …	mobidb-lite	[[85, 228], [296, 342], [366, 980], [1029, 1077], [1296, 1332], [1837, 1995], [2035, 2442], [2700, 3060], [3105, 3154], [3582, 3622], [3763, 3795], [4059, 4099], [4157, 4185], [4348, 4425], [4507, 4534], [4660, 5152], [5228, 5248]]	['Eukaryota', 'Metazoa', 'Chordata', 'Craniata', 'Vertebrata', 'Euteleostomi', 'Amphibia', 'Batrachia', 'Anura', 'Pipoidea', 'Pipidae', 'Xenopodinae', 'Xenopus', 'Silurana']	NP_001123800.2	2720	SSSSSSSSSSSSSSSSSSSSSSSSSSSSSSSSSSSSSSSSSSSSSSSSSSSSSSSSSSSSSSSSSSSSSSSSSSSSSSSSSSSSSSSSSSSSSSSSSSSSSDDDDDDDDDDDDDDDDDDDDDDDDDDDDDDDDDDDDDDDDDDDDDDDDDDDDDDDDDDDDDDDDDDDDDDDDDDDDDDDDDDDDDDDDDDDDDDDDDDDDDDDDDDDDDDDDDDDDDDDDDDDDDDDDDDDDDDDDDDDDDDDDDDDDDDDDDDDDDDDDDDDDDDDDDDDDDDDDDDDDDDDDDDDDDDDDDDDDDDDDDDDDDDDDDDDDDDDDDDDDDDDDDDDDDDDDDDDDDDDDDDDDDDDDDDDDDDDDDDDDDDDDDDDDDDDDDDDDDDDDDDDDDDDDDDDDDDDDDD…	8	[0.88, 1.0, 1.0, 0.88, 0.88, 0.75, 0.88, 0.88, 0.88, 0.88, 0.88, 0.88, 0.88, 0.88, 0.88, 0.88, 0.75, 0.75, 0.75, 0.5, 0.5, 0.5, 0.5, 0.5, 0.5, 0.5, 0.75, 0.75, 0.88, 0.88, 0.88, 0.75, 0.63, 0.63, 0.5, 0.5, 0.5, 0.38, 0.25, 0.25, 0.38, 0.25, 0.25, 0.38, 0.25, 0.25, 0.38, 0.38, 0.38, 0.38, 0.38, 0.38, 0.5, 0.5, 0.5, 0.5, 0.38, 0.38, 0.25, 0.38, 0.25, 0.38, 0.25, 0.13, 0.13, 0.0, 0.13, 0.25, 0.13, 0…	mobidb-lite	[[102, 1604], [1634, 1848], [1874, 2720]]	48
13	Latimeria_chalumnae	['Eukaryota', 'Metazoa', 'Chordata', 'Craniata', 'Vertebrata', 'Euteleostomi', 'Coelacanthiformes', 'Coelacanthidae', 'Latimeria']	XP_014347202.1	965	SSSSSSSSSSSSSSSSSSSSSSSSSSDDDDDDDDDDDDDDDDDDDDSSSSSSSSSSSSSSSSSSSSSSSSSSSDDDDDDDDDDDDDDDDDDDDDDDDDDDDDDDDDDDDDDDDDDDDDDDDDDDDDDDDDDDDDDDDDDDDDDDDDDDDDDDDDDDDDDDDDDDDDDDDDDDDDDDDDDDDDDDDDDDDDDDDDDDDDDDDDDDDDDDDDDDDDDDDDDDDDDDDDDDDDDDDDDDDDDDDDDDDDDDDDDDDDDDDDDDDDDDDDDDDDDDDDDDDDDDDDDDDDDDDDDDDDDDDDDDDDDDDDDDDDDDDDDDDDDDDDDDDDDDDDDDDDDDDDDDDDDDDDDDDDDDDDDDDDDDDDDDDDDDDDDDDDDDDDDDDDDDDDDDDDDDDDDDDDD…	8	[0.63, 0.75, 0.75, 0.5, 0.25, 0.25, 0.13, 0.13, 0.0, 0.0, 0.0, 0.0, 0.13, 0.13, 0.13, 0.13, 0.13, 0.13, 0.13, 0.25, 0.38, 0.25, 0.38, 0.5, 0.5, 0.5, 0.63, 0.75, 0.75, 0.75, 0.88, 0.88, 0.88, 0.88, 0.88, 0.88, 0.88, 0.88, 0.88, 0.88, 0.88, 0.88, 0.88, 0.88, 0.63, 0.63, 0.5, 0.5, 0.5, 0.5, 0.5, 0.63, 0.63, 0.63, 0.63, 0.63, 0.5, 0.5, 0.38, 0.38, 0.38, 0.38, 0.25, 0.38, 0.38, 0.38, 0.38, 0.38, 0.38,…	mobidb-lite	[[27, 46], [74, 549], [618, 643]]	['Eukaryota', 'Metazoa', 'Chordata', 'Craniata', 'Vertebrata', 'Euteleostomi', 'Coelacanthiformes', 'Coelacanthidae', 'Latimeria']	XP_006000933.1	1873	DDDDDDDDDDDDDDDDDDDDDSSSSSSSSSSSSSSSSSSSSSSSSSSSSSSSSSSSSSSSSSSSSSSSSSSSSSSSSSSSSSSSSSSSSSSSSSSSSSSSSSDDDDDDDDDDDDDDDDDDDDDDDDDSSSSSSSSSSSDDDDDDDDDDDDDDDDDDDDDDDDDDDDDDDDDDDDDDDDDDDDDDDDDDDDDDDDDDDDDDDDDDDDDDDDDDDDDDDDDDDDDDDDDDDDDDDDDDDDDDDDDDDDDDDDDDDDDDDDDDDDDDDDDDDDDDDDDDDDDDDDDDDDDDDDDDDDDDDDDDDDDDDDDDDDDDDDDDDDDDDDDDDDDDDDDDDDDDDDDDDDDDDDDDDDDDDDDDDDDDDDDDDDDDDDDDDDDDDDDDDDDDDDDDDDDDDDDDDDD…	8	[0.88, 1.0, 1.0, 0.88, 0.88, 0.75, 0.88, 0.88, 0.88, 0.88, 0.88, 0.88, 0.88, 0.88, 0.75, 0.75, 0.75, 0.75, 0.75, 0.63, 0.63, 0.5, 0.5, 0.5, 0.5, 0.5, 0.5, 0.63, 0.75, 0.75, 0.75, 0.63, 0.5, 0.63, 0.5, 0.5, 0.63, 0.25, 0.25, 0.13, 0.25, 0.25, 0.25, 0.38, 0.13, 0.13, 0.13, 0.13, 0.13, 0.13, 0.13, 0.38, 0.38, 0.25, 0.38, 0.25, 0.13, 0.13, 0.13, 0.25, 0.13, 0.13, 0.13, 0.13, 0.0, 0.0, 0.0, 0.13, 0.13…	mobidb-lite	[[1, 21], [103, 127], [139, 1461], [1473, 1873]]	49
104	Poecilia_reticulata	['Eukaryota', 'Metazoa', 'Chordata', 'Craniata', 'Vertebrata', 'Euteleostomi', 'Actinopterygii', 'Neopterygii', 'Teleostei', 'Neoteleostei', 'Acanthomorphata', 'Ovalentaria', 'Atherinomorphae', 'Cyprinodontiformes', 'Poeciliidae', 'Poeciliinae', 'Poecilia']	XP_008428405.1	951	SSSSSSSSSSSSSSSSSSSSSDDDDDDDDDDDDDDDDDDDDDDDDDDDDDDDDDDDDDDDDDDDDDDDDDDDDDDDDDDDDDDDDDDDDDDDDDDDDDDDDDDDDDDDDDDDDDDDDDDDDDDDDDDDDDDDDDDDDDDDDDDDDDDDDDDDDDDDDDDDDDDDDDDDDDDDDDDDDDDDDDDDDDDDDDDDDDDDDDDDDDDDDDDDDDDDDDDDDDDDDDDDDDDDDDDDDDDDDDDDDDDDDDDDDDDDDDDDDDDDDDDDDDDDDDDDDDDDDDDDDDDDDDDDDDDDDDDDDDDDDDDDDDDDDDDDDDDDDDDDDDDDDDDDDDDDDDDDDDDDDDDDDDDDDDDDDDDDDDDDDDDDDDDDDDDDDDDDDDDDDDDDDDDDDDDDDDDDDDD…	8	[0.88, 0.88, 1.0, 0.88, 0.63, 0.38, 0.38, 0.38, 0.38, 0.38, 0.38, 0.38, 0.38, 0.38, 0.38, 0.38, 0.38, 0.5, 0.5, 0.5, 0.5, 0.63, 0.75, 0.88, 0.88, 0.88, 0.88, 0.88, 0.88, 0.88, 0.88, 1.0, 1.0, 1.0, 0.88, 0.88, 0.88, 0.88, 0.88, 1.0, 1.0, 1.0, 1.0, 1.0, 1.0, 1.0, 1.0, 1.0, 1.0, 1.0, 1.0, 1.0, 1.0, 1.0, 1.0, 1.0, 1.0, 1.0, 1.0, 0.88, 0.88, 0.88, 0.88, 0.88, 0.88, 0.88, 0.88, 0.88, 0.88, 0.88, 0.88, …	mobidb-lite	[[22, 445], [647, 680]]	['Eukaryota', 'Metazoa', 'Chordata', 'Craniata', 'Vertebrata', 'Euteleostomi', 'Actinopterygii', 'Neopterygii', 'Teleostei', 'Neoteleostei', 'Acanthomorphata', 'Ovalentaria', 'Atherinomorphae', 'Cyprinodontiformes', 'Poeciliidae', 'Poeciliinae', 'Poecilia']	XP_008401140.1	1298	DDDDDDDDDDDDDDDDDDDDDDDDDDDDDDDDDDDDDDDDDDDDDDDDDDDDDDDDDDDDDDSSSSSSSSSSSSSSSSSSSSSSSSSSSSSSSSSSSSSSSSSSSSSSSSSSSSSSSSSSSSSSSSSSSSSSSSSSSSSDDDDDDDDDDDDDDDDDDDDDDDDDDDDDDDDDDDDDDDDDDDDDDDDDDDDDDDDDDDDDDDDDDDDDDDDDDDDDDDDDDDDDDDDDDDDDDDDDDDDDDDDDDDDDDDDDDDDDDDDDDDDDDDDDDDDDDDDDDDDDDDDDDDDDDDDDDDDDDDDDDDDDDDDDDDDDDDDDDDDDDDDDDDDDDDDDDDDDDDDDDDDDDDDDDDDDDDDDDDDDDDDDDDDDDDDDDDDDDDDDDDDDDDDDDDDDDDDDDDD…	8	[0.88, 1.0, 1.0, 0.88, 1.0, 0.75, 0.88, 0.88, 0.88, 0.88, 0.75, 0.88, 0.88, 0.88, 0.88, 0.88, 0.88, 0.75, 0.75, 0.63, 0.63, 0.63, 0.63, 0.75, 0.75, 0.75, 0.75, 0.75, 0.75, 0.88, 0.88, 0.88, 1.0, 1.0, 1.0, 1.0, 1.0, 1.0, 0.88, 0.88, 0.88, 0.88, 0.88, 0.88, 0.88, 0.88, 0.75, 0.88, 0.88, 0.75, 0.75, 0.75, 0.75, 0.75, 0.75, 0.75, 0.75, 0.75, 0.63, 0.63, 0.63, 0.63, 0.5, 0.38, 0.38, 0.38, 0.38, 0.25, …	mobidb-lite	[[1, 62], [140, 1298]]	50
105	Poecilia_mexicana	['Eukaryota', 'Metazoa', 'Chordata', 'Craniata', 'Vertebrata', 'Euteleostomi', 'Actinopterygii', 'Neopterygii', 'Teleostei', 'Neoteleostei', 'Acanthomorphata', 'Ovalentaria', 'Atherinomorphae', 'Cyprinodontiformes', 'Poeciliidae', 'Poeciliinae', 'Poecilia']	XP_014830185.1	951	SSSSSSSSSSSSSSSSSSSSSDDDDDDDDDDDDDDDDDDDDDDDDDDDDDDDDDDDDDDDDDDDDDDDDDDDDDDDDDDDDDDDDDDDDDDDDDDDDDDDDDDDDDDDDDDDDDDDDDDDDDDDDDDDDDDDDDDDDDDDDDDDDDDDDDDDDDDDDDDDDDDDDDDDDDDDDDDDDDDDDDDDDDDDDDDDDDDDDDDDDDDDDDDDDDDDDDDDDDDDDDDDDDDDDDDDDDDDDDDDDDDDDDDDDDDDDDDDDDDDDDDDDDDDDDDDDDDDDDDDDDDDDDDDDDDDDDDDDDDDDDDDDDDDDDDDDDDDDDDDDDDDDDDDDDDDDDDDDDDDDDDDDDDDDDDDDDDDDDDDDDDDDDDDDDDDDDDDDDDDDDDDDDDDDDDDDDDDDDD…	8	[0.88, 0.88, 1.0, 0.88, 0.63, 0.38, 0.38, 0.38, 0.38, 0.38, 0.38, 0.38, 0.38, 0.38, 0.38, 0.5, 0.5, 0.5, 0.5, 0.5, 0.5, 0.75, 0.75, 0.88, 0.88, 0.88, 0.88, 0.88, 0.88, 0.88, 0.88, 0.88, 0.88, 0.88, 0.88, 0.88, 0.88, 0.88, 0.88, 0.88, 0.88, 1.0, 1.0, 1.0, 1.0, 1.0, 1.0, 1.0, 1.0, 1.0, 1.0, 1.0, 1.0, 1.0, 1.0, 1.0, 1.0, 0.88, 0.88, 0.88, 0.88, 0.88, 0.88, 0.88, 0.88, 0.88, 0.88, 0.88, 0.88, 0.88, 0…	mobidb-lite	[[22, 445], [647, 675]]	['Eukaryota', 'Metazoa', 'Chordata', 'Craniata', 'Vertebrata', 'Euteleostomi', 'Actinopterygii', 'Neopterygii', 'Teleostei', 'Neoteleostei', 'Acanthomorphata', 'Ovalentaria', 'Atherinomorphae', 'Cyprinodontiformes', 'Poeciliidae', 'Poeciliinae', 'Poecilia']	XP_014852368.1	1295	DDDDDDDDDDDDDDDDDDDDDDDDDDDDDDDDDDDDDDDDDDDDDDDDDDDDDDDDDDDDDDSSSSSSSSSSSSSSSSSSSSSSSSSSSSSSSSSSSSSSSSSSSSSSSSSSSSSSSSSSSSSSSSSSSSSSSSSSSSSDDDDDDDDDDDDDDDDDDDDDDDDDDDDDDDDDDDDDDDDDDDDDDDDDDDDDDDDDDDDDDDDDDDDDDDDDDDDDDDDDDDDDDDDDDDDDDDDDDDDDDDDDDDDDDDDDDDDDDDDDDDDDDDDDDDDDDDDDDDDDDDDDDDDDDDDDDDDDDDDDDDDDDDDDDDDDDDDDDDDDDDDDDDDDDDDDDDDDDDDDDDDDDDDDDDDDDDDDDDDDDDDDDDDDDDDDDDDDDDDDDDDDDDDDDDDDDDDDDDD…	8	[0.88, 1.0, 1.0, 0.88, 1.0, 0.75, 0.88, 0.88, 0.88, 0.88, 0.75, 0.88, 0.88, 0.88, 0.88, 0.88, 0.75, 0.75, 0.75, 0.63, 0.63, 0.63, 0.63, 0.63, 0.63, 0.63, 0.75, 0.75, 0.75, 0.88, 0.88, 0.88, 1.0, 1.0, 1.0, 1.0, 1.0, 1.0, 0.88, 0.88, 0.88, 0.88, 0.88, 0.88, 0.75, 0.75, 0.75, 0.75, 0.75, 0.63, 0.63, 0.63, 0.63, 0.63, 0.63, 0.63, 0.63, 0.63, 0.63, 0.63, 0.63, 0.63, 0.5, 0.38, 0.38, 0.38, 0.38, 0.25, …	mobidb-lite	[[1, 62], [140, 1295]]	51
106	Maylandia_zebra	['Eukaryota', 'Metazoa', 'Chordata', 'Craniata', 'Vertebrata', 'Euteleostomi', 'Actinopterygii', 'Neopterygii', 'Teleostei', 'Neoteleostei', 'Acanthomorphata', 'Ovalentaria', 'Cichlomorphae', 'Cichliformes', 'Cichlidae', 'African cichlids', 'Pseudocrenilabrinae', 'Haplochromini', 'Maylandia', 'Maylandia zebra complex']	XP_004564151.1	936	SSSSSSSSSSSSSSSSSSDDDDDDDDDDDDDDDDDDDDDDDDDDDDDDDDDDDDDDDDDDDDDDDDDDDDDDDDDDDDDDDDDDDDDDDDDDDDDDDDDDDDDDDDDDDDDDDDDDDDDDDDDDDDDDDDDDDDDDDDDDDDDDDDDDDDDDDDDDDDDDDDDDDDDDDDDDDDDDDDDDDDDDDDDDDDDDDDDDDDDDDDDDDDDDDDDDDDDDDDDDDDDDDDDDDDDDDDDDDDDDDDDDDDDDDDDDDDDDDDDDDDDDDDDDDDDDDDDDDDDDDDDDDDDDDDDDDDDDDDDDDDDDDDDDDDDDDDDDDDDDDDDDDDDDDDDDDDDDDDDDDDDDDDDDDDDDDDDDDDDDDDDDDDDDDDDDDDDDDDDDDDDDDDDDDDDDDDDDDDD…	8	[0.88, 0.88, 0.88, 0.88, 0.5, 0.5, 0.5, 0.38, 0.38, 0.38, 0.38, 0.38, 0.38, 0.38, 0.5, 0.5, 0.5, 0.5, 0.63, 0.63, 0.63, 0.63, 0.63, 0.75, 0.88, 0.88, 0.75, 0.88, 0.88, 0.88, 0.88, 0.88, 0.88, 0.88, 0.88, 0.88, 0.88, 0.88, 0.88, 0.88, 0.88, 1.0, 1.0, 0.88, 0.88, 0.88, 0.88, 0.88, 0.88, 0.88, 0.88, 0.88, 0.88, 0.88, 0.88, 0.88, 0.88, 0.88, 0.88, 0.88, 0.88, 0.88, 0.88, 0.88, 0.88, 0.88, 0.88, 0.88,…	mobidb-lite	[[19, 431]]	['Eukaryota', 'Metazoa', 'Chordata', 'Craniata', 'Vertebrata', 'Euteleostomi', 'Actinopterygii', 'Neopterygii', 'Teleostei', 'Neoteleostei', 'Acanthomorphata', 'Ovalentaria', 'Cichlomorphae', 'Cichliformes', 'Cichlidae', 'African cichlids', 'Pseudocrenilabrinae', 'Haplochromini', 'Maylandia', 'Maylandia zebra complex']	XP_023008240.2	1337	DDDDDDDDDDDDDDDDDDDDDDDDDDDDDDDDDDDDDDDDDDDDDDDDDDDDDDDDDDDDDDSSSSSSSSSSSSSSSSSSSSSSSSSSSSSSSSSSSSSSSSSSSSSSSSSSSSSSSSSSSSSSSSSSSSSSSSSSSSSSDDDDDDDDDDDDDDDDDDDDDDDDDDDDDDDDDDDDDDDDDDDDDDDDDDDDDDDDDDDDDDDDDDDDDDDDDDDDDDDDDDDDDDDDDDDDDDDDDDDDDDDDDDDDDDDDDDDDDDDDDDDDDDDDDDDDDDDDDDDDDDDDDDDDDDDDDDDDDDDDDDDDDDDDDDDDDDDDDDDDDDDDDDDDDDDDDDDDDDDDDDDDDDDDDDDDDDDDDDDDDDDDDDDDDDDDDDDDDDDDDDDDDDDDDDDDDDDDDDD…	8	[0.88, 1.0, 1.0, 0.88, 1.0, 0.75, 0.88, 0.88, 0.88, 0.88, 0.75, 0.88, 0.88, 0.88, 0.88, 0.88, 0.75, 0.75, 0.75, 0.63, 0.63, 0.63, 0.63, 0.63, 0.75, 0.75, 0.75, 0.75, 0.75, 0.88, 0.88, 0.88, 1.0, 1.0, 1.0, 1.0, 1.0, 1.0, 0.88, 0.88, 0.88, 0.88, 0.88, 0.88, 0.88, 0.88, 0.88, 0.88, 0.88, 0.75, 0.75, 0.75, 0.75, 0.75, 0.75, 0.75, 0.75, 0.63, 0.63, 0.63, 0.63, 0.63, 0.5, 0.38, 0.38, 0.38, 0.38, 0.25, …	mobidb-lite	[[1, 62], [141, 1337]]	52
103	Oncorhynchus_mykiss	['Eukaryota', 'Metazoa', 'Chordata', 'Craniata', 'Vertebrata', 'Euteleostomi', 'Actinopterygii', 'Neopterygii', 'Teleostei', 'Protacanthopterygii', 'Salmoniformes', 'Salmonidae', 'Salmoninae', 'Oncorhynchus']	XP_021426661.1	1172	SSSSSSSSSSSSSSSSSSSSSSSSDDDDDDDDDDDDDDDDDDDDDDDDDDDDDDDDDDDDDDDDDDDDDDDDDDDDDDDDDDDDDDDDDDDDDDDDDDDDDDDDDDDDDDDDDDDDDDDDDDDDDDDDDDDDDDDDDDDDDDDDDDDDDDDDDDDDDDDDDDDDDDDDDDDDDDDDDDDDDDDDDDDDDDDDDDDDDDDDDDDDDDDDDDDDDDDDDDDDDDDDDDDDDDDDDDDDDDDDDDDDDDDDDDDDDDDDDDDDDDDDDDDDDDDDDDDDDDDDDDDDDDDDDDDDDDDDDDDDDDDDDDDDDDDDDDDDDDDDDDDDDDDDDDDDDDDDDDDDDDDDDDDDDDDDDDDDDDDDDDDDDDDDDDDDDDDDDDDDDDDDDDDDDDDDDDDDDDD…	8	[0.88, 0.75, 0.88, 0.88, 0.5, 0.38, 0.38, 0.38, 0.25, 0.25, 0.38, 0.38, 0.25, 0.38, 0.38, 0.38, 0.38, 0.25, 0.25, 0.38, 0.5, 0.38, 0.5, 0.5, 0.63, 0.75, 0.75, 0.75, 0.75, 0.88, 0.88, 0.88, 0.88, 0.88, 0.88, 0.88, 0.75, 0.75, 0.88, 0.88, 0.88, 0.88, 0.88, 0.88, 0.88, 0.88, 0.88, 0.88, 0.88, 0.88, 0.88, 0.88, 0.75, 0.88, 0.75, 0.75, 0.63, 0.75, 0.88, 0.88, 0.88, 0.88, 0.88, 0.88, 0.88, 0.88, 0.88, …	mobidb-lite	[[25, 640], [737, 756]]	['Eukaryota', 'Metazoa', 'Chordata', 'Craniata', 'Vertebrata', 'Euteleostomi', 'Actinopterygii', 'Neopterygii', 'Teleostei', 'Protacanthopterygii', 'Salmoniformes', 'Salmonidae', 'Salmoninae', 'Oncorhynchus']	XP_021481711.1	1386	SSSSSSSSSSSSSSSSSSSSSSSDDDDDDDDDDDDDDDDDDDDDDDDDDDDDDDDDDDDDDDDDDSSSSSSSSSSSSSSSSSSSSSSSSSSSSSSSSSSSSSSSSSSSSSSSSSSSSSSSSSSSSSSSSSSSSSSSSSSSSSSSSSSSSSSSSSSSSDDDDDDDDDDDDDDDDDDDDDDDDDDDDDDDDDDDDDDDDDDDDDDDDDDDDDDDDDDDDDDDDDDDDDDDDDDDDDDDDDDDDDDDDDDDDDDDDDDDDDDDDDDDDDDDDDDDDDDDDDDDDDDDDDDDDDDDDDDDDDDDDDDDDDDDDDDDDDDDDDDDDDDDDDDDDDDDDDDDDDDDDDDDDDDDDDDDDDDDDDDDDDDDDDDDDDDDDDDDDDDDDDDDDDDDDDDDDDDDDDD…	8	[0.75, 0.63, 0.75, 0.63, 0.38, 0.13, 0.13, 0.13, 0.13, 0.0, 0.0, 0.0, 0.0, 0.0, 0.0, 0.13, 0.13, 0.13, 0.38, 0.38, 0.38, 0.38, 0.5, 0.63, 0.63, 0.63, 0.63, 0.63, 0.75, 0.63, 0.63, 0.75, 0.63, 0.63, 0.63, 0.5, 0.63, 0.63, 0.63, 0.63, 0.63, 0.75, 0.75, 0.75, 0.75, 0.75, 0.75, 0.75, 0.88, 0.88, 0.88, 0.88, 0.88, 0.88, 0.75, 0.75, 0.75, 0.75, 0.63, 0.63, 0.63, 0.63, 0.63, 0.63, 0.63, 0.5, 0.5, 0.5, 0…	mobidb-lite	[[24, 65], [158, 1386]]	53
102	Salmo_salar	['Eukaryota', 'Metazoa', 'Chordata', 'Craniata', 'Vertebrata', 'Euteleostomi', 'Actinopterygii', 'Neopterygii', 'Teleostei', 'Protacanthopterygii', 'Salmoniformes', 'Salmonidae', 'Salmoninae', 'Salmo']	XP_014006225.1	1168	SSSSSSSSSSSSSSSSSSSSSSSSDDDDDDDDDDDDDDDDDDDDDDDDDDDDDDDDDDDDDDDDDDDDDDDDDDDDDDDDDDDDDDDDDDDDDDDDDDDDDDDDDDDDDDDDDDDDDDDDDDDDDDDDDDDDDDDDDDDDDDDDDDDDDDDDDDDDDDDDDDDDDDDDDDDDDDDDDDDDDDDDDDDDDDDDDDDDDDDDDDDDDDDDDDDDDDDDDDDDDDDDDDDDDDDDDDDDDDDDDDDDDDDDDDDDDDDDDDDDDDDDDDDDDDDDDDDDDDDDDDDDDDDDDDDDDDDDDDDDDDDDDDDDSSSSSSSSSSSSSSSSSSSSSSSSSDDDDDDDDDDDDDDDDDDDDDDDDDDDDDDDDDDDDDDDDDDDDDDDDDDDDDDDDDDDDDDDDDD…	8	[0.88, 0.75, 0.88, 0.75, 0.5, 0.38, 0.38, 0.38, 0.25, 0.38, 0.38, 0.38, 0.38, 0.38, 0.38, 0.38, 0.38, 0.25, 0.25, 0.38, 0.5, 0.5, 0.5, 0.5, 0.63, 0.75, 0.75, 0.75, 0.75, 0.88, 0.88, 0.88, 0.88, 0.88, 0.88, 0.88, 0.75, 0.75, 0.88, 0.88, 0.88, 0.88, 0.88, 0.88, 0.88, 0.88, 0.88, 0.88, 0.88, 0.88, 0.88, 0.88, 0.88, 0.88, 1.0, 1.0, 1.0, 1.0, 1.0, 1.0, 0.88, 0.88, 0.88, 0.88, 0.88, 0.88, 0.88, 0.88, 0…	mobidb-lite	[[25, 308], [334, 636], [733, 752]]	['Eukaryota', 'Metazoa', 'Chordata', 'Craniata', 'Vertebrata', 'Euteleostomi', 'Actinopterygii', 'Neopterygii', 'Teleostei', 'Protacanthopterygii', 'Salmoniformes', 'Salmonidae', 'Salmoninae', 'Salmo']	XP_014047659.1	1323	DDDDDDDDDDDDDDDDDDDDDDDDDDDDDDDDDDDDDDDDDDDDDDDDDDDDDDDDDDDDDDSSSSSSSSSSSSSSSSSSSSSSSSSSSSSSSSSSSSSDDDDDDDDDDDDDDDDDDDDDDDDDDDDDDSSSSSSSSSSSSDDDDDDDDDDDDDDDDDDDDDDDDDDDDDDDDDDDDDDDDDDDDDDDDDDDDDDDDDDDDDDDDDDDDDDDDDDDDDDDDDDDDDDDDDDDDDDDDDDDDDDDDDDDDDDDDDDDDDDDDDDDDDDDDDDDDDDDDDDDDDDDDDDDDDDDDDDDDDDDDDDDDDDDDDDDDDDDDDDDDDDDDDDDDDDDDDDDDDDDDDDDDDDDDDDDDDDDDDDDDDDDDDDDDDDDDDDDDDDDDDDDDDDDDDDDDDDDDDD…	8	[0.88, 1.0, 1.0, 0.88, 1.0, 0.75, 0.88, 0.88, 0.88, 0.88, 0.88, 0.88, 0.88, 0.88, 0.88, 0.88, 0.88, 0.88, 0.88, 0.75, 0.75, 0.75, 0.75, 0.75, 0.75, 0.88, 0.88, 0.88, 0.88, 0.88, 0.88, 0.88, 1.0, 1.0, 1.0, 1.0, 1.0, 1.0, 0.88, 0.88, 0.88, 0.88, 0.88, 0.88, 0.88, 0.88, 0.88, 0.88, 0.75, 0.63, 0.63, 0.63, 0.63, 0.63, 0.63, 0.63, 0.63, 0.63, 0.63, 0.63, 0.5, 0.63, 0.5, 0.5, 0.5, 0.38, 0.38, 0.38, 0.3…	mobidb-lite	[[1, 62], [100, 129], [142, 735], [747, 1323]]	54
101	Esox_lucius	['Eukaryota', 'Metazoa', 'Chordata', 'Craniata', 'Vertebrata', 'Euteleostomi', 'Actinopterygii', 'Neopterygii', 'Teleostei', 'Protacanthopterygii', 'Esociformes', 'Esocidae', 'Esox']	XP_010884481.1	1163	SSSSSSSSSSSSSSSSSSDDDDDDDDDDDDDDDDDDDDDDDDDDDDDDDDDDDDDDDDDDDDDDDDDDDDDDDDDDDDDDDDDDDDDDDDDDDDDDDDDDDDDDDDDDDDDDDDDDDDDDDDDDDDDDDDDDDDDDDDDDDDDDDDDDDDDDDDDDDDDDDDDDDDDDDDDDDDDDDDDDDDDDDDDDDDDDDDDDDDDDDDDDDDDDDDDDDDDDDDDDDDDDDDDDDDDDDDDDDDDDDDDDDDDDDDDDDDDDDDDDDDDDDDDDDDDDDDDDDDDDDDDDDDDDDDDDDDDDDDDDDDDDDDDDDDDDDDDDSSSSSSSSSSSSSSSSSSSSSSSSSSSDDDDDDDDDDDDDDDDDDDDDDDDDDDDDDDDDDDDDDDDDDDDDDDDDDDDDDDD…	8	[0.88, 0.88, 1.0, 0.88, 0.75, 0.75, 0.63, 0.38, 0.38, 0.38, 0.38, 0.38, 0.38, 0.38, 0.38, 0.38, 0.5, 0.5, 0.63, 0.75, 0.75, 0.63, 0.88, 0.88, 1.0, 1.0, 1.0, 1.0, 1.0, 1.0, 1.0, 1.0, 0.88, 0.88, 0.88, 0.88, 0.88, 0.88, 0.88, 0.88, 0.88, 0.88, 0.88, 0.88, 0.88, 0.75, 0.75, 0.88, 0.88, 0.88, 0.88, 0.88, 0.88, 0.88, 0.88, 0.88, 0.88, 1.0, 1.0, 1.0, 1.0, 1.0, 1.0, 1.0, 1.0, 1.0, 0.88, 0.88, 0.88, 0.88…	mobidb-lite	[[19, 316], [344, 638], [861, 891]]	['Eukaryota', 'Metazoa', 'Chordata', 'Craniata', 'Vertebrata', 'Euteleostomi', 'Actinopterygii', 'Neopterygii', 'Teleostei', 'Protacanthopterygii', 'Esociformes', 'Esocidae', 'Esox']	XP_012991177.2	1360	DDDDDDDDDDDDDDDDDDDDDDDDDDDDDDDDDDDDDDDDDDDDDDDDDDDDDDDDDDDDDDSSSSSSSSSSSSSSSSSSSSSSSSSSSSSSSSSSSSSSSDDDDDDDDDDDDDDDDDDDDDDDDDDDDSSSSSSSSSSSDDDDDDDDDDDDDDDDDDDDDDDDDDDDDDDDDDDDDDDDDDDDDDDDDDDDDDDDDDDDDDDDDDDDDDDDDDDDDDDDDDDDDDDDDDDDDDDDDDDDDDDDDDDDDDDDDDDDDDDDDDDDDDDDDDDDDDDDDDDDDDDDDDDDDDDDDDDDDDDDDDDDDDDDDDDDDDDDDDDDDDDDDDDDDDDDDDDDDDDDDDDDDDDDDDDDDDDDDDDDDDDDDDDDDDDDDDDDDDDDDDDDDDDDDDDDDDDDDDD…	8	[0.88, 1.0, 1.0, 0.88, 1.0, 0.75, 0.88, 0.88, 0.88, 0.88, 0.88, 0.88, 0.88, 0.88, 0.88, 0.88, 0.88, 0.88, 0.88, 0.75, 0.75, 0.75, 0.75, 0.75, 0.75, 0.88, 0.88, 0.88, 0.88, 0.88, 0.88, 0.88, 1.0, 1.0, 1.0, 1.0, 1.0, 1.0, 0.88, 0.88, 0.88, 0.88, 0.88, 0.88, 0.88, 0.88, 0.88, 0.88, 0.75, 0.63, 0.63, 0.63, 0.63, 0.63, 0.63, 0.63, 0.63, 0.63, 0.63, 0.63, 0.5, 0.63, 0.5, 0.5, 0.5, 0.38, 0.38, 0.38, 0.3…	mobidb-lite	[[1, 62], [102, 129], [141, 1360]]	55
99	Ictalurus_punctatus	['Eukaryota', 'Metazoa', 'Chordata', 'Craniata', 'Vertebrata', 'Euteleostomi', 'Actinopterygii', 'Neopterygii', 'Teleostei', 'Ostariophysi', 'Siluriformes', 'Ictaluridae', 'Ictalurus']	XP_017313390.1	1132	SSSSSSSSSSSSSSSSSSSDDDDDDDDDDDDDDDDDDDDDDDDDDDDDDDDDDDDDDDDDDDDDDDDDDDDDDDDDDDDDDDDDDDDDDDDDDDDDDDDDDDDDDDDDDDDDDDDDDDDDDDDDDDDDDDDDDDDDDDDDDDDDDDDDDDDDDDDDDDDDDDDDDDDDDDDDDDDDDDDDDDDDDDDDDDDDDDDDDDDDDDDDDDDDDDDDDDDDDDDDDDDDDDDDDDDDDDDDDDDDDDDDDDDDDDDDDDDDDDDDDDDDDDDDDDDDDDDDDDDDDDDDDDDDDDDDDDDDDDDDDDDDDDDDDDDDDDDDDDDDDDDDDDDDDDDDDDDDDDDDDDDDDDDDDDDDDDDDDDDDDDDDDDDDDDDDSSSSSSSSSSSSSSSSSSSSSSSSSSS…	8	[0.75, 0.88, 0.88, 0.75, 0.75, 0.63, 0.5, 0.38, 0.25, 0.38, 0.38, 0.38, 0.38, 0.38, 0.5, 0.5, 0.5, 0.5, 0.5, 0.75, 0.75, 0.88, 0.88, 0.88, 0.88, 0.88, 0.88, 0.88, 1.0, 1.0, 1.0, 1.0, 1.0, 1.0, 1.0, 1.0, 1.0, 1.0, 1.0, 1.0, 0.88, 0.88, 0.88, 0.88, 0.75, 0.75, 0.75, 0.75, 0.75, 0.75, 0.75, 0.63, 0.63, 0.63, 0.63, 0.63, 0.75, 0.75, 0.75, 0.75, 0.75, 0.75, 0.75, 0.75, 0.75, 0.88, 0.88, 1.0, 1.0, 1.0,…	mobidb-lite	[[20, 372], [439, 633], [842, 892]]	['Eukaryota', 'Metazoa', 'Chordata', 'Craniata', 'Vertebrata', 'Euteleostomi', 'Actinopterygii', 'Neopterygii', 'Teleostei', 'Ostariophysi', 'Siluriformes', 'Ictaluridae', 'Ictalurus']	XP_017350656.1	1240	DDDDDDDDDDDDDDDDDDDDDDDDDDDDDDDDDDDDDDDDDDDDDDDDDDDDDDDDDDDDDDSSSSSSSSSSSSSSSSSSSSSSSSSSSSSSSSSSSSSSSSSSSSSSSSSSSSSSSSSSSSSSSSSSSSSSSSSSSDDDDDDDDDDDDDDDDDDDDDDDDDDDDDDDDDDDDDDDDDDDDDDDDDDDDDDDDDDDDDDDDDDDDDDDDDDDDDDDDDDDDDDDDDDDDDDDDDDDDDDDDDDDDDDDDDDDDDDDDDDDDDDDDDDDDDDDDDDDDDDDDDDDDDDDDDDDDDDDDDDDDDDDDDDDDDDDDDDDDDDDDDDDDDDDDDDDDDDDDDDDDDDDDDDDDDDDDDDDDDDDDDDDDDDDDDDDDDDDDDDDDDDDDDDDDDDDDDDDDDD…	8	[0.88, 1.0, 1.0, 0.88, 1.0, 0.75, 0.88, 0.88, 0.88, 0.88, 0.75, 0.88, 0.88, 0.88, 0.88, 0.88, 0.88, 0.88, 0.88, 0.63, 0.63, 0.75, 0.75, 0.75, 0.88, 0.88, 0.88, 0.88, 1.0, 1.0, 1.0, 1.0, 1.0, 1.0, 1.0, 1.0, 1.0, 1.0, 1.0, 1.0, 1.0, 1.0, 0.88, 0.88, 0.88, 0.88, 0.88, 0.88, 0.75, 0.75, 0.75, 0.75, 0.75, 0.75, 0.75, 0.75, 0.75, 0.63, 0.63, 0.63, 0.63, 0.63, 0.5, 0.38, 0.38, 0.38, 0.38, 0.38, 0.25, 0.…	mobidb-lite	[[1, 62], [138, 1240]]	56
100	Pygocentrus_nattereri	['Eukaryota', 'Metazoa', 'Chordata', 'Craniata', 'Vertebrata', 'Euteleostomi', 'Actinopterygii', 'Neopterygii', 'Teleostei', 'Ostariophysi', 'Characiformes', 'Characoidei', 'Pygocentrus']	XP_017557403.1	1157	SSSSSSSSSSSSSSSSSSSSDDDDDDDDDDDDDDDDDDDDDDDDDDDDDDDDDDDDDDDDDDDDDDDDDDDDDDDDDDDDDDDDDDDDDDDDDDDDDDDDDDDDDDDDDDDDDDDDDDDDDDDDDDDDDDDDDDDDDDDDDDDDDDDDDDDDDDDDDDDDDDDDDDDDDDDDDDDDDDDDDDDDDDDDDDDDDDDDDDDDDDDDDDDDDDDDDDDDDDDDDDDDDDDDDDDDDDDDDDDDDDDDDDDDDDDDDDDDDDDDDDDDDDDDDDDDDDDDDDDDDDDDDDDDDDDDDDDDDDDDDDDDDDDDDDDDDDDDDDDDDDDDDDDDDDDDDDDDDDDDDDDDDDDDDDDDDDDDDDDDDDDDDDDDDDDDDDDDDDDDDDDDDDDDDDDDDDDDDDD…	8	[0.75, 0.88, 1.0, 0.88, 0.63, 0.5, 0.63, 0.5, 0.38, 0.38, 0.38, 0.38, 0.38, 0.38, 0.38, 0.38, 0.38, 0.25, 0.38, 0.5, 0.75, 0.75, 0.88, 0.88, 0.88, 0.88, 1.0, 1.0, 1.0, 1.0, 1.0, 0.88, 1.0, 1.0, 1.0, 1.0, 1.0, 1.0, 1.0, 1.0, 1.0, 1.0, 1.0, 1.0, 0.88, 0.88, 0.88, 0.88, 0.88, 0.88, 0.88, 0.88, 0.75, 0.75, 0.75, 0.75, 0.75, 0.88, 0.88, 0.88, 0.88, 0.88, 0.88, 0.88, 0.88, 0.88, 0.88, 0.88, 0.88, 0.88,…	mobidb-lite	[[21, 635], [863, 917]]	['Eukaryota', 'Metazoa', 'Chordata', 'Craniata', 'Vertebrata', 'Euteleostomi', 'Actinopterygii', 'Neopterygii', 'Teleostei', 'Ostariophysi', 'Characiformes', 'Characoidei', 'Pygocentrus']	XP_017552905.1	1244	DDDDDDDDDDDDDDDDDDDDDDDDDDDDDDDDDDDDDDDDDDDDDDDDDDDDDDDDDDDDDDSSSSSSSSSSSSSSSSSSSSSSSSSSSSSSSSSSSSSSSSSSSSSSSSSSSSSSSSSSSSSSSDDDDDDDDDDDDDDDDDDDDDDDDDDDDDDDDDDDDDDDDDDDDDDDDDDDDDDDDDDDDDDDDDDDDDDDDDDDDDDDDDDDDDDDDDDDDDDDDDDDDDDDDDDDDDDDDDDDDDDDDDDDDDDDDDDDDDDDDDDDDDDDDDDDDDDDDDDDDDDDDDDDDDDDDDDDDDDDDDDDDDDDDDDDDDDDDDDDDDDDDDDDDDDDDDDDDDDDDDDDDDDDDDDDDDDDDDDDDDDDDDDDDDDDDDDDDDDDDDDDDDDDDDDDDDDDDDD…	8	[0.88, 1.0, 1.0, 0.88, 1.0, 0.75, 0.88, 0.88, 0.88, 0.88, 0.75, 0.88, 0.88, 0.88, 0.88, 0.88, 0.88, 0.88, 0.88, 0.75, 0.75, 0.75, 0.75, 0.75, 0.75, 0.75, 0.88, 0.88, 0.88, 0.88, 0.88, 0.88, 0.88, 0.88, 0.88, 0.88, 0.88, 0.88, 0.88, 0.88, 0.88, 0.88, 0.88, 0.88, 0.88, 0.88, 0.88, 0.88, 0.75, 0.75, 0.75, 0.75, 0.75, 0.75, 0.75, 0.75, 0.75, 0.75, 0.63, 0.63, 0.5, 0.63, 0.5, 0.38, 0.38, 0.38, 0.38, 0…	mobidb-lite	[[1, 62], [126, 1244]]	57
98	Danio_rerio	['Eukaryota', 'Metazoa', 'Chordata', 'Craniata', 'Vertebrata', 'Euteleostomi', 'Actinopterygii', 'Neopterygii', 'Teleostei', 'Ostariophysi', 'Cypriniformes', 'Cyprinidae', 'Danio']	XP_694356.4	1079	SSSSSSSSSSSSSSSSSSDDDDDDDDDDDDDDDDDDDDDDDDDDDDDDDDDDDDDDDDDDDDDDDDDDDDDDDDDDDDDDDDDDDDDDDDDDDDDDDDDDDDDDDDDDDDDDDDDDDDDDDDDDDDDDDDDDDDDDDDDDDDDDDDDDDDDDDDDDDDDDDDDDDDDDDDDDDDDDDDDDDDDDDDDDDDDDDDDDDDDDDDDDDDDDDDDDDDDDDDDDDDDDDDDDDDDDDDDDDDDDDDDDDDDDDDDDDDDDDDDDDDDDDDDDDDDDDDDDDDDDDDDDDDDDDDDDDDDDDDDDDDDDDDDDDDDDDDDDDDDDDDDDDDDDDDDDDDDDDDDDDDDDDDDDDDDDDDDDDDDDDDDDDDDDDDDDDDDDDDDDDDDDDDDDDDDDDDDDDDD…	8	[0.88, 1.0, 1.0, 0.88, 0.75, 0.63, 0.63, 0.5, 0.38, 0.5, 0.38, 0.38, 0.38, 0.38, 0.38, 0.5, 0.5, 0.5, 0.63, 0.75, 0.75, 0.88, 0.88, 0.88, 0.88, 0.88, 0.88, 1.0, 1.0, 1.0, 1.0, 1.0, 1.0, 1.0, 1.0, 1.0, 1.0, 1.0, 1.0, 0.88, 0.88, 0.88, 0.88, 0.88, 1.0, 1.0, 0.88, 0.88, 0.88, 0.88, 0.88, 0.88, 0.88, 0.88, 0.88, 0.88, 0.88, 0.88, 0.75, 0.75, 0.75, 0.75, 0.75, 0.75, 0.75, 0.75, 0.88, 0.88, 0.88, 0.88,…	mobidb-lite	[[19, 596], [784, 840]]	['Eukaryota', 'Metazoa', 'Chordata', 'Craniata', 'Vertebrata', 'Euteleostomi', 'Actinopterygii', 'Neopterygii', 'Teleostei', 'Ostariophysi', 'Cypriniformes', 'Cyprinidae', 'Danio']	NP_001025246.2	1282	DDDDDDDDDDDDDDDDDDDDDDDDDDDDDDDDDDDDDDDDDDDDDDDDDDDDDDDDDDDSSSSSSSSSSSSSSSSSSSSSSSSSSSSSSSSSSSSSSSSSDDDDDDDDDDDDDDDDDDDDDDDDDDDDDDDDDDDDDDDDDDDDDDDDDDDDDDDDDDDDDDDDDDDDDDDDDDDDDDDDDDDDDDDDDDDDDDDDDDDDDDDDDDDDDDDDDDDDDDDDDDDDDDDDDDDDDDDDDDDDDDDDDDDDDDDDDDDDDDDDDDDDDDDDDDDDDDDDDDDDDDDDDDDDDDDDDDDDDDDDDDDDDDDDDDDDDDDDDDDDDDDDDDDDDDDDDDDDDDDDDDDDDDDDDDDDDDDDDDDDDDDDDDDDDDDDDDDDDDDDDDDDDDDDDDDDDDDDDDD…	8	[0.88, 1.0, 1.0, 0.88, 1.0, 0.75, 0.88, 0.88, 0.88, 0.75, 0.75, 0.75, 0.88, 0.88, 0.88, 0.88, 0.88, 0.88, 0.75, 0.75, 0.75, 0.75, 0.75, 0.63, 0.63, 0.63, 0.63, 0.75, 0.75, 0.88, 0.88, 0.88, 0.88, 0.88, 0.88, 0.88, 0.88, 0.88, 0.88, 0.88, 0.88, 0.88, 0.88, 0.88, 0.88, 0.88, 0.88, 0.88, 0.88, 0.75, 0.75, 0.75, 0.75, 0.75, 0.75, 0.75, 0.75, 0.63, 0.63, 0.5, 0.5, 0.63, 0.38, 0.25, 0.25, 0.25, 0.25, 0…	mobidb-lite	[[1, 59], [101, 1282]]	58
96	Branchiostoma_floridae	['Eukaryota', 'Metazoa', 'Chordata', 'Cephalochordata', 'Branchiostomidae', 'Branchiostoma', '']	XP_002612618.1	331	DDDDDDDDDDDDDDDDDDDDDDDSSSSSSSSSSSSSSSSSSSSSSSSSSSSSSSSSSSSSSSSSSSSSSSSSSSSSSSSSSSSSSSSSSSSSSSSSSSSSSSSSSSSSSSSSSSSSSSSSSSSSSSSSSSSSSSSSSSSSSSSSSSSSSSSSSSSSSSSSSSSSSSSSSSSSSSSSSSSSSSSSSSSSSSSSSSSSSSSSSSSSSSSSSSSSSSSSSSSSSSSSSSSSSSSSSSSSSSSSSSSSSSSSSSSSSSSSSSSSSSSSSSSSSSSSSSSSSSSSSSSSSSSSSSSSSSSSSSSSSSSSSSSSSSSSSSSSSSSSSSSSSSSSSSS	8	[0.75, 0.88, 0.75, 0.63, 0.63, 0.75, 0.63, 0.75, 0.88, 0.88, 0.75, 0.63, 0.75, 0.75, 0.75, 0.75, 0.75, 0.75, 0.75, 0.75, 0.75, 0.75, 0.75, 0.38, 0.25, 0.13, 0.13, 0.13, 0.13, 0.13, 0.13, 0.13, 0.13, 0.13, 0.13, 0.25, 0.25, 0.38, 0.38, 0.38, 0.5, 0.5, 0.5, 0.63, 0.63, 0.63, 0.63, 0.63, 0.63, 0.63, 0.63, 0.5, 0.63, 0.63, 0.63, 0.88, 0.88, 0.75, 0.75, 0.63, 0.63, 0.63, 0.38, 0.5, 0.5, 0.5, 0.25, 0.1…	mobidb-lite	[[1, 23]]	['Eukaryota', 'Metazoa', 'Chordata', 'Cephalochordata', 'Branchiostomidae', 'Branchiostoma']	XP_002606480.1	819	SSSSSSSSSSSSSSSSSSSSSSSSSSSSSSSSSSSSSSSSSSSSSSSSSSSSSSSSSSSSSSSSSSSSSSSSSSSSSSSSSSSSSSSSSSSSSSSSSSSSSSSSSSSSSSSSSSSSSSSSSSSSSSSSSSSSSSSSSSSSSSSSSSSSSSSSSSSSSSSSSSSSSSSSSSSSSSSSSSSSSSSSSSSSSSSSSSSSSSSSSSSSSSSSSSSSDDDDDDDDDDDDDDDDDDDDDDDDDDDDSSSSSSSSSSSSSSSSSSSSDDDDDDDDDDDDDDDDDDDDDDDDDDDDDDDDDDDDDDDDDDDDDDDDDDDDDDDDDDDDDDDDDDDDDDDDDDDDDDDDDDDDDDDDDDDDDDDDDDDDDDDDDDDDDDDDDDDDDDDDDDDDDDDDDDDDDDDDDDD…	8	[0.75, 0.88, 0.88, 0.75, 0.88, 0.63, 0.75, 0.75, 0.63, 0.63, 0.63, 0.63, 0.63, 0.5, 0.5, 0.5, 0.5, 0.5, 0.5, 0.38, 0.25, 0.25, 0.25, 0.13, 0.13, 0.13, 0.13, 0.13, 0.38, 0.38, 0.38, 0.25, 0.13, 0.25, 0.25, 0.25, 0.25, 0.13, 0.13, 0.13, 0.13, 0.13, 0.13, 0.25, 0.5, 0.5, 0.63, 0.63, 0.63, 0.63, 0.63, 0.63, 0.5, 0.5, 0.5, 0.5, 0.5, 0.5, 0.5, 0.38, 0.25, 0.38, 0.0, 0.0, 0.0, 0.0, 0.0, 0.13, 0.13, 0.0,…	mobidb-lite	[[213, 240], [261, 819]]	59
166	Trachymyrmex_septentrionalis	['Eukaryota', 'Metazoa', 'Ecdysozoa', 'Arthropoda', 'Hexapoda', 'Insecta', 'Pterygota', 'Neoptera', 'Holometabola', 'Hymenoptera', 'Apocrita', 'Aculeata', 'Vespoidea', 'Formicidae', 'Myrmicinae', 'Trachymyrmex']	XP_018354831.1	829	SSSSSSSSSSSSSSSSSSSSSSSSSSSSSSSSSSSSSSSSSSSSSSDDDDDDDDDDDDDDDDDDDDDDDDDDDDDDDDDDDDDDDDDDDDDDDDDDDDDDDDDDDDDDDDDDDDDDDDDDDDDDDDDDDDDDDDDDDDDDDDDDDDDDDDDDDDDDDDDDDDDDDDDDDDDDDDDDDDDDDDDDDDDDDDDDDDDDDDDDDDDDDDDDDDDDDDDDDDDDDDDDDDDDDDDDDDDDDSSSSSSSSSSSSSDDDDDDDDDDDDDDDDDDDDDDDDDDDDDDDDDDDDDDDDDDDDDDDDDDDDDDDDDDDDDDDDDDDDDDDDDDDDDDDDDDDDDDDDDDDDDDDDDDDDDDDDDDDDDDDDDDDDDDDDDDDDDDDDDDDDDDDDDDDDDDDDDDDDD…	8	[0.63, 0.63, 0.5, 0.25, 0.38, 0.25, 0.13, 0.25, 0.13, 0.13, 0.13, 0.13, 0.13, 0.13, 0.13, 0.13, 0.13, 0.25, 0.5, 0.5, 0.5, 0.5, 0.63, 0.63, 0.75, 0.75, 0.75, 0.63, 0.63, 0.63, 0.63, 0.75, 0.63, 0.5, 0.38, 0.38, 0.38, 0.5, 0.38, 0.5, 0.38, 0.5, 0.5, 0.63, 0.5, 0.5, 0.75, 0.75, 0.75, 0.75, 0.75, 0.75, 0.88, 0.88, 0.88, 0.88, 0.75, 0.88, 1.0, 1.0, 1.0, 1.0, 0.88, 1.0, 1.0, 1.0, 1.0, 0.75, 0.75, 0.75…	mobidb-lite	[[47, 237], [251, 411], [536, 555]]	['Eukaryota', 'Metazoa', 'Ecdysozoa', 'Arthropoda', 'Hexapoda', 'Insecta', 'Pterygota', 'Neoptera', 'Holometabola', 'Hymenoptera', 'Apocrita', 'Aculeata', 'Vespoidea', 'Formicidae', 'Myrmicinae', 'Trachymyrmex']	XP_018339594.1	1083	DDDDDDDDDDDDDDDDDDDDSSSSSSSSSSSSSSSSSSSSSSSSSSSSSSSSSSSSSSSSSSSSSSSSSSSSSSSSSSSSSSSSSSSSSSSSSSSSSSSSSSSSSSSSSSSSSSSSSSSSSSSSSSSSSSSSSSSSSSSSSSDDDDDDDDDDDDDDDDDDDDDDDDDDDDDDDDDDDDDDDDDDDDDDDDDDDDDDDDDDDDDDDDDDDDDDDDDDDDDDDDDDDDDDDDDDDDDDDDDDDDDDDDDDDDDDDDDDDDDDDDDDDDDDDDDDDDDDDDDDDDDDDDDDDDDDDDDDDDDDDDDDDDDDDDDDDDDDDDDDDDDDDDDDDDDDDDDDDDDDDDDDDDDDDDDDDDDDDDDDDDDDDDDDDDDDDDDDDDDDDDDDDDDDDDDDDDDDDDD…	8	[0.75, 0.88, 0.88, 0.75, 0.88, 0.63, 0.63, 0.75, 0.75, 0.75, 0.75, 0.88, 0.88, 0.88, 1.0, 0.88, 0.75, 0.75, 0.63, 0.63, 0.5, 0.5, 0.5, 0.38, 0.38, 0.25, 0.25, 0.25, 0.25, 0.13, 0.13, 0.13, 0.13, 0.13, 0.38, 0.38, 0.5, 0.5, 0.63, 0.63, 0.63, 0.75, 0.75, 0.75, 0.5, 0.63, 0.63, 0.5, 0.63, 0.5, 0.38, 0.38, 0.38, 0.38, 0.13, 0.13, 0.13, 0.13, 0.13, 0.13, 0.13, 0.13, 0.13, 0.13, 0.0, 0.0, 0.0, 0.0, 0.0…	mobidb-lite	[[1, 20], [143, 596], [645, 1083]]	60
89	Atta_cephalotes	['Eukaryota', 'Metazoa', 'Ecdysozoa', 'Arthropoda', 'Hexapoda', 'Insecta', 'Pterygota', 'Neoptera', 'Holometabola', 'Hymenoptera', 'Apocrita', 'Aculeata', 'Vespoidea', 'Formicidae', 'Myrmicinae', 'Atta']	XP_012061691.1	536	SSSSSSSSSSSSSSSSSSSSSSSSSSSSSSSSSSSSSSSSSSSSSSSSSSSSSSSSSSSSSSSSSSSSSSSSSSSDDDDDDDDDDDDDDDDDDDDDDDDDDDDDDDDDDDDDDDDDDDDDDDDDDDDDDDDDDDDDDDDDDDDDDDDDDDDDDDDDDDDDDDDDDDDDDDDDDDDDDDDDDDDDDDDDDDDDDDDDDDDDDDDDDDDDDDDDSSSSSSSSSSSSSSSSSSSSSSSSSSSSSSSSSSSSSSSSDDDDDDDDDDDDDDDDDDDDDDDDDDDDDDDDDDDDDDDDDDDDDDDDDDDDDDDDDDDDDDDDDDDDDDDDDDDDDDDDDDDDDDDDDDDDDDDDDDDDDDDDDDDDDDDDDDDDDDDDDDDDDDDDDDDDDDDDDDDDDDDDDDD…	8	[0.63, 0.63, 0.5, 0.25, 0.38, 0.25, 0.13, 0.13, 0.13, 0.13, 0.13, 0.13, 0.13, 0.13, 0.13, 0.13, 0.13, 0.13, 0.38, 0.25, 0.5, 0.5, 0.63, 0.63, 0.75, 0.75, 0.75, 0.63, 0.5, 0.63, 0.63, 0.75, 0.5, 0.25, 0.38, 0.25, 0.25, 0.5, 0.38, 0.38, 0.25, 0.25, 0.38, 0.5, 0.5, 0.5, 0.75, 0.63, 0.5, 0.75, 0.63, 0.63, 0.63, 0.63, 0.63, 0.75, 0.63, 0.63, 0.5, 0.5, 0.5, 0.63, 0.63, 0.5, 0.63, 0.5, 0.5, 0.38, 0.38, …	mobidb-lite	[[76, 212], [253, 409]]	['Eukaryota', 'Metazoa', 'Ecdysozoa', 'Arthropoda', 'Hexapoda', 'Insecta', 'Pterygota', 'Neoptera', 'Holometabola', 'Hymenoptera', 'Apocrita', 'Aculeata', 'Vespoidea', 'Formicidae', 'Myrmicinae', 'Atta']	XP_012056153.1	1081	DDDDDDDDDDDDDDDDDDDDSSSSSSSSSSSSSSSSSSSSSSSSSSSSSSSSSSSSSSSSSSSSSSSSSSSSSSSSSSSSSSSSSSSSSSSSSSSSSSSSSSSSSSSSSSSSSSSSSSSSSSSSSSSSSSSSSSSSSSSSSSSDDDDDDDDDDDDDDDDDDDDDDDDDDDDDDDDDDDDDDDDDDDDDDDDDDDDDDDDDDDDDDDDDDDDDDDDDDDDDDDDDDDDDDDDDDDDDDDDDDDDDDDDDDDDDDDDDDDDDDDDDDDDDDDDDDDDDDDDDDDDDDDDDDDDDDDDDDDDDDDDDDDDDDDDDDDDDDDDDDDDDDDDDDDDDDDDDDDDDDDDDDDDDDDDDDDDDDDDDDDDDDDDDDDDDDDDDDDDDDDDDDDDDDDDDDDDDDDD…	8	[0.75, 0.88, 0.88, 0.75, 0.88, 0.63, 0.63, 0.75, 0.75, 0.75, 0.75, 0.88, 0.88, 0.88, 1.0, 0.88, 0.75, 0.75, 0.63, 0.63, 0.5, 0.5, 0.5, 0.38, 0.38, 0.25, 0.25, 0.25, 0.25, 0.13, 0.13, 0.13, 0.13, 0.13, 0.38, 0.38, 0.5, 0.5, 0.63, 0.63, 0.63, 0.63, 0.63, 0.63, 0.38, 0.63, 0.63, 0.5, 0.63, 0.5, 0.38, 0.38, 0.38, 0.38, 0.13, 0.13, 0.13, 0.13, 0.13, 0.13, 0.13, 0.13, 0.13, 0.13, 0.0, 0.0, 0.0, 0.0, 0.…	mobidb-lite	[[1, 20], [144, 594], [641, 1081]]	61
162	Cyphomyrmex_costatus	['Eukaryota', 'Metazoa', 'Ecdysozoa', 'Arthropoda', 'Hexapoda', 'Insecta', 'Pterygota', 'Neoptera', 'Holometabola', 'Hymenoptera', 'Apocrita', 'Aculeata', 'Vespoidea', 'Formicidae', 'Myrmicinae', 'Cyphomyrmex']	XP_018401206.1	809	SSSSSSSSSSSSSSSSSSSSSSSSSSSSSSSSSSSSSSSSSSSSSSSSSSSSSSSSSSSDDDDDDDDDDDDDDDDDDDDDDDDDDDDDDDDDDDDDDDDDDDDDDDDDDDDDDDDDDDDDDDDDDDDDDDDDDDDDDDDDDDDDDDDDDDDDDDDDDDDDDDDDDDDDDDDDDDDDDDDDDDDDDDDDDDDDDDDDDDDDDDDDDDDDSSSSSSSSSSSSSSSSSSSSSSSSSSSSSSSSSSSSSSSSSSDDDDDDDDDDDDDDDDDDDDDDDDDDDDDDDDDDDDDDDDDDDDDDDDDDDDDDDDDDDDDDDDDDDDDDDDDDDDDDDDDDDDDDDDDDDDDDDDDDDDDDDDDDDDDDDDDDDDDDDDDDDDDDDDDDDDDDDDDDDDDDDDDDDDD…	8	[0.63, 0.63, 0.5, 0.25, 0.38, 0.25, 0.13, 0.13, 0.13, 0.13, 0.13, 0.13, 0.13, 0.13, 0.13, 0.13, 0.13, 0.25, 0.25, 0.25, 0.38, 0.38, 0.63, 0.63, 0.88, 0.75, 0.75, 0.63, 0.63, 0.63, 0.63, 0.63, 0.5, 0.38, 0.25, 0.25, 0.25, 0.25, 0.25, 0.25, 0.25, 0.25, 0.25, 0.25, 0.5, 0.5, 0.38, 0.38, 0.38, 0.38, 0.38, 0.38, 0.25, 0.38, 0.38, 0.5, 0.5, 0.5, 0.5, 0.63, 0.63, 0.63, 0.63, 0.63, 0.63, 0.63, 0.63, 0.63…	mobidb-lite	[[60, 208], [251, 399]]	['Eukaryota', 'Metazoa', 'Ecdysozoa', 'Arthropoda', 'Hexapoda', 'Insecta', 'Pterygota', 'Neoptera', 'Holometabola', 'Hymenoptera', 'Apocrita', 'Aculeata', 'Vespoidea', 'Formicidae', 'Myrmicinae', 'Cyphomyrmex']	XP_018403312.1	1099	SSSSSSSSSSSSSSSSSSSSSSSSSSSSSSSSSSSSSSSSSSSSSSSSSSSSSSSSSSSSSSSSSSSSSSSSSSSSSSSSSSSSSSSSSSSSSSSSSSSSSSSSSSSSSSSSSSSSSSSSSSSSSSSSSSSSSSSSSSSSSSSSSSSSSSSSSSSSSSSSSSSSSSSSSSSDDDDDDDDDDDDDDDDDDDDDDDDDDDDDDDDDDDDDDDDDDDDDDDDDDDDDDDDDDDDDDDDDDDDDDDDDDDDDDDDDDDDDDDDDDDDDDDDDDDDDDDDDDDDDDDDDDDDDDDDDDDDDDDDDDDDDDDDDDDDDDDDDDDDDDDDDDDDDDDDDDDDDDDDDDDDDDDDDDDDDDDDDDDDDDDDDDDDDDDDDDDDDDDDDDDDDDDDDDDDDDDDDDDD…	8	[0.75, 0.88, 0.88, 0.75, 0.88, 0.63, 0.63, 0.88, 0.88, 0.88, 0.88, 1.0, 1.0, 1.0, 0.88, 0.88, 0.63, 0.75, 0.63, 0.5, 0.5, 0.5, 0.5, 0.25, 0.25, 0.25, 0.25, 0.25, 0.25, 0.25, 0.25, 0.25, 0.38, 0.25, 0.25, 0.38, 0.38, 0.38, 0.5, 0.63, 0.63, 0.5, 0.38, 0.5, 0.38, 0.5, 0.5, 0.5, 0.5, 0.38, 0.38, 0.38, 0.38, 0.38, 0.25, 0.25, 0.25, 0.25, 0.25, 0.25, 0.25, 0.25, 0.25, 0.25, 0.13, 0.13, 0.13, 0.13, 0.13…	mobidb-lite	[[172, 623], [753, 1099]]	62
159	Camponotus_floridanus	['Eukaryota', 'Metazoa', 'Ecdysozoa', 'Arthropoda', 'Hexapoda', 'Insecta', 'Pterygota', 'Neoptera', 'Holometabola', 'Hymenoptera', 'Apocrita', 'Aculeata', 'Formicoidea', 'Formicidae', 'Formicinae', 'Camponotus']	XP_011265572.1	834	SSSSSSSSSSSSSSSSSSSSSSSSSSSSSSSSSSSSSSSSSSSDDDDDDDDDDDDDDDDDDDDDDDDDDDDDDDDDDDDDDDDDDDDDDDDDDDDDDDDDDDDDDDDDDDDDDDDDDDDDDDDDDDDDDDDDDDSSSSSSSSSSSSSSSSSSSSSSSSSSSSSSSSSSSSSSSSSSSSSSSSSSSDDDDDDDDDDDDDDDDDDDDDDDDDSSSSSSSSSSSSSSSSSSSSSSSSSSSSSSSSSSDDDDDDDDDDDDDDDDDDDDDDDDDDDDDDDDDDDDDDDDDDDDDDDDDDDDDDDDDDDDDDDDDDDDDDDDDDDDDDDDDDDDDDDDDDDDDDDDDDDDDDDDDDDDDDDDDDDDDDDDDDDDDDDDDDDDDDDDDDDDDDDDDDDDDDDDDDD…	8	[0.63, 0.63, 0.5, 0.38, 0.38, 0.25, 0.13, 0.38, 0.25, 0.25, 0.25, 0.25, 0.25, 0.13, 0.13, 0.25, 0.25, 0.38, 0.38, 0.5, 0.63, 0.63, 0.63, 0.75, 0.88, 0.75, 0.75, 0.75, 0.75, 0.63, 0.63, 0.75, 0.63, 0.5, 0.38, 0.38, 0.25, 0.5, 0.38, 0.38, 0.25, 0.38, 0.38, 0.63, 0.63, 0.75, 0.75, 0.75, 0.75, 0.88, 0.88, 0.88, 0.88, 0.88, 0.88, 0.88, 0.88, 0.88, 0.75, 0.75, 0.75, 0.75, 0.75, 0.63, 0.63, 0.63, 0.63, …	mobidb-lite	[[44, 134], [186, 210], [245, 419], [478, 498], [542, 566]]	['Eukaryota', 'Metazoa', 'Ecdysozoa', 'Arthropoda', 'Hexapoda', 'Insecta', 'Pterygota', 'Neoptera', 'Holometabola', 'Hymenoptera', 'Apocrita', 'Aculeata', 'Formicoidea', 'Formicidae', 'Formicinae', 'Camponotus']	XP_025265231.1	1077	SSSSSSSSSSSSSSSSSSSSSSSSSSSSSSSSSSSSSSSSSSSSSSSSSSSSSSSSSSSSSSSSSSSSSSSSSSSSSSSSSSSSSSSSSSSSSSSSSSSSSSSSSSSSSSSSSSSSSSSSSSSSSSSSSSSSSSSSSSSSSSSSSSSSSDDDDDDDDDDDDDDDDDDDDDDDDDDDDDDDDDDDDDDDDDDDDDDDDDDDDDDDDDDDDDDDDDDDDDDDDDDDDDDDDDDDDDDDDDDDDDDDDDDDDDDDDDDDDDDDDDDDDDDDDDDDDDDDDDDDDDDDDDDDDDDDDDDDDDDDDDDDDDDDDDDDDDDDDDDDDDDDDDDDDDDDDDDDDDDDDDDDDDDDDDDDDDDDDDDDDDDDDDDDDDDDDDDDDDDDDDDDDDDDDDDDDDDDDDD…	8	[0.75, 0.88, 0.88, 0.75, 0.88, 0.63, 0.63, 0.75, 0.75, 0.75, 0.63, 0.88, 0.88, 0.88, 0.75, 0.75, 0.5, 0.63, 0.5, 0.5, 0.38, 0.38, 0.38, 0.13, 0.13, 0.13, 0.13, 0.13, 0.25, 0.25, 0.13, 0.13, 0.25, 0.25, 0.25, 0.25, 0.38, 0.38, 0.38, 0.38, 0.25, 0.25, 0.13, 0.25, 0.25, 0.25, 0.25, 0.25, 0.25, 0.25, 0.25, 0.25, 0.25, 0.25, 0.13, 0.13, 0.13, 0.13, 0.13, 0.13, 0.13, 0.13, 0.13, 0.0, 0.0, 0.0, 0.0, 0.0…	mobidb-lite	[[150, 599], [632, 1077]]	63
88	Apis_mellifera	['Eukaryota', 'Metazoa', 'Ecdysozoa', 'Arthropoda', 'Hexapoda', 'Insecta', 'Pterygota', 'Neoptera', 'Holometabola', 'Hymenoptera', 'Apocrita', 'Aculeata', 'Apoidea', 'Apidae', 'Apis']	XP_026298659.1	864	SSSSSSSSSSSSSSSSSSSSSSSSSSSSSSSSSSSSSSSSSSSSSSSSSSSDDDDDDDDDDDDDDDDDDDDDDDDDDDDDDDDDDDDDDDDDDDDDDDDDDDDDDDDDDDDDDDDDDDDDDDDDDDDDDDDDDDDDDDDDDDDDDDDDDDDDDDDDDDDDDDDDDSSSSSSSSSSSSSSSSSSSSDDDDDDDDDDDDDDDDDDDDDSSSSSSSSSSSSSSSSSSSSSSSSSSSSSSSSSSSSSSSDDDDDDDDDDDDDDDDDDDDDDDDDDDDDSSSSSSSSSSSSSSSSSSSSSSSSSSSSSSSSSSSSSSSSSSSSSSSSSSSSSSSSSSSSSSSSSSSSSSSSSSSDDDDDDDDDDDDDDDDDDDDDDDDDDDDDDDDDDDDDDDDDDDDDDDDDD…	8	[0.63, 0.63, 0.5, 0.38, 0.38, 0.25, 0.13, 0.13, 0.13, 0.13, 0.13, 0.13, 0.13, 0.13, 0.13, 0.13, 0.13, 0.25, 0.25, 0.25, 0.38, 0.63, 0.63, 0.75, 0.88, 0.75, 0.75, 0.75, 0.75, 0.75, 0.63, 0.75, 0.5, 0.38, 0.25, 0.13, 0.13, 0.25, 0.13, 0.13, 0.13, 0.13, 0.25, 0.25, 0.25, 0.25, 0.25, 0.25, 0.25, 0.38, 0.38, 0.63, 0.5, 0.75, 0.63, 0.75, 0.75, 0.75, 0.75, 0.75, 0.88, 0.88, 0.88, 0.88, 0.75, 0.75, 0.75,…	mobidb-lite	[[52, 165], [186, 206], [246, 274], [350, 444]]	['Eukaryota', 'Metazoa', 'Ecdysozoa', 'Arthropoda', 'Hexapoda', 'Insecta', 'Pterygota', 'Neoptera', 'Holometabola', 'Hymenoptera', 'Apocrita', 'Aculeata', 'Apoidea', 'Apidae', 'Apis']	XP_001121745.3	1054	SSSSSSSSSSSSSSSSSSSSSSSSSSSSSSSSSSSSSSSSSSSSSSSSSSSSSSSSSSSSSSSSSSSSSSSSSSSSSSSSSSSSSSSSSSSSSSSSSSSSSSSSSSSSSSSSSSSSSSSSSSSSSSSSSSSSSSSSSSSSSSSDDDDDDDDDDDDDDDDDDDDDDDDDDDDDDDDDDDDDDDDDDDDDDDDDDDDDDDDDDDDDDDDDDDDDDDDDDDDDDDDDDDDDDDDDDDDDDDDDDDDDDDDDDDDDDDDDDDDDDDDDDDDDDDDDDDDDDDDDDDDDDDDDDDDDDDDDDDDDDDDDDDDDDDDDDDDDDDDDDDDDDDDDDDDDDDDDDDDDDDDDDDDDDDDDDDDDDDDDDDDDDDDDDDDDDDDDDDDDDDDDDDDDDDDDDDDDDDD…	8	[0.75, 0.88, 0.88, 0.75, 0.88, 0.63, 0.63, 0.75, 0.75, 0.75, 0.63, 0.88, 0.88, 0.88, 0.75, 0.75, 0.63, 0.63, 0.5, 0.5, 0.25, 0.25, 0.25, 0.13, 0.13, 0.13, 0.13, 0.13, 0.13, 0.13, 0.13, 0.38, 0.38, 0.38, 0.38, 0.5, 0.38, 0.38, 0.38, 0.38, 0.25, 0.25, 0.13, 0.25, 0.25, 0.25, 0.25, 0.25, 0.25, 0.25, 0.25, 0.25, 0.25, 0.25, 0.13, 0.25, 0.13, 0.13, 0.13, 0.13, 0.13, 0.13, 0.0, 0.0, 0.0, 0.0, 0.0, 0.0,…	mobidb-lite	[[144, 554], [604, 1054]]	64
168	Eufriesea_mexicana	['Eukaryota', 'Metazoa', 'Ecdysozoa', 'Arthropoda', 'Hexapoda', 'Insecta', 'Pterygota', 'Neoptera', 'Holometabola', 'Hymenoptera', 'Apocrita', 'Aculeata', 'Apoidea', 'Apidae', 'Eufriesea']	OAD59105.1	526	DDDDDDDDDDDDDDDDDDDDDDDDDDDDDDDDDDDDDDDDDDDDDDDDDDDDDDDDDDDDDDDDDDDDDDDDDDDDDDDDDDDDDDDDDDDDDDDDDDDDDDDDDDSSSSSSSSSSSSSSSSSSSSSSSSSSSSSSSSSSSSSSSSSSSSSSSSSSSSSSSSSSSSSSSSSSSSSSSSSSSSSSSSSSSSSSSSSSSSSSSSSSSSSSSSSSSSSSSSSSSSSSSSSSSSSSSSSSSSSSSSSSSSSSSSSSSSSSSSSSSSSSSSSSSSSSSSSSSSSSSSSSSSSSSSSSSSSSSSSSSSSSSSSSSSSSSSSSSSSSSSSSSSSSSSSSSSSSSSSSSSSSSSSSSSSSSSSSSSSSSSSSSSSSSSSSSSSSSSSSSSSSSSSSSSSSSSSSSSS…	8	[1.0, 1.0, 0.88, 0.88, 0.75, 0.75, 0.88, 0.88, 0.63, 0.75, 0.75, 0.75, 0.75, 0.75, 0.75, 0.88, 0.88, 0.88, 1.0, 1.0, 1.0, 1.0, 1.0, 1.0, 1.0, 1.0, 0.88, 0.88, 0.88, 0.88, 0.88, 0.88, 0.88, 0.88, 0.88, 0.88, 0.88, 0.88, 0.88, 0.88, 0.88, 0.88, 0.88, 0.88, 0.88, 0.88, 0.88, 0.88, 0.88, 0.88, 0.88, 0.88, 0.88, 0.88, 0.88, 0.88, 0.88, 0.88, 0.88, 0.88, 0.88, 1.0, 0.88, 1.0, 0.88, 0.88, 0.88, 0.88, 0.…	mobidb-lite	[[1, 106]]	['Eukaryota', 'Metazoa', 'Ecdysozoa', 'Arthropoda', 'Hexapoda', 'Insecta', 'Pterygota', 'Neoptera', 'Holometabola', 'Hymenoptera', 'Apocrita', 'Aculeata', 'Apoidea', 'Apidae', 'Eufriesea']	XP_017766902.1	1057	SSSSSSSSSSSSSSSSSSSSSSSSSSSSSSSSSSSSSSSSSSSSSSSSSSSSSSSSSSSSSSSSSSSSSSSSSSSSSSSSSSSSSSSSSSSSSSSSSSSSSSSSSSSSSSSSSSSSSSSSSSSSSSSSSSSSSSSSSSSSSSDDDDDDDDDDDDDDDDDDDDDDDDDDDDDDDDDDDDDDDDDDDDDDDDDDDDDDDDDDDDDDDDDDDDDDDDDDDDDDDDDDDDDDDDDDDDDDDDDDDDDDDDDDDDDDDDDDDDDDDDDDDDDDDDDDDDDDDDDDDDDDDDDDDDDDDDDDDDDDDDDDDDDDDDDDDDDDDDDDDDDDDDDDDDDDDDDDDDDDDDDDDDDDDDDDDDDDDDDDDDDDDDDDDDDDDDDDDDDDDDDDDDDDDDDDDDDDDDD…	8	[0.75, 0.88, 0.88, 0.75, 0.88, 0.63, 0.63, 0.75, 0.75, 0.75, 0.63, 0.88, 0.88, 0.88, 0.88, 0.75, 0.5, 0.63, 0.5, 0.5, 0.38, 0.38, 0.38, 0.13, 0.13, 0.13, 0.25, 0.25, 0.25, 0.25, 0.25, 0.25, 0.38, 0.38, 0.38, 0.5, 0.38, 0.38, 0.38, 0.5, 0.5, 0.38, 0.38, 0.38, 0.38, 0.38, 0.38, 0.38, 0.38, 0.25, 0.25, 0.25, 0.25, 0.25, 0.13, 0.25, 0.13, 0.13, 0.13, 0.13, 0.13, 0.13, 0.0, 0.0, 0.0, 0.0, 0.0, 0.0, 0.…	mobidb-lite	[[143, 555], [598, 1057]]	65
167	Habropoda_laboriosa	['Eukaryota', 'Metazoa', 'Ecdysozoa', 'Arthropoda', 'Hexapoda', 'Insecta', 'Pterygota', 'Neoptera', 'Holometabola', 'Hymenoptera', 'Apocrita', 'Aculeata', 'Apoidea', 'Apidae', 'Habropoda']	KOC68083.1	836	SSSSSSSSSSSSSSSSSSSSSSSSSSSSSSSSSSSSSSSSSSSSSDDDDDDDDDDDDDDDDDDDDDDDDDDDDDDDDDDDDDDDDDDDDDDDDDDDDDDDDDDDDDDDDDDDDDDDDDDDDDDDDDDDDDDDDDDDDDDDDDDDDDDDDDDDDDDDDDDDDDDDDDDSSSSSSSSSSSSSSSSSSSSSSSSSSSSSSSSSSSSSSSSSSSSSSSSSSSSSSSSSSSSSSSSSSSSSSSSSSSSSSSSDDDDDDDDDDDDDDDDDDDDDDDDDDDDDDDDDDDDDDDDDDSSSSSSSSSSSSSSSSSSSSSSSSSSSSSSSSSSSSSSDDDDDDDDDDDDDDDDDDDDDDDDDDDDDDDDDDDDDDDDDDDDDDDDDDDDDDDDDDDDDDDDDDDDDDDD…	8	[0.75, 0.75, 0.5, 0.38, 0.38, 0.25, 0.13, 0.25, 0.13, 0.13, 0.13, 0.13, 0.13, 0.13, 0.13, 0.13, 0.38, 0.38, 0.5, 0.5, 0.5, 0.63, 0.63, 0.75, 0.88, 0.75, 0.75, 0.75, 0.75, 0.88, 0.63, 0.63, 0.63, 0.5, 0.38, 0.38, 0.38, 0.38, 0.38, 0.25, 0.25, 0.38, 0.38, 0.38, 0.38, 0.63, 0.75, 0.75, 0.75, 0.75, 0.88, 0.88, 0.88, 0.88, 0.88, 0.88, 0.88, 0.75, 0.75, 0.75, 0.75, 0.75, 0.75, 0.75, 0.75, 0.75, 0.75, 0…	mobidb-lite	[[46, 167], [248, 289], [328, 413], [538, 571]]	['Eukaryota', 'Metazoa', 'Ecdysozoa', 'Arthropoda', 'Hexapoda', 'Insecta', 'Pterygota', 'Neoptera', 'Holometabola', 'Hymenoptera', 'Apocrita', 'Aculeata', 'Apoidea', 'Apidae', 'Habropoda']	XP_017789008.1	1056	SSSSSSSSSSSSSSSSSSSSSSSSSSSSSSSSSSSSSSSSSSSSSSSSSSSSSSSSSSSSSSSSSSSSSSSSSSSSSSSSSSSSSSSSSSSSSSSSSSSSSSSSSSSSSSSSSSSSSSSSSSSSSSSSSSSSSSSSSSSSSSSDDDDDDDDDDDDDDDDDDDDDDDDDDDDDDDDDDDDDDDDDDDDDDDDDDDDDDDDDDDDDDDDDDDDDDDDDDDDDDDDDDDDDDDDDDDDDDDDDDDDDDDDDDDDDDDDDDDDDDDDDDDDDDDDDDDDDDDDDDDDDDDDDDDDDDDDDDDDDDDDDDDDDDDDDDDDDDDDDDDDDDDDDDDDDDDDDDDDDDDDDDDDDDDDDDDDDDDDDDDDDDDDDDDDDDDDDDDDDDDDDDDDDDDDDDDDDDDD…	8	[0.75, 0.88, 0.88, 0.75, 0.88, 0.63, 0.63, 0.75, 0.75, 0.75, 0.63, 0.88, 0.88, 0.88, 0.88, 0.75, 0.5, 0.63, 0.5, 0.5, 0.38, 0.38, 0.38, 0.13, 0.13, 0.13, 0.13, 0.25, 0.25, 0.25, 0.25, 0.25, 0.38, 0.38, 0.38, 0.5, 0.38, 0.38, 0.38, 0.5, 0.5, 0.38, 0.25, 0.25, 0.25, 0.25, 0.25, 0.38, 0.25, 0.25, 0.25, 0.25, 0.25, 0.25, 0.13, 0.25, 0.25, 0.13, 0.13, 0.13, 0.13, 0.13, 0.0, 0.0, 0.0, 0.0, 0.0, 0.0, 0.…	mobidb-lite	[[144, 556], [597, 1056]]	66
86	Dufourea_novaeangliae	['Eukaryota', 'Metazoa', 'Ecdysozoa', 'Arthropoda', 'Hexapoda', 'Insecta', 'Pterygota', 'Neoptera', 'Holometabola', 'Hymenoptera', 'Apocrita', 'Aculeata', 'Apoidea', 'Halictidae', 'Rophitinae', 'Dufourea']	XP_015432851.1	876	SSSSSSSSSSSSSSSSSSSSSSSSSSSSSSSSSSSSSSSSSSDDDDDDDDDDDDDDDDDDDDDDDDDDDDDDDDDDDDDDDDDDDDDDDDDDDDDDDDDDDDDDDDDDDDDDDDDDDDDDDDDDDDDDDDDDDDDDDDDDDDDDDDDDDDDDDDDDDDDDDDDDDDDSSSSSSSSSSSSSSSSSSSSSSSSSSSSSSSSSSSSSSSSSSSSSSSSSSSSSSSSSSSSSSSSSSSSSSSSSSSSSSSSSSSSDDDDDDDDDDDDDDDDDDDDDDDDDDDDDDDDDDDDDDDDDSSSSSSSSSSSSSSSSSSSSSSSSSSSSSSSSSSDDDDDDDDDDDDDDDDDDDDDDDDDDDDDDDDDDDDDDDDDDDDDDDDDDDDDDDDDDDDDDDDDDDDDDDDD…	8	[0.75, 0.75, 0.5, 0.38, 0.38, 0.25, 0.13, 0.25, 0.13, 0.13, 0.13, 0.13, 0.13, 0.13, 0.13, 0.13, 0.38, 0.38, 0.38, 0.38, 0.5, 0.63, 0.63, 0.75, 0.88, 0.75, 0.75, 0.75, 0.75, 0.88, 0.63, 0.75, 0.63, 0.63, 0.5, 0.38, 0.38, 0.5, 0.38, 0.25, 0.38, 0.38, 0.63, 0.63, 0.63, 0.75, 0.75, 0.75, 0.75, 0.88, 0.88, 0.88, 0.88, 0.88, 0.88, 0.88, 0.88, 0.88, 0.75, 0.75, 0.75, 0.75, 0.75, 0.75, 0.75, 0.75, 0.75, …	mobidb-lite	[[43, 167], [252, 292], [327, 449], [575, 614]]	['Eukaryota', 'Metazoa', 'Ecdysozoa', 'Arthropoda', 'Hexapoda', 'Insecta', 'Pterygota', 'Neoptera', 'Holometabola', 'Hymenoptera', 'Apocrita', 'Aculeata', 'Apoidea', 'Halictidae', 'Rophitinae', 'Dufourea']	XP_015435932.1	1047	SSSSSSSSSSSSSSSSSSSSSSSSSSSSSSSSSSSSSSSSSSSSSSSSSSSSSSSSSSSSSSSSSSSSSSSSSSSSSSSSSSSSSSSSSSSSSSSSSSSSSSSSSSSSSSSSSSSSSSSSSSSSSSSSSSSSSSSSSSSSSSDDDDDDDDDDDDDDDDDDDDDDDDDDDDDDDDDDDDDDDDDDDDDDDDDDDDDDDDDDDDDDDDDDDDDDDDDDDDDDDDDDDDDDDDDDDDDDDDDDDDDDDDDDDDDDDDDDDDDDDDDDDDDDDDDDDDDDDDDDDDDDDDDDDDDDDDDDDDDDDDDDDDDDDDDDDDDDDDDDDDDDDDDDDDDDDDDDDDDDDDDDDDDDDDDDDDDDDDDDDDDDDDDDDDDDDDDDDDDDDDDDDDDDDDDDDDDDDDD…	8	[0.75, 0.88, 0.88, 0.75, 0.88, 0.63, 0.63, 0.75, 0.75, 0.75, 0.63, 0.88, 0.88, 0.88, 0.88, 0.75, 0.63, 0.63, 0.5, 0.5, 0.38, 0.38, 0.38, 0.13, 0.13, 0.13, 0.13, 0.25, 0.25, 0.38, 0.25, 0.25, 0.38, 0.38, 0.38, 0.5, 0.38, 0.38, 0.5, 0.63, 0.5, 0.25, 0.25, 0.25, 0.25, 0.38, 0.38, 0.38, 0.25, 0.25, 0.25, 0.25, 0.25, 0.25, 0.13, 0.25, 0.13, 0.13, 0.13, 0.13, 0.13, 0.13, 0.0, 0.0, 0.0, 0.0, 0.0, 0.0, 0…	mobidb-lite	[[143, 554], [615, 647], [676, 1047]]	67
93	Musca_domestica	['Eukaryota', 'Metazoa', 'Ecdysozoa', 'Arthropoda', 'Hexapoda', 'Insecta', 'Pterygota', 'Neoptera', 'Holometabola', 'Diptera', 'Brachycera', 'Muscomorpha', 'Muscoidea', 'Muscidae', 'Musca']	XP_005191505.1	919	SSSSSSSSSSSSSSSSSSSSSSSSSSSSSSSSSSSSSSDDDDDDDDDDDDDDDDDDDDDDDDDDDDDDDDDDDDDDDDDDDDDDDDDDDDDDDDDDDDDDDDDDDDDDDDDDDDDDDDDDDDDDDDDDDDDDDDDDDDDDDDDDDDDDDDDDDDDDDDDDDDDDDDDDDDDDDDDDDDDDDDDDDDDDDDDDDDDDDDDDDDDDDDDDDDDDDDDDDDDDDDDDDDDDDDDDDDDDDDDDDDDDDDDDDDDDDDDDDDDDDDDDDDDDDDDDDDDDDDDDDDDDDDDDDDDDDDDDDDDDDDDDDDDDDDDDDDDDDDDDDDDDDDDDDDDDDDDDDDDDDDDDDDDDDDDDDDDDDDDDDDDDDDDDDDDDDDDDDDDDDDDDDDDSSSSSSSSSSSS…	8	[0.88, 0.88, 0.88, 1.0, 0.88, 1.0, 0.88, 1.0, 1.0, 1.0, 1.0, 1.0, 1.0, 1.0, 0.75, 0.63, 0.63, 0.63, 0.5, 0.5, 0.5, 0.5, 0.5, 0.5, 0.5, 0.5, 0.5, 0.5, 0.5, 0.5, 0.38, 0.38, 0.25, 0.25, 0.25, 0.25, 0.38, 0.38, 0.63, 0.63, 0.63, 0.63, 0.63, 0.63, 0.63, 0.63, 0.63, 1.0, 1.0, 1.0, 1.0, 1.0, 1.0, 1.0, 1.0, 1.0, 1.0, 1.0, 1.0, 1.0, 1.0, 1.0, 1.0, 1.0, 1.0, 1.0, 1.0, 1.0, 1.0, 1.0, 1.0, 1.0, 1.0, 1.0, 1.…	mobidb-lite	[[39, 387]]	['Eukaryota', 'Metazoa', 'Ecdysozoa', 'Arthropoda', 'Hexapoda', 'Insecta', 'Pterygota', 'Neoptera', 'Holometabola', 'Diptera', 'Brachycera', 'Muscomorpha', 'Muscoidea', 'Muscidae', 'Musca']	XP_011291999.1	1240	DDDDDDDDDDDDDDDDDDDDSSSSSSSSSSSSSSSSSSSSSSSSSSSSSSSSSSSSSSSSSSSSSSSSSSSSSSSSSSSSSSSSSSSSSSSSSSSSSSSSSSSSSSSSSSSSSSSSSSSSSSSSSSSSSSSSSSSSSSSSSSSSSSSSSSSSSSSSSSSSSSSSSSSSSSSSSSSSSSSDDDDDDDDDDDDDDDDDDDDDDDDDDDDDDDDDDDDDDDDDDDDDDDDDDDDDDDDDDDDDDDDDDDDDDDDDDDDDDDDDDDDDDDDDDDDDDDDDDDDDDDDDDDDDDDDDDDDDDDDDDDDDDDDDDDDDDDDDDDDDDDDDDDDDDDDDDDDDDDDDDDDDDDDDDDDDDDDDDDDDDDDDDDDDDDDDDDDDDDDDDDDDDDDDDDDDDDDDDDD…	8	[0.88, 1.0, 1.0, 0.63, 0.88, 0.63, 0.88, 0.88, 0.88, 0.88, 0.75, 0.88, 0.88, 1.0, 0.88, 0.75, 0.63, 0.75, 0.75, 0.63, 0.5, 0.5, 0.5, 0.5, 0.5, 0.5, 0.63, 0.75, 0.88, 0.88, 0.88, 0.75, 0.88, 1.0, 1.0, 1.0, 0.75, 0.63, 0.5, 0.38, 0.38, 0.38, 0.38, 0.5, 0.38, 0.38, 0.5, 0.38, 0.38, 0.5, 0.63, 0.63, 0.75, 0.63, 0.63, 0.63, 0.5, 0.5, 0.5, 0.5, 0.5, 0.38, 0.25, 0.25, 0.13, 0.0, 0.0, 0.0, 0.0, 0.0, 0.0,…	mobidb-lite	[[1, 20], [180, 996], [1064, 1240]]	68
95	Drosophila_melanogaster	['Eukaryota', 'Metazoa', 'Ecdysozoa', 'Arthropoda', 'Hexapoda', 'Insecta', 'Pterygota', 'Neoptera', 'Holometabola', 'Diptera', 'Brachycera', 'Muscomorpha', 'Ephydroidea', 'Drosophilidae', 'Drosophila', 'Sophophora']	NP_001262426.1	874	DDDDDDDDDDDDDDDDDDDDDDDDDDDDDDDDDDDDDDDDDDDDDSSSSSSSSSSSSSSSSSSSSSSDDDDDDDDDDDDDDDDDDDDDDDDDDDDDDDSSSSSSSSSSSSSSSSSSSSSDDDDDDDDDDDDDDDDDDDDDDDDDDDDDDDDDDDDDDDDDDDDDDDDDDDDDDDDDDDDDDDDDDDDDDDDDDDDDDDDDDDDDDDDDDDDDDDDDDDDDDDDDDDDDDDDDDDDDDDDDDDDDDDDDDDDDDDDDDDDDDDDDDDDDDDDDDDDDDDDDDDDDDDDDDDDDDDDDDDDDDDDDDDDDDDDDDDDDDDDDDDDDDDDDDDDDDDDDDDDDDDDDDDDDDDDDDDDDDDDDDDDDDDDDSSSSSSSSSSSSSSSSSSSSSSSSSSSSSSS…	8	[1.0, 0.88, 1.0, 1.0, 0.88, 0.88, 1.0, 0.88, 1.0, 1.0, 0.88, 0.88, 0.88, 1.0, 1.0, 1.0, 1.0, 1.0, 1.0, 1.0, 1.0, 1.0, 1.0, 0.88, 0.88, 0.88, 0.88, 0.75, 0.75, 0.75, 0.75, 0.75, 0.75, 0.75, 0.75, 0.63, 0.63, 0.63, 0.63, 0.75, 0.75, 0.88, 0.75, 0.63, 0.63, 0.38, 0.5, 0.25, 0.25, 0.25, 0.25, 0.25, 0.25, 0.25, 0.25, 0.25, 0.25, 0.25, 0.25, 0.38, 0.38, 0.5, 0.5, 0.5, 0.63, 0.5, 0.5, 0.75, 0.75, 0.75, …	mobidb-lite	[[1, 45], [68, 98], [120, 368]]	['Eukaryota', 'Metazoa', 'Ecdysozoa', 'Arthropoda', 'Hexapoda', 'Insecta', 'Pterygota', 'Neoptera', 'Holometabola', 'Diptera', 'Brachycera', 'Muscomorpha', 'Ephydroidea', 'Drosophilidae', 'Drosophila', 'Sophophora']	NP_001097475.2	1655	DDDDDDDDDDDDDDDDDDDDDSSSSSSSSSSSSSSSSSSSSSSSSSSSSSSSSSSSSSSSSSSSSSSSSSSSSSSSSSSSSSSSSSSSSSSSSSSSSSSSSSSSSSSSSSSSSSSSSSSSSSSSSSSSSSDDDDDDDDDDDDDDDDDDDDDDDDDDDDDDDDDDDDDDDDDDDDDDDDDDDDDDDDDDDDDDDDDDDDDDDDDDDDDDDDDDDDSSSSSSSSSSSSSSSSSSSSSSSSSSSSSSSSSSSSSSSSSSSSSSSSSSSSSSSSSSSSSSSSSSSSSSSSSSSSSSSSSSSSSSSSSSSSSSSSSSSSSSSSSSSSSSSSSSSSSSSSSSSSSSSSSSSSSSSSSSSSSSSSSSSSSSSSSSSSSSSSSSSSSSSSSSSSSSSSSSSSSSSSS…	8	[0.88, 1.0, 1.0, 0.75, 1.0, 0.75, 0.88, 0.88, 0.88, 0.88, 0.75, 0.88, 0.88, 1.0, 1.0, 0.88, 0.75, 0.75, 0.75, 0.75, 0.63, 0.5, 0.5, 0.5, 0.5, 0.38, 0.5, 0.63, 0.63, 0.75, 0.75, 0.88, 0.75, 1.0, 0.88, 0.88, 0.75, 0.75, 0.75, 0.63, 0.63, 0.5, 0.5, 0.5, 0.5, 0.5, 0.5, 0.5, 0.63, 0.63, 0.63, 0.75, 0.75, 0.75, 0.63, 0.63, 0.63, 0.5, 0.63, 0.5, 0.5, 0.38, 0.25, 0.25, 0.25, 0.25, 0.25, 0.13, 0.13, 0.13,…	mobidb-lite	[[1, 21], [131, 214], [407, 922], [943, 1113], [1201, 1325], [1493, 1617], [1632, 1655]]	69
94	Drosophila_ananassae	['Eukaryota', 'Metazoa', 'Ecdysozoa', 'Arthropoda', 'Hexapoda', 'Insecta', 'Pterygota', 'Neoptera', 'Holometabola', 'Diptera', 'Brachycera', 'Muscomorpha', 'Ephydroidea', 'Drosophilidae', 'Drosophila', 'Sophophora']	XP_001954860.2	882	DDDDDDDDDDDDDDDDDDDDDDDDDDDDDDDDDDDSSSSSSSSSSSSSSSSSSSSSSSSSSSSSDDDDDDDDDDDDDDDDDDDDDDDDDDDDDDDDSSSSSSSSSSSSSSSSSSSSSDDDDDDDDDDDDDDDDDDDDDDDDDDDDDDDDDDDDDDDDDDDDDDDDDDDDDDDDDDDDDDDDDDDDDDDDDDDDDDDDDDDDDDDDDDDDDDDDDDDDDDDDDDDDDDDDDDDDDDDDDDDDDDDDDDDDDDDDDDDDDDDDDDDDDDDDDDDDDDDDDDDDDDDDDDDDDDDDDDDDDDDDDDDDDDDDDDDDDDDDDDDDDDDDDDDDDDDDDDDDDDDDDDDDDDDDDDDDDDDDDDDDDDDDDDDDDDSSSSSSSSSSSSSSSSSSSSSSSSSSSS…	8	[1.0, 0.88, 1.0, 1.0, 0.75, 0.88, 0.88, 0.75, 0.88, 0.88, 0.75, 0.75, 0.75, 0.75, 0.75, 0.75, 0.88, 0.88, 0.88, 0.88, 1.0, 1.0, 1.0, 1.0, 1.0, 1.0, 0.88, 1.0, 1.0, 1.0, 0.88, 0.63, 0.63, 0.5, 0.63, 0.5, 0.5, 0.5, 0.5, 0.5, 0.5, 0.5, 0.5, 0.63, 0.38, 0.5, 0.38, 0.38, 0.38, 0.25, 0.25, 0.38, 0.38, 0.38, 0.38, 0.38, 0.38, 0.25, 0.38, 0.5, 0.5, 0.5, 0.5, 0.5, 0.63, 0.63, 0.88, 0.75, 0.88, 0.88, 0.88,…	mobidb-lite	[[1, 35], [65, 96], [118, 371], [431, 450], [748, 797]]	['Eukaryota', 'Metazoa', 'Ecdysozoa', 'Arthropoda', 'Hexapoda', 'Insecta', 'Pterygota', 'Neoptera', 'Holometabola', 'Diptera', 'Brachycera', 'Muscomorpha', 'Ephydroidea', 'Drosophilidae', 'Drosophila', 'Sophophora']	XP_014765348.1	1633	DDDDDDDDDDDDDDDDDDDDDSSSSSSSSSSSSSSSSSSSSSSSSSSSSSSSSSSSSSSSSSSSSSSSSSSSSSSSSSSSSSSSSSSSSSSSSSSSSSSSSSSSSSSSSSSSSSSSSSSSSSSSSSSSSSSSSSSSSSSSSSSSSSSSSSDDDDDDDDDDDDDDDDDDDDDDDDDDDDDDDDDDDDDDDDDDDDDDDDDDDDDDDDSSSSSSSSSSSSSSSSSSSSSSSSSSSSSSSSSSSSSSSSSSSSSSSSSSSSSSSSSSSSSSSSSSSSSSSSSSSSSSSSSSSSSSSSSSSSSSSSSSSSSSSSSSSSSSSSSSSSSSSSSSSSSSSSSSSSSSSSSSSSSSSSSSSSSSSSSSSSSSSSSSSSSSSSSSSSSSSSSSSSSSSSSSSSSSSSS…	8	[0.75, 0.88, 0.88, 0.75, 0.88, 0.63, 0.75, 0.75, 0.75, 0.75, 0.63, 0.75, 0.88, 0.88, 0.88, 0.88, 0.63, 0.75, 0.75, 0.63, 0.63, 0.5, 0.38, 0.38, 0.5, 0.5, 0.63, 0.75, 0.63, 0.75, 0.63, 0.75, 0.63, 0.88, 0.88, 0.88, 0.75, 0.75, 0.75, 0.75, 0.63, 0.5, 0.5, 0.5, 0.5, 0.38, 0.38, 0.5, 0.5, 0.5, 0.5, 0.63, 0.63, 0.63, 0.5, 0.5, 0.5, 0.38, 0.5, 0.38, 0.13, 0.13, 0.13, 0.13, 0.13, 0.0, 0.0, 0.0, 0.0, 0.0…	mobidb-lite	[[1, 21], [151, 206], [404, 906], [920, 1075], [1107, 1136], [1177, 1209], [1233, 1325], [1466, 1633]]	70
91	Aedes_albopictus	['Eukaryota', 'Metazoa', 'Ecdysozoa', 'Arthropoda', 'Hexapoda', 'Insecta', 'Pterygota', 'Neoptera', 'Holometabola', 'Diptera', 'Nematocera', 'Culicoidea', 'Culicidae', 'Culicinae', 'Aedini', 'Aedes', 'Stegomyia']	XP_029717003.1	909	DDDDDDDDDDDDDDDDDDDDDDDDDDDDDDDDDDDDDDDDDDDDDDDDSSSSSSSSSSSSSSSSSSDDDDDDDDDDDDDDDDDDDDDDDDDDDDDDDDDDDDDDDDDDDDDDDDDDDDDDDDDDDDDDDDDDDDDDDDDDDDDDDDDDDDDDDDDDDDDDDDDDDDDDDDDDDDDDDDDDDDDDDDDDDDDDDDDDDDDDDDDDDDDDDDDDDDDDDDDDDDDDDDDDDDDDDDDDDDDDDDDDDDDDDDDDDDDDDDDDDDDDDDDDDDDDDDDDDDDDDDDDDDDDDDDDDDDDDDDDDDDDDDDDDDDDDDDDDDDDDDDDDDDDDDDDDDDDDDDDDDDDDDDDDDDDDDDDDDDDDDDDDDDDDDDDDSSSSSSSSSSSSSSSSSSSSSDDDDD…	8	[1.0, 1.0, 1.0, 0.88, 0.88, 0.88, 0.88, 0.88, 0.88, 0.88, 1.0, 1.0, 1.0, 1.0, 1.0, 1.0, 1.0, 1.0, 1.0, 0.88, 0.75, 0.75, 0.75, 0.75, 0.75, 0.75, 0.75, 0.75, 0.63, 0.63, 0.5, 0.63, 0.63, 0.63, 0.63, 0.75, 0.75, 0.75, 0.75, 0.75, 0.88, 0.88, 0.88, 0.88, 0.75, 0.75, 0.75, 0.75, 0.38, 0.5, 0.38, 0.38, 0.38, 0.38, 0.38, 0.25, 0.25, 0.25, 0.25, 0.25, 0.25, 0.38, 0.38, 0.38, 0.5, 0.5, 0.63, 0.63, 0.63, …	mobidb-lite	[[1, 48], [67, 373], [395, 434], [490, 520], [598, 631]]	['Eukaryota', 'Metazoa', 'Ecdysozoa', 'Arthropoda', 'Hexapoda', 'Insecta', 'Pterygota', 'Neoptera', 'Holometabola', 'Diptera', 'Nematocera', 'Culicoidea', 'Culicidae', 'Culicinae', 'Aedini', 'Aedes', 'Stegomyia']	XP_029709801.1	1417	SSSSSSSSSSSSSSSSSSSSSSSSSSSSSSSSSSSSSSSSSSSSSSSSSSSSSSSSSSSSSSSSSSSSSSSSSSSSSSSSSSSSSSSSSSSSSSSSSSSSSSSSSSSSSSSSSSSSSSSSSSSSSSSSSSSSSSSSSSSSSSSSSDDDDDDDDDDDDDDDDDDDDDDDDDDDDDDDDDDDDDDDDDDDDDDDDDDDDDDDDDDDDDDDDDDDDDDDDDDDDDDDDDDDDDDDDDDDDDDDDDDDDDDDDDDDDDDDDDDDDDDDDDDDDDDDDDDDDDDDDDDDDDDDDDDDDDDDDDDDDDDDDDDDDDDDDDDDDDDDDDDDDDDDDDDDDDDDDDDDDDDDDDDDDDDDDDDDDDDDDDDDDDDDDDDDDDDDDDDDDDDDDDDDDDDDDDDDDDD…	8	[0.88, 1.0, 1.0, 0.75, 1.0, 0.75, 0.75, 0.88, 0.88, 0.88, 0.88, 0.88, 0.88, 0.88, 0.88, 0.88, 0.75, 0.75, 0.63, 0.38, 0.5, 0.5, 0.5, 0.5, 0.5, 0.5, 0.5, 0.63, 0.63, 0.63, 0.63, 0.63, 0.63, 0.63, 0.63, 0.5, 0.5, 0.5, 0.5, 0.5, 0.5, 0.5, 0.5, 0.5, 0.63, 0.63, 0.63, 0.75, 0.75, 0.75, 0.88, 0.75, 0.75, 0.75, 0.75, 0.75, 0.75, 0.75, 0.75, 0.5, 0.5, 0.5, 0.5, 0.13, 0.13, 0.13, 0.13, 0.13, 0.25, 0.13, 0…	mobidb-lite	[[146, 1111], [1138, 1165], [1194, 1225], [1275, 1417]]	71
90	Tribolium_castaneum	['Eukaryota', 'Metazoa', 'Ecdysozoa', 'Arthropoda', 'Hexapoda', 'Insecta', 'Pterygota', 'Neoptera', 'Holometabola', 'Coleoptera', 'Polyphaga', 'Cucujiformia', 'Tenebrionidae', 'Tenebrionidae incertae sedis', 'Tribolium']	XP_967550.1	626	SSSSSSSSSSSSSSSSSSSSSSSSSSSSSSSSDDDDDDDDDDDDDDDDDDDDDDDDDDDDDDDDDDDDDDDDDDDDDDDDDDDDDDDDDDDDDDDDDDDDDDDDDDDDDDDDDDDDDDDDDDDDDDDDDDDDDDDDDDDDDDDDDDDDDDDDDDDDDDDDDDDDDDDDDDDDDDDDDDDDDDDDDDDDDDDDDDDDDDDDDDDDDDDDDDDDDDDDDDDDDDDDDDDDDDDDDDDDDDDSSSSSSSSSSSSSSSSSSSSSSSSSSSSSSSSSSSSSSSSSSSSSSSSSSSSSSSSSSSSSDDDDDDDDDDDDDDDDDDDDDDDDDDSSSSSSSSSSSSSSSSSSSSSSSSSSSSSSSSSSSSSSSSSSSSSSSSSSSSSSSSSSSSSSSSSSSSSSSSS…	8	[0.88, 1.0, 0.88, 1.0, 0.88, 0.88, 1.0, 0.88, 0.88, 0.75, 0.63, 0.63, 0.63, 0.5, 0.38, 0.38, 0.38, 0.38, 0.25, 0.25, 0.25, 0.38, 0.25, 0.25, 0.38, 0.38, 0.5, 0.5, 0.5, 0.5, 0.5, 0.5, 0.63, 0.63, 0.75, 0.75, 0.75, 0.88, 1.0, 1.0, 1.0, 1.0, 1.0, 1.0, 1.0, 1.0, 1.0, 1.0, 1.0, 1.0, 1.0, 0.88, 0.88, 0.88, 0.88, 0.88, 0.88, 0.88, 0.88, 0.88, 0.88, 0.88, 0.88, 0.88, 0.88, 0.88, 0.88, 0.88, 0.88, 1.0, 1.…	mobidb-lite	[[33, 239], [301, 326]]	['Eukaryota', 'Metazoa', 'Ecdysozoa', 'Arthropoda', 'Hexapoda', 'Insecta', 'Pterygota', 'Neoptera', 'Holometabola', 'Coleoptera', 'Polyphaga', 'Cucujiformia', 'Tenebrionidae', 'Tenebrionidae incertae sedis', 'Tribolium']	XP_973129.2	710	SSSSSSSSSSSSSSSSSSSSSSSSSSSSSSSSSSSSSSSSSSSSSSSSSSSSSSSSSSSSSSSSSSSSSSSSSSSSSSSSSSSSSSSSSSSSSSSSSSSSSSSSSSSSSSSSSSSSSSSSSSSSSSSSSSSSSSSSSSSSSSSSSSSSSDDDDDDDDDDDDDDDDDDDDDDDDDDDDDDDDDDDDDDDDDDDDDDDDDDDDDDDDDDDDDDDDDDDDDDDDDDDDDDDDDDDDDDDDDDDDDDDDDDDDDDDDDDDDDDDDDDDDDDDDDDDDDDDDDDDDDDDDDDDDDDDDDDDDDDDDDDDDDDDDDDDDDDDDDDDDDDDDDDDDDDDDDDDDDDDDDDDDDDDDDDDDDDDDDDDDDDDDDDDDDDDDDDDDDDDDDDDDDDDDDDDDDDDDDD…	8	[0.75, 0.88, 0.88, 0.75, 0.88, 0.63, 0.63, 0.75, 0.75, 0.75, 0.75, 0.88, 0.88, 0.88, 0.75, 0.88, 0.88, 0.75, 0.5, 0.5, 0.38, 0.5, 0.25, 0.38, 0.38, 0.25, 0.38, 0.38, 0.5, 0.75, 0.63, 0.5, 0.5, 0.38, 0.25, 0.25, 0.25, 0.13, 0.25, 0.25, 0.25, 0.25, 0.25, 0.25, 0.25, 0.38, 0.38, 0.38, 0.38, 0.5, 0.5, 0.5, 0.5, 0.5, 0.5, 0.38, 0.38, 0.13, 0.13, 0.13, 0.0, 0.0, 0.0, 0.0, 0.0, 0.0, 0.0, 0.0, 0.0, 0.0, …	mobidb-lite	[[150, 486], [500, 710]]	72
84	Pediculus_humanus	['Eukaryota', 'Metazoa', 'Ecdysozoa', 'Arthropoda', 'Hexapoda', 'Insecta', 'Pterygota', 'Neoptera', 'Paraneoptera', 'Psocodea', 'Phthiraptera', 'Anoplura', 'Pediculidae', 'Pediculus']	XP_002427726.1	865	DDDDDDDDDDDDDDDDDDDDDDDDDDDDDDDDDDDDDDDDDDDDDDDDDDDDDDDDDDDDDDDDDDDDDDDDDDDDDDDDDDDDDDDDDDDDDDDDDDDDDSSSSSSSSSSSSSSSSSSSSSSSSSSSSSSSSSSSSSSSSSSSSSSSSSSSSSSSSSSSSSSSSSSSSSSSSSSSSSSSDDDDDDDDDDDDDDDDDDDDDDSSSSSSSSSSSSSSSSSSSSSSSSSSSSSSSSSSSSSSSSSDDDDDDDDDDDDDDDDDDDDDDDDDDDDDDDDDDDDDDDDDDDDDDDDDDDDDDDDDDDDDDDDDDDDDDDDDDDDDDDDDDDSSSSSSSSSSSSSSSSSSSSSSSSSSSSSSSSSSSSSSSSSSSSSSSSSSSSSSSSSSSSSDDDDDDDDDDDD…	8	[0.88, 1.0, 1.0, 0.88, 1.0, 1.0, 0.88, 1.0, 0.88, 0.75, 0.75, 0.63, 0.5, 0.5, 0.5, 0.63, 0.63, 0.63, 0.63, 0.75, 0.75, 0.75, 0.75, 0.88, 0.88, 1.0, 1.0, 1.0, 1.0, 1.0, 1.0, 1.0, 1.0, 1.0, 1.0, 1.0, 1.0, 1.0, 1.0, 1.0, 1.0, 1.0, 1.0, 0.88, 0.88, 0.88, 0.88, 0.88, 0.88, 0.88, 0.88, 0.88, 0.88, 0.88, 0.88, 0.88, 0.88, 0.88, 0.88, 0.88, 0.88, 0.88, 0.88, 0.88, 0.88, 0.88, 0.88, 0.88, 0.88, 0.88, 0.88…	mobidb-lite	[[1, 101], [181, 202], [244, 326], [388, 417], [547, 585]]	['Eukaryota', 'Metazoa', 'Ecdysozoa', 'Arthropoda', 'Hexapoda', 'Insecta', 'Pterygota', 'Neoptera', 'Paraneoptera', 'Psocodea', 'Phthiraptera', 'Anoplura', 'Pediculidae', 'Pediculus']	XP_002429393.1	660	SSSSSSSSSSSSSSSSSSSSSSSSSSSSSSSSSSSSSSSSSSSSSSSSSSSSSSSSSSSSSSSSSSSSSSSSSSSSSSSSSSSSSSSSSSSSSSSSSSSSSSSSSSSSSSSSSSSSSSSSSSSSSSSSSSSSSSSSSSSSSSSSSSSSSDDDDDDDDDDDDDDDDDDDDDDDDDDDDDDDDDDDDDDDDDDDDDDDDDDDDDDDDDDDDDDDDDDDDDDDDDDDDDDDDDDDDDDDDDDDDDDDDDDDDDDDDDDDDDDDDDDDDDDDDDDDDDDDDDDDDDDDDDDDDDDDDDDDDDDDDDDDDDDDDDDDDDDDDDDDDDDDDDDDDDDDDDDDDDDDDDDDDDDDDDDDDDDDDDDDDDDDDDDDDDDDDDDDDDDDDDDDDDDDDDDDDDDDDDD…	8	[0.75, 0.88, 0.88, 0.75, 0.88, 0.63, 0.63, 0.75, 0.63, 0.63, 0.63, 0.5, 0.75, 0.38, 0.38, 0.38, 0.38, 0.38, 0.38, 0.13, 0.13, 0.13, 0.13, 0.13, 0.13, 0.13, 0.13, 0.13, 0.13, 0.13, 0.13, 0.13, 0.13, 0.13, 0.13, 0.25, 0.25, 0.25, 0.25, 0.25, 0.25, 0.25, 0.25, 0.38, 0.38, 0.5, 0.63, 0.5, 0.5, 0.63, 0.5, 0.5, 0.5, 0.5, 0.5, 0.5, 0.5, 0.5, 0.5, 0.38, 0.25, 0.25, 0.25, 0.13, 0.13, 0.13, 0.13, 0.13, 0.1…	mobidb-lite	[[150, 641]]	73
85	Acyrthosiphon_pisum	['Eukaryota', 'Metazoa', 'Ecdysozoa', 'Arthropoda', 'Hexapoda', 'Insecta', 'Pterygota', 'Neoptera', 'Paraneoptera', 'Hemiptera', 'Sternorrhyncha', 'Aphidomorpha', 'Aphidoidea', 'Aphididae', 'Macrosiphini', 'Acyrthosiphon']	XP_001952647.1	732	SSSSSSSSSSSSSSSSSSSSSSDDDDDDDDDDDDDDDDDDDDDDDDDDDDDDDDDDDDDDDDDDDDDDDSSSSSSSSSSSSSSSSSSSSSSSSSSSSSSSSSSSSSSSSSSSSSSSSSSSSSSSSSSSSSSSSSSSSSSSSSSSSSSSSSSSSSSSSSSSSSSSSSSSSSSSSSSSSSSSDDDDDDDDDDDDDDDDDDDDDDDDDDDDDDDDDDDDDDDDDDDDDDDDDDDDDDDDDDDDDDDDDDDDDDDDDDDDDDDDDDDDDDDDDDDDDDDDDDDDDDDDDDDDDDDDDDDDDDDDDDDDDDDDDDDDDDDDDDDDDDDDDDDDDDDDDDSSSSSSSSSSSSSSSSSSSSSSSSSSSSSSSSSSSSSSSSSSSSSSSSSSSSSSSSSSSSSSSSS…	8	[0.75, 0.75, 0.88, 0.88, 0.88, 0.75, 0.63, 0.38, 0.25, 0.25, 0.25, 0.25, 0.38, 0.38, 0.38, 0.38, 0.38, 0.38, 0.38, 0.38, 0.5, 0.5, 0.63, 0.88, 0.88, 0.75, 0.88, 0.88, 0.75, 0.75, 0.88, 0.88, 0.88, 0.88, 0.88, 0.88, 0.88, 0.88, 0.88, 0.88, 0.88, 0.88, 0.88, 0.88, 0.88, 0.88, 0.88, 0.88, 0.88, 0.88, 0.88, 0.88, 0.88, 0.88, 0.88, 0.88, 0.88, 0.88, 0.88, 0.88, 0.88, 0.88, 0.88, 0.88, 0.75, 0.75, 0.75…	mobidb-lite	[[23, 69], [181, 334]]	['Eukaryota', 'Metazoa', 'Ecdysozoa', 'Arthropoda', 'Hexapoda', 'Insecta', 'Pterygota', 'Neoptera', 'Paraneoptera', 'Hemiptera', 'Sternorrhyncha', 'Aphidomorpha', 'Aphidoidea', 'Aphididae', 'Macrosiphini', 'Acyrthosiphon']	XP_016662813.1	827	SSSSSSSSSSSSSSSSSSSSSSSSSSSSSSSSSSSSSSSSSSSSSSSSSSSSSSSSSSSSSSSSSSSSSSSSSSSSSSSSSSSSSSSSSSSSSSSSSSSSSSSSSSSSSSSSSSSSSSSSSSSSSSSSSSSSSSSSSSSSSSSSSSSSSSSSSSSSSSSSSSSSSSSSSSSSSSSSSSSSSSSSSSDDDDDDDDDDDDDDDDDDDDDDDDDDDDDDDDDDDDDDDDDDDDDDDDDDDDDDDDDDDDDDDDDDDDDDDDDDDDDDDDDDDDDDDDDDDDDDDDDDDDDDDDDDDDDDDDDDDDDDDDDDDDDDDDDDDDDDDDDDDDDDDDDDDDDDDDDDDDDDDDDDDDDDDDDDDDDDDDDDDDDDDDDDDDDDDDDDDDDDDDDDDDDDDDDDDDD…	8	[0.63, 0.75, 0.63, 0.5, 0.63, 0.38, 0.38, 0.5, 0.38, 0.38, 0.5, 0.5, 0.5, 0.5, 0.38, 0.25, 0.25, 0.13, 0.0, 0.0, 0.0, 0.0, 0.0, 0.0, 0.0, 0.0, 0.0, 0.13, 0.13, 0.13, 0.25, 0.25, 0.25, 0.25, 0.25, 0.25, 0.25, 0.13, 0.13, 0.25, 0.25, 0.25, 0.25, 0.38, 0.5, 0.63, 0.5, 0.5, 0.5, 0.5, 0.5, 0.5, 0.5, 0.5, 0.5, 0.5, 0.5, 0.25, 0.25, 0.25, 0.25, 0.25, 0.0, 0.0, 0.0, 0.0, 0.0, 0.0, 0.0, 0.0, 0.0, 0.0, 0.0…	mobidb-lite	[[187, 460], [486, 537], [573, 827]]	74
83	Cryptotermes_secundus	['Eukaryota', 'Metazoa', 'Ecdysozoa', 'Arthropoda', 'Hexapoda', 'Insecta', 'Pterygota', 'Neoptera', 'Polyneoptera', 'Dictyoptera', 'Blattodea', 'Blattoidea', 'Termitoidae', 'Kalotermitidae', 'Cryptotermitinae', 'Cryptotermes']	XP_023710354.1	823	SSSSSSSSSSSSSSSSSSSSSSSSSSSSSSSSSSSSSSSSSSSSSSSSSSSSSSSSSSSSSSSSSSSSSSSSSDDDDDDDDDDDDDDDDDDDDDDDDDDDDDDDDDDDDDDDDDDDDDDDDDDDDDDDDDDDDDDDDDDDDDDDDDDDDDDDDDDDDDDDDDDDDDDDDDDDDDDDDDDDDDDDDDDDDDDDDDDDDDDDDDDDDDDDDDDDDDDDDDDDDDDDDDDDDDDDDDDDDDDDDDDDDDDDDDDDDDDDDDDDDDDDDDSSSSSSSSSSSDDDDDDDDDDDDDDDDDDDDDDDDDDDDDDDDDDDDDDDDDDDDDDDDDDDDDDDDDDDDDDDDDDDDDDDDDDDDDDDDDDDDDDDDDDDDDDDDDDDDDDDDDDDDDDDDDDDDDDDDDD…	8	[1.0, 1.0, 1.0, 1.0, 1.0, 0.88, 0.88, 0.75, 0.75, 0.63, 0.5, 0.5, 0.38, 0.38, 0.38, 0.25, 0.25, 0.25, 0.25, 0.25, 0.25, 0.13, 0.13, 0.13, 0.13, 0.13, 0.13, 0.25, 0.25, 0.25, 0.25, 0.25, 0.25, 0.25, 0.25, 0.25, 0.5, 0.5, 0.63, 0.63, 0.75, 0.75, 0.88, 1.0, 0.88, 0.88, 0.75, 0.88, 0.63, 0.63, 0.38, 0.38, 0.38, 0.38, 0.38, 0.25, 0.25, 0.25, 0.25, 0.38, 0.25, 0.25, 0.38, 0.38, 0.38, 0.38, 0.38, 0.38, …	mobidb-lite	[[74, 266], [278, 422], [474, 500], [544, 563]]	['Eukaryota', 'Metazoa', 'Ecdysozoa', 'Arthropoda', 'Hexapoda', 'Insecta', 'Pterygota', 'Neoptera', 'Polyneoptera', 'Dictyoptera', 'Blattodea', 'Blattoidea', 'Termitoidae', 'Kalotermitidae', 'Cryptotermitinae', 'Cryptotermes']	XP_023726304.1	1277	SSSSSSSSSSSSSSSSSSSSSSSSSSSSSSSSSSSSSSSSSSSSSSSSSSSSSSSSSSSSSSSSSSSSSSSSSSSSSSSSSSSSSSSSSSSSSSSSSSSSSSSSSSSSSSSSSSSSSSSSSSSSSSSSSSSSSSSSSSSSSSSSSDDDDDDDDDDDDDDDDDDDDDDDDDDDDDDDDDDDDDDDDDDDDDDDDDDDDDDDDDDDDDDDDDDDDDDDDDDDDDDDDDDDDDDDDDDDDDDDDDDDDDDDDDDDDDDDDDDDDDDDDDDDDDDDDDDDDDDDDDDDDDDDDDDDDDDDDDDDDDDDDDDDDDDDDDDDDDDDDDDDDDDDDDDDDDDDDDDDDDDDDDDDDDDDDDDDDDDDDDDDDDDDDDDDDDDDDDDDDDDDDDDDDDDDDDDDDDD…	8	[0.63, 0.75, 0.75, 0.63, 0.75, 0.63, 0.75, 0.63, 0.38, 0.5, 0.63, 0.5, 0.63, 0.38, 0.38, 0.38, 0.38, 0.38, 0.25, 0.13, 0.13, 0.13, 0.13, 0.13, 0.13, 0.13, 0.13, 0.25, 0.38, 0.38, 0.38, 0.38, 0.38, 0.25, 0.25, 0.38, 0.38, 0.38, 0.38, 0.5, 0.38, 0.5, 0.63, 0.63, 0.63, 0.88, 0.75, 0.75, 0.75, 0.75, 0.75, 0.75, 0.5, 0.5, 0.5, 0.38, 0.38, 0.38, 0.38, 0.38, 0.25, 0.25, 0.25, 0.13, 0.13, 0.13, 0.13, 0.0…	mobidb-lite	[[146, 889], [910, 933], [984, 1277]]	75
82	Caenorhabditis_elegans	['Eukaryota', 'Metazoa', 'Ecdysozoa', 'Nematoda', 'Chromadorea', 'Rhabditida', 'Rhabditina', 'Rhabditomorpha', 'Rhabditoidea', 'Rhabditidae', 'Peloderinae', 'Caenorhabditis']	NP_491200.1	786	SSSSSSSSSSSSSSSSSSSSSSSSSSSDDDDDDDDDDDDDDDDDDDDDDDDDDDDDDDDDDDDDDDDDDDDDDDDDDDDDDDDDDDDDDDDDDDDDDDDDDDDDDDDDDDDDDDDDDDDDDDDDDDDDDDDDDDDDDDDDDDDDDDDDDDDDDDDDDDDSSSSSSSSSSSSSSSSDDDDDDDDDDDDDDDDDDDDDDDDDDDDDDDDDDDDDDDDDDDDDDDDDDDDDDDDDDDDDDDDDDDDDDDDDDDDDDDDDDDDDDDDDDDDDDDDDDDDDDDDDDDDDDDDDDDDDDDDDDDDDDDDDDDDDDDDDDDDDDDDDDDDSSSSSSSSSSSSSSSSSSSSSSSSSSSSSSSSSSSSSSSSSDDDDDDDDDDDDDDDDDDDDDSSSSSSSSSSSSSS…	8	[0.88, 1.0, 1.0, 0.88, 1.0, 0.88, 1.0, 0.88, 0.75, 0.63, 0.63, 0.63, 0.5, 0.5, 0.5, 0.38, 0.38, 0.38, 0.38, 0.25, 0.25, 0.25, 0.38, 0.38, 0.5, 0.5, 0.5, 0.63, 0.63, 0.63, 0.63, 0.63, 0.63, 0.63, 0.63, 0.63, 0.63, 0.63, 0.63, 0.63, 0.5, 0.75, 0.88, 0.88, 0.88, 1.0, 1.0, 0.88, 0.88, 0.88, 0.88, 0.88, 0.88, 0.88, 0.88, 0.88, 0.88, 0.88, 0.88, 0.88, 0.88, 0.88, 0.88, 0.88, 0.88, 0.88, 0.88, 0.88, 0.8…	mobidb-lite	[[28, 159], [176, 323], [365, 385]]	['Eukaryota', 'Metazoa', 'Ecdysozoa', 'Nematoda', 'Chromadorea', 'Rhabditida', 'Rhabditina', 'Rhabditomorpha', 'Rhabditoidea', 'Rhabditidae', 'Peloderinae', 'Caenorhabditis']	NP_496595.1	425	SSSSSSSSSSSSSSSSSSSSSSSSSSSSSSSSSSSSSSSSSSSSSSSSSSSSSSSSSSSSSSSSSSSSSSSSSSSSSSSSSSSSSSSSSSSSSSSSSSSSSSSSSSSSDDDDDDDDDDDDDDDDDDDDDDDSSSSSSSSSSSSSSSSSSSSSSSSSSSSSDDDDDDDDDDDDDDDDDDDDDDDDDDDDDDDDDDDDDDDDDDDDDDDDDDDDDDDDDDDDDDDDDDDDDDDDDDDDDDDDDDDDDDDDDDDDDDDDDDDDDDDDDDDDDDDDDDDDDDDDDDDDDDDDDDDDDDDDDDDDDDDDDDDDDDDDDDDDDDDDDDDDDDDDDDDDDDDDDDDDDDDDDDDDDDDDDDDDDDDDDDDDDDDDDDDDDDDDDDDDDDDDDDDDDDDDDDDDDDD…	8	[0.63, 0.75, 0.63, 0.63, 0.75, 0.63, 0.5, 0.5, 0.25, 0.5, 0.63, 0.5, 0.63, 0.63, 0.5, 0.5, 0.25, 0.25, 0.25, 0.13, 0.13, 0.13, 0.13, 0.0, 0.0, 0.0, 0.0, 0.0, 0.13, 0.13, 0.13, 0.13, 0.0, 0.13, 0.13, 0.25, 0.25, 0.25, 0.13, 0.13, 0.13, 0.13, 0.13, 0.25, 0.25, 0.25, 0.25, 0.25, 0.25, 0.25, 0.38, 0.5, 0.5, 0.38, 0.5, 0.38, 0.38, 0.38, 0.38, 0.38, 0.38, 0.25, 0.25, 0.13, 0.13, 0.13, 0.13, 0.0, 0.13, …	mobidb-lite	[[109, 131], [161, 425]]	76
81	Brugia_malayi	['Eukaryota', 'Metazoa', 'Ecdysozoa', 'Nematoda', 'Chromadorea', 'Rhabditida', 'Spirurina', 'Spiruromorpha', 'Filarioidea', 'Onchocercidae', 'Brugia']	VIO96169.1	1058	SSSSSSSSSSSSSSSSSSSSSSSSSSSSSSSSSSSSSSSSSSSSSSDDDDDDDDDDDDDDDDDDDDDDDDDDDDDDDDDDDDDDDDDDDDDDDDDDDDDDDDDDDDDDDDDDSSSSSSSSSSSSSSSSSSSSSSSSSSSSSSSSSSSSSSSSSSSSSSSSSSSSSSSSSSSSSSSSSSSSSSSSSSSSSSSSSSSSSSSSSSSSSSSSSSSSSSSSSSSSSSSSSSSSSSSDDDDDDDDDDDDDDDDDDDDDDDDDDDDDDDDDSSSSSSSSSSSSSSSSSSSSSSSSSSSSSSSSSSSSSSSSSSSSDDDDDDDDDDDDDDDDDDDDDDDDDDDDDDDDDDDDDDDDDDDDDDDDDDDDDDDDDDDDDDDDDDDDDDDDDDDDDDDDDDDDDDDDDSS…	8	[0.88, 0.88, 0.88, 0.88, 0.88, 1.0, 0.88, 0.88, 0.88, 0.88, 0.63, 0.75, 0.63, 0.5, 0.38, 0.38, 0.25, 0.38, 0.38, 0.38, 0.38, 0.38, 0.38, 0.38, 0.5, 0.38, 0.38, 0.38, 0.5, 0.5, 0.38, 0.5, 0.5, 0.5, 0.5, 0.5, 0.5, 0.5, 0.5, 0.5, 0.5, 0.5, 0.5, 0.5, 0.5, 0.5, 0.63, 0.75, 0.75, 0.75, 0.75, 0.63, 0.75, 0.75, 0.75, 0.63, 0.5, 0.5, 0.5, 0.63, 0.63, 0.63, 0.63, 0.63, 0.63, 0.88, 0.88, 0.88, 0.88, 0.88, 0…	mobidb-lite	[[47, 112], [232, 264], [309, 397], [451, 552], [609, 637]]	['Eukaryota', 'Metazoa', 'Ecdysozoa', 'Nematoda', 'Chromadorea', 'Spirurida', 'Filarioidea', 'Onchocercidae', 'Brugia']	XP_001893772.1	853	SSSSSSSSSSSSSSSSSSSSSSSSSSSSSSSSSSSSSSSSSSSSSSSSSSSSSSSSSSSSSSSSSSSSSSSSSSSSSSSSSSSSSSSSSSSSSSSSSSSSSSSSSSSSSSSSSSSSSSSSSSSSSSSSSSSSSSSSSSSSSSSSSSSSSSSSSSSSSSSSSSDDDDDDDDDDDDDDDDDDDDDDDDDDDDDDDDDDDDDDDDDDDDDDDDDDDDDDDDDDDDDDDDDDDDDDDDDDDDDDDDDDDDDDDDDDDDDDDDDDDDDDDDDDDDDDDDDDDDDDDDDDDDDDDDDDDDDDDDDDDDDDDDDDDDDDDDDDDDDDDDDDDDDDDDDDDDDDDDDDDDDDDDDDDDDDDDDDDDDDDDDDDDDDDDDDDDDDDDDDDDDDDDDDDDDDDDDDDDD…	8	[0.63, 0.75, 0.63, 0.5, 0.75, 0.5, 0.38, 0.5, 0.38, 0.38, 0.5, 0.5, 0.5, 0.38, 0.38, 0.38, 0.13, 0.0, 0.0, 0.0, 0.0, 0.0, 0.0, 0.0, 0.0, 0.0, 0.0, 0.0, 0.0, 0.0, 0.0, 0.0, 0.0, 0.0, 0.0, 0.0, 0.0, 0.0, 0.0, 0.0, 0.0, 0.13, 0.25, 0.25, 0.25, 0.25, 0.25, 0.25, 0.25, 0.25, 0.25, 0.25, 0.25, 0.25, 0.25, 0.25, 0.25, 0.25, 0.25, 0.25, 0.13, 0.0, 0.0, 0.0, 0.0, 0.0, 0.0, 0.0, 0.0, 0.0, 0.0, 0.0, 0.0, 0.…	mobidb-lite	[[163, 465], [488, 853]]	77
77	Crassostrea_gigas	['Eukaryota', 'Metazoa', 'Lophotrochozoa', 'Mollusca', 'Bivalvia', 'Pteriomorphia', 'Ostreoida', 'Ostreoidea', 'Ostreidae', 'Crassostrea']	XP_019919556.1	1084	DDDDDDDDDDDDDDDDDDDDDDDDDDDDDDDDDDDDDDDDDDDDDDDDDDDDDDDDDDDDDDDDDDDDDDDDDDDDDDDDDDDDSSSSSSSSSSSSSSSSSSSSSSSSSSSSSSSSSSSSSSSSSSSSSSSSSSSSSSSSSSSSSSSSSDDDDDDDDDDDDDDDDDDDDDDDDDDDDDDDDDDDDDDDDDDDDDDSSSSSSSSSSSSDDDDDDDDDDDDDDDDDDDDDDDDDDDDDDDDDDDDDDDDDDDDDDDDDDDDDDDDDDDSSSSSSSSSSSSSSSSSSSSSSSSSSSSSSSSSSSSSSSSSSSSSSSSSSSSSSSDDDDDDDDDDDDDDDDDDDDSSSSSSDDDDDDDDDDDDDDDDDDDDDDDDDDDDDDDDDDDDDDDDDDDDDDDDDDDD…	8	[1.0, 1.0, 0.88, 1.0, 1.0, 1.0, 0.88, 0.88, 0.88, 0.88, 0.88, 0.88, 0.88, 0.88, 0.88, 0.88, 0.88, 0.88, 0.88, 0.88, 0.88, 0.88, 0.88, 0.88, 0.88, 0.88, 0.88, 0.88, 0.88, 0.88, 0.88, 0.88, 0.88, 0.88, 0.88, 0.88, 0.88, 0.88, 0.88, 0.88, 0.88, 0.88, 0.88, 0.88, 0.88, 0.88, 0.88, 0.88, 0.88, 0.88, 0.88, 0.88, 0.88, 0.88, 0.88, 0.88, 0.88, 1.0, 1.0, 1.0, 1.0, 1.0, 1.0, 1.0, 1.0, 1.0, 1.0, 1.0, 1.0, 1…	mobidb-lite	[[1, 84], [150, 195], [208, 266], [322, 341], [348, 609], [665, 689], [759, 778], [786, 810]]	['Eukaryota', 'Metazoa', 'Lophotrochozoa', 'Mollusca', 'Bivalvia', 'Pteriomorphia', 'Ostreoida', 'Ostreoidea', 'Ostreidae', 'Crassostrea']	XP_019919023.1	621	SSSSSSSSSSSSSSSSSSSSSSSSSSSSSSSSSSSSSSSSSSSSSSSSSSSSSSSSSSSSSSSSSSSSSSSSSSSSSSSSSSSSSSSSSSSSSSSSSSSSSSSSSSSSSSSSSSSSSSSSSSSSSSSSSSSSSSSSSSSSSSSSSSSSSSSSSSSSSSDDDDDDDDDDDDDDDDDDDDSSSSSSSSSSSSSSSSSSSSSSSSSSSSSSSSSSSSSSSSSSSSSSSDDDDDDDDDDDDDDDDDDDDDDDDDDDDDDDDDDDDDDDDDDDDDDDDDDDDDDDDDDDDDDDDDDDDDDDDDDDDDDDDDDDDDDDDDDDDDDDDDDDDDDDDDDDDDDDDDDDDDDDDDDDDDDDDDDDDDDDDDDDDDDDDDDDDDDDDDDDDDDDDDDDDDDDDDDDDDD…	8	[0.75, 0.63, 0.75, 0.5, 0.63, 0.5, 0.25, 0.13, 0.13, 0.13, 0.0, 0.0, 0.0, 0.0, 0.0, 0.0, 0.0, 0.0, 0.0, 0.0, 0.0, 0.0, 0.0, 0.0, 0.0, 0.0, 0.0, 0.0, 0.0, 0.0, 0.0, 0.0, 0.0, 0.0, 0.0, 0.0, 0.0, 0.0, 0.0, 0.0, 0.0, 0.0, 0.0, 0.0, 0.0, 0.0, 0.0, 0.0, 0.0, 0.0, 0.0, 0.0, 0.0, 0.0, 0.0, 0.0, 0.0, 0.0, 0.13, 0.13, 0.25, 0.25, 0.25, 0.25, 0.25, 0.25, 0.25, 0.25, 0.25, 0.13, 0.0, 0.0, 0.0, 0.0, 0.0, 0.0…	mobidb-lite	[[159, 178], [226, 580]]	78
74	Aplysia_californica	['Eukaryota', 'Metazoa', 'Lophotrochozoa', 'Mollusca', 'Gastropoda', 'Heterobranchia', 'Euthyneura', 'Euopisthobranchia', 'Aplysiomorpha', 'Aplysioidea', 'Aplysiidae', 'Aplysia']	XP_005110637.2	958	DDDDDDDDDDDDDDDDDDDDDDDDDDDDDDDDDDDDDDDDDDDDDDDDDDSSSSSSSSSSSSSSSSSSSSSSSSSSSSSSSSSSSSSSSSSSSSSSSSSSSSSSSSSSSSSSSSSSSSSSSSSSSSDDDDDDDDDDDDDDDDDDDDDDDDDDDDDDDDDDDDDDDDDDDDDDDDDDDDDDDDDDDDDDDDDDDDDDDDDDDDDDDDDDDDDDDDDDDDDDDDDDDDDDDDDDDDDDDDDDDDDDDDDDDDDDDDDDDSSSSSSSSSSSSSSSSSSSSSSSSSSSSDDDDDDDDDDDDDDDDDDDDDDDDDDDDDDDDDDDDDDDDDDDDDDDDDDDDDDDDDDDDDDDDDDDDDDDDDDDDDDDDDDDDDDDDDDDDDDDDDDDDDDDDDDDDDDDDDD…	8	[1.0, 0.88, 1.0, 1.0, 0.88, 1.0, 1.0, 0.88, 1.0, 0.88, 0.88, 0.88, 0.88, 1.0, 1.0, 1.0, 1.0, 1.0, 1.0, 0.88, 0.88, 0.75, 0.75, 0.75, 0.75, 0.75, 0.75, 0.75, 0.75, 0.75, 0.75, 0.75, 0.63, 0.63, 0.63, 0.63, 0.5, 0.88, 0.88, 0.88, 0.75, 0.75, 0.63, 0.63, 0.63, 0.63, 0.63, 0.63, 0.63, 0.63, 0.5, 0.5, 0.5, 0.5, 0.5, 0.5, 0.5, 0.5, 0.5, 0.63, 0.63, 0.63, 0.63, 0.75, 0.63, 0.63, 0.5, 0.5, 0.38, 0.25, 0.…	mobidb-lite	[[1, 50], [127, 257], [286, 549], [563, 627], [675, 721], [855, 875]]	['Eukaryota', 'Metazoa', 'Lophotrochozoa', 'Mollusca', 'Gastropoda', 'Heterobranchia', 'Euthyneura', 'Euopisthobranchia', 'Aplysiomorpha', 'Aplysioidea', 'Aplysiidae', 'Aplysia']	XP_012940320.1	581	SSSSSSSSSSSSSSSSSSSSSSSSSSSSSSSSSSSSSSSSSSSSSSSSSSSSSSSSSSSSSSSSSSSSSSSSSSSSSSSSSSSSSSSSSSSSSSSSSSSSDDDDDDDDDDDDDDDDDDDDSSSSSSSSSSSSSSSSSSSSSSSSSSSDDDDDDDDDDDDDDDDDDDDDDDDDDDDDDDDDDDDDDDDDDDDDDDDDDDDDDDDDDDDDDDDDDDDDDDDDDDDDDDDDDDDDDDDDDDDDDDDDDDDDDDDDDDDDDDDDDDDDDDDDDDDDDDDDDDDDDDDDDDDDDDDDDDDDDDDDDDDDDDDDDDDDDDDDDDDDDDDDDDDDDDDDDDDDDDDDDDDDDDDDDDDDDDDDDDDDDDDDDDDDDDDDDDDDDDDDDDDDDDDDDDDDDDDDDDD…	8	[0.88, 1.0, 1.0, 0.75, 0.88, 0.63, 0.63, 0.88, 0.88, 0.75, 0.75, 0.75, 0.88, 0.63, 0.5, 0.63, 0.63, 0.5, 0.38, 0.25, 0.38, 0.25, 0.13, 0.25, 0.25, 0.25, 0.25, 0.25, 0.25, 0.25, 0.38, 0.38, 0.38, 0.38, 0.38, 0.38, 0.38, 0.38, 0.38, 0.38, 0.38, 0.38, 0.38, 0.5, 0.38, 0.63, 0.63, 0.5, 0.5, 0.5, 0.63, 0.63, 0.63, 0.63, 0.63, 0.63, 0.63, 0.38, 0.5, 0.38, 0.38, 0.38, 0.38, 0.0, 0.0, 0.0, 0.13, 0.13, 0.…	mobidb-lite	[[101, 120], [148, 581]]	79
72	Pocillopora_damicornis	['Eukaryota', 'Metazoa', 'Cnidaria', 'Anthozoa', 'Hexacorallia', 'Scleractinia', 'Astrocoeniina', 'Pocilloporidae', 'Pocillopora']	XP_027043535.1	833	SSSSSSSSSSSSSSSDDDDDDDDDDDDDDDDDDDDDDDDDDDDDDDDDDDDDDDDDDDDDDDDDDDDDDDDDDDDDDDDDDDDDDDDDDDDDDDDDDDDDDDDDDDDDDDDDDDDDDDDDDDDDDDDDDDDDDDDDDDDDDDDDDDDDDDDDDDDDDDDDDDDDDDDDDDDDDDDDDDDDDDDDDDDDDDDDDDDDDDDDDDDDDDDDDDDDDDDDDDDDDDDDDDDDDDDDDDDDDDDDDDDDDDDDDDDDDDDDDDDDDDDDDDDDDDDDDDDDDDDDDDDDDDDDDDDDDDDDDDDDDDDDDDDDDDDDDDDDDDDDDDDDDDDDDDDDDDDDDDDDDDDDDDDDDDDDDDDDDDDDDDDDDDDDDDDDDDDDDDDDDDDDDDDDDDDDDDDDDDD…	8	[0.88, 0.88, 0.88, 1.0, 0.88, 0.75, 0.75, 0.5, 0.63, 0.63, 0.5, 0.5, 0.5, 0.5, 0.5, 0.63, 0.5, 0.63, 0.88, 0.88, 1.0, 1.0, 1.0, 1.0, 1.0, 1.0, 1.0, 1.0, 1.0, 1.0, 1.0, 1.0, 1.0, 0.88, 0.88, 0.88, 0.88, 0.88, 0.88, 0.88, 0.88, 0.88, 0.88, 0.88, 0.88, 0.88, 0.88, 0.88, 0.88, 0.88, 0.88, 0.88, 0.88, 0.88, 0.88, 0.88, 0.88, 0.88, 0.88, 0.88, 0.88, 0.88, 0.88, 0.88, 0.88, 0.88, 0.88, 0.88, 0.88, 0.88,…	mobidb-lite	[[16, 454], [551, 571]]	['Eukaryota', 'Metazoa', 'Cnidaria', 'Anthozoa', 'Hexacorallia', 'Scleractinia', 'Astrocoeniina', 'Pocilloporidae', 'Pocillopora']	XP_027046029.1	1134	SSSSSSSSSSSSSSSSSSSSSSSSSSSSSSSSSSSSSSSSSSSSSSSSSSSSSSSSSSSSSSSSSSSSSSSSSSSSSSSSSSSSSSSSSSSSSSSSSSSSSSSSSSSSSSSSSSSSSSSSSSSSSSSSSSSSSSSSSSSSSSSSSSSSSSSSSSSSSSSSSSSSSSSSSSSSSSSSSSSSSSSSSSSSSSSSSSSSSSSSSSSSSSSSSSSSSSSSSSSSSSSSSSSSSDDDDDDDDDDDDDDDDDDDDDDDDDDDDDDDDDDDDDDDDDDDDDDDDDDDDDDDDDDDDDDDDDDDDDDDDDDDDDDDDDDDDDDDDDDDDDDDDDDDDDDDDDDDDDDDDDDDDDDDDDDDDDDDDDDDDDDDDDDDDDDDDDDDDDDDDDDDDDDDDDDDDDDDDDD…	8	[0.63, 0.75, 0.75, 0.63, 0.88, 0.63, 0.63, 0.63, 0.38, 0.5, 0.63, 0.5, 0.63, 0.38, 0.38, 0.38, 0.25, 0.25, 0.25, 0.13, 0.13, 0.0, 0.13, 0.0, 0.0, 0.0, 0.13, 0.13, 0.38, 0.38, 0.38, 0.25, 0.13, 0.25, 0.13, 0.25, 0.38, 0.38, 0.38, 0.25, 0.25, 0.25, 0.25, 0.38, 0.38, 0.5, 0.5, 0.38, 0.38, 0.38, 0.5, 0.5, 0.5, 0.5, 0.5, 0.5, 0.5, 0.25, 0.38, 0.13, 0.13, 0.0, 0.0, 0.0, 0.0, 0.0, 0.0, 0.13, 0.0, 0.0, 0…	mobidb-lite	[[230, 1134]]	80
73	Nematostella_vectensis	['Eukaryota', 'Metazoa', 'Cnidaria', 'Anthozoa', 'Hexacorallia', 'Actiniaria', 'Edwardsiidae', 'Nematostella']	XP_032227331.1	768	DDDDDDDDDDDDDDDDDDDDDDDDDDDDDDDDDDDDDDDDDDDDDDDDDDDDDDDDDDDDDDDDDDDDDDDDDDDDDDDDDDDDDDDDDDDDDDDDDDDDDDDDDDDDDDDDDDDDDDDDDDDDDDDDDDDDDDDDDDDDDDDDDDDDDDDDDDDDDDDDDDDDDDDDDDDDDDDDDDDDDDDDDDDDDDDDDDDDDDDDDDDDDDDDDDDDDDDDDDDDDDDDDDDDDDDDDDDDDDDDDDDDDDDDDDDDDDDDDDDDDDDDDDDDDDDDDDDDDDDDDDDDDDDDDDDDDDDDDDDDDDDDDDDDDDDDDDDDDDDDDDDDDDDDDDDDDDDDDDDDDDDDDDDDDDDDDDDDDDDDDDDDDDDDDDDDDDDDDDDDDDDDDDDDDDDDDDDDDDD…	8	[1.0, 0.88, 0.88, 0.88, 1.0, 1.0, 0.88, 1.0, 0.88, 0.88, 0.88, 0.88, 0.88, 0.75, 0.75, 0.75, 0.75, 0.75, 0.88, 0.88, 0.88, 0.88, 0.88, 0.88, 0.88, 0.88, 0.88, 0.88, 0.88, 0.88, 0.88, 0.88, 0.88, 0.88, 0.88, 0.88, 0.88, 0.88, 0.88, 0.88, 0.88, 0.88, 0.88, 0.88, 0.88, 0.88, 0.88, 0.88, 0.88, 0.88, 0.88, 0.88, 0.88, 0.88, 0.88, 0.88, 0.88, 0.88, 0.88, 0.88, 0.88, 0.88, 0.88, 0.88, 0.88, 0.88, 0.88, …	mobidb-lite	[[1, 408], [440, 464], [661, 688]]	['Eukaryota', 'Metazoa', 'Cnidaria', 'Anthozoa', 'Hexacorallia', 'Actiniaria', 'Edwardsiidae', 'Nematostella']	XP_001639492.2	1039	SSSSSSSSSSSSSSSSSSSSSSSSSSSSSSSSSSSSSSSSSSSSSSSSSSSSSSSSSSSSSSSSSSSSSSSSSSSSSSSSSSSSSSSSSSSSSSSSSSSSSSSSSSSSSSSSSSSSSSSSSSSSSSSSSSSSSSSSDDDDDDDDDDDDDDDDDDDDDDDDDDDDDDDDDDDDDDDDDDDDDDDDDDDDDDDDDDDDDDDDDDDDDDDDDDDDDDDDDDDDDDDDDDDDDDDDDDDDDDDDDDDDDDDDDDDDDDDDDDDDDDDDDDDDDDDDDDDDDDDDDDDDDDDDDDDDDDDDDDDDDDDDDDDDDDDDDDDDDDDDDDDDDDDDDDDDDDDDDDDDDDDDDDDDDDDDDDDDDDDDDDDDDDDDDDDDDDDDDDDDDDDDDDDDDDDDDDDDDDD…	8	[0.63, 0.75, 0.75, 0.5, 0.75, 0.63, 0.63, 0.63, 0.38, 0.38, 0.5, 0.38, 0.5, 0.38, 0.38, 0.25, 0.25, 0.25, 0.25, 0.25, 0.25, 0.13, 0.13, 0.13, 0.13, 0.13, 0.13, 0.13, 0.13, 0.13, 0.13, 0.13, 0.13, 0.13, 0.13, 0.13, 0.25, 0.25, 0.25, 0.25, 0.25, 0.25, 0.25, 0.25, 0.25, 0.38, 0.25, 0.25, 0.25, 0.25, 0.25, 0.38, 0.38, 0.38, 0.38, 0.38, 0.38, 0.38, 0.25, 0.25, 0.25, 0.25, 0.25, 0.0, 0.0, 0.0, 0.13, 0.…	mobidb-lite	[[137, 1039]]	81
76	Amphimedon_queenslandica	['Eukaryota', 'Metazoa', 'Porifera', 'Demospongiae', 'Heteroscleromorpha', 'Haplosclerida', 'Niphatidae', 'Amphimedon']	XP_019849433.1	610	DDDDDDDDDDDDDDDDDDDDDDDDDDDDDDDDDDDDDDDDDDDDDDDDDDDDDDDDDDDDDDDDDDDDDDDDDDDDDDDDDDDDDDDDDDDDDDDDDDDDDDDDDDDDDDDDDDDDDDDDDDDDDDDDDDDDDDDDDDDDDDDDDDDDDDDDDDDDDDDDDDDDDDDDDDDDDDDDDDDDDDDDDDDDDDDDDDDDDDDDDDDDDDDDDDDDDDDDDDDDDDDDDDDDDDDDDDDDDDDDDDDDDDDDDDDDDDDDDDDDDDDDDDDDDDDDDDSSSSSSSSSSSSSSSSSSSSSSSSSSSSSSSSSSSSSSSSSSSSSSSSSSSSSSSSSSSSSSSSSSSSSSSSSSSSSSSSSSSSSSSSSSSSSSSSSSSSSSSSSSSSSSSSSSSSSSSSSSSSS…	8	[1.0, 1.0, 1.0, 0.88, 0.88, 1.0, 0.88, 0.88, 0.88, 0.88, 0.88, 0.88, 0.88, 0.88, 0.88, 0.88, 0.88, 0.88, 0.88, 0.88, 0.88, 0.88, 0.88, 0.88, 0.88, 0.88, 0.88, 0.88, 0.88, 0.88, 0.88, 0.88, 0.88, 0.88, 0.88, 0.88, 0.75, 0.88, 0.75, 0.75, 0.75, 0.75, 0.75, 0.63, 0.63, 0.63, 0.63, 0.63, 0.63, 0.63, 0.5, 0.5, 0.5, 0.5, 0.5, 0.5, 0.63, 0.63, 0.63, 0.63, 0.88, 0.88, 0.88, 1.0, 0.88, 0.88, 1.0, 1.0, 1.0…	mobidb-lite	[[1, 274]]	['Eukaryota', 'Metazoa', 'Porifera', 'Demospongiae', 'Heteroscleromorpha', 'Haplosclerida', 'Niphatidae', 'Amphimedon']	XP_019850891.1	650	SSSSSSSSSSSSSSSSSSSSSSSSSSSSSSSSSSSSSSSSSSSSSSSSSSSSSSSSSSSSSSSSSSSSSSSSSSSSSSSSSSSSSSSSSSSSSSSSSSSSSSSSSSSSSSSSSSSSSSSSSSSSSSSSSSSSSSSSSSSSSSSSSSSSSSSSSSDDDDDDDDDDDDDDDDDDDDDDDDDDDDDDDDDDDDDDDDDDDDDDDDDDDDDDDDDDDDDDDDDDDDDDDDDDDDDDDDDDDDDDDDDDDDDDDDDDDDDDDDDDDDDDDDDDDDDDDDDDDDDDDDDDDDDDDDDDDDDDDDDDDDDDDDDDDDDDDDDDDDDDDDDDDDDDDDDDDDDDDDDDDDDDDDDDDDDDDDDDDDDDDDDDDDDDDDDDDDDDDDDDDDDDDDDDDDDDDDDDDDD…	8	[0.63, 0.75, 0.75, 0.63, 0.88, 0.63, 0.5, 0.63, 0.38, 0.38, 0.5, 0.5, 0.63, 0.38, 0.38, 0.38, 0.13, 0.25, 0.25, 0.13, 0.25, 0.25, 0.13, 0.0, 0.13, 0.13, 0.13, 0.13, 0.25, 0.25, 0.13, 0.13, 0.13, 0.13, 0.13, 0.25, 0.25, 0.13, 0.13, 0.0, 0.13, 0.13, 0.13, 0.13, 0.13, 0.13, 0.13, 0.25, 0.25, 0.13, 0.25, 0.38, 0.38, 0.25, 0.38, 0.13, 0.13, 0.13, 0.13, 0.13, 0.13, 0.13, 0.0, 0.0, 0.0, 0.0, 0.0, 0.0, 0…	mobidb-lite	[[155, 650]]	82
