# Supplementary material for: SON and SRRM2 are essential for nuclear speckle formation
Source: eLife. 2020 Oct 23;9:e60579. doi: 10.7554/eLife.60579 (PMC7671692; doi:10.7554/eLife.60579)
Supplement: Figure 5—source data 1. — Both folders contain ilastik models (.ilp) used to train for nuclear speckles and Cajal bodies and Cell Profiler pipelines (.cpproj) used to process the probability maps generated by ilastik. The outputs from Cell Profiler (.csv) files are used to generate the figures in the Jupyter Lab environment (.ipynb), shown in Figure 5 and Figure 5—figure supplement 3 respectively. [file elife-60579-fig5-data1.zip]

Archive with 35 entries (26 files):
- eLife_HAP1_tr0vstr10/
- eLife_HAP1_tr0vstr10/.DS_Store
- __MACOSX/
- __MACOSX/eLife_HAP1_tr0vstr10/
- __MACOSX/eLife_HAP1_tr0vstr10/._.DS_Store
- eLife_HAP1_tr0vstr10/NS/
- eLife_HAP1_tr0vstr10/NS/HAP1_tr0vstr10_experiment_analysis.ipynb.ipynb
- eLife_HAP1_tr0vstr10/NS/SpeckleMaskedNuclei.csv
- eLife_HAP1_tr0vstr10/NS/Image.csv
- __MACOSX/eLife_HAP1_tr0vstr10/NS/
- __MACOSX/eLife_HAP1_tr0vstr10/NS/._Image.csv
- eLife_HAP1_tr0vstr10/NS/Exp_HAP1_tr0vs10_EvaluateSpeckles.ilp
- __MACOSX/eLife_HAP1_tr0vstr10/NS/._Exp_HAP1_tr0vs10_EvaluateSpeckles.ilp
- eLife_HAP1_tr0vstr10/NS/Exp_HAP1_tr0vs10_EvaluateSpeckles.cpproj
- __MACOSX/eLife_HAP1_tr0vstr10/NS/._Exp_HAP1_tr0vs10_EvaluateSpeckles.cpproj
- eLife_HAP1_tr0vstr10/NS/.ipynb_checkpoints/
- eLife_HAP1_tr0vstr10/NS/.ipynb_checkpoints/HAP1_tr0vstr10_experiment_analysis.ipynb-checkpoint.ipynb
- eLife_HAP1_tr0vstr10/NS/Nuclei.csv
- eLife_HAP1_tr0vstr10/Cajal/
- eLife_HAP1_tr0vstr10/Cajal/Exp_HAP1_tr0vs10_EvaluateCajal-multipleimages.ilp
- __MACOSX/eLife_HAP1_tr0vstr10/Cajal/
- __MACOSX/eLife_HAP1_tr0vstr10/Cajal/._Exp_HAP1_tr0vs10_EvaluateCajal-multipleimages.ilp
- eLife_HAP1_tr0vstr10/Cajal/Exp_HAP1_tr0vs10_EvaluateCajal.cpproj
- __MACOSX/eLife_HAP1_tr0vstr10/Cajal/._Exp_HAP1_tr0vs10_EvaluateCajal.cpproj
- eLife_HAP1_tr0vstr10/Cajal/Image.csv
- eLife_HAP1_tr0vstr10/Cajal/Object relationships.csv
- __MACOSX/eLife_HAP1_tr0vstr10/Cajal/._Object relationships.csv
- eLife_HAP1_tr0vstr10/Cajal/CajalMaskedNuclei.csv
- __MACOSX/eLife_HAP1_tr0vstr10/Cajal/._CajalMaskedNuclei.csv
- eLife_HAP1_tr0vstr10/Cajal/.ipynb_checkpoints/
- eLife_HAP1_tr0vstr10/Cajal/.ipynb_checkpoints/CajalBodiesCount-checkpoint.ipynb
- eLife_HAP1_tr0vstr10/Cajal/Nuclei.csv
- __MACOSX/eLife_HAP1_tr0vstr10/Cajal/._Nuclei.csv
- eLife_HAP1_tr0vstr10/Cajal/CajalBodiesCount.ipynb
- eLife_HAP1_tr0vstr10/Cajal/NumberOfCoilinBodies.svg
