# Supplementary material for: SON and SRRM2 are essential for nuclear speckle formation
Source: eLife. 2020 Oct 23;9:e60579. doi: 10.7554/eLife.60579 (PMC7671692; doi:10.7554/eLife.60579)
Supplement: Figure 5—source data 1. — Both folders contain ilastik models (.ilp) used to train for nuclear speckles and Cajal bodies and Cell Profiler pipelines (.cpproj) used to process the probability maps generated by ilastik. The outputs from Cell Profiler (.csv) files are used to generate the figures in the Jupyter Lab environment (.ipynb), shown in Figure 5 and Figure 5—figure supplement 3 respectively. [file elife-60579-fig5-data1.zip › eLife_HAP1_tr0vstr10/NS/HAP1_tr0vstr10_experiment_analysis.ipynb.ipynb]

# %% [code]
import pandas as pd
import numpy as np
import matplotlib.pyplot as plt
import seaborn as sns
from scipy import stats
from sklearn.cluster import KMeans

# %% [markdown]
# Creating a proper DataFrame

Model was trained on 8 images. It looks like more images for training = better results.

1. `C2-A_siRNA-control_RBM25-646_SON-594_SRRM2tr0-TagGFP2_DNA-405_10p...positions_Airyscan Processing_Maximum intensity projection #08`
2. `C2-A_siRNA-SON_RBM25-646_SON-594_SRRM2tr0-TagGFP2_DNA-405_10posit...positions_Airyscan Processing_Maximum intensity projection #06`
3. `C2-B_siRNA-control_SRRM1-647_SON-594_SRRM2tr0-TagGFP2_DNA-405_10p...positions_Airyscan Processing_Maximum intensity projection #05`
4. `C2-B_siRNA-control_SRRM1-647_SON-594_SRRM2tr0-TagGFP2_DNA-405_10p...positions_Airyscan Processing_Maximum intensity projection #09`
5. `C2-E_siRNA-control_RBM25-647_SON-594_SRRM2tr10-TagGFP2_DNA-405_10...positions_Airyscan Processing_Maximum intensity projection #05`
6. `C2-E_siRNA-SON_RBM25-647_SON-594_SRRM2tr10-TagGFP2_DNA-405_10posi...positions_Airyscan Processing_Maximum intensity projection #04`
7. `C2-F_siRNA-control_SRRM1-647_SON-594_SRRM2tr10-TagGFP2_DNA-405_10...positions_Airyscan Processing_Maximum intensity projection #04`
8. `C2-F_siRNA-SON_SRRM1-647_SON-594_SRRM2tr10-TagGFP2_DNA-405_10posi...positions_Airyscan Processing_Maximum intensity projection #06`

Model is saved in the file `Exp_HAP1_tr0vs10_EvaluateSpeckles.ilp`

Cell Profiler project associated with it is `Exp_HAP1_tr0vs10_EvaluateSpeckles.cpproj`

Cell Profiler results are split into two files, one contains "metadata"; which includes treatment a.k.a. transfected siRNA, primary antibody used in addition to SON (either SRRM1, RBM25, PNN or coilin in this case) and image number, and two other which contain measurements. First we add the metadata to the measurements, so that we can plot results.

# %% [code]
meta_data = pd.read_csv("Image.csv")
nuclei_df_ = pd.read_csv("Nuclei.csv")
anti_speckles_df_ = pd.read_csv("SpeckleMaskedNuclei.csv")

nuclei_df = pd.merge(nuclei_df_, meta_data, how="left")
anti_speckles_df = pd.merge(anti_speckles_df_, meta_data, how="left")

# %% [markdown]
Then we create the "speckles" DataFrame by subtraction all measurements of anti-speckles from the nuclei DataFrame

# %% [code]
speckles_df = nuclei_df.loc[:,["ImageNumber", "ObjectNumber"]]

speckles_df["Intensity_IntegratedIntensity_DnaOrig"] = nuclei_df["Intensity_IntegratedIntensity_DnaOrig"] - anti_speckles_df["Intensity_IntegratedIntensity_DnaOrig"]
speckles_df["Intensity_IntegratedIntensity_PrimaryOrig"] = nuclei_df["Intensity_IntegratedIntensity_PrimaryOrig"] - anti_speckles_df["Intensity_IntegratedIntensity_PrimaryOrig"]
speckles_df["Intensity_IntegratedIntensity_SRRM2Orig"] = nuclei_df["Intensity_IntegratedIntensity_SRRM2Orig"] - anti_speckles_df["Intensity_IntegratedIntensity_SRRM2Orig"]
speckles_df["Intensity_IntegratedIntensity_SonOrig"] = nuclei_df["Intensity_IntegratedIntensity_SonOrig"] - anti_speckles_df["Intensity_IntegratedIntensity_SonOrig"]
speckles_df["AreaShape_Area"] = nuclei_df["AreaShape_Area"] - anti_speckles_df["AreaShape_Area"]

# %% [markdown]
Finally we rename the columns of nuclei_df by appending "Nuclei" and speckles_df by appending "Speckles" and merge them into one

# %% [code]
nuclei_df = nuclei_df.rename(columns = {"AreaShape_Area":"NucleiAreaShape_Area",
                                             "Intensity_IntegratedIntensity_DnaOrig":"NucleiIntensity_IntegratedIntensity_DnaOrig",
                                  "Intensity_IntegratedIntensity_PrimaryOrig":"NucleiIntensity_IntegratedIntensity_PrimaryOrig",
                                  "Intensity_IntegratedIntensity_SRRM2Orig":"NucleiIntensity_IntegratedIntensity_SRRM2Orig",
                                  "Intensity_IntegratedIntensity_SonOrig":"NucleiIntensity_IntegratedIntensity_SonOrig"})
speckles_df = speckles_df.rename(columns = {"AreaShape_Area":"SpecklesAreaShape_Area",
                                             "Intensity_IntegratedIntensity_DnaOrig":"SpecklesIntensity_IntegratedIntensity_DnaOrig",
                                  "Intensity_IntegratedIntensity_PrimaryOrig":"SpecklesIntensity_IntegratedIntensity_PrimaryOrig",
                                  "Intensity_IntegratedIntensity_SRRM2Orig":"SpecklesIntensity_IntegratedIntensity_SRRM2Orig",
                                  "Intensity_IntegratedIntensity_SonOrig":"SpecklesIntensity_IntegratedIntensity_SonOrig"})

merged_df = pd.concat([nuclei_df, speckles_df], axis=1)

# %% [markdown]
Let's also add speckle/nuclei ratios, these then show "speckle encrichment" for a given staining (or area)

# %% [code]
merged_df["PrimaryOrigSpecklevsTotalRatio"] = merged_df["SpecklesIntensity_IntegratedIntensity_PrimaryOrig"] / merged_df["NucleiIntensity_IntegratedIntensity_PrimaryOrig"]
merged_df["SRRM2SpecklevsTotalRatio"] = merged_df["SpecklesIntensity_IntegratedIntensity_SRRM2Orig"] / merged_df["NucleiIntensity_IntegratedIntensity_SRRM2Orig"]
merged_df["SonSpecklevsTotalRatio"] = merged_df["SpecklesIntensity_IntegratedIntensity_SonOrig"] / merged_df["NucleiIntensity_IntegratedIntensity_SonOrig"]
merged_df["AreaShape_AreaSpecklevsTotalRatio"] = merged_df["SpecklesAreaShape_Area"] / merged_df["NucleiAreaShape_Area"]

# %% [code]
merged_df

# %% [markdown]
Define the function to draw the scatterplots:

# %% [code]
def plot_scatter(plot_params):
    df = plot_params["dataframe"]
    plt.rcParams['svg.fonttype'] = 'none'
    sns.set(style="dark")
    sns.set_style("dark", {"xtick.bottom": True, "ytick.left":True})
    f, axes = plt.subplots(1, 1, figsize=plot_params["figsize"])
    
    to_plot1 = plot_params["x_axis"]
    to_plot2 = plot_params["y_axis"]
    conditions1 = (df["Metadata_FirstAb"] == plot_params["antibody"]) & (df["Metadata_CellLine"] == plot_params["cell_line"])
    conditions2 = (df[conditions1][to_plot1] < df[conditions1][to_plot1].quantile(plot_params["quantile"]))
    conditions3 = (df["Metadata_Treatment"]=="control")
    conditions4 = (df["Metadata_Treatment"]=="SON")
    
    ax1 = sns.scatterplot(x=df[conditions1 & conditions2][to_plot1],
                y=df[conditions1 & conditions2][to_plot2],
                alpha=0.5, hue=df["Metadata_Treatment"],
                size=df[conditions1 & conditions2]["NucleiIntensity_IntegratedIntensity_SonOrig"], 
                sizes = (15, 200),
                legend=plot_params["legend"])
    ax1.plot(ax1.get_ylim(), ax1.get_ylim(), ls="--", alpha=0.3, color="red")
    ax1.set_xlim(ax1.get_ylim())
    
    a = plt.axes([.50, .17, .35, .25])
    b = sns.distplot(df[conditions1 & conditions3]["PrimaryOrigSpecklevsTotalRatio"],
            kde_kws={"label":"ctrl"}, hist=True)
    c = sns.distplot(df[conditions1 & conditions4]["PrimaryOrigSpecklevsTotalRatio"],
            kde_kws={"label":"SON"}, hist=True)
    b.set(xlabel=None)
    plt.title('Speckle/Nuclei Distribution')
    plt.xticks([0, 0.25, 0.50, 0.75, 1])
    ax1.set(xlabel="Integrated Intensity in Speckles (a.u.)", 
            ylabel="Integrated Intensity in Nucleus (a.u.)", 
            title="{} signal in SRRM2-{} cells".format(plot_params["antibody"], plot_params["cell_line"]));
    if plot_params["save"] and plot_params["legend"]=='brief':
        plt.savefig("graphs2/modelZ_{0}set_{0}scatterplot_{1}_withlegend.svg".format(plot_params["antibody"], plot_params["cell_line"]))
    elif plot_params["save"] and plot_params["legend"]==None:        
        plt.savefig("graphs2/modelZ_{0}set_{0}scatterplot_{1}_nolegend.svg".format(plot_params["antibody"], plot_params["cell_line"]))

# %% [markdown]
Dictionaries that contain parameters to draw scatterplots & distributions for RBM25, SRRM1 and PNN.

# %% [code]
RBM25_tr0 = {"dataframe":merged_df,
                "x_axis":"SpecklesIntensity_IntegratedIntensity_PrimaryOrig",
               "y_axis": "NucleiIntensity_IntegratedIntensity_PrimaryOrig",
              "figsize": (10,10),
              "antibody":"RBM25",
              "cell_line":"tr0",
              "quantile":0.99,
              "legend":None,
               "save":False}

RBM25_tr10 = {"dataframe":merged_df,
                "x_axis":"SpecklesIntensity_IntegratedIntensity_PrimaryOrig",
               "y_axis": "NucleiIntensity_IntegratedIntensity_PrimaryOrig",
              "figsize": (10,10),
              "antibody":"RBM25",
              "cell_line":"tr10",
              "quantile":0.99,
              "legend":None,
               "save":False}

SRRM1_tr0 = {"dataframe":merged_df,
                "x_axis":"SpecklesIntensity_IntegratedIntensity_PrimaryOrig",
               "y_axis": "NucleiIntensity_IntegratedIntensity_PrimaryOrig",
              "figsize": (10,10),
              "antibody":"SRRM1",
              "cell_line":"tr0",
              "quantile":0.99,
              "legend":None,
               "save":False}

SRRM1_tr10 = {"dataframe":merged_df,
                "x_axis":"SpecklesIntensity_IntegratedIntensity_PrimaryOrig",
               "y_axis": "NucleiIntensity_IntegratedIntensity_PrimaryOrig",
              "figsize": (10,10),
              "antibody":"SRRM1",
              "cell_line":"tr10",
              "quantile":0.99,
              "legend":None,
               "save":False}

PNN_tr0 = {"dataframe":merged_df,
                "x_axis":"SpecklesIntensity_IntegratedIntensity_PrimaryOrig",
               "y_axis": "NucleiIntensity_IntegratedIntensity_PrimaryOrig",
              "figsize": (10,10),
              "antibody":"PNN",
              "cell_line":"tr0",
              "quantile":0.99,
              "legend":None,
               "save":False}

PNN_tr10 = {"dataframe":merged_df,
                "x_axis":"SpecklesIntensity_IntegratedIntensity_PrimaryOrig",
               "y_axis": "NucleiIntensity_IntegratedIntensity_PrimaryOrig",
              "figsize": (10,10),
              "antibody":"PNN",
              "cell_line":"tr10",
              "quantile":0.99,
              "legend":None,
               "save":False}

SRRM2 = {"dataframe":merged_df,
            "speckles":"SpecklesIntensity_IntegratedIntensity_SRRM2Orig",
            "nuclei": "NucleiIntensity_IntegratedIntensity_SRRM2Orig",
            "ratios":"SRRM2SpecklevsTotalRatio",
            "figsize": (10,10),
            "quantile":0.99,
            "legend":None,
            "save":False}

SON = {"dataframe":merged_df,
            "speckles":"SpecklesIntensity_IntegratedIntensity_SonOrig",
            "nuclei": "NucleiIntensity_IntegratedIntensity_SonOrig",
            "ratios":"SonSpecklevsTotalRatio",
            "figsize": (10,10),
            "quantile":0.99,
            "legend":None,
            "save":False}

DNA = {"dataframe":merged_df,
            "speckles":"SpecklesIntensity_IntegratedIntensity_DnaOrig",
            "nuclei": "NucleiIntensity_IntegratedIntensity_DnaOrig",
            "ratios":None,
            "figsize": (10,10),
            "quantile":0.99,
            "legend":None,
            "save":False}

# %% [markdown]
These are the scatterplots in Figure 5A,B and Supplementary Figure 8A

# %% [code]
plot_scatter(RBM25_tr0), plot_scatter(RBM25_tr10), plot_scatter(SRRM1_tr0), plot_scatter(SRRM1_tr10), plot_scatter(PNN_tr0), plot_scatter(PNN_tr10)

# %% [markdown]
To create separate distribution graphs that contain all four conditions in one plot, we create two functions:

# %% [code]
def plot_distribution(plot_params, fig_size=(7,7), save=False, kd_filter=False):
    df = plot_params["dataframe"]
    sns.set(style="ticks")
    f, axes = plt.subplots(1, 1, figsize=fig_size)
    
    conditions1 = (df["Metadata_FirstAb"]==plot_params["antibody"]) & (df["Metadata_CellLine"]=="tr0") & (df["Metadata_Treatment"]=="control")
    conditions3 = (df["Metadata_FirstAb"]==plot_params["antibody"]) & (df["Metadata_CellLine"]=="tr10") & (df["Metadata_Treatment"]=="control")
    
    if kd_filter:
        conditions2 = (df["Metadata_FirstAb"]==plot_params["antibody"]) & (df["Metadata_CellLine"]=="tr0") & (df["Metadata_Treatment"]=="SON") & (df["kmeans"]=="KD")
        conditions4 = (df["Metadata_FirstAb"]==plot_params["antibody"]) & (df["Metadata_CellLine"]=="tr10") & (df["Metadata_Treatment"]=="SON") & (df["kmeans"]=="KD")
    else: 
        conditions2 = (df["Metadata_FirstAb"]==plot_params["antibody"]) & (df["Metadata_CellLine"]=="tr0") & (df["Metadata_Treatment"]=="SON")
        conditions4 = (df["Metadata_FirstAb"]==plot_params["antibody"]) & (df["Metadata_CellLine"]=="tr10") & (df["Metadata_Treatment"]=="SON")
    
    

    tr0_control_median = df[conditions1]["PrimaryOrigSpecklevsTotalRatio"].median()
    tr0_SON_median = df[conditions2]["PrimaryOrigSpecklevsTotalRatio"].median()
    tr10_control_median = df[conditions3]["PrimaryOrigSpecklevsTotalRatio"].median()
    tr10_SON_median = df[conditions4]["PrimaryOrigSpecklevsTotalRatio"].median()


    sns.distplot(df[conditions1]["PrimaryOrigSpecklevsTotalRatio"],
            kde_kws={"label":"control, tr0"}, hist=True)
    plt.axvline(tr0_control_median, color='blue', linestyle='dashed', linewidth=1)

    sns.distplot(df[conditions2]["PrimaryOrigSpecklevsTotalRatio"],
            kde_kws={"label":"SONKD, tr0"}, hist=True)
    plt.axvline(tr0_SON_median, color='orange', linestyle='dashed', linewidth=1)

    sns.distplot(df[conditions3]["PrimaryOrigSpecklevsTotalRatio"],
            kde_kws={"label":"control, tr10"}, hist=True)
    plt.axvline(tr10_control_median, color='green', linestyle='dashed', linewidth=1)

    p = sns.distplot(df[conditions4]["PrimaryOrigSpecklevsTotalRatio"],
            kde_kws={"label":"SONKD, tr10"}, hist=True)
    plt.axvline(tr10_SON_median, color='red', linestyle='dashed', linewidth=1)

    p.set(xlabel="{} signal in Speckles/Nuclei (a.u.)".format(plot_params["antibody"]));
    
    if save:
        plt.savefig("graphs2/modelZ_{0}set_{0}distplot.svg".format(plot_params["antibody"]))
    
    print("Median of tr0 & control siRNA:\t{}".format(tr0_control_median))
    print("Median of tr0 & SON siRNA:\t{}".format(tr0_SON_median))
    print("Median of tr10 & control siRNA:\t{}".format(tr10_control_median))
    print("Median of tr10 & SON siRNA:\t{}\n".format(tr10_SON_median))


# %% [markdown]
Define another function to plot SON, SRRM2, DNA etc. which are found in every image (unlike RBM25, SRRM1 and PNN)

# %% [code]
# used for Primary independent variables like SON, SRRM2, DNA etc.

def plot_distribution2(plot_params, to_plot, fig_size=(7,7), save=False, quantile=1):
    df = plot_params["dataframe"]
    plot = plot_params[to_plot]
    sns.set(style="ticks")
    f, axes = plt.subplots(1, 1, figsize=fig_size)

    conditions1_ = (df["Metadata_CellLine"]=="tr0") & (df["Metadata_Treatment"]=="control")
    conditions1 = (df[conditions1_][plot] < df[conditions1_][plot].quantile(quantile))
    
    conditions2_ = (df["Metadata_CellLine"]=="tr0") & (df["Metadata_Treatment"]=="SON")
    conditions2 = (df[conditions2_][plot] < df[conditions2_][plot].quantile(quantile))
    
    conditions3_ = (df["Metadata_CellLine"]=="tr10") & (df["Metadata_Treatment"]=="control")
    conditions3 = (df[conditions3_][plot] < df[conditions3_][plot].quantile(quantile))
    
    conditions4_ = (df["Metadata_CellLine"]=="tr10") & (df["Metadata_Treatment"]=="SON")
    conditions4 = (df[conditions4_][plot] < df[conditions4_][plot].quantile(quantile))
    
    

    tr0_control_median = df[conditions1_ & conditions1][plot].median()
    tr0_SON_median = df[conditions2_ & conditions2][plot].median()
    tr10_control_median = df[conditions3_ & conditions3][plot].median()
    tr10_SON_median = df[conditions4_ & conditions4][plot].median()


    sns.distplot(df[conditions1_ & conditions1][plot],
            kde_kws={"label":"control, tr0"}, hist=True)
    plt.axvline(tr0_control_median, color='blue', linestyle='dashed', linewidth=1)

    sns.distplot(df[conditions2_ & conditions2][plot],
            kde_kws={"label":"SONKD, tr0"}, hist=True)
    plt.axvline(tr0_SON_median, color='orange', linestyle='dashed', linewidth=1)

    sns.distplot(df[conditions3_ & conditions3][plot],
            kde_kws={"label":"control, tr10"}, hist=True)
    plt.axvline(tr10_control_median, color='green', linestyle='dashed', linewidth=1)

    p = sns.distplot(df[conditions4_ & conditions4][plot],
            kde_kws={"label":"SONKD, tr10"}, hist=True)
    plt.axvline(tr10_SON_median, color='red', linestyle='dashed', linewidth=1)

    #p.set(xlabel="{} signal in Speckles/Nuclei (a.u.)".format(plot_params[plot]));
    
    if save:
        plt.savefig("graphs2/modelZ_{0}set_{0}distplot.svg".format(plot_params[plot]))
    
    print("Median of tr0 & control siRNA:\t{}".format(tr0_control_median))
    print("Median of tr0 & SON siRNA:\t{}".format(tr0_SON_median))
    print("Median of tr10 & control siRNA:\t{}".format(tr10_control_median))
    print("Median of tr10 & SON siRNA:\t{}\n".format(tr10_SON_median))


# %% [markdown]
And this creates the graphs in Figure 5C

# %% [code]
plot_distribution(RBM25_tr0), plot_distribution(SRRM1_tr0), plot_distribution(PNN_tr0), plot_distribution2(SON, "ratios"), plot_distribution2(SRRM2, "ratios") 

# %% [code]
