# Supplementary material for: SON and SRRM2 are essential for nuclear speckle formation
Source: eLife. 2020 Oct 23;9:e60579. doi: 10.7554/eLife.60579 (PMC7671692; doi:10.7554/eLife.60579)
Supplement: Figure 5—source data 1. — Both folders contain ilastik models (.ilp) used to train for nuclear speckles and Cajal bodies and Cell Profiler pipelines (.cpproj) used to process the probability maps generated by ilastik. The outputs from Cell Profiler (.csv) files are used to generate the figures in the Jupyter Lab environment (.ipynb), shown in Figure 5 and Figure 5—figure supplement 3 respectively. [file elife-60579-fig5-data1.zip › eLife_HAP1_tr0vstr10/NS/SpeckleMaskedNuclei.csv]

ImageNumber	ObjectNumber	AreaShape_Area	Intensity_IntegratedIntensity_DnaOrig	Intensity_IntegratedIntensity_PrimaryOrig	Intensity_IntegratedIntensity_SRRM2Orig	Intensity_IntegratedIntensity_SonOrig
1	1	16930	455.24400887964293	71.49369109072722	283.8140248816926	454.2219749290962
1	2	12078	428.91636655991897	55.965942397248	196.61574860918336	355.0058912727982
1	3	13150	392.97451877058484	82.7812474120874	236.0340443381574	429.2108810218051
1	4	15316	454.34976902464405	83.91996713890694	221.89735430618748	402.04565667314455
1	5	16000	510.3004368087277	84.89433217328042	260.78748941468075	446.5175571611617
1	6	9489	340.1218747650273	54.137377489125356	166.92857360024936	313.68734364723787
1	7	15077	546.2772123047616	73.76412648591213	226.4277578566689	392.2650201905053
1	8	12792	537.6220046465751	60.685862987535074	204.60494529944845	407.36814041784965
1	9	8123	314.07048237882555	55.04625058732927	144.20340365101583	292.6939353432972
1	10	19920	752.2951725600287	108.15806905645877	328.6577729147393	567.1354106694926
1	11	16525	515.4398889185395	73.17937048804015	271.6884735953063	441.9154360636603
1	12	16372	614.5525765144266	97.0227368355263	272.9675916112028	536.668118121801
1	13	14619	556.586726162117	92.33765248954296	225.5413153853733	430.3938062796369
1	14	7580	307.1993598679546	48.496849455172196	120.2682086492423	266.11749548092484
1	15	9933	505.0980861186981	76.10614238446578	166.7346619272139	348.4267804825213
1	16	8388	325.2354476468172	48.392370868241414	130.5672551135067	242.59435499296524
1	17	9172	357.05619996297173	59.152499264571816	155.4056316348724	331.5047695473768
1	18	7562	249.09770431625657	33.56330237793736	113.3982308038976	239.61664830101654
1	19	8669	314.8968651590403	41.82645952934399	139.02293520327657	248.1363709012512
1	20	15293	445.77599915280007	69.31433648732491	230.739026671974	398.3423379152082
1	21	17816	749.1019471271429	80.33629435580224	270.80671587912366	509.346061228076
1	22	20135	819.9722612444311	92.5927677701693	270.3860706561245	464.85116563225165
1	23	17727	784.6649748822674	88.3841161953751	263.7422466103453	452.3060216845479
1	24	11987	420.91049175406806	53.86334074474871	172.65804666932672	274.56073972722515
1	25	18761	720.1651350408792	80.86761343176477	301.60467130108736	515.9731766113546
1	26	12505	405.9031676312443	51.309010902186856	165.7491583081428	348.2414297075011
1	27	18985	859.0644254053477	80.68363542621955	256.72782690194435	500.26465444103815
1	28	12901	583.2714593522251	73.5993904483039	233.07394674187526	476.16980411554687
1	29	17702	745.7400946386624	107.17540313047357	254.39376091887243	444.1984759825282
1	30	19582	841.4753051223233	70.71517556672916	273.8913425921928	502.01428449410014
1	31	8140	341.0866415561177	44.27513589663431	134.34078065282665	267.10989641258493
1	32	40293	1550.5883611696772	205.16528744064271	616.4655875484459	1197.1766276487615
1	33	22542	826.4086695010774	107.68491743388586	312.9464584880043	540.1470537495334
1	34	26354	655.1397601747885	120.36891856440343	397.85133434203453	780.1539053581655
1	35	18467	710.7015506785829	59.10194601584226	264.55739884008653	509.04275761102326
1	36	12763	533.9444431639276	61.8620438312646	203.9666451239027	406.1409642531071
1	37	8957	377.7309692623094	52.532174174906686	131.38739697565325	273.9968575281091
2	1	10613	725.6725729345344	45.921004470903426	224.94741862616502	312.9995585200377
2	2	13820	519.7191591886804	77.60204519052058	366.05687186750583	413.7453895965591
2	3	10862	567.5435274860356	51.906554034911096	344.0361955494154	320.73696610494517
2	4	6230	329.5418029089924	41.24739483860321	152.7689333395101	222.1734956963919
2	5	11709	631.029054483166	50.851163995452225	378.7284212142695	337.0018170445692
2	6	15090	687.7849410537165	81.6194254688453	357.97073488798924	424.02516367891803
2	7	17528	647.6291161593981	72.85676425276324	459.94566459720954	514.5708264950663
2	8	14671	763.6528739698697	93.31268870388158	463.14116271282546	418.508340717759
2	9	15004	668.3453743555583	86.13531782617792	376.8003984855022	448.25194341968745
2	10	12124	499.54252061247826	81.2268718930427	342.86659176135436	390.8547965148464
2	11	17695	883.1625562389381	94.79809350892901	504.9277352327481	453.7828811109066
2	12	13624	753.2835598990787	68.58866302343085	247.86289914883673	352.6954314033501
2	13	14229	938.182849902194	53.98237629397772	331.6281850566156	431.571940446971
2	14	13965	558.5665536369197	80.66257795412093	347.5867261013482	389.803022822598
2	15	11771	654.2853295383975	66.9105217277538	292.7764872123953	368.81080475309864
2	16	13107	697.6157638505101	65.12597908801399	279.6887325970456	345.93310571066104
2	17	14079	582.6199906945694	79.53873573197052	333.77142129209824	409.53200740297325
2	18	12965	664.7547737583518	49.84933286299929	263.97995101474226	331.91505439276807
2	19	7294	420.33418846083805	31.400976862292737	194.62136346753687	174.02166862622835
2	20	6750	366.76099852565676	50.7214926709421	193.56815513176844	171.63868243806064
2	21	18424	945.8507685624063	90.74441226804629	329.24286458687857	443.88784813322127
2	22	18121	976.1899769594893	82.31804448878393	368.7472821851261	431.6407283965964
2	23	11717	532.0490741699468	55.37029118859209	232.3269410210196	290.335562403081
2	24	15004	752.6741447413806	85.68142261216417	318.44445120939054	439.5083864447661
2	25	14513	578.7553076045588	93.37804308906198	351.34838040871546	409.55976330768317
2	26	14616	721.2135668837	55.42778706620447	290.1258428886067	351.92860453762114
3	1	7434	393.99054000061005	60.59084504470229	213.68423051107675	242.66801036591642
3	2	12920	704.4851007920224	97.8275586401578	464.53667632397264	478.43701985571533
3	3	8915	458.01078909100033	58.734707209980115	267.8333265860565	296.43413538997993
3	4	5977	279.88781624659896	37.46640757913701	172.74699085345492	176.99040269036777
3	5	10598	444.7359285147395	67.64969927677885	324.3197233607061	339.13573013502173
3	6	11869	622.8088360438123	64.52655860758387	359.29346286086366	373.2502337764017
3	7	13253	601.7966138345655	75.95162961934693	449.69782696221955	366.6511952271685
3	8	17046	790.0250569107011	73.00904932711273	547.4443293646909	474.39696528948843
3	9	15768	788.1080964424182	61.053330721566454	478.3582684400026	404.1256444058381
3	10	11126	817.427360413596	89.44992813910358	301.7731453352608	299.7491428218782
3	11	11906	726.5487919112202	80.80479190172628	448.6392476072069	427.4463887787424
3	12	15929	903.8214251163881	97.2006418297533	617.0705593305174	529.5599773949943
3	13	9580	566.9467468902003	63.69247014448047	272.135501105804	288.53069447446615
3	14	12329	740.316138090333	99.50464718299918	407.9658518608194	393.0376757546328
3	15	13232	859.2234237629455	73.80589067842811	339.795530464733	370.5076233362779
3	16	10722	581.4679801708553	60.21504599228501	381.705288503319	344.8896171923261
3	17	16365	1013.0069136854727	77.24554891721345	475.6968509990256	427.1222112036776
3	18	15006	951.1596872645896	96.7015191630926	528.9440621666145	463.0963013577275
3	19	9542	560.5271390504204	51.41921154456213	366.32237827102654	347.0716727846302
3	20	16131	989.7699868879281	83.2201579301618	558.5032292692922	478.14636630704626
3	21	9582	722.3051203773357	57.952331317123026	228.67789842165075	260.20251896232367
3	22	12048	524.5178313977085	77.81007175869308	383.4938292319421	343.8357989701908
3	23	14482	626.853392560035	89.28879316477105	490.34911290486343	421.4166338937357
3	24	13595	870.59334862791	104.67385437060148	479.39055619132705	446.10661627864465
3	25	12805	539.2249345888849	82.53812532941811	438.7489752667025	366.2570547799114
3	26	10076	606.6641498932149	59.179950097575784	307.4062113596592	322.30628033331595
3	27	10326	479.4509965358302	51.582971467869356	292.141177613521	268.30405235337093
3	28	13959	622.5621741954237	80.47179447696544	421.3540871166624	369.2900449093431
3	29	7657	433.083192857448	48.89346195664257	289.46466842852533	285.07547211740166
3	30	10542	601.8467546592001	64.0004431954585	354.8173049434554	341.22351529519074
3	31	9387	527.1806828032713	59.757870367961004	252.41342888725922	269.70519666024484
3	32	15938	924.9506388346199	100.67803559196182	589.6518057910725	484.87350428150967
3	33	7860	435.76301293843426	50.411673611961305	295.57172599365003	283.4671555534005
3	34	5002	316.3221336824354	33.84879865520634	136.632776979357	167.10287693864666
4	1	8967	451.5394987689797	62.119265092071146	309.1701847941149	251.28485632734373
4	2	13132	879.317175156204	76.74670094903558	457.03926274040714	391.16275399317965
4	3	11283	772.6570088402368	80.83790413127281	486.0871607733425	415.29114311607555
4	4	10725	691.1970866417978	73.17003187094815	566.7790045109577	433.4308703597635
4	5	10440	580.0985436053015	60.964935364434496	359.93127430416644	315.52092876448296
4	6	12597	759.9586951155216	74.624415199738	454.8534689631779	392.07528924080543
4	7	6605	522.6989246483427	68.95153792970814	238.134447962977	269.4045936516486
4	8	9022	444.52559779398143	73.1411465886049	343.65919080516323	312.5591984365601
4	9	16535	1174.595744010061	110.79220373136923	646.0600460455753	568.0374321427662
4	10	9730	428.2542163610924	67.04142886190675	399.9393312174361	297.4157483384479
4	11	8211	479.94322216440924	63.93182325991802	282.4587175203487	246.06038069305941
4	12	11021	470.9610141830053	62.82606295240112	347.4603657890111	284.1055780823808
4	13	10497	692.9664615639485	74.72056219121441	406.1845741854049	411.2312209266238
4	14	15060	820.5488228022587	95.45514698256738	527.7938524328638	348.7521798189264
4	15	15150	819.7588631673716	115.42848951439373	586.7351814177819	422.73663075710647
4	16	9899	485.0707876882516	56.049348212080076	310.7046474663075	246.5423676671926
4	17	11987	587.8151838842314	56.538079442223534	357.9459995990619	311.5786232929677
4	18	14378	947.9854596392252	104.4715044000186	470.3335483991541	371.59833819861524
4	19	12100	829.8619678816758	63.13647714164108	380.5190978201572	349.6739922191482
4	20	12853	1066.502068851376	96.80346459662542	401.9725504606031	383.98310957243666
4	21	9751	596.0812396267429	62.26059408672154	309.4780510396231	277.8775320730638
4	22	12006	627.6516833582427	64.25760342529975	431.54999751225114	323.9131163279526
4	23	10309	930.4879384925589	74.93560761632398	312.9196470074821	280.10170248150826
4	24	11582	503.58884698175825	66.4119026325643	468.3363405216951	332.05380459968
4	25	11570	671.9259642281104	78.02049347641878	336.68944947002456	305.2853143112734
4	26	9664	635.857740891166	53.86665196320973	415.1573673961684	392.53855286887847
4	27	14681	746.7961867644917	61.50418905680999	463.1314579572063	363.3545144444797
4	28	15073	1003.403632968897	65.11235278542154	455.62287486111745	388.90400722716004
4	29	12498	753.1655766949989	54.7898990153335	434.62221854552627	342.5300694229081
4	30	11149	815.9267120920122	43.99014308932237	355.4468463808298	313.7303131755907
4	31	13880	717.6452445667237	83.58188813505694	480.82536189677194	345.6107131289318
4	32	14495	1045.6832089913078	65.64762375177816	449.45340792578645	381.3080353285186
4	33	5614	350.32045515207574	30.887907474301755	196.99966483260505	216.36867386801168
4	34	11907	627.1603582459502	71.28944898024201	373.09498881641775	287.2892359404359
4	35	12129	646.2947751239408	51.8464793805033	339.48671827767976	315.3321902935859
4	36	8594	531.2434432157315	53.15492533450015	233.92118808883242	232.31078152963892
4	37	11573	688.9165187587496	47.01728885504417	403.76887288922444	352.55752006545663
4	38	9600	1086.2974295152817	81.27452607220039	364.63807221269235	598.7156187160872
4	39	11773	628.5820106479805	56.82586464122869	396.8603660399094	341.0402546785772
4	40	6892	388.43854516232386	36.2268562046811	236.14300835714675	239.53801869251765
4	41	14771	816.032701380318	97.90776008204557	405.4333729175851	416.3807751471177
4	42	9764	462.61963954009116	51.65491776377894	323.5887855666224	302.26828528009355
5	1	8490	335.9217525634449	43.637339278822765	245.70406749518588	228.06730839516968
5	2	14091	864.1365694615524	95.25140852667391	484.61849567783065	407.1578406309709
5	3	11707	499.81942601013	70.62360634468496	365.80404491443187	329.1729164076969
5	4	11577	702.5442449809052	72.83929270110093	364.70148895005696	407.1907847856637
5	5	10935	590.6880914110225	59.52990066446364	355.49868118879385	340.11757195577957
5	6	10503	607.0611134080682	91.55260608904064	334.06050304998644	310.06918562646024
5	7	10790	615.8548268780578	70.44263426796533	353.42008192720823	301.0194411217235
5	8	13627	621.088564857142	89.04521328560077	483.3864207742736	429.82580460980535
5	9	12073	895.1996042558458	62.43378392397426	342.7634866076987	349.7408267466817
5	10	8935	465.8598161346745	65.59279830940068	281.83637848845683	254.29581227712333
5	11	11944	664.9582525899168	70.97299214219674	441.8099198383279	390.1292452325579
5	12	7849	356.28909817291424	47.076707555679604	204.7981697206851	254.6726336919237
5	13	9940	660.4822930498049	57.31790693406947	320.5825297627598	288.7103543889243
5	14	12530	621.8041974708904	70.07481557526626	370.6470141559839	372.0800503503997
5	15	6177	324.9279169088695	39.942595954751596	160.3666902659461	203.01246723346412
5	16	14293	771.0220658094622	71.96061706217006	398.27177987922914	327.59656821680255
5	17	10882	537.3154966905713	55.75555099733174	314.6679649106227	300.40053515601903
5	18	15046	618.1667978616897	94.08490212657489	460.4486321066506	429.03422767599113
5	19	14132	600.9294284151401	96.85020299674943	438.32245529047213	402.68459743610583
5	20	11441	796.6631125258282	63.87765377270989	345.5155120345298	313.3493719003163
5	21	11646	569.5647375260014	72.33019062364474	355.2721001000609	346.6339677062351
5	22	9497	588.2448015317786	59.64191708015278	298.0792869515717	294.00776789011434
5	23	9508	464.34610638488084	62.18277307972312	307.71334508480504	333.62429302115925
5	24	9832	606.7964003304951	44.997940390370786	271.2507219815161	274.8489977316931
5	25	10704	626.8066844143905	45.30090839974582	322.90998821519315	328.36472218087874
5	26	14799	812.713772700401	83.63575230096467	338.9476631816942	353.05163796199486
5	27	8914	536.3838722398505	54.12169121974148	249.7470215531066	250.9691776635591
5	28	14985	600.2683924115263	61.86163168284111	367.56232700892724	387.96579096489586
5	29	12928	513.2491505825892	84.89868084713817	399.2842617544811	369.1790353548713
5	30	14529	589.8911436004564	86.37010843120515	491.21030171518214	434.9376684636809
5	31	10102	861.4886408525053	68.43401300534606	236.80274776602164	313.4016946947668
5	32	12630	619.6348681168165	65.70132052456029	335.7598854752723	306.9244234818034
5	33	10463	616.2861534708645	68.22333173803054	325.1023892671801	302.1512942707632
5	34	10792	566.9845283878967	57.80656185350381	293.15680289966986	291.4700857270509
5	35	14567	661.0684839622118	67.52222534175962	377.47019312204793	355.218816108536
5	36	13554	917.9205327038653	88.11363476631232	327.36678256024607	434.090044899378
5	37	15177	871.6468163966201	85.00549406604841	409.6984222799074	407.197926413035
5	38	14140	949.8235310562886	58.66149432468228	319.1986129365396	354.2311299487483
5	39	16194	1050.1763652807567	90.20581450453028	309.77029247791506	455.0415063195396
5	40	12873	840.1834911596961	51.812238191021606	307.18599364580587	337.88857998419553
5	41	7136	409.589807536453	41.61393193458207	172.434592992533	215.17720381286927
5	42	10803	487.89100586040877	62.90989615442231	243.85427755513228	329.426277437713
5	43	19051	1070.4941652608104	111.34857826889493	434.11908357427455	550.2191979852505
5	44	17150	731.330817229813	94.81799137010239	433.1441079603974	495.32353877229616
5	45	9669	468.9553226688877	60.02111914474517	306.9040219930466	326.3218900412321
6	1	5748	329.38466519652866	43.514412513701245	190.7832765802741	220.29994727228768
6	2	13681	505.816053875722	57.18651154707186	316.2641961069312	336.93371625058353
6	3	10519	767.2790121776052	50.01573250629008	244.89416444045492	263.26173917693086
6	4	24696	1102.8695684573613	101.45566573808901	666.0600774565246	561.5122174746357
6	5	13240	554.4998411431443	56.05893086595461	319.89454635675065	353.9881451323163
6	6	10482	813.2253767405637	76.15022578462958	277.85784793109633	326.2745566123631
6	7	15043	845.2216846817173	78.07212995178998	383.91862534638494	410.59145642025396
6	8	16791	813.7801954806782	71.20987320016138	434.67614429607056	409.35449945693836
6	9	11361	466.18288040324114	68.58109478512779	312.9288788845297	319.3855965244584
6	10	13412	627.0549489695113	73.37380091729574	370.22429376933724	404.1803785027005
6	11	15676	1095.4159927845467	109.38678667903878	423.79992527142167	515.1585124759004
6	12	18617	746.9216928137466	110.08073653606698	513.5049535923172	510.9781512140762
6	13	15314	959.8395527868997	85.28552758553997	330.9973312895745	407.37088741292246
6	14	17618	889.7585274903104	76.05867158714682	396.50351923168637	433.759550250601
6	15	13517	940.8129559434019	84.3642336956691	329.5421545251738	450.17609039507806
6	16	12820	627.9979563385714	51.32236255006865	300.2533926849719	323.3407658452634
6	17	14151	860.3550331257284	95.98182719666511	352.4597254213877	465.37357308738865
6	18	14606	817.6675685171504	81.31746477633715	285.79594267648645	404.4192582210526
6	19	15970	1181.4480825311039	140.7242859150283	383.9096072530374	525.590296917595
6	20	14661	755.2468315530568	77.49950457713567	284.6807370816823	358.6474418970756
6	21	16613	900.4709562386852	69.11535887233913	371.232259280514	421.1012606245931
6	22	15303	723.4098743046634	55.35429962887429	336.91784720891155	332.09135733824223
6	23	18997	1038.7848802790977	96.16554595483467	431.3824238148518	435.1963856720831
6	24	16148	850.8514702275861	65.66236413340084	325.5990862045437	386.54889935138635
6	25	12751	718.7350742539857	76.83981138491072	289.8515769566875	330.0919215239119
6	26	15277	911.9538736310787	69.34868435561657	395.8604884138331	427.03827104344964
6	27	16289	861.0251941748429	79.49227187782526	338.383613685146	396.6709408531897
6	28	13384	630.9436498670839	69.40303723630495	340.4168778315652	340.4025955356192
6	29	9067	533.2840478280559	65.93528707139194	189.88499365304597	227.32822238048539
6	30	15224	881.6948515912518	78.10409745806828	311.6791348585393	391.6362572289072
6	31	13276	616.6228136792779	62.52269842312671	300.3808666651603	322.0822781568859
6	32	18092	1168.3971173914615	71.74293182254769	472.23041319521144	449.2405758840032
6	33	15196	696.1235082452185	86.52378185116686	378.37033819104545	390.18027156754397
6	34	11398	599.95404113736	63.9319605184719	203.06064056325704	274.49051778391004
6	35	11111	504.50591398379765	56.99237099499442	216.3811715329066	272.6393694533035
6	36	13726	760.889663415961	60.23630184098147	301.77331345691346	357.7084777778946
6	37	13017	860.7229888900183	96.40248816111125	373.78672611387447	456.5454349578358
6	38	9515	505.43045792961493	40.881575133418664	196.676051980583	271.5326781680342
6	39	16340	894.689114280045	75.61818937305361	368.9564372403547	338.424767101882
6	40	11202	583.2725729825906	57.39783374941908	209.82491916208528	297.7682774667628
6	41	14968	767.1063720930833	113.6280319544021	401.20171065302566	568.9383245413192
7	1	7738	358.3994514711667	45.316701397066936	187.75991535489447	246.50286209303886
7	2	17203	862.5822403114289	67.45192698412575	355.0931733928155	452.7860396471806
7	3	9806	596.6335553601384	66.64725785376504	242.57389293890446	247.56072445889004
7	4	16092	923.480981424218	73.54877606243826	329.69964315369725	383.0113698015921
7	5	9238	532.6624714967329	67.36110543389805	257.7950570359826	295.8408646765165
7	6	11097	655.2191663309932	61.24087948235683	244.51398626226	313.22145537356846
7	7	15146	1081.5613503733184	65.36144101154059	288.5243167981971	410.4423455342185
7	8	16171	994.6692162426189	96.28861001203768	309.4973236583173	425.9913954443764
7	9	14130	852.8205398879945	72.93165551335551	241.17465633898973	351.54671699297614
7	10	18936	1071.005098410882	97.09427110897377	639.3226843532175	533.4493497302756
7	11	16631	1045.4841701120604	57.51166599220596	330.1570173117798	433.2095234643202
7	12	14762	1033.5794624434784	62.1827272917144	288.9999864422716	451.5716809795704
7	13	12111	637.6746636233293	57.68479488301091	189.88903772784397	275.72335523646325
7	14	14755	717.6506006831769	85.99258494749665	287.21382641000673	376.6479301129002
7	15	13585	665.0372489094734	66.755459577078	252.54061337653548	331.56226587994024
7	16	13231	719.6206924936268	79.29036466428079	246.88395658298396	340.66608826769516
7	17	22087	1106.0238365095574	118.22713160305284	395.587779968977	562.079227224458
7	18	14056	745.3635172550566	82.67223700811155	269.4186173954513	384.42052467237227
7	19	16314	1103.1953019190114	78.61136864405125	284.04806772829033	421.7676068947185
7	20	14832	912.9146731798537	61.617533217184246	354.18837431562133	469.8234547090251
7	21	16012	1012.441033070907	58.64435838046484	248.25044806324877	371.500543407863
7	22	13185	679.3295960652176	56.66279143397696	277.4724055870902	344.4882289574016
7	23	15401	736.8860929370858	91.02377436123788	326.99757539015263	407.1663705864921
7	24	13678	738.5540868490934	80.5023888964206	268.03334237774834	395.7457709440496
7	25	20749	1176.7868943412323	81.38161355513148	403.48641411494464	542.3274609779473
8	1	16784	972.3090579037089	100.27377819083631	429.53451032727025	470.9189001582563
8	2	17897	677.4995668474585	123.9887094493024	520.6105306928512	521.0978731976356
8	3	15539	696.9957900890149	87.94227584125474	409.78944223583676	389.62070828536525
8	4	20748	1197.2811346563976	106.03842321177945	496.2682711503003	464.0429409130011
8	5	16591	784.4536982807331	84.34049060591497	453.6880920813419	468.29347860836424
8	6	12212	445.93785125995055	55.58245256682858	309.6497763604857	339.8826286960393
8	7	14419	881.7088596208487	94.7602358025033	377.40972179709934	443.03636402031407
8	8	16476	709.8101946776733	77.1458464502357	403.1390420701355	405.3347540155519
8	9	16028	917.840499070473	82.32434653118253	351.42249360703863	491.6433677766472
8	10	17760	1152.812285491731	112.13849172578193	406.7624036183115	432.11963268578984
8	11	16355	537.4421014925465	75.77463995781727	434.8843993935734	471.28931279457174
8	12	10752	661.440544096753	72.90721047250554	234.5545904566534	317.14404636179097
8	13	12829	613.5389959828462	75.90129005792551	322.5824230238795	366.37253521522507
8	14	14301	936.8274371391162	66.30048124934547	339.2867950098589	371.77461038553156
8	15	17244	717.4787841180805	82.66674382612109	464.58356777741574	417.6090657263994
8	16	8816	530.3215847846586	54.073701622430235	229.36820112145506	271.2837121398188
8	17	9957	617.8993219756521	55.205722622107714	236.7020992669277	269.7585270644631
8	18	16037	1022.5788834968116	72.9775851261802	382.9461679169908	460.1039767838083
8	19	14817	818.7725657417905	72.57216819631867	411.48078300012276	408.1967820758
8	20	12088	612.9050139489118	61.30505897873081	313.46071702288464	319.77389281755313
8	21	18704	1058.258413613541	83.51099492562935	455.3236611599568	477.1262093670666
8	22	12553	605.9527439044323	84.06488206679933	311.5709177092649	375.40923322946765
8	23	15897	751.1595498842653	106.41916597797535	408.53573055076413	422.3304356392473
8	24	13175	866.5485324242618	76.5917608323507	323.9472356720362	344.03885074867867
8	25	16335	1100.6492421529256	101.55910671525635	416.65600257879123	456.29271551803686
8	26	10678	503.55072962329723	48.31262735789642	284.3929970911704	293.4759606157895
8	27	16564	920.2769223507494	74.1054864153266	474.8030230887234	522.2467249298934
8	28	19799	1206.4388974905014	93.50917903869413	430.8995977616869	440.138874348253
8	29	15671	1077.6659054537304	53.61025449912995	339.0069902848918	309.78300329716876
8	30	8120	466.30695150396787	42.06450027623214	198.2794852410443	217.55175191210583
8	31	13687	833.047823281493	84.17344992887229	364.4970945925452	411.92134124133736
8	32	15530	995.052691313671	89.74061273643747	359.3460609840695	388.42421760899015
8	33	13884	922.1347080520354	63.08122442779131	321.07000998500735	394.7020997260697
8	34	10072	576.0661791085731	56.84228332247585	224.8823693783488	254.29334047762677
9	1	15395	765.4949890575372	95.445686400868	506.9510657445062	444.37424438865855
9	2	8381	459.8137493082322	50.78217793838121	236.12666602199897	251.8545822771266
9	3	17036	929.4052505095024	91.79375991784036	510.1442759784404	500.3687666510232
9	4	6437	344.7154502621852	42.98033151542768	215.21924231108278	207.12506350292824
9	5	7905	422.6535904482007	52.28784655313939	266.17430468206294	253.54784548468888
9	6	6567	381.74053616449237	38.77225946774706	186.98091161064804	183.0195322232321
9	7	6776	365.4778064680286	43.692698936443776	213.78671027324162	186.57142054312862
9	8	15005	560.6706357132643	79.0762958386913	425.0904265467543	383.6901060210075
9	9	8982	489.95442218123935	61.92042475612834	281.41011772537604	267.0895867422223
9	10	12403	496.4335864423774	71.77702069398947	430.73095411318354	322.6275134810712
9	11	6425	270.3299159349408	38.20334204658866	199.85754255880602	173.280965203885
9	12	13807	977.0080431527458	77.15474244323559	461.62047884683125	392.49936829321086
9	13	13257	713.9525608734693	64.49497276870534	374.7895797456149	334.8525839515496
9	14	9492	402.11027794051915	59.82551361154765	298.1547885898035	282.3026179294102
9	15	14047	993.0125440300908	67.8444654464256	413.7907544984482	350.20317534776405
9	16	12854	686.8335558981635	75.21988314809278	380.85194293479435	333.9451605421491
9	17	18338	789.3759840736166	86.84962306800298	513.1247750010807	457.2279106779024
9	18	8337	416.52550613391213	58.64463314367458	182.35872524627484	292.53098452696577
9	19	8433	444.78281927574426	64.63808708125725	246.04342799377628	271.66532473801635
9	20	8926	523.3872291396838	70.34010890498757	262.615015988471	327.193744659191
9	21	13543	698.4877714114264	68.46900193649344	369.9198612696491	322.94305465975776
9	22	7390	600.6774402135052	47.376959264976904	214.23032041359693	212.69408803945407
9	23	9569	468.410667080665	58.14290129742585	337.31528289988637	309.928176790243
9	24	9168	595.603082812624	57.923888550838456	273.352698081173	276.5087519022636
9	25	10616	650.6940114030149	62.075960074784234	385.298559110146	348.4785851906054
9	26	14161	979.8793940136675	102.5400175137911	388.71535974321887	437.0327016117517
9	27	13286	826.2014354804996	79.53394444007427	436.6493186033331	362.33922485029325
9	28	12238	745.5144132180139	101.90167182753794	514.5561775343958	497.23032098752446
9	29	18850	1106.4104387490079	154.8838345108088	722.2866274220869	623.1413768013008
9	30	17659	1027.2559262334835	83.76258575473912	525.3896410400048	431.8901521835942
9	31	16076	846.8905333853327	72.31326839164831	386.37721990258433	413.76482977811247
10	1	18353	1075.223653393332	145.93391422531568	697.581400949508	685.375557011459
10	2	6414	321.8609909794759	32.428183746058494	201.92806967021897	187.61220805719495
10	3	22051	1059.276358474046	94.96313486178406	637.2485718517564	512.6635561534204
10	4	12348	877.5617467905395	77.81167377741076	331.28740507923067	355.6837274732534
10	5	6034	387.02900799224153	32.18442083289847	190.13293713191524	168.64062037854455
10	6	11935	805.5019923637155	71.98263567197137	342.39502697857097	334.78451350773685
10	7	16875	1192.6775476920884	112.67365630203858	524.2556514649186	535.3548349924386
10	8	21528	1195.0005056550726	89.95014961017296	579.4775029334705	502.1324048801325
10	9	17033	1051.3584514791146	106.466698220931	511.6565974606201	474.97323751007207
10	10	20858	1222.0205866734032	106.95852673216723	558.1627091965638	505.7588943897281
10	11	18305	1185.1054415032268	74.90913318935782	528.3537822121289	503.644497232046
10	12	16140	989.1350594777614	91.998276631115	445.0003374379594	384.96147262188606
10	13	16860	1081.6867802059278	109.50406757881865	560.7906176855322	531.7804853904527
10	14	13440	635.3239958591294	80.3411314683035	375.93197671114467	319.4462208445184
10	15	20230	1085.3302681364585	106.33508914639242	543.763578685699	529.3765492001548
10	16	17381	1019.1469767028466	131.5665229514707	631.4029774058145	618.7113469468895
10	17	7178	414.73907163366675	35.74148199753836	211.52452963613905	203.55619221017696
10	18	15214	1019.2441152236424	100.10466261208057	375.2507226925809	422.6663172766566
10	19	13588	714.492959443247	80.1959571710322	348.1756938067265	329.6888089920394
10	20	10290	603.3861762501765	60.23393665323965	286.5452821648214	281.0015422797296
10	21	14567	983.6470295125619	64.30771402362734	411.4757322643418	421.04997469414957
10	22	11724	747.5200285278261	56.46961226314306	319.1230041633826	367.2766168981325
11	1	16766	1162.6052052071318	115.2902123525273	258.25061598443426	327.95707815885544
11	2	25247	1605.1886036258657	126.38777885353193	422.5518910079263	299.5656236996874
11	3	27100	1497.5719873229973	120.12677314830944	420.10637356876396	308.8036341944244
11	4	21325	971.8915711827576	90.90176305687055	309.7962944100145	251.0967137236148
11	5	18730	954.6271172710694	145.4684686528053	294.2601226386614	271.72323386278003
11	6	22410	951.6434293715283	103.49540008394979	328.03341976040974	262.8833775743842
11	7	16425	941.6918763818685	94.17876039259136	245.96254090382718	205.67991319298744
12	1	14146	751.8898007343523	88.80756936967373	214.29118946706876	201.28755777468905
12	2	18084	829.1161690612789	113.94259646092542	302.761244032532	219.3463510822039
12	3	15354	696.791059834417	80.94734193757176	262.40900443983264	182.75915314885788
12	4	19227	1038.8248893797863	139.58846534765325	304.5179084728006	287.37790688103996
12	5	22011	1496.2394466379192	129.34134533582255	342.6921516470611	311.3485488547012
12	6	8115	421.31528280326165	41.300130118848756	126.76626322208904	119.05504013295285
12	7	21152	1081.6168023983482	101.64002517494373	346.8381040764507	272.9408276383765
12	8	29026	1293.128758937586	130.05873309844173	380.02215918456204	422.3008498363197
12	9	19992	887.3476178846322	114.77174142911099	271.3707811369095	618.8583373825531
13	1	16628	843.75468248385	102.33815609081648	384.44136900105514	242.6094623778481
13	2	15945	1094.583002765663	75.78497066092677	243.35988580877893	337.1550790446345
13	3	33312	1766.2372050266713	170.16374632436782	500.52895757439546	308.98503390839323
13	4	18611	824.1608777996153	71.49617806868628	295.2846438512206	419.13882854022086
14	1	36432	1616.3606200898066	151.70548688364215	656.4577289177105	369.7713924362324
14	2	35449	1962.1036581371445	142.87086409679614	655.0300640924834	461.789917310467
14	3	27658	1597.6590245696716	133.2017408653628	527.8964552858379	416.00650328490883
14	4	26210	1863.973696315894	154.94928029039875	610.9533254690468	328.27348995627835
15	1	30616	1979.012957391329	194.2706053527072	519.0063511321787	390.28929874976166
15	2	19328	923.4800660857	117.473442645045	368.9916554065421	289.53826399846
15	3	21095	954.3293988590594	121.99473674641922	433.6198542872444	291.47535107121803
15	4	26621	1007.2644570381381	97.0006723869592	352.68717758194543	262.381218500901
16	1	16120	1164.9215850739274	65.93946812930517	283.00129869789816	201.27788368263282
16	2	20866	1365.5183971147053	103.53325800807215	389.6646243352443	389.34632090339437
16	3	5044	283.42162249051034	23.935332477325574	71.20764531008899	151.14630404068157
16	4	23071	1353.6893134384882	122.59862762736157	426.45478244358674	457.00844071782194
16	5	11619	674.1894722809084	96.71020122501068	221.74357339460403	203.64138367236592
16	6	12139	622.7878855986055	61.890120438532904	233.00338881812058	208.61478728963993
16	7	13840	769.5884351269342	110.14929528650828	301.1367680246476	215.177295883419
16	8	15166	721.5551552670076	77.72007401054725	190.5595194317866	306.96547035407275
17	1	23675	975.4067622404546	105.64556422713213	461.7199843407143	245.2749087573029
17	2	17540	755.4259726949967	76.49146335851401	312.9826219188981	175.7265141857788
17	3	24370	1251.4604133747052	68.30676789325662	401.8384097078815	274.8733982928097
17	4	25856	1193.2526312721893	114.42537690070458	365.1989957045298	248.56891966355033
18	1	17026	1165.864364232868	118.72037947038189	254.360892981058	314.498437711969
18	2	25245	1656.8257751844358	136.08879358670674	410.04840432596393	294.85258498764597
18	3	26865	1541.8787696042564	128.741650713142	419.1869563977234	322.6884440027643
18	4	21049	1025.420571289491	100.84280237508938	310.88475096574984	263.37313102092594
18	5	18295	1038.5581921283156	161.5558265086729	290.93106179125607	281.54773978330195
18	6	22164	1043.2923497690354	117.80103846103884	331.78095931373537	285.5774188870564
18	7	15994	1054.682522418443	103.80103861354291	233.32550714514218	195.1372870542109
18	8	15473	868.1630289531313	70.89610188500956	187.3228062603157	181.5385230537504
18	9	18521	920.5651656936388	105.67054333211854	269.41411652811803	195.49202886107378
18	10	16176	792.5095919563901	86.33872051746584	246.44535161042586	177.84142978908494
18	11	19321	1093.8176564611495	126.77627283264883	275.97552655194886	243.02986380737275
18	12	22196	1561.9259503975045	105.48400182649493	304.58521647332236	266.20039895689115
18	13	8254	447.7259946158156	36.39209616207518	107.44025424961	95.88243001908995
18	14	21756	1131.2575441251975	93.63964372780174	315.7754353538621	246.87191775627434
19	1	30833	704.957674895646	134.9650123361498	716.7561184668448	322.30088014388457
19	2	30036	729.2038178925868	134.21709138946608	601.2410958025139	324.690855048364
19	3	18033	511.31677938066423	74.86269997432828	532.4776702583767	243.01153771555983
19	4	41465	1036.6911314562894	178.7510050649289	1078.9296144214459	463.09262604126707
19	5	20650	521.8385312766768	89.45735952630639	597.1006354994606	286.698636504123
19	6	22192	784.4382414720021	151.28209504042752	654.0458100796677	316.2112024447415
19	7	20613	512.578807428712	137.81384137365967	624.6035575785208	301.5361887863837
20	1	49323	611.7059794715606	194.844969577156	879.3695026068017	462.43541993177496
20	2	37618	578.06146753137	161.71247528167441	649.2289352586959	380.9089833283797
21	1	13502	960.5491889538243	70.01818940462545	443.17967657675035	500.691860770341
21	2	12732	885.7961103504058	58.34407626721077	386.74427545187064	414.10212995065376
21	3	18958	1419.3897168426774	92.14987505180761	563.4585050707683	796.5377144468948
21	4	14968	1086.7205475931987	65.27878300799057	447.3194797690958	468.392783859279
21	5	14187	1181.9819959993474	74.32350725261495	405.14087273878977	625.8506462750956
21	6	18174	1188.2291920068674	83.22935922630131	554.7435894140508	621.02156286221
21	7	6540	478.7468536752276	32.09677307331003	207.47934760316275	368.14851674064994
21	8	7314	552.3134209683631	50.66797941806726	248.86062491708435	438.77154254121706
21	9	11102	915.3264374770224	71.93923930148594	338.65137816173956	612.6940730400383
21	10	9764	730.4457625469659	48.27834028494544	303.6870537609793	438.7171904933639
21	11	13542	889.9243773052003	71.09797886828892	411.67438922217116	617.1829720884562
21	12	18824	1289.757688630838	72.82311805547215	553.4628233688418	552.9958821707405
21	13	14486	1217.8797297256533	80.51744941901416	515.4056932537351	560.6673090814147
21	14	12295	925.1412996847648	60.067475935677066	343.5298098102212	353.0126205156557
21	15	9360	547.3866186705418	44.48595449188724	297.62269132304937	387.9283903730102
21	16	9965	874.2125742763747	42.10873627150431	253.84463381324895	440.19873412465677
21	17	6569	403.32564345700666	39.76748336851597	203.79629281931557	414.3250331962481
21	18	12096	917.0302596108522	61.1192498547025	333.6855587810278	344.95822215499356
21	19	9967	1003.8086681202985	57.65597068751231	267.4637990377378	368.38265158212744
21	20	8129	650.79949722928	37.64593006996438	218.12996194534935	283.9297939913813
21	21	10683	621.6838951983955	60.31967714824714	296.7871835390106	389.31166641926393
21	22	23548	1569.8157190615311	93.50304499804042	639.5837516519241	606.8033748052549
21	23	9729	650.4455186172854	48.973297227406874	305.38649692060426	415.455894702347
21	24	13801	1184.0487692775205	71.03491335990839	449.2077835367527	522.7370123420842
21	25	11976	903.5178767307661	55.60462402552366	303.2726035870146	491.2930203443393
21	26	15519	944.442055321997	70.9825902231969	419.17354255588725	489.2880918974988
21	27	13801	958.9254915174097	75.51345162163489	441.67359583987854	588.8820036817342
21	28	20620	736.6289332683664	123.6645774631761	702.0817906679586	1255.3086309402715
21	29	12432	943.5681248805486	64.4568100864999	292.94897514279	533.8380876909941
21	30	17381	1143.942200566642	73.94802854396403	412.09041158808395	760.1506539031398
22	1	6353	419.4550248531159	47.99118057731539	246.44600659469143	197.711376222549
22	2	8862	696.9832008976955	42.0700240728911	315.3610293753445	313.9065088869538
22	3	5445	422.8709398165811	33.27724150987342	217.21297075715847	243.84379394096322
22	4	12048	923.099535966292	80.45865616784431	522.1487156315707	300.51760248700157
22	5	9102	513.9980478743091	54.816754961851984	264.11679352330975	347.41144523816183
22	6	16456	1516.4186023946386	80.17401460604742	633.2936312393285	563.7861159730237
22	7	12852	826.4852230364922	60.34064306062646	466.7976210399065	384.7684610700235
22	8	7551	582.6300458293408	35.94062746153213	226.6836966134142	269.5415281993337
22	9	8623	509.67063483642414	56.86683511035517	267.61405452131294	348.12333962111734
22	10	5610	351.0390025242232	32.18243721895851	220.8204629062675	250.38805284211412
22	11	13271	855.8242175693158	74.46625546156429	487.2007490179967	507.0694756547455
22	12	28620	2114.4266302059405	151.15401077643037	981.1080066498835	1002.1110731502995
22	13	11061	744.0941494167782	58.32842052448541	465.1263461862691	468.8017713415902
22	14	9664	754.6005654069595	52.56772773130797	205.83094638050534	466.1698491850402
22	15	7860	477.066179393325	39.78042308683507	310.9332120467443	339.3998483461328
22	16	11992	838.739697486395	65.95039354613982	476.43082467559725	324.2097059704829
22	17	10876	688.3349823709577	60.51030807616189	403.50715004163794	459.28621474676766
22	18	20013	1599.8023217669688	121.12614738941193	937.1378830147441	571.8373103721533
22	19	7313	566.1982000309508	43.85055355424993	235.78895320813172	277.94300822517835
22	20	10557	724.683437790256	54.194888750324026	370.947128666332	281.61417668126523
22	21	5353	377.6059361055959	27.983673134818673	163.2963004668709	292.274022114696
22	22	10590	924.6573445755057	69.00180121394806	375.2111860960722	519.4607930444181
22	23	12291	1060.336706732167	67.1934546069242	565.4449849927332	334.4186935063917
22	24	5875	348.48665658640675	23.415594935650006	196.73437144816853	172.79908510227688
22	25	9207	676.6235609229188	46.58477199962363	347.6033732132055	441.12613186007366
22	26	9185	561.162768933922	55.993927454575896	332.6543993765954	472.26950583583675
22	27	10694	802.2058604722843	66.66227273922414	390.71740410104394	360.2571463221684
22	28	17628	1193.7484265877865	101.07115384354256	648.3318092918489	490.01312449388206
22	29	9929	571.3440918747801	66.87037526932545	345.64699875121005	517.690776537871
22	30	9542	803.3028468466364	55.42714635352604	291.1031368440017	426.92333981534466
22	31	8697	538.9325559868012	46.94772305013612	289.620875289198	404.450752530247
22	32	9432	755.9627233406063	42.465370072750375	406.9137875838205	254.9420472746715
22	33	8943	754.2843836739194	38.120104113128036	384.63134288345464	263.9601445137523
22	34	7446	617.376135857543	40.261295904638246	256.0015267066192	248.91586256073788
22	35	8651	638.9459534059279	47.92352220858447	294.84434364084154	332.3501039824914
22	36	11405	773.2994901025668	48.57784434570931	340.6958585609682	304.4855739013292
22	37	10058	744.4209361504763	54.94088712288067	430.2260941779241	326.74027727358043
22	38	10580	707.2956295427866	60.99173023086041	440.08261349610984	324.367697738111
22	39	11753	906.9285280620679	65.91708308411762	412.37929481314495	463.60366359865293
22	40	11341	911.833097835537	59.567544284043834	323.43196902563795	523.954391629668
22	41	12204	739.4845970647875	61.86416475358419	512.1398959094658	498.6292222738266
22	42	5997	411.35091196908616	36.46573624853045	165.78829703154042	251.84646425792016
22	43	7704	678.0191203260329	45.13324217218906	289.2626695658546	315.46173895779066
22	44	16573	1265.228047566954	91.9289091473911	588.1814466945361	701.9183356007561
22	45	11809	867.638270824682	65.02389624901116	443.6570243369788	434.93008454539813
22	46	5500	364.8737320911605	32.17392260720953	145.78231540182605	198.10663057724014
22	47	5977	434.9830017182976	33.44823409873061	205.45305631053634	248.00688231457025
22	48	13133	1052.4204175639898	61.4571914721746	406.2955687199719	511.0280323359184
22	49	8598	593.0116285008844	43.21013245545328	303.8311293721199	317.7313352578785
22	50	6681	458.44995872001164	43.24907340039499	189.52854270674288	253.39835271402262
22	51	10069	692.9539645751938	52.03524886118248	339.0412005535327	397.505318867974
22	52	14572	892.5458776359446	80.58455865434371	560.3718028184958	491.01596254110336
22	53	11620	965.9507147159893	75.23535555158742	408.61428366880864	615.1611366230063
22	54	7418	430.7958349417895	35.55880102980882	198.99787975824438	310.32111174357124
22	55	11011	927.5218443537597	71.30559322261252	333.88481092848815	531.2047161832452
22	56	8408	560.8632952098269	55.79400372947566	223.0083017789293	313.05377355241217
22	57	12317	635.9271854553372	69.11761730210856	397.64002562873065	592.946518627461
23	1	10688	743.846846134169	68.42011202033609	384.59165445761755	519.4093852881342
23	2	8325	610.5165493024979	44.108354763593525	314.3427642013412	463.83053424744867
23	3	8260	679.4187389451545	58.435050568776205	304.8339523517061	511.80413580709137
23	4	8012	485.4540942516178	31.32138579711318	260.29932178230956	501.00955291301943
23	5	4208	285.47965234075673	21.30101493280381	137.21472549345344	290.9467465025373
23	6	6476	502.3390256357379	51.10946868848987	324.5340357213281	283.3739229242783
23	7	16921	1534.0058919377625	101.54055165639147	546.5086003795732	589.348426192766
23	8	14257	1131.723294217838	94.73154888232239	709.3817209678236	573.5922044687904
23	9	5898	375.4618910367135	34.94895891007036	162.05818332033232	248.41594662494026
23	10	6655	384.6955524981022	43.65346801397391	218.0886401545722	379.35040852683596
23	11	5657	370.99501075199805	40.87002400611527	195.22304169135168	371.9949194805231
23	12	14405	1113.3437562172767	86.82748239673674	617.5350284453016	887.7715286146849
23	13	7616	482.350729521364	52.10548612149432	261.90034420532174	321.4446182111278
23	14	7272	617.533974936232	38.979293895186856	255.29938275623135	297.9874425854068
23	15	11886	1251.9063257090747	60.63166305725463	522.533929717727	381.70844703773037
23	16	4447	398.6979635534808	26.005386683158576	145.6387279026676	182.67638706276193
23	17	5229	390.695827138843	31.860929551534355	192.90917876269668	242.05186598398723
23	18	2949	212.55088148149662	11.860914102289826	89.03129659453407	134.77779842424206
23	19	2440	174.54819596349262	13.393148817121983	95.14465583488345	136.63773578195833
23	20	32514	2047.5302686097566	157.66834672656842	905.6689283412416	1443.508663283661
23	21	7088	525.63561502425	40.04002480371855	250.24058973556384	322.84118494577706
23	22	7969	734.9189142712858	45.72881703614257	238.79130321601406	321.0914177643135
23	23	12362	952.7237522462383	65.31389394635335	429.58425403689034	643.7052886763122
23	24	7103	597.3432830183301	64.55346052651294	281.7306180810556	376.4601213200949
23	25	6786	761.6688339798711	42.06747581693344	218.28360494156368	417.50452501815744
23	26	4071	273.5632566635031	22.882139533990994	163.24231376545504	263.01507644425146
23	27	8004	617.5644777745474	52.00811828766018	268.8562302789651	330.48868614574894
23	28	8461	797.777951329248	58.994415814988315	293.0150462212041	362.45026421546936
23	29	16946	1944.1530334160198	127.23701977729797	552.7321753404103	870.2634791622404
23	30	5691	412.46076198481023	43.28923506033607	280.1183953192085	391.20018370542675
23	31	4576	410.5283137662336	24.179980399552733	127.2087285569869	170.60125173954293
23	32	3555	236.7936983210966	20.360448818653822	146.41835693921894	242.72053142543882
23	33	17292	1382.363013887778	104.9985208180733	534.2566891454626	663.4816985260695
23	34	3708	258.15312468935736	21.04655545204878	124.73615670274012	204.28284153505228
23	35	7975	682.435355787864	38.28993703681044	218.78808360081166	238.85635246150196
23	36	14315	1133.1271700551733	85.10432672919706	452.23338831285946	590.0078444741666
23	37	31247	1611.7709801548626	166.64588557044044	1031.7269124668092	1325.404901799513
23	38	19852	1539.2283987016417	92.36720922077075	653.8324427115731	634.6135215316899
23	39	8845	709.73345618858	50.86378314299509	322.13122842507437	340.90637170383707
23	40	9586	668.3075772393495	47.965469303075224	334.215656805085	339.5831551803276
23	41	8798	434.63935388438404	46.99382064095698	303.2683613889385	403.35584153654054
23	42	17176	1229.5559489792213	98.73601980274543	585.1006350498646	623.2607937306166
23	43	12961	1036.7192961049732	50.58628257736564	397.9883283339441	344.50309132179245
23	44	15928	1267.517877322156	69.90414356184192	483.6924868123606	506.5645852710586
23	45	12487	867.7649362303782	69.87324399105273	466.78812980512157	441.2228746137116
23	46	11581	815.7708413361106	54.24730354244821	334.47921092645265	371.3504550419748
23	47	14618	1153.629466257291	61.353231673594564	393.7872756619472	446.51481040846556
23	48	31951	2509.8075714460574	208.13924061669968	1088.4199013800826	1702.2937242146581
23	49	18875	1081.1669814707711	111.39397378568538	727.8042287407443	769.2326865321957
23	50	12879	978.9599306867458	58.722667852882296	375.60471650445834	433.0007186962757
24	1	13738	913.5540106545668	66.37952305702493	443.4649743696209	387.92207359918393
24	2	5064	372.7583738809917	29.08601536648348	116.962631306611	228.38339874194935
24	3	13489	947.588892914122	64.44747145939618	468.3232944183983	390.28008065582253
24	4	16692	1179.9628156763501	86.1876868524123	587.767896910198	469.6609004784841
24	5	7646	687.210727784317	62.12324764626101	244.22708558174782	451.18223928054795
24	6	14002	746.3496923062485	74.64435878302902	431.00694439723156	434.40651694335975
24	7	10456	716.4542926994618	54.96286013070494	342.81512274686247	359.86559980828315
24	8	13934	966.5100643364713	77.52131004654802	457.6724971390795	411.81921249697916
24	9	11896	779.0716576357372	52.967392042977735	384.36287612235174	356.90542561840266
24	10	13624	1005.1649204140995	73.34103979798965	353.8235765413847	372.9031980803702
24	11	10239	704.978546689963	51.61594621813856	297.047548140632	334.1898844053503
24	12	14911	1183.5630597043782	73.80798124405555	431.3605264024809	459.5794476880692
24	13	8826	667.3923712156247	37.89402648922987	255.80543327657506	257.60779814003035
24	14	13035	910.4336928753182	54.159716725349426	364.6556970286183	355.26299056992866
24	15	17854	1275.794600065332	84.83764478354715	554.1663099164143	494.82681208569556
24	16	11970	869.6713829431683	58.51801387080923	303.586039243266	313.50577661255375
24	17	13895	1040.8821562265512	63.29366035014391	316.859740693355	378.0198989973869
24	18	13298	665.9869399389718	51.05734396376647	322.4443442283664	386.9134064572863
24	19	15159	1077.2104082065634	69.12111155549064	479.4666989597026	487.6735957521014
24	20	11683	703.7490970680956	55.669307068688795	359.00303789041936	360.30124490335584
24	21	6581	284.3376218031626	23.428427823120728	168.57744798180647	277.89124966203235
24	22	9162	477.6609457489103	47.51859362027608	294.1865731291473	347.51796863391064
24	23	8622	410.91586277098395	49.32758117956109	240.05839727190323	317.76209758454934
24	24	8284	886.7770817449782	40.870741416467354	178.04078831197694	485.39482800103724
24	25	13688	691.8875728696585	70.23091545281932	359.91049225325696	553.0176255668048
24	26	9656	878.0151679944247	63.47721163183451	183.34519074391574	330.3006342998706
24	27	15667	651.6609462804627	84.5473571009934	358.4595424372237	638.1155126625672
24	28	16061	611.828001924092	87.97251906292513	363.44117061258294	625.7090121316724
25	1	5528	215.6136115170084	30.146837864769623	182.59066197555512	248.2497450457886
25	2	7585	309.3985968721099	30.58204044122249	178.51090339408256	239.95140085043386
25	3	8470	307.71249032812193	39.18672508490272	228.14853230211884	305.50335027766414
25	4	10207	386.2197462958284	37.85560426558368	263.7948284847662	353.9276427696459
25	5	9485	391.9584964485839	42.657755826367065	239.6235914712306	308.85470483032987
25	6	16140	786.3582376490813	90.03640894498676	444.8505090177059	620.3279945149552
25	7	10200	503.8605792678427	47.88177359197289	362.3317932919599	499.01789968810044
25	8	8550	358.47377823572606	48.743618469219655	271.79078446584754	436.33351725619286
25	9	5914	322.91168139129877	33.02397225284949	179.2724505062215	258.04914981336333
25	10	15350	460.0564601002261	77.27431221073493	537.5459847226739	607.1311069163494
25	11	6631	265.4117502840236	30.317616800311953	209.19510259781964	212.47022269573063
25	12	6247	308.21094136685133	29.572534066159278	169.9709780344274	276.63982681487687
25	13	16937	677.8941804259084	55.33536326047033	595.3046178659424	569.5959124010988
25	14	8114	463.0482801690232	49.20099242753349	330.21171967033297	557.7477236390114
25	15	6520	285.6192878759466	28.2198217632249	196.88853359478526	280.2608231129125
25	16	13768	504.74802934075706	74.06877313135192	497.9322209036909	576.0358907063492
25	17	9039	505.0949272576254	45.0075384597294	294.1988870683126	433.4290387504734
25	18	17649	1009.7674846320879	103.92901612119749	505.04483296209946	857.2388361983467
25	19	11785	654.2553151093889	59.860441503115	300.12944361101836	377.10142808198
25	20	5073	296.2736556343734	25.14901989302598	154.64142880402505	277.2743117264472
25	21	8876	502.5692538553849	53.96041869884357	344.7110868196469	449.18144604261033
25	22	5310	340.96459964616224	25.858243903610855	161.64301587617956	236.01342848991044
25	23	4023	242.37601326126605	14.536370027810335	107.94044448575005	155.83855987153947
25	24	8692	489.2778217510786	55.41788412979804	268.09738397202455	420.12622344121337
25	25	7178	396.2123604514636	38.225223526125774	244.7011528252624	342.73069426137954
25	26	7594	544.8633561502211	62.842527374625206	256.40750806219876	366.6937523232773
25	27	9676	689.8829184051137	63.783856527879834	319.6417497082148	461.30554764228873
25	28	13438	910.2376300063916	88.95678717689589	417.26640865951777	592.2684684898704
25	29	4145	214.9126424898859	38.70284614758566	97.43990279431455	341.4626080240123
25	30	8089	592.3329223019537	47.68113269004971	254.7224851809442	339.0794699441176
25	31	13382	718.3608161464799	71.18681694334373	495.3219361449592	598.7686131526716
25	32	4313	316.33838437939994	21.68044578214176	137.03073218744248	150.4691236652434
25	33	9635	708.6733661904	59.24858535500243	324.31657997262664	460.3823463290464
25	34	8967	649.0569322286174	46.10045059211552	297.2146648245398	441.4453964768909
25	35	8954	631.1317931811791	47.60579889686778	257.0708944303915	428.5655154665001
25	36	7027	410.0379804887343	49.699931774055585	216.5534455231391	248.67946958891116
25	37	6278	498.6438858075999	38.70750003028661	172.2355236429721	227.0505690476857
25	38	14172	914.877105246298	77.08772479183972	372.69646905967966	569.926407155348
25	39	4287	327.7869998635724	23.541497129714116	128.41126157483086	187.57645581755787
25	40	9155	541.9433898881543	53.006088896188885	292.00344962393865	456.96669067488983
25	41	9235	641.4474412647542	37.41820421558805	345.4551470808219	403.3811715298798
25	42	5836	336.96958917030133	25.81704459199682	183.1252007978037	239.19929871195927
25	43	16966	989.2875121100806	71.96574431052431	439.2253165813163	581.3817671842407
26	1	16533	950.084765874315	97.98439097218215	578.180561774876	686.9287573089823
26	2	8434	490.3978340597823	55.84582343045622	193.6846886021085	363.6170300473459
26	3	5450	318.0166785886977	46.689525017049164	227.70254118042067	427.6597698861733
26	4	2637	142.3741821916774	16.325154649326578	79.03653034172021	154.4042728273198
26	5	10791	675.4491199953482	90.51960097346455	431.03871334856376	772.6750752369408
26	6	17923	1116.597865657881	181.64104822743684	723.611415380612	1453.3941263658926
26	7	4623	242.03526414535008	32.30595895671286	168.72733706701547	232.04228346934542
26	8	9405	448.80318995867856	56.92762693949044	300.0008861394599	376.81895266193897
26	9	7620	379.2937978578266	48.00734007707797	235.38872440438718	339.0577561559621
26	10	26462	1550.2693552589044	208.99873549677432	967.5731317182072	1781.399224593537
26	11	8748	596.7040671783034	68.96308910078369	365.67301537049934	399.093675870914
26	12	8615	434.36034259712324	59.94946272717789	251.71041530556977	372.10016122995876
26	13	8795	529.9165339749306	48.415015418315306	353.7157253292389	516.1111326918472
26	14	8421	474.7317319982685	44.23352453391999	213.4374160170555	413.7676363619976
26	15	13142	744.6827664303128	80.9237056330312	398.73824815894477	682.9417575676925
27	1	8685	539.9484407035634	54.64896671962924	327.91778548201546	406.896681859158
27	2	8137	405.257634264417	47.29959608358331	313.42726868740283	288.4669879206922
27	3	13408	823.8089124923572	94.88671791064553	476.13785137981176	729.6750450867694
27	4	6174	330.493034850806	48.19235563278198	249.565759339137	345.510857460089
27	5	12242	551.0758233361412	69.72680314420722	555.0463578267954	603.7564520770684
27	6	11142	570.1632116946857	65.29907746356912	505.99377564364113	590.2058605614584
27	7	12594	697.7405978667084	63.93389854277484	369.894408949418	416.7961256338749
27	8	12173	593.6783410091884	95.16467616613954	516.3784554349259	614.8310838707257
27	9	9985	491.8665458448231	60.27589903678745	464.49132645782083	553.261983277509
27	10	9595	455.6250867168419	52.836683173663914	414.96818574424833	524.1613194649108
27	11	9769	513.3916693821084	62.61927279504016	430.1927072778344	322.62964942259714
27	12	7609	497.1730072577484	52.38565702503547	308.631724356208	277.2247815760784
27	13	8457	529.8641193928197	51.561257823137566	340.56539340969175	316.97993522835895
27	14	7363	454.5514770911541	48.88883847882971	290.4782642456703	260.30724129709415
27	15	8999	481.6160075557418	64.28577152034268	366.0623950497247	305.77738703927025
27	16	25476	1486.2453370571602	163.12602580082603	930.6504339918029	1213.9210829657968
27	17	9788	547.1008175390307	65.61146017210558	414.0312820801046	318.867873265408
27	18	8448	440.21086535206996	45.886519107734784	353.0809344726149	380.34557182574645
27	19	6167	286.2667588701006	37.43770543066785	168.696422459092	276.0759600987658
27	20	7665	415.9347837185487	44.31325288931839	311.98515386669897	320.35384226217866
27	21	14134	815.2513328469358	78.2004433167167	541.6813930976205	510.97725038416684
27	22	11652	789.122119216714	66.95707705919631	428.1623725912068	384.7606024299748
27	23	13772	769.0076770174783	68.50682908971794	421.18498673150316	497.60206140507944
27	24	31080	1920.2672342865262	176.39926918712445	912.9661587399896	1370.1598874528427
27	25	9531	603.2809046141338	60.555429032305256	315.9925851309672	350.42328611179255
27	26	13507	617.9451145753264	55.158160297432914	427.350150271086	432.27631171164103
28	1	8640	525.3824228127487	48.066178877605125	363.3830022541806	381.2316482011229
28	2	6952	338.23244124813937	37.2547345100902	258.1870916155167	273.9933783938177
28	3	8499	312.03143443679437	56.96530156279914	343.0018169451505	456.8239726871252
28	4	8284	533.0416733301245	40.32816095533781	294.52192037180066	297.7887092549354
28	5	10345	529.2766775393393	51.972976823104545	300.1352570326999	364.73850732529536
28	6	11181	372.61730500217527	66.87965277419426	480.0271621400025	696.5883277622052
28	7	16320	932.4089583198074	80.87863066024147	569.6143299788237	580.2663631429896
28	8	16164	762.3717112455051	67.13913243310526	532.2326867252123	516.2105151633732
28	9	7625	371.35384226054884	48.591089240973815	203.9628146335017	297.05813770228997
28	10	9526	553.8815911093261	61.2908833490219	304.26750693214126	351.8381178386044
29	1	5631	331.754559263587	32.91047563543543	269.7451901275199	223.31625905749388
29	2	3556	191.9190512096975	17.229236495215446	139.0282753468491	123.97454837872647
29	3	8891	533.859160014661	44.87754680099897	483.8092784769833	284.50689038075507
29	4	2553	123.87550194119103	13.71058226749301	84.1118031074293	86.65636707260273
29	5	5454	313.27173316734843	41.82623065169901	284.5867861798033	341.9397276714444
29	6	8200	360.8919056523591	49.094606386031955	371.6113840842154	312.5974373493809
29	7	3855	209.10559285385534	26.677836540387943	170.28854850889184	218.80175521271303
29	8	13284	571.3517521258909	55.46472933818586	626.035082037095	408.68069093860686
29	9	3954	201.41135312942788	26.889341797446832	163.6755173341371	226.35700042871758
29	10	5867	383.2795460871421	27.00213656388223	232.3109490480274	232.10849204682745
29	11	8355	539.1597321685404	55.577874881448224	414.8318312440533	432.2840474725235
29	12	7765	384.5143367368728	43.9320672522299	387.2886404078454	421.91644226922654
29	13	5526	338.5925692974124	37.75715299951844	210.46529385610484	282.2781724710949
29	14	9778	469.20332737872377	72.27971365163103	469.52655917569064	479.1064627789892
29	15	11535	542.5982770449482	89.07785235717893	603.805677483324	661.5449006156996
29	16	6760	366.0000006931368	39.7741515643429	372.4994896040298	315.1620210686233
29	17	5850	345.52387324837036	40.61390127893537	267.5124138731044	265.96043410454877
29	18	14828	882.5915324804373	69.02797039528377	619.7712994418107	485.026949058054
29	19	6780	334.984329639934	50.12753530940972	353.75426940247416	305.93794223782606
29	20	11291	548.9365083873272	62.98272736091167	539.1630593270529	587.2083021935541
29	21	7799	419.6553908365313	45.640421588905156	378.1395294503309	404.2967431221623
29	22	4949	268.8106207505334	29.2310066097416	230.42291960446164	243.80083983344957
29	23	5054	287.0840928782709	30.70594370737672	225.2468915716745	250.93193000904284
29	24	10087	456.67910381779075	64.39742180099711	486.35401036567055	488.29752140585333
29	25	9001	398.25827526464127	60.50490625645034	438.9010307970457	490.8687736392021
29	26	5494	285.6904865473043	37.78754900372587	277.4109105980024	300.1587249839213
29	27	6413	412.4845203093719	30.04266451462172	272.6534377185162	215.91868529235944
29	28	8684	510.20750806550495	29.091310241259634	316.2452287215274	277.1230800731573
29	29	9457	451.36801804509014	65.91574033629149	439.19040318438783	377.8421159221325
29	30	10277	384.5501955009531	51.60972057026811	438.3268644651398	503.71830404549837
29	31	5243	254.64028426958248	35.48441323521547	251.81181103317067	285.1333494177088
29	32	7648	361.01724366564304	49.16832275968045	349.15140080382116	336.9971777626779
30	1	5458	308.1746858221013	48.83839214220643	238.09199720108882	331.13186912448145
30	2	9580	703.8502333241049	67.88194155832753	445.96922345040366	497.12578074261546
30	3	10530	684.2568103831727	83.26443961635232	459.0814842134714	508.46300558536313
30	4	8895	505.9454651682172	80.38741198624484	423.45119484793395	463.641901885625
30	5	11598	620.314184315037	53.16202064277604	718.4600298558362	738.1201051170938
30	6	8702	478.1162137419451	46.41081905923784	356.1238278178498	363.40061106393114
30	7	9121	496.9400329233613	72.83674433082342	401.8788596338127	448.09120404999703
30	8	5628	345.1112998321187	34.35960965114646	215.75050039216876	238.41184144397266
30	9	11588	562.5535524454899	74.80689780926332	484.4074780878145	405.4030683385208
30	10	8010	456.05510107125156	46.52094334526919	363.3786535896361	420.8235912115779
30	11	5964	294.13160967780277	58.76560657215305	173.52103529148735	316.9739686441608
30	12	8602	405.5297329481691	66.02169894916005	386.6136117889546	429.44333649333566
30	13	11915	564.3164123638999	83.85008095134981	527.813108593924	432.9680792412255
30	14	13382	847.4069287574384	78.22829096834175	588.709606890101	719.0937070976943
30	15	5926	287.6434734859504	62.43767493031919	188.5085990689695	354.5002064630389
30	16	4002	248.2207526958082	21.16984836384654	159.0620282732416	213.40584456711076
30	17	6837	509.37818040396087	57.00929328147322	264.26973441336304	382.31604585261084
30	18	11454	517.0279251125176	69.99018889875151	535.7388736519497	582.2172129792161
31	1	10889	657.4333268164191	73.5261471059639	287.19656801316887	180.31847222871147
31	2	24511	1409.7884969969746	142.99635445000604	702.4621678739786	465.90370314125903
31	3	17832	1051.5952255495358	154.35118777723983	591.9085850149859	295.366081004031
31	4	14572	694.7671180986799	134.80386171047576	527.5768841442186	244.77769286511466
31	5	14619	776.3660196955316	133.23746199486777	564.694012345979	277.21707637398504
31	6	50773	2617.753892563749	453.7649231532123	1799.3216501218267	1032.1544116158038
31	7	16798	872.9228521042969	130.80874468805268	602.3284218166955	224.56579108862206
31	8	16035	818.4381643035449	120.23329627816565	584.4603814652655	354.37776923854835
31	9	13763	646.9233857460786	104.26126585924067	505.5240879659541	353.3147951916326
31	10	38296	2010.6996297612786	310.34406303963624	1382.3195280537475	561.845796354115
31	11	11736	652.5071194409393	114.9766087969765	412.4900447439868	240.65769554208964
31	12	16295	813.9596568895504	120.98054582858458	574.819166930858	395.4982852411922
31	13	19755	1518.3849719241261	147.49857472628355	590.1866047566291	279.13501381105743
31	14	22734	1381.406777170021	100.50040538865142	729.640545562841	460.88597177527845
31	15	20101	1203.6990487009753	125.49656029418111	570.5450698379427	574.9111487891059
31	16	29714	1658.2807236558292	182.15158507972956	956.1990113847423	526.0015748639125
31	17	28527	1730.9194353900384	184.29675942240283	919.5602530729957	515.4622751676943
31	18	20826	1386.3003453647252	146.12114282441325	622.7436352730729	376.7571242786944
31	19	13331	588.3270024412777	153.15433090925217	463.45175999985076	447.2389422969427
31	20	14847	1019.1814156554174	93.86591989384033	469.3717113416642	362.4384849355556
31	21	14103	973.4079820199404	80.68566498137079	419.6548272431828	408.5466405679472
31	22	11951	577.9847725140862	79.44879910186864	343.8869624985382	283.0950344847515
31	23	11887	642.3206847121473	60.010727771092206	257.66173930536024	185.6064864427317
31	24	26845	1308.7854763297364	157.37859316100366	706.7932127730455	516.9279955325183
31	25	10105	739.6368055453058	52.059419182827696	277.1455111291725	278.8204483955633
31	26	28171	1343.1350299580954	190.67089533130638	798.1269889064133	621.85116643738
32	1	15828	797.8233631681651	99.66041149315424	585.1084933863021	492.9777691497002
32	2	13696	813.5727334951516	56.17995018791407	474.16629461804405	459.4462363573257
32	3	11166	655.230244603008	96.41817433363758	471.92213439708576	301.9355929263402
32	4	15287	913.7649820516817	127.46926186070777	690.1987199825235	363.87849407596514
32	5	12260	658.6410481277853	80.41495455359109	362.416450525634	222.15364443138242
32	6	13737	993.8885339838453	82.60146571788937	499.0315875795204	243.89038069616072
32	7	10051	592.3764714901336	81.04646444437094	380.8386064195074	224.60535707930103
32	8	17631	2174.3692232219037	150.10779166128486	467.6266594938934	265.71423099469393
32	9	16095	964.6025649337098	93.94879165291786	634.6495477119461	287.90611283364706
32	10	19952	1338.9878100019414	138.77934056543745	646.0959662043024	546.0498535172082
32	11	14711	1044.065661228029	119.07924133702181	584.2997041065246	504.74705247185193
32	12	19678	1178.932129975874	141.68594001815654	818.4773195588496	368.18387313210405
32	13	22845	1019.8446810308378	134.2643792340532	916.3203809526749	424.16814154502936
32	14	21267	1470.1703842182178	120.34587749489583	862.1060979720205	401.29445563210174
32	15	13809	657.9661722492892	73.77364840498194	478.997499209363	258.47242072666995
32	16	35274	1603.9739867076278	217.41494079842232	1246.227760044625	536.1382045086939
32	17	16648	1024.971223114524	127.51607646490447	645.9922500853427	324.2737639565021
33	1	17642	1078.2887940788642	211.37827285355888	840.8247364475392	419.9489606616553
33	2	17375	1055.339881152613	99.2206768183969	732.1015660506673	307.67869259160943
33	3	28223	1526.0060915877111	250.5908618210815	1058.0832559808623	633.2137818145566
33	4	16232	1067.9565742113627	203.87182548991404	775.6131394696422	364.02516397368163
33	5	7618	381.0444197598845	58.62343845167197	241.05246124509722	173.58497066865675
33	6	16903	1128.6373867620714	137.387885653181	613.1168248334434	295.664150708355
33	7	15230	751.3004823995288	104.39531648345292	528.9546364021953	238.63267110707238
33	8	17573	1144.4724216761533	128.87423647544347	763.7477399348281	338.1347237518057
33	9	17149	1130.323294549482	158.41555035253987	681.2092485427856	340.0811035630759
33	10	13006	733.5350286995526	103.54273384227417	493.8079359414987	226.40157314413227
33	11	36280	2011.0879566506483	306.01027220254764	1499.427729407791	621.4210156952031
33	12	23538	1212.9627856754232	177.90565521735698	890.2217007966246	385.8964699336793
33	13	19431	1107.9625564769376	86.49747536610812	677.5917469172273	264.6997960868757
33	14	13826	905.0863369149156	127.45757334213704	482.40453328262083	292.5849408223294
33	15	15889	906.8339835244697	146.11601559235714	608.0932189766318	280.15929058683105
33	16	17307	1051.0787836769596	126.80677625024691	538.5809127378743	271.1692243460566
33	17	12012	490.4570547945332	84.58277342631482	345.95045517291874	248.34706767182797
34	1	8062	542.4745103591122	62.19435474299826	316.4209515354596	177.2707720331382
34	2	7870	364.90553219337016	55.03979606041685	198.34006337961182	163.64907380728982
34	3	22807	1211.142506079981	128.26918581081554	746.0960579665843	228.7501968378201
34	4	11162	451.63947629975155	90.78168997564353	387.70064975274727	191.97761624795385
34	5	17010	719.6248281961307	150.39334832504392	595.3331520725042	352.64454313647
34	6	9082	365.2823539811652	64.26631638989784	323.31984538026154	186.92532336269505
34	7	17231	1050.6374012078159	164.50341184344143	600.7391489073634	382.2011312106624
34	8	25839	1401.3284531836398	176.82890232629143	775.6746348026209	473.5070600078907
34	9	42896	1756.8833339666016	241.20220002904534	1249.1366797725204	690.2087934736628
34	10	22730	1207.7201213722583	136.99174637976103	584.4684697252233	328.7415144944098
34	11	20694	819.0976751425769	123.67728823563084	565.3959586622659	283.50478577869944
34	12	19222	948.191517755622	95.05920602637343	483.9998496756889	301.5292762853205
34	13	34409	1719.0087166489102	195.90824969531968	973.9568360210396	437.3329550968483
34	14	22186	1209.97067431896	146.50412933412008	675.812621664023	383.5045418529771
34	15	18160	962.7420936122071	110.45969437784515	490.8784486753866	309.02029644767754
34	16	15534	728.1438025904354	127.27895138645545	696.9544079478364	317.79069366282783
34	17	12394	1373.6564894807525	72.64973038015887	257.85906899208203	72.40836307569407
34	18	12787	709.7423221513163	77.87740973033942	350.47162723215297	195.24203984672204
34	19	22112	1121.7851246057544	122.44921167334542	584.6959053459577	299.2592378295958
34	20	8915	529.0621357038617	71.69755166093819	239.67072649486363	99.42845908924937
34	21	16869	1126.2151846156921	88.24788390286267	577.2587183762807	307.93429638724774
34	22	24223	1075.2778082275763	143.814436605433	646.9122021330986	326.89888089732267
34	23	18731	893.6202202965505	114.76138043846004	468.6175804962404	242.12053277599625
34	24	15685	971.3929671603255	98.08659606985748	466.5853527276777	315.3856276755687
34	25	14626	677.5926926156972	99.80100809154101	388.26012213667855	186.83120612823404
34	26	31265	1383.3412104104646	201.4928378779441	774.916490834672	397.4093414945528
34	27	11166	996.7268951435108	79.22777263377793	222.81310876691714	95.79647644679062
35	1	22540	1163.7979578103404	105.68348329607397	754.0824775253423	389.9826376726851
35	2	14205	862.8701316388324	71.78828181675635	364.95674226572737	482.84068208024837
35	3	21067	1136.3779374640435	124.6100264354609	558.8090050886385	672.5759695656598
35	4	29173	2127.003894237103	215.23264130274765	749.7601617230102	368.99290766590275
35	5	14133	641.0277424515225	76.25613867212087	353.26669871644117	163.70892033353448
35	6	22534	1046.8657531070057	145.67516734986566	628.0742376784328	329.9392409774009
35	7	13977	938.4641193863936	71.50388421514072	454.52776529383846	262.80543366842903
35	8	10556	1195.2963614955079	58.2281232655514	224.2650503301993	60.00468544731848
35	9	12640	521.6755028574262	59.6325023334939	295.6625176528469	128.05206499435008
35	10	15441	762.8452141545713	68.49063935060985	404.8290091496892	230.9964919704944
35	11	12662	628.6275283405557	70.25526886130683	326.92031866684556	239.2653557464946
35	12	19063	1194.890685786726	129.86750731384382	550.535608863458	358.0738708435092
35	13	17468	735.5895799403079	89.81680108117871	475.38961056270637	213.61034735129215
35	14	16752	946.6730162361637	100.63875894644298	494.43943105242215	214.3416207334958
35	15	30335	1306.2335578161292	122.25717690587044	764.3685085184406	349.3783962051384
35	16	19977	1351.495996194426	104.57908094581217	593.6174891851842	572.6152307151351
35	17	21875	886.0530122886412	102.21059069829062	590.0803413405083	245.4300471530296
35	18	17002	874.809248926118	94.50716500380076	449.6252096404787	489.7106755049899
35	19	17946	1231.281698293751	156.2247821900528	552.3257820245344	406.75137142906897
35	20	16329	904.6699945679866	117.40978214633651	495.21663404093124	263.05871845409274
35	21	16106	851.494790726807	84.39374478626996	391.7943712393753	256.08523851260543
35	22	24282	869.9254775671288	160.71554292575456	562.3690877635963	395.40557183581404
35	23	10209	569.4604265771341	44.30231221136637	269.6468768285122	263.0684834502172
35	24	38719	2596.1009720924776	219.46015370311216	1049.7913217747118	383.7417296350468
35	25	23718	1193.1572008107323	133.93852289649658	559.2243560084607	269.16365533252247
35	26	23270	803.6681188291404	117.47417541057803	493.94946484523825	301.27980693103746
36	1	15703	1519.3182895826176	110.80468581872992	380.65322524588555	246.2098590384703
36	2	12631	650.7476932255086	56.402594584971666	370.5536750089377	225.0296799915377
36	3	27193	1381.9728109329008	138.26430261717178	888.3989196985494	379.5748864514753
36	4	21270	805.7343731741421	102.69123475020751	598.829711767612	306.1369212826248
36	5	25249	863.7665854722727	110.41289507038891	636.4153533005156	463.67840330069885
36	6	16604	768.1125980415381	63.522332209860906	514.4419793908019	238.0269490557257
36	7	10576	509.7679265199695	61.25430753757246	302.57931003835984	225.11740404414013
36	8	16523	734.5794019012246	80.14342037402093	501.08558980585076	221.4990020734258
36	9	19569	840.8730315237772	98.21254392224364	577.5868183833081	258.33812658139504
36	10	25155	1339.9662186596543	136.5662027997896	1089.9788842326961	380.32950603659265
36	11	14876	733.9332588077523	50.904738487210125	462.26238060882315	220.73698173603043
36	12	29639	1417.667860145215	160.06985766347498	1278.5193588582333	406.8003541508224
36	13	16871	714.12517137127	65.77917200792581	405.7166722237598	189.32759758620523
36	14	27775	1651.8723607966676	143.75428530178033	829.3563011207152	562.9572320100851
36	15	26299	1358.0029780704062	136.2162522173021	842.3045117268339	463.9131943152752
36	16	21522	906.0595581443049	148.10495288320817	753.7765034001786	283.3409498091787
36	17	9250	387.5947671229951	59.30177824804559	312.42865763418376	144.42583458777517
36	18	20335	1189.5716655254364	99.6039836818818	596.1034432339948	367.84249845915474
36	19	15773	737.5346167627722	62.409980029799044	434.3745650227647	458.97711314144544
36	20	22353	1172.224004736403	103.17088689072989	715.1549425288104	442.6747409624513
36	21	20344	715.8902899015229	107.30795863643289	633.6628542419057	713.3142771497369
37	1	15254	823.0741605886724	88.41381036606617	403.326010618126	248.05752803036012
37	2	11721	1167.6294809405226	90.24600711883977	245.72272964799777	146.46476059081033
37	3	12038	459.02128759841435	76.56269242498092	331.0354326912202	247.13904144032858
37	4	27159	1600.0013603048865	186.50708987913094	677.3250047953334	423.15237960009836
37	5	9122	552.7177853616886	96.72044023033231	208.36328786518425	87.95886267675087
37	6	8700	584.7242551376112	99.0133217421826	209.11450471216813	107.42220282158814
37	7	31147	1040.5355645632371	149.62432449753396	779.0385781347286	632.2898788060993
37	8	14120	704.6508292397484	103.26064030546695	362.08027922105975	240.23914103861898
37	9	16610	579.2702391422354	95.96151774656028	412.57262691645883	362.1260870634578
37	10	29044	1491.3713313308544	182.9930133742746	807.6775191407651	432.0965926682111
37	11	21843	933.3072733192239	146.4636314844247	575.5813557559159	360.81249921396375
37	12	28511	1490.6815013713203	176.49527925648727	752.9769161818549	445.6894818691071
37	13	25778	1362.85961938533	159.42783415084705	674.4709574149456	378.99820196116343
37	14	49613	2393.0669164657593	350.2971425387077	1361.9152873049024	716.300348374527
37	15	17839	748.0493036822882	107.54868496838026	440.0045338089112	315.314322468359
37	16	13518	663.697354093194	53.86747597716749	249.0200671714265	133.35930549516343
37	17	16620	996.1235843559261	118.41193380160257	484.23639464424923	358.99708742974326
37	18	13576	702.2068527173251	83.49918454606086	375.663158563897	216.36246417975053
37	19	59837	2368.1133654885925	287.9514336264692	1327.737642681459	855.4295932541136
38	1	13858	580.2692011161707	54.38338347687386	517.1376072193962	305.99853668757714
38	2	15638	572.5947523375507	127.43853025394492	495.20354177919216	409.31877792580053
38	3	16252	813.9131167468149	138.37750962749124	592.0310537649784	313.20700561697595
38	4	18366	628.0316947191022	90.6567340332549	547.4182058938313	379.68398770480417
38	5	24716	1404.2361360993236	153.23560093785636	788.6873759413138	355.42084642965347
38	6	19497	1264.5023595036473	150.0141922410112	615.4540191786364	267.8479458533693
38	7	13014	638.2356618596241	89.42099723545834	411.85398788400926	219.7087218731176
38	8	15994	623.5756330483127	67.84680012590252	588.3831709222868	400.08546752203256
38	9	41219	2031.3881787203718	224.35132619994693	1054.2489249377977	891.6306904009543
38	10	9257	440.8737021454144	79.94346602563746	311.4853142159991	256.96026647114195
38	11	31677	1577.4321688939817	296.6889474070631	997.3066028736066	889.4254706823267
38	12	8330	335.36806391202845	45.451743830461055	273.58765628607944	389.18713737954386
38	13	8318	504.413092965493	39.258671330753714	242.3118648256641	248.27385446731932
38	14	6781	418.0204173431266	38.17520442861132	194.64992819610052	206.02670408203267
38	15	20984	1246.9440777676646	123.60792070091702	721.5071054259315	290.0273921205662
38	16	17971	670.6616028770804	78.38364310213365	694.04570260318	589.1377450700384
38	17	23802	1145.0946844546124	110.82800153177232	642.0370820416138	358.20717417495325
38	18	17512	950.708798463922	97.8409103541635	551.3248667409644	314.2378594672773
38	19	21875	1356.2953557972796	150.09865108993836	779.8620452228934	432.6240199569147
38	20	19254	1147.856689418899	117.26816304889508	596.8664245693944	377.62455384479836
38	21	15084	989.1811715629883	78.83740063640289	445.6327472922858	232.9292454929091
38	22	27268	1313.9826381255407	195.5482127375435	841.6873000855558	412.105244301958
38	23	8354	471.16566809779033	37.61060541099869	202.4907462997362	238.10368597018532
38	24	19228	1192.702908248175	127.97889801021665	622.2456876370125	277.35344680724666
38	25	13616	509.0102402139455	75.32997709722258	417.6065475237556	161.94487051316537
38	26	11099	475.6771965918597	59.222095682285726	341.13379237940535	151.09045665804297
38	27	7485	427.419852752937	47.53560743178241	206.12315636244603	245.89993199706078
38	28	9527	638.7698338322807	41.09451477555558	239.38123244605958	266.4207229302265
38	29	12057	703.195698233787	75.87017704267055	340.9804850316141	214.08621484111063
38	30	12411	675.4917536012363	79.48078208672814	324.0743738252204	233.082018655492
38	31	9262	558.3483033310622	59.619242201093584	262.82288947189227	173.1883124783635
38	32	9632	516.9764408636838	40.508843034738675	249.45330075128004	262.7291534615215
38	33	19881	1536.9122778999154	112.02339378371835	471.0982398313936	872.0923192270566
38	34	9015	578.3023737191688	36.933959268499166	240.74537362460978	259.2911886544898
38	35	12813	662.3347079886589	77.66239488776773	309.7407964617014	229.78002736065537
38	36	10706	547.1026485494804	57.15466602216475	263.7973612844944	286.5652105053887
38	37	11300	612.9341890756041	66.04820397379808	367.42771159112453	190.17108529480174
39	1	12296	653.1938521254342	124.98481818498112	578.0006269894075	301.5501499706879
39	2	13571	590.0649284371175	106.35840468783863	571.6448477574158	279.62935982854106
39	3	16033	706.1238590346184	105.6267958804965	752.4072496911976	321.9020083232317
39	4	18894	821.9930592270102	130.6748620525468	750.7300852881745	405.7391184857115
39	5	43799	2749.9742473079823	261.7137739525642	1604.6133866787422	665.8313158620149
39	6	15015	681.989976585377	105.42227926128544	555.977616665652	342.1080202131998
39	7	42856	2301.389872277854	223.6410184679553	1518.7077331782784	629.9115328695625
39	8	13054	704.9961409238167	101.04747185995802	552.940308204852	294.8596489254851
39	9	37794	2311.1899635207374	222.9632280091755	1326.6711260715965	636.578915996477
39	10	20715	1288.685666460311	133.26158673642203	774.5133919520304	365.108112358721
39	11	16067	1052.1902205899823	95.71004890883341	564.1134373936802	261.57958519202657
39	12	13970	944.9095304687507	67.39595691207796	491.9273686041124	263.3457861181814
39	13	54605	3069.6010883974377	256.15558360214345	1937.342845146777	744.5350324753672
39	14	7401	441.7847721320577	40.337133274413645	244.0500656524673	264.7212795917876
39	15	49218	2737.033406937262	296.86918741464615	1753.8017137525603	842.5351543836296
39	16	24836	1206.5635182827245	140.25098200677894	1130.2304291273467	597.0903817443177
39	17	12535	637.6407886184752	60.45548242889345	404.20901947957464	431.9425511837471
39	18	19175	975.121891038958	129.7741831727326	808.8953557708301	450.4872074443847
39	19	12751	589.7672706008889	92.22113468428142	554.1547887981869	244.79896380845457
39	20	14174	444.0273914404679	82.48900668881834	435.95088274078444	395.54316158243455
40	1	22351	1397.3114998464007	133.89196745911613	780.4748020181432	370.05270695430227
40	2	24439	1640.160786740249	149.1601907168515	687.6652807875071	492.9294754411094
40	3	22226	1396.2012686161324	117.89669759129174	723.1380201338325	382.4235928419512
40	4	27011	1602.1735897113103	160.5068299858831	912.5748100315686	424.2209533045534
40	5	26236	1449.7827758612111	156.1215703401249	868.1730251240078	554.7968898580875
40	6	8828	589.3418789762072	61.7257196593564	282.68420025287196	398.39957364159636
40	7	10138	522.0133068040013	67.69395037018694	388.3236908183899	208.76707223500125
40	8	11759	543.6594352929387	68.31731194327585	402.9514624697622	241.13952970597893
40	9	28531	1345.09389188583	195.53275530599058	920.6324741030112	679.2244174669031
40	10	15161	1102.249013118213	121.50812666420825	533.3936996506527	373.1160617026035
40	11	19680	1271.0402856608853	106.86994843673892	696.4747712605167	397.3250193106942
40	12	23360	1285.7273389671464	109.01556527218781	684.1285292436369	401.7167492317967
40	13	15325	921.3073335483205	99.6977349317167	464.9822707180865	338.27730379486457
40	14	18865	1104.053286801558	81.96949801384471	580.0620452892035	404.7694229967892
40	15	18244	1157.7684463956393	86.67203864851035	404.27484753681347	361.27930291276425
40	16	27711	1623.3672266227659	176.68621536367573	997.3634115729947	533.9608329408802
40	17	8547	599.5810032277368	66.84098630724475	224.35312528396025	268.66514176130295
40	18	29301	1457.2466497260612	144.3187014264986	1009.6330693468917	400.7373036504723
40	19	15136	1032.9654552992433	89.97961491346359	477.59862813795917	338.2880918267183
40	20	19840	1265.1492351125926	106.10057327640243	632.6512267049402	356.65490401000716
40	21	19503	969.2825382153969	102.77699052379467	557.3450085578952	287.1888629370369
40	22	18380	1044.455849952763	114.8184341113083	715.6449246576522	333.0507535110228
40	23	14276	788.4784784414805	71.15909119998105	465.73774477047846	622.2009475198574
40	24	9472	593.467857998563	64.28781632427126	367.43123614555225	187.39433998358436
40	25	25074	1359.5738184629008	253.72131146863103	948.8610387227964	599.0285830914509
40	26	28933	1609.4475802397355	157.53235838282853	956.9915494918823	527.1769313032273
40	27	14552	852.8684533329215	68.29956585378386	534.6430166554637	553.6515766370576
40	28	9833	1074.9947824387345	72.22470533894375	201.4745719684288	148.85644421121106
40	29	21991	1361.8099514767528	119.9015500524547	701.1860707513988	379.87054477096535
40	30	19718	1084.2338161142543	166.110965116648	658.3394086260814	485.290045554284
40	31	19532	935.9860097928904	117.0208451342769	604.4977818499319	368.1128272952046
40	32	17132	937.2142380750738	121.00351067003794	501.3819046996068	412.04797627730295
40	33	27380	1790.0149259823374	143.3217835088726	801.181859866716	810.6075408707839
40	34	6068	290.0362561061047	33.91398522700183	183.34969169297256	245.54096356220543
41	1	5996	328.00709600560367	109.57210704218596	108.778195472667	187.97529620304704
41	2	4904	220.21179566788487	74.75982345384546	81.72999214194715	167.18306317552924
41	3	9196	482.0250866562128	152.34151302231476	148.11052210303023	261.68600084935315
41	4	3803	239.52782528894022	69.4668042883277	82.21129210409708	142.80265541234985
41	5	7897	350.7373014551122	119.87298463983461	152.9953773978632	288.1712681008503
41	6	12248	689.4910214317497	181.5818273627665	173.41466522892006	301.92990140942857
41	7	6319	367.0044868187979	114.86475983960554	124.00074830837548	221.67087890324183
41	8	13445	797.2640893773641	245.3638525714632	277.2424214889761	432.24242139654234
41	9	21802	1178.2235009470023	363.2539427652955	435.335075187264	687.511896520853
41	10	7357	527.661403258564	123.56916220416315	133.64727329276502	232.563043479342
41	11	11058	799.9966747232247	236.82302699633874	246.3102781646885	417.08162162592635
41	12	6537	312.3584809319582	113.92405642033555	144.75933542801067	220.59800174669363
41	13	4939	387.89982508146204	63.18529074359685	102.1135886341799	189.2267799882684
41	14	9009	599.8506607641466	146.71593884308822	139.06523332791403	214.37728017638437
41	15	7279	567.5460906377994	137.41963908914477	139.8279095273465	242.0607469449751
41	16	6635	458.9113608878106	119.4010230214335	141.62163801281713	233.52484999597073
41	17	11725	503.0850399308838	163.69083803286776	253.62420219532214	332.248891267227
41	18	9736	702.9381256378256	143.66505020600744	171.44995909975842	277.54914285754785
41	19	6909	382.8946982305497	106.96812457754277	143.80187753564678	265.34131466737017
41	20	6632	361.39142531575635	115.83270072634332	129.0262156878598	225.32242386741564
41	21	8854	736.3383542019874	153.63099189777859	156.21713684336282	262.7542696753517
41	22	8663	632.8533767706249	152.7879463012796	166.16772805619985	316.8126812654082
41	23	16962	1204.994645946892	287.56344089168124	289.5028018434532	481.3449929840863
41	24	7555	574.7573212606367	134.2683000776451	158.70399109413847	265.4203716877382
41	25	13581	684.4789058533497	176.6081647912506	284.5712534254417	391.31154477852397
41	26	11350	705.2793173070531	178.83901838678867	215.10162635077722	335.0155197167769
41	27	14950	936.967606900027	240.79450820526108	281.81323128170334	494.0108049507253
41	28	15961	964.785551255336	249.6273305278737	303.87220740295015	430.384452810511
41	29	9830	709.7545139696449	198.70763808535412	185.6500811772421	350.77998107578605
41	30	7576	471.5923712030053	137.60688251559623	145.47679948038422	243.74369494616985
41	31	8066	468.3931953299325	133.60320521192625	131.29724665312096	221.88626017328352
41	32	5437	343.20271672913805	78.77373966109008	92.14561740122736	161.51874638535082
41	33	7939	535.1717868086416	159.87274049199186	148.84908914845437	292.0618153261021
41	34	7039	414.9969030979555	124.06398170161992	136.4833455288317	253.2253612340428
41	35	7108	556.966125796549	116.5066307571251	124.66360048437491	218.07380861532874
41	36	9892	641.9758918494917	173.27341200225055	191.21504651242867	332.00308321253397
41	37	8210	453.61851004930213	148.09788742428645	162.204395549139	256.4375837990083
41	38	8950	604.6128185680136	160.514535096474	175.71326875546947	315.4922874760814
41	39	9966	745.1025567403995	205.7047236468643	204.69935260037892	348.2166026632767
41	40	9679	585.3981087277643	152.74154357472435	155.42061588913202	286.14824251667596
41	41	5763	317.4406506321393	86.0036932900548	100.45354451239109	176.38234595651738
41	42	8231	441.82411004486494	138.39769669389352	150.09149391250685	246.18919753748924
42	1	5579	222.57779874885455	93.28584790532477	79.52085204119794	179.28978464659303
42	2	15506	733.6674617305398	220.5049072187394	243.70051286462694	466.5772658865899
42	3	9059	388.09413389628753	153.50534915388562	132.4070353563875	295.58272787113674
42	4	6670	314.83665279089473	105.2431684373878	97.29332483420148	221.05673374142498
42	5	11205	638.7589848574717	144.21664856513962	151.83816402428783	294.64915062859654
42	6	12184	401.4992001124192	191.36836930387653	196.62585013592616	411.9342197703663
42	7	12550	685.0892968752887	173.6438708261121	168.59476756257936	319.60998065490276
42	8	7755	425.2468305225484	128.80047384207137	115.02615484665148	222.82703980593942
42	9	6717	294.3303279695101	127.02705497457646	110.15153810824268	204.63254824886099
42	10	9690	384.75784033024684	167.0226910887286	172.5075009074062	347.77595286024734
42	11	8341	354.5631808282342	130.42353017930873	113.59139479626901	232.78608467825688
42	12	10583	393.68856453779154	135.32065400551073	171.63149576145224	350.3944315679837
42	13	9243	624.5657596511301	156.21667896979488	130.2185561102815	286.88391018798575
42	14	10297	418.76592760835774	167.3466707393527	172.38877049600706	353.74197114561684
42	15	16432	796.3133302181959	244.73241924401373	250.19200597773306	476.88871781202033
42	16	9385	549.699993066024	145.99455331638455	150.89378294651397	295.71413844265044
42	17	10637	406.8580464988481	159.81635867338628	179.34310022788122	336.5279784782324
42	18	8646	377.8298016753979	122.35819122730754	113.90586798149161	265.3309691066388
42	19	10403	787.8501878490206	166.10379287181422	137.16603455971926	310.11227685725316
42	20	13338	445.3317476508673	171.99228014214896	200.0143754382152	376.2007338088006
42	21	15862	821.6200974457897	259.0314045860432	264.06721763289534	470.5824386347085
42	22	13248	662.8484947048128	178.15408681100234	189.00201564328745	358.2936306896154
42	23	9999	599.1482270974666	161.57210740610026	164.37711254972965	318.57964545534924
42	24	17636	805.4069139841013	300.1475258572027	275.53533429000527	531.738217880018
42	25	11021	592.1859170242678	173.0340744019486	176.79319568676874	295.0761742047034
42	26	11006	510.7530488744378	183.83340307930484	174.49213517573662	332.3956828045193
42	27	14715	689.4189378279261	219.9758615619503	229.68467391072772	406.7243472565897
42	28	14046	593.46819396317	211.22430899948813	220.6519126635976	411.00206138333306
42	29	9311	387.05682568461634	132.80073332763277	155.49799446738325	303.4000010236632
42	30	8225	382.94161988212727	106.94117716443725	121.56929970975034	237.73447857098654
42	31	11646	472.2942562450189	168.68711483571678	185.00062686786987	345.1779214083217
42	32	12500	616.7477847763803	194.40209165564738	197.65232448279858	355.4507985317614
42	33	16187	661.035585755948	255.33693598024547	267.59188397601247	495.61078987061046
42	34	9778	519.310292995302	191.51909770048223	167.25771074485965	395.8979943569284
42	35	5277	259.56908579403535	47.44600640190765	80.62082916102372	192.98457370908
42	36	7581	352.5031823415775	133.51688485150225	131.12108110869303	267.99057071772404
42	37	9983	627.0571157047525	193.24487776029855	210.43430347903632	440.45134770171717
42	38	9575	485.58649695664644	126.31653405190445	151.7975596433971	276.68885435396805
43	1	7572	337.9084465489723	138.29448440857232	110.4933555026073	230.8088510783855
43	2	11989	696.6120100060944	249.97712780558504	190.30554804042913	358.85183596028946
43	3	12323	441.93132026004605	164.16362370504066	157.91117858327925	310.7756936587393
43	4	9477	329.4439470290672	162.59345486294478	139.2772116928827	292.64889078889973
43	5	12890	843.0092330195475	258.3548498265445	224.8690637627151	422.0955991288647
43	6	5375	275.1756014346611	108.97038280870765	88.9540099313017	186.5414515011944
43	7	12055	731.744244644884	187.9896554632578	175.66486748866737	359.46267002960667
43	8	7684	368.237369940849	131.71111695910804	118.7563295273576	269.1167780130636
43	9	7842	425.7533540171571	147.3667360197287	140.28653479320928	271.2048682970926
43	10	12614	553.9898846219294	191.16356274182908	169.6055251127109	328.83859137562104
43	11	10077	433.50350300455466	164.57810414675623	152.81646559364162	295.0543536832556
43	12	8844	397.3308166030329	136.54021591413766	134.5289854852017	257.248143033823
43	13	9455	621.5435274001211	172.16678201709874	131.21382565028034	250.87486180616543
43	14	5344	286.25751200225204	94.39798628957942	85.84884468070231	196.60775213409215
43	15	9385	392.9465639658738	130.05314808059484	133.1356536820531	258.503213011194
43	16	4708	296.59125699219294	92.38681666716002	64.55021032458171	132.602823326597
43	17	6119	310.15196542371996	82.37300736317411	97.75660398136824	201.18188812560402
43	18	5313	379.51613720157184	86.33632456324995	85.56031188531779	166.572610656498
43	19	11553	645.340353585314	217.72759694373235	174.91880809445865	349.2068220297806
43	20	6048	343.38043875969015	119.18471115245484	93.9586334626656	202.4665300527122
43	21	12852	653.6380421819631	203.36011423007585	172.43151128618047	328.6466330625117
43	22	5140	275.9884493907448	93.57944659213535	88.73568376828916	206.05078265885822
43	23	5720	275.63027444062755	79.65230843774043	68.45053849951364	159.91857847291976
43	24	12592	757.8960265526548	219.96096861292608	179.85095133190043	332.9125976203941
43	25	13403	773.9115602020174	229.98021038691513	189.5900221222546	367.6766626657918
43	26	17944	1207.8399498094805	329.8040299534332	284.00361832999624	544.6211813036352
43	27	11996	681.5382323719095	201.61997521528974	187.42356125963852	361.58149211783893
43	28	9036	505.51395526435226	144.22446101508103	137.79049453209154	267.381430640351
43	29	10968	626.8183729310986	184.48377303755842	153.29042625078	291.9027095993515
43	30	9166	571.1723363252822	160.26933787413873	117.4747549961321	237.86663730279543
43	31	17363	1037.6573905562982	312.0043048236985	307.026552664116	550.0267660906538
43	32	7734	399.2161447601393	157.07411382859573	157.87797436281107	291.6175488533918
43	33	7659	453.2742207427509	47.70408249855973	137.47798977605999	313.8523699371144
43	34	8823	455.69343176227994	169.32344631641172	127.27667750627734	256.7168544512242
43	35	6850	343.41792993363924	122.52597906580195	106.60746235284023	235.5591981606558
43	36	8248	483.15735179465264	158.39603343885392	124.56130403815769	255.00244242488407
43	37	7442	360.662608594168	107.54905088362284	90.62273672129959	193.85619976371527
43	38	8859	533.9851689690258	134.03657676884905	123.71909753512591	243.60265592904761
43	39	8852	566.5770053891465	146.10608148714527	105.83265521214344	224.66488232044503
43	40	8967	501.1926307042595	144.04991315025836	139.21754880365916	258.22212661989033
43	41	8505	568.2251173702534	131.2994743671734	128.8922263814602	227.9953928287141
43	42	9672	454.8104686101433	176.25504027097486	150.58788545778953	303.5011227000505
43	43	7460	440.706356118666	136.39258476602845	111.88230801234022	211.3818731799256
43	44	9373	548.0686665857211	160.70312147261575	127.4971399565693	224.14570931554772
43	45	10998	554.0039073890075	201.89739943668246	155.62694864091463	323.472588340519
43	46	15285	843.5657905586995	195.98310967651196	222.57325265742838	388.4582604113966
43	47	9852	511.30748568451963	150.07695221342146	144.99882617034018	261.51963190804236
43	48	16483	871.189213339705	279.19885708834045	214.54259735252708	387.5198005028069
43	49	13335	579.4488300119992	170.79318044893444	192.77723507024348	351.68890029913746
43	50	14043	757.6432149494067	238.72892486164346	203.57151298224926	390.39488978660665
43	51	7966	426.1117578051053	137.15983895538375	113.40654697665013	235.22388115152717
43	52	8315	437.2375228391029	134.70391473546624	115.154269578401	227.86112839868292
43	53	8751	416.041536066914	148.54316096473485	120.42725352849811	256.09170771273784
44	1	5796	326.75433025020175	105.11737287882715	128.25650482741185	209.72655887715518
44	2	10930	506.9724891849328	213.50867584627122	224.63029038580135	378.8676750101149
44	3	11077	536.9782875869423	163.71923511987552	208.40888192364946	304.5376067198813
44	4	8543	454.6126812612638	139.32111153681763	173.09764341800474	274.4131846425589
44	5	8972	420.29492727061734	146.6442825377453	182.57335880724713	304.53356329211965
44	6	6391	375.64895167574286	110.11189507134259	113.44927209476009	201.0606248001568
44	7	5968	389.53240306745283	96.08203299692832	100.35738222696818	188.64727311581373
44	8	10810	496.13620300684124	191.33507386222482	209.17186356405728	352.35991564183496
44	9	7965	619.8332196988631	126.86581292329356	144.11984528251924	224.12645235355012
44	10	11404	807.3395138492342	177.4821099191904	207.23372362414375	309.70489177503623
44	11	8719	513.5788058934268	131.22737547312863	163.9450837133918	284.6072031080257
44	12	8673	492.03706511389464	171.81458858400583	169.6745564795565	262.55629900004715
44	13	10425	506.5926766388584	176.61609912384301	192.82107375538908	306.7726417351514
44	14	6714	345.85749673610553	129.60758446343243	168.86276098084636	261.7317776121199
44	15	10692	531.6022288899403	184.20085559226573	199.58260583155788	304.72958078049123
44	16	10351	586.2740680743009	157.57340447721072	171.5867564016953	284.2663929979317
44	17	8647	570.2298783937003	150.918029330438	158.33400566712953	270.25056924531236
44	18	13456	1051.7995741090272	222.29825398954563	256.0358753723558	374.5837504668161
44	19	5839	332.6847491101362	93.77769189421088	99.09410308510996	205.1544065438211
44	20	9890	503.43257908173837	164.04030007775873	187.94590782816522	341.55454445281066
44	21	11993	644.5155577086844	193.34906654036604	209.87748663546517	361.8300616799388
44	22	5745	381.27519698720425	115.66352382069454	119.6795764749404	209.5581603234168
44	23	15028	970.0619684816338	250.11979993851855	275.2737332263496	459.0617092361208
44	24	9355	474.1807135299314	155.82812339649536	183.8918908657506	300.8822013849858
44	25	6903	514.7988256991375	116.18608449958265	133.04280231706798	216.44228346343152
44	26	17571	1184.8052965947427	277.90470921900123	296.16154912137426	550.8671722291037
44	27	9118	584.5921884556301	174.1547731757164	160.73466180288233	290.55637530516833
44	28	8279	604.5988258405123	134.84550316887908	148.61429865797982	240.91258191433735
44	29	6244	346.610681676073	107.37198506831191	110.67780644842423	210.4898305486422
44	30	11198	593.7807138671633	167.85952653829008	175.07734922110103	332.2408955595456
44	31	13043	876.3554451789241	215.47275625984184	227.8775782524608	389.4397053080611
44	32	12052	808.9515994766261	190.22856604564004	216.11796882771887	359.08964796504006
45	1	8126	350.66164738172665	115.14828794286586	107.78941114083864	231.3737858538516
45	2	6067	323.17093211971223	112.58732030866668	111.31056756805629	197.37137480732054
45	3	6614	321.21319965296425	95.38478732551448	108.03727851388976	192.06958199222572
45	4	6281	316.95965572842397	121.73193007241935	103.23784313793294	221.77209203247912
45	5	6130	338.23561520222574	88.24345825985074	90.12678783247247	184.9511870201677
45	6	9412	394.53962090518326	151.49242476094514	158.01095690624788	280.17332831257954
45	7	6086	357.77334311790764	88.9078819041606	111.43828552146442	191.78564187977463
45	8	6922	378.07606681855395	134.18243748648092	147.39029596257024	269.41965429275297
45	9	7984	449.89520203555	128.64719684049487	158.99154739873484	303.8009773241356
45	10	7139	449.65139301889576	144.823346887948	158.87957655475475	284.8201579633169
45	11	6661	372.4606400884222	125.89799403585494	149.2858937222045	282.75492570432834
45	12	9030	418.6937676202506	136.36153284902684	194.0342269456014	346.1324186504353
45	13	9551	485.896025913069	179.88085848512128	220.32362966029905	387.39255464845337
45	14	10074	882.9439240666106	168.86733900150284	174.53644727077335	321.0748008459341
45	15	8587	560.7896095192991	184.97250404697843	184.81213179253973	325.9075615904294
45	16	8955	422.95181286823936	132.55640580435283	180.1555361589417	310.41947150509804
45	17	10408	718.266606760677	158.90350292995572	181.70127526903525	391.1745946756564
45	18	5882	336.0669113462791	126.51010967465118	106.51888366183266	220.5799045758322
45	19	9011	724.8340132723097	167.6655078169424	192.8836814945098	347.12933643581346
45	20	8710	636.9425352578983	156.62189762224443	175.31188013823703	327.71307032741606
45	21	7567	453.1001761073712	174.05989248258993	159.64907392044552	314.75468148337677
45	22	7344	457.9486693532672	132.93563813669607	138.7034874074161	284.3130242279731
45	23	11023	743.9119412044529	171.02589565119706	192.17811974463984	401.95864918106236
45	24	11208	662.6338914732914	167.82398836431094	188.5443210452795	422.2773947380483
45	25	11257	628.508218111936	208.1998485373333	224.77316068159416	435.28790850238875
45	26	11516	759.8932339625899	205.52713933447376	208.34961598389782	415.53287656023167
45	27	9121	614.6862298389897	121.17959954217076	130.01123167062178	267.2662557992153
46	1	10737	648.3071498970967	212.6824760469608	250.43640924268402	386.0832850097213
46	2	8697	526.3690861330833	177.64896697876975	220.72025724989362	321.6239271326922
46	3	9710	549.0403455775231	175.33437184314243	227.81104867253453	314.4441910267342
46	4	7464	427.03367727575824	148.28191110142507	193.38580992771313	281.7439393280074
46	5	9056	547.746212690603	193.7276425033342	211.5191433816217	326.28851877944544
46	6	11450	659.0056164760608	189.67048250767402	256.6418261593208	369.45708502386697
46	7	7084	350.5363552724011	124.6791339663323	158.65424659079872	216.132357589202
46	8	13627	797.7872448000126	218.7624030476436	279.87402289453894	379.08825979870744
46	9	7487	462.3465791174676	132.48534447560087	186.79885639902204	254.79121157131158
46	10	10647	644.2527365328278	212.68020234350115	237.08047716738656	334.37636511889286
46	11	6212	309.66268479963765	101.3038077140227	140.8774554922711	205.0844898445066
46	12	10182	678.3911049624439	188.21191808627918	227.32607109681703	343.9784249973018
46	13	9817	683.1674992863555	213.33676753612235	235.66570636327378	378.18031684774905
46	14	6874	395.7833990219515	100.63772099465132	110.05333105684258	200.40459363977425
46	15	6067	284.9864048976451	124.88996779243462	149.9058066739235	239.39166907942854
46	16	15077	856.976181908045	227.3297794223763	319.7842084970325	506.7360968464054
47	1	10454	402.9571689257864	170.62125679128803	155.92446898878552	301.0385758895427
47	2	9560	555.4004434279632	175.66685080365278	130.4955682256259	249.62661279854365
47	3	9141	370.7060969178565	138.93041975377128	134.95358305913396	253.20323575520888
47	4	5534	265.06865075207315	93.48650390515104	86.72027223184705	191.08920493465848
47	5	6329	294.1696047692094	85.9501646598801	102.38039281126112	205.73922399431467
47	6	5574	361.18010287941433	91.48937255842611	88.46807106724009	175.15298741217703
47	7	11656	595.1486699820962	221.93321248167194	170.15140131721273	347.83434925274923
47	8	6328	330.3784548412077	116.28601569426246	93.22816884680651	193.24696793337353
47	9	13014	614.6023512245156	206.95919860666618	171.5527289751917	325.50039035105146
47	10	5368	266.5354549193289	94.33081612666138	88.17213755473495	203.72404107660986
47	11	6929	472.25909896264784	154.93897986225784	116.80552448192611	228.22156181465834
47	12	5872	252.51310057123192	79.56102904933505	70.57467061467469	161.77764602494426
47	13	12578	707.6497303447686	225.20731031545438	176.9768991873134	327.6875729658641
47	14	13613	733.0765859640669	244.78326214198023	197.44762491318397	391.26128185074776
47	15	18156	1142.6817449561786	337.58884747698903	281.3915331684984	540.5578719316982
47	16	12197	649.5141539752949	206.41866289149038	190.82507192832418	365.64796033897437
47	17	11752	856.7666296258103	189.58890780364163	193.11488643521443	319.2276506056078
47	18	9056	481.98886183463037	150.76528661581688	135.71450468315743	269.00813407218084
47	19	11194	597.1568483884912	188.98245318909176	153.02053984766826	291.16919334884733
47	20	9426	553.0695668389089	161.22017325786874	116.16539354762062	230.11726662283763
47	21	12183	676.3310152152553	183.070726753911	156.7691628583707	303.24948636465706
47	22	17384	989.0500361076556	309.7947830737103	296.35425522970036	533.682904203888
47	23	8169	470.2422987218015	163.39955825079232	128.15999179892242	254.14715889794752
47	24	7391	422.8547651064582	45.9505156239029	129.8491501964163	286.9445952787064
47	25	7554	379.1492949752137	157.41208586492576	150.81495461473241	277.24629645305686
47	26	8856	452.03126656869426	176.58457402396016	128.89674315298907	253.07977517973632
47	27	13201	746.9716805026401	222.95100451842882	194.98785522324033	340.1031066211872
47	28	9193	526.6193954434711	137.1134669499006	127.14586201589555	244.20508217974566
47	29	8579	529.637355037732	139.49301976477727	100.67953095841222	208.69735345453955
47	30	9073	501.1956978603266	151.25938900769688	139.40619615698233	262.7198149168398
47	31	5588	243.09108176571317	96.13489029882476	87.81269616587088	172.982162729837
47	32	8383	561.96357730194	136.82467466662638	128.29776546917856	229.85507063311525
47	33	7311	434.20622616354376	137.93428006581962	110.02403378696181	202.41614483622834
47	34	10932	555.1320069646463	206.12845138972625	157.04213131428696	322.3506536455825
47	35	9100	540.8096599793062	160.43924708268605	123.2498217113316	215.92935176752508
47	36	11495	666.9510657056235	192.50760763301514	168.66854470735416	318.9301759675145
47	37	15205	826.500817950815	200.16586702968925	224.3932571960613	385.11098060244694
47	38	9662	493.9503022688441	150.80135899106972	142.72808532905765	254.5503024677746
47	39	13450	569.0545220465865	178.192860014271	199.02154711214826	354.7834300978575
47	40	16387	888.4802791513503	289.6484031637665	218.17259656405076	390.2462059566751
47	41	13875	759.7726723800879	249.4532096113544	205.202168304706	392.72141750412993
47	42	7934	432.19406501809135	139.71642713504843	115.76490509649739	235.74526664498262
47	43	8323	438.4598467904143	138.778668705374	116.17798213008791	224.39566739439033
47	44	8602	554.4426801046357	139.43923178082332	137.97760068369098	263.23447097302414
47	45	12832	639.128802795196	184.6257736759726	179.37709759688005	291.2586418131832
47	46	8670	443.8638902204111	126.12219505407847	121.51822782400995	277.9434965925757
47	47	8150	496.2486160271801	172.17979786684737	135.9583437766414	225.05871771089733
47	48	10796	545.2789206230082	177.49083793489262	165.74123865459114	257.21890718117356
47	49	9480	472.06474497076124	131.90566961327568	141.18780908291228	266.0250867931172
47	50	9753	594.2927452311851	171.37589161470532	163.24489315389656	306.7959878966212
47	51	11744	707.2905176235363	186.59418735466897	175.12964188912883	329.6733208755031
47	52	9729	476.0865500117652	117.65903806919232	121.19095245469362	236.0242324883584
47	53	12698	857.8345323742833	192.3194793430157	199.7433904367499	354.6504016313702
47	54	12303	776.7078824962955	189.16580559825525	193.63531080028042	346.38852663431317
47	55	8341	490.87045186711475	135.64675447228365	123.14750973624177	203.56565292947926
47	56	9322	636.2506454333197	148.56540864286944	134.60573835484684	249.9080348254647
47	57	5771	335.9673616930377	70.05944966082461	62.85183550068177	146.88864035042934
48	1	5867	315.0566573902033	88.70203761546873	108.06094517488964	175.4520185929723
48	2	13723	655.6544761341065	155.75037888879888	278.9317020685412	360.2830563094467
48	3	8103	404.23827043012716	125.25301055889577	213.38379592821002	287.83828565478325
48	4	9490	410.5741674134042	133.33453966816887	229.11169711546972	303.8498215805739
48	5	15320	906.5875193714164	247.5289401882328	323.2930815422442	462.7616709410213
48	6	21815	1495.8416440645233	351.5857196417637	449.4650057503022	653.4398131764028
48	7	10525	545.0957058935892	166.49468317464925	228.8415057202801	339.621028234018
48	8	10556	685.536416948773	169.89051748719066	243.8978572404012	319.5683234303724
48	9	8110	360.22282829112373	122.427878966555	157.8831930856686	279.9438782699872
48	10	11288	537.8667137466837	184.3780585138593	247.22505644033663	350.0198380583897
48	11	11908	639.215946927201	152.8056012126617	208.29768961295485	283.0255754098762
48	12	10017	433.22369836550206	136.0238202237524	189.03019861876965	312.8522324960213
48	13	9595	492.82131774909794	151.67837122804485	196.59839888312854	309.5477235533763
48	14	9117	406.065690835705	139.22142445482314	174.18754959246144	283.7453737964388
48	15	10281	552.248707896797	142.53826295491308	202.576502248412	289.3772804613691
48	16	6676	355.844480476575	105.72462094109505	139.6341351303272	228.5419707770925
48	17	10059	678.7172055945266	182.17076458432712	244.95538377272896	341.7545290903654
48	18	15203	840.6338154370897	206.54567940020934	282.30261863651685	444.3370734893251
48	19	7284	393.95367420837283	123.10173246241175	161.16797205712646	245.27303037513047
48	20	9556	581.6752127297223	152.0621508383192	207.18748868745752	317.2604572218843
48	21	14325	912.075319790747	203.10855382564478	336.3207613949198	489.57001757086255
48	22	9634	572.2201277092099	175.08337608119473	192.10939298011363	303.80413627089
48	23	9015	397.51670194463804	155.6890067011118	220.82406434440054	328.9548953506164
48	24	10719	665.0683311908506	140.62063116836362	188.9431612745393	321.66237995936535
48	25	10905	474.77753967721947	153.4478684954811	261.79775822139345	390.6082564529497
48	26	14847	835.9548196403775	236.30905761010945	291.8511804982554	421.1243930859491
48	27	20201	1016.2899998305365	248.4762357934378	340.39757601660676	680.1740161494818
48	28	11415	471.93287679716013	171.03872850351036	263.90792843024246	350.36444763536565
48	29	11768	613.6415516210254	181.61684701079503	187.8820033010561	377.01805262151174
49	1	7318	264.38542839325964	121.43465395108797	125.5181513784919	269.20485307765193
49	2	9609	438.7059141511563	156.0611132341437	150.5834754849784	328.5921273250133
49	3	7381	296.4089884557761	112.82281297701411	114.638011012692	219.1036249040626
49	4	10523	556.5691165882163	169.80015354137868	159.17555619822815	300.12309556500986
49	5	5582	228.92494139494374	95.74805873888545	85.08195685991086	187.96290581137873
49	6	9132	401.3327240017243	158.35901500168256	134.68603135622106	297.1985971899703
49	7	6546	316.6062568365596	104.10432657017373	99.02215677709319	214.36974198906682
49	8	11409	668.6381639600731	142.8428178029135	159.6459156733472	284.02748255920596
49	9	12384	416.240163014736	193.5171752499882	202.19226506305858	408.0691095700022
49	10	12708	712.0569173006807	170.69271507603116	178.42345458455384	318.49099098541774
49	11	7718	432.5690250226762	126.05774080078118	119.35715347598307	214.19624700280838
49	12	7136	319.8699938287027	142.25160665414296	129.44161213561893	231.08383393590339
49	13	9814	395.7071956018917	171.42057009018026	180.747357433429	339.3591373458039
49	14	8180	359.95391865074635	131.3575654332526	120.1951026993338	225.15861841011792
49	15	10645	409.3028012209106	139.38948754919693	181.6099348391872	351.4748161395546
49	16	7528	370.74564820784144	99.62679554475471	128.6308393862564	227.22023430024274
49	17	10315	429.49768938682973	170.1866187825799	178.5169310576748	348.5481052096002
49	18	16628	822.3177556323353	245.79627821641043	262.1707045682706	455.49390575499274
49	19	9647	575.8679494357202	147.20003141555935	162.52935181674547	293.30499832658097
49	20	10795	420.88703854754567	157.56115148495883	184.64811285375617	324.41269632801414
49	21	9476	428.76991003612056	132.2748311185278	131.45380434091203	287.4456406158861
49	22	13602	461.93318233964965	175.8959804936312	211.42820021533407	363.9447941943072
49	23	16149	850.1942796690855	259.5988877224736	274.4891907160636	455.75478930049576
49	24	13468	687.1173430457711	182.56838451162912	198.65720745315775	349.72657506586984
49	25	10275	617.6986963560339	161.0488909452688	171.60779849486426	308.72688001347706
49	26	18012	811.9240579644684	303.93315185024403	288.58576530520804	519.7664776940364
49	27	11419	607.7146423857193	175.83857578132302	185.0559407765977	293.66707984148525
49	28	11266	513.7665228771511	184.35405611922033	181.38753454084508	318.913467152277
49	29	15237	703.1788827804849	224.3819958306849	243.6417656505946	405.75742900790647
49	30	14501	595.4701014778111	218.9720009781886	232.15611658873968	410.6484947639983
49	31	9597	387.6157634037081	138.52886332711205	166.07802039920352	300.6068981732242
49	32	8633	391.1195248165168	111.0592514842283	129.42574285902083	242.64695300231688
49	33	12185	485.7011683683377	175.9780891649425	199.34877680777572	354.0356766851619
49	34	12868	619.5740761742927	197.27431261423044	206.95970228337683	344.96691986499354
50	1	9112	492.7498291146476	171.8644855557941	180.49071586248465	291.4843223434873
50	2	6815	306.77273291675374	128.00012282026	146.12964145699516	223.26712508196943
50	3	7648	325.4326397967525	145.95123293437064	161.01207070541568	259.503563698614
50	4	9667	575.3961405365262	177.9659733059816	195.79240214033052	288.03657698002644
50	5	11191	501.68787790858187	254.88893070397899	253.3686742959544	370.60914125316776
50	6	7427	381.899581248872	158.707225889666	130.78243772499263	220.31122364010662
50	7	8740	410.31409246847034	172.8785694942344	176.79710171581246	305.317266626982
50	8	9906	367.05095077236183	153.33910218719393	147.69089899095707	275.31674778065644
50	9	10721	472.5805612450931	201.25256839650683	191.57886742195114	305.83846909482963
50	10	8801	557.5699559282511	159.08674836927094	167.1224394501187	278.90269413078204
50	11	9368	447.5374543631915	185.53507373924367	185.7904183899518	340.7433594795875
50	12	11191	536.1399264659267	182.2583058043383	200.77552564139478	300.1411776759196
50	13	10088	474.0982996809762	153.13577559380792	176.31644262257032	313.97775338147767
50	14	11345	550.1042353550438	205.8880760767497	210.43831658852287	349.8992000562139
50	15	9400	481.8182658031583	254.55182811594568	130.84110886999406	268.40128262434155
50	16	10299	442.469750049524	258.2555134561844	157.00422788760625	288.7580845414195
50	17	13153	566.5039914459921	359.9487309209071	199.0113389317412	424.9358830181882
50	18	11240	502.64725843514316	163.8598315708805	170.38080534827895	300.62536186003126
51	1	14362	596.3837658471894	433.38867904571816	499.52308079088107	329.1157412601169
51	2	17809	749.1560865717474	564.8058156161569	426.25493423920125	470.41829750710167
51	3	15083	1014.4436120446771	415.5043120312039	448.00775322667323	369.8415369086433
51	4	17285	948.2902437048033	508.6679497254081	603.7415597271174	329.48610851331614
51	5	16089	1002.1352727797348	390.35573518672027	487.73649360542186	315.2640286942478
51	6	12063	779.3099119598046	374.1246370295994	480.4337693154812	207.20805800752714
51	7	14101	713.8077377679292	258.3017028362956	338.55140162375756	390.79875026317313
51	8	21510	1305.2641055874992	491.9828661067877	742.1507156593725	369.12479058490135
51	9	21506	1281.8461911554914	505.53452565241605	761.3907856566366	412.3534166053869
51	10	11946	527.8092024931684	189.58146142377518	265.14322240208276	333.1723060614895
51	11	11513	510.26410412578844	154.5413148254156	236.9533849582076	329.8177324370481
52	1	16640	790.1225620771293	480.4237295505591	699.131168322172	265.6832397102844
52	2	11372	664.194736675825	274.01080456888303	437.74209320312366	203.34895983780734
52	3	15739	753.04242145014	456.0952026422601	651.1665232966188	252.2953094940167
52	4	19011	1003.3845901042223	595.9935471739154	636.9727952261455	349.95724621694535
52	5	21858	1231.6981174927205	555.295798365958	830.8814699451905	345.3505629694555
52	6	14121	525.7959883150179	233.2881832618732	373.66939954366535	220.95936676301062
52	7	11852	586.834135628771	259.15365952113643	391.2575888657011	227.41867834399454
52	8	13439	867.1172822706867	429.3343571051955	576.0196396543179	400.9969953196123
52	9	18861	619.0907321376726	285.8269187756814	440.16867525409907	260.82955873780884
52	10	13915	693.6077528616879	303.9192354392726	451.63112985529006	297.02441596938297
52	11	11258	638.3514011928346	241.7405367505271	384.5030913336668	190.69149423297495
52	12	10141	590.8271162959281	227.9935922138393	350.1221953842323	176.64783816342242
52	13	16071	1083.046740187332	326.30106190778315	387.1247746713925	227.82527069095522
53	1	10726	495.80167960980907	159.59177646785975	454.03468498773873	259.2200057161972
53	2	15913	993.8359059703071	414.6250875508413	443.86427273694426	261.10071127139963
53	3	21943	1041.229513013037	578.6695223301649	818.3696215157397	458.75274519226514
53	4	8344	454.37358722207136	145.307821076829	367.6123300588224	218.96948276436888
53	5	21895	1119.6010399521329	414.485162635101	740.9654865539633	386.28436942002736
53	6	6567	393.18812904623337	100.26688088220544	171.84654074930586	190.2368054955732
53	7	15565	830.1183962514624	388.8373556097504	616.3473576826509	306.255361526506
53	8	5267	326.8322120094672	99.94766196375713	143.45470420573838	194.84878355707042
53	9	17173	1010.8073870553635	572.8266287120059	769.7991166741122	457.62075410736725
53	10	15569	834.8371265451424	435.8104081444908	647.9133607523981	262.3817366429139
53	11	16154	807.6446189875714	319.7398504551966	773.8455345600378	321.9913042203989
53	12	19171	1085.657940046629	362.8578640448395	603.0191523493268	308.11891571222804
53	13	24216	1594.2106991182081	537.2571474607103	964.3915186871309	491.1594443805516
53	14	16851	864.494867114583	490.26433380157687	634.3947678669356	263.37923417426646
53	15	8843	534.6941639103461	98.71384856360964	353.22290445957333	208.11813646228984
53	16	13645	700.9867260570172	265.1004056876991	543.9541173893958	239.04768589651212
53	17	11191	815.9846504207235	246.23218244803138	414.3851234917529	269.2134138531983
53	18	18574	1314.5331670595333	369.12891006749123	708.3568037580699	304.92732329061255
53	19	19608	851.1702162495349	438.4417965828907	677.0839113991242	289.60180250531994
53	20	27555	1178.3192521440797	548.7469926045742	807.958086526487	476.59029840072617
53	21	11782	714.5180907540489	284.14989054505713	493.32411813316867	254.30458658654243
53	22	19974	1053.6784487941768	543.0981176102068	593.5601146784611	373.6003225601744
53	23	20886	1172.65907004755	436.87657157867216	716.2495483732782	363.81832841061987
53	24	15091	645.987138469005	262.64472572878003	483.29044170770794	254.8977355582174
53	25	26809	1341.7636864043307	563.3575979087036	962.0557288958225	492.19173247367144
53	26	7299	431.94955438771285	128.62180586648174	212.12120319739915	136.82754333061166
53	27	14442	619.3393621081486	223.6274217965547	394.48740542843007	216.86454726639204
54	1	11943	579.1550327907316	258.48162170755677	277.64075804990716	438.2587790868711
54	2	30138	1081.157354418654	919.3104480018374	1415.9402493715752	687.3558740550652
54	3	10797	548.4659199325833	189.03907929034904	343.3761055059731	286.3955455387477
54	4	23786	1019.9042978151701	361.2175501915626	770.7847589303274	385.431725964183
54	5	15357	758.1902661167551	231.33714952226728	397.71488679689355	463.4213794087991
54	6	10416	564.6878168147523	198.2908227457665	385.4644706521649	230.95741320261732
54	7	22997	1203.673107970506	478.86309827212244	808.0187252287287	415.39327325462364
54	8	13051	708.4239732273854	181.08102655038238	312.145694604842	417.2820797606837
54	9	19113	1040.687161325477	452.99951355392113	608.4848880865611	322.97679311875254
54	10	10066	539.0232403834816	210.67777619301341	310.7114072011318	225.76504277042113
54	11	18981	1096.6119343428873	496.0200827019289	757.7077918555588	343.1750383139588
54	12	18769	1129.561976350844	500.38297301367857	748.3388893953525	299.6228904889431
54	13	17162	871.1866500708275	324.74227670556866	507.9611828587949	306.9938220598269
54	14	19928	1202.0435970125254	402.56655403762124	581.5706590961199	337.13696705712937
54	15	8578	469.86134216887876	148.57314487476833	190.3530335559044	120.84043719503097
55	1	16238	772.5306037401315	366.2019699716475	574.5184269219171	319.1816758096684
55	2	9253	502.4586108236108	196.00102337263525	239.36960498499684	153.44026952865534
55	3	10464	402.6711845267564	157.51157495146617	240.7674536406994	397.5986734663602
55	4	22437	867.7754961573519	517.2938910045195	725.6982248323038	433.4408509475179
55	5	11389	850.1019924853463	396.01150628342293	481.8206162659917	272.12701722886413
55	6	9166	398.74822711688466	143.58956370176747	227.70983548951335	366.67982074874453
55	7	18542	658.0008869664744	329.2423150232062	651.9230812371243	255.15196657041088
55	8	12704	758.2169236296322	329.963074559113	368.44626668514684	204.35002815467305
55	9	15550	872.7560712732375	388.19714786321856	507.1669354334008	275.28325482388027
55	10	17981	733.8077229142655	350.84941049013287	525.2421168258879	305.25256923912093
55	11	9520	584.0880302141886	212.51812105672434	291.242039819248	192.4564441347029
55	12	15305	886.264836698072	320.14964676089585	477.45160768716596	270.555933726253
55	13	20093	781.4916628075298	360.53835552255623	608.0237755321432	361.79490574705414
55	14	12601	511.593028168194	201.8695214127656	321.35102009866387	424.1411777206231
55	15	19947	1195.8395685891155	406.4984379957896	501.823790816823	259.12013639626093
55	16	17433	1259.105762256775	381.4568109847605	590.0362114997115	346.8439173998777
55	17	14948	745.3797225367744	334.7459843894467	357.15213405224495	212.8070055572316
55	18	14135	846.4446340103168	248.06143419397995	286.07976031606086	411.1996811579447
55	19	10333	441.07368673942983	229.20904966932721	299.8262007350568	402.9732061829418
55	20	32546	1278.5920230543707	815.2236548946239	1099.1169028258882	547.2685774962883
55	21	14523	655.2729241102934	309.7288028234616	387.98997628618963	218.6800504035782
55	22	15751	623.6873596464284	347.77572433650494	378.71514631365426	277.70887488476
55	23	5995	280.9679262423888	109.59951226017438	132.08722136332653	147.5136649296619
55	24	10020	520.6984978604596	253.59534684196115	241.55965622677468	170.14168108650483
55	25	15955	744.0361196598969	356.5206395385321	586.6164356796071	268.39814006141387
55	26	20151	1176.9558424223214	450.8191522688139	546.6640288238414	269.35474391141906
55	27	13350	966.5560097005218	319.3013975434005	409.55498741636984	318.06466895807534
55	28	10549	572.7152827773243	194.03624111460522	238.98521515494213	168.73463139333762
55	29	12835	744.6609457086306	222.17851654742844	221.1788522794377	160.05472014215775
55	30	17152	760.046724839136	368.23520418372937	602.0858184867539	282.11668766243383
55	31	20748	972.4589170555118	491.7565289461054	595.3422926473431	309.23990462883376
55	32	14430	872.0328541274648	240.1791423303075	293.89636238943785	432.93895011395216
55	33	12986	852.856490121223	281.53562337788753	310.472985368222	294.26463869633153
55	34	7085	487.163531685248	153.2353405484464	157.75227053486742	118.87327463575639
55	35	9263	566.7375458749011	144.2490434644278	140.58065252262168	139.33840034948662
56	1	14023	742.6106217172928	371.87185600213706	543.6232256584335	234.04875409184024
56	2	34888	1476.7884220923297	679.3243034211919	785.3056267891079	492.5001180397812
56	3	19809	1121.8524167458527	434.6558806949761	479.70942465029657	329.2237910295371
56	4	6324	383.09936758549884	99.11601488199085	123.4959952426143	223.74866918241605
56	5	29737	1417.1399128725752	665.3631830748636	692.124547097832	457.48955815960653
56	6	16851	609.0357690276578	339.59609530796297	372.66070215567015	274.19553104555234
56	7	23962	817.2148496359587	410.22324179764837	484.24500157963485	315.82118204864673
56	8	16106	934.3067689470481	285.1602517301217	329.9074252974242	341.94572532735765
56	9	14359	828.4692014420871	166.35739802988246	225.00532708712853	375.4013596579898
57	1	21253	1098.657299613813	373.2184199267067	649.0345333253499	320.89073241036385
57	2	19055	1060.0997651577927	338.81512358481996	543.4215479430277	279.1287881252356
57	3	18658	1066.5224705575965	356.94976912625134	538.9798904862255	255.4544614495244
57	4	19951	805.9667373797856	438.3960652889218	704.8852084204555	285.3074256698601
57	5	15127	776.6310233275872	379.8579552571755	534.7140625831671	272.79713305435143
57	6	21340	1155.6767705511302	525.3989948956296	510.2945776274428	294.2840031082742
57	7	12994	709.0012065439951	241.07268003863283	394.2554221604951	181.28346817800775
57	8	7406	414.3757998619694	99.07737911283039	153.6982689301949	240.92625382891856
57	9	13584	800.8348835767247	307.6043044736143	490.67347359331325	247.46442514914088
57	10	14525	673.0688503955025	178.7556585362181	309.62905487720855	416.9571388871409
57	11	11767	610.7440465954132	161.55146204680204	270.5179230091162	373.20242741750553
58	1	10834	564.5111323827878	235.7168393242173	288.65974014252424	198.4182967117522
58	2	8615	554.8859853090253	200.11184944817796	227.37454891693778	235.12283601239324
58	3	17563	1087.1736798030324	637.0015887795016	657.7098211441189	430.6836977005005
58	4	13356	596.3818434807472	259.27585381967947	317.3358373299707	226.75089789670892
58	5	15561	1112.7373330749106	440.12627009418793	500.87144461343996	225.2125903146807
58	6	28547	1303.8768168801907	609.6737192722503	805.1989961559884	542.9843625887297
58	7	17934	1235.0615719715133	423.5063420701772	497.7982469231356	355.4300317862071
58	8	25587	1675.7650135343429	449.52620968036354	606.562938707415	321.158101167297
58	9	16736	841.3480442909058	334.19157853955403	459.26444056862965	305.46036635898054
58	10	25458	1588.3483049387578	471.58634559065104	695.1035959271248	338.47219300223514
58	11	24022	1451.2390808509663	673.7094707258511	839.7328014734667	344.1474351333454
58	12	11402	702.6825373084284	218.42662801942788	293.5942636975087	207.3507603215985
58	13	18109	1343.5305428216234	363.61896874848753	470.9124606742989	284.9980028648861
58	14	13616	996.396507203579	318.883819143055	323.202290287707	209.157779809786
58	15	15609	1190.269765985664	416.07004048279487	439.16031311964616	246.24629751988687
58	16	18438	1171.6237752966117	436.6344414255582	431.3382792510092	274.1316415788606
59	1	24715	1250.5028177723289	593.6352968194988	819.6610692832619	441.3992702108808
59	2	19055	941.3273841261398	394.30609783600084	504.15276021603495	247.75311094685458
59	3	8420	599.1388276529033	167.76347076823004	232.8776998484973	319.6124065578915
59	4	16045	840.6794246074278	336.97625839477405	462.0433374547865	259.8395682605915
59	5	13023	753.666484960122	319.9785164578352	277.4530112075154	202.9947065312881
59	6	10654	875.2186628610361	232.58686309307814	333.95823706290685	183.81858666893095
59	7	15715	630.1645703255199	227.81393294478767	465.13928594160825	255.26952182501554
59	8	12754	711.2393085588701	354.04043754329905	473.1284061856568	227.63236572407186
59	9	12376	641.6190446831752	309.58513885131106	450.08690138091333	202.41226957761683
59	10	14365	797.6231644835789	325.4986357111484	427.08291889051907	236.01472655963153
59	11	13411	643.5349979775492	257.2796685327776	437.3041441491805	208.9802257756237
59	12	17322	1004.8714596480131	406.5201053272467	511.5029543673154	271.65000565885566
59	13	10201	901.6463425727561	189.89701782772318	219.1355470677372	205.48284229193814
59	14	7498	447.52117287623696	151.2216227685567	201.75642111874186	145.43257890385576
59	15	14396	1214.833983022254	365.1610296892468	403.7183047696017	242.18368968134746
59	16	16447	827.6576198183466	296.16194552904926	499.64442091668025	322.8190906352829
59	17	19775	1271.7197548472323	487.6350516001694	653.4573762130458	356.4016196092125
59	18	8688	487.6096902380232	177.7662020358257	216.91947910236195	143.64107816270553
59	19	15061	783.6208300404251	257.56865943665616	404.60692922142334	258.6749844234437
59	20	11687	953.4733205982484	404.15822211140767	296.6901210269425	219.7962933992967
59	21	19538	1259.9837356733624	439.2873750831932	600.2547515383922	324.56197679415345
59	22	22497	1232.8210291264113	398.8302454876248	589.1093026236631	363.785399424145
59	23	13202	787.7947066042107	221.4415820138529	334.7667062848341	213.7004669306334
59	24	11035	698.6107892710716	216.9580539839808	256.4540944225155	169.52802443830296
60	1	6558	470.4763565626927	95.0675522654783	172.8059061896056	136.8933248477988
60	2	26147	1780.4647313083988	589.6129424183164	858.6691873432137	435.88147063343786
60	3	21620	1140.6744512445293	413.60548008116893	858.1542710098438	249.871719523333
60	4	15531	1153.2313433983363	337.3570625032298	542.9348454196006	212.0820951864589
60	5	12380	992.2675679228269	190.3929207881447	386.172489406541	383.1064787488431
60	6	9584	826.988984112395	176.62108880584128	270.97845538472757	294.2150615071878
60	7	24268	1989.4746041693725	539.6266141685192	941.4891150733456	397.72106776735745
60	8	9568	777.2247359736357	161.919463689439	283.6690481696278	136.61582468822598
60	9	16281	1344.8800200344995	326.4603051817976	812.4706814482342	278.1618693245109
60	10	22698	1503.1083562707063	385.81777889304794	1058.654614703264	360.7562699280679
60	11	20558	1464.5861320837867	377.5741989351809	630.3594437148422	316.4199456248898
61	1	8851	400.6614946885966	111.53064854466356	261.3980935921427	311.65406358777545
61	2	11781	548.8587485167664	172.85949603654444	364.864577478962	343.6975828516297
61	3	15029	656.6201588984113	216.5169617922511	560.8418419547379	563.6940124675166
61	4	15497	734.5076230119448	252.98301815753803	482.02850554091856	591.535349157406
61	5	8966	389.8616624898277	105.98974665114656	237.61753356899135	212.8847648394294
61	6	7062	363.0721757959109	95.57006242661737	200.0942863742821	181.07184021919966
61	7	8440	481.3663392299786	167.775937309023	247.411506178556	249.42244683392346
61	8	17625	813.7528060371988	252.73449464910664	571.1389199823607	527.3675613524392
61	9	13509	763.9310000322293	171.93266308796592	383.5160920051858	336.9100341980811
61	10	16579	915.654491991736	269.74525215034373	519.8086995843332	557.0938140482176
61	11	15269	735.28006555303	215.87594555015676	391.3501502571162	462.53766872594133
61	12	13240	685.7562535901088	197.81689289351925	337.5334111764096	380.1662789643742
61	13	7416	422.7582521424629	117.31189503939822	184.86253223079257	202.7108728340827
61	14	12189	617.4457175938878	195.75152326747775	354.59376042033546	333.16701133013703
61	15	14377	792.3438636935316	181.21156761422753	415.24588545318693	418.13702738680877
61	16	15199	851.6084395623766	180.17950850934722	428.48449095338583	381.730222141603
62	1	14666	661.4482963427436	198.45685642468743	517.3508217956405	539.7475559033919
62	2	10300	576.5054869169835	147.74464127607644	337.25008123973384	365.69517173897475
62	3	10671	458.84471009881236	174.89962716796435	327.2986049791798	319.01675538136624
62	4	10126	529.196979500819	259.67423620983027	366.8398882201873	440.66131191770546
62	5	6915	383.6628067253623	108.445884546265	218.6514389165677	266.3975898225326
62	6	13845	791.156833540881	211.64313857792877	456.53907211939804	361.3081117181573
62	7	6358	309.3129935413599	88.22401824081317	208.05810701078735	277.775036792038
62	8	8714	430.3104914519936	107.72477378649637	282.62461380963214	300.37306861556135
62	9	15304	686.3122928079683	226.94221566873603	455.75723057659343	415.64908998273313
62	10	5736	301.9493253612891	73.48528320714831	168.99278296646662	192.29605617257766
62	11	7126	338.61998993577436	103.73514972045086	204.28661096817814	252.88679409702308
62	12	7913	384.29973363596946	121.20470052002929	257.60360198956914	290.4517900501378
62	13	6821	284.21974576823413	84.57315997034311	201.57131374673918	236.53463102853857
63	1	15308	468.81594728911296	234.79757531685755	426.33087828336284	361.2281087350566
63	2	8273	306.7990853351075	156.17114597046748	249.778363637859	351.3712832899764
63	3	6258	232.688930304721	86.10431127576157	190.01176536572166	226.31610649032518
63	4	7887	279.1950264086481	145.30226677050814	225.82664306811057	299.95083636883646
63	5	7696	273.0955984778702	129.7778599250596	199.03706500399858	274.0381940759253
63	6	15399	763.9501502981875	209.89231853280216	482.674282601336	559.5949201607145
63	7	23200	1085.9777091986034	329.05487342900597	640.705716972705	673.2046715305187
63	8	15518	742.6460686181672	220.13389941328205	463.8902434105985	579.5316718188114
64	1	12500	515.2604882162996	161.28230832121335	356.2321827500127	304.85262958100066
64	2	10895	422.03668391657993	104.4762807819061	389.16237240238115	263.3181975854095
64	3	9595	448.1459841118194	130.267018457409	276.09714000020176	215.38906028936617
64	4	9610	366.6557423332706	97.45105753443204	324.09100589226	266.8007944691926
64	5	12060	450.5539189889096	115.15126369707286	412.07574717211537	329.6578328507021
64	6	11795	510.06163238943554	160.18317029625177	381.6934779442381	337.0605948693119
64	7	15901	829.8360282280482	330.77233696891926	479.93531853170134	348.38889312162064
64	8	16237	733.5741224724334	360.3245456649456	491.8677823662292	418.7714063269086
64	9	9674	370.84049847116694	114.31715959263965	322.8576649306342	242.83721772837453
65	1	21992	1173.5685532409698	304.5109810095746	848.2984078468289	594.2897558619734
65	2	16112	859.0915708285756	436.51696216431446	679.5354710184038	651.7851087979507
65	3	6067	281.02607827307656	86.89361462718807	202.16205150377937	253.93763707904145
65	4	7552	313.0567948843818	101.72343092691153	241.62438468751498	247.27371694007888
65	5	6557	314.436423789477	86.12477357406169	205.1303279530257	247.49558324669488
65	6	19063	1186.981462364085	328.68203434115276	719.1506391898729	523.0238822842948
65	7	8201	355.3026939635165	117.2891744626686	252.72010474279523	266.5966897672042
65	8	11042	436.7575049090665	125.47852385812439	415.5443361410871	330.6875115376897
65	9	12018	449.30808092979714	130.12395002995618	399.6684534936212	397.13525733095594
65	10	6992	291.3524838788435	90.1598999381531	215.53644691035151	236.61959320888855
65	11	6971	265.7899450468831	92.34911175910383	203.93571438454092	219.8557266453281
65	12	15387	905.1243014300708	260.69607230927795	419.8480830495246	420.6590693630278
65	13	9282	354.3735722268466	123.26382934558205	290.0321823065169	321.6768607548438
65	14	28577	1257.4134766105562	384.5932428971864	956.5998502245639	727.9248063804116
65	15	8966	477.6004131110385	115.40721840737388	260.03537128143944	224.8749991422519
66	1	8985	409.9208524210844	113.92485015629791	263.864790704567	307.37668524403125
66	2	11972	560.2647605224047	177.22092123539187	367.9170380253345	341.1626623729244
66	3	15165	663.079150165664	214.99170050537214	557.1358983018436	547.8440696580801
66	4	15661	747.4791652637068	260.4904264770448	489.9984606981743	587.2042744108476
66	5	9170	393.3255828029942	107.32672695233487	241.4755789602641	209.73556221579202
66	6	7012	363.251499846112	94.29878752399236	200.18374990066513	175.72907688748091
66	7	8819	499.93542453623377	178.49076145282015	261.33894954784773	268.90068002580665
66	8	17800	815.1316566995811	255.0867797806859	574.4989872546867	515.87075774814
66	9	13676	771.0204331185669	175.40195439499803	383.38137028738856	332.23224378027953
66	10	16790	922.145465631038	271.4684839404654	516.6536371782422	541.6286733087618
66	11	13608	703.7078523836099	203.07957702712156	349.46267027803697	384.4055098090321
66	12	15399	742.0783870320302	216.80106950644404	400.8657680656761	462.2090197082143
66	13	7584	419.6670641931705	112.17338889325038	183.16719396668486	192.79041816457175
66	14	12321	618.683361152187	199.5712379005272	357.2357531043235	328.4860774099361
66	15	14619	801.8704523316119	184.50293867453001	416.3319004850928	410.4790280922316
66	16	15442	867.1552618381102	180.6675225761719	426.7484259614721	369.04139930731617
67	1	12784	668.1790965960827	196.71790766017511	406.098116785055	325.4670647713356
67	2	29513	1316.0147585934028	392.2769538385328	827.5692562914919	663.7294453131035
67	3	10926	496.9472964236047	137.88918995927088	316.7580388709903	261.9750830088742
67	4	9255	502.1440154456068	133.273991902126	261.8143901738804	221.4246138802264
67	5	11446	711.8372332521249	266.1382173979655	403.9162596722599	483.18295698822476
67	6	12337	639.6818201623391	218.54409217252396	383.36180805414915	503.72868028795347
67	7	14978	867.6542324663606	255.5021910974756	417.47055942285806	391.43441083980724
67	8	4015	190.99354567658156	70.80488326447085	132.3412531306967	183.52396477316506
67	9	17083	699.18355252943	248.71465796534903	533.0337393411901	592.3661418964621
67	10	8870	412.081850388553	116.2468001623638	239.0808890077751	231.49071589997038
67	11	6724	313.548852318665	77.13650777982548	192.2458540138323	201.27042117109522
67	12	10920	434.79643057705835	156.14255079254508	294.9082945426926	275.1653631660156
67	13	9065	366.73273919918574	144.85749686299823	253.09924577758648	269.20361731830053
67	14	10259	488.47811203589663	170.70211431756616	240.60366337257437	280.76917793485336
67	15	22088	950.192616728833	337.1195409912616	553.0592989823781	603.6067925067618
67	16	11306	606.2338456471916	154.55149266216904	306.86317367549054	302.08037036145106
67	17	14013	585.3753275615163	177.05691733933054	334.88720696768723	376.58681780588813
68	1	9480	353.59551500342786	143.44292440637946	351.60879029822536	326.90721070882864
68	2	12353	443.68868680810556	170.6651725184638	411.9881603291724	416.0443592944648
68	3	10456	389.2016491945833	163.83724832953885	372.50429654470645	372.1771889885422
68	4	10406	439.98605429008603	172.1996805097442	301.62871862901375	269.0822472150903
68	5	7422	293.23405901994556	129.64869231148623	274.79194392170757	301.2870838723611
68	6	12587	679.8491202353034	199.74656417267397	439.6007643963676	409.4305652359035
68	7	11139	644.9456176725216	203.536523594521	426.69047190994024	454.03207561490126
68	8	16339	895.3141392425168	249.03503632405773	576.072009131778	587.6269185105339
68	9	11212	554.4108197318856	122.13682867004536	320.7753427007701	392.30277074174955
68	10	10145	594.7966591883451	178.93922429345548	348.5475709696766	311.246235961793
68	11	13705	858.0915097873658	209.77747886115685	475.69994815974496	455.49852900672704
68	12	11915	788.3068907326087	213.62243186752312	431.16028195177205	363.88847296172753
68	13	10844	537.1098506834824	172.69660591869615	345.1724435710348	264.36679752822965
68	14	11205	626.7106443708763	173.33849189593457	363.000062297564	337.8221115176566
68	15	11144	445.3936839173548	153.9791418837849	335.319448760245	413.9443972068839
68	16	7675	380.13597371662036	111.92298837308772	225.93632499757223	185.28368136752397
68	17	7023	365.07107732258737	99.72457522130571	212.24077281053178	176.37082549976185
68	18	4511	243.15443687071092	74.88459653267637	153.15130895283073	139.64533498231322
69	1	9775	541.4487230738159	190.83656152663752	326.4026104346849	348.3499667297583
69	2	16840	911.8983611317817	290.6950653064996	502.85249296203256	503.91664165398106
69	3	19098	872.9308939145412	305.6243247152306	583.2380580119789	581.2184808596503
69	4	15757	791.9870922912378	292.20608983002603	511.7545299890917	563.8327017410193
69	5	19966	820.4297267259099	304.6215324276127	621.7163673148025	594.1260720528662
69	6	12100	763.9370427995455	230.42610934609547	341.6162216521334	339.94889884628356
69	7	17737	715.9212498972192	253.6662105389405	517.1288794861175	513.6779600367881
69	8	10670	671.7611824027263	206.35634494386613	293.12390439538285	299.40210679289885
69	9	10828	558.1231107844505	145.6644550608471	327.54012483055703	323.2884575719945
69	10	17978	955.5344034971204	273.2296041890513	512.7161077349447	507.4223261550069
69	11	13957	637.2133837190922	190.954041096149	406.1948743977118	396.21776316082105
69	12	16380	842.4025346026756	239.2605797846336	449.9227607937064	421.5236455630511
69	13	14160	823.8519734006841	244.1950269851368	409.6747861546464	409.566813057987
69	14	17487	991.9405983041506	277.4240345573053	518.9326789537445	465.9455882899929
69	15	8873	475.67441930714995	137.74979868438095	236.80918686045334	255.3668583338149
70	1	11878	397.58976226323284	169.2325027892366	330.8509816841688	469.08555860677734
70	2	15094	748.1359594259411	325.96940715424716	575.8015578817576	477.48992296052165
70	3	12181	656.2006117277779	300.1320070354268	494.3871991490014	415.54482447286136
70	4	5527	273.2768451361917	122.74808940757066	214.31348197720945	252.1322960718535
70	5	12636	791.4653099530842	182.80314450291917	434.872512065107	464.10640237643383
70	6	14815	770.7450230163522	281.84048352227546	584.2283527273685	634.7743360539898
70	7	14768	733.11587818712	275.48194235702977	488.6150623722933	581.6737484862097
70	8	11467	619.5226075274404	228.48777106357738	371.59162410511635	469.1358521708753
70	9	12841	701.3597477939911	219.8001232787501	496.61674057901837	451.6178542349953
70	10	7358	454.2831167494878	139.41159759275615	241.2349590815138	333.15698545472696
70	11	8055	513.6233468926512	217.45763419754803	277.5638064155355	406.4249798459932
71	1	11712	384.57294708047993	261.5435887349304	340.8951259853784	224.82528533088043
71	2	18860	699.1089821250644	339.93536479747854	545.6355098844506	291.01036274037324
71	3	24610	1248.7348160203546	406.8509674570523	684.0871162542608	277.48456784826703
71	4	18511	836.2960268605966	417.69454669067636	525.3905412657186	249.75091359601356
71	5	11855	592.7373323969077	282.57576995925047	388.0224627132993	170.01493979245424
71	6	19466	970.0800510942936	314.4829653087072	524.64924284257	217.61196507071145
71	7	10517	486.1585882192012	196.60187785630114	299.50469332933426	130.78912127227522
71	8	24469	1107.888657720061	653.8817754550837	629.977571872063	300.42029684828594
71	9	14038	519.1751597556286	280.5528051832225	432.83970550680533	279.3857342340052
71	10	19095	857.4737335634418	526.6104237609543	488.6319241509773	259.8783570062369
71	11	17242	734.4971103980206	325.8158709735144	460.2655242604669	272.9104925051797
71	12	30757	1086.7735745161772	581.1438346409705	775.8819443529937	410.53414516174234
71	13	19869	719.6584747710731	238.16461603762582	506.9612748841755	289.66640920192003
71	14	11177	418.13505890150554	238.08342216163874	345.08183527365327	240.99778859433718
71	15	13458	602.1712992598768	222.54279534658417	358.3754039949272	233.34601506358013
72	1	31312	862.2535777259618	483.13913494558074	1085.5366633827798	638.3459102043416
72	2	30835	1436.449106595479	533.2238681367598	945.0811204514466	377.9506706506945
72	3	23327	1291.1127056232654	574.0761144100688	675.6476258409675	368.7746878929902
72	4	15768	846.2833156234119	340.95707798353396	493.73005414474756	235.68757314491086
72	5	15997	693.2850551737938	204.61020979145542	438.94458099710755	148.44263505539857
72	6	22754	1273.0444213354494	424.65667420299724	756.8948830910958	247.38358339853585
72	7	9335	455.1470064832829	148.34068916086107	259.8159162029624	117.52045566844754
72	8	18416	1020.0889922068454	359.0191823267378	635.8199454166461	230.1668745568022
72	9	14908	511.57784553128295	273.9070741061587	381.5912125420291	289.81588630517945
72	10	20521	1120.4152609857265	446.5436047469266	683.5322218674701	243.9695907116402
72	11	18112	992.4210441436153	394.9197851284407	589.480951173231	207.97790674702264
72	12	40887	1336.9199710313696	735.8455674392171	1292.2773218876682	597.8650225931779
72	13	8088	354.3489135489799	110.92634551273659	122.29645325383171	101.59606407023966
73	1	17690	505.10940918000415	240.11227749451064	525.8907016776502	241.93919454468414
73	2	16452	582.5684306838084	280.6615564539097	472.6576656168327	213.64347456558608
73	3	15737	546.0945618876722	329.17003292473964	469.5752362087369	242.56518062530085
73	4	35909	1440.0750779618975	611.4406077736057	1042.7552186402027	488.67326207086444
73	5	10611	450.4900445207022	209.08284230157733	306.21466510836035	217.70635651261546
73	6	11427	420.6892511835322	219.75031773350202	340.9325411024038	149.88311709533446
73	7	27043	856.6646246646997	517.9901148164645	764.3368763115723	349.4371278397739
73	8	8460	284.5791417413857	124.31609146436676	246.26437885593623	254.04870779905468
73	9	11782	534.3800879835617	188.46971958968788	350.42061627539806	222.43271660176106
73	10	20042	897.7098975502886	415.73322834656574	522.1978964470327	304.42394327395596
73	11	8295	290.3254605366383	160.22844363423064	247.8294965918176	274.34082650509663
73	12	13460	455.87341242609546	205.66303626191802	395.74973829858936	164.56627889885567
73	13	13493	458.9886944196187	238.7068295062054	390.37180283339694	158.91545105329715
73	14	15989	505.29764426196925	232.627849138109	457.19373024627566	174.65574276424013
73	15	17240	647.1957751126029	371.1745038519148	427.3675153683871	200.88090499141254
73	16	18980	641.0710175519343	412.4847809677012	556.9996816553175	235.91453602840193
73	17	13053	483.00412125419825	294.6421771668829	393.2441915816162	195.0669120962266
73	18	16536	545.4690792055335	338.23001615330577	466.35434681898914	224.89353940053843
73	19	10574	526.825407392811	183.79357693344355	352.77271808311343	186.3786689687986
73	20	27402	1412.058170328848	635.6802346222103	763.2130953210872	435.1357776429504
73	21	16310	822.0809355003294	307.3940962362103	485.2191976113245	319.9550178272184
73	22	19696	549.0833164355718	380.094363871729	603.3196176262572	316.9095160260331
73	23	29355	1005.1262866326142	390.51514730392955	816.225424490869	407.77186525193974
73	24	9644	476.0708942983765	157.91670185723342	277.87786798598245	143.6892205667682
73	25	37573	1283.1134394868277	618.8962880463805	1043.884340715129	572.1621463303454
73	26	16073	589.431816773722	244.38182803383097	452.81645088270307	216.42198988166638
74	1	11581	418.16537842480466	198.7966136096511	516.8341815823223	175.3875497917179
74	2	20285	1064.5517834643833	406.9962330693379	627.053378253011	348.35038000391796
74	3	15658	525.938477181131	265.05584946111776	689.6996279056184	214.2881071092561
74	4	6596	275.6364392556716	92.61295551923104	174.01092623383738	154.71639652224258
74	5	8885	436.830213769339	175.0913719437085	365.25154578033835	146.76911659538746
74	6	8517	372.821775383316	137.0733357425779	201.12341581168585	261.5737247588113
74	7	7712	355.58349053701386	148.29675811785273	219.37859244016	176.7271084736567
74	8	13630	601.232182726264	274.68915968504734	574.0853297531139	238.10321350721642
74	9	13413	594.8222643020563	247.3340671074111	535.2092023207806	192.76672141836025
74	10	25797	999.6269348200876	534.5371660026722	850.9060681532137	499.53541127662174
74	11	13529	497.2204485919792	213.3624183689244	511.3966445263941	193.13756140717305
74	12	7944	358.7570465540048	105.58146097138524	221.9751134030521	186.06891051214188
74	13	11834	606.5635016197339	225.40705094160512	351.59380611311644	387.97378627653234
74	14	16154	646.3995593111031	240.41361245024018	604.4251637589186	224.14197146124206
74	15	12881	570.465920482995	270.4804164324887	454.6355092241429	206.93972814711742
74	16	12255	526.40769164823	308.79878044035286	593.0603966477793	190.33418909530155
74	17	7859	672.5591979834717	126.60402924846858	179.19948193151504	106.48348296945915
74	18	18338	660.0866579534486	335.15098976297304	584.6056781732477	250.5481975057628
74	19	13403	699.5956526023801	285.4943172701169	444.6535607355181	182.04229947924614
74	20	11188	469.1392701435834	244.17328272853047	365.4447864582762	172.8979792399332
74	21	16289	846.5532783209346	304.2108354631346	490.08459774404764	214.08919054199941
74	22	11558	519.2158249756321	263.4296035550069	515.7982463117223	181.6405597019475
74	23	9915	463.9395904415287	191.04005591617897	279.14372587925754	174.22047852003016
74	24	11260	571.1091490311082	228.07168808858842	339.0675529227592	145.65237008151598
74	25	10280	396.6638447865844	188.5981547026895	339.3822855546605	130.35579560953192
74	26	14628	585.4831481201109	287.3169465167448	491.478325946955	197.81226978939958
74	27	12518	590.2498065955006	178.49520213529468	385.770154473139	186.39795654499903
74	28	13726	600.5752665007021	227.17587687214836	387.19008291256614	167.14632009970956
74	29	13730	609.199253784027	248.5141996347811	383.3333653185982	151.1126433920581
74	30	15927	655.9076080259401	246.97186387819238	440.51774029410444	167.79981850739568
74	31	13896	647.6043962475378	258.9309696117416	405.08430748898536	216.0596031397581
75	1	8926	534.2658286606893	145.33583671716042	241.2466630996205	278.78040834516287
75	2	16164	1428.1224550884217	109.57258082274348	320.7980486131273	114.86881972313859
75	3	8692	565.4478073902428	58.57125270063989	176.70684463717043	57.41150603326969
75	4	12624	1137.94313094276	148.5790506375488	265.44103286834434	241.43367804121226
75	5	15181	816.6942871455103	356.2628076709807	495.8915099413134	299.110431073932
75	6	12527	615.1077755722217	283.2599081946537	370.8015121035278	250.34909733291715
75	7	18419	970.0683010790963	567.4242788506672	604.5419261786155	313.70159638440236
75	8	11987	666.677349341102	271.2735953819938	328.60706615797244	221.1200287565589
75	9	16584	713.0060596249532	227.69167773006484	494.8720396638382	348.18947304598987
75	10	14446	789.9939897749573	355.13177833356895	442.7726421407424	277.349326264346
75	11	15102	872.7165802842937	270.3154664791655	491.2376914501656	195.5149935653899
75	12	33470	1904.764922665665	956.1808687762823	1051.2272255832795	671.6381970068906
75	13	14910	796.2409413584974	274.6669732341543	462.7543772342615	200.86779731255956
75	14	10871	465.6508747388143	231.55985461059026	317.3613652433269	212.01275769178756
75	15	9072	414.0843375297263	193.65417056297883	245.22711637895554	163.1857032517437
75	16	17444	890.3067232810427	346.92892513470724	541.8162525619846	206.33501339703798
75	17	15942	883.0219287420623	377.55570470471866	425.53550183516927	273.9213718569372
75	18	10176	420.81320019229315	156.54288656217977	203.26303604687564	154.53925489122048
75	19	15924	775.1126589966007	365.9138032840565	434.3327856119722	206.62697953055613
75	20	7988	760.5749911423773	64.46167773520574	164.37415211368352	85.01472584088333
75	21	12908	731.7187778139487	224.7954540103674	374.90679922373965	139.20750875747763
75	22	24860	1035.4608099870384	386.4700563985389	627.0285982005298	278.63679185672663
75	23	24485	1025.5754658984952	339.73173349676654	582.1319625959732	252.50887539307587
75	24	9547	390.8403763694223	140.25691706640646	243.2904258845374	175.81381040695123
75	25	15422	679.2889157666359	193.65044780261815	363.4894500686787	341.7786236277316
75	26	7480	366.97950796363875	130.4812244826462	224.4120402019471	92.1570617989637
75	27	7714	415.53821688331664	126.02987806685269	217.34316104534082	79.10391465458088
76	1	20693	1060.8294063901994	518.3558118150104	588.0468929966446	346.92189124412835
76	2	24137	1250.746779119363	505.1284070746042	787.1585742647294	367.86077911034226
76	3	18974	1011.0176874999888	448.9922047648579	682.915375355864	288.5579634422902
76	4	21215	1269.1188545743935	547.3231577761471	683.4376462991349	355.80636516865343
76	5	8841	419.00640966324136	156.7807898109313	268.16795704327524	109.96418789541349
76	6	22468	954.4349913934711	343.1031071955804	690.4703465569764	223.19896436831914
76	7	38523	1482.7798010096885	800.5967383689713	1254.7422787402757	579.9116539522074
76	8	16258	743.1166571094655	300.6603814701084	461.69596559763886	170.64051417820156
76	9	30150	1389.8321383637376	559.1161698084325	1306.7215869664215	398.1397145532537
76	10	26686	1307.0155515875667	543.1648153297137	1103.0065795821138	305.1196485615801
76	11	33653	1520.4976458428428	612.6389442386571	980.9337032744661	511.48797168326564
76	12	17728	858.0889464681968	278.8973694082815	530.6114461869001	188.84817446162924
76	13	13500	692.2568565362599	223.94177285558544	378.02684203977697	190.3216615410056
77	1	18502	930.8809662240092	264.2151691496838	712.3971793653909	241.58582602068782
77	2	21445	1092.678769334685	274.65923739178106	799.2599703997839	268.8030232882593
77	3	17056	1079.5681866884697	309.3543618025724	640.129840816604	256.32990194368176
77	4	17987	1003.1334269070067	229.80604406027123	628.8374168979935	197.54300926602446
77	5	14062	387.42983292229474	225.05601721117273	633.9042967250571	525.3399113474879
77	6	17312	843.8026109556668	253.3713298253715	658.4903658542316	205.94017098867334
77	7	14580	913.6984368050471	229.2834072324913	569.2102557402104	226.01693906681612
77	8	15836	1043.6464193011634	228.24942532018758	591.5897172442637	205.60061183711514
77	9	30181	1364.03996621212	376.3802728028968	929.2367011420429	295.03622752055526
77	10	23175	1084.6631138189696	428.0332364134956	734.7663103912491	291.9324046885595
77	11	13408	685.7821786168497	170.04330628737807	408.16295265685767	163.4685141632799
77	12	27007	1422.073352591833	560.268302190816	833.2099059026223	447.4759927727282
78	1	28159	1414.2178100561723	447.6738560614176	1109.9422780375462	477.1598105856683
78	2	16005	864.7375308303162	415.6208300164435	671.4517754202243	215.18631428456865
78	3	29517	1330.9203812060878	484.54047753312625	790.6286750277504	367.4416904069949
78	4	20823	1081.2553309397772	403.2890841518529	549.3894886074122	272.80168035184033
78	5	19504	518.1536146644503	238.71484124753624	901.3248973535374	212.9338997772429
78	6	34386	1122.3189016771503	541.357338728616	760.3145991158672	413.7817685944028
78	7	18683	592.00932544237	206.4504937226884	862.5382487436291	228.8497766831424
78	8	20782	559.6070060960483	323.7929828176275	537.121601495659	301.8474117894657
78	9	30438	1508.5713313501328	658.2764812067617	708.4453987972811	457.9573388516437
78	10	12071	581.362296419451	153.41812873655	342.04159739869647	132.68177409586497
78	11	22207	649.5531570627354	561.4655549952295	641.4697210951708	484.17969253263436
78	12	22477	1153.6858798868489	448.6061514557805	520.4417664816137	247.04411575221457
78	13	20055	1127.5481824730523	355.5229590542149	544.3047856932972	228.8619077426847
78	14	20115	1029.0156578610186	364.36484507261775	426.04144568927586	225.04226941568777
78	15	9965	884.2371718825307	72.85394149436615	163.62194360001013	108.08548209955916
78	16	30185	689.2063969166484	251.37114752456546	597.302955992287	395.65315007790923
78	17	16566	885.7848798553459	248.16534807742573	406.5812179292552	217.9610755732283
78	18	15800	592.425362123875	211.2054336098954	379.1245460056234	193.12240922963247
78	19	7848	368.70006939349696	86.42766525549814	171.04767002840526	107.22649037721567
79	1	17195	925.9703991829883	301.1808973841835	595.0366385160014	229.24692313093692
79	2	25344	1253.460199603811	317.0636931434274	634.7249895373825	244.34917421638966
79	3	21590	1008.9547900201287	245.2727416031994	623.5061440288555	296.1581312722992
79	4	24618	1259.4240352769848	467.90380946244113	758.2809671442956	291.35993215744384
79	5	11805	765.7379729335662	230.7390869606752	311.55185889359564	147.4890832225792
79	6	23732	1272.869522334775	357.5899312160909	752.6488463408314	342.3056099093519
79	7	11437	334.59658328141086	140.54137585684657	335.3951031223405	181.85655110073276
79	8	23356	1049.5295209677424	454.0145136069041	867.5034435607959	318.49386052857153
79	9	26241	1258.7883448125795	372.40616712742485	749.1023910581134	314.87420711829327
79	10	24026	1079.5655321322847	280.7214638602454	590.497660210589	523.313254941022
79	11	25589	1355.6364412780385	376.136799398344	674.1879786131904	330.0190302473493
79	12	14787	602.1387823401019	217.52158528915606	412.5237674477976	213.6536675237585
79	13	15058	574.1167790007312	224.6121781214606	410.1748701077886	213.00554041960277
79	14	25076	1243.1467944704928	383.32160146324895	719.4042447383981	323.0921058403328
79	15	26781	1318.2083645786624	364.36153425020166	735.9250659665558	371.5481980864424
79	16	18421	1032.1595045472495	310.1854752318468	521.7721541062929	286.58941204147413
79	17	20429	649.7509139757603	271.40294690290466	609.1338086298201	311.49874320207164
79	18	16269	600.2711393313948	179.0054182994645	434.0394004439004	211.95184409758076
79	19	16513	627.2121631202754	267.27011686679907	517.6256218214985	277.0930817229673
79	20	25759	1169.441995380912	378.49738542176783	757.9095014247578	279.1786700945813
80	1	15017	478.6246448236052	278.362387875095	502.19665972841904	250.38806889182888
80	2	36951	1102.4835474162828	574.0659069807734	1112.0075724215712	672.4882317362353
80	3	20439	1085.3467935584486	380.7245919336565	667.0045188297518	313.4075400782749
80	4	13753	476.96228127507493	114.04014755599201	534.6481894145254	172.09401219082065
80	5	10222	516.0160227136221	136.91551169310696	270.6768455938436	183.54197102435865
80	6	9742	723.427970842924	99.17407598067075	298.2934625884518	76.26424149912782
80	7	23688	688.9854453876615	192.99479852220975	894.2758703790605	285.7517074039206
80	8	20932	1094.489023258444	366.52750637871213	801.4784640457947	373.3438183115795
80	9	24332	966.5836755840573	321.28516295109876	683.6374635992106	251.29216658766381
80	10	19762	1067.0313895069994	305.0707274575252	743.3963399541099	314.50060467631556
80	11	21233	755.5799519212451	397.3633192938287	827.1876274666283	475.9093332127668
80	12	23455	1006.2257595676929	303.62124262191355	746.695051409537	242.06930870818906
80	13	27650	876.1383414783049	432.8972941036336	1064.1132705984637	666.5298265570309
80	14	27598	1077.135136557743	315.08414064138196	920.2692788669374	294.92132705822587
80	15	22984	1117.6336945132352	315.50098610529676	591.420205604285	347.8509367601946
80	16	14116	661.513772501843	136.9420931781642	452.3682780433446	391.8283679794986
80	17	11023	525.35146229784	132.585214931285	366.15094343712553	342.3275207555853
80	18	10618	392.6005350542255	116.21843377361074	325.1183042654302	277.4403458745219
80	19	13233	586.6517142022494	157.5408418951556	425.80196979269385	291.3663705037907
80	20	8192	389.3183344893623	103.55710758641362	249.35600911150686	178.7132686714176
80	21	18506	759.1632883842103	304.1876114846673	547.8933413769118	229.16302922018804
80	22	22307	964.2257139349822	276.0926243287977	689.5147502354812	239.33910328452475
80	23	20677	902.3259805110283	197.3749158536084	601.8654176164418	197.83093182975426
81	1	4350	381.70203746901825	128.87393053784035	100.3517513917759	149.67235870379955
81	2	14376	1028.0281085066963	310.8328845195938	286.58422373072244	371.30605161213316
81	3	8211	694.5057458409574	326.73470749682747	191.0471512139775	287.93278494733386
81	4	9539	701.877791534178	291.9502260906156	214.71558822505176	319.34552655066364
81	5	11013	1073.5483488903847	334.4409410546068	248.19829221302643	339.9668128453195
81	6	6331	551.0757768412586	173.2572676872369	121.01171958143823	206.1101249589119
81	7	5912	485.11722019221634	242.83665277808905	140.1417416902259	191.6640273788944
81	8	10916	857.7951332808007	344.79806317784823	192.65096641005948	309.5097442236729
81	9	7936	848.1443357162643	247.85667280526832	154.45233934512362	246.0177777784411
81	10	9239	763.973221661523	290.79980257176794	214.02537670289166	292.1508821041789
81	11	9152	913.0368513751309	297.04857035377063	172.754254499916	309.5293822349049
81	12	10820	906.087344028987	323.86622531944886	196.87589950556867	283.7717870976776
81	13	9877	816.3927683499642	288.38967055641115	168.23302155802958	254.12002866365947
81	14	9522	748.7049525568727	278.3298095220234	136.85505568305962	243.40044345334172
81	15	13585	1241.2861839085817	383.23892707261257	245.08978558331728	380.62041827640496
81	16	11106	884.1719090708066	311.6764792262111	251.58695471589454	334.6028392931912
81	17	11700	1170.053850083379	359.51258231163956	225.007615479175	349.35410210094415
81	18	8723	741.0514391981997	284.95272845425643	139.37692930921912	228.35986976209097
81	19	9406	746.9633181998506	276.2779745988082	188.9473116148729	275.976990374038
81	20	8259	707.1231411667541	291.0115517815575	147.6202801966574	256.12782568577677
81	21	7504	599.3867101992946	227.92013513296843	120.81947130314074	242.3978188149631
81	22	9859	896.0915703459177	286.2543231823947	188.49981041508727	276.28726728307083
81	23	11089	843.7143673435785	277.471642347984	241.23642451758496	302.0312670508865
81	24	10494	822.6013129514176	223.46036581043154	242.30435759061947	331.75217949342914
81	25	7252	626.2869465006515	188.4916310387198	127.97839407692663	246.5322353541851
81	26	10935	775.52248517517	259.15687930909917	217.1736641137395	359.36128908232786
81	27	9434	747.0064860589337	187.72387372050434	146.76159405801445	281.21135350340046
81	28	9436	1027.5606788173318	356.5440154899843	224.44126136158593	353.3881751904264
81	29	13366	1355.6568412554916	447.15684870583937	250.30548714194447	378.90690624015406
81	30	12756	827.8767847144045	293.60825654584914	209.1168549663853	318.88178962958045
81	31	7922	641.3518735668622	187.16325716138817	119.84515229496174	222.58901441050693
81	32	13761	1078.6068678312004	373.0613274865318	231.56630964926444	392.4298786923755
81	33	6877	605.7741671525873	182.70295317773707	116.3285884973593	249.40331212361343
81	34	13954	828.0898928507231	342.9499975151848	241.3149325028062	372.3599618813023
81	35	7209	637.9922946665902	210.37711238418706	116.48235367750749	210.92762723495252
81	36	11008	887.1647373698652	303.5356539215427	167.87008592346683	285.9070127850864
82	1	14035	1225.179950830061	439.46839252486825	269.12280600424856	427.3543768627569
82	2	11468	1095.3382015516981	327.96603476442397	197.83218249934725	305.4655386528466
82	3	7164	534.3671936166938	189.86205923184752	148.09959641564637	248.31923487456515
82	4	16286	1306.603770054644	535.179600516567	290.72962711099535	398.3309391089715
82	5	10457	855.2731987026054	331.7845740688499	222.25980132026598	319.01345964777283
82	6	16404	1692.8236221615225	531.0578333321027	336.9681868420448	419.4025499976706
82	7	9820	803.3929056064226	343.6119336441625	218.88645874289796	311.79690350731835
82	8	9594	943.5614263103344	400.7185788524803	227.62613958935253	407.2274826192297
82	9	14609	1420.2737633262295	571.0408499499317	305.17619745223783	476.1247289534658
82	10	16310	1400.619914968498	458.7010319614783	311.3821793317329	467.1346625855658
82	11	14586	1502.2147565537598	503.8091876283288	309.2274219645187	441.8315113107674
82	12	5823	507.9266659151763	149.98750342126004	111.51422962453216	192.92044016136788
82	13	12080	1083.7218744189013	396.2701927765738	222.70081777009182	331.54522140556946
82	14	12054	978.126773025142	355.45793956448324	282.5205476414412	332.15037900209427
82	15	9572	735.1141686011106	312.4118572308216	220.6774711208418	276.640162860509
82	16	10263	902.971375094261	339.3965982964728	241.12951968004927	321.09396607032977
82	17	12157	1091.5434973489027	357.38608514587395	242.1154815829359	329.8510429232847
82	18	16286	1331.2550561630633	475.40877575427294	338.7056094070431	426.2678283005953
82	19	8553	663.7545288125984	238.54624334792607	168.3310453929007	217.88980024959892
82	20	15320	1438.651866691187	469.60395368747413	297.3265295792371	443.4557733288966
82	21	12379	979.7288177164737	379.05066107725725	284.5132233852055	345.84710603090934
82	22	9730	1182.5811249709222	326.61204064823687	196.41794584831223	270.74805957172066
82	23	14363	1556.180195013294	404.05757371801883	268.09117422252893	369.9580088404473
82	24	13332	1326.322989440523	356.2304431167431	221.32108175358735	352.045091842534
82	25	10957	805.5360811501741	349.03923202329315	248.5052426403854	326.6609456278384
82	26	20994	1754.8481590484735	506.9157112855464	383.6430633175187	591.1591081027873
82	27	15934	1571.5436187512241	617.9063264741562	357.10937845357694	515.2603968284093
82	28	14017	1553.2312662771437	350.12375230900943	248.53571523493156	350.6520348205231
82	29	17032	1861.8285502542276	507.41965521126986	336.2813934283331	461.6760987867601
82	30	11658	1143.4817588038277	500.24847898306325	255.29758276673965	399.09935276489705
82	31	14776	1014.0032971114852	426.8211504397914	310.847686043242	451.528665547492
82	32	14604	1507.5558573666494	487.3297337417025	288.4516381036956	475.3991317837499
82	33	8321	1161.975662576966	152.8815451231785	177.27536521921866	518.1396819381043
82	34	11900	1059.3248659525998	335.4731986809056	206.03729436779395	293.94886818830855
82	35	10378	860.3064936196897	314.9554447575938	226.2998409429565	324.5869545994792
82	36	10067	1028.184681397397	287.1860543221701	196.6227368800901	269.1020229330752
82	37	13871	1497.4114609025419	405.2932797812391	270.68572693807073	425.56290676048957
82	38	7579	663.5007558225188	217.852476606844	132.28172813355923	206.5366759004537
82	39	15869	1558.5771129727364	566.5806225624401	309.45217227214016	478.7056399739813
82	40	10782	766.0561080398038	285.28851876570843	221.5659430983942	350.4401018298231
82	41	13471	1264.1760139849503	383.8767845479306	257.5085085656028	345.34798346529715
82	42	7510	581.3619292899966	207.61854051914997	155.92872593179345	257.3955452099908
82	43	12809	999.3501190533862	434.1549260604661	255.95077584125102	333.00938564469106
82	44	9876	903.1631196946837	341.5522707393393	204.6682700267993	289.86653049266897
82	45	8271	715.9945379609708	262.4282759446651	165.9087367283646	246.20879021612927
82	46	12932	1022.0036633780692	409.8183425797615	246.34671690827236	321.644237351371
82	47	8667	728.1415892804507	279.98507757810876	157.57744812080637	211.1331510860473
82	48	7675	639.4867788627744	212.50632547191344	153.4753347293008	218.49837594595738
82	49	10384	998.5384461260401	326.1334715548437	189.73957536066882	281.7102933200076
82	50	11333	843.5338529925793	266.502084184438	170.3010007517878	273.8825220579747
82	51	10981	843.4090342777781	297.43779777525924	212.87226791703142	304.28534480556846
83	1	14934	1077.4429555837996	452.100299381651	278.4752438857686	405.54741906328127
83	2	7318	570.4845816688612	317.105303324759	149.23369278619066	279.13350200653076
83	3	7452	620.7119867349975	294.4268720289692	136.24310763273388	269.2653857197147
83	4	13027	964.8645473620854	417.43712669052184	232.84944067918696	367.61620651441626
83	5	9867	870.793302149279	443.72321746335365	199.54857810330577	342.89909310266376
83	6	6249	499.139254438458	187.84744075057097	137.57874488527887	224.4993979963474
83	7	10870	1083.948913803557	446.4051889611874	232.4816369570326	402.2924863630906
83	8	6822	595.668910311535	324.80169427441433	138.80199973471463	244.80245747347362
83	9	10247	778.1129182139412	384.16217397269793	208.51184989628382	296.7476779764984
83	10	7290	555.1877475935034	256.6942250854336	146.24942477140576	260.3245144947432
83	11	6371	510.44759347615764	221.17335855704732	146.70507424138486	253.8319683179725
83	12	9422	756.7303741471842	453.89829938928597	214.9949961148668	333.4847954369616
83	13	6480	490.45452135801315	348.1383235096	149.87959173182026	243.45043171639554
83	14	12104	1350.9387203555088	514.0619984937366	289.2627006799448	443.31470325565897
83	15	10460	770.2931878168602	368.74694533692673	204.6549336449243	309.9933329636697
83	16	12746	1189.7139550512657	543.4538960626815	252.5671030334197	395.081301379716
83	17	12190	993.5433440101333	528.3395755831152	227.6073714068625	377.17758589982986
83	18	7694	566.7317471073475	248.99966495740227	124.02208063472062	246.74676205893047
83	19	11808	829.5787910060026	542.0782949586865	267.2776544378139	380.2466480329167
83	20	8148	645.4250257285312	270.12726117507555	140.78213255573064	286.80908012529835
83	21	7502	687.3315029386431	341.552621582523	159.54924927651882	290.16592743294314
83	22	12067	1053.6932035589125	442.0341509357095	208.05632234341465	334.17335900943726
83	23	9737	838.960159815615	364.17183282691985	167.20364794903435	290.332449325826
83	24	16561	1608.708279505372	618.5515084094368	312.7667828176636	569.6412163695786
83	25	9071	719.6958120560739	328.8655842358712	147.03292993386276	255.56385243521072
83	26	10808	802.8791192309	368.9460301143117	176.58785503334366	313.0660576480441
83	27	13013	1034.161136422772	384.7720621493645	207.58825190574862	329.636897719698
83	28	19630	1601.1630450200755	705.6382413690444	340.14761782228015	587.2476712078787
83	29	8306	716.7363703260198	315.0938135141041	150.33562309737317	260.90183952846564
83	30	11107	916.6057386400644	464.49865050334483	211.93394494289532	346.07954634027556
84	1	13511	1092.3477548337542	384.8344562135171	242.4725886778906	352.46714119962417
84	2	18537	1664.1297489793506	592.9384625388775	378.90890574478544	591.1070895455778
84	3	18606	1635.659435722977	549.3559796365444	324.9869097485207	445.91830520005897
84	4	17017	1506.5369513395708	513.4416893802118	310.19469185872003	376.4810576257296
84	5	7868	745.1075003866572	231.1600374558475	149.75011909822933	210.56330292555504
84	6	5795	591.1105523256119	192.69424034422264	113.12004341674037	155.25642851460725
84	7	11495	1055.7257352387533	317.964905397268	211.23642451222986	324.8238357268274
84	8	12614	1104.8200972669292	400.9854441571515	248.03521923325025	369.3255067530554
84	9	10286	772.9739081268199	336.1469301977195	169.54694548319094	323.2845056215301
84	10	8822	909.597239069175	271.09997820528224	172.94709788705222	264.04995897435583
84	11	6810	548.2697951595765	251.28221626230516	140.54717404278927	228.55219420604408
84	12	15879	1441.877471642103	473.5943101600278	380.4494258177001	630.5934096034616
84	13	12329	1266.1889388470445	448.57183297374286	258.94067426095717	408.0147416065447
84	14	12738	1330.1517065856606	471.5604649751913	259.3600991482381	403.99859748687595
84	15	9434	794.4769525143784	271.9012598397676	173.97415223205462	259.19632373075
84	16	8632	664.0334180493373	269.81907485821284	165.5577029499691	286.60711148171686
84	17	10674	980.4933253834024	334.8786460303236	252.78906050440855	437.80337333050556
84	18	16873	1268.0497612378094	523.6300010005943	326.36598941055126	454.88244619080797
84	19	13003	1316.6849324016366	431.66794967418537	233.86251774593256	355.93856848799624
84	20	11337	1183.3937907658983	348.9603733906988	184.97560202307068	276.9107360665221
85	1	20522	1312.6490747630596	705.7246532388963	477.42655294248834	644.6269650212489
85	2	5481	529.518272948917	192.2025029223878	140.37419753870927	211.437949918909
85	3	8249	671.2928516999818	223.05493341130204	168.45879398682155	280.4428024853114
85	4	5515	494.56182208354585	179.17811904894188	102.62745165708475	171.19018906983547
85	5	14263	868.4491508346982	431.04811315611005	304.0468011263292	431.28076752927154
85	6	9086	768.8234235604759	362.38434525369667	187.5337156758178	277.74212338845246
85	7	7480	582.7017173008062	224.95150768896565	154.71386354905553	267.59981761244126
85	8	14144	955.6382862434257	431.6469993318897	291.0984527950641	423.37267251708545
85	9	18522	1536.26083938987	607.2675686262082	335.2826144590508	507.4484189427458
85	10	9975	833.4626393341459	358.6577717240434	266.35828299215063	345.66410430846736
85	11	9738	814.3891057292931	349.31242950214073	211.43651585909538	307.48456647992134
85	12	8840	715.231038013706	305.5505157073494	201.2720388250891	283.477486327989
85	13	10289	746.3780433812644	277.78625271865167	176.6322739776224	287.05674929055385
85	14	10570	926.7832004814409	342.7123075257987	202.83656165818684	319.13045057677664
85	15	9714	827.5281768019777	309.1040980874095	176.9847572131548	249.05993858352304
85	16	15117	1013.2337387967855	427.52236381405964	282.34609157335944	420.37209310848266
85	17	10207	913.6941033061594	344.1318237343803	199.66727807861753	272.40691340109333
85	18	14131	1446.9880685892422	445.10135215427727	291.03817954752594	394.5130861704238
85	19	13117	1363.9819495230913	413.32120385346934	258.6755030453205	354.141254281858
85	20	7183	665.7935151709244	198.4853902522009	190.09942862042226	281.38802229380235
85	21	8010	712.9584503229707	199.69169231387787	194.26654548896477	297.3513246185612
85	22	17171	1810.3685830507893	635.7667065840214	353.0918916647788	451.9923723980319
85	23	11488	1286.9975138353184	500.9085996327922	250.52741413656622	370.119601510698
85	24	12934	1081.0738852759823	368.64098702184856	194.78376573859714	320.53324307035655
86	1	14359	1062.7277498356998	479.33759205951355	373.42945147515275	405.3840102595277
86	2	25107	1707.023470859509	1244.343315335689	823.2375246714801	749.1840111524798
86	3	11685	1136.9672095207497	444.5142760742456	259.76077038166113	368.4245986624155
86	4	12315	1105.450096600689	459.30635673948564	281.16687398427166	423.5590460121166
86	5	10459	1076.630809088936	432.51023241248913	211.0034800574649	329.3606940761674
86	6	16254	1107.2632044556085	468.8720242783893	287.4027178348042	403.9552623247728
86	7	17457	1623.8638452589512	565.278829826042	346.1795700327493	447.1129797603935
86	8	17611	1657.1310306284577	625.1235080237966	348.3276894588489	466.6049457504414
86	9	22347	1624.2160093116108	657.4371275883168	469.79170150938444	635.9078532576095
86	10	19563	1355.332358600106	672.5135135983583	365.73794374777935	529.7354260019492
86	11	15531	1423.2536520962603	469.02549917134456	311.63526523299515	406.6781736211851
86	12	14103	1241.522455140017	475.7909986281302	285.1736491713673	409.97549552679993
86	13	11185	947.1187616689131	342.99324143491685	196.29746056324802	286.31773995491676
86	14	12459	924.8193652217742	381.1017484390177	242.9226838836912	357.05229404359125
86	15	9148	845.8587329962756	303.57911120261997	165.32427044329233	265.55394931253977
86	16	16691	1502.0067157405429	486.04878496960737	312.17961566266604	422.9045412912965
86	17	14355	1024.9867111130152	398.69779653055593	244.19301298772916	352.55448374687694
86	18	13661	865.6745726529043	365.2544456042815	274.00169514282607	402.7205783482641
86	19	16112	1524.9421548442915	659.5218905247748	382.17030768468976	558.4690028452314
86	20	15139	1403.9366460139863	522.0444817729294	275.57200138946064	383.3459543399513
86	21	22258	1802.4800211556721	668.055758732371	470.3833395924885	602.5848805075511
86	22	19897	1639.6841706971172	640.609172812663	356.96516597201116	550.4036489326973
86	23	19999	1537.2885959539562	630.1981707466766	391.92120465566404	523.3056862019002
86	24	18524	1638.7825908458326	525.7545146523044	298.111896393355	397.73681444162503
87	1	12518	952.3539192248136	418.04246727912687	281.13087787944824	447.4810725550633
87	2	12280	808.3247738368809	376.967407949036	231.3443668896798	335.8137039395515
87	3	13912	834.8786006169394	327.64507672330365	231.85400314815342	398.2387900694739
87	4	7827	605.5489285627846	213.4838185510598	169.10038998746313	242.20282368012704
87	5	10111	682.4176708154846	245.5663854382001	191.4259566180408	294.01443608594127
87	6	11500	797.3401248194277	315.09501925460063	188.7096525307279	304.48049237346277
[truncated: 2,486 more rows]
