# Supplementary material for: SON and SRRM2 are essential for nuclear speckle formation
Source: eLife. 2020 Oct 23;9:e60579. doi: 10.7554/eLife.60579 (PMC7671692; doi:10.7554/eLife.60579)
Supplement: Figure 5—source data 1. — Both folders contain ilastik models (.ilp) used to train for nuclear speckles and Cajal bodies and Cell Profiler pipelines (.cpproj) used to process the probability maps generated by ilastik. The outputs from Cell Profiler (.csv) files are used to generate the figures in the Jupyter Lab environment (.ipynb), shown in Figure 5 and Figure 5—figure supplement 3 respectively. [file elife-60579-fig5-data1.zip › eLife_HAP1_tr0vstr10/NS/Image.csv]

ImageNumber	Metadata_CellLine	Metadata_FirstAb	Metadata_ImageNumber	Metadata_SlideIndicator	Metadata_Treatment
1	tr0	coilin	01	D	control
2	tr0	coilin	02	D	control
3	tr0	coilin	03	D	control
4	tr0	coilin	04	D	control
5	tr0	coilin	05	D	control
6	tr0	coilin	06	D	control
7	tr0	coilin	07	D	control
8	tr0	coilin	08	D	control
9	tr0	coilin	09	D	control
10	tr0	coilin	10	D	control
11	tr0	coilin	01	D	SON
12	tr0	coilin	02	D	SON
13	tr0	coilin	03	D	SON
14	tr0	coilin	04	D	SON
15	tr0	coilin	05	D	SON
16	tr0	coilin	06	D	SON
17	tr0	coilin	07	D	SON
18	tr0	coilin	08	D	SON
19	tr0	coilin	09	D	SON
20	tr0	coilin	10	D	SON
21	tr10	coilin	01	H	control
22	tr10	coilin	02	H	control
23	tr10	coilin	03	H	control
24	tr10	coilin	04	H	control
25	tr10	coilin	05	H	control
26	tr10	coilin	06	H	control
27	tr10	coilin	07	H	control
28	tr10	coilin	08	H	control
29	tr10	coilin	09	H	control
30	tr10	coilin	10	H	control
31	tr10	coilin	01	H	SON
32	tr10	coilin	02	H	SON
33	tr10	coilin	03	H	SON
34	tr10	coilin	04	H	SON
35	tr10	coilin	05	H	SON
36	tr10	coilin	06	H	SON
37	tr10	coilin	07	H	SON
38	tr10	coilin	08	H	SON
39	tr10	coilin	09	H	SON
40	tr10	coilin	10	H	SON
41	tr0	PNN	01	C	control
42	tr0	PNN	02	C	control
43	tr0	PNN	03	C	control
44	tr0	PNN	04	C	control
45	tr0	PNN	05	C	control
46	tr0	PNN	06	C	control
47	tr0	PNN	07	C	control
48	tr0	PNN	08	C	control
49	tr0	PNN	09	C	control
50	tr0	PNN	10	C	control
51	tr0	PNN	01	C	SON
52	tr0	PNN	02	C	SON
53	tr0	PNN	03	C	SON
54	tr0	PNN	04	C	SON
55	tr0	PNN	05	C	SON
56	tr0	PNN	06	C	SON
57	tr0	PNN	07	C	SON
58	tr0	PNN	08	C	SON
59	tr0	PNN	09	C	SON
60	tr0	PNN	10	C	SON
61	tr10	PNN	01	G	control
62	tr10	PNN	02	G	control
63	tr10	PNN	03	G	control
64	tr10	PNN	04	G	control
65	tr10	PNN	05	G	control
66	tr10	PNN	06	G	control
67	tr10	PNN	07	G	control
68	tr10	PNN	08	G	control
69	tr10	PNN	09	G	control
70	tr10	PNN	10	G	control
71	tr10	PNN	01	G	SON
72	tr10	PNN	02	G	SON
73	tr10	PNN	03	G	SON
74	tr10	PNN	04	G	SON
75	tr10	PNN	05	G	SON
76	tr10	PNN	06	G	SON
77	tr10	PNN	07	G	SON
78	tr10	PNN	08	G	SON
79	tr10	PNN	09	G	SON
80	tr10	PNN	10	G	SON
81	tr0	RBM25	01	A	control
82	tr0	RBM25	02	A	control
83	tr0	RBM25	03	A	control
84	tr0	RBM25	04	A	control
85	tr0	RBM25	05	A	control
86	tr0	RBM25	06	A	control
87	tr0	RBM25	07	A	control
88	tr0	RBM25	08	A	control
89	tr0	RBM25	09	A	control
90	tr0	RBM25	10	A	control
91	tr0	RBM25	01	A	SON
92	tr0	RBM25	02	A	SON
93	tr0	RBM25	03	A	SON
94	tr0	RBM25	04	A	SON
95	tr0	RBM25	05	A	SON
96	tr0	RBM25	06	A	SON
97	tr0	RBM25	07	A	SON
98	tr0	RBM25	08	A	SON
99	tr0	RBM25	09	A	SON
100	tr0	RBM25	10	A	SON
101	tr10	RBM25	01	E	control
102	tr10	RBM25	02	E	control
103	tr10	RBM25	03	E	control
104	tr10	RBM25	04	E	control
105	tr10	RBM25	05	E	control
106	tr10	RBM25	06	E	control
107	tr10	RBM25	07	E	control
108	tr10	RBM25	08	E	control
109	tr10	RBM25	09	E	control
110	tr10	RBM25	10	E	control
111	tr10	RBM25	01	E	SON
112	tr10	RBM25	02	E	SON
113	tr10	RBM25	03	E	SON
114	tr10	RBM25	04	E	SON
115	tr10	RBM25	05	E	SON
116	tr10	RBM25	06	E	SON
117	tr10	RBM25	07	E	SON
118	tr10	RBM25	08	E	SON
119	tr10	RBM25	09	E	SON
120	tr10	RBM25	10	E	SON
121	tr0	SRRM1	01	B	control
122	tr0	SRRM1	02	B	control
123	tr0	SRRM1	03	B	control
124	tr0	SRRM1	04	B	control
125	tr0	SRRM1	05	B	control
126	tr0	SRRM1	06	B	control
127	tr0	SRRM1	07	B	control
128	tr0	SRRM1	08	B	control
129	tr0	SRRM1	09	B	control
130	tr0	SRRM1	10	B	control
131	tr0	SRRM1	01	B	SON
132	tr0	SRRM1	02	B	SON
133	tr0	SRRM1	03	B	SON
134	tr0	SRRM1	04	B	SON
135	tr0	SRRM1	05	B	SON
136	tr0	SRRM1	06	B	SON
137	tr0	SRRM1	07	B	SON
138	tr0	SRRM1	08	B	SON
139	tr0	SRRM1	09	B	SON
140	tr0	SRRM1	10	B	SON
141	tr10	SRRM1	01	F	control
142	tr10	SRRM1	02	F	control
143	tr10	SRRM1	03	F	control
144	tr10	SRRM1	04	F	control
145	tr10	SRRM1	05	F	control
146	tr10	SRRM1	06	F	control
147	tr10	SRRM1	07	F	control
148	tr10	SRRM1	08	F	control
149	tr10	SRRM1	09	F	control
150	tr10	SRRM1	10	F	control
151	tr10	SRRM1	01	F	SON
152	tr10	SRRM1	02	F	SON
153	tr10	SRRM1	03	F	SON
154	tr10	SRRM1	04	F	SON
155	tr10	SRRM1	05	F	SON
156	tr10	SRRM1	06	F	SON
157	tr10	SRRM1	07	F	SON
158	tr10	SRRM1	08	F	SON
159	tr10	SRRM1	09	F	SON
160	tr10	SRRM1	10	F	SON
