# Supplementary material for: SON and SRRM2 are essential for nuclear speckle formation
Source: eLife. 2020 Oct 23;9:e60579. doi: 10.7554/eLife.60579 (PMC7671692; doi:10.7554/eLife.60579)
Supplement: Figure 5—source data 1. — Both folders contain ilastik models (.ilp) used to train for nuclear speckles and Cajal bodies and Cell Profiler pipelines (.cpproj) used to process the probability maps generated by ilastik. The outputs from Cell Profiler (.csv) files are used to generate the figures in the Jupyter Lab environment (.ipynb), shown in Figure 5 and Figure 5—figure supplement 3 respectively. [file elife-60579-fig5-data1.zip › eLife_HAP1_tr0vstr10/NS/Nuclei.csv]

ImageNumber	ObjectNumber	AreaShape_Area	Intensity_IntegratedIntensity_DnaOrig	Intensity_IntegratedIntensity_PrimaryOrig	Intensity_IntegratedIntensity_SRRM2Orig	Intensity_IntegratedIntensity_SonOrig
1	1	26875	704.3917478001676	176.37676212587394	1009.5100510360207	2240.5909234150313
1	2	22408	764.1919914889149	174.92379778041504	920.2775483627338	2477.589291335549
1	3	21226	625.01137025957	187.16325777280144	817.4031450445764	2156.8206933769397
1	4	24184	691.4616490951739	180.75628429977223	776.729460389819	2127.76406744658
1	5	26635	830.7960358047858	225.69295985321514	998.4867961285636	2550.4346398410853
1	6	17561	629.639827925479	152.36550067644566	682.5648603884038	1833.2076307185926
1	7	24405	857.6159484067466	168.927505427273	831.1667380209547	2159.9923257229384
1	8	20346	849.1203498390969	180.65900749177672	754.166722147027	2129.2586877255235
1	9	14723	573.4063799679279	143.45853483164683	592.6915402917657	1770.5159393616486
1	10	32023	1145.936190130189	251.48005046509206	1171.985293826554	2882.3212969230954
1	11	27533	845.3705836830195	199.38063786528073	1035.872208405286	2481.2496716317255
1	12	25822	1024.016894211527	229.38863382861018	949.0338164498098	2642.901200357126
1	13	25103	967.2912056702189	217.2522030172404	887.874878473347	2415.4467704184353
1	14	13004	561.0029003683012	119.25665773195215	401.5388582951855	1204.7474803738296
1	15	19011	990.3638839274645	240.03416661778465	773.3245764605235	2303.840224215528
1	16	14750	559.3717418077867	112.2877404091414	552.4043809291907	1477.6285507718567
1	17	16638	649.1050906137098	146.8966977216769	650.1675915652886	1926.8879698710516
1	18	14576	513.2102098024916	112.03944560186937	580.0870999793988	1820.8413377818651
1	19	14978	541.4280933334958	118.92829886474647	560.0918910875916	1443.599818520015
1	20	23491	667.9095470390748	140.8366534896195	728.6309478802141	1720.6338321380317
1	21	28685	1171.1312914176378	210.31571098882705	992.4487099428661	2735.591229520971
1	22	30178	1183.6045350362547	171.8972011760343	807.2806927738711	2011.815582596697
1	23	29586	1241.9675166169181	245.95471320301294	1078.1114551222418	2809.484461791115
1	24	19683	665.0810580865946	130.70118377008475	614.6148799224757	1508.7682773314882
1	25	29804	1111.2361362818629	214.71496316138655	1139.2877121074125	2851.178227559896
1	26	20578	672.1494948340114	130.5009091310203	650.3243481304962	1963.856292072218
1	27	29507	1304.7092420088593	193.5199068163056	859.883058097912	2503.3919923438225
1	28	23278	1041.4550873991102	203.4121633048635	856.1841942360625	2413.9924482197966
1	29	27978	1134.105244132923	201.57013957737945	951.7265458463226	2453.726850404404
1	30	30424	1245.3083116067573	192.03962880908512	944.1275835924316	2529.2588415264618
1	31	14766	620.521097168792	147.1960338288918	564.0833156930748	1579.9223176245578
1	32	63771	2535.239603761118	525.9483826260548	2287.1244441098534	6032.7673364121
1	33	33987	1199.8137824325822	213.92749110679142	927.5141107270028	2361.394250682788
1	34	40689	975.0589958233759	238.56414369656704	1236.950916216476	3538.414072005544
1	35	28832	1091.7927702220622	160.6404833465349	897.7770838190336	2515.9373798884917
1	36	21238	882.6054039536975	142.36595855397172	741.3256753624883	1984.366325906245
1	37	14539	615.6495169629343	112.07229830464348	405.2384084183723	1226.3486851477064
2	1	17907	1223.830138401594	193.66736988374032	1003.8876191058662	2129.849898567656
2	2	22612	833.2575441161171	184.89067024178803	1480.6501434713136	2354.180517076049
2	3	19024	998.8739470655564	140.6510424434673	1692.8446041110437	2006.9008179551456
2	4	12169	663.4090041236486	144.65990773495287	848.8139027091675	1742.4582749181427
2	5	18138	963.1547436488327	150.44905883842148	1593.8352798542473	1802.325109502999
2	6	23315	1039.1068309627008	182.1930892074015	1218.1521962305997	2018.4361519971862
2	7	28429	1005.8485421217047	210.58796202088706	1698.7487326790579	2739.9547746018507
2	8	23547	1198.7043129533995	200.46090044337325	1771.6564761593472	2165.158298424445
2	9	24511	1076.7454365012236	192.2953095959965	1316.0086390848737	2239.6876495280303
2	10	20676	839.9461684655398	211.9319768869318	1320.7614118163474	2162.622097053565
2	11	27713	1329.100803973619	203.96211366704665	1958.5022230381146	2325.728040797403
2	12	22118	1189.1804555982817	183.4441913315095	959.061648576986	1930.9291386208497
2	13	24143	1587.675274760928	191.36655350890942	1422.9416369721293	2628.5381263534073
2	14	23069	909.305533752311	197.49949044710957	1190.9059002113063	1878.86007558438
2	15	22323	1248.5686296606436	216.1331978053786	1486.5993609109428	2741.534540992696
2	16	22692	1195.7625718321651	204.109606877435	1216.9859026134945	2147.8936626592185
2	17	23076	927.7327710532118	216.33531857980415	1644.4775784104131	2423.372475630371
2	18	22495	1152.2849185746163	185.5753426773008	1149.878601799719	2161.903366721468
2	19	12429	672.4068982745521	91.81525965989567	920.6337537420914	1113.882078675786
2	20	11620	611.743832682725	94.60097728180699	922.2410474689677	1063.0098275053315
2	21	28075	1401.040454633534	199.66869780095294	1081.922700932715	2052.2239893516526
2	22	27385	1422.119053713046	197.99633939843625	1214.2503273529	1960.4908711111639
2	23	18713	850.6124838448595	149.34961585397832	1280.2842164225876	1786.0035575006623
2	24	24480	1197.1748093704227	187.45362144033425	1102.708174068248	2141.314185621217
2	25	24488	936.7758929571137	210.1607858859934	1529.9015363086946	2503.984299428761
2	26	22354	1086.1351820577402	145.96243302267976	1028.0199307443108	1779.7114696945064
3	1	14252	754.3734047254547	154.1902353898622	979.2180682858452	1584.0843072247226
3	2	24396	1303.4954169348348	299.48598660645075	2272.684612997109	3389.260015957523
3	3	16119	824.1576424932573	158.88879345776513	1104.0857872231863	1791.3871695799753
3	4	11729	579.7077755201608	133.1657443549484	941.9448700593784	1457.5179225162137
3	5	17557	724.0847808911931	159.82374440692365	1171.8882445087656	1704.648127752589
3	6	18625	976.0742827961221	161.03012224240229	1269.8427125900052	1859.9907552725635
3	7	22886	1004.1830342316534	199.5411322733853	1843.737287982367	2181.6706811373588
3	8	27105	1237.6158415107056	216.14731217431836	1975.2143615526147	2457.069232379552
3	9	25084	1246.822128136875	168.12445377605036	1864.0554837484378	2307.202840404352
3	10	18309	1335.2804624792188	196.9982924188953	1199.1017642016523	1748.7711919595022
3	11	20113	1218.5162606702652	197.02864219248295	1583.538981432328	2103.6989868963137
3	12	25872	1419.179234889103	266.1014438890852	2104.113408179255	2454.46013922384
3	13	17295	1059.083163383184	221.5168394856155	1286.450142424088	2047.6220814846456
3	14	21171	1270.677548872074	201.3094088304788	1612.708631546935	2163.904923330061
3	15	22381	1433.8111258435529	192.65555970813148	1486.3013674754184	2310.5587870799936
3	16	18236	980.8492884545121	186.04458822961897	1544.9347234349698	2033.9723519904073
3	17	26272	1576.873504839139	196.54938734159805	1683.764662589645	2141.5635030679405
3	18	24597	1538.4007958590519	259.489648403367	2086.4283541084733	2424.7172523806803
3	19	18803	1133.150592920836	264.1808359234128	1918.4836049552541	2634.75752133457
3	20	25408	1528.4205255038105	220.69596567680128	2108.7547587365843	2474.6720560602844
3	21	17146	1309.512781238649	177.2198379477486	1150.0719175150152	1973.744093503803
3	22	20307	868.1360973599367	179.16734733781777	1489.1065717821475	1968.1160018255468
3	23	22537	945.2904271390289	182.77119265147485	1647.657635978656	2008.902221460361
3	24	23456	1484.1461688391864	261.70849318779074	2077.014391749399	2678.7585289706476
3	25	20931	866.9549575557467	181.79002205072902	1535.355140246451	1824.7105232179165
3	26	17145	1067.4568107088562	179.85385002335533	1288.7101715940516	1791.020616719732
3	27	17217	801.7818584246561	136.18747359723784	1280.1924330734182	1745.3596260850318
3	28	21818	937.7360974019393	165.45398790435866	1424.238286885433	1818.2466497144196
3	29	13940	822.9954235558398	157.5547734759748	1214.1507148230448	1682.4435036871582
3	30	18618	1057.0755034054164	231.26981134084053	1488.571162050357	2126.120457103243
3	31	16640	924.6772273189854	169.80430434504524	1240.9548199190758	1814.328421123093
3	32	24947	1407.602642469341	227.52782669407316	2006.9195867385715	2180.9217232782394
3	33	15163	829.2139025127981	160.1694678836502	1425.8401327796746	1953.2086680838838
3	34	10614	697.3079126549419	106.61379497521557	815.4181596231647	1447.8241717515048
4	1	15255	762.7217076683883	154.88482611207291	1301.7746105275583	1522.3723677680828
4	2	22693	1475.8572082694154	231.5111636929214	1926.2056777640246	2451.241904460825
4	3	19579	1308.6193958898075	256.48220174969174	1911.7076236752328	2258.9597935690545
4	4	18676	1196.6655395946	243.70861518080346	2147.0055100270547	2318.5327701307833
4	5	17280	929.6440085587092	171.3812628760934	1260.634089791216	1618.2881839273032
4	6	21959	1273.320487421006	222.56348680169322	2035.808379192138	2568.7387374870013
4	7	12711	1000.2542621816974	196.130938985385	1137.5928595270962	1903.6820490988903
4	8	14972	719.9730386435986	161.4403613989707	1445.0999482902698	1728.106081967475
4	9	27419	1890.4705905616283	282.4921972048469	2217.569835153874	2852.540734913433
4	10	16370	715.4521725021768	148.51616818108596	1535.9595496139955	1612.4290852237027
4	11	13687	779.7102633987088	146.2496844562702	1146.8682548603974	1401.5845587183721
4	12	17607	763.546106721973	143.8470599828288	1306.5044189961627	1465.2540944539942
4	13	19797	1304.0639981464483	278.5201207592618	2067.6676143747754	2830.6354631576687
4	14	23070	1229.8436886488926	204.7038545301184	1870.477243375266	1835.044863679912
4	15	23511	1239.2379668015055	213.60992012941279	1947.8023674082942	2050.9877192114946
4	16	16613	786.9686444955878	144.63502064719796	1237.5264533951413	1426.7520116411615
4	17	20185	988.0524016420823	194.898528666934	1659.7102943714708	2010.3189764011186
4	18	23880	1523.936784374062	220.35044021345675	2010.5669507798739	2239.754666897701
4	19	22777	1533.4219595319591	194.89068584120832	1804.1306194965728	2445.7011673704255
4	20	21907	1764.94247574755	229.98060752637684	1720.406395999249	2377.306678414345
4	21	17034	1036.1501196129248	174.3471135534346	1374.0961495789234	1747.6692917735782
4	22	19024	986.7952256833669	176.24086483218707	1539.4524621581659	1698.3328469372354
4	23	17961	1616.1247134981677	200.04658721620217	1488.0725582942832	2003.0105763394386
4	24	20133	901.4945775291417	193.9313053120859	2043.0435818445403	2058.226127120666
4	25	18696	1072.7013978541363	171.582499173237	1429.7783334697597	1927.013871657662
4	26	19065	1255.0176717182621	225.9035188613925	1922.487893412821	2546.9710842913482
4	27	22761	1113.1322829041164	157.82177585875615	1758.4684696772601	1903.5370280358475
4	28	24319	1548.1232797915582	176.3525611946825	1790.7040231809951	2207.725874972064
4	29	21102	1248.1945240520872	175.7827890564222	1763.1875204602256	2058.2641510972753
4	30	20087	1443.0245840791613	185.3991622426547	1728.575313088484	2334.514643648872
4	31	20993	1080.0941810682416	166.49907803884707	1578.3122628084384	1634.5864214897156
4	32	23731	1641.5032602944411	176.91302466532215	1849.1171911277343	2265.19350207597
4	33	11591	739.9759830976836	110.59887174866162	1037.6099806788843	1610.3618980571628
4	34	19861	1026.0657836361788	167.08285770588554	1527.8133230144158	1684.8740380068775
4	35	20013	1049.5724748775829	147.72544533759356	1459.2420716632623	1889.055484046694
4	36	13683	847.7230196003802	122.24129189667292	819.5395299622323	1137.4319838550873
4	37	19896	1173.328055623686	164.859419826651	1684.112659141887	2149.1961865155026
4	38	10543	1148.8983603101224	94.87055881787091	415.7405061493628	700.069200837519
4	39	18702	997.4185413147788	143.91197200585157	1383.2970799691975	1687.9695594753139
4	40	12483	719.7091035065241	115.57538812910207	1016.3844522049185	1545.3537959081586
4	41	26870	1542.961381993955	255.3497387995012	1807.542612527497	2675.0838186577894
4	42	17135	821.8668973213062	120.07316829776391	1110.7502570387442	1377.3137269346043
5	1	14863	609.8470604072791	126.07850873214193	1232.9773264839314	1627.8967594653368
5	2	23603	1444.2781739335041	276.8792570531368	1934.1296273388434	2436.968248401303
5	3	19527	848.9448102253955	174.6690637683496	1491.5199836418033	1913.9707659143023
5	4	20159	1268.0163909033872	234.64051439752802	1585.416725578485	2457.0633734713774
5	5	18794	1021.9106755375396	197.0698571568355	1499.5143071862403	2052.490655524889
5	6	17906	1061.938645377988	221.92898590303957	1569.3202732733916	1985.7208995150868
5	7	18413	1041.4131705306936	182.1940503034275	1349.8237449706066	1699.937134349253
5	8	21821	978.0625034573022	189.9204867305234	1621.264441203326	2046.805098883342
5	9	19063	1414.326483813813	168.48432244826108	1361.8687740953173	1938.0691394463647
5	10	14233	766.2525076072197	136.9510349293705	1047.9543920976575	1322.4706969009712
5	11	20120	1087.0016348452773	206.0425739940256	1848.1536297621205	2160.116107264301
5	12	14535	670.310232530348	122.48220148147084	791.481972702546	1397.1584501687903
5	13	18019	1187.7038090256974	200.42775749671273	1598.7540264772251	2058.82546876953
5	14	18843	917.683407682227	160.12686463003047	1230.9477851754054	1656.2130177987274
5	15	11919	639.1469607001636	114.29829965019599	678.7949962727726	1261.2296031643637
5	16	22913	1208.5607560114004	184.26978095737286	1421.1111644178163	1753.8840642559808
5	17	20676	979.9458632646129	186.62969534355216	1402.094302719226	1923.6500053771306
5	18	23503	957.7032601127867	206.67579333577305	1437.8625489720143	1913.530345608713
5	19	23258	982.5821646514814	223.52894049766473	1569.8730932355393	2135.2049455649685
5	20	18541	1290.5731156123802	165.7379733726848	1311.9479533492122	1709.3872750881128
5	21	19166	923.0289329646621	180.11711430666037	1308.7979114952032	1816.0301070178393
5	22	17110	1077.2817291917745	144.97525113052689	1091.490823322907	1468.018144920934
5	23	18107	856.2067006500438	186.5699868700467	1458.5793710411526	2189.3569708114956
5	24	16845	1054.3759998264723	136.52254603640176	1360.3390412663575	1728.1131169730797
5	25	18492	1098.6960723460652	166.32733790390193	1309.15721556684	1917.3875801695976
5	26	23578	1300.1057471048553	183.69782670377754	1287.7083417458925	2007.2863064077683
5	27	16805	1043.9242714205757	141.26167821860872	1019.8533166188281	1510.5436501454096
5	28	23981	938.9650897779502	146.2568408823572	1282.3193889756221	1925.8817601494957
5	29	20455	802.0578491678461	175.5335789443925	1459.417687165318	1901.5630445177667
5	30	22949	913.0338468207046	200.79719387041405	1626.8757942777593	2081.8002314004116
5	31	17848	1530.0834994560573	185.14055227302015	968.2969884616323	1936.6878928553779
5	32	20529	1017.1817216479685	180.06860608584248	1291.4120557967108	1757.8008106658235
5	33	16905	982.1402017080691	170.90328987664543	1161.5855511715636	1659.784162252443
5	34	17452	904.2865050556138	143.8019542626571	1097.882919635158	1533.619548340328
5	35	23353	1021.8172907293774	169.61965491017327	1360.7391186379828	1912.1431771754287
5	36	20946	1421.8652498018928	198.95434658578597	1072.1006658992264	2008.1398051804863
5	37	23003	1289.2273009824567	196.32073095696978	1344.0770598424133	1907.2544313396793
5	38	22739	1527.8822942827828	173.10278597474098	1197.7552321266849	1918.2877872700337
5	39	26181	1661.8942878900561	217.93281626934186	1032.2012847433798	2244.0344428860117
5	40	20884	1347.856979154516	174.54368010745384	1214.5470993879717	1928.2309469757602
5	41	12657	705.3206085180864	114.33406680962071	635.3109649415128	1112.0271928438451
5	42	18141	815.1790207147133	158.75523156509735	871.0842772403266	1684.8468469725922
5	43	28404	1547.7473439001478	215.92570602009073	1216.340355354594	2145.855972135905
5	44	26050	1082.7529894157778	195.76083201286383	1410.6646247061435	2282.4935857797973
5	45	16056	768.5517069762573	128.78837394015864	862.6510279763024	1184.7009848123416
6	1	10914	626.4055400935467	124.24680035165511	768.3062946344726	1109.8455184570048
6	2	22542	814.49129704386	150.63375421590172	1325.3856285500806	2123.3342967501376
6	3	15819	1162.7125672143884	149.08545140363276	956.9126278671902	1331.5644331804942
6	4	37045	1579.1861488888972	239.6345636229962	2467.5759857858066	2979.6928850461263
6	5	22686	918.456811710028	169.27437372040004	1349.6810277353507	2232.557719839504
6	6	18459	1425.1813400094397	206.8426961954683	1150.9373024797533	1981.767300421605
6	7	25028	1361.7977899448015	231.1551247581374	1603.5293835597113	2495.493386078626
6	8	26809	1258.9044965445064	177.43140452192165	1836.9216171798762	2369.9266676034313
6	9	18052	716.7296270604711	132.34773914329708	1007.9683548982721	1409.3008331260644
6	10	22259	1034.7068613998126	195.5316562782973	1362.4026425573975	2154.201940817293
6	11	26086	1765.071643437026	281.58886278723367	1393.3769608777948	2478.8280188925564
6	12	28675	1096.5573847554624	214.32973410515115	1547.3153604951221	2231.794630727265
6	13	25045	1551.1808673876803	193.82189838192426	1322.876876770053	2327.962205897318
6	14	26878	1327.9518142892048	187.5793254156597	1419.7215716226492	2224.328421290498
6	15	22710	1595.694714629557	215.30313743278384	1159.9198771684896	2315.5683708004653
6	16	21571	1019.8554379933048	150.55747427069582	1290.6513789000455	1931.4698126541916
6	17	24473	1488.9948447793722	247.56663010036573	1391.7276441096328	2642.5317797500174
6	18	23552	1322.1567583635915	191.91807597060688	1082.881379347993	2216.849318278022
6	19	26782	1936.0533021225128	305.89305190672167	1289.4415987026878	2411.3801663620397
6	20	22885	1138.0003992170095	170.80682189832442	1020.2693085239735	1853.827742433641
6	21	25783	1368.492869040696	179.96928494796157	1208.8325650463812	1920.8674926145468
6	22	22437	1031.216512748506	125.26823919592425	1079.245138833532	1441.6108669559471
6	23	28370	1517.7196488552727	195.70376309845597	1344.6105467393063	1897.9708584898617
6	24	25615	1318.5184125744272	167.17811981402338	1102.3070145542733	1875.569988801377
6	25	20412	1158.3924947197083	174.2694604222197	1134.2720095773693	1898.7135750034358
6	26	25785	1486.9506093827076	185.4700402051676	1732.627605569549	2546.7144746598788
6	27	26055	1346.415597187588	164.75684885587543	1284.6350676161237	2152.2126374854706
6	28	20946	999.6499908897094	152.6749078913126	1178.0642576080281	1604.8245690718759
6	29	15416	904.5744429985061	170.10840122122318	736.5078369353432	1435.7774486714043
6	30	23518	1340.2106377454475	152.38971642544493	1065.2279724169057	1840.3352126833051
6	31	19699	896.9210368450731	147.60650165053084	928.0302148878109	1405.179845071165
6	32	27863	1746.4568424823228	202.38115642685443	1728.4055269868113	2318.589490667451
6	33	21710	994.31415514322	163.3323427857831	1181.3470989146736	1681.4151392525528
6	34	17719	960.5705824503675	151.9163204934448	674.2642114562914	1298.4251325824298
6	35	17017	785.931656451663	135.50863008224405	758.7164584859274	1368.5360664986074
6	36	20788	1149.0679351473227	155.90769949625246	972.9618393608835	1628.9207760477439
6	37	23034	1504.793822096195	251.79991044662893	1426.647625460755	2355.1137271416374
6	38	14565	773.512933163438	115.24802100728266	564.6213795042131	1094.7116662405897
6	39	24551	1313.165913847275	165.8952481749002	1353.7790673491545	1622.4661802595947
6	40	18211	958.7537517822348	146.37901997147128	804.5818432231899	1658.3554607923143
6	41	26315	1343.797500147717	299.32459233910777	1440.1445971173234	2854.4022299377248
7	1	13444	627.7349522646982	130.0652791459579	752.0043656516355	1464.314657472074
7	2	28279	1375.3276294283569	234.35619307658635	1419.2529515044298	2625.3871554443613
7	3	16482	973.8529045023024	147.26320419786498	820.3614878226072	1216.166614901973
7	4	26109	1445.4518375562038	221.71444395696744	1268.9143691826612	2288.6373877984006
7	5	15859	894.6100270797033	162.2022444710601	908.560541916173	1438.576472797431
7	6	17807	1057.8355246670544	191.92999280034564	953.107058780035	1818.5965834150556
7	7	26920	1889.9513566286769	211.3679421856068	1246.2300782010425	2527.7413307370152
7	8	25904	1586.323234221898	236.39078541076742	1174.5101265427656	2478.324561794754
7	9	23892	1418.6194574665278	203.95401084958576	1021.4420412615873	2232.6999022115488
7	10	30065	1665.898835754022	239.7798598606605	1632.5987213174812	2486.2882460253313
7	11	26537	1631.570689612301	199.0247209086083	1204.7483666178305	2319.495615903521
7	12	25143	1746.6736117145047	208.6643945502583	1142.1392873357981	2557.956301131984
7	13	19016	1019.1414988036267	156.2138715912588	699.8452752665617	1439.1671030670404
7	14	22374	1055.1645864166785	175.13454033969902	963.9211439304054	1818.4211201625876
7	15	21082	1024.0745884682983	162.46497420198284	926.7819811590016	1791.8148183585145
7	16	21821	1184.6244623123202	189.88809191272594	999.6874365683179	1989.0379818328656
7	17	33280	1578.8347325215582	233.48618490924127	1161.9416529978625	2254.790893868543
7	18	22508	1147.4855445907451	176.49573671305552	839.2290554668289	1666.7255382461008
7	19	27136	1791.508616375504	221.6555445380509	1113.8931135132443	2528.1672265019733
7	20	25549	1547.4290863652714	212.93843141850084	1509.725539056817	2790.6154748687986
7	21	25497	1553.3027417380363	152.45426204591058	942.2678444178309	2018.3687983111013
7	22	20669	1046.1965686737094	159.29442405188456	984.1560251240153	1745.4949591748882
7	23	23799	1112.7014292855747	188.62209663563408	1042.954774811864	1825.8900904986076
7	24	22260	1139.9949512463063	164.36849179840647	790.3001319176983	1610.719312993111
7	25	32969	1783.6007355537731	218.18784008733928	1493.3879947210662	2882.2712018976454
8	1	26896	1507.7682946168352	224.94117822800763	1712.1418507958297	2573.913452527486
8	2	29463	1099.3275835588574	269.82888756948523	1956.4497324998956	2787.4326878597494
8	3	24146	1062.227865491528	228.41510800784454	1566.3419109855313	2218.6817152495496
8	4	31966	1770.1914126321208	239.72871190914884	1717.43989077094	2278.122258153744
8	5	25903	1192.594357025344	197.85549874021672	1519.9610468479805	2268.290167925181
8	6	20212	742.2345025823452	140.97050535213202	1234.1632884880528	1984.5234316950664
8	7	23859	1465.4964397775475	242.6124989024829	1541.8094176088925	2513.5934721734375
8	8	26747	1115.7745659779757	172.52684978349134	1654.736143602524	2430.0124528289307
8	9	28179	1583.047153010033	233.56064875191078	1555.9962946928572	3199.419594313018
8	10	27544	1741.3676690082066	217.98779442464001	1411.674054574687	2226.035693377489
8	11	26228	830.7913815621287	151.31674790452234	1478.4951727013104	2263.7913362917025
8	12	17992	1098.5707197580487	170.9925243407488	988.1857196991332	1934.0511819433887
8	13	21193	1001.5873374843504	174.77026160270907	1204.1864680405706	1958.5127055915073
8	14	22932	1483.1468399176374	173.24475595494732	1188.1148260980844	1782.258565853117
8	15	28064	1115.4417059232946	182.35211900388822	1816.0560796714853	2461.9198166846763
8	16	15587	940.4226764638443	150.42595684924163	1084.2708033805247	1912.5211279592477
8	17	17661	1084.1278877840377	158.57102431496605	1140.7857346613891	1868.4045333901886
8	18	27450	1692.3527763874736	208.59583592228591	1618.2937240852043	2744.2269659927115
8	19	23121	1259.2610841717105	202.0798821337521	1549.9240738456137	2196.218756362796
8	20	19570	961.7200142743532	170.8844294231385	1197.3836439945735	1828.1444280683063
8	21	28776	1592.5941589314025	186.13360956148244	1548.5843164988328	2279.8205251751933
8	22	20083	953.7393471195828	158.8524009298999	1073.4941048030742	1796.809859535424
8	23	25789	1223.7239362790715	190.13637131033465	1641.6404079727363	2265.3435736154206
8	24	20757	1346.6860932928976	178.62781860283576	1122.7042058210354	1666.611322893994
8	25	26591	1728.6767550273798	224.58140109153464	1536.5069385594688	2460.0968367562164
8	26	18423	863.3434519248549	157.84081902285106	1235.2381798825227	1774.8763123571407
8	27	30440	1619.2087157536298	231.60078031313606	2050.2840644377284	3171.254079663893
8	28	28430	1692.4542183801532	184.20402976381592	1286.5479539879598	1809.9216014065314
8	29	24178	1613.1052595362999	161.23767570825294	1330.162281366298	1800.1581320627593
8	30	15136	883.0890226641204	156.56356241041794	1065.367545702029	1720.7996354461648
8	31	23375	1406.9466111133806	205.5629831594415	1521.311942467466	2478.0739927878603
8	32	24124	1518.2589789752383	193.2450310876593	1224.9206244971137	1936.990419226
8	33	23027	1515.3937309975736	193.01152214570902	1222.6843236801215	2148.724775131792
8	34	16260	923.1283146559726	127.80555549799465	793.8117205330636	1354.8322130287997
9	1	24743	1220.895691913087	234.9804549338296	1784.8101493150461	2266.2714444189332
9	2	15748	876.8198077045381	149.96807931619696	1037.3597933361307	1599.5162593834102
9	3	28958	1546.4518223826308	243.2063956153579	1913.4172912847716	2917.1746264593676
9	4	13020	716.6104686683975	154.5891519621946	1147.8090497795492	1701.4877553328406
9	5	13026	683.2181444596499	122.8313429071568	1053.4092329714913	1398.7370733134449
9	6	14535	881.1714211590588	157.207554430468	1147.3846511570737	1690.7315643006004
9	7	10631	568.8567189057358	94.23788886517286	727.3714210127946	888.252811567625
9	8	23094	888.5362198501825	168.52890971768647	1493.5483814061154	1912.422905872343
9	9	15890	843.5747630668338	168.9396669373382	1293.3345704944804	1836.4040006049909
9	10	22006	820.0071132197045	160.96794247836806	1691.5802570043597	1927.5848044818267
9	11	10792	472.54735744721256	93.5108118057251	825.83077844535	1009.9217221201397
9	12	22521	1586.1564684673212	204.09035022859462	1633.437234115554	2034.1209903499112
9	13	21635	1166.222127608722	175.9371952463407	1529.3507459342945	1963.1543618866708
9	14	16846	725.3426431100816	148.43708075839095	1224.64240647736	1686.8768151975237
9	15	22526	1613.5510355362203	197.00724949711002	1527.6542474967428	1991.6460374495946
9	16	21325	1138.8316645459272	186.68124046130106	1502.2022909515072	1974.7704313467257
9	17	26450	1130.9902369119227	168.85330118099228	1471.3749013750348	1929.3578267055564
9	18	14366	742.4302599083167	144.9696814545896	660.9482885340694	1502.1686756000854
9	19	15005	791.5818281723186	157.37016981607303	1069.4917081885505	1673.1098202837165
9	20	15856	955.3624645348173	186.01455834205262	1161.3033357190434	1915.2318924663123
9	21	21665	1122.2369443643838	158.2128342213109	1492.1926476550288	1909.6566586140543
9	22	13820	1162.6042584688403	153.45708497869782	1084.3095006737858	1560.97886696551
9	23	16808	800.8035416922066	135.6098128235899	1319.8107285192236	1703.6315109219868
9	24	15598	1010.2870082065929	212.43720271019265	1118.4342125486583	1592.256931798067
9	25	18906	1153.0607630817685	172.90242000087164	1471.028948073741	1750.7940967292525
9	26	23361	1615.7079295611475	226.62061652098782	1456.4021236854605	2418.034273408586
9	27	22108	1333.315833011875	175.23500579269603	1594.974504399579	1957.9451762628742
9	28	21788	1348.3709487756714	271.15430126478896	2001.2861242333893	2531.0589320582803
9	29	30715	1751.893677813001	351.2586584391538	2462.116641669534	2832.8577578566037
9	30	27204	1569.1709803014528	209.53205325920135	1691.312751383055	2026.0110345173161
9	31	26639	1349.5286666876636	201.61538253794424	1604.8264158873353	2640.049198143184
10	1	32102	1812.4454140220769	320.1551560629159	2509.0922745545395	3596.5378234661184
10	2	13160	689.4117966673803	139.41980725969188	1096.6973690981977	1528.924820506014
10	3	33047	1574.096715092659	205.15855813072994	2069.595807404723	2480.187917666044
10	4	20730	1460.668743796181	191.1994522586465	1361.1537062609568	2045.3129946601111
10	5	10198	647.0373855517246	103.69878745125607	688.4340289318934	884.9063711469062
10	6	20149	1309.6617246831302	161.9324342107866	1485.2036948367022	2098.4746809571516
10	7	28349	1935.8596196349245	266.5426586854737	1920.456323245773	2724.9588342076167
10	8	31741	1705.9918546443805	192.29482112801634	1799.8822947393637	2230.288444057107
10	9	27252	1630.8343813950196	228.04999061045237	1743.2747564511374	2345.175634311745
10	10	30805	1733.7412864679936	194.47368733538315	1836.405938191805	2362.4471679453272
10	11	28760	1801.4220062717795	214.1522101345472	1836.2556825343054	2541.9981412556954
10	12	25636	1528.0985151194036	208.62083039153367	1620.6200985743199	2088.2147423762362
10	13	28528	1801.7176046585664	256.40587694128044	2204.2342294508126	2794.489390311064
10	14	20649	973.9630597468931	165.09218112844974	1295.3331373080146	1550.9408124852926
10	15	30792	1594.386163114803	224.5348001876846	1732.2083496551495	2473.6786631816067
10	16	31025	1745.2234564404935	304.99203743366525	2579.520213615382	3599.804732742952
10	17	11375	669.5560093969107	104.44881431153044	758.4604270730633	994.1630134352017
10	18	25312	1648.6070520575158	235.5917316849809	1371.975573106436	2282.906770463567
10	19	21528	1103.0439788063522	189.38928974000737	1312.9726121635176	1753.8706360266078
10	20	16742	970.2924409464467	156.66599659970962	1130.961411139695	1483.3107051982079
10	21	25035	1709.6450007250533	202.99995556334034	1799.4630379534792	2564.0725591226947
10	22	20179	1312.0820191390812	167.70171805517748	1270.0567205490079	2156.372718853643
11	1	21834	1483.546900943853	198.6917234279681	524.7924336011056	953.4662875733338
11	2	29067	1796.135380468564	219.4092180270236	750.964388305787	613.8750770115294
11	3	30645	1671.3176350477152	212.90104655735195	685.0888106410857	581.298728848109
11	4	23801	1073.1741075068712	123.03750752238557	488.1531114897225	443.343223368749
11	5	21202	1061.2260036137886	177.96080124471337	455.49738546134904	497.7481523323804
11	6	24814	1040.7573077194393	133.61367298825644	506.2698278580792	458.09653105027974
11	7	18519	1052.987382788444	147.01811371231452	411.5580853910651	370.867523053661
12	1	16803	881.6667444272898	152.0841851849109	368.4647763953544	431.3799514770508
12	2	21402	959.7984612842556	170.59820060105994	596.3853994291276	524.2674164127093
12	3	18642	835.6872683162801	152.18570343544707	520.9272622864228	468.12202858761884
12	4	21706	1162.904953821795	164.8428029664792	459.50121541903354	484.05644529289566
12	5	24865	1686.043948221719	194.98019522987306	535.2055721655488	588.4427428590134
12	6	9393	481.1728857944254	52.065339668188244	213.43962872843258	240.31735801626928
12	7	24309	1215.739134306321	151.8235760712996	550.1202589308377	535.1089976211078
12	8	33006	1448.114934600424	175.9384923253674	545.3856905091088	746.1909702862613
12	9	33655	1502.7381892357953	246.43984374357387	871.6082430090755	2817.343133021379
13	1	19968	996.2179466530215	162.10203833202831	787.9225015176926	595.8071279593278
13	2	22916	1531.6518065817654	151.52739904285409	664.4860327665228	1374.0708802288864
13	3	36033	1879.5832798425108	221.42180710285902	747.9192070963327	509.8900009598583
13	4	27173	1185.577404210344	132.40041302586906	824.9440021025948	1712.5979578457773
14	1	38929	1701.9934272170067	191.6532249378506	961.4244641074911	542.6926867268048
14	2	39717	2175.6350541051943	211.95539953978732	980.4447896475904	826.8715689124074
14	3	32871	1857.7556605520658	177.22357696434483	901.3003321464639	902.5648009525612
14	4	29062	2039.5290333686862	202.72613252303563	951.3264545518905	554.6825234829448
15	1	34857	2192.4155977508053	299.99971219943836	907.0940297201741	765.8592389237601
15	2	21751	1027.59112142073	151.0427723103203	523.5684162238613	493.8995826183818
15	3	24557	1084.3188400759827	151.20465539884754	684.0761756654829	567.9158184074331
15	4	28050	1055.10310834134	131.8496844957117	428.5940061022993	359.57461145939305
16	1	19037	1357.3144135589246	156.3625553518068	513.6218527483288	468.0614801456686
16	2	27707	1770.721068337094	212.12750586518086	947.5390277476981	1343.3324970542453
16	3	8565	517.6950644347817	70.65699302288704	287.242192058824	882.4001694032922
16	4	29976	1702.5550194166135	207.02372927963734	914.9198172604665	1307.1869111161213
16	5	14779	851.8317249179818	143.80421228776686	477.93559339176863	557.7646007516887
16	6	14482	742.223362978315	119.1329984946642	445.1319921899121	477.42658243863843
16	7	15578	857.3725201045163	130.81820521433838	467.04925759439357	379.25786373461597
16	8	22081	1032.10416035261	146.77912705531344	492.2702242669184	1246.2328848978505
17	1	26680	1078.1653343038633	144.694973051548	852.4904889094178	496.75970315421
17	2	19969	844.3593520536087	99.28535995725542	557.0251338272355	374.58134011970833
17	3	27502	1389.2574076342862	115.0491347280331	644.5551112145185	507.8459019465372
17	4	29522	1338.0002473248169	151.04524450330064	696.1659755434375	525.4067927033175
18	1	22112	1487.3556595612317	204.5287571894005	513.1241803055163	932.2806156785227
18	2	29112	1857.3926327533554	227.90190151822753	725.5555386182386	609.0623205371667
18	3	30698	1738.5209915505257	243.2034498974681	691.3794645839371	632.2173527616542
18	4	23724	1141.6704532834701	140.94522105529904	491.24834308284335	482.7472366685979
18	5	20981	1167.3143074922264	200.99331818916835	459.5289563247934	539.9806690663099
18	6	24834	1152.6354491154198	159.07536528189667	517.3905270267278	517.9857658483088
18	7	18386	1198.7765030548908	156.26592045649886	415.21631362638436	385.4113391209394
18	8	17071	949.0753812561743	97.03750737709925	268.70417515863664	302.6610990902409
18	9	21298	1036.6333127829712	144.4494098376017	487.8704987738747	431.7728408749681
18	10	18584	895.3944629270118	115.87127587804571	409.33141262223944	359.95422481605783
18	11	21382	1197.894745266065	143.36765166046098	394.3981406420935	394.24165923241526
18	12	24882	1729.246405365644	167.91856372146867	463.22878116043285	507.6735813925043
18	13	9418	503.7212339276448	44.74691428942606	173.9861763836816	194.92355300928466
18	14	24394	1241.663236074848	132.1972695698496	463.1490223889705	444.89148018322885
19	1	34211	764.5739566392731	194.43036688375287	1149.7863313767593	590.6933119515888
19	2	32925	787.5876894348767	194.963807213353	955.467143121874	580.1984924671706
19	3	21750	611.5389664042741	147.95907616941258	1014.4974311743863	577.5254467132036
19	4	43662	1080.6299430076033	195.7487774263136	1362.656539092306	633.1205195416696
19	5	24409	610.0499607105739	170.75866434839554	1061.8666693337727	636.3788841844071
19	6	24894	874.8893289673142	193.14741920959204	976.2986826128326	533.2835457858164
19	7	25286	624.5270493638236	194.0200064680539	1396.6214567807037	676.8162530818954
20	1	53094	645.1823818339035	227.28955669817515	1299.364849158097	723.6842950608116
20	2	40815	617.9272648005281	194.31511527555995	1057.5205660948996	609.3875215975568
21	1	24252	1786.2317719338462	213.4580166307278	1261.7753285423387	2961.2787996525876
21	2	22444	1532.7772967012133	144.43874413426965	1050.3716360640246	2425.3355940938927
21	3	36613	2825.963091561105	289.5177412023768	1813.7649687128142	5013.141942870803
21	4	22843	1646.9635938601568	144.58182798116468	983.8831947930157	2015.9578719600104
21	5	24855	2038.6205411362462	189.6151387556456	1173.5661274776794	3374.855820489116
21	6	30082	1915.2145291543566	187.03656247770414	1377.387567327125	3146.7627853183076
21	7	15486	1190.354194107931	155.1506841611117	1012.2110948560294	3041.1418801043183
21	8	15793	1258.1638529880438	192.04565635160543	1043.4255147918593	3144.0701454081573
21	9	22911	1903.4812257047743	231.08320938097313	1286.1307261479087	3997.3040526974946
21	10	18534	1430.5563456902746	157.27679999405518	1024.300162206404	2858.493980432395
21	11	26172	1723.0006126516964	196.0173513884656	1296.0341832395643	3698.1125518493354
21	12	30007	1978.84391842084	162.62559080915526	1289.997485293774	2747.9835084849037
21	13	26336	2197.9970275464	214.79205196979456	1469.0379673505668	3297.2118279610295
21	14	20012	1492.6494560774881	133.95404111291282	821.2073263144121	1744.3367068651132
21	15	15988	986.4555596720893	122.57427432830445	807.6481590522453	2157.798383582849
21	16	16896	1494.0487385273445	123.44199399952777	716.0200066112448	2136.2533459658735
21	17	15260	1003.9024352892302	151.79496564087458	872.870513691334	2812.9397610938177
21	18	18967	1433.0493642908987	132.25391141255386	747.470605622977	1557.8822475899942
21	19	17337	1734.4672485836782	149.98422352503985	752.8308707268443	1904.6319234191906
21	20	13433	1138.5552769054193	93.03386074281298	526.8632499652449	1252.7582375842612
21	21	19354	1133.247976286104	162.18906081607565	840.9314430719241	2193.4728946820833
21	22	33411	2135.25937610399	169.90820332383737	1206.3198783588596	2204.35445453017
21	23	18248	1229.272588892607	132.42514823633246	821.9594894065522	1961.5866345488466
21	24	24171	2023.5638233581558	177.73331977170892	1226.1344192202669	2866.305138518568
21	25	22839	1816.0700558512472	171.22508746851236	1082.3072882706765	3349.9099593674764
21	26	21594	1364.873931893846	143.71278092777357	806.7067544250749	1686.0257900343277
21	27	23921	1678.379356712103	211.2106220703572	1199.1715749350842	2961.1580250691622
21	28	37317	1262.9631686767098	259.6250429097563	2009.0084417765029	5697.694532482652
21	29	23051	1748.4090507267974	187.8622891283594	961.5419111477677	3125.1103403409943
21	30	30787	2027.6717206286266	194.94923523627222	1211.6654646480456	3907.7644482508767
22	1	10303	688.002762803575	82.00990376970731	534.5439393376	837.2990322725382
22	2	14936	1164.2750454854686	108.62189774005674	757.555964094121	1517.4396283577662
22	3	10870	883.8402694922406	104.71517608780414	667.9586493747775	1562.898985435022
22	4	18631	1438.6445888597518	154.38581029814668	1124.803465490695	1491.9406281644478
22	5	15643	919.1808361681178	148.75872562872246	720.8014051110949	1956.9894872750156
22	6	27536	2589.0616948984098	192.78542935661972	1523.2342446041293	2749.3337941698264
22	7	19826	1232.1427197477315	124.46682054782286	968.2227076061536	1640.0385305229574
22	8	12718	995.9600837025791	89.45905323210172	597.4487234882545	1415.9305116641335
22	9	15835	952.2290089563467	153.43849994102493	760.5716656602453	1991.6869628203567
22	10	10648	677.9801185126416	83.78707647160627	619.4112925506197	1357.5662024603225
22	11	22399	1407.6296810063068	167.39679729915224	1179.9929374183994	2412.9595656387974
22	12	53203	4191.398188870866	462.9875830805395	2962.785861008102	6686.140706565697
22	13	18842	1223.4236382977106	142.06166312191635	1199.7170233153738	2435.1655620953534
22	14	18920	1526.3371958113275	176.5675608299207	730.0488157544751	2870.833722349489
22	15	15712	973.5587107674219	138.100603928091	983.6012829330284	2323.458886995446
22	16	17856	1284.4195792956743	142.3419864079915	971.5287730256096	1321.4318322122563
22	17	19392	1206.913711944595	145.1888013156131	1031.2428035649937	2308.831541950116
22	18	31692	2567.446665508207	291.8297113412991	2064.508678189246	2628.4338018044364
22	19	14152	1132.8334946993273	151.35631458531134	734.0161759562325	1884.6485556585249
22	20	16886	1194.9267131718807	141.3926615328528	887.2710474755149	1479.4852843219414
22	21	13350	1004.5345245071221	130.63503581890836	820.4439321847167	2665.8767081613187
22	22	19155	1689.5632279100828	194.51447482174262	1078.2997502423823	2737.868651267141
22	23	19567	1669.3666914186906	175.7798289482016	1228.0094931682106	1696.4375696422067
22	24	10072	606.1787452704739	53.94754002871923	471.2973232327495	820.5795074298512
22	25	15931	1199.617671343265	133.09550735284574	968.179951437749	2308.0394304874353
22	26	18876	1153.6618009060621	191.1401862411294	1159.544275655644	3187.885894830106
22	27	17994	1339.8561243405566	154.8599083230365	909.5995440250263	1624.447976631578
22	28	26522	1770.7442007320933	189.63042830699123	1236.7589101933409	1790.403328819666
22	29	20949	1186.880783391418	209.8838806084823	1276.25046330248	3549.08741997811
22	30	15724	1389.2858639894985	143.0551015024539	723.4478235822171	2020.8426496167667
22	31	18944	1226.732800983591	185.11606156942435	1169.1783494898118	3352.52069956623
22	32	15299	1224.1052585986909	97.28449012176134	906.2656608717516	1155.6735339423176
22	33	14774	1225.069125232054	86.23357067280449	864.5802717742044	1176.166309433058
22	34	13337	1173.2173509818967	130.8942712461576	734.8936001786496	1788.3143210252747
22	35	16587	1265.4470299403183	139.51423024386168	887.2895262856036	2042.8843519201037
22	36	18530	1294.4067008970305	131.23613447905518	869.6044882214628	1830.6637843870558
22	37	15663	1136.5896402876824	131.65060008200817	889.5708568925038	1250.757231017109
22	38	16264	1115.8063955311663	138.1058988494333	925.5454353522509	1400.7809121720493
22	39	19157	1504.598460833542	148.2302599628456	992.7539805960841	2139.4962256983854
22	40	20293	1670.730603636708	172.9263608888723	1060.2431848482229	3199.8161901242565
22	41	22351	1390.691388339037	186.8304128763266	1501.156788549386	2989.5785159533843
22	42	12647	894.5648898889776	144.40756960981525	602.3228974812664	1902.1216603715438
22	43	13954	1245.1772042454686	133.3707647374831	823.6098127232399	1964.3667821704876
22	44	30086	2352.1044809711166	262.1284832174424	1669.0127597393002	3947.235694585368
22	45	18945	1375.5419719400816	144.81118614622392	997.126621295698	1880.1364493605215
22	46	8765	608.3261928569991	81.44467904185876	344.66500448575243	920.6652328041382
22	47	15776	1276.2735194265842	187.8093093864154	1096.7467932861764	2904.684627525974
22	48	23104	1870.3313973359764	197.43975140992552	1222.353492852766	3326.3799375738017
22	49	15921	1097.0667754372116	124.78999124420807	887.1222417596728	1932.6795469287317
22	50	12351	907.6296037256252	139.7048304004129	587.9873361531645	1695.9171443504747
22	51	17288	1229.2590849483386	141.6264756298624	865.1688124989159	1960.2319380091503
22	52	21565	1278.423256706912	151.66996412025765	1101.6715360316448	1911.3376226872206
22	53	21331	1847.9622663867194	155.63325069868006	1298.5006048521027	3540.724013058003
22	54	13529	807.1869395673275	110.38516926788725	615.9002227389719	2025.8958124325145
22	55	19419	1667.456002612831	188.28328538010828	949.5075630291831	2756.3640350974165
22	56	15305	1042.3467170291115	147.46721722302027	635.1390261573251	1780.1888009367976
22	57	22141	1121.3865746092051	176.43895795429125	1096.2791660130024	2967.743374667596
23	1	19552	1395.2821870639455	205.05533082550392	1161.3049379200675	3122.5892733745277
23	2	20878	1538.1370432509575	210.46390649303794	1445.1290782925207	4243.988053520909
23	3	20285	1704.7999100617599	221.2102253024932	1327.4050530458335	3876.8179154356476
23	4	17347	1097.1239814087749	138.20456354506314	1174.8285665619187	3641.0692477955017
23	5	11300	805.4377362814266	114.23758393060416	904.790190028958	2942.3172200000845
23	6	12665	1020.2580312867649	150.6458087055944	955.5492800879292	1730.0408341300208
23	7	28131	2717.9203814417124	278.15755130629987	1432.2399968153331	3049.8191821875516
23	8	22107	1743.6568267240655	207.16945311101153	1494.7746110467706	2390.466273210477
23	9	12370	847.3689948229585	114.1234464617446	588.3712840778753	1807.1823617944028
23	10	15866	964.2578179910779	174.7220735049341	952.2763727654237	3064.3274581430014
23	11	12573	839.7847119939979	137.47110809595324	753.0937527162023	2470.9620068741497
23	12	28719	2233.1545763870236	275.81402533035725	1919.5602833998855	4818.3529744064435
23	13	12131	800.8631431423128	115.7464113063179	596.0973386971746	1358.4447553781793
23	14	12983	1122.5014888439327	110.8945458556991	702.971146640135	1676.2084699363913
23	15	19463	2051.7845139987767	156.19777350174263	1174.4656617464498	1755.110338889528
23	16	8675	821.0959800845012	85.9980627791956	453.3769137330819	1213.861845107749
23	17	12149	906.1879770804662	124.69604129251093	781.7605872768909	2156.091860642424
23	18	11862	1027.8654773987364	172.9359436391387	954.4630668968894	2956.786375153577
23	19	9999	861.010560333496	150.77393844816834	974.4345471267588	2652.389853646746
23	20	60507	4368.488919738913	570.934878926957	3214.1335374943446	9681.565994224511
23	21	13065	986.8433974902146	115.71290249680169	727.2961026201956	1925.353231439367
23	22	20149	1924.592662514886	176.5537667691242	1214.5024508307688	3378.6897994931787
23	23	24770	1860.588863636367	203.46459325868636	1437.5975155795459	4039.169301104499
23	24	15746	1321.2262931654695	264.9830332745332	1072.1768537741154	2962.3921881434508
23	25	13770	1563.1892284802161	137.1132993812207	736.4539725233335	2244.254918296123
23	26	11399	853.434547527926	133.6659962872509	977.8280624593608	2849.7861920257565
23	27	14540	1171.5242401279975	140.39556075958535	786.7063107215799	1915.2875884524547
23	28	13949	1320.3091333594639	143.134311147267	681.6390491505153	1488.7118791653775
23	29	35802	3933.5596729789395	426.11552949924953	2095.832566553727	5728.050952633144
23	30	14486	1022.9722455572337	179.92645275732502	1273.4909451166168	3360.8723735725507
23	31	8557	764.8242018995807	67.82330116746016	381.67568557942286	1060.2461442486383
23	32	12170	858.5904183750972	156.18913664878346	1058.2139938715845	3164.2426937986165
23	33	30181	2436.9467952623963	257.43059650901705	1421.35787324165	3412.24593154341
23	34	15554	1156.8711392360274	183.22685735672712	1199.9461679693777	3812.965349033242
23	35	12972	1099.6164504846092	87.27873737597838	501.6095230113715	1120.6330369296484
23	36	26762	2127.8535920148715	240.5414378978312	1251.5384479768109	3107.710264197318
23	37	50792	2691.6223596406635	379.3368464377709	2369.296015095897	5560.009817596758
23	38	34278	2765.935625205282	264.1886953304056	1652.376077529043	3686.6218689451925
23	39	16741	1316.9489143171813	145.46781225828454	894.6012987499125	1900.7016574717127
23	40	16602	1155.5053040757775	131.35588726424612	911.6192123082001	1977.8351120175794
23	41	15396	762.5404303520918	117.20947711355984	832.4476861965377	2080.4594510025345
23	42	28835	2175.671918763779	275.1585584860295	1479.5978057282045	3320.4970966875553
23	43	21727	1717.744444023585	132.63193830195814	1010.9105540821329	2106.8067012266256
23	44	24241	1907.5731002544053	148.83943091402762	1026.904649052769	2224.811431550188
23	45	19856	1354.6488310762215	155.70834040432237	1030.8253780030645	1950.1725512018893
23	46	19237	1342.9631513340864	140.48256790614687	833.0777924966533	2045.1250028992072
23	47	23488	1861.6266138583887	144.3999556619674	921.6609776041005	2238.324484480545
23	48	61691	4911.920918060001	662.231194618158	3434.5576780603733	10217.042456616648
23	49	32347	1889.1552027696744	283.89099210849963	1813.9400051580742	3954.9203200223856
23	50	22017	1666.1656384882517	142.55413281731308	962.0970802917145	2342.081302564824
24	1	20249	1369.713697009487	145.097369144205	920.4654939516913	1717.8823843197897
24	2	10165	815.1741372256074	102.35414738720283	421.1316714263521	1399.2416583360173
24	3	21903	1513.9551409182604	149.89279153943062	1063.7721852804534	1999.131076982012
24	4	25819	1848.7684013363905	195.86695839930326	1236.7971951356158	2125.774566450389
24	5	14042	1271.3638526718132	154.71584769524634	687.6618463636842	1972.8435349217616
24	6	21137	1142.591853846563	142.70475470274687	891.0883521202486	1808.9100041233469
24	7	17168	1173.8425135442521	125.42269142810255	798.2385154431686	1639.804198147729
24	8	21462	1445.5824998011813	156.84223855356686	982.9189156170469	1897.5372729364317
24	9	18453	1237.2502807290293	123.91482540289871	853.0617248374037	1726.9017945574597
24	10	21238	1596.6631741246674	155.69732343917713	805.8858037607279	1792.0083791690413
24	11	17351	1209.057344890898	130.35869508166797	734.8976595115382	1710.5896872717422
24	12	21969	1711.6179931219667	136.50864563090727	818.3906789524481	1633.822981883306
24	13	14117	1100.8794548853766	93.5904945214279	608.794264529366	1375.3726107112598
24	14	21052	1492.8345024166629	136.40181713318452	851.5551714017056	1803.2534551133867
24	15	26439	1910.7033521304838	168.71212488459423	1141.4276974592358	2076.065082710702
24	16	19620	1421.0716126356274	128.60808863211423	728.107730705291	1636.9559028036892
24	17	21022	1595.5823781562503	123.18845000816509	695.6492431138176	1703.2000775977504
24	18	19068	927.2664553134236	96.17096315184608	612.9182442736346	1302.541483131703
24	19	23378	1638.3742759372108	144.1006652135402	1040.0743139435071	2185.7361126025207
24	20	18340	1095.6529048366938	117.63317434652708	750.9348766244948	1481.941376564093
24	21	12289	542.0437182632741	71.44750210200436	494.5505925978068	1635.8581066939514
24	22	14805	778.8966980986297	114.05050842138007	634.585658241529	1325.1083557901438
24	23	14065	649.6754726713989	97.94596886169165	533.3919295708183	1272.101672322955
24	24	9915	992.0829642936587	52.47905775718391	231.57128367805853	691.3247279301286
24	25	24126	1190.025362983346	178.27033058390953	987.4864147219341	2957.0909612134565
24	26	9656	878.0151679944247	63.47721163183451	183.34519074391574	330.3006342998706
24	27	25758	1064.4521887365263	187.8601069264114	874.3241504111793	2866.8457946861163
24	28	27383	1032.2106994308997	168.64226902113296	899.6987747300882	2863.077885400038
25	1	9728	383.51777009805664	71.7335781918373	483.7046015104279	1343.7366607151926
25	2	13684	576.2806603559293	91.40961407823488	490.3212037088815	1347.4336011190899
25	3	14663	534.1751902704127	88.99624731275253	566.8785702502355	1460.2746178333182
25	4	16844	638.3074712161906	82.87504474981688	593.0266442112625	1395.0547666922212
25	5	15511	670.7600685814396	106.6280928850174	578.6419791223016	1488.176700307522
25	6	28271	1427.1493583105039	235.48069190466776	1162.6576058054343	3148.320029664086
25	7	18500	909.6481743108016	126.91873173275962	1001.692166433204	2713.4759307771455
25	8	15794	675.5650127441622	141.2098739396315	804.8598020377103	2503.7248502522707
25	9	11053	633.8985896296799	92.56478303577751	539.1523929866962	1481.7118956225459
25	10	23661	687.6533177047968	137.84709077561274	1004.470392360352	1938.295798228588
25	11	10837	451.4264603788033	70.16078498936258	470.99337859102525	1174.8408643454313
25	12	12824	679.3932262286544	114.20558573096059	669.7446416916791	2227.968017873587
25	13	27876	1078.1998197264038	121.37296224036254	1361.2287204447202	2684.7429476934485
25	14	19537	1140.8440852172207	192.52717042015865	1218.129474842921	3693.649897868745
25	15	18432	875.2203573710285	155.20770724583417	1027.2267201456707	2995.2439003512263
25	16	21305	761.6746038335841	139.3803172861226	981.1017034943216	1968.0948662613519
25	17	18033	1049.560419966234	164.58297234098427	1018.3401096831076	2901.275900431443
25	18	32736	1900.0929460662883	302.96870643272996	1479.5312313423492	4739.493478585267
25	19	23619	1453.9464887261856	208.03885107138194	1038.3328324952163	2792.4877868697513
25	20	11530	690.833082607016	94.26447033835575	569.296636746265	1848.156742664054
25	21	15584	872.9789289748296	137.0783716677688	887.9606945735868	2066.8247672950383
25	22	12815	904.1514775860123	127.14522108971141	809.6706810693722	2407.4191660976503
25	23	11607	794.4424822907895	94.79211193369702	590.3298859219067	1843.1351187373511
25	24	17708	994.3189916738775	187.14416880602948	1002.8330074392725	2981.4033286101185
25	25	16477	922.3473271769471	148.6970334481448	993.7229434638284	2846.194461927749
25	26	14259	1035.0096907517873	163.56046507740393	802.9336701091379	2205.551142150536
25	27	19556	1433.073718047468	188.33824821026064	1027.6060905430932	2724.8898628347088
25	28	23874	1590.8319696937688	191.86073266156018	1075.5190072851256	2698.711834810674
25	29	10586	573.2644094105344	137.42830648389645	484.47306111152284	2211.5425490322523
25	30	14749	1087.1131473069545	153.69302020967007	783.5680643804371	2081.7673335408326
25	31	23046	1189.9201517861802	174.37938671233132	1289.4559420156293	3068.6852553593926
25	32	10270	807.7787146389019	115.88134666439146	643.095034240745	1787.3551983498037
25	33	19739	1479.2199298474006	197.9020693062339	1164.681012011366	3290.118334831437
25	34	18242	1356.2003527646884	188.08757297392003	1102.847915286431	3193.819395437371
25	35	17030	1295.8634029056411	163.16699604829773	914.0106524992734	2665.8916173982434
25	36	11620	684.5064175121952	114.03314352454618	552.6245223633014	1327.3961865657475
25	37	13800	1149.9721539947204	135.0314039341174	738.6786616723984	2014.0207230793312
25	38	24765	1760.3594439802691	228.35811587632634	1176.1239210036583	3427.64611523482
25	39	12655	1042.2952328296378	135.52005917904899	772.3846812122501	2442.4477154361084
25	40	24533	1550.9683091763873	263.1643571720924	1436.5425525591709	4467.479623672087
25	41	17291	1235.0143452805933	145.1269866139628	1074.051577231614	2639.3971645070706
25	42	11626	720.9045098370407	87.72991616581567	585.4755024248734	1479.978913470637
25	43	24031	1428.799987069331	145.21246804250404	844.0067471079528	1781.4360138622578
26	1	28587	1635.8469091751613	260.9087684021797	1488.122685318347	3515.9784260317683
26	2	14637	883.4031141633168	152.3811868322082	528.2605953258462	1792.7525006704964
26	3	15691	981.8061661396641	258.5381869908888	1279.359061987605	4162.053435830399
26	4	8855	547.9054258605465	130.2712299383711	622.7000236751046	1975.8999326368794
26	5	24156	1573.9564530085772	363.9309245822951	1769.7671345663257	5261.519645315828
26	6	51614	3135.6125937569886	846.1928028622642	3922.480923693627	12678.956358138472
26	7	9565	523.7397430853453	93.87591444747522	516.5224850652739	1386.5102780158632
26	8	16941	871.5653788645286	141.5438633041922	784.5846207253635	1867.687344411388
26	9	15662	792.1827131805476	152.5312136639841	718.3285589069128	2009.9950879320968
26	10	66556	3708.401655117981	905.4963059886359	4420.446929185186	14176.541045333492
26	11	15406	1053.8420246506575	176.6065017087385	904.9219824220054	1926.8074789238162
26	12	14533	738.8469689167105	144.24864701693878	606.1066010072827	1579.3369046112057
26	13	17466	1055.1884354241192	175.92930635996163	1127.082888863515	3003.5700475934427
26	14	20327	1193.258978233207	190.93151916237548	1017.5980945508927	3745.1142613906413
26	15	28874	1664.9375021422748	305.9325269807596	1467.2880933794659	4643.867782566696
27	1	15811	1012.0715817427263	175.0495777640026	932.8591762366705	2198.734875375405
27	2	13263	686.8571004634723	126.98532179929316	773.1646766567137	1428.586038018344
27	3	29965	1939.5491140643135	390.1443529871758	1903.0390052087605	5314.319267011015
27	4	19034	1062.1460612528026	322.420036861673	1437.2892821065616	3879.3721363367513
27	5	26820	1211.1869715482462	211.26732470840216	2036.2795014013536	4390.0775318485685
27	6	23913	1180.6831638913136	211.95770375570282	1818.2497165047098	3955.8376147502568
27	7	20245	1170.816588508198	169.54624386993237	904.728559529176	2033.0567965519149
27	8	24052	1166.7336406847462	251.25304227764718	1619.8578187674284	3736.9046176148113
27	9	23004	1121.0444523654878	232.90927182813175	1835.5569411944598	4117.255297967466
27	10	23733	1172.930466983933	228.4987582617905	1910.9219063790515	4370.9282235684805
27	11	15753	835.6786922698375	137.93530297861435	974.4385918509215	1417.6970186545514
27	12	13537	906.6454574805684	169.3862984329462	827.5573524232022	1559.7991624972783
27	13	14761	943.4170459927991	158.03068697964773	875.2176258554682	1577.6025197594427
27	14	12465	779.5588476180565	122.09717045142315	703.8255140944384	1194.55155326589
27	15	14464	789.9859324437566	132.37677685637027	838.4981628139503	1364.4509363933466
27	16	51024	3093.1595991582144	568.3289583972655	3212.1529308746103	8156.3859044348355
27	17	16146	869.4593898935709	147.33177821547724	942.6068834939506	1503.801543282345
27	18	15497	864.8537895639893	120.50165674649179	969.901794515783	1849.7138331430033
27	19	15778	822.1617164330091	176.69999374146573	875.2964689950459	2574.5238119363785
27	20	15337	875.0522635849193	126.12961131543852	987.1549268250819	2074.4525836342946
27	21	22846	1342.1187631185167	186.10585354827344	1229.6901523522101	2190.724928332027
27	22	18324	1263.4369744812138	141.77195527241565	919.4698730318341	1571.8263842160814
27	23	21470	1186.9199996448588	152.6453054647427	980.6689883102663	2117.742659553187
27	24	56584	3690.0502844473813	533.7560277835	2663.5911709044594	7061.227152208099
27	25	16789	1099.349311728729	174.21725938259624	869.5931964246556	1920.949417622527
27	26	20349	947.4268731921911	121.49201306561008	930.026705295546	1729.211537146708
28	1	14563	902.1905105100013	117.63610395183787	867.4299550233409	1548.0566729418933
28	2	10592	541.1587100492325	77.98829712136649	551.4681174443103	997.2624103021808
28	3	15641	591.5100191137753	177.4440999161452	1114.3980789352208	2507.54189522285
28	4	13408	889.4802178903483	98.22049382794648	710.0273452559486	1307.8601519148797
28	5	15073	792.0529041958507	111.69536994025111	630.3751750709489	1180.1929210564122
28	6	21470	734.9943260513246	192.66939975554124	1562.0401790866163	3446.7927982979454
28	7	26794	1514.7197246963624	185.57219996140338	1364.8584143072367	2455.308005725965
28	8	24537	1155.3635941639077	142.618037636159	1164.787490409566	1965.765715480782
28	9	14162	670.2031906081829	132.0232254480943	661.8176865351852	1666.8265670188703
28	10	15681	927.0020007302519	151.14940241072327	826.9525002420414	1780.0362714899238
29	1	10687	626.520669686608	99.65154578885995	767.571771929739	1252.9001924942713
29	2	8135	497.5157406500075	89.25009610480629	555.1403075014241	1226.8500501119997
29	3	14811	896.7798593987245	136.61107902554795	1127.8337543029338	1472.5687669822946
29	4	8637	537.1878851272631	108.039948848309	586.7134516336955	1422.551248114789
29	5	13098	752.8387134268414	189.8080122496467	1222.9886942068115	2840.429373463616
29	6	15897	751.7497536316514	169.8611899507232	1238.1466105727013	2221.6031289470848
29	7	10205	585.0935846841894	127.89457632112317	841.6348375033122	2107.8695675679483
29	8	20739	910.1576277327258	143.55533814663067	1428.7692555119283	1934.7386763785034
29	9	10804	599.5683689033613	160.7154811907094	935.6046861303039	2464.404272751417
29	10	14432	986.4722990370356	135.48413947573863	1008.2553607393056	2196.546197285177
29	11	17490	1158.4556664023548	206.0030226309318	1544.602641389938	3243.49709368567
29	12	18249	956.4150780700147	179.0165880562272	1498.9396831607446	2939.9320835883263
29	13	10532	652.0052042270545	123.57666981127113	672.7767005690839	1688.1617314438336
29	14	18307	917.9307563886978	184.31088870111853	1398.7437876469921	2714.9932113257237
29	15	23937	1136.6118131228723	252.0401333074551	1946.5677747954614	3930.340444907546
29	16	12515	693.9826670887414	119.44506083684973	1083.7786080609076	1736.3172972600441
29	17	12345	758.999161663698	141.22917628567666	942.9857798756566	1909.5944617541973
29	18	22179	1332.5533399679698	148.70399151998572	1361.2990483748727	2146.5686145077925
29	19	14195	715.0599236190319	146.30521214776672	1214.07441931637	2208.4851923987735
29	20	23375	1122.9655475132167	217.80741775990464	1769.5020084998105	3620.8734289512504
29	21	15232	839.450340903597	152.63430346432142	1156.648281069938	2288.986419529887
29	22	10999	669.8813011359889	115.38362792530097	871.5360964736901	1808.9752041175961
29	23	11974	714.0596180013381	116.05336186941713	884.5985975381918	1825.6723604814615
29	24	18473	823.2814088100567	163.1848338644486	1281.0556361905765	2386.710996777052
29	25	17987	824.8553616197314	179.8855129708536	1453.5688731088303	2958.5734815057367
29	26	11873	624.5694831504952	119.59907019790262	917.4295883700252	1850.9386606088374
29	27	11077	714.2834984723013	108.7893345921766	686.6966670115944	1198.0196556565352
29	28	14145	837.9591373696458	104.76873484859243	731.3052582943346	1244.6050672924612
29	29	15332	734.0768154235557	141.0453968513757	1038.2760222614743	1724.267645112006
29	30	17701	697.9908004736062	146.5239198007621	1245.5383242210373	2644.1851076651365
29	31	11768	607.4887322760187	126.71867036470212	931.1423675254919	2076.812590042129
29	32	14429	695.5768232541159	126.38246857118793	998.2104535412509	1800.384801680455
30	1	12480	732.5660040511284	207.00070316088386	1014.4828271395527	2746.735898044193
30	2	18361	1332.4152455220465	219.07486225292087	1279.6780362348072	2766.2617855356075
30	3	21510	1387.5523482498247	262.866790644126	1448.3939136490226	3197.3071197175886
30	4	17078	990.3304052075837	259.4467094298452	1282.765592086129	2786.451393384021
30	5	24459	1303.7602677911054	142.86512673972175	2119.006975527387	3795.050311699044
30	6	16596	963.7414530918468	161.20425853226334	1088.9098509084433	2399.5729784262367
30	7	17962	1000.3583753628191	226.4830107181333	1272.048311888473	2994.4073854638264
30	8	10937	678.7019616167527	120.9906775385607	663.1217223517597	1590.8257426612545
30	9	17713	868.165607532952	151.16037367586978	959.2845367167611	1484.4468464325182
30	10	17974	1059.0754729311448	191.01786952349357	1317.4061972685158	3153.7835049915593
30	11	13467	699.9362488477491	198.77888274937868	805.2632501369808	2809.3714201110415
30	12	18559	897.5614114897326	247.7849867211189	1379.8428792669438	3334.9483036566526
30	13	18648	876.166935642017	177.2658289584797	1087.5912429483142	1710.9049992917571
30	14	24258	1526.8706820851658	259.34270423813723	1651.6653867796995	3761.324805182405
30	15	12952	661.6017713327892	189.87957691517659	784.2090803431347	2598.3185950294137
30	16	8328	556.8460526152048	80.02137851295993	541.0553452798631	1330.595315619139
30	17	13319	985.7332279782277	175.10814199154265	758.3373327068985	1868.8920134829823
30	18	22679	1075.0863072837237	223.34203244862147	1541.9114695161115	3364.8462965874933
31	1	12304	752.8223862780724	110.06920056371018	358.6324878996238	321.16354747279547
31	2	29740	1737.4038937275764	219.516382452799	1007.088459784165	1094.5009576806333
31	3	19533	1153.5498913109768	199.17535827984102	691.3116216969211	438.95149352028966
31	4	16078	783.8535454259254	167.30188578367233	627.4393700168002	393.32507985876873
31	5	15987	846.1256140186451	177.31543577765115	648.6770598071162	405.00007776985876
31	6	56507	2940.0342470672913	571.5213439846411	2135.9576011360623	1569.5645439485088
31	7	17952	926.6451379822101	153.55420906236395	673.5504254740663	310.85336275817826
31	8	19469	992.1060367063619	175.38751950510778	813.2804474665318	753.9157109127846
31	9	17068	799.9901900787372	156.47809685836546	722.9123541940935	767.0979950476903
31	10	40682	2139.6864003762603	350.9804103069473	1531.346887736814	749.3238616883755
31	11	13085	738.86364669865	166.87440401758067	485.52855866518803	363.5170684871264
31	12	19454	970.4002767419443	170.76803379529156	770.7207618863322	755.912522038212
31	13	20970	1607.5701097398996	176.29057914670557	661.1976829671767	376.98504831432365
31	14	27304	1647.4392793909647	204.84872352774255	1007.1849266728386	1004.3013078374788
31	15	29698	1795.941958055133	260.486597080715	1190.8303530896083	2217.9411483302247
31	16	33603	1849.610563105205	241.43659353768453	1167.450785842957	853.7283928722609
31	17	32758	1973.4911760732066	253.6136439887341	1148.0527688707225	863.8048556770664
31	18	23547	1566.6007043307181	188.59745345707051	768.1642963890918	630.2133996407501
31	19	16721	739.4107594785746	213.53251092205755	671.2053424066398	907.0657836773898
31	20	18695	1272.7215702279937	162.15658936998807	682.9637312684208	784.9676681333221
31	21	20042	1390.1687209533993	157.6398274791427	739.3582688854076	1181.1076847291552
31	22	14571	715.9305575354956	117.81963941059075	477.75088270846754	551.206684794277
31	23	12848	699.1259338797536	71.59844436310232	302.51111758570187	277.9212495062966
31	24	32951	1620.4680892871693	253.79656888660975	1007.6149729348253	1093.8433688625228
31	25	13600	992.0639974956866	104.51516077667475	465.75864946306683	768.3134378909599
31	26	33034	1552.948977209162	274.19898004923016	1053.3341458141804	1185.6911149541847
32	1	23982	1230.3231579512358	213.864105054643	1133.7105845944025	1704.8486946497578
32	2	23202	1347.2605347407516	143.65142426337115	1118.2031001909636	1993.2341817670967
32	3	13446	794.360434871167	147.99565217015333	634.9516608114354	579.4229507383425
32	4	17877	1062.8295127446763	173.89384444989264	878.8058460899629	626.4919220828451
32	5	13915	748.9112398140132	109.10083246114664	448.6094009568915	360.746320202481
32	6	16212	1181.6715815146454	128.11027808394283	664.4240499075968	467.4740996470209
32	7	12614	744.9819346019067	129.4233320800122	552.7128416267224	469.91630567610264
32	8	17631	2174.3692232219037	150.10779166128486	467.6266594938934	265.71423099469393
32	9	18755	1132.1782116917893	134.218189955689	822.7167029222474	559.3503335395362
32	10	28120	1902.4746346131433	238.93708913191222	1151.0886424614582	2038.537790698465
32	11	21670	1528.184056644095	221.48674954124726	1044.790099427104	1480.2677980076987
32	12	23858	1420.1926324502565	195.25870311260223	1088.1214795892593	717.3916861142498
32	13	25322	1115.2401799035724	164.53389951144345	1066.2020017937757	620.9647848613095
32	14	24682	1706.4327633988578	174.1262090015225	1076.7701864019036	739.6514559844509
32	15	15836	762.2528437946457	97.61612972896546	611.2540645175613	476.8169847240206
32	16	39184	1748.7844548891298	271.98732234188356	1463.9452243528794	924.984591919696
32	17	19970	1215.2901066099294	169.33995719091035	854.9755570595153	639.2531644636765
33	1	20729	1241.7839191434905	306.71386473975144	1092.437996686902	754.8748630404007
33	2	20864	1262.4917849495541	201.94349675741978	985.7739093289711	631.3593979382422
33	3	29573	1598.2920610946603	282.59243358834647	1140.7183823294472	737.6911300285719
33	4	19283	1263.4631434609182	301.9177553933114	1017.2024736260064	706.3487164550461
33	5	9594	480.9468842614442	81.3607546146959	350.4945000084117	380.381278417306
33	6	18796	1255.8582916934974	185.2393393437378	730.1918536068406	471.95324849523604
33	7	15230	751.3004823995288	104.39531648345292	528.9546364021953	238.63267110707238
33	8	20456	1325.8463136816863	227.85639895079657	970.6123774140142	616.7864214628935
33	9	18911	1248.2196859598625	208.26784320711158	795.7458016946912	499.70644893846475
33	10	13331	749.6101641093846	107.95025657559745	513.8063795450144	245.59255512454547
33	11	39954	2201.9604526539333	415.15816280036233	1759.1920848418958	946.7159273517318
33	12	26896	1376.5378527261782	299.8312218415085	1120.7771752250846	709.2373263358604
33	13	20906	1189.1741687313188	131.73106056661345	767.3753436508123	361.27750289975666
33	14	15418	1016.9636087534018	151.04528998443857	564.029954894213	418.06511183688417
33	15	19007	1081.4659362516832	239.62501125480048	808.860671767965	563.8421321038622
33	16	18779	1141.4423147523776	163.39728533965535	614.5496623597573	386.4384241439402
33	17	14468	591.5088748212438	127.6997036181856	474.79850616585463	512.956330399029
34	1	9765	659.1466857404448	95.85459757247008	427.86448574019596	355.2593583238777
34	2	9013	421.4787680590525	69.73743866826408	250.49952031625435	265.03814850444905
34	3	23939	1265.8955389468465	153.6545372591354	809.340751679847	297.82044951058924
34	4	11752	472.5051817302592	96.2981621439103	419.5759988105856	227.43175533157773
34	5	18766	786.6827516518533	173.65162271633744	694.476739693433	502.98842076491565
34	6	10019	395.9776467119809	74.70470820297487	377.136370960623	255.52463685744442
34	7	20644	1242.682644651737	262.14448957238346	816.3571549206972	770.771650978364
34	8	29827	1589.5747952056117	257.2103324609343	1022.836167295929	962.0889327458572
34	9	48695	1994.9948321641423	330.84860337898135	1573.1613390317652	1210.2034837456886
34	10	24719	1317.374870914733	181.4354027074296	690.5073805081192	510.93313768762164
34	11	22698	890.3678363605868	146.75706260837615	672.9358687216882	436.72657577949576
34	12	21425	1059.2103476340417	127.34052161872387	588.729109023232	469.32674352731556
34	13	36777	1822.66505323397	245.32625565794297	1108.1803046609275	627.4126378009096
34	14	25067	1350.263693623012	204.20982903358527	833.9002697558608	631.0536992703564
34	15	20807	1110.3659742984455	164.365210801363	653.1014748392627	586.4385159069207
34	16	17397	808.7002535581123	159.38693967624567	838.7403849947732	479.9160620102193
34	17	12394	1373.6564894807525	72.64973038015887	257.85906899208203	72.40836307569407
34	18	14941	827.3105531043839	107.95343033201061	461.95175262587145	365.98664969345555
34	19	23977	1203.5969047138933	160.82968025142327	672.8391420445405	436.34502417221665
34	20	8915	529.0621357038617	71.69755166093819	239.67072649486363	99.42845908924937
34	21	18745	1235.4339533073362	121.6969876694493	687.2362879079301	460.6704374626279
34	22	25806	1134.1087689278647	177.44405448064208	720.7868951589335	434.5524707653094
34	23	19766	939.9483351674862	126.1805763952434	512.1453748964705	301.8823090295773
34	24	17451	1080.568339388352	127.9400486072991	557.7886030818336	466.73702806117944
34	25	15635	722.4465418460313	114.460655732546	437.4747403296642	262.5115905974526
34	26	32586	1437.449015602935	218.48308749543503	837.4657394890673	488.5257525900379
34	27	11166	996.7268951435108	79.22777263377793	222.81310876691714	95.79647644679062
35	1	24196	1239.9772819157224	142.12965728132986	849.0287811909802	525.9367233961821
35	2	22576	1347.303931391798	155.99513392709196	966.6733064153232	2128.2024894908536
35	3	33955	1835.4217014852911	292.02556144306436	1381.2473218250088	2760.662915430963
35	4	30475	2216.1737730812747	240.7030007946305	816.4649454457685	460.4249212134164
35	5	14745	663.8936920021661	84.49468300351873	383.7783032490406	202.0197467179969
35	6	23869	1102.8574522996787	173.7493415819481	695.9621144963894	429.40421424922533
35	7	15314	1020.8255446557887	83.47126056090929	530.4641200669575	375.7520272305701
35	8	10556	1195.2963614955079	58.2281232655514	224.2650503301993	60.00468544731848
35	9	12944	529.9947216289584	61.10348732233979	310.53545580338687	150.14879204938188
35	10	16964	829.9205786455423	80.69617851311341	480.3123998516239	352.84629753930494
35	11	15007	760.5786996660754	97.65337698883377	451.2013442963362	480.7452064298559
35	12	22339	1396.6405449297745	192.72288265801035	731.6996437227353	660.9318098903168
35	13	19146	807.3946308535524	124.32588796201162	564.6967442885507	338.05919163650833
35	14	18252	1027.0972476610914	121.4365617800504	572.8998874442186	309.13504431629553
35	15	31845	1369.034641370643	146.29334090906195	838.6501901492011	457.2245550453663
35	16	28899	1877.9984461558051	176.6696134400554	1148.4417674224824	1763.5012926345225
35	17	23358	940.5101117580198	121.39455356658436	665.1143691330217	341.5062814527191
35	18	25688	1297.372383883223	181.2850249952171	1011.2264314719941	1855.9042978389189
35	19	19798	1346.358863323694	206.75709321629256	649.350028789835	565.9643418246415
35	20	18085	1005.3899002424441	152.95369012118317	589.32955095754	395.02694921940565
35	21	17884	943.9182745157741	117.21197949233465	479.39643139904365	410.63851545378566
35	22	26282	937.0523107787594	184.97892910707742	660.9275833764113	573.308738271473
35	23	15603	861.5420323710423	98.97013902268372	608.0289327043574	1047.3849709148053
35	24	39280	2629.7197865012567	229.333931137342	1080.5209166721907	417.5762456844095
35	25	24575	1232.9732380912174	145.95289700385183	598.5992244982626	331.3026346631814
35	26	24664	840.7495716114063	129.40050497930497	554.3283464934211	405.82923853443936
36	1	17321	1646.9553080787882	131.80401459266432	451.12784207146615	373.6406975395512
36	2	15197	782.5502114293631	82.83132755034603	526.676434116438	484.29335649707355
36	3	28976	1467.5194960697554	167.58060706686229	990.0547983914148	494.67956360895187
36	4	23897	888.7774191987701	132.04876911710016	746.4118742074352	541.4209377111401
36	5	27969	956.1200457590166	132.47934835380875	780.0203280686401	713.1889094901271
36	6	19395	887.71317816386	81.09649888984859	676.3624802019913	470.81967054563574
36	7	12603	611.8292374231387	83.77665454382077	407.02316461713053	429.3623416891787
36	8	17481	773.3138797453139	93.3690861214418	555.5734970367048	285.99206690629944
36	9	20581	879.0324884101283	107.90177878038958	630.5293835636694	323.923233845504
36	10	26249	1394.2857274468988	181.15015043062158	1167.3395160804503	456.908387723146
36	11	16610	811.3204719205387	61.16250925674103	564.8609922635369	363.69933789083734
36	12	30890	1470.0005374723114	191.3771897670813	1360.1880246398505	488.3521052633878
36	13	18606	781.2839569994248	77.56369952275418	488.772840912221	303.8225240537431
36	14	33101	1923.9446127964184	199.8863984348718	1167.3975466166157	1198.5822272901423
36	15	30432	1545.0180848117452	187.86286900448613	1095.710463016294	864.3775726302993
36	16	24068	1009.3791281008162	180.66332651721314	912.630596812116	447.14923566766083
36	17	10794	447.5001308186911	96.0435499693267	406.9871989954263	267.9642950305715
36	18	24436	1404.9852159041911	144.78581056254916	862.3346483956557	850.7934261432383
36	19	24780	1147.423226840794	128.08272050926462	1070.626431349432	2101.081988735823
36	20	26369	1357.0354341177735	147.79189892439172	959.7178176823072	857.2277128060814
36	21	30773	1027.0785567851271	204.41063753562048	1430.3270192171913	2809.4787389216945
37	1	16690	894.0345482600387	114.09503428824246	477.5780592986848	366.4709864205215
37	2	11721	1167.6294809405226	90.24600711883977	245.72272964799777	146.46476059081033
37	3	15852	607.5437568339985	131.10672274720855	546.0183125506155	670.6904263526667
37	4	30513	1778.7214033140335	233.62188383145258	843.231742065167	721.8316198640969
37	5	9122	552.7177853616886	96.72044023033231	208.36328786518425	87.95886267675087
37	6	8700	584.7242551376112	99.0133217421826	209.11450471216813	107.42220282158814
37	7	35880	1182.0373733406886	204.48462855326943	1014.7888342102524	1130.5744600128382
37	8	16498	824.9950577272102	140.03561574593186	483.44391725887544	470.64765578648075
37	9	20972	733.4623965020292	146.76687412150204	640.8507382178213	865.9192515821196
37	10	31229	1596.53815849917	221.51923626568168	911.787735376507	579.1123860168736
37	11	24802	1049.1643729286734	178.8834074307233	725.2905953468289	630.6373409191146
37	12	31889	1657.102559204679	223.75068505178206	918.0705459592864	727.0101660049986
37	13	28122	1475.2051297023427	200.80183298652992	779.4222202987876	536.5387377329171
37	14	52549	2537.8112061470747	426.39434279012494	1512.9996242730413	965.359431523364
37	15	19818	830.2221581561025	125.5029386235401	526.1382335752714	473.73624983942136
37	16	13986	689.8571618869901	71.04005556507036	265.8333273299504	161.79226501076482
37	17	19296	1144.1422768828925	181.21809872961603	619.3651810470037	583.5854296446778
37	18	14479	745.4186022728682	106.28444441175088	416.2615717127919	279.8925015986897
37	19	64600	2545.796222449746	356.2966998589691	1540.916814570548	1254.2086739011575
38	1	18244	747.772413670551	87.97753957589157	791.724530759966	802.3918225716334
38	2	20431	740.6085621190723	203.67066623154096	799.5834767196793	1102.337501720991
38	3	17385	861.7290167745668	154.28433815715834	656.6036639402155	400.1392557786312
38	4	21989	754.9649979523383	147.38111075549386	759.0908391380217	779.654049605364
38	5	26633	1501.2784037645906	192.50679970229976	890.8384862700477	488.30348931159824
38	6	20900	1348.8874515572097	168.72141754697077	690.8674624701962	386.6184656799305
38	7	15302	748.3492045132443	125.98208695999347	547.993119927356	435.3337316934485
38	8	20536	797.5409651037771	100.20116075221449	870.7646316224709	914.3162458902225
38	9	51656	2460.5329880465288	337.7677612400148	1868.598616704112	3199.603484407533
38	10	12163	575.0409566455055	118.3062648375053	489.97064290894195	626.3891365912277
38	11	40015	2028.08949798299	419.24986996059306	1531.757996200351	2165.665099055972
38	12	14739	581.1968124622945	105.32324826763943	805.7708718911745	1963.1567551961634
38	13	14467	899.0207688140217	122.918105897028	682.6398122345563	1445.598582108738
38	14	11325	733.9761513017584	93.88995269476436	551.0686669934075	1203.946579219075
38	15	22296	1320.2382412909064	143.57963057397865	801.1963096735999	394.8453671936877
38	16	27142	1003.9968445878476	174.01564220921136	1528.8109285538085	2577.1627559827175
38	17	26022	1255.368751895614	139.680630114628	752.150060034357	541.9613515089732
38	18	20992	1139.5252481219359	138.6832849632483	743.4305053059943	601.7442458388396
38	19	25191	1557.8906104923226	219.82844472210854	1008.4849495477974	800.1254165188875
38	20	22358	1322.4625798456836	154.51589359156787	779.1191753013991	683.6779148359783
38	21	17765	1161.2208758336492	116.43473056750372	604.8819272385444	470.89082348672673
38	22	29104	1405.5665400524158	227.95077650505118	936.0377085334621	532.269157013623
38	23	12434	744.913131674286	78.64214621600695	462.49614850245416	964.6593434854876
38	24	20401	1264.7506386009045	145.1439549480565	690.7540267477743	367.527384494897
38	25	14174	525.5286655444652	93.804258039454	444.67635761993006	198.01725937635638
38	26	11526	493.4888850317802	67.58826647186652	362.36714864661917	176.190189701505
38	27	11272	652.5164426739793	90.228611523984	461.08757274388336	1000.2502337582409
38	28	15171	1025.0888549566735	103.62746717734262	599.4611294167116	1283.1118654310703
38	29	13593	787.2889462453313	93.35228598932736	421.3448706327472	343.6074785103556
38	30	13909	762.4239579241257	104.26129649532959	391.5674998431932	345.3141391684767
38	31	10422	633.3896095845848	73.46846792357974	321.9208983113058	269.6463730940595
38	32	14367	778.2268724367023	80.91075081937015	535.085131465923	1044.7124754551332
38	33	19923	1537.187077630777	112.29521800321527	472.3432234299835	875.9015661992598
38	34	14228	911.4682094573509	95.4993979986757	584.383186014602	1213.639856884256
38	35	14288	745.3958815040532	95.07846278580837	370.2481591021642	333.82964985165745
38	36	16415	838.7745495948475	114.49581254366785	631.08470447734	1322.8832393875346
38	37	12254	659.6431844178587	77.32369044213556	418.18803821876645	261.19000655738637
39	1	15160	801.0148487507831	201.2939967685379	822.4518062516581	666.0077529363334
39	2	16454	715.7214939896949	167.99754439643584	799.8163746905047	584.9178016644437
39	3	18904	828.3853684437927	168.27150503126904	981.5514325371478	617.4682707518805
39	4	23587	1008.4634037015494	208.53608162072487	1093.27936474327	957.1128425328061
39	5	47331	2953.0625364906155	321.460718648741	1816.1318580240477	924.8453698800877
39	6	18753	851.2022146121599	182.20001668320037	817.4403927938547	793.7355174554978
39	7	46381	2489.0242663591634	275.2857125320006	1742.681655848166	902.8747438117862
39	8	16344	881.6181446504779	192.3298554867506	809.5796769997105	679.2306109399069
39	9	43152	2625.662795328768	295.01694039581344	1657.2297594158445	1070.940616119653
39	10	22944	1422.544093584409	180.37506824336015	928.8060600841418	571.1393475618679
39	11	18175	1183.4479607578833	134.36196029535495	701.6812563724816	441.929886841448
39	12	17457	1176.2598625724204	122.86277638329193	732.4055256512947	612.1864518004004
39	13	57189	3198.6406705158297	309.99710369179957	2097.1647726532537	930.6201781327836
39	14	12534	734.9179990408011	116.6729391682893	646.9702006485313	1353.9754497217946
39	15	53975	2981.5015694496688	365.6115088565275	2035.6790316188708	1199.618621703703
39	16	30041	1434.77412377554	231.89529473544098	1528.487406689208	1125.8728038123809
39	17	20617	1079.9780901186168	149.4810724814888	962.167759738164	1930.33052774542
39	18	23862	1210.155919012148	203.9899005529005	1132.7302078385837	920.8719032891095
39	19	14444	670.8681482099928	125.69366099126637	671.1966750049032	379.1649058596231
39	20	21076	652.2881230909843	180.90567016229033	887.239660361316	1530.1400952518452
40	1	24290	1506.5651201002765	172.1868025001604	902.1947686718777	530.679013768211
40	2	32647	2150.6312692852225	282.9074715950992	1122.7409206584562	1493.389078014996
40	3	25825	1605.7113172197714	153.56431062566116	940.5752982406411	719.6181609721389
40	4	29206	1721.9974550895859	196.9166112258099	1038.8569037576672	594.0748483485077
40	5	30142	1664.4534712927416	203.04147612466477	1089.9387078045402	954.2176574978512
40	6	15237	1021.2854058477096	165.18304861569777	798.0201131287031	2038.0876189449336
40	7	12531	630.9909832179546	91.584756976692	550.2177172021475	481.694027582882
40	8	14132	649.4356008677278	117.09852843242697	547.7344947250094	457.38402546104044
40	9	35260	1656.0692186958622	289.3589251418598	1306.4686081586406	1439.0294992749114
40	10	16703	1207.1305880376603	161.06395193911158	618.0635860702023	517.7548962964211
40	11	21910	1403.4458554973826	148.65990829118527	833.2100121409167	643.0572694479488
40	12	26758	1463.601513465168	149.5355777957011	868.9725825977512	715.8639685162343
40	13	19210	1142.0150167725515	165.6886714589782	691.8549498957582	827.7333352076821
40	14	22818	1335.7600242211483	143.22227943548933	794.6951119340956	783.76531879697
40	15	22029	1380.0090966750868	155.81803729012609	567.6878180406056	749.4411709457636
40	16	30656	1799.547970108455	226.77725098468363	1171.096363798948	785.2571023977362
40	17	12847	922.5171905248426	136.3159238062799	538.3256592811085	1341.973312171176
40	18	31395	1546.4352667692583	170.22748319758102	1139.0730937283952	558.9223042633384
40	19	18726	1265.8496853802353	165.53312109527178	702.370689137606	840.4270714228041
40	20	22930	1461.4842014890164	149.90341174788773	806.7969660367817	635.9552474666853
40	21	21511	1062.2304288621526	128.02163861435838	655.8731997797731	435.9623886360787
40	22	21151	1194.1250956540462	173.69830009154975	898.3910301106516	566.4573457702063
40	23	25317	1411.2422547512688	176.8054491719231	1299.633205991704	3222.883651758544
40	24	10690	664.5913035504054	106.42807738366537	451.6151074594818	293.2453205094207
40	25	30007	1614.076847971417	351.95192163717	1242.5398827071767	1097.9969975070562
40	26	31399	1728.744032706134	186.51198780396953	1093.5288655925542	725.6006135058124
40	27	25774	1597.9700031266548	221.42798679624684	1442.9481829483993	2858.3273380023893
40	28	9833	1074.9947824387345	72.22470533894375	201.4745719684288	148.85644421121106
40	29	24087	1493.558330366388	150.34638128359802	810.7075328547508	549.996737194946
40	30	23288	1276.5567583618686	238.27164300857112	848.4504793223459	853.028018118348
40	31	22362	1061.6769844493829	153.78846575994976	745.056460747961	592.9759083127137
40	32	22764	1249.0919683142565	204.56197612755932	828.5217693380546	1206.927262967918
40	33	41450	2681.675230951514	355.65273741586134	1610.590741793625	3061.6909472949337
40	34	11533	562.7148406314664	89.4292218692135	548.1915780922864	1347.2381633315235
41	1	10720	611.8141612727195	393.9169002319686	464.1472964535933	1191.585183687508
41	2	10135	487.4729847710114	339.04043753119186	422.43235028302297	1200.9219051497057
41	3	13658	718.1095152236521	426.1572303364519	448.45946587389335	1083.573328159051
41	4	8137	541.7688268949278	371.99411070579663	461.42723818379454	1136.8355247736908
41	5	15067	696.288656211691	489.820921510458	694.3256751562003	1851.4867330184206
41	6	16815	998.2337089607026	516.6145584401675	508.6741605217103	1256.206639137119
41	7	11088	651.804075232707	449.9326021745801	546.035905726254	1302.2512099228334
41	8	22651	1316.8273312204983	813.1255226051435	1134.5418960179668	2502.057711495552
41	9	36464	1971.6969595630653	1244.0828600542154	1716.0454147898126	3757.2217751313
41	10	12419	881.7964917544741	454.9358372471761	535.368369396776	1298.988312877249
41	11	19041	1347.946060954826	780.3609386989847	1019.6954928985797	2305.8262619911693
41	12	13419	662.8452750646975	560.7937754197046	858.121081600897	1811.3994979157578
41	13	9308	769.9455416605342	248.55318618635647	436.0558030582033	1098.41316939448
41	14	15716	1058.0085313138552	637.7948134921025	650.8003831347451	1530.3972396615427
41	15	12376	954.9632577984594	461.1273530065082	551.9979868219234	1239.2619076487608
41	16	12530	868.6455339957029	527.7315494650975	697.6368064011913	1594.1417719759047
41	17	20326	877.370277674403	591.287161556771	1100.0786315484438	2011.6952790131327
41	18	16422	1195.457589135971	516.8591305685695	759.6702231047675	1682.8033567885868
41	19	12836	725.6744500435889	405.3571844333783	643.818571198266	1559.1774330479093
41	20	12694	712.7375462413765	479.5770517277997	646.4613120472059	1488.783276338596
41	21	15807	1332.115557918325	618.9723672149703	736.5543923217338	1760.0890227854252
41	22	17839	1315.761365611339	736.0891296798363	893.4294668431394	2419.918791629607
41	23	28953	2079.508693131851	999.6663338008802	1166.5656091552228	2756.307868772652
41	24	13733	1074.9045865384396	524.3685370890889	714.244756065309	1696.9972698295023
41	25	21548	1091.3509901338257	595.9760299727786	1044.9599777022377	2033.409554101294
41	26	19177	1191.0874814919662	613.7836899580434	854.0840791056398	1928.045519227162
41	27	25687	1573.6408665690105	833.3697132167872	1133.1370439000893	2719.3179864864796
41	28	24222	1444.036746080732	676.2586122907232	973.1848047601525	1988.554393353872
41	29	17379	1244.960496366024	750.3290162773337	794.109118857421	2113.0081190336496
41	30	12804	801.471535384655	470.2801415224094	544.5995435768273	1291.3990849861875
41	31	14565	845.9058686334174	520.093554525869	603.5235691943672	1560.2993991193362
41	32	10206	683.646846214775	348.83135829749517	424.80856097629294	1109.8883206332102
41	33	13409	923.9605262477417	558.9465182207059	618.4974914081395	1602.0415678601712
41	34	13447	808.8818049158435	490.8116284152493	596.2868861013558	1487.2729990570806
41	35	13008	1010.3625558046624	468.4696740724612	603.2364399698563	1489.9188837830443
41	36	16805	1106.1512492098846	512.9293064936064	631.9016574809793	1481.5862988906447
41	37	15312	877.8102098037489	579.761731847655	733.3901902460493	1635.2040141210891
41	38	15819	1036.904571717605	593.4203873898368	737.7868635025807	1868.1742741349153
41	39	17835	1333.9412695108913	727.71244577365	860.9311226590071	2022.762128739385
41	40	16715	1033.059267572593	594.2745113929268	669.2766323981341	1727.082843623357
41	41	10935	624.7564212526195	370.1864815768786	494.30100097786635	1220.2310999238398
41	42	14356	792.0012831732165	499.5302220683079	632.5276890066452	1431.1606788635254
42	1	10046	410.6804162026383	351.9609224773012	350.01107879611664	1141.8589774230495
42	2	25475	1188.4001400358975	713.8984688131604	876.7037792373449	2541.6832396304235
42	3	16267	703.462212821003	530.380989192985	561.2937989009079	1742.5931812443305
42	4	12220	580.3752204382326	430.3313201768324	451.5100797121413	1476.0600763810799
42	5	18829	1086.6700866448227	506.38375101354904	611.4219446179923	1855.0066089741886
42	6	20653	689.7794787876774	611.2919073719531	710.486353224609	2076.05275341426
42	7	21083	1144.2098594640847	599.9495555486064	695.099872705061	2035.9231722317636
42	8	13585	746.6900904676877	528.852706361562	545.2516378927976	1567.8595267578494
42	9	12202	533.1727944747545	492.0820337017067	491.5854900565464	1356.8281226842664
42	10	15832	622.6920134597458	531.4231342708226	633.3366921031848	1775.4014963121153
42	11	13929	607.4296191872563	459.85537639213726	467.89051779406145	1335.0205089130905
42	12	18580	685.3413158289623	465.37067386717536	649.7010167769622	1815.4675372962374
42	13	17026	1166.9280403589364	676.6028854965698	584.6400415585376	2031.9212199314497
42	14	18384	745.3121860858519	580.4952335208654	724.7401865208521	1957.0589015500154
42	15	27253	1279.2917093969882	810.1756795984693	999.7333664703183	2764.5015055523254
42	16	16533	972.3212187266909	575.9622963950969	665.6727412317414	1949.5487765241414
42	17	18072	698.8785859474447	528.0419947304763	734.1852006241679	1904.2451366812456
42	18	12684	591.7090269629844	320.9159242056776	335.8441150323488	895.1404600522947
42	19	17394	1318.7439091948327	600.7749463871587	517.8887028302997	1808.16131998552
42	20	22258	721.2935245872941	541.4279871170875	784.2919533124659	2032.6289337333292
42	21	24672	1240.3292156388052	764.4719794809353	892.129536483204	2208.2126985597424
42	22	21395	1081.0298184081912	630.3280708375387	768.34214024432	2158.2361343700904
42	23	16723	978.6280171703547	575.1320833356585	689.0843383525498	1821.066149502527
42	24	29539	1374.4550116541795	1030.2507693937514	1134.251883605495	2849.2627481464297
42	25	19213	1019.1618390537333	609.2012072354555	709.9949968964793	1777.5489762467332
42	26	18896	879.7993609197438	628.8826139550656	736.647854056675	1862.4385162361432
42	27	23068	1089.0314511596225	664.2347011892125	782.4483581951354	1929.503550305497
42	28	22731	935.3589251106605	657.2606873521581	774.404198742006	2058.703824078664
42	29	15991	662.4233023051638	438.4720700394828	612.7985363474581	1595.4084246673156
42	30	14909	727.8064257872757	471.0374619977083	565.6201740715187	1581.1457254285924
42	31	19222	781.2401181256864	580.3605421071406	703.097369762836	1895.7079737433232
42	32	20875	1006.8042591826525	628.2764192842878	744.1198770483024	1947.5460764688905
42	33	26606	1065.7744896202348	769.9963253217284	877.8574226466008	2308.3794803631026
42	34	20255	1070.4119653764647	833.9908161249477	803.2490139061119	2736.6242783421185
42	35	10931	545.7991161425598	203.82351516955532	359.08459701784886	1228.827772753546
42	36	14899	725.0990173940081	562.5771739641204	609.7560708974488	1653.7481360130478
42	37	20286	1265.832030932419	776.5610458129086	922.4574829170015	2577.254263594281
42	38	16883	882.3124608751386	452.11684003588744	609.8492271003779	1489.493905871641
43	1	13506	624.6480216388591	590.5333494907245	489.40218356554396	1490.103671348188
43	2	18782	1087.9826982899103	725.3945849018637	652.4235771053936	1729.2215934100095
43	3	20057	703.9374858306255	476.07446605782025	507.25948186265305	1485.390403715428
43	4	16031	572.2236379662063	600.2272390495054	580.798201151425	1643.066911800066
43	5	21317	1378.624172545271	892.0774717167951	871.3764271188993	2264.9913954003714
43	6	12123	641.1384312023874	573.6516224583611	543.8937221539672	1650.4371421267278
43	7	18747	1140.4759613503702	535.7091955416836	550.5674086036161	1648.8025809801184
43	8	15396	751.2620904233772	603.7864207834937	616.6785548578482	1923.6732595402282
43	9	15117	815.9636698313989	643.4849789675791	657.2394921220839	1755.9484557015821
43	10	20184	884.2446346855722	612.1412699844223	636.2069140756503	1771.493738283636
43	11	17972	777.6179617014714	630.1618843863253	698.2850405729841	1917.5924026677385
43	12	15112	666.5951799869072	446.5916546108201	491.7363868651446	1320.2888549033087
43	13	16193	1050.5391335859895	636.624537857715	551.0399041073397	1589.7460894887336
43	14	11415	636.5032745236531	506.4921352684032	507.8999021637719	1572.8490890525281
43	15	15172	656.2121783720795	429.11323881940916	482.59447800926864	1302.2448177132756
43	16	8160	529.4525221523363	352.15205686562695	290.71291758306324	865.9043114411179
43	17	11603	609.0091874331702	352.18967097927816	449.251164462883	1282.3610749186482
43	18	9026	662.4893123640213	299.62621586676687	341.9652409229893	929.6364701276179
43	19	18445	1015.0124071887694	622.3469307066407	582.3638074875344	1666.3572453954257
43	20	12132	714.4137955026235	520.3754190930631	467.9453585455194	1376.8189529634546
43	21	20356	1061.2457181217615	713.2797915486153	647.6199915870093	1786.7688580080867
43	22	9827	560.9012903103139	398.0904105347581	422.02693322696723	1305.9729622669984
43	23	9319	472.7544984999113	264.06645407294855	237.90975906746462	756.1360199097544
43	24	19134	1129.024050864391	601.1120945874136	567.71529932064	1537.0031757452525
43	25	21560	1226.8591310866177	708.6843235956039	674.8614808653947	1844.9804699802771
43	26	29369	2008.1255387258716	1041.602947759442	996.6139648288954	2641.6722092218697
43	27	19956	1126.03064194764	644.5521495433059	657.9328469301108	1792.4635564622004
43	28	15247	866.852461877279	493.5207459349185	555.7727029602975	1537.6419784999453
43	29	16974	965.8102555384394	540.2047013735864	532.8385308512952	1410.9260714014526
43	30	13774	867.7510352509562	466.90959186130203	371.1197390148882	1022.0306264657993
43	31	29516	1778.0079369926825	933.6765118262265	1019.476694802288	2541.2852540411986
43	32	13325	705.3730538198724	503.3455114327371	581.6878627112601	1375.8558647104073
43	33	10768	650.9265746162273	70.22099740593694	252.1993145835586	625.5513706440106
43	34	16012	844.6914489243645	637.4500815924257	575.2936157269869	1696.231709508691
43	35	12986	679.7067991395015	460.13559280592017	448.95384269044735	1393.9388891425915
43	36	15105	913.4150010002777	613.8738553095609	599.9552923783194	1687.8249337689485
43	37	11847	596.5888621513732	370.424690179294	343.30595998233184	1036.1543770949356
43	38	13788	861.7524844573345	387.5155578684062	417.37979856785387	1137.0081800580956
43	39	13497	890.8798059588298	447.8048079034779	348.2636467618868	1012.8745412733406
43	40	15321	863.5400943176355	494.043932570843	560.6633266296703	1536.6954764807597
43	41	13658	879.5189761666115	436.43727905862033	481.46762952185236	1221.1637309985235
43	42	16049	747.3343724159058	556.2881070580333	518.3277809100691	1431.2464950692374
43	43	13495	826.2639211893547	510.79781911871396	490.07518279738724	1330.0521413625684
43	44	14927	881.0570550141856	496.5660197227262	452.66210588719696	1161.7160311029293
43	45	18185	894.7108739083633	637.8303214078769	577.4653260463383	1657.405586330453
43	46	21660	1162.9358223793097	440.0253472775221	576.0258664055727	1407.7301461156458
43	47	15894	831.0709257142153	491.5099885677919	514.4819428026676	1369.8772885098588
43	48	25303	1305.653546248097	837.0691562725697	726.3103254341986	1926.1260416931473
43	49	20261	870.3642805290874	417.15852779871784	567.0257288177963	1400.8819128952455
43	50	22413	1187.777983381413	670.4097221540287	658.0813480769284	1835.5868943182286
43	51	13970	755.2769831619225	465.04986789263785	472.9983078648802	1432.811094251927
43	52	13725	741.7706734375097	445.80583013175055	432.4214098760858	1201.4449693732895
43	53	14386	681.7915328091476	498.96542447269894	412.3292301208712	1230.2322750326712
44	1	10709	618.9520419973414	394.4297255978454	559.7734353311826	1260.054567056708
44	2	19304	938.0965152021963	859.0575892445631	1077.7488232227042	2527.6738113877364
44	3	19114	897.4737793467939	504.58755049854517	794.7938529402018	1656.2476253067143
44	4	14937	810.631206263788	457.28667267481796	701.9373480456416	1595.0688804842066
44	5	15663	728.6779447118752	510.2622736932244	715.186283939518	1664.9689036100172
44	6	11247	686.2636160962284	419.6211502109654	507.1737706507556	1246.8263377561234
44	7	10542	721.3658667809796	415.9324800481554	511.25873301015235	1292.1992830513045
44	8	18262	834.5049228649586	631.9987352278549	790.4946078839712	1777.3389195264317
44	9	13898	1074.14249013667	539.1541021924932	691.8413684268016	1485.95626888494
44	10	18740	1290.287298159441	621.3304511655588	847.1843762826174	1928.723797327606
44	11	15665	924.1766548266169	450.25752783566713	635.5156650652643	1588.1072867850307
44	12	15264	887.1982011059299	618.5897930292413	694.336294853827	1585.3590770899318
44	13	17006	864.0193959225435	572.6454126907047	742.0961947196629	1631.0086079249159
44	14	12410	664.103259045165	523.9700937056914	806.5401853385847	1616.9310608590022
44	15	18493	917.4210439890157	598.247564101126	782.6296805543825	1644.9811420929618
44	16	16506	961.2000167053193	551.6511649303138	716.5564063354395	1701.3275982728228
44	17	14351	957.3371343330946	522.2936915445607	684.4749235936906	1652.1517219734378
44	18	21997	1708.3435592690948	776.4599549977574	1041.9671649162192	2172.38783980906
44	19	11848	703.8550253235735	427.9669961947948	545.3000700303819	1552.8309300420806
44	20	16843	866.9759995567147	549.3106601082254	745.9899306579027	1892.7691630146
44	21	21334	1124.8413998535834	705.3037480032071	889.0516391128767	2132.507410783088
44	22	9842	667.0384383620694	408.9672243820969	464.0065929519478	1089.816373621812
44	23	24977	1712.1468406789936	949.6780371179339	1130.0446804354433	2495.724287872901
44	24	15080	755.2734279418364	469.8056624990422	626.2820033626631	1366.5725203726906
44	25	12020	876.2420856312383	382.95706238760613	493.84803678561	1128.9938056024257
44	26	31435	2126.4124240581878	1088.815598277375	1336.6128516553435	3439.9944799197838
44	27	15745	1013.7953174044378	637.8588100031484	702.2536370970774	1831.7454045685008
44	28	13699	1032.1746864712331	491.3696970366873	604.8892363454215	1350.0371258941013
44	29	8990	478.1801639411133	261.5866341164801	310.8077678408008	726.7111172161531
44	30	18123	994.560389403021	576.6692320541479	637.213368793251	1629.8832705833483
44	31	23114	1517.524973834632	837.5391188692302	971.5477100997232	2335.3499980238266
44	32	21005	1374.5722305977251	701.0240501097869	928.3240588600747	2247.4136121778283
45	1	11015	489.37125309789553	277.92079158243723	295.7802557852119	740.7643250464462
45	2	11015	590.8184187524021	414.6466935905628	455.6816369704902	1133.639888419304
45	3	14639	755.6757317951415	518.8925777154509	724.2318931673653	1751.105822229525
45	4	11229	567.8074779978488	443.0447403276339	412.1004514673259	1251.5364026569296
45	5	9095	513.4110485473648	239.66411926457658	282.70815685996786	717.210437817499
45	6	15506	682.289846601896	535.1265292298049	595.7134525051806	1476.7817362914793
45	7	12308	724.6632651425898	400.2350510866381	541.4987421000842	1379.2953543858603
45	8	14000	807.1282228403725	609.9808514406905	750.7485018933658	1845.3856574941892
45	9	13698	773.5045257345773	500.8353715830017	672.9798442814499	1686.6939655058086
45	10	12826	827.2071116103325	574.8979029741604	676.5550785327796	1620.2074470934458
45	11	12143	697.9167785167228	498.02966477163136	649.2027782646473	1620.1173119179439
45	12	16072	753.8650661967695	459.48426181450486	722.7921735211276	1702.478202943923
45	13	15801	794.0594657084439	592.8126511392184	794.7482429489028	1855.170947710285
45	14	16423	1448.4659665217623	589.1947525250725	626.1586649790406	1613.8407739519607
45	15	14317	934.7377598187886	629.92822278128	657.4241260413546	1561.8626393671148
45	16	15812	752.8770443985704	465.62032661261037	684.3877183212899	1642.72199686151
45	17	19039	1311.3725354666822	640.3075932750944	770.2512569273822	2321.8745098481886
45	18	10526	625.2082866569981	529.3031827448867	477.8859853800386	1204.7153284549713
45	19	15166	1240.602961387718	519.5805462300777	647.7269415964838	1500.7936849757098
45	20	14942	1097.316076750867	544.2333580483682	690.0451071350835	1667.1997271813452
45	21	13454	802.5215698333923	619.1749462878797	624.9987959300634	1590.9738774620928
45	22	12171	767.8510120378342	440.67104705795646	494.1789135336876	1318.7031514733098
45	23	18369	1214.1489755029324	594.1009707602207	721.7042669779621	2008.3537674064282
45	24	21422	1245.4022911905777	648.5858116059098	778.0187859402504	2438.2275285944343
45	25	18675	1016.6097370614298	693.6123309843242	804.9184116916731	2107.944229818415
45	26	18102	1195.6532713549677	611.6807523998432	681.9073950347956	1860.2356011148077
45	27	15113	1056.9679271979257	452.332586978795	497.9215852837078	1453.4457320733927
46	1	18841	1141.4099352813791	758.8675690072123	1037.3737865781877	2220.274450548226
46	2	15221	937.9115448386874	617.5743055241182	931.644176318543	1830.2216084352694
46	3	16184	924.7219515610486	587.9842693877872	850.5598096870817	1600.2925011448096
46	4	13578	784.9919901560061	511.8610220348928	821.7237981073558	1630.8121020835824
46	5	15671	980.7323273918591	687.671154353302	883.1847733561881	1849.6517606866546
46	6	19648	1118.1598404732067	646.0266748778522	1027.7538582822308	2045.2880312760826
46	7	14084	728.9627539520152	609.2907772951294	838.8206776848529	1675.3286807036493
46	8	22231	1315.7281318469904	697.4736268501729	1036.4929448934272	2064.240105054574
46	9	13108	810.4646387004759	483.12070029531606	825.2226000218652	1473.1241944653448
46	10	17384	1079.0973393132444	713.9537665918469	970.8820796301588	1809.812223928282
46	11	11340	576.6673089652322	410.5496922165621	633.0131089740898	1308.0000319553073
46	12	17678	1197.8395225384738	662.3552007928956	956.7688120009843	1938.235662628198
46	13	17061	1186.7370734952856	714.3156650834717	938.4065939474385	2043.4269333090633
46	14	12012	704.0138108048122	361.1530187423341	406.8698572681751	1127.2642110122833
46	15	11129	524.7286194711924	475.56064812396653	614.3862681470346	1299.2156565345358
46	16	24412	1380.3673939094879	655.1560869163368	1002.060077436734	2195.3270033434965
47	1	18127	701.554789368296	620.3875202315394	663.4012837905902	1829.687878209632
47	2	16182	929.0223560228478	639.5763959581964	527.965882537188	1554.8136433369946
47	3	15294	607.8712002993561	438.0576805700548	469.27599136461504	1251.5241786879487
47	4	11363	562.5348144879099	465.0076457753312	468.6420246581547	1392.3340512055438
47	5	11716	561.0657219656277	347.96698042028584	428.45784807251766	1227.3341125021689
47	6	9046	597.6364088470582	292.13124383147806	324.5519348375965	874.7045403481461
47	7	18512	930.6378750146832	627.0673706990201	559.5759691977873	1628.128252918832
47	8	12197	655.1236451449804	493.5786232808605	444.3294739294797	1268.5651489177253
47	9	20374	985.0847049918957	704.8881838750094	631.3971789702773	1725.9407501483802
47	10	9721	507.7520419738721	359.27010097238235	370.3709476534277	1144.3066463668365
47	11	13152	893.5904949333053	593.5746562941931	537.4492420856841	1491.5330893043429
47	12	8840	398.2782340331469	226.03189210081473	212.40366301033646	632.461693279678
47	13	19149	1054.763303920161	611.6267050574534	558.0411401104648	1529.8809201023541
47	14	21641	1147.1297795835417	731.5659286917653	665.2228754952084	1866.8812410482205
47	15	29350	1874.0018194511067	1066.947542088339	985.5097607567441	2630.771758542862
47	16	19902	1051.0029775595758	640.0021839144174	642.1804705669638	1739.3372869077139
47	17	19082	1383.6918302241247	600.3268653645646	711.2245992522221	1670.4780212633777
47	18	15215	824.328665483743	512.2302295595873	550.3108281770255	1541.7377746561542
47	19	17240	920.717435010476	551.1042969557457	533.2497463040054	1408.7444594181143
47	20	13776	818.1204254613258	447.4079206320457	350.4725121539086	938.6776237511076
47	21	19931	1111.2265069177374	554.9890918156598	548.4039845434017	1587.885711767245
47	22	29664	1686.707197363954	940.7087999540381	1005.0695079462603	2502.659436712507
47	23	14975	884.6986969984137	635.0279101259075	606.6574213430285	1688.9483944694512
47	24	10555	613.96183786029	68.65909912879579	243.00848534493707	598.7090420932509
47	25	13165	674.7317170882598	515.0612815236673	567.965805710759	1364.2832231314387
47	26	16091	837.9686287944205	667.5049837375991	584.0895873985719	1720.9305564099923
47	27	20646	1118.0302911095787	657.7525920521002	697.333640494151	1684.9769610418007
47	28	13691	818.1846052904148	366.2036024539266	395.5963700050488	1036.5962929648813
47	29	12832	819.7281620975118	414.0135816023685	313.2109878330957	887.7077763660345
47	30	15361	858.7886640052311	516.2519128276035	560.9256596569903	1549.9924023251515
47	31	8526	359.0456865646411	268.9634096592199	260.4979637931101	687.3874883456156
47	32	13534	877.3791572374757	453.25172954960726	488.0169081236236	1241.3933027496096
47	33	13362	822.9716496998444	528.5783333049621	490.9055479338858	1321.64465005463
47	34	18244	907.9049381678924	661.4724669763818	590.0330833876505	1690.780012004543
47	35	14542	868.9036866081879	499.3150240324903	444.5346318751108	1134.0548122781329
47	36	18532	1051.0816683373414	621.8695828323252	611.0096302032471	1670.309820944909
47	37	21604	1146.265188831836	450.1364330453798	579.9499375075102	1408.3326948047616
47	38	15649	802.4883664990775	497.8329152252991	514.0809964837972	1324.5386903360486
47	39	20326	853.8096002095845	434.7905260862317	579.5014590157662	1390.6071735804435
47	40	25272	1338.4711853917688	882.7146432916634	750.0588261247613	1970.533335047774
47	41	22283	1199.6332821852993	710.7511124582961	671.5228376558516	1876.4638002824504
47	42	13872	763.7004973781295	476.8789057924878	479.66024381574243	1423.558724878123
47	43	13707	741.0088059264235	459.9898080541752	441.5220888145268	1205.0195029836614
47	44	14708	934.2091565085575	477.2014054080937	562.8367600853089	1493.7747324763332
47	45	19429	938.5130255802069	517.9083104548045	591.8973394860514	1351.3723977433983
47	46	15627	800.78314010147	466.4573147408664	543.7215089441743	1743.0872679308522
47	47	14313	861.4079209198244	607.5277651869692	588.4272235815879	1356.2354025859386
47	48	16962	866.8685603537597	581.9153597266413	603.4743899255991	1390.8737942148
47	49	15516	769.4431693376973	399.871856092941	486.80161919654347	1272.8454123907723
47	50	17729	1068.413429790642	631.4714139876887	691.2367758636829	1884.1490059769712
47	51	18102	1064.649074842222	541.8427115939558	600.2983460035175	1529.6315883276984
47	52	16646	807.8774106460623	442.38607021188363	510.6423761905171	1510.8279860925395
47	53	19757	1314.7811416646	586.4051746497862	667.6583829964511	1704.362204941921
47	54	19777	1266.8297414693516	595.2849181382917	662.4209377143998	1636.217732139863
47	55	13523	796.8542625545524	421.0315570042003	476.73243442433886	1093.7262394169811
47	56	14197	975.5622505366337	406.4913113580551	404.06277715647593	1042.3962167822756
47	57	8782	528.4583362161648	204.71688501001336	183.4983605623711	593.0704212368
48	1	11089	603.5110563091002	428.7174038477242	575.7851694051642	1355.406486751046
48	2	21827	1038.9122782219201	498.32366117229685	1052.8307337774895	1944.7544220131822
48	3	13996	693.4907163421158	447.5284363194369	857.0590079328977	1641.3933622059412
48	4	16732	732.5290930808987	479.11041590874083	912.0306111844257	1719.5515385195613
48	5	24317	1443.74160593329	864.6578797362745	1230.9470997548196	2472.4543991396204
48	6	36097	2467.3656856184825	1170.8311928885523	1680.1469937027432	3501.7696235424373
48	7	17934	935.8102865002584	605.4962556478567	926.2761291032657	1876.428963340586
48	8	18234	1180.623913266696	621.6066087875515	995.2872682618909	1913.4419030982535
48	9	14621	658.3946912230458	494.39925350411795	684.4958584615961	1691.3654082466383
48	10	19275	943.3837054132018	678.599574427586	992.1537211842369	2026.3499221475795
48	11	20730	1087.7116067656316	544.4730470234063	881.8368832687847	1893.340339394519
48	12	17272	745.6542324414477	507.8170461265836	739.9629832324572	1819.8719778431114
48	13	16009	800.0419028308243	499.99385242629796	702.2646384432446	1585.4682555489708
48	14	17248	785.2125597146805	584.9633189120796	810.8686525514349	1896.350546905538
48	15	16952	927.3558268554043	475.12272995267995	812.7331060885917	1611.1131931452546
48	16	15443	827.1674690397922	567.3303895394783	854.9970863703638	2053.350852493895
48	17	17971	1226.3694378968794	686.2426507107448	1057.185048401123	1965.53176310868
48	18	23015	1278.686108828988	609.1529890925158	892.379097282188	1927.4193650193047
48	19	13581	748.4015727378428	485.933456587838	825.6845054794103	1732.8541555982083
48	20	16536	1003.4344108421355	547.98393372586	825.7320230549667	1824.01170464186
48	21	24738	1578.0837437952869	689.5083258028608	1257.4329468316864	2467.473565964261
48	22	16452	989.0489068506286	584.0057388788555	736.5070893457159	1623.6799894792493
48	23	17221	766.4203726733103	625.9202885369305	1015.2012528006453	2104.849882882554
48	24	17279	1074.8080433565192	449.44915105658583	658.9293222322594	1495.3909984754864
48	25	18940	835.8870391801465	491.52849787450396	940.4786775030661	1969.3835526809562
48	26	23507	1294.4330685066525	649.951066594338	936.0833162514027	1859.5507309483364
48	27	33996	1765.6407295474783	876.2964399864431	1381.0818232044112	3549.6069601613563
48	28	19867	828.8042900373694	597.0195335287135	1111.2008566714358	1998.3171901784372
48	29	19812	1063.498773937812	694.1879017243627	747.5796617812011	2098.4624868191313
49	1	14302	523.9014127934352	463.71830458566546	486.87029978935607	1582.6007341055665
49	2	17701	820.4899846913759	661.1425670504104	696.791106057819	2143.882140904665
49	3	13491	547.4816678115167	482.9074402072001	521.4120867904276	1558.4849013085477
49	4	16709	888.2168473019265	519.602870314382	550.4659512168728	1511.3394537991844
49	5	10131	425.3251403500326	371.11798378895037	384.38805327168666	1190.2059677697252
49	6	16241	720.6990633779205	538.7935312872287	569.6038624390494	1707.9760301997885
49	7	12186	597.649470990058	439.81376502942294	469.8294815144036	1475.4379344845656
49	8	18955	1125.3792189774103	493.66599710891023	621.0841708260123	1750.7724273011554
49	9	20768	707.7062812154181	612.9047553157434	725.0881230691448	2016.8022303187754
49	10	20900	1163.9771744583268	577.6833772226237	700.4735049209557	1909.2998575700913
49	11	13532	764.7075009287801	529.4889610470273	565.389029714046	1520.9944921105634
49	12	12396	556.9049070277251	510.1222867593169	524.212483368814	1381.8584276416805
49	13	15908	635.1165500371717	535.8848723266274	653.7586804868188	1726.9192804272752
49	14	13890	627.8262928389013	474.2110184878111	501.77883706474677	1353.1019159043208
49	15	18530	704.5261788715143	472.4500361427199	666.1947989419568	1796.6103325157892
49	16	12564	621.7963544491213	322.1384312186856	469.3459691873286	1245.3586648248602
49	17	18379	766.4525388553739	587.2607327303849	743.7546063328627	1915.8986964332871
49	18	27308	1306.9153457547072	804.918305604253	1034.3024366456084	2630.993989917217
49	19	16612	994.5460457878653	559.2996430576313	678.0173816832248	1836.7629067157395
49	20	18060	711.8449548222125	507.8236683628056	745.2849490188528	1793.6162828882225
49	21	13518	648.6081342664547	334.39591186400503	364.0862148737069	924.9585430368315
49	22	22407	739.0384095185436	545.2344417679124	810.0292542607058	1951.7693616119213
49	23	24662	1260.6286897009704	737.3586200529244	896.370857891161	2043.206639752956
49	24	21590	1111.566539091058	638.2356624652166	794.35187551938	2097.3415294061415
49	25	16859	989.0773650703486	560.4894042678643	690.481378402561	1705.3464425601996
49	26	29752	1366.017993858317	1015.5313219234813	1153.412012103945	2707.273078697035
49	27	19376	1018.2005057695787	595.2126668319106	714.4719025832601	1666.1267744831275
49	28	18982	869.0509060418699	618.1097141823266	742.9919296042062	1753.8853912961204
49	29	23380	1088.4814852112904	655.6421018939	787.2831640706863	1819.768843231257
49	30	22866	913.5185191261116	650.3192512516398	777.5119119987357	1936.4096616262104
49	31	16117	648.640316006029	436.754453439964	624.1467019396368	1531.8349752579816
49	32	15170	720.8056780383922	467.0270401169546	571.4292379345279	1514.957657782128
49	33	19484	778.6011004901957	567.1418496221304	701.9378519037273	1795.0659963283688
49	34	21122	996.3595657073893	618.8176871931646	756.0146812072489	1842.178944338113
50	1	14686	797.6264145739842	514.0593893991318	596.4893429072108	1306.7398202340119
50	2	14309	685.0515465023927	672.6528590882663	864.3173582688905	1904.752851190744
50	3	15683	677.3898084000684	669.2283833981492	868.766004747944	2022.5102329987567
50	4	17167	1012.5818281120155	686.9271550807171	865.9782424475998	1930.777524806792
50	5	17364	767.0315880945418	734.2817443069071	851.478951648809	1706.961304634111
50	6	12891	649.6308247977868	666.3445651989896	627.6546747444663	1450.4638145579956
50	7	16309	764.4622582606971	705.1724588975776	847.8742365785874	1956.404686399037
50	8	13851	533.2819421768654	414.0997492931783	425.7658971089404	1024.609919217648
50	9	17382	771.8884889970068	682.8506923364475	775.1338081299327	1781.5424901107326
50	10	15013	950.5618539433926	580.2279713102616	687.6915709278546	1693.3299014740624
50	11	16442	777.4937686121557	605.6068225067575	749.2968658825848	1782.7794622560032
50	12	18554	881.459359444445	650.1607250277884	843.3304665770847	1828.0732614637818
50	13	16708	785.8678127459716	488.75900046597235	625.8091571170371	1582.5244384657126
50	14	17795	863.5907394310925	607.1643262114376	707.6241113098804	1637.1693461309187
50	15	16017	829.8917843494564	965.7255373687949	516.2253926948179	1603.529077340383
50	16	16957	744.1440316950902	838.9877185279038	554.2836669778917	1564.1035800280515
50	17	21483	916.3030462185852	1090.2420100001618	637.4471370778047	1920.8399807121605
50	18	17486	791.4562313787173	526.2309009940363	616.7387673489284	1531.8980715007056
51	1	19876	812.6742219959851	899.6894349895883	1247.538325040834	1067.2947456880938
51	2	24829	1063.8629462292884	1211.7574759698473	1177.1448258534074	1530.1950281078462
51	3	19865	1312.8602142818272	764.8276969336439	956.7308628608007	931.9674851337913
51	4	20277	1104.6226313235238	805.4751367731951	1174.899643776007	623.7422313934658
51	5	20776	1276.9243476700503	768.3334572312888	1082.1263618117664	866.6436889793258
51	6	15038	972.3636698136106	642.2674769256264	904.4306110413745	461.20210727024823
51	7	21166	1052.6392330883536	658.7954092416912	980.2506927538197	1512.090503593441
51	8	26644	1569.1393787369598	916.1024057052564	1565.2980113727972	991.6132018289063
51	9	26896	1601.6380584861618	922.8928385027684	1546.0525094137993	1013.668119339738
51	10	20052	868.0008567376062	625.7071354615036	1043.2047169420402	1878.5070898535196
51	11	19332	829.8812713173684	519.7256447221152	903.6502193617634	1821.553065160755
52	1	19367	909.2021076160017	774.4089743108489	1220.2291626068763	538.7535839199554
52	2	14241	822.6633414938115	512.0172595200129	932.9371189004742	504.2135514507536
52	3	19250	910.2387443811167	761.2070212301333	1223.538035014877	560.2246606794652
52	4	23637	1252.1530044190586	1071.349220041884	1211.5167488711886	832.344337339513
52	5	26040	1436.1605729348958	913.6854070289992	1601.6588100481313	780.8752140540164
52	6	17243	636.9166417254601	400.55837498256005	717.0289939930663	508.9519817107357
52	7	15572	769.8089737552218	526.0767393573187	891.8917692857794	707.2795925915707
52	8	19813	1281.5471143790055	953.281653183978	1412.65963432868	1281.199788175989
52	9	22227	718.1228069839999	468.5184426815249	826.6644108016044	569.074786743382
52	10	18356	907.9664470872376	582.1905870933551	978.909683288075	846.1252172156237
52	11	14267	801.8740230107214	445.8428640209604	819.3198456990067	495.40331269335
52	12	13511	776.0226152262185	459.1948896977119	855.2257588130888	531.8803708145861
52	13	19670	1317.24524535425	552.8092792236712	814.30174971628	564.5265447376296
53	1	13674	639.4186479398049	256.64036150602624	780.0719935549423	526.7198153296486
53	2	19728	1210.1969348259736	750.1123541188426	977.4482206208631	682.808180444641
53	3	27203	1258.4174437460024	967.9111037384719	1467.3698657867499	1003.2804331702646
53	4	10973	597.2335707948077	251.0754111756105	673.9004663939122	479.8623799185734
53	5	26234	1321.0725746289827	655.4504334374797	1407.5604055160657	824.0775945640635
53	6	13086	783.4000622734893	526.532724118093	1113.4742669069674	1713.2081809330266
53	7	19046	1000.8495630687103	638.8862611551303	1282.348136374494	691.4746488283854
53	8	10185	659.8421766208485	454.0471208826639	708.5492342358921	1332.3456022131722
53	9	22006	1269.9616715549491	972.2011009934358	1325.942643595161	920.5588641865179
53	10	19038	1005.9380652937107	771.4699800263625	1355.697949133115	621.8211511948612
53	11	20157	990.1099280021153	539.6569791764487	1461.1012460321654	762.2831795287784
53	12	22979	1281.407066769665	605.6247826826293	1268.3094710498117	724.19377651182
53	13	30852	2009.9400657392107	872.7782132918946	1909.8577886347193	1116.6647169291973
53	14	20257	1025.9143836668227	807.1449322006665	1239.0574521399103	591.5429181000218
53	15	11775	717.1456786629278	146.53447907906957	693.6337839895859	462.540292954538
53	16	17117	871.0471673777793	497.3678814463783	1207.349876029417	634.6871763239615
53	17	16569	1223.1227605368476	613.6234855332877	1221.7626629020087	1085.4006111170165
53	18	23697	1638.4496399210766	695.9471907913685	1598.0656622424722	878.2086238623597
53	19	23035	984.5293529203627	688.0935096393805	1274.17381755705	593.1334119497333
53	20	32559	1401.5014758906327	934.5305284017231	1624.7568202600814	1067.0736288954504
53	21	15686	959.0295584623236	552.9627696184907	1063.7860546247102	713.9019009973854
53	22	24873	1297.5031842307653	913.5135449541267	1318.4230434331112	937.0191675189417
53	23	25675	1412.085392399691	735.0905798973981	1453.3462453014217	859.2270262979437
53	24	17605	744.6242182666901	406.5065555246547	852.8646389218047	521.6500970635097
53	25	31992	1569.4361978459638	888.59624962206	1659.6232430238742	1002.1853851820342
53	26	8779	533.6611896494869	219.90676825703122	405.1372253608424	295.1143672207836
53	27	17174	724.4006731780246	361.7969345373567	752.2276972585823	463.63454812183045
54	1	20770	1014.0602597645484	929.4802032003645	1214.0724361750763	2552.1242096982896
54	2	36529	1279.230461140629	1457.5847754331771	2373.1958232794423	1398.4293778096326
54	3	16501	824.9364476727787	504.28290391457267	1073.1314273811877	1273.3611816351768
54	4	27898	1174.6368380538188	560.1023145860527	1392.9207629601005	752.7025437171105
54	5	24371	1174.6856053092051	713.6453063513618	1478.6369750138838	2341.466790609993
54	6	13870	752.4826901827473	421.39463017880917	848.5689341381658	654.3486860152334
54	7	27041	1395.8571472726762	750.7115001762286	1375.8463901889045	869.4252871924546
54	8	22139	1178.93010060722	616.5320843453519	1288.8580020989757	2320.8356773240957
54	9	23147	1259.1410871101543	772.0964700153563	1192.8262323052622	743.5889700497501
54	10	14134	764.461006909376	473.0483725105878	808.1055015537422	727.3737405312713
54	11	22066	1254.9934559590183	731.5972250602208	1287.1649826522917	661.5077313310467
54	12	22493	1351.0267663793638	783.3974999489728	1358.1765791419894	622.9517223925795
54	13	19979	1006.6210746536963	482.067065209616	838.5032901256345	541.1867572853807
54	14	24368	1441.6215328981634	672.0830267055426	1233.9899922495242	795.2595589628909
54	15	9943	551.5349823790602	226.00164899160154	324.4008251458872	240.61773199937306
55	1	19624	926.4692018514033	594.6158254174516	1034.2834536784794	629.0832403425593
55	2	10974	605.3120481169317	315.83529530325904	444.0559100683313	331.00352585478686
55	3	18363	696.486139212735	574.6762663847767	998.6883362005465	2075.440468432149
55	4	28173	1102.0440251301043	966.6017729896121	1473.093205012381	1084.947419933509
55	5	14998	1117.0885648739059	769.437126196688	1048.5913647694979	723.0476556280628
55	6	18475	763.5395762298722	603.5263768916484	1072.9955916774925	2372.637874118751
55	7	21954	756.1327710552141	557.8512722710148	1249.6804786541034	578.3858267588075
55	8	15424	913.6414146421012	543.419365219539	823.3221192327328	429.966126735555
55	9	18902	1047.4301845859736	716.9038390342612	1030.34407835803	665.5186253793072
55	10	23100	917.1069986980874	693.8532563049812	1200.178624785738	891.0878026478458
55	11	11387	700.8765860598069	349.04416080517694	520.4036329919472	419.9131161288824
55	12	19177	1081.6490896057803	565.1037787278183	1004.9712234742474	666.727278000908
55	13	25606	965.4368072866928	669.2018793344032	1237.2599098153878	982.8561099136714
55	14	22350	845.5107982959598	738.3939900309779	1294.9727192656137	2454.4180844330695
55	15	23344	1378.095142284641	667.842636058107	978.9902674129698	538.5081278251018
55	16	21112	1508.2085931808688	599.4570249654353	1060.1836595952045	735.8796240363736
55	17	17347	858.6136894051451	507.0166032817215	755.8966068520676	398.79836929915473
55	18	23202	1350.8831946311984	797.6570101559628	1077.0883062218782	2232.6820339390542
55	19	19995	812.5045261359774	875.0559107488953	1310.263616611017	2508.7557346895337
55	20	38538	1488.7991649128962	1290.181983323535	1900.229331492912	1113.0573317485396
55	21	17197	776.2804013136774	492.7784864907153	744.4930052647833	458.31412414251827
55	22	18743	753.241201362107	577.1657299771905	696.2596340340097	625.4658600499388
55	23	8632	411.35658907238394	277.56603439175524	354.2052501605358	519.2760056979023
55	24	12788	661.1116514697205	469.3164120577276	555.3579015245195	433.3053493180778
55	25	19114	882.4984530219808	582.4590237219818	1063.317373997299	600.5735580886248
55	26	23148	1325.0446502529085	684.582668353105	1020.0383937028237	522.843139631208
55	27	18225	1299.1759386255872	628.6014516050927	897.816390190972	1056.7453434648924
55	28	12766	685.8642874900252	297.1273376978934	393.37325241649523	327.29581284266897
55	29	14603	839.8491048894357	318.2837123784702	360.2288563998882	287.5781659067143
55	30	20102	863.0344721898437	577.8106374277268	1033.740644606296	567.5819203108549
55	31	24873	1157.9210827576462	850.4805699111894	1078.6355560985394	710.7972561058123
55	32	23139	1357.3654712631833	826.0510283687618	1159.3219983852468	2485.1214946508408
55	33	16122	1057.6598015548661	451.7993453571107	573.1280402289703	612.0287345028482
55	34	8246	573.836073147133	253.71894471603446	303.57566268299706	254.2578632517252
55	35	10712	655.0638143569231	220.0956141911447	258.6740228089038	264.96336433338
56	1	17460	923.7756943409331	677.2780211726204	1272.9492658537347	594.7525313450024
56	2	39494	1649.9872475950979	944.9731630787719	1222.040868143551	865.8949454121757
56	3	23074	1300.4636172517203	685.5360367191024	812.7547136377543	629.714948824374
56	4	12004	720.7613352411427	395.93505857209675	599.3049525120296	1572.1702148425393
56	5	34930	1663.0102422283962	1011.024692797102	1214.4762682477012	912.5667843637057
56	6	20242	732.5363415675238	588.7568495695014	743.560664213961	611.1631518248469
56	7	27495	915.7091507334262	621.1208846080117	842.8879710929468	657.2566595023964
56	8	21466	1229.6626405275892	577.3054723532405	746.454660252668	1034.7510356693529
56	9	23565	1381.038531726459	627.6202050377615	937.3109356365167	2428.80882063997
57	1	25368	1289.46155731217	607.4603370164987	1179.210729696555	693.6784491874278
57	2	22312	1212.6955387671478	559.2184502654709	1058.3225627981592	612.0873753339984
57	3	22700	1270.4942112728022	629.8243252062239	1123.4996743574739	630.1479232290294
57	4	22836	899.0824925848283	663.7891074770596	1203.4473817013204	563.5916862152517
57	5	17987	919.605586842401	574.1996507619042	874.9475716971792	505.4298332796898
57	6	24189	1309.847992245108	832.4511197805405	859.5229139504954	551.2795630767941
57	7	14794	805.1592138863634	354.5129641017411	635.3694529444911	337.4417195385322
57	8	13979	790.7535221681464	390.8358905983623	712.2571006247308	1634.7814310023095
57	9	15748	920.3647532486357	476.565378916217	815.9506084364839	466.7984607766848
57	10	24235	1105.150258247042	532.1198159938212	1679.3244392576162	2465.7635332453065
57	11	19586	1015.9225473725237	486.4784637063276	1474.7253091107123	2104.398858018685
58	1	12237	640.0513628954068	322.0209364844486	414.04644959047437	325.1816751572769
58	2	12589	810.5840552726295	477.85822966555133	594.2749842249323	844.3884043926373
58	3	22217	1349.2233024896123	1068.8905492406338	1153.5926170237362	924.4017876433209
58	4	16148	736.7957142028026	445.52832988323644	547.9449625222478	502.123721515527
58	5	18028	1277.3089058704209	693.2177327706013	955.8763734928798	464.452035140479
58	6	34289	1515.5693938874174	992.52561579342	1449.2868274520151	1237.1589109492488
58	7	23417	1584.3879173668101	789.5701711834408	1071.9779068299104	1010.8967145993374
58	8	29259	1870.510264588287	655.4013607064262	1116.9946169159375	641.3652579116169
58	9	20258	1019.4969575253781	580.331076706294	808.0458555859514	668.0645020660013
58	10	29056	1775.5895963239018	711.9690268957056	1290.60670135892	656.9456502702087
58	11	26550	1589.6660437984392	894.891877404647	1178.7308941634838	536.9593068463728
58	12	14708	909.133029832039	442.6873896641191	646.6786614689045	647.4415978454053
58	13	20652	1515.8208916923031	506.33629572717473	728.2248891110066	511.5674697919749
58	14	17058	1232.3400492351502	546.7519204260316	703.0259118811227	517.2866273818072
58	15	18630	1407.112476093229	655.5663100343663	845.0325803901069	508.01591692701913
58	16	21971	1390.8053733787965	719.6542021916248	892.9805314829573	633.1111033326015
59	1	29751	1492.4989425372332	940.0357093855273	1522.4448644621298	930.2115387809463
59	2	22294	1087.5543471022975	660.8858037504833	950.9250651281327	554.1495255527552
59	3	16016	1122.6881534021813	602.4251028758008	981.2284746936057	1636.7680804273114
59	4	19288	987.3451303553302	564.3937759911641	826.4707275039982	581.7871997216716
59	5	15082	868.7830335691106	499.8381794139277	502.13177852961235	413.6355706008617
59	6	13385	1095.2883814305533	406.90081784082577	639.1918526419904	431.1024811894167
59	7	18594	751.2033895696513	360.77198627009057	758.1372260646895	495.60505298525095
59	8	14427	803.4202500884421	511.2621818310581	707.366752229631	380.7152223838493
59	9	14558	756.3016115243081	462.63087022071704	686.5758308146615	364.5690715627279
59	10	18576	1016.7117740318645	639.5083716036752	956.6934783456381	694.0307029346004
59	11	16251	764.1463814957533	455.9593209573068	867.6337239942513	488.0948978464585
59	12	21303	1229.1164588499814	715.6707424314227	1076.2903206420597	644.6896643417422
59	13	14420	1296.4400411071256	430.5631509325467	568.3782115068752	723.3728557212744
59	14	10182	616.1433290753048	338.9009392566513	492.31079712114297	448.0564746351447
59	15	17715	1474.665142360609	618.3391942523886	778.888915953692	523.9254005611874
59	16	19739	988.1675460983533	473.92686528665945	825.959352214355	642.6343196441885
59	17	24480	1554.9168712501414	814.4263545353897	1344.5960199052934	819.5484269207809
59	18	10971	624.2630663814489	317.03093106811866	442.47902757441625	359.7592137681786
59	19	17696	921.6079365573823	396.0869017804507	658.2422692582477	481.77091820910573
59	20	13878	1123.6436573178507	626.9570169993676	487.09373762016185	439.5487924059853
59	21	23841	1524.8576051371638	744.2952494085766	1306.3371052374132	775.3127970676869
59	22	26770	1482.4981180129107	642.7657765180338	997.0684546832927	739.9929684319068
59	23	15864	940.7338233978953	349.45029526995495	605.5459236288443	469.6041218901519
59	24	13690	856.0937680248171	405.8008099801373	501.7929364121519	430.71680931793526
60	1	8825	633.5504240249284	192.9275052198209	356.23242649948224	383.73589731985703
60	2	33110	2268.4535012438428	1051.1115163655486	1843.8400583467446	1154.546734002186
60	3	24064	1242.6111876121722	594.4223567612935	1352.1186106889509	460.5864826296456
60	4	18322	1345.7970566139556	544.4304434587248	1194.2168780947104	456.7237681027036
60	5	21624	1692.8966371794231	744.0533624747768	1807.531946680043	2437.84924263414
60	6	17214	1496.6846585504245	757.8091568693053	1377.8798666289076	2065.9151455657557
60	7	29609	2418.7759853475727	876.725493164733	1835.7622972885147	921.0924426128622
60	8	11671	944.2154128907714	280.93023689929396	557.496239874512	319.62845937069505
60	9	20049	1618.4220210285857	560.9358071079478	1870.3838425211143	707.0337393104564
60	10	26893	1742.5447190271225	598.1771597114857	2206.8192747361027	787.2069915579632
60	11	24869	1752.9804102561902	605.8066554917023	1246.5848505105823	714.3059764190111
61	1	14995	695.889724729117	449.21837354288436	698.6274677959736	1395.4908219862264
61	2	18170	867.8088827866595	547.1317784788553	821.1700330760796	1324.0430630506016
61	3	24654	1070.0131255097222	798.2585970824584	1350.8950975793414	2317.3186265013646
61	4	25639	1237.8283840648364	1010.9026958243921	1326.785415155813	2664.1160176952835
61	5	15070	687.6165117355995	505.56214356049895	697.7138184884097	1260.6129411617294
61	6	11698	626.3938821989577	435.8578022585716	562.3547735712491	995.2485249573365
61	7	13551	782.3978341994807	532.321356248809	584.560923093697	982.3343723104335
61	8	27782	1266.990588202607	904.8411105617415	1342.4389897671062	2245.559856047854
61	9	20368	1162.2201285425108	575.8514858651906	875.0441311430186	1384.6158411919605
61	10	24629	1322.5622517848387	709.8643801189028	1047.742827491602	1665.0666076049674
61	11	22820	1151.7267129903194	728.513620667858	955.7994833381381	1796.8958440073766
61	12	19353	1006.8739929657895	627.772123628296	753.569316551555	1380.8287045070902
61	13	10525	617.0633411989547	345.2397964701522	388.58114088117145	692.6794850826263
61	14	18658	947.8547212223057	590.5827439774293	786.3332741453778	1259.2320762213785
61	15	21237	1166.7758016376756	553.6415218252223	890.7130714682862	1507.5577188024763
61	16	21889	1207.9198464709334	494.0249202956911	849.983049672097	1246.8110036824364
62	1	24333	1116.0415528926533	677.4659823786933	1216.4027337960433	2199.4811804594938
62	2	16898	979.4927003646735	570.4452750419732	824.4172904128209	1594.9634099043906
62	3	18059	796.0133993534837	748.6270711421967	844.4561551567167	1643.3773113756906
62	4	17814	937.9694682997651	916.2946691389661	944.7356086731888	1826.7406132721808
62	5	13862	781.4144362772349	616.3148103246931	754.4679193482734	1746.2821856227238
62	6	21570	1204.312521992484	723.6809969977476	1009.2598174705636	1541.0032216196414
62	7	12356	640.7046169098467	468.6943322615698	684.6416279689875	1565.0639352023136
62	8	15019	738.0105606820434	474.21400940674357	769.9425510757137	1556.7060054771136
62	9	23990	1084.5705529239494	764.7627400062047	1010.2048702710308	1745.6708046812564
62	10	11271	612.2507830876857	438.8678578825202	595.1756627953146	1372.9046481607947
62	11	13114	650.0145735354163	502.88154530129395	629.9248810054269	1454.0086993773002
62	12	13969	689.2572529790923	577.9265137223992	739.4505545871798	1608.8271620748565
62	13	10823	469.1569553744048	334.9587708171457	517.1128111318685	1104.9203943589237
63	1	21516	676.949052514974	677.0393857376184	810.5309245395474	1255.1168557468336
63	2	13796	538.490258543985	674.9065857620444	674.9715279333759	1600.8947608820163
63	3	10358	402.49659072142094	352.1060206745751	490.4634785496164	1016.4384694728069
63	4	13520	521.686230197316	646.1444588922895	657.0041976065841	1575.0507988221943
63	5	11842	435.93914806097746	476.75576512911357	486.803403920494	1081.8242627202999
63	6	27285	1315.8675546518061	1000.2132014592644	1373.5186265402008	3060.6225105973426
63	7	34985	1602.2639543472324	952.6221440467052	1332.4557599225082	2405.91284292005
63	8	25606	1210.3426593639888	988.2518370850012	1253.520625430625	2954.098071926739
64	1	17784	740.7446423326619	443.8458244637586	699.8931581284851	1086.0845674020238
64	2	15679	619.3157109017484	303.92434716178104	744.604899676051	922.0087755077984
64	3	14447	682.8960724086501	398.93475383287296	598.6434440305457	880.2447107501794
64	4	14004	537.4121325393207	242.5854594949633	623.2059524550568	850.73241887521
64	5	17086	632.8055866430514	275.69584340276197	754.714139329968	968.782575561665
64	6	18985	869.0861239621881	575.4858793062158	919.235662228195	1425.244221986737
64	7	23231	1204.8171382644214	926.3540420918725	958.4426970260683	1349.5570329914335
64	8	24758	1138.4422245181631	1017.8596042429563	1034.0780676992144	1585.2402399913408
64	9	13852	546.9784098691307	323.5273224906996	635.6465566242114	900.0091569495853
65	1	33946	1826.367150483653	1115.4607647315133	1891.8819293582346	2551.369378070114
65	2	29320	1528.9456960237585	1760.7864077342674	1846.0757479704916	3111.179235142423
65	3	11607	556.6975062792189	355.81701502529904	606.7231873346027	1240.097353167832
65	4	14589	625.7109650911298	617.4868102332111	839.4090194518212	1698.8588088438846
65	5	11856	585.8693227579352	343.54100968223065	593.9521639756858	1179.7594428353477
65	6	31078	1919.6820054119453	1236.4491064080503	1707.8915273980238	2401.098392320331
65	7	13989	633.9089965601452	469.5978802451864	696.1414371319115	1285.8973393081687
65	8	18707	756.4514708553907	602.6654172332492	1098.8938905913383	1760.6185720888898
65	9	18674	702.1628768327646	456.13835534080863	904.5284831454046	1528.4607485870365
65	10	12803	548.4515613792464	443.79377531819046	669.6245222752914	1375.1873965663835
65	11	10459	414.36690426105633	275.4179304947611	447.8212416069582	780.7572297407314
65	12	24256	1438.6523863787297	869.9819967525546	977.8255614941008	1694.9081126470119
65	13	16822	657.4276663160417	539.3103698813356	828.2819732748903	1604.05024948949
65	14	42620	1860.6700737904757	1257.3749337606132	1979.1348173527513	2847.0436762433965
65	15	13298	709.4297415101901	359.52677333634347	556.3216919538099	905.2316635325551
66	1	15080	702.9830183519516	455.89227296365425	706.2387135582976	1371.7253696192056
66	2	18150	868.9181066195015	542.1840410984587	807.8043963629752	1264.671932535246
66	3	24637	1067.838775555836	792.0161157038528	1328.773207877297	2215.1657908477355
66	4	25678	1245.5904808465857	1012.0985455671325	1324.224157755496	2580.5211763661355
66	5	15188	686.6701168797445	500.70423590624705	685.8663020583335	1210.1114387733396
66	6	11562	618.7835060539655	426.6860160303768	552.3584661516361	955.6849935925566
66	7	13638	779.628856001189	528.3448858549818	582.3400945959147	960.2563836204354
66	8	27743	1252.624814095674	898.2531041621696	1326.8158265808597	2144.1492351910565
66	9	20348	1155.2596648503095	572.0742371897213	855.7865436971188	1315.4958441455383
66	10	24622	1313.7750078924	701.3313212809153	1023.4958749795333	1579.686444555642
66	11	19485	1013.7935782331042	623.0684079334605	749.2733369471971	1330.7877788939513
66	12	22972	1154.8561553105246	729.3260414912365	964.0634645065293	1779.0880014717113
66	13	10799	618.5180143075995	346.62453750357963	393.91329946531914	689.3489292745944
66	14	18561	932.9759534150362	588.3381261716131	773.8551935667638	1209.9761820582207
66	15	21286	1164.0057395289186	547.7076696497388	872.2503724091221	1426.8704531281255
66	16	21910	1208.3610759780277	487.9244089217391	834.4413693286479	1179.231878260849
67	1	18509	964.0081961506512	517.8944092118181	788.0432154571172	1087.0869782953523
67	2	41224	1853.5260744811967	1084.156149544986	1546.7652901287656	2234.5862704231404
67	3	14949	676.3692546056118	386.842268852517	598.2211202504113	922.4804468699731
67	4	13893	757.9094239838887	430.86758353491314	559.316839726409	867.6285973845515
67	5	19594	1210.9133308168966	925.5110569614917	1005.2969123122748	1839.6176715914626
67	6	21401	1080.1955008085351	988.578929127194	1090.985063799657	2386.3434978988953
67	7	21797	1254.979494476458	707.6910372327548	828.9284070869908	1336.7708732127212
67	8	8242	401.28430671803653	400.2824910725467	490.0556503152475	1128.1128567068372
67	9	28334	1132.6926557586994	974.1474655673373	1355.9027261452284	2613.909165631747
67	10	13913	657.0979491579346	376.85758882784285	541.1972394359764	949.9198155407794
67	11	11717	573.9365847276058	390.15753502375446	580.4179764271248	1274.7165181175806
67	12	16772	693.0246603009291	559.2685601382982	693.1202735658735	1267.2629147195257
67	13	15285	638.0905486515258	533.916549970163	652.1257971397135	1263.0688648463693
67	14	15841	759.1507304343395	503.673916406231	545.8161764761899	1089.4488762177061
67	15	32853	1469.0860489855986	979.8725595991127	1220.0241433032788	2226.089283264242
67	16	16661	933.3702008917462	404.84828112786636	603.1680342021864	955.3232029872015
67	17	20280	872.6868870113976	453.0088980337605	667.484156037448	1176.9778457449283
68	1	16566	633.1783341383561	657.4304431180935	967.6378597484436	1745.3798283666838
68	2	20684	725.0582765596919	639.1755576909054	1030.1000096176285	1972.1246836490463
68	3	18646	686.7782732583582	731.884963767603	1023.3300088837277	1949.7653490637895
68	4	15420	675.3486396707594	482.0199600798078	624.049623854924	1003.8987734580878
68	5	15337	615.6923797884956	681.2843228075653	914.212803482078	1958.8790117537137
68	6	20522	1072.1115457771812	717.1545757385902	1087.396858543856	1906.8958589739632
68	7	21625	1253.1288647768088	980.7219977118075	1307.6681643156335	2641.3183810331393
68	8	31620	1774.6596659731586	1339.9706450600643	1784.9813718018122	3637.347207393963
68	9	17174	838.9418648595456	352.43285432225093	756.0022603792604	1575.7227150895633
68	10	16402	956.183155592531	655.9608012735844	838.1290011981037	1362.054613296641
68	11	21532	1333.147053470835	776.9706131594721	1130.434396063676	1977.2653713906184
68	12	18817	1235.880127019249	725.4636014669668	971.0032212317456	1537.9427648414858
68	13	16340	792.2403311033268	525.1394536748994	706.403969146777	1017.7425667336211
68	14	16832	972.4936921549961	567.9220280214213	790.4319847221486	1276.150241937954
68	15	17209	678.5983081250452	485.37102475366555	767.1757094729692	1581.236302535981
68	16	12766	658.5537051712163	449.62536144442856	588.0802027031314	972.3212187541649
68	17	10789	592.6221113912761	383.7148249943275	487.1125974270981	812.1639745323919
68	18	8374	474.9315333508421	356.9701388156973	433.57718874607235	785.915817739442
69	1	17970	1001.7142769778147	907.0151840578765	941.0381191945635	1779.6138264264446
69	2	25230	1341.0670807829592	950.3606645297259	1070.6257754554972	1877.081714658998
69	3	30671	1360.9524104425218	1160.1643887232058	1356.1739861783572	2450.4812423561234
69	4	25707	1225.3171305779833	1128.6853311024606	1249.0255616686773	2409.3482891672757
69	5	30031	1221.0013612969778	985.4690046499018	1347.4992472140584	2362.8068988467567
69	6	19369	1218.6457181486767	803.4851620933041	819.4957677747589	1540.4598780479282
69	7	26820	1069.6226927032694	748.6396761224605	1086.8600622504018	1936.4556969860569
69	8	17412	1086.187947192695	747.6173966953065	734.2458399557509	1432.4816975018475
69	9	17083	883.3468239570502	507.65996957058087	772.1225775505882	1392.4501261389814
69	10	25870	1360.130497975042	801.1336414266843	1028.628155756276	1777.4453521361575
69	11	20961	941.7220287674572	560.239965635119	849.4342281476129	1473.6266293455847
69	12	25092	1261.8439789996482	796.3053352115676	995.4323823635932	1742.872024831362
69	13	20231	1189.4516688168515	728.6599854656961	847.3662798576988	1461.5435585386585
69	14	25328	1423.8974465548526	779.9562852198724	1009.8931587105617	1576.7133468261454
69	15	14034	747.5398198561743	440.8222031649202	542.7676522745751	1041.4039839399047
70	1	18609	617.3191899631638	528.8283070670441	777.3893358192872	1811.183110469021
70	2	22590	1119.2943637631834	926.9212964889593	1143.7838887758553	1729.11935855099
70	3	18667	998.9913652469404	795.8988647565711	1000.6470608622767	1422.6407432707492
70	4	12191	632.8056167713366	827.6807364784181	851.1369352955371	2070.28671630146
70	5	20805	1267.2074791097548	705.9670271959621	1051.8172597496305	2100.51511566923
70	6	26663	1335.7837057034485	1282.6072349702008	1610.2734599094838	3449.675808451837
70	7	25452	1250.733198211994	1110.838516045129	1313.951540179085	2844.2685150937177
70	8	19486	1047.3598707949277	838.854125632206	946.4345940321218	2146.198993537808
70	9	20643	1131.2234704443254	859.5591535572894	1180.0411862975452	2021.4297565764282
70	10	13563	856.3690407155082	706.4373559681699	735.6067000161856	1887.464408908505
70	11	14957	958.6543082348071	1022.0258347385097	816.1342351129279	2134.471153706312
71	1	13454	437.0428030260373	378.40903486381285	443.10437311814167	412.67348857363686
71	2	20240	748.0310544862878	402.6443755128421	615.1315198116936	391.44036205275916
71	3	26226	1336.3046033773571	493.6300933309831	773.3975307398941	388.18527755583636
71	4	20127	910.3717575122137	550.7155890869908	621.9130255216733	377.28137842402793
71	5	13624	677.8124375070911	397.26370804035105	493.4142685763072	287.49173865187913
71	6	21349	1061.6747411061078	409.2778536370024	619.6014059279114	341.30071164504625
71	7	11163	514.6690330931451	233.73487559263594	334.3442905638367	171.16443222411908
71	8	27766	1240.0329015918542	976.8200836204924	800.557964428328	540.0247374679893
71	9	17976	658.7150701787323	605.7629372884985	707.9965685703792	800.602076953277
71	10	21983	989.9999870029278	822.5249123382382	647.4792274669744	490.22983344784006
71	11	19199	820.4310848559253	432.6866120530758	557.259451299673	415.50039104023017
71	12	33260	1173.458521766588	724.9945558614563	894.226783229271	572.6677839059848
71	13	22899	823.2948831820395	409.1137428525835	684.5619923188351	619.0833316901699
71	14	14274	537.9470223572571	476.4044722157996	537.6303668767214	596.4555292392615
71	15	16383	735.2973542974796	404.11401701904833	520.3986894844566	520.2078755302355
72	1	38514	1082.1129666389897	792.8522204218898	1560.7621774389409	1433.8499313162174
72	2	32659	1519.0836379388347	634.87204102939	1046.4509841627441	493.60113249951974
72	3	25517	1410.0334200109355	733.7333206278272	792.4337556043174	531.0829358466435
72	4	16766	895.520959690446	408.86123611941	553.4438864802942	303.52523244475015
72	5	16605	719.4413533678744	233.4562768903561	472.27480154368095	183.27408397919498
72	6	23340	1302.4508454257157	467.0091118947603	797.0530124069192	286.79313558060676
72	7	9594	466.69628551369533	161.9685064163059	271.78118671290576	131.6006113558542
72	8	19545	1081.3502572388388	419.49621002050117	706.4988652199972	310.1201820336282
72	9	17719	604.931794177508	402.4370812543202	516.6224633699749	536.404671262484
72	10	21600	1172.2737336887512	523.0657075070776	750.3960353459697	311.8419795942027
72	11	19146	1049.304602714954	462.0056629735045	647.7669205907732	277.28800061368383
72	12	44574	1452.038427274907	954.1125851706602	1524.734711184632	922.7027889145538
72	13	8088	354.3489135489799	110.92634551273659	122.29645325383171	101.59606407023966
73	1	18762	537.4433987415396	280.696209870046	583.969682443887	309.5624341671355
73	2	16842	595.8406364109833	300.7611216469668	494.003953888081	237.86643938417546
73	3	17756	621.8735352342483	448.3272621736396	577.4908844679594	389.26772138569504
73	4	37713	1507.9389066768344	718.7670595585369	1152.4119214175735	627.2270426042378
73	5	13271	570.4477620399557	387.2068524956703	471.07293960731477	494.57239800528623
73	6	11972	438.2889155326411	260.26381442300044	376.40282421023585	191.82961907214485
73	7	29255	920.2694010294508	659.0779458917677	885.7567896090914	512.8408359717578
73	8	14206	492.34807491558604	509.1003906331025	694.8613120820373	1306.1072884891182
73	9	15140	685.506646747468	388.48774087196216	569.923553989036	577.2710932639893
73	10	21387	957.252890013624	494.5858263692353	593.4867956424132	410.1894733889494
73	11	13960	479.1083404405508	636.8539418275468	705.3925247034058	1389.4716876328457
73	12	14162	480.9046324635856	244.8235917382408	436.45336241670884	211.61330732028
73	13	14360	491.7662179931067	279.03605829388835	435.76147251436487	210.49425636115484
73	14	16615	525.97540431167	266.0223101179581	490.11066024005413	214.07408410939388
73	15	18005	674.1283608251251	422.36188472644426	463.29331087786704	249.1213109747041
73	16	19922	671.8955999331083	466.63900393340737	605.584331214428	296.0592222085688
73	17	14755	550.6062424303964	407.9990704492666	487.4047012946103	320.6806607202161
73	18	18761	617.208714714041	482.9911669548601	584.9283610282	383.0213492263574
73	19	12511	629.4395068841986	305.2601522761397	478.7930736746639	376.6459003800992
73	20	29938	1548.0087770419195	828.1460164096206	910.738753503887	639.1579492371529
73	21	20356	1037.390526076546	552.7478160872124	729.6427121469751	706.0289939537179
73	22	21464	600.5754200895317	486.7347242550459	712.781126989983	467.25565171497874
73	23	31837	1090.3300253853668	510.63677731505595	956.1063891295344	602.0521890153177
73	24	11251	561.364004970761	250.9104763821233	369.4937224169262	278.8066541305743
73	25	41212	1406.8854702138342	830.3885445690248	1243.091573818121	858.5641303448938
73	26	17679	644.5268500803504	356.09570637112483	551.4289023149759	373.5807447799016
74	1	12265	446.1674537449144	234.8949732540641	568.1163972446229	222.69166210037656
74	2	23124	1214.6881995196454	582.11784775462	802.4263396130409	620.3791587795131
74	3	16332	550.7678661386017	294.1078980702441	738.843749418389	257.86427254392765
74	4	9221	403.0901209015865	267.03511178470217	367.174274265999	564.2641499149613
74	5	9854	487.50910299178213	229.15942728007212	437.10216010082513	220.55002759117633
74	6	12125	540.8752891113982	453.0955838137306	461.7425662202295	897.0868861749768
74	7	10564	492.79759009135887	331.3240414352622	397.16202145186253	508.76374585251324
74	8	14545	637.8339376412332	319.54741877061315	634.9859783395659	314.54203253099695
74	9	14624	654.1829266636632	311.78585629654117	618.3080655983649	280.4638300857041
74	10	30056	1152.0184054377023	801.3521507137921	1079.3529750523157	894.6829362248536
74	11	14571	532.9352270395029	263.84185690479353	580.1189915027935	263.1250644016545
74	12	10530	487.64190221368335	276.20276286941953	416.22896280512214	604.0526600843295
74	13	18527	940.3861924009398	852.377373335883	884.9286658884957	1629.4228293055203
74	14	17244	690.2564297704957	285.78860304295085	683.9340523164719	309.6927460075822
74	15	13692	604.4406974122394	312.7889692359604	501.58813009923324	259.1491277094465
74	16	13115	560.4962245989591	365.28536029998213	661.4755946758669	245.59374511870556
74	17	7859	672.5591979834717	126.60402924846858	179.19948193151504	106.48348296945915
74	18	19179	690.6252099955454	373.9708418594673	631.0389429428615	304.2911592766177
74	19	14449	749.9045105630066	352.74288680241443	509.2507380119059	249.60004731826484
74	20	12191	514.6306565050036	307.47239019628614	427.4163742819801	244.27876825165004
74	21	16680	865.6903196400963	327.1100953936111	511.47158186137676	238.3093477303628
74	22	12025	540.0266742082313	290.2825982000213	549.953476403607	213.63557008537464
74	23	11126	524.929824846331	255.28140796674415	344.34766282117926	268.26486711972393
74	24	11878	599.7693916780408	274.0591757176444	377.5191436209716	191.85803127870895
74	25	10616	406.45029480196536	205.0642262729816	359.3357913612854	153.8017406493891
74	26	15335	612.4966981948819	334.4330067811534	537.2698572564404	249.52825373900123
74	27	13094	617.428825495299	197.28301026439294	415.35132481972687	222.4567647962831
74	28	14478	634.9556892400142	270.0235613840632	428.9958661973942	216.78033254272304
74	29	14550	649.7574288430624	288.063921259949	425.1632730413694	198.76339501724578
74	30	16522	680.4682398152072	279.8623957138043	471.26178557774983	204.45160771906376
74	31	15241	710.8748015065212	344.34055242408067	477.44817420002073	324.13034405279905
75	1	13668	818.4472894920036	555.7609841602389	568.6764338617213	1143.939697288908
75	2	16307	1434.549356744159	111.06595079554245	324.9394997577183	123.03479213244282
75	3	8692	565.4478073902428	58.57125270063989	176.70684463717043	57.41150603326969
75	4	12624	1137.94313094276	148.5790506375488	265.44103286834434	241.43367804121226
75	5	16802	900.3067539483309	482.8498376235366	605.408867244143	473.3735272285994
75	6	14569	710.9227449870668	430.806013463065	490.65247736498713	451.0241566449404
75	7	19621	1030.4229971070308	660.454934370704	673.7232949971221	413.44213213119656
75	8	14081	787.7773570297286	422.9915172900073	442.79083076282404	411.1674387145322
75	9	19152	810.2595275517087	323.3552471254952	633.6093252741266	589.8595427721739
75	10	17337	942.1344037018716	553.568110197084	606.5798446978442	541.8366082271095
75	11	15811	915.3115143380128	303.73627985897474	528.9126133501995	238.54555741534568
75	12	37829	2143.7095327454153	1293.2919700990897	1297.5858738033567	1076.3876897345763
75	13	15455	828.7060058692005	294.11841147812083	488.553309165407	236.07577780564316
75	14	12591	531.5384769730736	351.5263612612616	409.408378506545	353.2471516162623
75	15	10847	501.19435528386384	331.51810594601557	340.4419788001105	315.34453446161933
75	16	18006	915.8986665785778	381.833861484658	575.9361885681283	247.93307556863874
75	17	18355	1019.7811263068579	537.3966142742429	541.1405680684838	458.14564936026
75	18	10393	430.1457400859799	166.66981111792848	210.75004300638102	166.727520768065
75	19	16445	799.0724514857866	404.27264971565455	461.96688959375024	251.99603423266672
75	20	7988	760.5749911423773	64.46167773520574	164.37415211368352	85.01472584088333
75	21	13526	765.7504403358325	258.3587561021559	407.28810698585585	178.18080549756996
75	22	26328	1092.9301165789366	463.61611581547186	698.518077256158	373.74171306635253
75	23	25640	1073.4806312709115	391.09883517213166	632.9667075541802	327.2570710729342
75	24	11438	483.79792593582533	229.55063821095973	333.3269104314968	346.6142380281817
75	25	22523	995.4764040636364	634.9957601872738	787.4609774244018	1370.2767553224694
75	26	8302	402.4465561895631	188.43868242460303	274.81077375635505	152.82357596466318
75	27	8721	465.4845205042511	192.46341750305146	276.26376847806387	148.85298008169048
76	1	22950	1187.521052310476	691.300757428864	721.4863836371806	544.2635563090444
76	2	25852	1338.3753442016896	618.9815392144956	897.7106610967312	499.7617786703631
76	3	20589	1093.0321837686934	544.6987128872424	781.5512952192221	396.3458022431005
76	4	23501	1409.044482437428	728.6238066004589	819.4554079934023	540.0088375112973
76	5	9220	434.6820944673382	169.1113765470218	285.7010615002364	130.46222713170573
76	6	23153	985.3890161069576	378.46538688451983	729.3665699716657	262.4886417181697
76	7	40885	1563.4261581064202	930.7883767213207	1391.5023766108789	750.8813648731448
76	8	16668	765.055483720731	327.95649810903706	483.3967209237162	193.9433752875775
76	9	34392	1558.3045428940095	974.7027725277003	1638.6547377626412	759.0072208789643
76	10	29837	1450.8144226390868	1010.4697367257904	1368.763885222841	592.7450856154319
76	11	36106	1619.033909152262	742.1812043634709	1108.3460632758215	680.3537077952642
76	12	18468	888.929230353795	311.2519433766138	567.4865053892136	228.34810586972162
76	13	14571	758.1214023733046	306.89173862780444	449.94154414418153	291.95735234650783
77	1	19314	972.5265144428704	295.2512568219099	765.6343809089158	294.03346478007734
77	2	23269	1186.7892448450439	350.0874515681062	923.8560948551167	393.8422238302883
77	3	18308	1152.880981496768	370.72573601524346	722.2616637230385	341.91713027260266
77	4	19276	1079.2136435606517	293.5218143721577	717.0072040981613	281.8300315316301
77	5	20707	568.4466185048223	636.4235620601103	1271.352500432171	1729.3725048045162
77	6	17927	874.8589626024477	280.48703913763165	699.1714524019044	241.22148643364199
77	7	16420	1022.4080424616113	315.33881296846084	695.6150167454034	355.7578256125562
77	8	16849	1115.1596413846128	279.30574649502523	665.9158179475926	275.1409643846564
77	9	31190	1404.8647164250724	409.4210602757521	979.307213190943	350.8634344465099
77	10	23967	1119.3214644133113	473.3332441386301	782.5362959702034	341.47999014984816
77	11	14849	757.8284289359581	232.45797038124874	492.5394538631663	262.2807367078494
77	12	30501	1613.200155399507	755.7169483003672	1021.7655330437701	724.260734132491
78	1	32600	1627.0279424162582	721.5158495530486	1424.8037420555484	911.8749704330694
78	2	17304	932.6085922243074	508.4510735089425	763.773222166812	304.6214711179491
78	3	30796	1382.0336948828772	548.5619166234974	856.8227851549163	454.9914884020109
78	4	22184	1147.3832322387025	487.85728453239426	623.7912282680627	378.33258759998716
78	5	21275	558.0931890942156	333.07199410675094	1044.797789988108	351.2839267256204
78	6	38359	1250.2342755352147	878.0663801145274	965.3428745032288	823.1698366240598
78	7	20220	629.1736347475089	268.40827219514176	976.3758624081966	334.49089988996275
78	8	22946	607.9869559870567	435.8846439453773	654.1897637674119	484.9984610355459
78	9	32378	1601.3870178665966	764.1754208644852	788.2589794537053	584.7636257100385
78	10	12729	613.9251560161356	185.1898844128009	376.63325082394294	172.20402945415117
78	11	24186	704.4424530281685	684.910340527771	741.0093260570429	647.9367841796484
78	12	24307	1242.1253246411216	563.9736499197315	603.1596884073224	374.09875836526044
78	13	20560	1153.0325191286393	385.754514757311	571.6771821661387	263.78369003976695
78	14	21295	1084.381431956077	438.06480693328194	476.86633325740695	302.95057811634615
78	15	9965	884.2371718825307	72.85394149436615	163.62194360001013	108.08548209955916
78	16	32609	745.2721024898347	312.2297271201387	687.6978139176499	556.6794568793848
78	17	18014	970.1013673092239	324.98565795621835	480.1868486716412	318.65967950131744
78	18	17257	642.6299857727718	277.4809811329469	450.7449474569876	308.23122147703543
78	19	9326	436.35600914945826	148.87992754625157	240.59086085041054	230.92210349882953
79	1	17849	961.7393166820984	344.1363563418854	635.3699108203873	273.394462688826
79	2	26508	1312.6748941298574	389.11702353926376	700.0323978813831	335.333778033033
79	3	23364	1089.194814624032	313.55390460113995	723.3421403120738	438.6809665390756
79	4	26052	1326.7256299739238	577.7281322954223	841.0420415978879	394.35805541533045
79	5	12616	820.1604343240615	282.9931955051143	352.10705845896155	199.19577435636893
79	6	24977	1337.7874136359897	406.2658144463785	824.7153148348443	435.25411084806547
79	7	13841	397.01815983536653	245.86775124818087	468.33164119836874	392.6088211501483
79	8	24403	1095.5003153213765	508.16525755962357	929.7676841665525	379.890213718405
79	9	27614	1317.8912518611178	425.83160408888943	815.6439339346252	403.42643122537993
79	10	32428	1429.9873379759956	722.955599070061	1162.5292624274734	1932.9323144273367
79	11	26997	1425.3073196473997	438.7045724596828	739.9468404464424	427.06961405603215
79	12	16480	665.1493113012984	293.53135128947906	498.6242941401433	344.6397666616831
79	13	16899	641.7774185196031	327.5697430765722	510.4908997681923	365.5396369595546
79	14	26666	1312.4721627985127	454.0144222630188	802.2618934034836	442.8503116290085
79	15	29416	1445.2324129927438	484.29830109491013	879.6825698970351	581.0579871397931
79	16	20589	1145.268118468579	460.2546293225605	653.2558348090388	505.3280555610545
79	17	22981	718.1724904878065	376.95283644273877	741.2464967912529	507.13686037575826
79	18	18377	677.4250268109608	269.7868329810444	548.3876419947483	377.04614503635094
79	19	19242	726.439553294098	412.1226387338247	676.3369518180843	536.077029701788
79	20	27106	1225.9067090698518	436.86007726285607	827.0204498234671	362.7199841039255
80	1	16913	542.2373710295651	381.24966971576214	609.553415808361	399.8311148264911
80	2	40921	1220.26719013392	769.2271800599992	1332.249107880285	1050.2187271909788
80	3	22219	1177.5900988634676	479.6740695014596	766.1116526075639	454.33353408658877
80	4	14494	503.54844139283523	131.78100366191939	580.1816601271275	213.03923236881383
80	5	12398	636.5344634444918	241.16258597397245	387.7822856330313	386.9389802759979
80	6	9742	723.427970842924	99.17407598067075	298.2934625884518	76.26424149912782
80	7	23792	691.7075786031783	194.70641828584485	900.4940896704793	290.99629428517073
80	8	24049	1262.355522423517	533.0373412023764	1011.5808982413728	632.9541030945256
80	9	25961	1025.6956312640104	404.85859711817466	775.2678901066538	358.06233532424085
80	10	21869	1173.2694915276952	410.30251228553243	881.3122477654833	481.56338039482944
80	11	27146	950.3539511829149	778.3810814653989	1267.5750699306373	1234.4395996402018
80	12	24653	1050.883316732943	353.1559036190156	810.9923430646304	311.6203578442801
80	13	33138	1027.552410953911	718.2138124522753	1448.1411796202883	1349.9109065618832
80	14	28557	1113.3187332544476	347.05859708832577	971.4703013242688	350.99273937474936
80	15	26341	1315.9720636610873	497.23233602708206	760.5869259694591	660.6367613184266
80	16	22976	1067.6699341137428	579.1800126894377	1096.8450776357204	1870.5884965492878
80	17	18924	918.1192055947613	662.6062885285355	1011.3041141438298	1880.9069515406154
80	18	15137	563.3403997370042	332.0438708725851	627.4339225178119	974.9785776298959
80	19	17453	762.9830642121378	371.3182284531649	708.6258963923901	797.104709113948
80	20	12330	592.3886789411772	302.0425431164913	505.83756905584596	647.9239198688883
80	21	20769	844.4868714637123	430.06727907364257	668.3489913172089	388.14325363026
80	22	23146	995.5234480316285	307.1099129288923	734.1733297097962	289.31236959365197
80	23	21314	926.6855899696238	219.98106532078236	636.7101571056992	235.7693617758341
81	1	8257	722.4193338979967	498.4932945787441	397.08648883504793	858.8028534455225
81	2	21488	1531.7982626867015	881.3050607338082	837.4813937691506	1464.3633345772978
81	3	15457	1307.4855588169303	1550.4985143372323	930.5565284956247	1952.7936219924595
81	4	16569	1185.8954160632566	1023.5495554001536	794.7916552596726	1786.3391326197889
81	5	18846	1827.2660577239003	1255.8746485651936	938.1167487329803	1822.6356156119145
81	6	11705	1065.98127846024	857.2393997318577	624.2732750785071	1447.051042523468
81	7	10542	849.7667516311631	933.0902278018184	592.0419789864682	1161.023148402106
81	8	18763	1529.0786313165445	1349.1159851246048	749.2831025044434	1822.4175790785812
81	9	15206	1630.3540562719572	1199.2135512661189	745.7265292475931	1772.450401659822
81	10	16332	1348.0117974150926	1135.2793941434938	857.3440314421896	1679.2148792890366
81	11	15287	1538.5961101416033	1176.5246678425465	646.6359823942184	1678.6384242200293
81	12	16635	1364.6401182906702	1073.301977934083	662.5258424647618	1391.662335016299
81	13	15445	1266.7132235025056	983.5406743176281	598.4933562593069	1373.3514025476761
81	14	15685	1255.9780286673922	1182.7006194971036	553.5330297944602	1537.6560628060251
81	15	21178	1895.4633874110878	1376.4918002665509	887.3113472829573	1934.6556672051083
81	16	18151	1421.4546897590626	1091.020098095294	905.7775711573195	1677.650630878983
81	17	19360	1935.3587414461654	1436.7159551449586	905.7350293411873	2018.2718866893556
81	18	15592	1306.2902892460115	1198.8443442874122	585.4622586630285	1529.0937380858231
81	19	16437	1290.5280551211908	1155.757154295221	825.5033207337838	1775.554162474582
81	20	13952	1187.1859480114654	1044.807890176773	552.9389346998651	1382.6459610727616
81	21	14168	1161.4118425052147	1114.7990856841207	590.1504096921999	1697.3967968942598
81	22	15563	1408.7130251100753	1051.2094010023866	668.5883592569735	1449.4161766204052
81	23	17665	1391.1429023058154	1092.216481889598	944.3114075853955	1642.7554609335493
81	24	17886	1357.120334076928	957.9618235956877	963.4855130589567	1936.8438404926565
81	25	13397	1153.8497607698664	807.9961100746877	519.1026643647347	1452.800442633219
81	26	19141	1308.0700257001445	1060.5141245280392	911.9124911285471	2140.3335324877407
81	27	15638	1248.572031796677	641.3525615853723	475.56812567589805	1291.8987119931262
81	28	17579	1954.458062198013	1586.4635856044479	1001.2105916908477	2225.3461372796446
81	29	21299	2116.002504564589	1560.926820079796	874.5309094646946	1975.2897402127273
81	30	21116	1304.6834691655822	1043.3328932612203	750.1018103151582	1617.289556967793
81	31	14346	1162.0963004655205	832.8431234515738	515.0652642599307	1404.328727055341
81	32	21210	1636.6308403201401	1213.321891094325	760.8386231975164	1841.2538201774005
81	33	12301	1071.3446412724443	812.7320525993127	491.88319357996807	1424.8668206941802
81	34	22119	1281.9016889440827	1099.8066394927446	812.3311840537935	1748.031404803507
81	35	13110	1204.9241178568918	1030.1651955798734	556.7446413058788	1506.3558417356107
81	36	18111	1474.6283377371728	1138.5185034906026	620.6270712516271	1647.0413840760011
82	1	24645	2146.763609435875	1836.0513793146238	1185.3338544638827	2718.6632502963766
82	2	18831	1773.672222330235	1358.2789068240672	885.1133612685371	1841.4614182056393
82	3	13295	986.8962244705763	1039.5151151460595	803.5183957773261	1834.8396895523183
82	4	24395	1929.5593669710215	1652.5997273467947	996.9910759786144	1983.5953478985466
82	5	20294	1715.6433223758359	1686.4445278693456	1161.5446269991808	2532.1349676384125
82	6	25094	2549.3686905745417	1523.561199051328	1063.8054197628517	1879.4063969941344
82	7	18411	1459.1915786848404	1372.4458702672273	949.6219902224839	1912.9466101371218
82	8	17440	1721.7673628390767	1634.26323476783	925.0856047149282	2170.5126591068693
82	9	25891	2567.2901528154034	2296.4521264906507	1246.7412398492452	2837.3650146429427
82	10	26016	2173.736250777729	1575.4873760363553	1076.7257676494773	2311.83631855133
82	11	23478	2398.303580099484	1961.9484886084683	1176.180425232742	2339.581583961379
82	12	10622	983.1339449714869	907.3103849675972	611.1751898801886	1484.2484770605806
82	13	21093	1882.563670098083	1620.214711357141	942.8905032295734	2004.4525840692222
82	14	18781	1462.0878632881213	1150.856154644629	985.7604809068143	1561.257986561861
82	15	16419	1246.3375764936209	1219.9086303643417	937.6840172526427	1662.4212108994834
82	16	16444	1387.8231188855134	1140.4219286155421	886.0516224056482	1632.9627999363001
82	17	19812	1775.5184578958433	1269.620006608544	931.8220817632973	1830.4544464184437
82	18	25058	1993.1290171963628	1359.6145899021067	1084.7224562268239	1923.3156653982587
82	19	15435	1167.6516530620866	1060.3502269554883	836.5346779637039	1573.5640658726916
82	20	23133	2075.0199454911053	1445.2250575344078	945.2840798888355	1997.3352581188083
82	21	19628	1506.8120717538986	1212.5346779385582	1039.0463281997945	1700.0629606584553
82	22	16281	1969.270024391124	1260.1058074466418	774.7586651062593	1473.840743150562
82	23	23474	2522.6030082388315	1701.5773269226775	1172.9652121718973	2288.2524472142104
82	24	21266	2084.916871382855	1427.7495251544751	884.800185414264	1970.8196868982632
82	25	17301	1288.7014285475016	1233.3046930066776	957.8054029245395	1691.0684533370659
82	26	31039	2524.622860736912	1495.5912289496046	1133.2100593377836	2355.597241450101
82	27	25625	2421.3317937157117	2215.9152073315345	1389.594875547802	2604.126819829922
82	28	21963	2391.0638299866114	1295.448098767316	987.6558042671531	1912.6037860745564
82	29	25654	2757.1949049171526	1520.9992089392617	1046.1376235568896	2076.0275763748214
82	30	22559	2223.128742183326	2247.4579247124493	1252.193043607287	2738.4668826009147
82	31	23724	1603.0550563395955	1372.4811496245675	1109.367424736498	2128.805816256674
82	32	24398	2424.438364092959	1695.8627630502451	1054.7155283226166	2317.362586890813
82	33	9901	1329.2575882892124	195.4283829089254	224.4211195341777	684.1788672348484
82	34	20650	1833.194554776419	1371.341758556664	888.1066778125241	1766.698818923207
82	35	17314	1440.0798979683314	1147.328833395848	880.0940736872144	1739.1411933184136
82	36	16531	1687.9364631888457	1015.4000931396149	730.100802351255	1440.7583747638855
82	37	23634	2466.476968895644	1433.2827975668479	1010.1568652691785	2205.9141391522717
82	38	12942	1156.536431974033	831.1907850399148	550.956330046989	1159.581110941479
82	39	26741	2580.2748021408916	2009.8284300658852	1223.238440136658	2599.4928078257944
82	40	18062	1284.154117490165	1033.9790206120815	815.4863526949193	1854.133731246926
82	41	21233	1959.3430247318465	1286.7628611314576	908.8901836283039	1740.648404858308
82	42	14437	1158.2312212456018	959.0420403422322	732.0479455953464	1685.157413217472
82	43	20356	1576.1862532226369	1404.8058002793696	952.4958290513605	1705.312262745807
82	44	15560	1420.1915475674905	1164.636241874192	783.5680039138533	1504.6120554495137
82	45	13808	1195.2334183605853	860.4151683440432	605.5357303244527	1159.9562235656194
82	46	19328	1490.6932954343501	1313.7518747623544	852.9787922818214	1558.6201135131996
82	47	14651	1257.5659432748798	1080.729413241148	701.8445271090604	1393.016251463443
82	48	13796	1150.490884128958	995.3448552822229	735.8207838938106	1533.9549268644769
82	49	16679	1613.2796230665408	1243.7362190785352	727.4790130120236	1531.149723868817
82	50	17981	1320.2663781046867	843.462899018079	588.1195563569199	1340.8805544839706
82	51	17472	1310.868209080305	878.7539044425357	687.5765181358438	1336.2565816077404
83	1	25214	1770.8663789522834	1634.6483746734448	1442.8594056956936	2249.65691949334
83	2	12835	1008.056612255983	1175.4511945066042	582.1139252646826	1461.4425582843833
83	3	14177	1157.2602593372576	1327.1976209401619	615.040086904075	1693.4376297586132
83	4	21811	1599.0873906067573	1768.0923049016856	1073.3156502030324	2259.186407047091
83	5	21786	1938.782973012654	2512.7858419569675	1077.3311687980313	2807.736951243598
83	6	12222	966.763303271262	841.3219810710289	614.1677137545776	1317.9036253788508
83	7	19789	1949.4341513572726	2062.179233720759	1087.836822062498	2510.8795935697854
83	8	11561	1011.2400406543165	1257.9414372066967	567.4586873077787	1375.102739755297
83	9	17879	1342.497018926777	1727.023973701289	979.9824996946845	2005.2189690985251
83	10	12641	936.0361343449913	1133.5281763016246	628.6126814745367	1512.3967507244088
83	11	12710	1018.222523370292	1083.0113542380277	754.3574285502546	1651.0051273733843
83	12	16008	1267.8023210139945	1632.9540568299126	831.4359828832094	1749.657650246052
83	13	13291	1035.6912047937512	1585.722959108185	795.2631583721377	1794.9812011818867
83	14	20371	2277.2000467430335	1938.2072194216307	1093.895355930319	2270.4370058120694
83	15	17937	1286.7995895997155	1471.0280015610624	855.2223868286237	1862.6650970645715
83	16	20903	1917.2192583484575	1991.1953027599957	969.7845908221789	2109.908508475637
83	17	19791	1598.0502035212703	1777.9305576314218	814.9957602878567	1902.9972246838734
83	18	14987	1183.211659313878	1238.1100794149097	600.1161227421835	1740.0972929217387
83	19	20266	1410.0758852087893	1769.4748167765792	1004.1363721825182	1992.8934481006581
83	20	15746	1260.231740477495	1283.7359585233498	669.1990405363031	1930.887282941956
83	21	13233	1184.5660496652126	1317.9136356879026	690.731839704793	1658.1913945074193
83	22	19374	1661.6129572929349	1596.1851395410486	786.2020468872506	1835.1363878613338
83	23	16650	1440.6678128649946	1375.7865280206315	674.7439857407007	1642.9518743283115
83	24	28406	2647.035326961428	2089.017397312913	1124.6151549706701	2724.0917390130926
83	25	15468	1241.9763954041991	1370.2572076467331	656.2683770086151	1568.7457548642997
83	26	17732	1328.054918826092	1420.3682786235586	710.6843539301772	1707.5815543336794
83	27	21035	1615.1757859275676	1368.3325119195506	716.9637160899583	1753.8589473518077
83	28	30508	2433.335534136044	2182.7637776180636	1081.8929153562058	2510.1494036051445
83	29	15535	1334.8731985548511	1496.15460628015	773.2752287776675	1851.2604876889382
83	30	18930	1521.4578187281732	1679.7062511495315	863.3084780117497	1946.7929668570869
84	1	22739	1856.6318634818308	1597.8078907926101	983.6503724609502	2128.0552706390154
84	2	31549	2686.4324281753507	2280.639463452855	1491.8522802840453	3260.8442546995357
84	3	28467	2471.5672263130546	1990.1262403468136	1141.4937389744446	2326.797469737008
84	4	26693	2291.7059610548895	1865.4730316211935	1193.2586283357814	2156.4240964748897
84	5	12364	1179.0846732531209	813.6371876883786	524.1042050851975	1014.8916919927578
84	6	9691	958.6950342317577	702.7658207011409	433.74812042410485	885.8152139252052
84	7	19380	1781.6220966195688	1401.6694001208525	863.5677294437774	1952.2725436189212
84	8	20628	1827.5790055051912	1616.839187175734	939.6105004816782	2058.712979906006
84	9	15674	1199.5413307179697	1143.681240498554	581.1827283098828	1405.2318777833134
84	10	13574	1448.8371266792528	1075.188724599313	628.4348985569086	1327.9188242743257
84	11	12080	1020.9010157424491	962.4376297967974	558.2522635923233	1278.4517287672497
84	12	27381	2454.4866585391574	1742.9773586406372	1488.07756477152	3278.6509217899293
84	13	23089	2301.0225094838534	1976.4880005514715	1244.5067242190707	2712.94938674639
84	14	23148	2392.892700949684	1942.880020580953	1132.9526685758028	2423.659008795861
84	15	16398	1386.1034276101273	1185.7677135451231	779.499398898799	1697.9675754087511
84	16	15404	1187.2959047921468	979.0434590720106	628.2889312312473	1477.8860469532665
84	17	19970	1808.4644562574103	1412.4208608227782	1095.1113780413289	2602.8972778001335
84	18	26237	1925.449594300473	1846.0495493235067	1204.47643501102	2291.8525079297833
84	19	21499	2143.3299930191133	1663.9397443640046	943.2239285304677	2082.212315917248
84	20	18378	1903.5381723523606	1445.2656306577846	780.0452908312436	1658.7120183964726
85	1	37028	2291.980090159923	2831.268517122604	2143.8798999376595	3901.555445148144
85	2	10596	1028.9781496985815	897.1991153724957	669.0462814036291	1363.6257120312657
85	3	14603	1177.2984065734781	800.6970796554815	629.2889158295002	1383.7955603220034
85	4	9358	852.5732057176065	707.7826972990297	445.4602130425628	994.2088808410335
85	5	24620	1485.557277191896	1725.111865751911	1310.5560713123996	2710.32672813721
85	6	15553	1353.1921283712145	1341.062746347161	791.3064635575283	1512.1431623722892
85	7	13311	1069.1620826493017	900.2309163543396	644.2579706816468	1449.5470226781908
85	8	22980	1493.3999107659329	1607.516139042331	1153.4252098805737	2404.777554943459
85	9	30532	2672.6412479339633	2422.705595005071	1419.5250663163606	2889.7830195147544
85	10	16200	1341.890411213506	1136.4204640102107	886.4976744144224	1563.0816993177868
85	11	17288	1426.8951566736214	1322.7322513153777	896.3753734629136	1720.8651274070144
85	12	15069	1203.8524620796088	1137.9668125498574	802.9628761589993	1554.557520709699
85	13	16405	1222.4561856070068	1015.065172560513	672.3921282822266	1441.9218433832284
85	14	16337	1440.869689477142	1228.727750301361	779.6608091059607	1632.4290540369693
85	15	16237	1396.3076231915038	1179.9687360066455	750.7563149405178	1403.1935922550038
85	16	22445	1470.61063728109	1227.7774643523153	870.797408454353	1747.2621212159283
85	17	16953	1500.5908308867365	1284.3163825548254	821.6507990953978	1518.964784129057
85	18	21515	2167.913177666487	1513.192296222318	986.4864751026034	1908.1014748630114
85	19	21106	2191.4894503690302	1620.556086282013	1004.1074866158888	2062.8932962783147
85	20	13471	1216.326467617415	766.4737177852076	718.9520115044434	1482.2853289055638
85	21	15010	1342.0247514154762	795.4878628051374	761.4721306352876	1586.694546450628
85	22	26494	2720.194051281782	1698.5126902088523	1086.9586968831718	1946.8307342419866
85	23	19067	2126.621456329711	1603.5572006674483	893.8464508904144	1768.843185521895
85	24	21171	1739.4260796857998	1457.9226996023208	785.9861472065095	1877.5130862174556
86	1	22882	1657.1250648852438	1626.8821118178312	1543.6988496847916	2159.4720089840703
86	2	42598	2749.823304837104	4091.224739277968	3528.390041003935	4367.547757638153
86	3	20773	1978.3409190652892	1911.1817979817279	1168.9727188895922	2342.328986427048
86	4	21110	1871.1822402337566	1777.6175193928648	1059.5050608043093	2226.3368140936363
86	5	18349	1888.0334037111606	1809.2916943039745	937.4594510451425	2097.835569634335
86	6	25663	1719.414163066307	1575.0993685184512	973.3104320154525	1994.289482019376
86	7	26417	2368.0435671433806	1803.2523108548485	1127.8288568919525	2123.8045948380604
86	8	27676	2522.6156581416726	2112.6465574514586	1182.4028564619366	2309.162557305768
86	9	36033	2548.195746645564	2152.9240588396788	1689.9567592472304	3186.217566868989
86	10	29279	1984.678312044125	1768.8247679148335	1015.0273470613174	2055.6701795014087
86	11	25386	2249.8942418997176	1660.4566137359943	1171.093860782683	2147.987398708705
86	12	21884	1948.4495634911582	1597.2784794436302	1012.4787385836244	2007.2472292196471
86	13	17470	1442.3089507138357	1146.812742815353	691.2362266790587	1506.8628065872472
86	14	20226	1487.6171384209301	1388.6912813424133	899.0345180917066	1829.2208304579835
86	15	14574	1327.5035951246973	1070.0619836561382	602.5909220292233	1395.6439625539351
86	16	27502	2401.703947204631	1785.3446885950398	1227.6130794233177	2372.2458093548194
86	17	22427	1584.1625263898168	1361.913880215492	868.4032071954571	1780.0388666444924
86	18	21571	1311.741301062284	1153.0785095344763	892.7971641260665	1823.7393011949025
86	19	28017	2601.9172992082313	2310.853027336765	1434.154683902394	2860.75799381407
86	20	24761	2283.1260876785964	1805.459298914764	972.0936477598734	1968.459024329204
86	21	33731	2662.06563335401	2097.735290509183	1524.8208929232787	2740.7617945196107
86	22	29997	2412.25385202677	1946.9555378409568	1147.8614969907794	2462.321403707145
86	23	31392	2345.57342161797	2050.688810317777	1377.6148044851143	2600.6456877631135
86	24	28346	2477.8506012728903	1929.4922735365108	1041.058002565056	2092.1051523634233
87	1	23129	1750.2697820067406	1696.2002008676063	1197.1742755365558	2596.4824155780952
87	2	20022	1273.9998489879072	1169.4871007443871	808.4285211355891	1674.2704530961346
87	3	22471	1275.7920675026253	1022.1849263182376	744.3075475930236	1863.7695005389396
87	4	15512	1202.3908306660596	1138.4904420194216	951.2703459444456	1938.1345260704402
87	5	17602	1170.7663248919416	905.0074638053775	749.1438333205879	1661.3803480255883
87	6	19610	1301.6063650026917	1161.7435435638763	733.1687362047378	1805.3208682588302
[truncated: 2,486 more rows]
