# Supplementary material for: SON and SRRM2 are essential for nuclear speckle formation
Source: eLife. 2020 Oct 23;9:e60579. doi: 10.7554/eLife.60579 (PMC7671692; doi:10.7554/eLife.60579)
Supplement: Figure 5—source data 1. — Both folders contain ilastik models (.ilp) used to train for nuclear speckles and Cajal bodies and Cell Profiler pipelines (.cpproj) used to process the probability maps generated by ilastik. The outputs from Cell Profiler (.csv) files are used to generate the figures in the Jupyter Lab environment (.ipynb), shown in Figure 5 and Figure 5—figure supplement 3 respectively. [file elife-60579-fig5-data1.zip › eLife_HAP1_tr0vstr10/Cajal/Image.csv]

Count_Cajal	Count_CajalMaskedNuclei	Count_Nuclei	ImageNumber	Metadata_CellLine	Metadata_Channel	Metadata_FileLocation	Metadata_FirstAb	Metadata_Frame	Metadata_ImageNumber	Metadata_Series	Metadata_SlideIndicator	Metadata_Treatment
85.0	37.0	37.0	1	tr0	nan	nan	coilin	0	01	0	D	control
88.0	26.0	26.0	2	tr0	nan	nan	coilin	0	02	0	D	control
106.0	34.0	34.0	3	tr0	nan	nan	coilin	0	03	0	D	control
105.0	42.0	42.0	4	tr0	nan	nan	coilin	0	04	0	D	control
106.0	45.0	45.0	5	tr0	nan	nan	coilin	0	05	0	D	control
102.0	41.0	41.0	6	tr0	nan	nan	coilin	0	06	0	D	control
85.0	25.0	25.0	7	tr0	nan	nan	coilin	0	07	0	D	control
102.0	34.0	34.0	8	tr0	nan	nan	coilin	0	08	0	D	control
68.0	31.0	31.0	9	tr0	nan	nan	coilin	0	09	0	D	control
52.0	22.0	22.0	10	tr0	nan	nan	coilin	0	10	0	D	control
16.0	7.0	7.0	11	tr0	nan	nan	coilin	0	01	0	D	SON
25.0	9.0	9.0	12	tr0	nan	nan	coilin	0	02	0	D	SON
8.0	4.0	4.0	13	tr0	nan	nan	coilin	0	03	0	D	SON
18.0	4.0	4.0	14	tr0	nan	nan	coilin	0	04	0	D	SON
9.0	4.0	4.0	15	tr0	nan	nan	coilin	0	05	0	D	SON
20.0	8.0	8.0	16	tr0	nan	nan	coilin	0	06	0	D	SON
5.0	4.0	4.0	17	tr0	nan	nan	coilin	0	07	0	D	SON
36.0	14.0	14.0	18	tr0	nan	nan	coilin	0	08	0	D	SON
19.0	7.0	7.0	19	tr0	nan	nan	coilin	0	09	0	D	SON
5.0	2.0	2.0	20	tr0	nan	nan	coilin	0	10	0	D	SON
45.0	30.0	30.0	21	tr10	nan	nan	coilin	0	01	0	H	control
118.0	57.0	57.0	22	tr10	nan	nan	coilin	0	02	0	H	control
115.0	50.0	50.0	23	tr10	nan	nan	coilin	0	03	0	H	control
33.0	28.0	28.0	24	tr10	nan	nan	coilin	0	04	0	H	control
85.0	43.0	43.0	25	tr10	nan	nan	coilin	0	05	0	H	control
34.0	15.0	15.0	26	tr10	nan	nan	coilin	0	06	0	H	control
66.0	26.0	26.0	27	tr10	nan	nan	coilin	0	07	0	H	control
8.0	10.0	10.0	28	tr10	nan	nan	coilin	0	08	0	H	control
68.0	32.0	32.0	29	tr10	nan	nan	coilin	0	09	0	H	control
30.0	18.0	18.0	30	tr10	nan	nan	coilin	0	10	0	H	control
68.0	26.0	26.0	31	tr10	nan	nan	coilin	0	01	0	H	SON
31.0	17.0	17.0	32	tr10	nan	nan	coilin	0	02	0	H	SON
40.0	17.0	17.0	33	tr10	nan	nan	coilin	0	03	0	H	SON
47.0	27.0	27.0	34	tr10	nan	nan	coilin	0	04	0	H	SON
41.0	26.0	26.0	35	tr10	nan	nan	coilin	0	05	0	H	SON
32.0	21.0	21.0	36	tr10	nan	nan	coilin	0	06	0	H	SON
31.0	19.0	19.0	37	tr10	nan	nan	coilin	0	07	0	H	SON
62.0	37.0	37.0	38	tr10	nan	nan	coilin	0	08	0	H	SON
54.0	20.0	20.0	39	tr10	nan	nan	coilin	0	09	0	H	SON
77.0	34.0	34.0	40	tr10	nan	nan	coilin	0	10	0	H	SON
