# Supplementary material for: SON and SRRM2 are essential for nuclear speckle formation
Source: eLife. 2020 Oct 23;9:e60579. doi: 10.7554/eLife.60579 (PMC7671692; doi:10.7554/eLife.60579)
Supplement: Figure 5—source data 1. — Both folders contain ilastik models (.ilp) used to train for nuclear speckles and Cajal bodies and Cell Profiler pipelines (.cpproj) used to process the probability maps generated by ilastik. The outputs from Cell Profiler (.csv) files are used to generate the figures in the Jupyter Lab environment (.ipynb), shown in Figure 5 and Figure 5—figure supplement 3 respectively. [file elife-60579-fig5-data1.zip › eLife_HAP1_tr0vstr10/Cajal/Object relationships.csv]

Module	Module Number	Relationship	First Object Name	First Image Number	First Object Number	Second Object Name	Second Image Number	Second Object Number
RelateObjects	12	Child	Cajal	1	4	Nuclei	1	1
RelateObjects	12	Child	Cajal	1	5	Nuclei	1	2
RelateObjects	12	Child	Cajal	1	6	Nuclei	1	2
RelateObjects	12	Child	Cajal	1	7	Nuclei	1	5
RelateObjects	12	Child	Cajal	1	8	Nuclei	1	2
RelateObjects	12	Child	Cajal	1	9	Nuclei	1	1
RelateObjects	12	Child	Cajal	1	10	Nuclei	1	2
RelateObjects	12	Child	Cajal	1	11	Nuclei	1	5
RelateObjects	12	Child	Cajal	1	12	Nuclei	1	6
RelateObjects	12	Child	Cajal	1	13	Nuclei	1	3
RelateObjects	12	Child	Cajal	1	14	Nuclei	1	6
RelateObjects	12	Child	Cajal	1	15	Nuclei	1	5
RelateObjects	12	Child	Cajal	1	16	Nuclei	1	5
RelateObjects	12	Child	Cajal	1	17	Nuclei	1	7
RelateObjects	12	Child	Cajal	1	18	Nuclei	1	7
RelateObjects	12	Child	Cajal	1	19	Nuclei	1	10
RelateObjects	12	Child	Cajal	1	20	Nuclei	1	8
RelateObjects	12	Child	Cajal	1	21	Nuclei	1	8
RelateObjects	12	Child	Cajal	1	22	Nuclei	1	9
RelateObjects	12	Child	Cajal	1	23	Nuclei	1	7
RelateObjects	12	Child	Cajal	1	24	Nuclei	1	11
RelateObjects	12	Child	Cajal	1	25	Nuclei	1	10
RelateObjects	12	Child	Cajal	1	26	Nuclei	1	11
RelateObjects	12	Child	Cajal	1	27	Nuclei	1	10
RelateObjects	12	Child	Cajal	1	28	Nuclei	1	12
RelateObjects	12	Child	Cajal	1	29	Nuclei	1	15
RelateObjects	12	Child	Cajal	1	30	Nuclei	1	16
RelateObjects	12	Child	Cajal	1	31	Nuclei	1	16
RelateObjects	12	Child	Cajal	1	32	Nuclei	1	15
RelateObjects	12	Child	Cajal	1	33	Nuclei	1	13
RelateObjects	12	Child	Cajal	1	34	Nuclei	1	15
RelateObjects	12	Child	Cajal	1	35	Nuclei	1	17
RelateObjects	12	Child	Cajal	1	36	Nuclei	1	17
RelateObjects	12	Child	Cajal	1	37	Nuclei	1	18
RelateObjects	12	Child	Cajal	1	38	Nuclei	1	17
RelateObjects	12	Child	Cajal	1	39	Nuclei	1	19
RelateObjects	12	Child	Cajal	1	40	Nuclei	1	20
RelateObjects	12	Child	Cajal	1	41	Nuclei	1	19
RelateObjects	12	Child	Cajal	1	42	Nuclei	1	21
RelateObjects	12	Child	Cajal	1	43	Nuclei	1	22
RelateObjects	12	Child	Cajal	1	44	Nuclei	1	21
RelateObjects	12	Child	Cajal	1	45	Nuclei	1	23
RelateObjects	12	Child	Cajal	1	46	Nuclei	1	23
RelateObjects	12	Child	Cajal	1	47	Nuclei	1	21
RelateObjects	12	Child	Cajal	1	48	Nuclei	1	20
RelateObjects	12	Child	Cajal	1	49	Nuclei	1	23
RelateObjects	12	Child	Cajal	1	50	Nuclei	1	23
RelateObjects	12	Child	Cajal	1	51	Nuclei	1	22
RelateObjects	12	Child	Cajal	1	52	Nuclei	1	24
RelateObjects	12	Child	Cajal	1	53	Nuclei	1	25
RelateObjects	12	Child	Cajal	1	54	Nuclei	1	25
RelateObjects	12	Child	Cajal	1	55	Nuclei	1	27
RelateObjects	12	Child	Cajal	1	56	Nuclei	1	28
RelateObjects	12	Child	Cajal	1	57	Nuclei	1	29
RelateObjects	12	Child	Cajal	1	58	Nuclei	1	30
RelateObjects	12	Child	Cajal	1	59	Nuclei	1	29
RelateObjects	12	Child	Cajal	1	60	Nuclei	1	28
RelateObjects	12	Child	Cajal	1	61	Nuclei	1	27
RelateObjects	12	Child	Cajal	1	62	Nuclei	1	31
RelateObjects	12	Child	Cajal	1	63	Nuclei	1	30
RelateObjects	12	Child	Cajal	1	64	Nuclei	1	31
RelateObjects	12	Child	Cajal	1	65	Nuclei	1	30
RelateObjects	12	Child	Cajal	1	66	Nuclei	1	32
RelateObjects	12	Child	Cajal	1	67	Nuclei	1	32
RelateObjects	12	Child	Cajal	1	68	Nuclei	1	32
RelateObjects	12	Child	Cajal	1	69	Nuclei	1	33
RelateObjects	12	Child	Cajal	1	70	Nuclei	1	32
RelateObjects	12	Child	Cajal	1	71	Nuclei	1	35
RelateObjects	12	Child	Cajal	1	72	Nuclei	1	35
RelateObjects	12	Child	Cajal	1	73	Nuclei	1	32
RelateObjects	12	Child	Cajal	1	74	Nuclei	1	32
RelateObjects	12	Child	Cajal	1	75	Nuclei	1	32
RelateObjects	12	Child	Cajal	1	76	Nuclei	1	32
RelateObjects	12	Child	Cajal	1	77	Nuclei	1	35
RelateObjects	12	Child	Cajal	1	78	Nuclei	1	33
RelateObjects	12	Child	Cajal	1	79	Nuclei	1	32
RelateObjects	12	Child	Cajal	1	80	Nuclei	1	35
RelateObjects	12	Child	Cajal	1	81	Nuclei	1	34
RelateObjects	12	Child	Cajal	13	1	Nuclei	13	1
RelateObjects	12	Child	Cajal	13	2	Nuclei	13	1
RelateObjects	12	Child	Cajal	13	3	Nuclei	13	1
RelateObjects	12	Child	Cajal	13	4	Nuclei	13	1
RelateObjects	12	Child	Cajal	13	5	Nuclei	13	3
RelateObjects	12	Child	Cajal	13	6	Nuclei	13	3
RelateObjects	12	Child	Cajal	13	7	Nuclei	13	4
RelateObjects	12	Child	Cajal	13	8	Nuclei	13	4
RelateObjects	12	Child	Cajal	11	1	Nuclei	11	1
RelateObjects	12	Child	Cajal	11	2	Nuclei	11	1
RelateObjects	12	Child	Cajal	11	3	Nuclei	11	1
RelateObjects	12	Child	Cajal	11	4	Nuclei	11	2
RelateObjects	12	Child	Cajal	11	5	Nuclei	11	2
RelateObjects	12	Child	Cajal	11	6	Nuclei	11	2
RelateObjects	12	Child	Cajal	11	7	Nuclei	11	3
RelateObjects	12	Child	Cajal	11	8	Nuclei	11	3
RelateObjects	12	Child	Cajal	11	9	Nuclei	11	4
RelateObjects	12	Child	Cajal	11	10	Nuclei	11	3
RelateObjects	12	Child	Cajal	11	11	Nuclei	11	4
RelateObjects	12	Child	Cajal	11	12	Nuclei	11	5
RelateObjects	12	Child	Cajal	11	13	Nuclei	11	6
RelateObjects	12	Child	Cajal	11	14	Nuclei	11	6
RelateObjects	12	Child	Cajal	11	15	Nuclei	11	6
RelateObjects	12	Child	Cajal	11	16	Nuclei	11	7
RelateObjects	12	Child	Cajal	12	1	Nuclei	12	1
RelateObjects	12	Child	Cajal	12	2	Nuclei	12	1
RelateObjects	12	Child	Cajal	12	3	Nuclei	12	1
RelateObjects	12	Child	Cajal	12	4	Nuclei	12	4
RelateObjects	12	Child	Cajal	12	5	Nuclei	12	2
RelateObjects	12	Child	Cajal	12	6	Nuclei	12	5
RelateObjects	12	Child	Cajal	12	7	Nuclei	12	2
RelateObjects	12	Child	Cajal	12	8	Nuclei	12	2
RelateObjects	12	Child	Cajal	12	9	Nuclei	12	5
RelateObjects	12	Child	Cajal	12	10	Nuclei	12	3
RelateObjects	12	Child	Cajal	12	11	Nuclei	12	4
RelateObjects	12	Child	Cajal	12	12	Nuclei	12	3
RelateObjects	12	Child	Cajal	12	13	Nuclei	12	4
RelateObjects	12	Child	Cajal	12	14	Nuclei	12	3
RelateObjects	12	Child	Cajal	12	15	Nuclei	12	5
RelateObjects	12	Child	Cajal	12	16	Nuclei	12	3
RelateObjects	12	Child	Cajal	12	17	Nuclei	12	5
RelateObjects	12	Child	Cajal	12	20	Nuclei	12	7
RelateObjects	12	Child	Cajal	12	21	Nuclei	12	7
RelateObjects	12	Child	Cajal	12	22	Nuclei	12	8
RelateObjects	12	Child	Cajal	12	23	Nuclei	12	8
RelateObjects	12	Child	Cajal	12	24	Nuclei	12	9
RelateObjects	12	Child	Cajal	12	25	Nuclei	12	9
RelateObjects	12	Child	Cajal	9	1	Nuclei	9	1
RelateObjects	12	Child	Cajal	9	2	Nuclei	9	1
RelateObjects	12	Child	Cajal	9	3	Nuclei	9	1
RelateObjects	12	Child	Cajal	9	4	Nuclei	9	3
RelateObjects	12	Child	Cajal	9	5	Nuclei	9	3
RelateObjects	12	Child	Cajal	9	6	Nuclei	9	3
RelateObjects	12	Child	Cajal	9	7	Nuclei	9	4
RelateObjects	12	Child	Cajal	9	8	Nuclei	9	5
RelateObjects	12	Child	Cajal	9	9	Nuclei	9	4
RelateObjects	12	Child	Cajal	9	10	Nuclei	9	5
RelateObjects	12	Child	Cajal	9	11	Nuclei	9	6
RelateObjects	12	Child	Cajal	9	12	Nuclei	9	7
RelateObjects	12	Child	Cajal	9	13	Nuclei	9	9
RelateObjects	12	Child	Cajal	9	14	Nuclei	9	7
RelateObjects	12	Child	Cajal	9	15	Nuclei	9	9
RelateObjects	12	Child	Cajal	9	16	Nuclei	9	12
RelateObjects	12	Child	Cajal	9	17	Nuclei	9	13
RelateObjects	12	Child	Cajal	9	18	Nuclei	9	12
RelateObjects	12	Child	Cajal	9	20	Nuclei	9	13
RelateObjects	12	Child	Cajal	9	21	Nuclei	9	13
RelateObjects	12	Child	Cajal	9	22	Nuclei	9	16
RelateObjects	12	Child	Cajal	9	23	Nuclei	9	15
RelateObjects	12	Child	Cajal	9	24	Nuclei	9	15
RelateObjects	12	Child	Cajal	9	25	Nuclei	9	16
RelateObjects	12	Child	Cajal	9	27	Nuclei	9	15
RelateObjects	12	Child	Cajal	9	28	Nuclei	9	16
RelateObjects	12	Child	Cajal	9	29	Nuclei	9	16
RelateObjects	12	Child	Cajal	9	30	Nuclei	9	18
RelateObjects	12	Child	Cajal	9	31	Nuclei	9	18
RelateObjects	12	Child	Cajal	9	32	Nuclei	9	19
RelateObjects	12	Child	Cajal	9	34	Nuclei	9	21
RelateObjects	12	Child	Cajal	9	35	Nuclei	9	21
RelateObjects	12	Child	Cajal	9	36	Nuclei	9	20
RelateObjects	12	Child	Cajal	9	37	Nuclei	9	21
RelateObjects	12	Child	Cajal	9	38	Nuclei	9	22
RelateObjects	12	Child	Cajal	9	40	Nuclei	9	22
RelateObjects	12	Child	Cajal	9	41	Nuclei	9	22
RelateObjects	12	Child	Cajal	9	47	Nuclei	9	25
RelateObjects	12	Child	Cajal	9	48	Nuclei	9	26
RelateObjects	12	Child	Cajal	9	49	Nuclei	9	24
RelateObjects	12	Child	Cajal	9	50	Nuclei	9	25
RelateObjects	12	Child	Cajal	9	51	Nuclei	9	26
RelateObjects	12	Child	Cajal	9	52	Nuclei	9	24
RelateObjects	12	Child	Cajal	9	53	Nuclei	9	26
RelateObjects	12	Child	Cajal	9	54	Nuclei	9	26
RelateObjects	12	Child	Cajal	9	55	Nuclei	9	27
RelateObjects	12	Child	Cajal	9	56	Nuclei	9	28
RelateObjects	12	Child	Cajal	9	57	Nuclei	9	27
RelateObjects	12	Child	Cajal	9	58	Nuclei	9	28
RelateObjects	12	Child	Cajal	9	59	Nuclei	9	27
RelateObjects	12	Child	Cajal	9	60	Nuclei	9	30
RelateObjects	12	Child	Cajal	9	61	Nuclei	9	29
RelateObjects	12	Child	Cajal	9	62	Nuclei	9	30
RelateObjects	12	Child	Cajal	9	63	Nuclei	9	31
RelateObjects	12	Child	Cajal	9	64	Nuclei	9	31
RelateObjects	12	Child	Cajal	9	65	Nuclei	9	30
RelateObjects	12	Child	Cajal	9	66	Nuclei	9	31
RelateObjects	12	Child	Cajal	9	67	Nuclei	9	31
RelateObjects	12	Child	Cajal	9	68	Nuclei	9	31
RelateObjects	12	Child	Cajal	10	1	Nuclei	10	1
RelateObjects	12	Child	Cajal	10	2	Nuclei	10	1
RelateObjects	12	Child	Cajal	10	3	Nuclei	10	2
RelateObjects	12	Child	Cajal	10	4	Nuclei	10	1
RelateObjects	12	Child	Cajal	10	5	Nuclei	10	3
RelateObjects	12	Child	Cajal	10	6	Nuclei	10	3
RelateObjects	12	Child	Cajal	10	7	Nuclei	10	4
RelateObjects	12	Child	Cajal	10	8	Nuclei	10	3
RelateObjects	12	Child	Cajal	10	9	Nuclei	10	4
RelateObjects	12	Child	Cajal	10	10	Nuclei	10	4
RelateObjects	12	Child	Cajal	10	11	Nuclei	10	5
RelateObjects	12	Child	Cajal	10	12	Nuclei	10	6
RelateObjects	12	Child	Cajal	10	13	Nuclei	10	6
RelateObjects	12	Child	Cajal	10	14	Nuclei	10	6
RelateObjects	12	Child	Cajal	10	15	Nuclei	10	7
RelateObjects	12	Child	Cajal	10	16	Nuclei	10	7
RelateObjects	12	Child	Cajal	10	17	Nuclei	10	7
RelateObjects	12	Child	Cajal	10	18	Nuclei	10	8
RelateObjects	12	Child	Cajal	10	19	Nuclei	10	10
RelateObjects	12	Child	Cajal	10	20	Nuclei	10	10
RelateObjects	12	Child	Cajal	10	21	Nuclei	10	11
RelateObjects	12	Child	Cajal	10	22	Nuclei	10	12
RelateObjects	12	Child	Cajal	10	23	Nuclei	10	10
RelateObjects	12	Child	Cajal	10	24	Nuclei	10	11
RelateObjects	12	Child	Cajal	10	25	Nuclei	10	8
RelateObjects	12	Child	Cajal	10	26	Nuclei	10	8
RelateObjects	12	Child	Cajal	10	27	Nuclei	10	11
RelateObjects	12	Child	Cajal	10	28	Nuclei	10	12
RelateObjects	12	Child	Cajal	10	29	Nuclei	10	11
RelateObjects	12	Child	Cajal	10	30	Nuclei	10	12
RelateObjects	12	Child	Cajal	10	31	Nuclei	10	14
RelateObjects	12	Child	Cajal	10	32	Nuclei	10	15
RelateObjects	12	Child	Cajal	10	33	Nuclei	10	15
RelateObjects	12	Child	Cajal	10	34	Nuclei	10	13
RelateObjects	12	Child	Cajal	10	35	Nuclei	10	16
RelateObjects	12	Child	Cajal	10	36	Nuclei	10	16
RelateObjects	12	Child	Cajal	10	37	Nuclei	10	15
RelateObjects	12	Child	Cajal	10	38	Nuclei	10	16
RelateObjects	12	Child	Cajal	10	39	Nuclei	10	17
RelateObjects	12	Child	Cajal	10	40	Nuclei	10	18
RelateObjects	12	Child	Cajal	10	41	Nuclei	10	18
RelateObjects	12	Child	Cajal	10	42	Nuclei	10	21
RelateObjects	12	Child	Cajal	10	43	Nuclei	10	20
RelateObjects	12	Child	Cajal	10	44	Nuclei	10	21
RelateObjects	12	Child	Cajal	10	45	Nuclei	10	20
RelateObjects	12	Child	Cajal	10	46	Nuclei	10	18
RelateObjects	12	Child	Cajal	10	47	Nuclei	10	20
RelateObjects	12	Child	Cajal	10	48	Nuclei	10	19
RelateObjects	12	Child	Cajal	10	49	Nuclei	10	19
RelateObjects	12	Child	Cajal	10	50	Nuclei	10	21
RelateObjects	12	Child	Cajal	10	51	Nuclei	10	22
RelateObjects	12	Child	Cajal	10	52	Nuclei	10	22
RelateObjects	12	Child	Cajal	7	2	Nuclei	7	1
RelateObjects	12	Child	Cajal	7	3	Nuclei	7	2
RelateObjects	12	Child	Cajal	7	4	Nuclei	7	1
RelateObjects	12	Child	Cajal	7	5	Nuclei	7	1
RelateObjects	12	Child	Cajal	7	6	Nuclei	7	2
RelateObjects	12	Child	Cajal	7	7	Nuclei	7	1
RelateObjects	12	Child	Cajal	7	8	Nuclei	7	2
RelateObjects	12	Child	Cajal	7	9	Nuclei	7	2
RelateObjects	12	Child	Cajal	7	10	Nuclei	7	2
RelateObjects	12	Child	Cajal	7	11	Nuclei	7	4
RelateObjects	12	Child	Cajal	7	12	Nuclei	7	4
RelateObjects	12	Child	Cajal	7	13	Nuclei	7	4
RelateObjects	12	Child	Cajal	7	14	Nuclei	7	4
RelateObjects	12	Child	Cajal	7	15	Nuclei	7	4
RelateObjects	12	Child	Cajal	7	16	Nuclei	7	3
RelateObjects	12	Child	Cajal	7	17	Nuclei	7	5
RelateObjects	12	Child	Cajal	7	18	Nuclei	7	6
RelateObjects	12	Child	Cajal	7	19	Nuclei	7	7
RelateObjects	12	Child	Cajal	7	20	Nuclei	7	8
RelateObjects	12	Child	Cajal	7	21	Nuclei	7	6
RelateObjects	12	Child	Cajal	7	22	Nuclei	7	8
RelateObjects	12	Child	Cajal	7	23	Nuclei	7	8
RelateObjects	12	Child	Cajal	7	24	Nuclei	7	8
RelateObjects	12	Child	Cajal	7	25	Nuclei	7	7
RelateObjects	12	Child	Cajal	7	26	Nuclei	7	7
RelateObjects	12	Child	Cajal	7	29	Nuclei	7	9
RelateObjects	12	Child	Cajal	7	30	Nuclei	7	9
RelateObjects	12	Child	Cajal	7	31	Nuclei	7	10
RelateObjects	12	Child	Cajal	7	32	Nuclei	7	11
RelateObjects	12	Child	Cajal	7	34	Nuclei	7	11
RelateObjects	12	Child	Cajal	7	35	Nuclei	7	11
RelateObjects	12	Child	Cajal	7	36	Nuclei	7	10
RelateObjects	12	Child	Cajal	7	37	Nuclei	7	12
RelateObjects	12	Child	Cajal	7	38	Nuclei	7	10
RelateObjects	12	Child	Cajal	7	39	Nuclei	7	13
RelateObjects	12	Child	Cajal	7	40	Nuclei	7	12
RelateObjects	12	Child	Cajal	7	41	Nuclei	7	12
RelateObjects	12	Child	Cajal	7	42	Nuclei	7	13
RelateObjects	12	Child	Cajal	7	43	Nuclei	7	12
RelateObjects	12	Child	Cajal	7	44	Nuclei	7	14
RelateObjects	12	Child	Cajal	7	45	Nuclei	7	15
RelateObjects	12	Child	Cajal	7	46	Nuclei	7	16
RelateObjects	12	Child	Cajal	7	47	Nuclei	7	15
RelateObjects	12	Child	Cajal	7	48	Nuclei	7	16
RelateObjects	12	Child	Cajal	7	49	Nuclei	7	17
RelateObjects	12	Child	Cajal	7	50	Nuclei	7	18
RelateObjects	12	Child	Cajal	7	51	Nuclei	7	20
RelateObjects	12	Child	Cajal	7	52	Nuclei	7	19
RelateObjects	12	Child	Cajal	7	53	Nuclei	7	19
RelateObjects	12	Child	Cajal	7	54	Nuclei	7	20
RelateObjects	12	Child	Cajal	7	55	Nuclei	7	20
RelateObjects	12	Child	Cajal	7	57	Nuclei	7	21
RelateObjects	12	Child	Cajal	7	58	Nuclei	7	21
RelateObjects	12	Child	Cajal	7	59	Nuclei	7	19
RelateObjects	12	Child	Cajal	7	60	Nuclei	7	19
RelateObjects	12	Child	Cajal	7	61	Nuclei	7	20
RelateObjects	12	Child	Cajal	7	62	Nuclei	7	22
RelateObjects	12	Child	Cajal	7	63	Nuclei	7	21
RelateObjects	12	Child	Cajal	7	64	Nuclei	7	23
RelateObjects	12	Child	Cajal	7	66	Nuclei	7	22
RelateObjects	12	Child	Cajal	7	67	Nuclei	7	21
RelateObjects	12	Child	Cajal	7	68	Nuclei	7	25
RelateObjects	12	Child	Cajal	7	69	Nuclei	7	25
RelateObjects	12	Child	Cajal	7	71	Nuclei	7	25
RelateObjects	12	Child	Cajal	7	72	Nuclei	7	25
RelateObjects	12	Child	Cajal	5	5	Nuclei	5	2
RelateObjects	12	Child	Cajal	5	6	Nuclei	5	1
RelateObjects	12	Child	Cajal	5	7	Nuclei	5	2
RelateObjects	12	Child	Cajal	5	9	Nuclei	5	3
RelateObjects	12	Child	Cajal	5	10	Nuclei	5	2
RelateObjects	12	Child	Cajal	5	11	Nuclei	5	4
RelateObjects	12	Child	Cajal	5	12	Nuclei	5	4
RelateObjects	12	Child	Cajal	5	13	Nuclei	5	5
RelateObjects	12	Child	Cajal	5	16	Nuclei	5	5
RelateObjects	12	Child	Cajal	5	17	Nuclei	5	5
RelateObjects	12	Child	Cajal	5	19	Nuclei	5	4
RelateObjects	12	Child	Cajal	5	20	Nuclei	5	4
RelateObjects	12	Child	Cajal	5	21	Nuclei	5	6
RelateObjects	12	Child	Cajal	5	23	Nuclei	5	6
RelateObjects	12	Child	Cajal	5	25	Nuclei	5	9
RelateObjects	12	Child	Cajal	5	26	Nuclei	5	8
RelateObjects	12	Child	Cajal	5	27	Nuclei	5	11
RelateObjects	12	Child	Cajal	5	28	Nuclei	5	11
RelateObjects	12	Child	Cajal	5	29	Nuclei	5	11
RelateObjects	12	Child	Cajal	5	30	Nuclei	5	10
RelateObjects	12	Child	Cajal	5	31	Nuclei	5	11
RelateObjects	12	Child	Cajal	5	32	Nuclei	5	13
RelateObjects	12	Child	Cajal	5	33	Nuclei	5	14
RelateObjects	12	Child	Cajal	5	34	Nuclei	5	13
RelateObjects	12	Child	Cajal	5	35	Nuclei	5	14
RelateObjects	12	Child	Cajal	5	36	Nuclei	5	12
RelateObjects	12	Child	Cajal	5	37	Nuclei	5	12
RelateObjects	12	Child	Cajal	5	38	Nuclei	5	16
RelateObjects	12	Child	Cajal	5	39	Nuclei	5	17
RelateObjects	12	Child	Cajal	5	40	Nuclei	5	19
RelateObjects	12	Child	Cajal	5	41	Nuclei	5	16
RelateObjects	12	Child	Cajal	5	42	Nuclei	5	17
RelateObjects	12	Child	Cajal	5	43	Nuclei	5	19
RelateObjects	12	Child	Cajal	5	44	Nuclei	5	21
RelateObjects	12	Child	Cajal	5	45	Nuclei	5	20
RelateObjects	12	Child	Cajal	5	46	Nuclei	5	19
RelateObjects	12	Child	Cajal	5	49	Nuclei	5	21
RelateObjects	12	Child	Cajal	5	50	Nuclei	5	24
RelateObjects	12	Child	Cajal	5	51	Nuclei	5	25
RelateObjects	12	Child	Cajal	5	52	Nuclei	5	23
RelateObjects	12	Child	Cajal	5	53	Nuclei	5	28
RelateObjects	12	Child	Cajal	5	54	Nuclei	5	24
RelateObjects	12	Child	Cajal	5	55	Nuclei	5	26
RelateObjects	12	Child	Cajal	5	56	Nuclei	5	26
RelateObjects	12	Child	Cajal	5	57	Nuclei	5	23
RelateObjects	12	Child	Cajal	5	58	Nuclei	5	24
RelateObjects	12	Child	Cajal	5	59	Nuclei	5	23
RelateObjects	12	Child	Cajal	5	60	Nuclei	5	26
RelateObjects	12	Child	Cajal	5	61	Nuclei	5	25
RelateObjects	12	Child	Cajal	5	62	Nuclei	5	29
RelateObjects	12	Child	Cajal	5	63	Nuclei	5	28
RelateObjects	12	Child	Cajal	5	64	Nuclei	5	28
RelateObjects	12	Child	Cajal	5	65	Nuclei	5	30
RelateObjects	12	Child	Cajal	5	66	Nuclei	5	29
RelateObjects	12	Child	Cajal	5	67	Nuclei	5	30
RelateObjects	12	Child	Cajal	5	68	Nuclei	5	30
RelateObjects	12	Child	Cajal	5	69	Nuclei	5	30
RelateObjects	12	Child	Cajal	5	70	Nuclei	5	32
RelateObjects	12	Child	Cajal	5	71	Nuclei	5	29
RelateObjects	12	Child	Cajal	5	72	Nuclei	5	32
RelateObjects	12	Child	Cajal	5	73	Nuclei	5	33
RelateObjects	12	Child	Cajal	5	74	Nuclei	5	31
RelateObjects	12	Child	Cajal	5	75	Nuclei	5	34
RelateObjects	12	Child	Cajal	5	78	Nuclei	5	34
RelateObjects	12	Child	Cajal	5	79	Nuclei	5	34
RelateObjects	12	Child	Cajal	5	80	Nuclei	5	35
RelateObjects	12	Child	Cajal	5	81	Nuclei	5	35
RelateObjects	12	Child	Cajal	5	82	Nuclei	5	35
RelateObjects	12	Child	Cajal	5	84	Nuclei	5	37
RelateObjects	12	Child	Cajal	5	86	Nuclei	5	37
RelateObjects	12	Child	Cajal	5	87	Nuclei	5	37
RelateObjects	12	Child	Cajal	5	88	Nuclei	5	37
RelateObjects	12	Child	Cajal	5	89	Nuclei	5	39
RelateObjects	12	Child	Cajal	5	90	Nuclei	5	38
RelateObjects	12	Child	Cajal	5	91	Nuclei	5	38
RelateObjects	12	Child	Cajal	5	92	Nuclei	5	40
RelateObjects	12	Child	Cajal	5	93	Nuclei	5	39
RelateObjects	12	Child	Cajal	5	94	Nuclei	5	38
RelateObjects	12	Child	Cajal	5	95	Nuclei	5	42
RelateObjects	12	Child	Cajal	5	96	Nuclei	5	40
RelateObjects	12	Child	Cajal	5	97	Nuclei	5	42
RelateObjects	12	Child	Cajal	5	100	Nuclei	5	43
RelateObjects	12	Child	Cajal	5	101	Nuclei	5	43
RelateObjects	12	Child	Cajal	2	4	Nuclei	2	1
RelateObjects	12	Child	Cajal	2	5	Nuclei	2	1
RelateObjects	12	Child	Cajal	2	6	Nuclei	2	1
RelateObjects	12	Child	Cajal	2	8	Nuclei	2	1
RelateObjects	12	Child	Cajal	2	9	Nuclei	2	2
RelateObjects	12	Child	Cajal	2	10	Nuclei	2	2
RelateObjects	12	Child	Cajal	2	11	Nuclei	2	2
RelateObjects	12	Child	Cajal	2	12	Nuclei	2	3
RelateObjects	12	Child	Cajal	2	13	Nuclei	2	4
RelateObjects	12	Child	Cajal	2	14	Nuclei	2	4
RelateObjects	12	Child	Cajal	2	15	Nuclei	2	3
RelateObjects	12	Child	Cajal	2	16	Nuclei	2	3
RelateObjects	12	Child	Cajal	2	17	Nuclei	2	4
RelateObjects	12	Child	Cajal	2	18	Nuclei	2	5
RelateObjects	12	Child	Cajal	2	19	Nuclei	2	4
RelateObjects	12	Child	Cajal	2	20	Nuclei	2	5
RelateObjects	12	Child	Cajal	2	21	Nuclei	2	5
RelateObjects	12	Child	Cajal	2	22	Nuclei	2	5
RelateObjects	12	Child	Cajal	2	24	Nuclei	2	7
RelateObjects	12	Child	Cajal	2	25	Nuclei	2	7
RelateObjects	12	Child	Cajal	2	26	Nuclei	2	7
RelateObjects	12	Child	Cajal	2	27	Nuclei	2	10
RelateObjects	12	Child	Cajal	2	28	Nuclei	2	11
RelateObjects	12	Child	Cajal	2	29	Nuclei	2	10
RelateObjects	12	Child	Cajal	2	30	Nuclei	2	10
RelateObjects	12	Child	Cajal	2	31	Nuclei	2	11
RelateObjects	12	Child	Cajal	2	32	Nuclei	2	14
RelateObjects	12	Child	Cajal	2	33	Nuclei	2	12
RelateObjects	12	Child	Cajal	2	34	Nuclei	2	12
RelateObjects	12	Child	Cajal	2	35	Nuclei	2	14
RelateObjects	12	Child	Cajal	2	36	Nuclei	2	12
RelateObjects	12	Child	Cajal	2	37	Nuclei	2	12
RelateObjects	12	Child	Cajal	2	38	Nuclei	2	13
RelateObjects	12	Child	Cajal	2	40	Nuclei	2	13
RelateObjects	12	Child	Cajal	2	42	Nuclei	2	13
RelateObjects	12	Child	Cajal	2	43	Nuclei	2	14
RelateObjects	12	Child	Cajal	2	46	Nuclei	2	17
RelateObjects	12	Child	Cajal	2	47	Nuclei	2	15
RelateObjects	12	Child	Cajal	2	48	Nuclei	2	15
RelateObjects	12	Child	Cajal	2	49	Nuclei	2	16
RelateObjects	12	Child	Cajal	2	50	Nuclei	2	16
RelateObjects	12	Child	Cajal	2	52	Nuclei	2	16
RelateObjects	12	Child	Cajal	2	53	Nuclei	2	16
RelateObjects	12	Child	Cajal	2	54	Nuclei	2	15
RelateObjects	12	Child	Cajal	2	55	Nuclei	2	15
RelateObjects	12	Child	Cajal	2	56	Nuclei	2	17
RelateObjects	12	Child	Cajal	2	57	Nuclei	2	18
RelateObjects	12	Child	Cajal	2	58	Nuclei	2	19
RelateObjects	12	Child	Cajal	2	59	Nuclei	2	17
RelateObjects	12	Child	Cajal	2	60	Nuclei	2	17
RelateObjects	12	Child	Cajal	2	61	Nuclei	2	18
RelateObjects	12	Child	Cajal	2	62	Nuclei	2	17
RelateObjects	12	Child	Cajal	2	63	Nuclei	2	18
RelateObjects	12	Child	Cajal	2	64	Nuclei	2	18
RelateObjects	12	Child	Cajal	2	65	Nuclei	2	17
RelateObjects	12	Child	Cajal	2	66	Nuclei	2	20
RelateObjects	12	Child	Cajal	2	67	Nuclei	2	20
RelateObjects	12	Child	Cajal	2	68	Nuclei	2	21
RelateObjects	12	Child	Cajal	2	69	Nuclei	2	22
RelateObjects	12	Child	Cajal	2	70	Nuclei	2	21
RelateObjects	12	Child	Cajal	2	71	Nuclei	2	22
RelateObjects	12	Child	Cajal	2	72	Nuclei	2	22
RelateObjects	12	Child	Cajal	2	73	Nuclei	2	23
RelateObjects	12	Child	Cajal	2	74	Nuclei	2	23
RelateObjects	12	Child	Cajal	2	75	Nuclei	2	21
RelateObjects	12	Child	Cajal	2	76	Nuclei	2	21
RelateObjects	12	Child	Cajal	2	77	Nuclei	2	24
RelateObjects	12	Child	Cajal	2	78	Nuclei	2	22
RelateObjects	12	Child	Cajal	2	79	Nuclei	2	24
RelateObjects	12	Child	Cajal	2	80	Nuclei	2	23
RelateObjects	12	Child	Cajal	2	81	Nuclei	2	24
RelateObjects	12	Child	Cajal	2	82	Nuclei	2	25
RelateObjects	12	Child	Cajal	2	83	Nuclei	2	25
RelateObjects	12	Child	Cajal	2	84	Nuclei	2	25
RelateObjects	12	Child	Cajal	2	85	Nuclei	2	25
RelateObjects	12	Child	Cajal	2	86	Nuclei	2	26
RelateObjects	12	Child	Cajal	2	87	Nuclei	2	25
RelateObjects	12	Child	Cajal	2	88	Nuclei	2	26
RelateObjects	12	Child	Cajal	3	4	Nuclei	3	2
RelateObjects	12	Child	Cajal	3	5	Nuclei	3	1
RelateObjects	12	Child	Cajal	3	7	Nuclei	3	1
RelateObjects	12	Child	Cajal	3	9	Nuclei	3	1
RelateObjects	12	Child	Cajal	3	10	Nuclei	3	2
RelateObjects	12	Child	Cajal	3	11	Nuclei	3	4
RelateObjects	12	Child	Cajal	3	12	Nuclei	3	3
RelateObjects	12	Child	Cajal	3	13	Nuclei	3	4
RelateObjects	12	Child	Cajal	3	14	Nuclei	3	2
RelateObjects	12	Child	Cajal	3	15	Nuclei	3	4
RelateObjects	12	Child	Cajal	3	16	Nuclei	3	3
RelateObjects	12	Child	Cajal	3	17	Nuclei	3	4
RelateObjects	12	Child	Cajal	3	20	Nuclei	3	6
RelateObjects	12	Child	Cajal	3	21	Nuclei	3	6
RelateObjects	12	Child	Cajal	3	22	Nuclei	3	5
RelateObjects	12	Child	Cajal	3	23	Nuclei	3	6
RelateObjects	12	Child	Cajal	3	24	Nuclei	3	7
RelateObjects	12	Child	Cajal	3	25	Nuclei	3	7
RelateObjects	12	Child	Cajal	3	27	Nuclei	3	8
RelateObjects	12	Child	Cajal	3	30	Nuclei	3	7
RelateObjects	12	Child	Cajal	3	31	Nuclei	3	8
RelateObjects	12	Child	Cajal	3	33	Nuclei	3	9
RelateObjects	12	Child	Cajal	3	34	Nuclei	3	9
RelateObjects	12	Child	Cajal	3	35	Nuclei	3	10
RelateObjects	12	Child	Cajal	3	36	Nuclei	3	8
RelateObjects	12	Child	Cajal	3	37	Nuclei	3	9
RelateObjects	12	Child	Cajal	3	38	Nuclei	3	10
RelateObjects	12	Child	Cajal	3	39	Nuclei	3	9
RelateObjects	12	Child	Cajal	3	42	Nuclei	3	11
RelateObjects	12	Child	Cajal	3	43	Nuclei	3	11
RelateObjects	12	Child	Cajal	3	44	Nuclei	3	12
RelateObjects	12	Child	Cajal	3	45	Nuclei	3	13
RelateObjects	12	Child	Cajal	3	46	Nuclei	3	12
RelateObjects	12	Child	Cajal	3	47	Nuclei	3	13
RelateObjects	12	Child	Cajal	3	48	Nuclei	3	12
RelateObjects	12	Child	Cajal	3	49	Nuclei	3	14
RelateObjects	12	Child	Cajal	3	50	Nuclei	3	14
RelateObjects	12	Child	Cajal	3	51	Nuclei	3	13
RelateObjects	12	Child	Cajal	3	52	Nuclei	3	11
RelateObjects	12	Child	Cajal	3	53	Nuclei	3	13
RelateObjects	12	Child	Cajal	3	54	Nuclei	3	13
RelateObjects	12	Child	Cajal	3	55	Nuclei	3	17
RelateObjects	12	Child	Cajal	3	56	Nuclei	3	16
RelateObjects	12	Child	Cajal	3	57	Nuclei	3	17
RelateObjects	12	Child	Cajal	3	58	Nuclei	3	18
RelateObjects	12	Child	Cajal	3	59	Nuclei	3	17
RelateObjects	12	Child	Cajal	3	60	Nuclei	3	18
RelateObjects	12	Child	Cajal	3	61	Nuclei	3	18
RelateObjects	12	Child	Cajal	3	62	Nuclei	3	19
RelateObjects	12	Child	Cajal	3	63	Nuclei	3	20
RelateObjects	12	Child	Cajal	3	64	Nuclei	3	20
RelateObjects	12	Child	Cajal	3	65	Nuclei	3	20
RelateObjects	12	Child	Cajal	3	66	Nuclei	3	20
RelateObjects	12	Child	Cajal	3	67	Nuclei	3	18
RelateObjects	12	Child	Cajal	3	68	Nuclei	3	19
RelateObjects	12	Child	Cajal	3	69	Nuclei	3	19
RelateObjects	12	Child	Cajal	3	70	Nuclei	3	19
RelateObjects	12	Child	Cajal	3	71	Nuclei	3	21
RelateObjects	12	Child	Cajal	3	72	Nuclei	3	21
RelateObjects	12	Child	Cajal	3	73	Nuclei	3	23
RelateObjects	12	Child	Cajal	3	74	Nuclei	3	24
RelateObjects	12	Child	Cajal	3	75	Nuclei	3	24
RelateObjects	12	Child	Cajal	3	76	Nuclei	3	25
RelateObjects	12	Child	Cajal	3	77	Nuclei	3	25
RelateObjects	12	Child	Cajal	3	78	Nuclei	3	26
RelateObjects	12	Child	Cajal	3	79	Nuclei	3	26
RelateObjects	12	Child	Cajal	3	80	Nuclei	3	26
RelateObjects	12	Child	Cajal	3	81	Nuclei	3	27
RelateObjects	12	Child	Cajal	3	82	Nuclei	3	30
RelateObjects	12	Child	Cajal	3	83	Nuclei	3	24
RelateObjects	12	Child	Cajal	3	84	Nuclei	3	29
RelateObjects	12	Child	Cajal	3	85	Nuclei	3	29
RelateObjects	12	Child	Cajal	3	86	Nuclei	3	27
RelateObjects	12	Child	Cajal	3	87	Nuclei	3	31
RelateObjects	12	Child	Cajal	3	88	Nuclei	3	29
RelateObjects	12	Child	Cajal	3	89	Nuclei	3	25
RelateObjects	12	Child	Cajal	3	90	Nuclei	3	30
RelateObjects	12	Child	Cajal	3	91	Nuclei	3	30
RelateObjects	12	Child	Cajal	3	92	Nuclei	3	32
RelateObjects	12	Child	Cajal	3	93	Nuclei	3	29
RelateObjects	12	Child	Cajal	3	94	Nuclei	3	31
RelateObjects	12	Child	Cajal	3	95	Nuclei	3	32
RelateObjects	12	Child	Cajal	3	96	Nuclei	3	30
RelateObjects	12	Child	Cajal	3	97	Nuclei	3	33
RelateObjects	12	Child	Cajal	3	98	Nuclei	3	33
RelateObjects	12	Child	Cajal	3	99	Nuclei	3	33
RelateObjects	12	Child	Cajal	3	100	Nuclei	3	33
RelateObjects	12	Child	Cajal	3	101	Nuclei	3	34
RelateObjects	12	Child	Cajal	3	102	Nuclei	3	33
RelateObjects	12	Child	Cajal	8	9	Nuclei	8	2
RelateObjects	12	Child	Cajal	8	10	Nuclei	8	1
RelateObjects	12	Child	Cajal	8	11	Nuclei	8	2
RelateObjects	12	Child	Cajal	8	12	Nuclei	8	1
RelateObjects	12	Child	Cajal	8	13	Nuclei	8	3
RelateObjects	12	Child	Cajal	8	14	Nuclei	8	3
RelateObjects	12	Child	Cajal	8	15	Nuclei	8	1
RelateObjects	12	Child	Cajal	8	16	Nuclei	8	3
RelateObjects	12	Child	Cajal	8	17	Nuclei	8	2
RelateObjects	12	Child	Cajal	8	18	Nuclei	8	3
RelateObjects	12	Child	Cajal	8	19	Nuclei	8	4
RelateObjects	12	Child	Cajal	8	20	Nuclei	8	5
RelateObjects	12	Child	Cajal	8	21	Nuclei	8	5
RelateObjects	12	Child	Cajal	8	22	Nuclei	8	6
RelateObjects	12	Child	Cajal	8	23	Nuclei	8	6
RelateObjects	12	Child	Cajal	8	24	Nuclei	8	6
RelateObjects	12	Child	Cajal	8	25	Nuclei	8	6
RelateObjects	12	Child	Cajal	8	26	Nuclei	8	6
RelateObjects	12	Child	Cajal	8	27	Nuclei	8	6
RelateObjects	12	Child	Cajal	8	28	Nuclei	8	7
RelateObjects	12	Child	Cajal	8	29	Nuclei	8	7
RelateObjects	12	Child	Cajal	8	30	Nuclei	8	8
RelateObjects	12	Child	Cajal	8	34	Nuclei	8	11
RelateObjects	12	Child	Cajal	8	35	Nuclei	8	10
RelateObjects	12	Child	Cajal	8	36	Nuclei	8	7
RelateObjects	12	Child	Cajal	8	37	Nuclei	8	8
RelateObjects	12	Child	Cajal	8	38	Nuclei	8	11
RelateObjects	12	Child	Cajal	8	39	Nuclei	8	12
RelateObjects	12	Child	Cajal	8	42	Nuclei	8	9
RelateObjects	12	Child	Cajal	8	43	Nuclei	8	10
RelateObjects	12	Child	Cajal	8	45	Nuclei	8	11
RelateObjects	12	Child	Cajal	8	46	Nuclei	8	11
RelateObjects	12	Child	Cajal	8	47	Nuclei	8	11
RelateObjects	12	Child	Cajal	8	48	Nuclei	8	13
RelateObjects	12	Child	Cajal	8	49	Nuclei	8	13
RelateObjects	12	Child	Cajal	8	50	Nuclei	8	11
RelateObjects	12	Child	Cajal	8	51	Nuclei	8	11
RelateObjects	12	Child	Cajal	8	52	Nuclei	8	12
RelateObjects	12	Child	Cajal	8	53	Nuclei	8	13
RelateObjects	12	Child	Cajal	8	54	Nuclei	8	14
RelateObjects	12	Child	Cajal	8	55	Nuclei	8	13
RelateObjects	12	Child	Cajal	8	56	Nuclei	8	16
RelateObjects	12	Child	Cajal	8	57	Nuclei	8	17
RelateObjects	12	Child	Cajal	8	58	Nuclei	8	17
RelateObjects	12	Child	Cajal	8	59	Nuclei	8	18
RelateObjects	12	Child	Cajal	8	60	Nuclei	8	18
RelateObjects	12	Child	Cajal	8	61	Nuclei	8	19
RelateObjects	12	Child	Cajal	8	63	Nuclei	8	20
RelateObjects	12	Child	Cajal	8	64	Nuclei	8	20
RelateObjects	12	Child	Cajal	8	65	Nuclei	8	20
RelateObjects	12	Child	Cajal	8	66	Nuclei	8	19
RelateObjects	12	Child	Cajal	8	67	Nuclei	8	20
RelateObjects	12	Child	Cajal	8	68	Nuclei	8	21
RelateObjects	12	Child	Cajal	8	69	Nuclei	8	22
RelateObjects	12	Child	Cajal	8	70	Nuclei	8	23
RelateObjects	12	Child	Cajal	8	71	Nuclei	8	22
RelateObjects	12	Child	Cajal	8	72	Nuclei	8	23
RelateObjects	12	Child	Cajal	8	73	Nuclei	8	23
RelateObjects	12	Child	Cajal	8	74	Nuclei	8	23
RelateObjects	12	Child	Cajal	8	75	Nuclei	8	23
RelateObjects	12	Child	Cajal	8	76	Nuclei	8	24
RelateObjects	12	Child	Cajal	8	77	Nuclei	8	25
RelateObjects	12	Child	Cajal	8	78	Nuclei	8	24
RelateObjects	12	Child	Cajal	8	79	Nuclei	8	25
RelateObjects	12	Child	Cajal	8	80	Nuclei	8	26
RelateObjects	12	Child	Cajal	8	81	Nuclei	8	27
RelateObjects	12	Child	Cajal	8	82	Nuclei	8	27
RelateObjects	12	Child	Cajal	8	83	Nuclei	8	28
RelateObjects	12	Child	Cajal	8	84	Nuclei	8	26
RelateObjects	12	Child	Cajal	8	85	Nuclei	8	29
RelateObjects	12	Child	Cajal	8	86	Nuclei	8	30
RelateObjects	12	Child	Cajal	8	87	Nuclei	8	29
RelateObjects	12	Child	Cajal	8	88	Nuclei	8	28
RelateObjects	12	Child	Cajal	8	89	Nuclei	8	29
RelateObjects	12	Child	Cajal	8	90	Nuclei	8	30
RelateObjects	12	Child	Cajal	8	91	Nuclei	8	31
RelateObjects	12	Child	Cajal	8	92	Nuclei	8	31
RelateObjects	12	Child	Cajal	8	93	Nuclei	8	31
RelateObjects	12	Child	Cajal	8	94	Nuclei	8	32
RelateObjects	12	Child	Cajal	8	95	Nuclei	8	31
RelateObjects	12	Child	Cajal	8	96	Nuclei	8	32
RelateObjects	12	Child	Cajal	8	97	Nuclei	8	32
RelateObjects	12	Child	Cajal	8	98	Nuclei	8	33
RelateObjects	12	Child	Cajal	8	100	Nuclei	8	33
RelateObjects	12	Child	Cajal	4	6	Nuclei	4	2
RelateObjects	12	Child	Cajal	4	7	Nuclei	4	2
RelateObjects	12	Child	Cajal	4	8	Nuclei	4	4
RelateObjects	12	Child	Cajal	4	9	Nuclei	4	3
RelateObjects	12	Child	Cajal	4	10	Nuclei	4	3
RelateObjects	12	Child	Cajal	4	11	Nuclei	4	4
RelateObjects	12	Child	Cajal	4	12	Nuclei	4	4
RelateObjects	12	Child	Cajal	4	13	Nuclei	4	3
RelateObjects	12	Child	Cajal	4	14	Nuclei	4	4
RelateObjects	12	Child	Cajal	4	15	Nuclei	4	2
RelateObjects	12	Child	Cajal	4	16	Nuclei	4	5
RelateObjects	12	Child	Cajal	4	17	Nuclei	4	5
RelateObjects	12	Child	Cajal	4	18	Nuclei	4	5
RelateObjects	12	Child	Cajal	4	19	Nuclei	4	2
RelateObjects	12	Child	Cajal	4	20	Nuclei	4	7
RelateObjects	12	Child	Cajal	4	21	Nuclei	4	7
RelateObjects	12	Child	Cajal	4	22	Nuclei	4	6
RelateObjects	12	Child	Cajal	4	23	Nuclei	4	7
RelateObjects	12	Child	Cajal	4	24	Nuclei	4	9
RelateObjects	12	Child	Cajal	4	25	Nuclei	4	9
RelateObjects	12	Child	Cajal	4	26	Nuclei	4	11
RelateObjects	12	Child	Cajal	4	27	Nuclei	4	9
RelateObjects	12	Child	Cajal	4	28	Nuclei	4	9
RelateObjects	12	Child	Cajal	4	29	Nuclei	4	11
RelateObjects	12	Child	Cajal	4	30	Nuclei	4	12
RelateObjects	12	Child	Cajal	4	31	Nuclei	4	13
RelateObjects	12	Child	Cajal	4	32	Nuclei	4	15
RelateObjects	12	Child	Cajal	4	33	Nuclei	4	13
RelateObjects	12	Child	Cajal	4	34	Nuclei	4	14
RelateObjects	12	Child	Cajal	4	35	Nuclei	4	13
RelateObjects	12	Child	Cajal	4	36	Nuclei	4	16
RelateObjects	12	Child	Cajal	4	37	Nuclei	4	17
RelateObjects	12	Child	Cajal	4	38	Nuclei	4	17
RelateObjects	12	Child	Cajal	4	39	Nuclei	4	17
RelateObjects	12	Child	Cajal	4	40	Nuclei	4	17
RelateObjects	12	Child	Cajal	4	41	Nuclei	4	18
RelateObjects	12	Child	Cajal	4	42	Nuclei	4	17
RelateObjects	12	Child	Cajal	4	43	Nuclei	4	18
RelateObjects	12	Child	Cajal	4	44	Nuclei	4	20
RelateObjects	12	Child	Cajal	4	45	Nuclei	4	19
RelateObjects	12	Child	Cajal	4	46	Nuclei	4	20
RelateObjects	12	Child	Cajal	4	47	Nuclei	4	21
RelateObjects	12	Child	Cajal	4	48	Nuclei	4	22
RelateObjects	12	Child	Cajal	4	49	Nuclei	4	20
RelateObjects	12	Child	Cajal	4	50	Nuclei	4	23
RelateObjects	12	Child	Cajal	4	51	Nuclei	4	23
RelateObjects	12	Child	Cajal	4	52	Nuclei	4	24
RelateObjects	12	Child	Cajal	4	53	Nuclei	4	23
RelateObjects	12	Child	Cajal	4	54	Nuclei	4	22
RelateObjects	12	Child	Cajal	4	55	Nuclei	4	22
RelateObjects	12	Child	Cajal	4	56	Nuclei	4	25
RelateObjects	12	Child	Cajal	4	57	Nuclei	4	23
RelateObjects	12	Child	Cajal	4	58	Nuclei	4	23
RelateObjects	12	Child	Cajal	4	59	Nuclei	4	24
RelateObjects	12	Child	Cajal	4	60	Nuclei	4	25
RelateObjects	12	Child	Cajal	4	61	Nuclei	4	25
RelateObjects	12	Child	Cajal	4	62	Nuclei	4	24
RelateObjects	12	Child	Cajal	4	63	Nuclei	4	26
RelateObjects	12	Child	Cajal	4	64	Nuclei	4	26
RelateObjects	12	Child	Cajal	4	65	Nuclei	4	26
RelateObjects	12	Child	Cajal	4	66	Nuclei	4	26
RelateObjects	12	Child	Cajal	4	68	Nuclei	4	27
RelateObjects	12	Child	Cajal	4	69	Nuclei	4	26
RelateObjects	12	Child	Cajal	4	70	Nuclei	4	29
RelateObjects	12	Child	Cajal	4	71	Nuclei	4	28
RelateObjects	12	Child	Cajal	4	72	Nuclei	4	28
RelateObjects	12	Child	Cajal	4	73	Nuclei	4	27
RelateObjects	12	Child	Cajal	4	74	Nuclei	4	30
RelateObjects	12	Child	Cajal	4	75	Nuclei	4	30
RelateObjects	12	Child	Cajal	4	76	Nuclei	4	29
RelateObjects	12	Child	Cajal	4	77	Nuclei	4	28
RelateObjects	12	Child	Cajal	4	78	Nuclei	4	30
RelateObjects	12	Child	Cajal	4	79	Nuclei	4	31
RelateObjects	12	Child	Cajal	4	80	Nuclei	4	31
RelateObjects	12	Child	Cajal	4	82	Nuclei	4	31
RelateObjects	12	Child	Cajal	4	83	Nuclei	4	35
RelateObjects	12	Child	Cajal	4	84	Nuclei	4	33
RelateObjects	12	Child	Cajal	4	85	Nuclei	4	32
RelateObjects	12	Child	Cajal	4	86	Nuclei	4	34
RelateObjects	12	Child	Cajal	4	87	Nuclei	4	32
RelateObjects	12	Child	Cajal	4	88	Nuclei	4	34
RelateObjects	12	Child	Cajal	4	89	Nuclei	4	32
RelateObjects	12	Child	Cajal	4	90	Nuclei	4	34
RelateObjects	12	Child	Cajal	4	91	Nuclei	4	35
RelateObjects	12	Child	Cajal	4	92	Nuclei	4	36
RelateObjects	12	Child	Cajal	4	93	Nuclei	4	37
RelateObjects	12	Child	Cajal	4	94	Nuclei	4	37
RelateObjects	12	Child	Cajal	4	95	Nuclei	4	36
RelateObjects	12	Child	Cajal	4	96	Nuclei	4	37
RelateObjects	12	Child	Cajal	4	99	Nuclei	4	41
RelateObjects	12	Child	Cajal	4	100	Nuclei	4	40
RelateObjects	12	Child	Cajal	4	101	Nuclei	4	40
RelateObjects	12	Child	Cajal	4	102	Nuclei	4	40
RelateObjects	12	Child	Cajal	4	103	Nuclei	4	41
RelateObjects	12	Child	Cajal	6	2	Nuclei	6	1
RelateObjects	12	Child	Cajal	6	3	Nuclei	6	2
RelateObjects	12	Child	Cajal	6	4	Nuclei	6	4
RelateObjects	12	Child	Cajal	6	5	Nuclei	6	3
RelateObjects	12	Child	Cajal	6	6	Nuclei	6	3
RelateObjects	12	Child	Cajal	6	7	Nuclei	6	2
RelateObjects	12	Child	Cajal	6	8	Nuclei	6	4
RelateObjects	12	Child	Cajal	6	9	Nuclei	6	4
RelateObjects	12	Child	Cajal	6	10	Nuclei	6	4
RelateObjects	12	Child	Cajal	6	11	Nuclei	6	5
RelateObjects	12	Child	Cajal	6	12	Nuclei	6	5
RelateObjects	12	Child	Cajal	6	13	Nuclei	6	6
RelateObjects	12	Child	Cajal	6	14	Nuclei	6	5
RelateObjects	12	Child	Cajal	6	15	Nuclei	6	8
RelateObjects	12	Child	Cajal	6	16	Nuclei	6	7
RelateObjects	12	Child	Cajal	6	17	Nuclei	6	7
RelateObjects	12	Child	Cajal	6	18	Nuclei	6	7
RelateObjects	12	Child	Cajal	6	19	Nuclei	6	7
RelateObjects	12	Child	Cajal	6	20	Nuclei	6	8
RelateObjects	12	Child	Cajal	6	21	Nuclei	6	8
RelateObjects	12	Child	Cajal	6	22	Nuclei	6	9
RelateObjects	12	Child	Cajal	6	23	Nuclei	6	10
RelateObjects	12	Child	Cajal	6	24	Nuclei	6	11
RelateObjects	12	Child	Cajal	6	25	Nuclei	6	11
RelateObjects	12	Child	Cajal	6	26	Nuclei	6	10
RelateObjects	12	Child	Cajal	6	27	Nuclei	6	10
RelateObjects	12	Child	Cajal	6	28	Nuclei	6	12
RelateObjects	12	Child	Cajal	6	29	Nuclei	6	10
RelateObjects	12	Child	Cajal	6	30	Nuclei	6	11
RelateObjects	12	Child	Cajal	6	31	Nuclei	6	12
RelateObjects	12	Child	Cajal	6	32	Nuclei	6	12
RelateObjects	12	Child	Cajal	6	33	Nuclei	6	12
RelateObjects	12	Child	Cajal	6	36	Nuclei	6	12
RelateObjects	12	Child	Cajal	6	37	Nuclei	6	13
RelateObjects	12	Child	Cajal	6	38	Nuclei	6	13
RelateObjects	12	Child	Cajal	6	39	Nuclei	6	14
RelateObjects	12	Child	Cajal	6	40	Nuclei	6	13
RelateObjects	12	Child	Cajal	6	41	Nuclei	6	16
RelateObjects	12	Child	Cajal	6	42	Nuclei	6	15
RelateObjects	12	Child	Cajal	6	43	Nuclei	6	17
RelateObjects	12	Child	Cajal	6	44	Nuclei	6	14
RelateObjects	12	Child	Cajal	6	45	Nuclei	6	15
RelateObjects	12	Child	Cajal	6	46	Nuclei	6	16
RelateObjects	12	Child	Cajal	6	47	Nuclei	6	18
RelateObjects	12	Child	Cajal	6	48	Nuclei	6	17
RelateObjects	12	Child	Cajal	6	50	Nuclei	6	16
RelateObjects	12	Child	Cajal	6	51	Nuclei	6	17
RelateObjects	12	Child	Cajal	6	52	Nuclei	6	19
RelateObjects	12	Child	Cajal	6	54	Nuclei	6	21
RelateObjects	12	Child	Cajal	6	55	Nuclei	6	19
RelateObjects	12	Child	Cajal	6	56	Nuclei	6	19
RelateObjects	12	Child	Cajal	6	57	Nuclei	6	19
RelateObjects	12	Child	Cajal	6	58	Nuclei	6	20
RelateObjects	12	Child	Cajal	6	59	Nuclei	6	22
RelateObjects	12	Child	Cajal	6	61	Nuclei	6	21
RelateObjects	12	Child	Cajal	6	62	Nuclei	6	22
RelateObjects	12	Child	Cajal	6	63	Nuclei	6	25
RelateObjects	12	Child	Cajal	6	64	Nuclei	6	26
RelateObjects	12	Child	Cajal	6	65	Nuclei	6	26
RelateObjects	12	Child	Cajal	6	66	Nuclei	6	25
RelateObjects	12	Child	Cajal	6	67	Nuclei	6	25
RelateObjects	12	Child	Cajal	6	68	Nuclei	6	23
RelateObjects	12	Child	Cajal	6	69	Nuclei	6	24
RelateObjects	12	Child	Cajal	6	70	Nuclei	6	26
RelateObjects	12	Child	Cajal	6	71	Nuclei	6	25
RelateObjects	12	Child	Cajal	6	72	Nuclei	6	24
RelateObjects	12	Child	Cajal	6	73	Nuclei	6	25
RelateObjects	12	Child	Cajal	6	74	Nuclei	6	26
RelateObjects	12	Child	Cajal	6	75	Nuclei	6	28
RelateObjects	12	Child	Cajal	6	76	Nuclei	6	27
RelateObjects	12	Child	Cajal	6	78	Nuclei	6	29
RelateObjects	12	Child	Cajal	6	79	Nuclei	6	32
RelateObjects	12	Child	Cajal	6	80	Nuclei	6	30
RelateObjects	12	Child	Cajal	6	81	Nuclei	6	27
RelateObjects	12	Child	Cajal	6	82	Nuclei	6	32
RelateObjects	12	Child	Cajal	6	83	Nuclei	6	31
RelateObjects	12	Child	Cajal	6	84	Nuclei	6	32
RelateObjects	12	Child	Cajal	6	85	Nuclei	6	32
RelateObjects	12	Child	Cajal	6	86	Nuclei	6	35
RelateObjects	12	Child	Cajal	6	87	Nuclei	6	34
RelateObjects	12	Child	Cajal	6	88	Nuclei	6	36
RelateObjects	12	Child	Cajal	6	89	Nuclei	6	33
RelateObjects	12	Child	Cajal	6	90	Nuclei	6	35
RelateObjects	12	Child	Cajal	6	91	Nuclei	6	33
RelateObjects	12	Child	Cajal	6	92	Nuclei	6	37
RelateObjects	12	Child	Cajal	6	93	Nuclei	6	36
RelateObjects	12	Child	Cajal	6	94	Nuclei	6	37
RelateObjects	12	Child	Cajal	6	95	Nuclei	6	38
RelateObjects	12	Child	Cajal	6	96	Nuclei	6	39
RelateObjects	12	Child	Cajal	6	97	Nuclei	6	40
RelateObjects	12	Child	Cajal	6	98	Nuclei	6	39
RelateObjects	12	Child	Cajal	6	99	Nuclei	6	40
RelateObjects	12	Child	Cajal	6	101	Nuclei	6	41
RelateObjects	12	Child	Cajal	14	1	Nuclei	14	1
RelateObjects	12	Child	Cajal	14	2	Nuclei	14	2
RelateObjects	12	Child	Cajal	14	3	Nuclei	14	1
RelateObjects	12	Child	Cajal	14	4	Nuclei	14	1
RelateObjects	12	Child	Cajal	14	6	Nuclei	14	2
RelateObjects	12	Child	Cajal	14	10	Nuclei	14	4
RelateObjects	12	Child	Cajal	14	11	Nuclei	14	3
RelateObjects	12	Child	Cajal	14	12	Nuclei	14	3
RelateObjects	12	Child	Cajal	14	14	Nuclei	14	4
RelateObjects	12	Child	Cajal	14	15	Nuclei	14	4
RelateObjects	12	Child	Cajal	14	17	Nuclei	14	4
RelateObjects	12	Child	Cajal	17	1	Nuclei	17	1
RelateObjects	12	Child	Cajal	17	2	Nuclei	17	1
RelateObjects	12	Child	Cajal	17	3	Nuclei	17	3
RelateObjects	12	Child	Cajal	17	4	Nuclei	17	3
RelateObjects	12	Child	Cajal	17	5	Nuclei	17	4
RelateObjects	12	Child	Cajal	16	1	Nuclei	16	1
RelateObjects	12	Child	Cajal	16	2	Nuclei	16	1
RelateObjects	12	Child	Cajal	16	3	Nuclei	16	1
RelateObjects	12	Child	Cajal	16	4	Nuclei	16	2
RelateObjects	12	Child	Cajal	16	5	Nuclei	16	2
RelateObjects	12	Child	Cajal	16	6	Nuclei	16	2
RelateObjects	12	Child	Cajal	16	7	Nuclei	16	2
RelateObjects	12	Child	Cajal	16	8	Nuclei	16	2
RelateObjects	12	Child	Cajal	16	9	Nuclei	16	4
RelateObjects	12	Child	Cajal	16	10	Nuclei	16	4
RelateObjects	12	Child	Cajal	16	11	Nuclei	16	4
RelateObjects	12	Child	Cajal	16	12	Nuclei	16	4
RelateObjects	12	Child	Cajal	16	13	Nuclei	16	5
RelateObjects	12	Child	Cajal	16	14	Nuclei	16	5
RelateObjects	12	Child	Cajal	16	15	Nuclei	16	5
RelateObjects	12	Child	Cajal	16	16	Nuclei	16	6
RelateObjects	12	Child	Cajal	16	17	Nuclei	16	6
RelateObjects	12	Child	Cajal	16	18	Nuclei	16	7
RelateObjects	12	Child	Cajal	16	19	Nuclei	16	8
RelateObjects	12	Child	Cajal	16	20	Nuclei	16	8
RelateObjects	12	Child	Cajal	15	1	Nuclei	15	1
RelateObjects	12	Child	Cajal	15	2	Nuclei	15	1
RelateObjects	12	Child	Cajal	15	3	Nuclei	15	2
RelateObjects	12	Child	Cajal	15	4	Nuclei	15	2
RelateObjects	12	Child	Cajal	15	5	Nuclei	15	1
RelateObjects	12	Child	Cajal	15	6	Nuclei	15	3
RelateObjects	12	Child	Cajal	15	7	Nuclei	15	3
RelateObjects	12	Child	Cajal	15	8	Nuclei	15	3
RelateObjects	12	Child	Cajal	15	9	Nuclei	15	4
RelateObjects	12	Child	Cajal	20	1	Nuclei	20	1
RelateObjects	12	Child	Cajal	20	2	Nuclei	20	1
RelateObjects	12	Child	Cajal	20	3	Nuclei	20	1
RelateObjects	12	Child	Cajal	20	4	Nuclei	20	1
RelateObjects	12	Child	Cajal	20	5	Nuclei	20	2
RelateObjects	12	Child	Cajal	19	3	Nuclei	19	1
RelateObjects	12	Child	Cajal	19	4	Nuclei	19	1
RelateObjects	12	Child	Cajal	19	5	Nuclei	19	1
RelateObjects	12	Child	Cajal	19	6	Nuclei	19	2
RelateObjects	12	Child	Cajal	19	7	Nuclei	19	2
RelateObjects	12	Child	Cajal	19	8	Nuclei	19	3
RelateObjects	12	Child	Cajal	19	9	Nuclei	19	3
RelateObjects	12	Child	Cajal	19	10	Nuclei	19	3
RelateObjects	12	Child	Cajal	19	11	Nuclei	19	3
RelateObjects	12	Child	Cajal	19	12	Nuclei	19	5
RelateObjects	12	Child	Cajal	19	13	Nuclei	19	5
RelateObjects	12	Child	Cajal	19	14	Nuclei	19	6
RelateObjects	12	Child	Cajal	19	15	Nuclei	19	5
RelateObjects	12	Child	Cajal	19	16	Nuclei	19	5
RelateObjects	12	Child	Cajal	19	17	Nuclei	19	6
RelateObjects	12	Child	Cajal	19	18	Nuclei	19	5
RelateObjects	12	Child	Cajal	19	19	Nuclei	19	7
RelateObjects	12	Child	Cajal	18	1	Nuclei	18	1
RelateObjects	12	Child	Cajal	18	2	Nuclei	18	1
RelateObjects	12	Child	Cajal	18	3	Nuclei	18	1
RelateObjects	12	Child	Cajal	18	4	Nuclei	18	2
RelateObjects	12	Child	Cajal	18	5	Nuclei	18	2
RelateObjects	12	Child	Cajal	18	6	Nuclei	18	3
RelateObjects	12	Child	Cajal	18	7	Nuclei	18	2
RelateObjects	12	Child	Cajal	18	8	Nuclei	18	3
RelateObjects	12	Child	Cajal	18	9	Nuclei	18	3
RelateObjects	12	Child	Cajal	18	10	Nuclei	18	4
RelateObjects	12	Child	Cajal	18	11	Nuclei	18	3
RelateObjects	12	Child	Cajal	18	12	Nuclei	18	4
RelateObjects	12	Child	Cajal	18	13	Nuclei	18	5
RelateObjects	12	Child	Cajal	18	14	Nuclei	18	6
RelateObjects	12	Child	Cajal	18	15	Nuclei	18	6
RelateObjects	12	Child	Cajal	18	16	Nuclei	18	5
RelateObjects	12	Child	Cajal	18	17	Nuclei	18	6
RelateObjects	12	Child	Cajal	18	18	Nuclei	18	7
RelateObjects	12	Child	Cajal	18	19	Nuclei	18	8
RelateObjects	12	Child	Cajal	18	20	Nuclei	18	8
RelateObjects	12	Child	Cajal	18	21	Nuclei	18	9
RelateObjects	12	Child	Cajal	18	22	Nuclei	18	9
RelateObjects	12	Child	Cajal	18	23	Nuclei	18	9
RelateObjects	12	Child	Cajal	18	24	Nuclei	18	12
RelateObjects	12	Child	Cajal	18	25	Nuclei	18	10
RelateObjects	12	Child	Cajal	18	26	Nuclei	18	11
RelateObjects	12	Child	Cajal	18	27	Nuclei	18	10
RelateObjects	12	Child	Cajal	18	28	Nuclei	18	11
RelateObjects	12	Child	Cajal	18	29	Nuclei	18	12
RelateObjects	12	Child	Cajal	18	30	Nuclei	18	12
RelateObjects	12	Child	Cajal	18	32	Nuclei	18	14
RelateObjects	12	Child	Cajal	18	33	Nuclei	18	14
RelateObjects	12	Child	Cajal	24	3	Nuclei	24	1
RelateObjects	12	Child	Cajal	24	4	Nuclei	24	2
RelateObjects	12	Child	Cajal	24	5	Nuclei	24	4
RelateObjects	12	Child	Cajal	24	6	Nuclei	24	6
RelateObjects	12	Child	Cajal	24	7	Nuclei	24	4
RelateObjects	12	Child	Cajal	24	8	Nuclei	24	5
RelateObjects	12	Child	Cajal	24	9	Nuclei	24	6
RelateObjects	12	Child	Cajal	24	10	Nuclei	24	4
RelateObjects	12	Child	Cajal	24	11	Nuclei	24	10
RelateObjects	12	Child	Cajal	24	12	Nuclei	24	10
RelateObjects	12	Child	Cajal	24	13	Nuclei	24	14
RelateObjects	12	Child	Cajal	24	14	Nuclei	24	15
RelateObjects	12	Child	Cajal	24	15	Nuclei	24	16
RelateObjects	12	Child	Cajal	24	16	Nuclei	24	15
RelateObjects	12	Child	Cajal	24	17	Nuclei	24	17
RelateObjects	12	Child	Cajal	24	18	Nuclei	24	16
RelateObjects	12	Child	Cajal	24	19	Nuclei	24	17
RelateObjects	12	Child	Cajal	24	20	Nuclei	24	22
RelateObjects	12	Child	Cajal	24	21	Nuclei	24	22
RelateObjects	12	Child	Cajal	24	22	Nuclei	24	22
RelateObjects	12	Child	Cajal	24	23	Nuclei	24	23
RelateObjects	12	Child	Cajal	24	24	Nuclei	24	25
RelateObjects	12	Child	Cajal	24	25	Nuclei	24	23
RelateObjects	12	Child	Cajal	24	26	Nuclei	24	25
RelateObjects	12	Child	Cajal	24	27	Nuclei	24	27
RelateObjects	12	Child	Cajal	24	28	Nuclei	24	27
RelateObjects	12	Child	Cajal	24	29	Nuclei	24	27
RelateObjects	12	Child	Cajal	24	30	Nuclei	24	28
RelateObjects	12	Child	Cajal	24	31	Nuclei	24	28
RelateObjects	12	Child	Cajal	21	2	Nuclei	21	1
RelateObjects	12	Child	Cajal	21	3	Nuclei	21	2
RelateObjects	12	Child	Cajal	21	4	Nuclei	21	2
RelateObjects	12	Child	Cajal	21	5	Nuclei	21	3
RelateObjects	12	Child	Cajal	21	6	Nuclei	21	3
RelateObjects	12	Child	Cajal	21	7	Nuclei	21	3
RelateObjects	12	Child	Cajal	21	8	Nuclei	21	5
RelateObjects	12	Child	Cajal	21	9	Nuclei	21	7
RelateObjects	12	Child	Cajal	21	10	Nuclei	21	5
RelateObjects	12	Child	Cajal	21	11	Nuclei	21	6
RelateObjects	12	Child	Cajal	21	12	Nuclei	21	5
RelateObjects	12	Child	Cajal	21	13	Nuclei	21	6
RelateObjects	12	Child	Cajal	21	15	Nuclei	21	8
RelateObjects	12	Child	Cajal	21	16	Nuclei	21	11
RelateObjects	12	Child	Cajal	21	17	Nuclei	21	9
RelateObjects	12	Child	Cajal	21	18	Nuclei	21	9
RelateObjects	12	Child	Cajal	21	19	Nuclei	21	10
RelateObjects	12	Child	Cajal	21	20	Nuclei	21	12
RelateObjects	12	Child	Cajal	21	21	Nuclei	21	10
RelateObjects	12	Child	Cajal	21	22	Nuclei	21	12
RelateObjects	12	Child	Cajal	21	23	Nuclei	21	12
RelateObjects	12	Child	Cajal	21	24	Nuclei	21	13
RelateObjects	12	Child	Cajal	21	25	Nuclei	21	13
RelateObjects	12	Child	Cajal	21	26	Nuclei	21	14
RelateObjects	12	Child	Cajal	21	27	Nuclei	21	13
RelateObjects	12	Child	Cajal	21	28	Nuclei	21	16
RelateObjects	12	Child	Cajal	21	29	Nuclei	21	17
RelateObjects	12	Child	Cajal	21	30	Nuclei	21	19
RelateObjects	12	Child	Cajal	21	31	Nuclei	21	18
RelateObjects	12	Child	Cajal	21	32	Nuclei	21	22
RelateObjects	12	Child	Cajal	21	33	Nuclei	21	21
RelateObjects	12	Child	Cajal	21	36	Nuclei	21	22
RelateObjects	12	Child	Cajal	21	37	Nuclei	21	23
RelateObjects	12	Child	Cajal	21	38	Nuclei	21	26
RelateObjects	12	Child	Cajal	21	39	Nuclei	21	25
RelateObjects	12	Child	Cajal	21	40	Nuclei	21	27
RelateObjects	12	Child	Cajal	21	41	Nuclei	21	27
RelateObjects	12	Child	Cajal	21	42	Nuclei	21	28
RelateObjects	12	Child	Cajal	21	43	Nuclei	21	30
RelateObjects	12	Child	Cajal	21	44	Nuclei	21	29
RelateObjects	12	Child	Cajal	21	45	Nuclei	21	30
RelateObjects	12	Child	Cajal	25	1	Nuclei	25	1
RelateObjects	12	Child	Cajal	25	2	Nuclei	25	2
RelateObjects	12	Child	Cajal	25	4	Nuclei	25	5
RelateObjects	12	Child	Cajal	25	5	Nuclei	25	5
RelateObjects	12	Child	Cajal	25	6	Nuclei	25	6
RelateObjects	12	Child	Cajal	25	7	Nuclei	25	10
RelateObjects	12	Child	Cajal	25	8	Nuclei	25	5
RelateObjects	12	Child	Cajal	25	9	Nuclei	25	6
RelateObjects	12	Child	Cajal	25	10	Nuclei	25	7
RelateObjects	12	Child	Cajal	25	11	Nuclei	25	8
RelateObjects	12	Child	Cajal	25	12	Nuclei	25	10
RelateObjects	12	Child	Cajal	25	13	Nuclei	25	10
RelateObjects	12	Child	Cajal	25	14	Nuclei	25	9
RelateObjects	12	Child	Cajal	25	15	Nuclei	25	11
RelateObjects	12	Child	Cajal	25	16	Nuclei	25	8
RelateObjects	12	Child	Cajal	25	17	Nuclei	25	10
RelateObjects	12	Child	Cajal	25	19	Nuclei	25	7
RelateObjects	12	Child	Cajal	25	20	Nuclei	25	6
RelateObjects	12	Child	Cajal	25	21	Nuclei	25	14
RelateObjects	12	Child	Cajal	25	22	Nuclei	25	15
RelateObjects	12	Child	Cajal	25	23	Nuclei	25	14
RelateObjects	12	Child	Cajal	25	24	Nuclei	25	16
RelateObjects	12	Child	Cajal	25	25	Nuclei	25	14
RelateObjects	12	Child	Cajal	25	26	Nuclei	25	16
RelateObjects	12	Child	Cajal	25	27	Nuclei	25	17
RelateObjects	12	Child	Cajal	25	28	Nuclei	25	15
RelateObjects	12	Child	Cajal	25	29	Nuclei	25	16
RelateObjects	12	Child	Cajal	25	30	Nuclei	25	19
RelateObjects	12	Child	Cajal	25	31	Nuclei	25	17
RelateObjects	12	Child	Cajal	25	32	Nuclei	25	19
RelateObjects	12	Child	Cajal	25	34	Nuclei	25	22
RelateObjects	12	Child	Cajal	25	35	Nuclei	25	22
RelateObjects	12	Child	Cajal	25	36	Nuclei	25	24
RelateObjects	12	Child	Cajal	25	37	Nuclei	25	22
RelateObjects	12	Child	Cajal	25	38	Nuclei	25	26
RelateObjects	12	Child	Cajal	25	39	Nuclei	25	24
RelateObjects	12	Child	Cajal	25	40	Nuclei	25	27
RelateObjects	12	Child	Cajal	25	41	Nuclei	25	26
RelateObjects	12	Child	Cajal	25	42	Nuclei	25	27
RelateObjects	12	Child	Cajal	25	43	Nuclei	25	28
RelateObjects	12	Child	Cajal	25	44	Nuclei	25	28
RelateObjects	12	Child	Cajal	25	45	Nuclei	25	30
RelateObjects	12	Child	Cajal	25	46	Nuclei	25	29
RelateObjects	12	Child	Cajal	25	47	Nuclei	25	29
RelateObjects	12	Child	Cajal	25	48	Nuclei	25	28
RelateObjects	12	Child	Cajal	25	49	Nuclei	25	29
RelateObjects	12	Child	Cajal	25	50	Nuclei	25	29
RelateObjects	12	Child	Cajal	25	51	Nuclei	25	30
RelateObjects	12	Child	Cajal	25	53	Nuclei	25	31
RelateObjects	12	Child	Cajal	25	54	Nuclei	25	31
RelateObjects	12	Child	Cajal	25	55	Nuclei	25	32
RelateObjects	12	Child	Cajal	25	56	Nuclei	25	34
RelateObjects	12	Child	Cajal	25	57	Nuclei	25	33
RelateObjects	12	Child	Cajal	25	58	Nuclei	25	32
RelateObjects	12	Child	Cajal	25	60	Nuclei	25	34
RelateObjects	12	Child	Cajal	25	61	Nuclei	25	33
RelateObjects	12	Child	Cajal	25	62	Nuclei	25	36
RelateObjects	12	Child	Cajal	25	64	Nuclei	25	35
RelateObjects	12	Child	Cajal	25	66	Nuclei	25	35
RelateObjects	12	Child	Cajal	25	67	Nuclei	25	37
RelateObjects	12	Child	Cajal	25	68	Nuclei	25	37
RelateObjects	12	Child	Cajal	25	69	Nuclei	25	38
RelateObjects	12	Child	Cajal	25	70	Nuclei	25	38
RelateObjects	12	Child	Cajal	25	71	Nuclei	25	37
RelateObjects	12	Child	Cajal	25	72	Nuclei	25	38
RelateObjects	12	Child	Cajal	25	73	Nuclei	25	38
RelateObjects	12	Child	Cajal	25	75	Nuclei	25	40
RelateObjects	12	Child	Cajal	25	76	Nuclei	25	41
RelateObjects	12	Child	Cajal	25	77	Nuclei	25	41
RelateObjects	12	Child	Cajal	25	78	Nuclei	25	40
RelateObjects	12	Child	Cajal	25	79	Nuclei	25	41
RelateObjects	12	Child	Cajal	25	80	Nuclei	25	40
RelateObjects	12	Child	Cajal	25	81	Nuclei	25	41
RelateObjects	12	Child	Cajal	25	82	Nuclei	25	43
RelateObjects	12	Child	Cajal	25	83	Nuclei	25	43
RelateObjects	12	Child	Cajal	23	2	Nuclei	23	1
RelateObjects	12	Child	Cajal	23	4	Nuclei	23	1
RelateObjects	12	Child	Cajal	23	5	Nuclei	23	1
RelateObjects	12	Child	Cajal	23	6	Nuclei	23	2
RelateObjects	12	Child	Cajal	23	7	Nuclei	23	3
RelateObjects	12	Child	Cajal	23	8	Nuclei	23	2
RelateObjects	12	Child	Cajal	23	9	Nuclei	23	2
RelateObjects	12	Child	Cajal	23	10	Nuclei	23	3
RelateObjects	12	Child	Cajal	23	11	Nuclei	23	7
RelateObjects	12	Child	Cajal	23	12	Nuclei	23	2
RelateObjects	12	Child	Cajal	23	13	Nuclei	23	7
RelateObjects	12	Child	Cajal	23	14	Nuclei	23	7
RelateObjects	12	Child	Cajal	23	15	Nuclei	23	9
RelateObjects	12	Child	Cajal	23	16	Nuclei	23	8
RelateObjects	12	Child	Cajal	23	17	Nuclei	23	9
RelateObjects	12	Child	Cajal	23	18	Nuclei	23	7
RelateObjects	12	Child	Cajal	23	19	Nuclei	23	8
RelateObjects	12	Child	Cajal	23	20	Nuclei	23	10
RelateObjects	12	Child	Cajal	23	21	Nuclei	23	10
RelateObjects	12	Child	Cajal	23	22	Nuclei	23	10
RelateObjects	12	Child	Cajal	23	23	Nuclei	23	12
RelateObjects	12	Child	Cajal	23	24	Nuclei	23	8
RelateObjects	12	Child	Cajal	23	25	Nuclei	23	12
RelateObjects	12	Child	Cajal	23	26	Nuclei	23	12
RelateObjects	12	Child	Cajal	23	27	Nuclei	23	10
RelateObjects	12	Child	Cajal	23	28	Nuclei	23	11
RelateObjects	12	Child	Cajal	23	29	Nuclei	23	12
RelateObjects	12	Child	Cajal	23	30	Nuclei	23	13
RelateObjects	12	Child	Cajal	23	31	Nuclei	23	12
RelateObjects	12	Child	Cajal	23	32	Nuclei	23	11
RelateObjects	12	Child	Cajal	23	33	Nuclei	23	15
RelateObjects	12	Child	Cajal	23	34	Nuclei	23	20
RelateObjects	12	Child	Cajal	23	35	Nuclei	23	17
RelateObjects	12	Child	Cajal	23	36	Nuclei	23	15
RelateObjects	12	Child	Cajal	23	37	Nuclei	23	20
RelateObjects	12	Child	Cajal	23	38	Nuclei	23	15
RelateObjects	12	Child	Cajal	23	39	Nuclei	23	14
RelateObjects	12	Child	Cajal	23	40	Nuclei	23	19
RelateObjects	12	Child	Cajal	23	41	Nuclei	23	20
RelateObjects	12	Child	Cajal	23	42	Nuclei	23	18
RelateObjects	12	Child	Cajal	23	43	Nuclei	23	20
RelateObjects	12	Child	Cajal	23	44	Nuclei	23	19
RelateObjects	12	Child	Cajal	23	45	Nuclei	23	18
RelateObjects	12	Child	Cajal	23	46	Nuclei	23	18
RelateObjects	12	Child	Cajal	23	47	Nuclei	23	18
RelateObjects	12	Child	Cajal	23	48	Nuclei	23	19
RelateObjects	12	Child	Cajal	23	49	Nuclei	23	20
RelateObjects	12	Child	Cajal	23	50	Nuclei	23	20
RelateObjects	12	Child	Cajal	23	51	Nuclei	23	22
RelateObjects	12	Child	Cajal	23	52	Nuclei	23	23
RelateObjects	12	Child	Cajal	23	53	Nuclei	23	23
RelateObjects	12	Child	Cajal	23	54	Nuclei	23	20
RelateObjects	12	Child	Cajal	23	55	Nuclei	23	24
RelateObjects	12	Child	Cajal	23	56	Nuclei	23	24
RelateObjects	12	Child	Cajal	23	57	Nuclei	23	25
RelateObjects	12	Child	Cajal	23	58	Nuclei	23	23
RelateObjects	12	Child	Cajal	23	59	Nuclei	23	23
RelateObjects	12	Child	Cajal	23	60	Nuclei	23	26
RelateObjects	12	Child	Cajal	23	61	Nuclei	23	27
RelateObjects	12	Child	Cajal	23	62	Nuclei	23	26
RelateObjects	12	Child	Cajal	23	63	Nuclei	23	26
RelateObjects	12	Child	Cajal	23	64	Nuclei	23	29
RelateObjects	12	Child	Cajal	23	65	Nuclei	23	24
RelateObjects	12	Child	Cajal	23	66	Nuclei	23	27
RelateObjects	12	Child	Cajal	23	68	Nuclei	23	27
RelateObjects	12	Child	Cajal	23	69	Nuclei	23	27
RelateObjects	12	Child	Cajal	23	70	Nuclei	23	30
RelateObjects	12	Child	Cajal	23	72	Nuclei	23	30
RelateObjects	12	Child	Cajal	23	73	Nuclei	23	27
RelateObjects	12	Child	Cajal	23	74	Nuclei	23	33
RelateObjects	12	Child	Cajal	23	75	Nuclei	23	30
RelateObjects	12	Child	Cajal	23	76	Nuclei	23	32
RelateObjects	12	Child	Cajal	23	77	Nuclei	23	32
RelateObjects	12	Child	Cajal	23	78	Nuclei	23	30
RelateObjects	12	Child	Cajal	23	79	Nuclei	23	30
RelateObjects	12	Child	Cajal	23	80	Nuclei	23	33
RelateObjects	12	Child	Cajal	23	81	Nuclei	23	34
RelateObjects	12	Child	Cajal	23	82	Nuclei	23	33
RelateObjects	12	Child	Cajal	23	83	Nuclei	23	32
RelateObjects	12	Child	Cajal	23	84	Nuclei	23	29
RelateObjects	12	Child	Cajal	23	85	Nuclei	23	33
RelateObjects	12	Child	Cajal	23	86	Nuclei	23	33
RelateObjects	12	Child	Cajal	23	87	Nuclei	23	34
RelateObjects	12	Child	Cajal	23	88	Nuclei	23	36
RelateObjects	12	Child	Cajal	23	89	Nuclei	23	39
RelateObjects	12	Child	Cajal	23	90	Nuclei	23	38
RelateObjects	12	Child	Cajal	23	91	Nuclei	23	37
RelateObjects	12	Child	Cajal	23	92	Nuclei	23	36
RelateObjects	12	Child	Cajal	23	93	Nuclei	23	37
RelateObjects	12	Child	Cajal	23	94	Nuclei	23	37
RelateObjects	12	Child	Cajal	23	95	Nuclei	23	38
RelateObjects	12	Child	Cajal	23	96	Nuclei	23	39
RelateObjects	12	Child	Cajal	23	97	Nuclei	23	42
RelateObjects	12	Child	Cajal	23	98	Nuclei	23	39
RelateObjects	12	Child	Cajal	23	99	Nuclei	23	42
RelateObjects	12	Child	Cajal	23	100	Nuclei	23	40
RelateObjects	12	Child	Cajal	23	101	Nuclei	23	42
RelateObjects	12	Child	Cajal	23	102	Nuclei	23	42
RelateObjects	12	Child	Cajal	23	103	Nuclei	23	42
RelateObjects	12	Child	Cajal	23	104	Nuclei	23	45
RelateObjects	12	Child	Cajal	23	105	Nuclei	23	45
RelateObjects	12	Child	Cajal	23	106	Nuclei	23	46
RelateObjects	12	Child	Cajal	23	107	Nuclei	23	45
RelateObjects	12	Child	Cajal	23	108	Nuclei	23	48
RelateObjects	12	Child	Cajal	23	109	Nuclei	23	48
RelateObjects	12	Child	Cajal	23	110	Nuclei	23	48
RelateObjects	12	Child	Cajal	23	111	Nuclei	23	48
RelateObjects	12	Child	Cajal	23	112	Nuclei	23	49
RelateObjects	12	Child	Cajal	23	113	Nuclei	23	48
RelateObjects	12	Child	Cajal	23	114	Nuclei	23	48
RelateObjects	12	Child	Cajal	23	115	Nuclei	23	49
RelateObjects	12	Child	Cajal	22	8	Nuclei	22	1
RelateObjects	12	Child	Cajal	22	9	Nuclei	22	6
RelateObjects	12	Child	Cajal	22	11	Nuclei	22	4
RelateObjects	12	Child	Cajal	22	12	Nuclei	22	6
RelateObjects	12	Child	Cajal	22	13	Nuclei	22	4
RelateObjects	12	Child	Cajal	22	14	Nuclei	22	6
RelateObjects	12	Child	Cajal	22	15	Nuclei	22	12
RelateObjects	12	Child	Cajal	22	16	Nuclei	22	12
RelateObjects	12	Child	Cajal	22	17	Nuclei	22	12
RelateObjects	12	Child	Cajal	22	19	Nuclei	22	14
RelateObjects	12	Child	Cajal	22	20	Nuclei	22	15
RelateObjects	12	Child	Cajal	22	21	Nuclei	22	15
RelateObjects	12	Child	Cajal	22	22	Nuclei	22	16
RelateObjects	12	Child	Cajal	22	23	Nuclei	22	12
RelateObjects	12	Child	Cajal	22	24	Nuclei	22	15
RelateObjects	12	Child	Cajal	22	25	Nuclei	22	17
RelateObjects	12	Child	Cajal	22	26	Nuclei	22	12
RelateObjects	12	Child	Cajal	22	27	Nuclei	22	15
RelateObjects	12	Child	Cajal	22	28	Nuclei	22	12
RelateObjects	12	Child	Cajal	22	29	Nuclei	22	12
RelateObjects	12	Child	Cajal	22	30	Nuclei	22	18
RelateObjects	12	Child	Cajal	22	31	Nuclei	22	15
RelateObjects	12	Child	Cajal	22	32	Nuclei	22	14
RelateObjects	12	Child	Cajal	22	33	Nuclei	22	18
RelateObjects	12	Child	Cajal	22	34	Nuclei	22	17
RelateObjects	12	Child	Cajal	22	35	Nuclei	22	18
RelateObjects	12	Child	Cajal	22	38	Nuclei	22	18
RelateObjects	12	Child	Cajal	22	39	Nuclei	22	22
RelateObjects	12	Child	Cajal	22	40	Nuclei	22	21
RelateObjects	12	Child	Cajal	22	41	Nuclei	22	18
RelateObjects	12	Child	Cajal	22	42	Nuclei	22	21
RelateObjects	12	Child	Cajal	22	44	Nuclei	22	23
RelateObjects	12	Child	Cajal	22	45	Nuclei	22	21
RelateObjects	12	Child	Cajal	22	50	Nuclei	22	22
RelateObjects	12	Child	Cajal	22	56	Nuclei	22	23
RelateObjects	12	Child	Cajal	22	59	Nuclei	22	23
RelateObjects	12	Child	Cajal	22	60	Nuclei	22	25
RelateObjects	12	Child	Cajal	22	64	Nuclei	22	26
RelateObjects	12	Child	Cajal	22	65	Nuclei	22	27
RelateObjects	12	Child	Cajal	22	66	Nuclei	22	25
RelateObjects	12	Child	Cajal	22	67	Nuclei	22	28
RelateObjects	12	Child	Cajal	22	68	Nuclei	22	27
RelateObjects	12	Child	Cajal	22	70	Nuclei	22	28
RelateObjects	12	Child	Cajal	22	71	Nuclei	22	31
RelateObjects	12	Child	Cajal	22	72	Nuclei	22	31
RelateObjects	12	Child	Cajal	22	73	Nuclei	22	31
RelateObjects	12	Child	Cajal	22	74	Nuclei	22	35
RelateObjects	12	Child	Cajal	22	75	Nuclei	22	35
RelateObjects	12	Child	Cajal	22	77	Nuclei	22	38
RelateObjects	12	Child	Cajal	22	78	Nuclei	22	40
RelateObjects	12	Child	Cajal	22	79	Nuclei	22	37
RelateObjects	12	Child	Cajal	22	80	Nuclei	22	38
RelateObjects	12	Child	Cajal	22	81	Nuclei	22	37
RelateObjects	12	Child	Cajal	22	82	Nuclei	22	38
RelateObjects	12	Child	Cajal	22	83	Nuclei	22	40
RelateObjects	12	Child	Cajal	22	84	Nuclei	22	41
RelateObjects	12	Child	Cajal	22	85	Nuclei	22	42
RelateObjects	12	Child	Cajal	22	86	Nuclei	22	41
RelateObjects	12	Child	Cajal	22	87	Nuclei	22	42
RelateObjects	12	Child	Cajal	22	88	Nuclei	22	41
RelateObjects	12	Child	Cajal	22	89	Nuclei	22	43
RelateObjects	12	Child	Cajal	22	90	Nuclei	22	41
RelateObjects	12	Child	Cajal	22	91	Nuclei	22	48
RelateObjects	12	Child	Cajal	22	92	Nuclei	22	44
RelateObjects	12	Child	Cajal	22	93	Nuclei	22	47
RelateObjects	12	Child	Cajal	22	94	Nuclei	22	46
RelateObjects	12	Child	Cajal	22	95	Nuclei	22	46
RelateObjects	12	Child	Cajal	22	98	Nuclei	22	47
RelateObjects	12	Child	Cajal	22	99	Nuclei	22	45
RelateObjects	12	Child	Cajal	22	101	Nuclei	22	48
RelateObjects	12	Child	Cajal	22	102	Nuclei	22	50
RelateObjects	12	Child	Cajal	22	103	Nuclei	22	50
RelateObjects	12	Child	Cajal	22	104	Nuclei	22	52
RelateObjects	12	Child	Cajal	22	105	Nuclei	22	53
RelateObjects	12	Child	Cajal	22	106	Nuclei	22	51
RelateObjects	12	Child	Cajal	22	107	Nuclei	22	55
RelateObjects	12	Child	Cajal	22	108	Nuclei	22	51
RelateObjects	12	Child	Cajal	22	109	Nuclei	22	53
RelateObjects	12	Child	Cajal	22	110	Nuclei	22	56
RelateObjects	12	Child	Cajal	22	111	Nuclei	22	52
RelateObjects	12	Child	Cajal	22	112	Nuclei	22	56
RelateObjects	12	Child	Cajal	22	113	Nuclei	22	55
RelateObjects	12	Child	Cajal	22	114	Nuclei	22	56
RelateObjects	12	Child	Cajal	22	115	Nuclei	22	56
RelateObjects	12	Child	Cajal	26	1	Nuclei	26	1
RelateObjects	12	Child	Cajal	26	2	Nuclei	26	1
RelateObjects	12	Child	Cajal	26	3	Nuclei	26	1
RelateObjects	12	Child	Cajal	26	4	Nuclei	26	3
RelateObjects	12	Child	Cajal	26	5	Nuclei	26	3
RelateObjects	12	Child	Cajal	26	6	Nuclei	26	3
RelateObjects	12	Child	Cajal	26	7	Nuclei	26	4
RelateObjects	12	Child	Cajal	26	8	Nuclei	26	4
RelateObjects	12	Child	Cajal	26	9	Nuclei	26	5
RelateObjects	12	Child	Cajal	26	10	Nuclei	26	5
RelateObjects	12	Child	Cajal	26	11	Nuclei	26	5
RelateObjects	12	Child	Cajal	26	12	Nuclei	26	6
RelateObjects	12	Child	Cajal	26	13	Nuclei	26	5
RelateObjects	12	Child	Cajal	26	14	Nuclei	26	6
RelateObjects	12	Child	Cajal	26	15	Nuclei	26	6
RelateObjects	12	Child	Cajal	26	16	Nuclei	26	6
RelateObjects	12	Child	Cajal	26	17	Nuclei	26	6
RelateObjects	12	Child	Cajal	26	18	Nuclei	26	8
RelateObjects	12	Child	Cajal	26	19	Nuclei	26	7
RelateObjects	12	Child	Cajal	26	20	Nuclei	26	10
RelateObjects	12	Child	Cajal	26	21	Nuclei	26	10
RelateObjects	12	Child	Cajal	26	22	Nuclei	26	10
RelateObjects	12	Child	Cajal	26	23	Nuclei	26	9
RelateObjects	12	Child	Cajal	26	24	Nuclei	26	10
RelateObjects	12	Child	Cajal	26	25	Nuclei	26	10
RelateObjects	12	Child	Cajal	26	26	Nuclei	26	15
RelateObjects	12	Child	Cajal	26	27	Nuclei	26	14
RelateObjects	12	Child	Cajal	26	28	Nuclei	26	13
RelateObjects	12	Child	Cajal	26	29	Nuclei	26	14
RelateObjects	12	Child	Cajal	26	30	Nuclei	26	15
RelateObjects	12	Child	Cajal	26	31	Nuclei	26	15
RelateObjects	12	Child	Cajal	26	32	Nuclei	26	15
RelateObjects	12	Child	Cajal	26	33	Nuclei	26	15
RelateObjects	12	Child	Cajal	26	34	Nuclei	26	15
RelateObjects	12	Child	Cajal	28	4	Nuclei	28	1
RelateObjects	12	Child	Cajal	28	5	Nuclei	28	4
RelateObjects	12	Child	Cajal	28	6	Nuclei	28	6
RelateObjects	12	Child	Cajal	28	7	Nuclei	28	10
RelateObjects	12	Child	Cajal	28	8	Nuclei	28	10
RelateObjects	12	Child	Cajal	30	1	Nuclei	30	1
RelateObjects	12	Child	Cajal	30	2	Nuclei	30	3
RelateObjects	12	Child	Cajal	30	3	Nuclei	30	2
RelateObjects	12	Child	Cajal	30	4	Nuclei	30	4
RelateObjects	12	Child	Cajal	30	5	Nuclei	30	5
RelateObjects	12	Child	Cajal	30	6	Nuclei	30	5
RelateObjects	12	Child	Cajal	30	7	Nuclei	30	6
RelateObjects	12	Child	Cajal	30	8	Nuclei	30	6
RelateObjects	12	Child	Cajal	30	9	Nuclei	30	7
RelateObjects	12	Child	Cajal	30	10	Nuclei	30	7
RelateObjects	12	Child	Cajal	30	11	Nuclei	30	7
RelateObjects	12	Child	Cajal	30	12	Nuclei	30	9
RelateObjects	12	Child	Cajal	30	13	Nuclei	30	8
RelateObjects	12	Child	Cajal	30	14	Nuclei	30	8
RelateObjects	12	Child	Cajal	30	15	Nuclei	30	11
RelateObjects	12	Child	Cajal	30	16	Nuclei	30	10
RelateObjects	12	Child	Cajal	30	17	Nuclei	30	11
RelateObjects	12	Child	Cajal	30	18	Nuclei	30	12
RelateObjects	12	Child	Cajal	30	19	Nuclei	30	14
RelateObjects	12	Child	Cajal	30	20	Nuclei	30	13
RelateObjects	12	Child	Cajal	30	21	Nuclei	30	14
RelateObjects	12	Child	Cajal	30	22	Nuclei	30	13
RelateObjects	12	Child	Cajal	30	23	Nuclei	30	12
RelateObjects	12	Child	Cajal	30	24	Nuclei	30	15
RelateObjects	12	Child	Cajal	30	25	Nuclei	30	16
RelateObjects	12	Child	Cajal	30	27	Nuclei	30	16
RelateObjects	12	Child	Cajal	30	28	Nuclei	30	17
RelateObjects	12	Child	Cajal	30	29	Nuclei	30	18
RelateObjects	12	Child	Cajal	30	30	Nuclei	30	18
RelateObjects	12	Child	Cajal	27	1	Nuclei	27	1
RelateObjects	12	Child	Cajal	27	2	Nuclei	27	1
RelateObjects	12	Child	Cajal	27	3	Nuclei	27	1
RelateObjects	12	Child	Cajal	27	4	Nuclei	27	1
RelateObjects	12	Child	Cajal	27	5	Nuclei	27	2
RelateObjects	12	Child	Cajal	27	6	Nuclei	27	2
RelateObjects	12	Child	Cajal	27	7	Nuclei	27	3
RelateObjects	12	Child	Cajal	27	8	Nuclei	27	3
RelateObjects	12	Child	Cajal	27	9	Nuclei	27	3
RelateObjects	12	Child	Cajal	27	10	Nuclei	27	3
RelateObjects	12	Child	Cajal	27	11	Nuclei	27	3
RelateObjects	12	Child	Cajal	27	13	Nuclei	27	4
RelateObjects	12	Child	Cajal	27	14	Nuclei	27	5
RelateObjects	12	Child	Cajal	27	15	Nuclei	27	4
RelateObjects	12	Child	Cajal	27	16	Nuclei	27	6
RelateObjects	12	Child	Cajal	27	17	Nuclei	27	5
RelateObjects	12	Child	Cajal	27	18	Nuclei	27	6
RelateObjects	12	Child	Cajal	27	19	Nuclei	27	6
RelateObjects	12	Child	Cajal	27	20	Nuclei	27	9
RelateObjects	12	Child	Cajal	27	21	Nuclei	27	8
RelateObjects	12	Child	Cajal	27	22	Nuclei	27	8
RelateObjects	12	Child	Cajal	27	23	Nuclei	27	10
RelateObjects	12	Child	Cajal	27	24	Nuclei	27	10
RelateObjects	12	Child	Cajal	27	25	Nuclei	27	8
RelateObjects	12	Child	Cajal	27	26	Nuclei	27	9
RelateObjects	12	Child	Cajal	27	27	Nuclei	27	9
RelateObjects	12	Child	Cajal	27	28	Nuclei	27	10
RelateObjects	12	Child	Cajal	27	29	Nuclei	27	11
RelateObjects	12	Child	Cajal	27	30	Nuclei	27	12
RelateObjects	12	Child	Cajal	27	31	Nuclei	27	12
RelateObjects	12	Child	Cajal	27	32	Nuclei	27	13
RelateObjects	12	Child	Cajal	27	33	Nuclei	27	13
RelateObjects	12	Child	Cajal	27	34	Nuclei	27	16
RelateObjects	12	Child	Cajal	27	35	Nuclei	27	16
RelateObjects	12	Child	Cajal	27	36	Nuclei	27	16
RelateObjects	12	Child	Cajal	27	37	Nuclei	27	15
RelateObjects	12	Child	Cajal	27	38	Nuclei	27	16
RelateObjects	12	Child	Cajal	27	39	Nuclei	27	16
RelateObjects	12	Child	Cajal	27	40	Nuclei	27	16
RelateObjects	12	Child	Cajal	27	41	Nuclei	27	19
RelateObjects	12	Child	Cajal	27	42	Nuclei	27	16
RelateObjects	12	Child	Cajal	27	43	Nuclei	27	20
RelateObjects	12	Child	Cajal	27	44	Nuclei	27	16
RelateObjects	12	Child	Cajal	27	45	Nuclei	27	16
RelateObjects	12	Child	Cajal	27	46	Nuclei	27	19
RelateObjects	12	Child	Cajal	27	47	Nuclei	27	16
RelateObjects	12	Child	Cajal	27	48	Nuclei	27	16
RelateObjects	12	Child	Cajal	27	49	Nuclei	27	19
RelateObjects	12	Child	Cajal	27	50	Nuclei	27	21
RelateObjects	12	Child	Cajal	27	51	Nuclei	27	18
RelateObjects	12	Child	Cajal	27	52	Nuclei	27	18
RelateObjects	12	Child	Cajal	27	53	Nuclei	27	20
RelateObjects	12	Child	Cajal	27	54	Nuclei	27	21
RelateObjects	12	Child	Cajal	27	55	Nuclei	27	20
RelateObjects	12	Child	Cajal	27	56	Nuclei	27	18
RelateObjects	12	Child	Cajal	27	57	Nuclei	27	24
RelateObjects	12	Child	Cajal	27	58	Nuclei	27	24
RelateObjects	12	Child	Cajal	27	59	Nuclei	27	24
RelateObjects	12	Child	Cajal	27	60	Nuclei	27	24
RelateObjects	12	Child	Cajal	27	61	Nuclei	27	26
RelateObjects	12	Child	Cajal	27	62	Nuclei	27	26
RelateObjects	12	Child	Cajal	29	5	Nuclei	29	1
RelateObjects	12	Child	Cajal	29	6	Nuclei	29	1
RelateObjects	12	Child	Cajal	29	8	Nuclei	29	3
RelateObjects	12	Child	Cajal	29	9	Nuclei	29	4
RelateObjects	12	Child	Cajal	29	10	Nuclei	29	5
RelateObjects	12	Child	Cajal	29	11	Nuclei	29	6
RelateObjects	12	Child	Cajal	29	12	Nuclei	29	7
RelateObjects	12	Child	Cajal	29	13	Nuclei	29	7
RelateObjects	12	Child	Cajal	29	14	Nuclei	29	9
RelateObjects	12	Child	Cajal	29	15	Nuclei	29	9
RelateObjects	12	Child	Cajal	29	16	Nuclei	29	9
RelateObjects	12	Child	Cajal	29	18	Nuclei	29	8
RelateObjects	12	Child	Cajal	29	20	Nuclei	29	10
RelateObjects	12	Child	Cajal	29	21	Nuclei	29	11
RelateObjects	12	Child	Cajal	29	22	Nuclei	29	11
RelateObjects	12	Child	Cajal	29	23	Nuclei	29	10
RelateObjects	12	Child	Cajal	29	24	Nuclei	29	11
RelateObjects	12	Child	Cajal	29	25	Nuclei	29	12
RelateObjects	12	Child	Cajal	29	26	Nuclei	29	12
RelateObjects	12	Child	Cajal	29	28	Nuclei	29	13
RelateObjects	12	Child	Cajal	29	30	Nuclei	29	13
RelateObjects	12	Child	Cajal	29	31	Nuclei	29	16
RelateObjects	12	Child	Cajal	29	32	Nuclei	29	14
RelateObjects	12	Child	Cajal	29	33	Nuclei	29	15
RelateObjects	12	Child	Cajal	29	34	Nuclei	29	16
RelateObjects	12	Child	Cajal	29	35	Nuclei	29	14
RelateObjects	12	Child	Cajal	29	36	Nuclei	29	15
RelateObjects	12	Child	Cajal	29	37	Nuclei	29	17
RelateObjects	12	Child	Cajal	29	38	Nuclei	29	17
RelateObjects	12	Child	Cajal	29	39	Nuclei	29	19
RelateObjects	12	Child	Cajal	29	40	Nuclei	29	19
RelateObjects	12	Child	Cajal	29	41	Nuclei	29	20
RelateObjects	12	Child	Cajal	29	42	Nuclei	29	18
RelateObjects	12	Child	Cajal	29	44	Nuclei	29	21
RelateObjects	12	Child	Cajal	29	45	Nuclei	29	21
RelateObjects	12	Child	Cajal	29	47	Nuclei	29	20
RelateObjects	12	Child	Cajal	29	48	Nuclei	29	21
RelateObjects	12	Child	Cajal	29	49	Nuclei	29	24
RelateObjects	12	Child	Cajal	29	50	Nuclei	29	24
RelateObjects	12	Child	Cajal	29	51	Nuclei	29	24
RelateObjects	12	Child	Cajal	29	52	Nuclei	29	26
RelateObjects	12	Child	Cajal	29	53	Nuclei	29	25
RelateObjects	12	Child	Cajal	29	54	Nuclei	29	25
RelateObjects	12	Child	Cajal	29	55	Nuclei	29	26
RelateObjects	12	Child	Cajal	29	56	Nuclei	29	27
RelateObjects	12	Child	Cajal	29	57	Nuclei	29	27
RelateObjects	12	Child	Cajal	29	58	Nuclei	29	25
RelateObjects	12	Child	Cajal	29	59	Nuclei	29	28
RelateObjects	12	Child	Cajal	29	60	Nuclei	29	28
RelateObjects	12	Child	Cajal	29	61	Nuclei	29	29
RelateObjects	12	Child	Cajal	29	62	Nuclei	29	30
RelateObjects	12	Child	Cajal	29	63	Nuclei	29	31
RelateObjects	12	Child	Cajal	29	64	Nuclei	29	31
RelateObjects	12	Child	Cajal	29	65	Nuclei	29	31
RelateObjects	12	Child	Cajal	31	1	Nuclei	31	1
RelateObjects	12	Child	Cajal	31	2	Nuclei	31	1
RelateObjects	12	Child	Cajal	31	3	Nuclei	31	2
RelateObjects	12	Child	Cajal	31	4	Nuclei	31	4
RelateObjects	12	Child	Cajal	31	5	Nuclei	31	5
RelateObjects	12	Child	Cajal	31	6	Nuclei	31	4
RelateObjects	12	Child	Cajal	31	7	Nuclei	31	4
RelateObjects	12	Child	Cajal	31	8	Nuclei	31	6
RelateObjects	12	Child	Cajal	31	9	Nuclei	31	3
RelateObjects	12	Child	Cajal	31	10	Nuclei	31	3
RelateObjects	12	Child	Cajal	31	11	Nuclei	31	5
RelateObjects	12	Child	Cajal	31	12	Nuclei	31	2
RelateObjects	12	Child	Cajal	31	13	Nuclei	31	6
RelateObjects	12	Child	Cajal	31	14	Nuclei	31	6
RelateObjects	12	Child	Cajal	31	15	Nuclei	31	7
RelateObjects	12	Child	Cajal	31	17	Nuclei	31	6
RelateObjects	12	Child	Cajal	31	18	Nuclei	31	10
RelateObjects	12	Child	Cajal	31	19	Nuclei	31	6
RelateObjects	12	Child	Cajal	31	20	Nuclei	31	6
RelateObjects	12	Child	Cajal	31	22	Nuclei	31	10
RelateObjects	12	Child	Cajal	31	23	Nuclei	31	9
RelateObjects	12	Child	Cajal	31	24	Nuclei	31	8
RelateObjects	12	Child	Cajal	31	25	Nuclei	31	9
RelateObjects	12	Child	Cajal	31	27	Nuclei	31	9
RelateObjects	12	Child	Cajal	31	28	Nuclei	31	10
RelateObjects	12	Child	Cajal	31	29	Nuclei	31	9
RelateObjects	12	Child	Cajal	31	30	Nuclei	31	11
RelateObjects	12	Child	Cajal	31	31	Nuclei	31	11
RelateObjects	12	Child	Cajal	31	32	Nuclei	31	8
RelateObjects	12	Child	Cajal	31	33	Nuclei	31	11
RelateObjects	12	Child	Cajal	31	34	Nuclei	31	8
RelateObjects	12	Child	Cajal	31	35	Nuclei	31	12
RelateObjects	12	Child	Cajal	31	36	Nuclei	31	13
RelateObjects	12	Child	Cajal	31	37	Nuclei	31	12
RelateObjects	12	Child	Cajal	31	38	Nuclei	31	14
RelateObjects	12	Child	Cajal	31	39	Nuclei	31	15
RelateObjects	12	Child	Cajal	31	40	Nuclei	31	14
RelateObjects	12	Child	Cajal	31	41	Nuclei	31	14
RelateObjects	12	Child	Cajal	31	42	Nuclei	31	17
RelateObjects	12	Child	Cajal	31	43	Nuclei	31	17
RelateObjects	12	Child	Cajal	31	44	Nuclei	31	16
RelateObjects	12	Child	Cajal	31	45	Nuclei	31	17
RelateObjects	12	Child	Cajal	31	46	Nuclei	31	16
RelateObjects	12	Child	Cajal	31	47	Nuclei	31	18
RelateObjects	12	Child	Cajal	31	48	Nuclei	31	18
RelateObjects	12	Child	Cajal	31	49	Nuclei	31	18
RelateObjects	12	Child	Cajal	31	50	Nuclei	31	19
RelateObjects	12	Child	Cajal	31	51	Nuclei	31	21
RelateObjects	12	Child	Cajal	31	52	Nuclei	31	20
RelateObjects	12	Child	Cajal	31	53	Nuclei	31	21
RelateObjects	12	Child	Cajal	31	54	Nuclei	31	21
RelateObjects	12	Child	Cajal	31	55	Nuclei	31	20
RelateObjects	12	Child	Cajal	31	56	Nuclei	31	20
RelateObjects	12	Child	Cajal	31	57	Nuclei	31	22
RelateObjects	12	Child	Cajal	31	58	Nuclei	31	22
RelateObjects	12	Child	Cajal	31	59	Nuclei	31	24
RelateObjects	12	Child	Cajal	31	60	Nuclei	31	24
RelateObjects	12	Child	Cajal	31	61	Nuclei	31	25
RelateObjects	12	Child	Cajal	31	62	Nuclei	31	24
RelateObjects	12	Child	Cajal	31	63	Nuclei	31	24
RelateObjects	12	Child	Cajal	31	64	Nuclei	31	24
RelateObjects	12	Child	Cajal	31	65	Nuclei	31	26
RelateObjects	12	Child	Cajal	31	66	Nuclei	31	26
RelateObjects	12	Child	Cajal	31	67	Nuclei	31	24
RelateObjects	12	Child	Cajal	31	68	Nuclei	31	26
RelateObjects	12	Child	Cajal	32	1	Nuclei	32	1
RelateObjects	12	Child	Cajal	32	2	Nuclei	32	1
RelateObjects	12	Child	Cajal	32	3	Nuclei	32	2
RelateObjects	12	Child	Cajal	32	4	Nuclei	32	4
RelateObjects	12	Child	Cajal	32	5	Nuclei	32	3
RelateObjects	12	Child	Cajal	32	6	Nuclei	32	4
RelateObjects	12	Child	Cajal	32	7	Nuclei	32	5
RelateObjects	12	Child	Cajal	32	8	Nuclei	32	5
RelateObjects	12	Child	Cajal	32	9	Nuclei	32	5
RelateObjects	12	Child	Cajal	32	10	Nuclei	32	6
RelateObjects	12	Child	Cajal	32	11	Nuclei	32	7
RelateObjects	12	Child	Cajal	32	12	Nuclei	32	7
RelateObjects	12	Child	Cajal	32	13	Nuclei	32	7
RelateObjects	12	Child	Cajal	32	14	Nuclei	32	7
RelateObjects	12	Child	Cajal	32	15	Nuclei	32	10
RelateObjects	12	Child	Cajal	32	16	Nuclei	32	9
RelateObjects	12	Child	Cajal	32	17	Nuclei	32	10
RelateObjects	12	Child	Cajal	32	18	Nuclei	32	12
RelateObjects	12	Child	Cajal	32	19	Nuclei	32	13
RelateObjects	12	Child	Cajal	32	20	Nuclei	32	12
RelateObjects	12	Child	Cajal	32	21	Nuclei	32	13
RelateObjects	12	Child	Cajal	32	22	Nuclei	32	12
RelateObjects	12	Child	Cajal	32	23	Nuclei	32	14
RelateObjects	12	Child	Cajal	32	24	Nuclei	32	14
RelateObjects	12	Child	Cajal	32	25	Nuclei	32	17
RelateObjects	12	Child	Cajal	32	26	Nuclei	32	16
RelateObjects	12	Child	Cajal	32	27	Nuclei	32	17
RelateObjects	12	Child	Cajal	32	28	Nuclei	32	16
RelateObjects	12	Child	Cajal	32	29	Nuclei	32	17
RelateObjects	12	Child	Cajal	33	1	Nuclei	33	1
RelateObjects	12	Child	Cajal	33	2	Nuclei	33	1
RelateObjects	12	Child	Cajal	33	3	Nuclei	33	3
RelateObjects	12	Child	Cajal	33	4	Nuclei	33	2
RelateObjects	12	Child	Cajal	33	5	Nuclei	33	2
RelateObjects	12	Child	Cajal	33	6	Nuclei	33	3
RelateObjects	12	Child	Cajal	33	7	Nuclei	33	4
RelateObjects	12	Child	Cajal	33	8	Nuclei	33	4
RelateObjects	12	Child	Cajal	33	9	Nuclei	33	6
RelateObjects	12	Child	Cajal	33	10	Nuclei	33	7
RelateObjects	12	Child	Cajal	33	11	Nuclei	33	7
RelateObjects	12	Child	Cajal	33	12	Nuclei	33	7
RelateObjects	12	Child	Cajal	33	13	Nuclei	33	8
RelateObjects	12	Child	Cajal	33	14	Nuclei	33	8
RelateObjects	12	Child	Cajal	33	15	Nuclei	33	9
RelateObjects	12	Child	Cajal	33	16	Nuclei	33	9
RelateObjects	12	Child	Cajal	33	17	Nuclei	33	10
RelateObjects	12	Child	Cajal	33	18	Nuclei	33	10
RelateObjects	12	Child	Cajal	33	19	Nuclei	33	8
RelateObjects	12	Child	Cajal	33	20	Nuclei	33	10
RelateObjects	12	Child	Cajal	33	21	Nuclei	33	11
RelateObjects	12	Child	Cajal	33	22	Nuclei	33	11
RelateObjects	12	Child	Cajal	33	23	Nuclei	33	12
RelateObjects	12	Child	Cajal	33	24	Nuclei	33	14
RelateObjects	12	Child	Cajal	33	25	Nuclei	33	14
RelateObjects	12	Child	Cajal	33	26	Nuclei	33	13
RelateObjects	12	Child	Cajal	33	27	Nuclei	33	11
RelateObjects	12	Child	Cajal	33	28	Nuclei	33	13
RelateObjects	12	Child	Cajal	33	29	Nuclei	33	14
RelateObjects	12	Child	Cajal	33	30	Nuclei	33	12
RelateObjects	12	Child	Cajal	33	31	Nuclei	33	13
RelateObjects	12	Child	Cajal	33	32	Nuclei	33	12
RelateObjects	12	Child	Cajal	33	33	Nuclei	33	13
RelateObjects	12	Child	Cajal	33	34	Nuclei	33	11
RelateObjects	12	Child	Cajal	33	35	Nuclei	33	15
RelateObjects	12	Child	Cajal	33	36	Nuclei	33	15
RelateObjects	12	Child	Cajal	33	37	Nuclei	33	15
RelateObjects	12	Child	Cajal	33	38	Nuclei	33	15
RelateObjects	12	Child	Cajal	33	39	Nuclei	33	16
RelateObjects	12	Child	Cajal	33	40	Nuclei	33	17
RelateObjects	12	Child	Cajal	37	2	Nuclei	37	1
RelateObjects	12	Child	Cajal	37	3	Nuclei	37	3
RelateObjects	12	Child	Cajal	37	5	Nuclei	37	4
RelateObjects	12	Child	Cajal	37	6	Nuclei	37	8
RelateObjects	12	Child	Cajal	37	7	Nuclei	37	8
RelateObjects	12	Child	Cajal	37	8	Nuclei	37	9
RelateObjects	12	Child	Cajal	37	9	Nuclei	37	7
RelateObjects	12	Child	Cajal	37	10	Nuclei	37	11
RelateObjects	12	Child	Cajal	37	11	Nuclei	37	9
RelateObjects	12	Child	Cajal	37	12	Nuclei	37	10
RelateObjects	12	Child	Cajal	37	13	Nuclei	37	11
RelateObjects	12	Child	Cajal	37	14	Nuclei	37	10
RelateObjects	12	Child	Cajal	37	15	Nuclei	37	13
RelateObjects	12	Child	Cajal	37	16	Nuclei	37	12
RelateObjects	12	Child	Cajal	37	17	Nuclei	37	13
RelateObjects	12	Child	Cajal	37	18	Nuclei	37	15
RelateObjects	12	Child	Cajal	37	19	Nuclei	37	14
RelateObjects	12	Child	Cajal	37	20	Nuclei	37	14
RelateObjects	12	Child	Cajal	37	21	Nuclei	37	15
RelateObjects	12	Child	Cajal	37	22	Nuclei	37	16
RelateObjects	12	Child	Cajal	37	23	Nuclei	37	14
RelateObjects	12	Child	Cajal	37	24	Nuclei	37	14
RelateObjects	12	Child	Cajal	37	25	Nuclei	37	17
RelateObjects	12	Child	Cajal	37	26	Nuclei	37	17
RelateObjects	12	Child	Cajal	37	27	Nuclei	37	19
RelateObjects	12	Child	Cajal	37	28	Nuclei	37	18
RelateObjects	12	Child	Cajal	37	29	Nuclei	37	19
RelateObjects	12	Child	Cajal	37	30	Nuclei	37	19
RelateObjects	12	Child	Cajal	37	31	Nuclei	37	19
RelateObjects	12	Child	Cajal	34	3	Nuclei	34	3
RelateObjects	12	Child	Cajal	34	4	Nuclei	34	3
RelateObjects	12	Child	Cajal	34	5	Nuclei	34	4
RelateObjects	12	Child	Cajal	34	6	Nuclei	34	5
RelateObjects	12	Child	Cajal	34	7	Nuclei	34	4
RelateObjects	12	Child	Cajal	34	8	Nuclei	34	5
RelateObjects	12	Child	Cajal	34	9	Nuclei	34	5
RelateObjects	12	Child	Cajal	34	10	Nuclei	34	5
RelateObjects	12	Child	Cajal	34	11	Nuclei	34	5
RelateObjects	12	Child	Cajal	34	12	Nuclei	34	7
RelateObjects	12	Child	Cajal	34	13	Nuclei	34	8
RelateObjects	12	Child	Cajal	34	14	Nuclei	34	8
RelateObjects	12	Child	Cajal	34	15	Nuclei	34	7
RelateObjects	12	Child	Cajal	34	16	Nuclei	34	8
RelateObjects	12	Child	Cajal	34	17	Nuclei	34	10
RelateObjects	12	Child	Cajal	34	18	Nuclei	34	10
RelateObjects	12	Child	Cajal	34	19	Nuclei	34	7
RelateObjects	12	Child	Cajal	34	20	Nuclei	34	9
RelateObjects	12	Child	Cajal	34	21	Nuclei	34	9
RelateObjects	12	Child	Cajal	34	22	Nuclei	34	9
RelateObjects	12	Child	Cajal	34	23	Nuclei	34	12
RelateObjects	12	Child	Cajal	34	24	Nuclei	34	9
RelateObjects	12	Child	Cajal	34	25	Nuclei	34	13
RelateObjects	12	Child	Cajal	34	26	Nuclei	34	15
RelateObjects	12	Child	Cajal	34	27	Nuclei	34	14
RelateObjects	12	Child	Cajal	34	28	Nuclei	34	14
RelateObjects	12	Child	Cajal	34	29	Nuclei	34	13
RelateObjects	12	Child	Cajal	34	30	Nuclei	34	15
RelateObjects	12	Child	Cajal	34	31	Nuclei	34	18
RelateObjects	12	Child	Cajal	34	32	Nuclei	34	16
RelateObjects	12	Child	Cajal	34	33	Nuclei	34	16
RelateObjects	12	Child	Cajal	34	34	Nuclei	34	18
RelateObjects	12	Child	Cajal	34	35	Nuclei	34	18
RelateObjects	12	Child	Cajal	34	36	Nuclei	34	21
RelateObjects	12	Child	Cajal	34	37	Nuclei	34	22
RelateObjects	12	Child	Cajal	34	38	Nuclei	34	19
RelateObjects	12	Child	Cajal	34	39	Nuclei	34	19
RelateObjects	12	Child	Cajal	34	40	Nuclei	34	19
RelateObjects	12	Child	Cajal	34	41	Nuclei	34	22
RelateObjects	12	Child	Cajal	34	42	Nuclei	34	21
RelateObjects	12	Child	Cajal	34	43	Nuclei	34	23
RelateObjects	12	Child	Cajal	34	44	Nuclei	34	22
RelateObjects	12	Child	Cajal	34	45	Nuclei	34	24
RelateObjects	12	Child	Cajal	34	46	Nuclei	34	26
RelateObjects	12	Child	Cajal	34	47	Nuclei	34	24
RelateObjects	12	Child	Cajal	36	1	Nuclei	36	3
RelateObjects	12	Child	Cajal	36	2	Nuclei	36	3
RelateObjects	12	Child	Cajal	36	3	Nuclei	36	3
RelateObjects	12	Child	Cajal	36	4	Nuclei	36	3
RelateObjects	12	Child	Cajal	36	5	Nuclei	36	4
RelateObjects	12	Child	Cajal	36	6	Nuclei	36	9
RelateObjects	12	Child	Cajal	36	7	Nuclei	36	10
RelateObjects	12	Child	Cajal	36	8	Nuclei	36	8
RelateObjects	12	Child	Cajal	36	9	Nuclei	36	9
RelateObjects	12	Child	Cajal	36	10	Nuclei	36	12
RelateObjects	12	Child	Cajal	36	11	Nuclei	36	13
RelateObjects	12	Child	Cajal	36	12	Nuclei	36	10
RelateObjects	12	Child	Cajal	36	13	Nuclei	36	12
RelateObjects	12	Child	Cajal	36	14	Nuclei	36	14
RelateObjects	12	Child	Cajal	36	15	Nuclei	36	14
RelateObjects	12	Child	Cajal	36	16	Nuclei	36	14
RelateObjects	12	Child	Cajal	36	17	Nuclei	36	15
RelateObjects	12	Child	Cajal	36	18	Nuclei	36	15
RelateObjects	12	Child	Cajal	36	19	Nuclei	36	17
RelateObjects	12	Child	Cajal	36	20	Nuclei	36	16
RelateObjects	12	Child	Cajal	36	21	Nuclei	36	15
RelateObjects	12	Child	Cajal	36	22	Nuclei	36	17
RelateObjects	12	Child	Cajal	36	23	Nuclei	36	18
RelateObjects	12	Child	Cajal	36	24	Nuclei	36	18
RelateObjects	12	Child	Cajal	36	25	Nuclei	36	20
RelateObjects	12	Child	Cajal	36	26	Nuclei	36	20
RelateObjects	12	Child	Cajal	36	27	Nuclei	36	21
RelateObjects	12	Child	Cajal	36	29	Nuclei	36	20
RelateObjects	12	Child	Cajal	36	30	Nuclei	36	21
RelateObjects	12	Child	Cajal	35	2	Nuclei	35	1
RelateObjects	12	Child	Cajal	35	3	Nuclei	35	3
RelateObjects	12	Child	Cajal	35	4	Nuclei	35	3
RelateObjects	12	Child	Cajal	35	5	Nuclei	35	4
RelateObjects	12	Child	Cajal	35	6	Nuclei	35	4
RelateObjects	12	Child	Cajal	35	7	Nuclei	35	4
RelateObjects	12	Child	Cajal	35	8	Nuclei	35	5
RelateObjects	12	Child	Cajal	35	9	Nuclei	35	5
RelateObjects	12	Child	Cajal	35	10	Nuclei	35	6
RelateObjects	12	Child	Cajal	35	11	Nuclei	35	6
RelateObjects	12	Child	Cajal	35	12	Nuclei	35	5
RelateObjects	12	Child	Cajal	35	13	Nuclei	35	6
RelateObjects	12	Child	Cajal	35	14	Nuclei	35	12
RelateObjects	12	Child	Cajal	35	15	Nuclei	35	13
RelateObjects	12	Child	Cajal	35	16	Nuclei	35	14
RelateObjects	12	Child	Cajal	35	17	Nuclei	35	12
RelateObjects	12	Child	Cajal	35	18	Nuclei	35	13
RelateObjects	12	Child	Cajal	35	19	Nuclei	35	14
RelateObjects	12	Child	Cajal	35	20	Nuclei	35	14
RelateObjects	12	Child	Cajal	35	21	Nuclei	35	13
RelateObjects	12	Child	Cajal	35	22	Nuclei	35	14
RelateObjects	12	Child	Cajal	35	23	Nuclei	35	16
RelateObjects	12	Child	Cajal	35	24	Nuclei	35	15
RelateObjects	12	Child	Cajal	35	25	Nuclei	35	17
RelateObjects	12	Child	Cajal	35	26	Nuclei	35	17
RelateObjects	12	Child	Cajal	35	27	Nuclei	35	17
RelateObjects	12	Child	Cajal	35	28	Nuclei	35	18
RelateObjects	12	Child	Cajal	35	29	Nuclei	35	18
RelateObjects	12	Child	Cajal	35	30	Nuclei	35	20
RelateObjects	12	Child	Cajal	35	31	Nuclei	35	18
RelateObjects	12	Child	Cajal	35	32	Nuclei	35	20
RelateObjects	12	Child	Cajal	35	33	Nuclei	35	19
RelateObjects	12	Child	Cajal	35	34	Nuclei	35	20
RelateObjects	12	Child	Cajal	35	35	Nuclei	35	21
RelateObjects	12	Child	Cajal	35	36	Nuclei	35	22
RelateObjects	12	Child	Cajal	35	37	Nuclei	35	21
RelateObjects	12	Child	Cajal	35	38	Nuclei	35	23
RelateObjects	12	Child	Cajal	35	39	Nuclei	35	23
RelateObjects	12	Child	Cajal	35	40	Nuclei	35	24
RelateObjects	12	Child	Cajal	35	41	Nuclei	35	26
RelateObjects	12	Child	Cajal	38	2	Nuclei	38	1
RelateObjects	12	Child	Cajal	38	3	Nuclei	38	3
RelateObjects	12	Child	Cajal	38	4	Nuclei	38	3
RelateObjects	12	Child	Cajal	38	5	Nuclei	38	2
RelateObjects	12	Child	Cajal	38	6	Nuclei	38	4
RelateObjects	12	Child	Cajal	38	7	Nuclei	38	4
RelateObjects	12	Child	Cajal	38	9	Nuclei	38	6
RelateObjects	12	Child	Cajal	38	10	Nuclei	38	5
RelateObjects	12	Child	Cajal	38	11	Nuclei	38	5
RelateObjects	12	Child	Cajal	38	12	Nuclei	38	7
RelateObjects	12	Child	Cajal	38	13	Nuclei	38	7
RelateObjects	12	Child	Cajal	38	14	Nuclei	38	6
RelateObjects	12	Child	Cajal	38	15	Nuclei	38	9
RelateObjects	12	Child	Cajal	38	16	Nuclei	38	9
RelateObjects	12	Child	Cajal	38	17	Nuclei	38	9
RelateObjects	12	Child	Cajal	38	18	Nuclei	38	9
RelateObjects	12	Child	Cajal	38	20	Nuclei	38	11
RelateObjects	12	Child	Cajal	38	21	Nuclei	38	12
RelateObjects	12	Child	Cajal	38	22	Nuclei	38	12
RelateObjects	12	Child	Cajal	38	23	Nuclei	38	14
RelateObjects	12	Child	Cajal	38	24	Nuclei	38	13
RelateObjects	12	Child	Cajal	38	25	Nuclei	38	14
RelateObjects	12	Child	Cajal	38	26	Nuclei	38	16
RelateObjects	12	Child	Cajal	38	27	Nuclei	38	17
RelateObjects	12	Child	Cajal	38	28	Nuclei	38	15
RelateObjects	12	Child	Cajal	38	29	Nuclei	38	16
RelateObjects	12	Child	Cajal	38	30	Nuclei	38	19
RelateObjects	12	Child	Cajal	38	31	Nuclei	38	18
RelateObjects	12	Child	Cajal	38	32	Nuclei	38	18
RelateObjects	12	Child	Cajal	38	33	Nuclei	38	18
RelateObjects	12	Child	Cajal	38	34	Nuclei	38	19
RelateObjects	12	Child	Cajal	38	37	Nuclei	38	20
RelateObjects	12	Child	Cajal	38	38	Nuclei	38	21
RelateObjects	12	Child	Cajal	38	39	Nuclei	38	20
RelateObjects	12	Child	Cajal	38	40	Nuclei	38	21
RelateObjects	12	Child	Cajal	38	41	Nuclei	38	22
RelateObjects	12	Child	Cajal	38	43	Nuclei	38	21
RelateObjects	12	Child	Cajal	38	44	Nuclei	38	20
RelateObjects	12	Child	Cajal	38	45	Nuclei	38	24
RelateObjects	12	Child	Cajal	38	46	Nuclei	38	22
RelateObjects	12	Child	Cajal	38	47	Nuclei	38	22
RelateObjects	12	Child	Cajal	38	48	Nuclei	38	22
RelateObjects	12	Child	Cajal	38	49	Nuclei	38	22
RelateObjects	12	Child	Cajal	38	50	Nuclei	38	24
RelateObjects	12	Child	Cajal	38	51	Nuclei	38	25
RelateObjects	12	Child	Cajal	38	52	Nuclei	38	25
RelateObjects	12	Child	Cajal	38	53	Nuclei	38	26
RelateObjects	12	Child	Cajal	38	54	Nuclei	38	26
RelateObjects	12	Child	Cajal	38	55	Nuclei	38	27
RelateObjects	12	Child	Cajal	38	56	Nuclei	38	27
RelateObjects	12	Child	Cajal	38	57	Nuclei	38	30
RelateObjects	12	Child	Cajal	38	58	Nuclei	38	31
RelateObjects	12	Child	Cajal	38	59	Nuclei	38	34
RelateObjects	12	Child	Cajal	38	60	Nuclei	38	34
RelateObjects	12	Child	Cajal	38	61	Nuclei	38	34
RelateObjects	12	Child	Cajal	39	1	Nuclei	39	2
RelateObjects	12	Child	Cajal	39	2	Nuclei	39	2
RelateObjects	12	Child	Cajal	39	3	Nuclei	39	1
RelateObjects	12	Child	Cajal	39	4	Nuclei	39	2
RelateObjects	12	Child	Cajal	39	5	Nuclei	39	1
RelateObjects	12	Child	Cajal	39	6	Nuclei	39	2
RelateObjects	12	Child	Cajal	39	7	Nuclei	39	4
RelateObjects	12	Child	Cajal	39	8	Nuclei	39	5
RelateObjects	12	Child	Cajal	39	9	Nuclei	39	3
RelateObjects	12	Child	Cajal	39	10	Nuclei	39	4
RelateObjects	12	Child	Cajal	39	11	Nuclei	39	5
RelateObjects	12	Child	Cajal	39	12	Nuclei	39	7
RelateObjects	12	Child	Cajal	39	13	Nuclei	39	6
RelateObjects	12	Child	Cajal	39	14	Nuclei	39	6
RelateObjects	12	Child	Cajal	39	15	Nuclei	39	5
RelateObjects	12	Child	Cajal	39	16	Nuclei	39	8
RelateObjects	12	Child	Cajal	39	17	Nuclei	39	8
RelateObjects	12	Child	Cajal	39	18	Nuclei	39	7
RelateObjects	12	Child	Cajal	39	19	Nuclei	39	6
RelateObjects	12	Child	Cajal	39	22	Nuclei	39	9
RelateObjects	12	Child	Cajal	39	23	Nuclei	39	9
RelateObjects	12	Child	Cajal	39	24	Nuclei	39	8
RelateObjects	12	Child	Cajal	39	25	Nuclei	39	9
RelateObjects	12	Child	Cajal	39	26	Nuclei	39	9
RelateObjects	12	Child	Cajal	39	28	Nuclei	39	9
RelateObjects	12	Child	Cajal	39	30	Nuclei	39	10
RelateObjects	12	Child	Cajal	39	31	Nuclei	39	10
RelateObjects	12	Child	Cajal	39	32	Nuclei	39	11
RelateObjects	12	Child	Cajal	39	33	Nuclei	39	12
RelateObjects	12	Child	Cajal	39	34	Nuclei	39	12
RelateObjects	12	Child	Cajal	39	35	Nuclei	39	13
RelateObjects	12	Child	Cajal	39	36	Nuclei	39	13
RelateObjects	12	Child	Cajal	39	37	Nuclei	39	15
RelateObjects	12	Child	Cajal	39	38	Nuclei	39	15
RelateObjects	12	Child	Cajal	39	39	Nuclei	39	14
RelateObjects	12	Child	Cajal	39	40	Nuclei	39	15
RelateObjects	12	Child	Cajal	39	41	Nuclei	39	13
RelateObjects	12	Child	Cajal	39	42	Nuclei	39	14
RelateObjects	12	Child	Cajal	39	43	Nuclei	39	16
RelateObjects	12	Child	Cajal	39	44	Nuclei	39	16
RelateObjects	12	Child	Cajal	39	45	Nuclei	39	17
RelateObjects	12	Child	Cajal	39	46	Nuclei	39	17
RelateObjects	12	Child	Cajal	39	47	Nuclei	39	16
RelateObjects	12	Child	Cajal	39	48	Nuclei	39	18
RelateObjects	12	Child	Cajal	39	49	Nuclei	39	17
RelateObjects	12	Child	Cajal	39	50	Nuclei	39	19
RelateObjects	12	Child	Cajal	39	51	Nuclei	39	20
RelateObjects	12	Child	Cajal	39	52	Nuclei	39	19
RelateObjects	12	Child	Cajal	40	5	Nuclei	40	1
RelateObjects	12	Child	Cajal	40	6	Nuclei	40	1
RelateObjects	12	Child	Cajal	40	7	Nuclei	40	2
RelateObjects	12	Child	Cajal	40	8	Nuclei	40	3
RelateObjects	12	Child	Cajal	40	9	Nuclei	40	2
RelateObjects	12	Child	Cajal	40	10	Nuclei	40	4
RelateObjects	12	Child	Cajal	40	11	Nuclei	40	5
RelateObjects	12	Child	Cajal	40	12	Nuclei	40	5
RelateObjects	12	Child	Cajal	40	13	Nuclei	40	4
RelateObjects	12	Child	Cajal	40	14	Nuclei	40	2
RelateObjects	12	Child	Cajal	40	15	Nuclei	40	8
RelateObjects	12	Child	Cajal	40	16	Nuclei	40	9
RelateObjects	12	Child	Cajal	40	17	Nuclei	40	6
RelateObjects	12	Child	Cajal	40	18	Nuclei	40	7
RelateObjects	12	Child	Cajal	40	19	Nuclei	40	10
RelateObjects	12	Child	Cajal	40	20	Nuclei	40	8
RelateObjects	12	Child	Cajal	40	21	Nuclei	40	9
RelateObjects	12	Child	Cajal	40	22	Nuclei	40	11
RelateObjects	12	Child	Cajal	40	23	Nuclei	40	12
RelateObjects	12	Child	Cajal	40	24	Nuclei	40	13
RelateObjects	12	Child	Cajal	40	25	Nuclei	40	14
RelateObjects	12	Child	Cajal	40	26	Nuclei	40	14
RelateObjects	12	Child	Cajal	40	27	Nuclei	40	15
RelateObjects	12	Child	Cajal	40	28	Nuclei	40	15
RelateObjects	12	Child	Cajal	40	29	Nuclei	40	16
RelateObjects	12	Child	Cajal	40	30	Nuclei	40	15
RelateObjects	12	Child	Cajal	40	31	Nuclei	40	17
RelateObjects	12	Child	Cajal	40	32	Nuclei	40	16
RelateObjects	12	Child	Cajal	40	33	Nuclei	40	16
RelateObjects	12	Child	Cajal	40	34	Nuclei	40	16
RelateObjects	12	Child	Cajal	40	35	Nuclei	40	16
RelateObjects	12	Child	Cajal	40	36	Nuclei	40	19
RelateObjects	12	Child	Cajal	40	37	Nuclei	40	18
RelateObjects	12	Child	Cajal	40	38	Nuclei	40	20
RelateObjects	12	Child	Cajal	40	39	Nuclei	40	20
RelateObjects	12	Child	Cajal	40	40	Nuclei	40	23
RelateObjects	12	Child	Cajal	40	41	Nuclei	40	19
RelateObjects	12	Child	Cajal	40	42	Nuclei	40	22
RelateObjects	12	Child	Cajal	40	43	Nuclei	40	24
RelateObjects	12	Child	Cajal	40	44	Nuclei	40	21
RelateObjects	12	Child	Cajal	40	45	Nuclei	40	22
RelateObjects	12	Child	Cajal	40	46	Nuclei	40	24
RelateObjects	12	Child	Cajal	40	47	Nuclei	40	22
RelateObjects	12	Child	Cajal	40	48	Nuclei	40	24
RelateObjects	12	Child	Cajal	40	49	Nuclei	40	26
RelateObjects	12	Child	Cajal	40	50	Nuclei	40	25
RelateObjects	12	Child	Cajal	40	51	Nuclei	40	27
RelateObjects	12	Child	Cajal	40	52	Nuclei	40	25
RelateObjects	12	Child	Cajal	40	53	Nuclei	40	27
RelateObjects	12	Child	Cajal	40	54	Nuclei	40	25
RelateObjects	12	Child	Cajal	40	55	Nuclei	40	27
RelateObjects	12	Child	Cajal	40	56	Nuclei	40	29
RelateObjects	12	Child	Cajal	40	57	Nuclei	40	30
RelateObjects	12	Child	Cajal	40	58	Nuclei	40	32
RelateObjects	12	Child	Cajal	40	59	Nuclei	40	32
RelateObjects	12	Child	Cajal	40	60	Nuclei	40	33
RelateObjects	12	Child	Cajal	40	61	Nuclei	40	33
RelateObjects	12	Child	Cajal	40	62	Nuclei	40	30
RelateObjects	12	Child	Cajal	40	63	Nuclei	40	30
RelateObjects	12	Child	Cajal	40	64	Nuclei	40	31
RelateObjects	12	Child	Cajal	40	65	Nuclei	40	31
RelateObjects	12	Child	Cajal	40	66	Nuclei	40	31
RelateObjects	12	Child	Cajal	40	67	Nuclei	40	31
RelateObjects	12	Child	Cajal	40	68	Nuclei	40	32
RelateObjects	12	Child	Cajal	40	69	Nuclei	40	33
RelateObjects	12	Child	Cajal	40	70	Nuclei	40	33
RelateObjects	12	Parent	Nuclei	1	1	Cajal	1	4
RelateObjects	12	Parent	Nuclei	1	2	Cajal	1	5
RelateObjects	12	Parent	Nuclei	1	2	Cajal	1	6
RelateObjects	12	Parent	Nuclei	1	5	Cajal	1	7
RelateObjects	12	Parent	Nuclei	1	2	Cajal	1	8
RelateObjects	12	Parent	Nuclei	1	1	Cajal	1	9
RelateObjects	12	Parent	Nuclei	1	2	Cajal	1	10
RelateObjects	12	Parent	Nuclei	1	5	Cajal	1	11
RelateObjects	12	Parent	Nuclei	1	6	Cajal	1	12
RelateObjects	12	Parent	Nuclei	1	3	Cajal	1	13
RelateObjects	12	Parent	Nuclei	1	6	Cajal	1	14
RelateObjects	12	Parent	Nuclei	1	5	Cajal	1	15
RelateObjects	12	Parent	Nuclei	1	5	Cajal	1	16
RelateObjects	12	Parent	Nuclei	1	7	Cajal	1	17
RelateObjects	12	Parent	Nuclei	1	7	Cajal	1	18
RelateObjects	12	Parent	Nuclei	1	10	Cajal	1	19
RelateObjects	12	Parent	Nuclei	1	8	Cajal	1	20
RelateObjects	12	Parent	Nuclei	1	8	Cajal	1	21
RelateObjects	12	Parent	Nuclei	1	9	Cajal	1	22
RelateObjects	12	Parent	Nuclei	1	7	Cajal	1	23
RelateObjects	12	Parent	Nuclei	1	11	Cajal	1	24
RelateObjects	12	Parent	Nuclei	1	10	Cajal	1	25
RelateObjects	12	Parent	Nuclei	1	11	Cajal	1	26
RelateObjects	12	Parent	Nuclei	1	10	Cajal	1	27
RelateObjects	12	Parent	Nuclei	1	12	Cajal	1	28
RelateObjects	12	Parent	Nuclei	1	15	Cajal	1	29
RelateObjects	12	Parent	Nuclei	1	16	Cajal	1	30
RelateObjects	12	Parent	Nuclei	1	16	Cajal	1	31
RelateObjects	12	Parent	Nuclei	1	15	Cajal	1	32
RelateObjects	12	Parent	Nuclei	1	13	Cajal	1	33
RelateObjects	12	Parent	Nuclei	1	15	Cajal	1	34
RelateObjects	12	Parent	Nuclei	1	17	Cajal	1	35
RelateObjects	12	Parent	Nuclei	1	17	Cajal	1	36
RelateObjects	12	Parent	Nuclei	1	18	Cajal	1	37
RelateObjects	12	Parent	Nuclei	1	17	Cajal	1	38
RelateObjects	12	Parent	Nuclei	1	19	Cajal	1	39
RelateObjects	12	Parent	Nuclei	1	20	Cajal	1	40
RelateObjects	12	Parent	Nuclei	1	19	Cajal	1	41
RelateObjects	12	Parent	Nuclei	1	21	Cajal	1	42
RelateObjects	12	Parent	Nuclei	1	22	Cajal	1	43
RelateObjects	12	Parent	Nuclei	1	21	Cajal	1	44
RelateObjects	12	Parent	Nuclei	1	23	Cajal	1	45
RelateObjects	12	Parent	Nuclei	1	23	Cajal	1	46
RelateObjects	12	Parent	Nuclei	1	21	Cajal	1	47
RelateObjects	12	Parent	Nuclei	1	20	Cajal	1	48
RelateObjects	12	Parent	Nuclei	1	23	Cajal	1	49
RelateObjects	12	Parent	Nuclei	1	23	Cajal	1	50
RelateObjects	12	Parent	Nuclei	1	22	Cajal	1	51
RelateObjects	12	Parent	Nuclei	1	24	Cajal	1	52
RelateObjects	12	Parent	Nuclei	1	25	Cajal	1	53
RelateObjects	12	Parent	Nuclei	1	25	Cajal	1	54
RelateObjects	12	Parent	Nuclei	1	27	Cajal	1	55
RelateObjects	12	Parent	Nuclei	1	28	Cajal	1	56
RelateObjects	12	Parent	Nuclei	1	29	Cajal	1	57
RelateObjects	12	Parent	Nuclei	1	30	Cajal	1	58
RelateObjects	12	Parent	Nuclei	1	29	Cajal	1	59
RelateObjects	12	Parent	Nuclei	1	28	Cajal	1	60
RelateObjects	12	Parent	Nuclei	1	27	Cajal	1	61
RelateObjects	12	Parent	Nuclei	1	31	Cajal	1	62
RelateObjects	12	Parent	Nuclei	1	30	Cajal	1	63
RelateObjects	12	Parent	Nuclei	1	31	Cajal	1	64
RelateObjects	12	Parent	Nuclei	1	30	Cajal	1	65
RelateObjects	12	Parent	Nuclei	1	32	Cajal	1	66
RelateObjects	12	Parent	Nuclei	1	32	Cajal	1	67
RelateObjects	12	Parent	Nuclei	1	32	Cajal	1	68
RelateObjects	12	Parent	Nuclei	1	33	Cajal	1	69
RelateObjects	12	Parent	Nuclei	1	32	Cajal	1	70
RelateObjects	12	Parent	Nuclei	1	35	Cajal	1	71
RelateObjects	12	Parent	Nuclei	1	35	Cajal	1	72
RelateObjects	12	Parent	Nuclei	1	32	Cajal	1	73
RelateObjects	12	Parent	Nuclei	1	32	Cajal	1	74
RelateObjects	12	Parent	Nuclei	1	32	Cajal	1	75
RelateObjects	12	Parent	Nuclei	1	32	Cajal	1	76
RelateObjects	12	Parent	Nuclei	1	35	Cajal	1	77
RelateObjects	12	Parent	Nuclei	1	33	Cajal	1	78
RelateObjects	12	Parent	Nuclei	1	32	Cajal	1	79
RelateObjects	12	Parent	Nuclei	1	35	Cajal	1	80
RelateObjects	12	Parent	Nuclei	1	34	Cajal	1	81
RelateObjects	12	Parent	Nuclei	13	1	Cajal	13	1
RelateObjects	12	Parent	Nuclei	13	1	Cajal	13	2
RelateObjects	12	Parent	Nuclei	13	1	Cajal	13	3
RelateObjects	12	Parent	Nuclei	13	1	Cajal	13	4
RelateObjects	12	Parent	Nuclei	13	3	Cajal	13	5
RelateObjects	12	Parent	Nuclei	13	3	Cajal	13	6
RelateObjects	12	Parent	Nuclei	13	4	Cajal	13	7
RelateObjects	12	Parent	Nuclei	13	4	Cajal	13	8
RelateObjects	12	Parent	Nuclei	11	1	Cajal	11	1
RelateObjects	12	Parent	Nuclei	11	1	Cajal	11	2
RelateObjects	12	Parent	Nuclei	11	1	Cajal	11	3
RelateObjects	12	Parent	Nuclei	11	2	Cajal	11	4
RelateObjects	12	Parent	Nuclei	11	2	Cajal	11	5
RelateObjects	12	Parent	Nuclei	11	2	Cajal	11	6
RelateObjects	12	Parent	Nuclei	11	3	Cajal	11	7
RelateObjects	12	Parent	Nuclei	11	3	Cajal	11	8
RelateObjects	12	Parent	Nuclei	11	4	Cajal	11	9
RelateObjects	12	Parent	Nuclei	11	3	Cajal	11	10
RelateObjects	12	Parent	Nuclei	11	4	Cajal	11	11
RelateObjects	12	Parent	Nuclei	11	5	Cajal	11	12
RelateObjects	12	Parent	Nuclei	11	6	Cajal	11	13
RelateObjects	12	Parent	Nuclei	11	6	Cajal	11	14
RelateObjects	12	Parent	Nuclei	11	6	Cajal	11	15
RelateObjects	12	Parent	Nuclei	11	7	Cajal	11	16
RelateObjects	12	Parent	Nuclei	12	1	Cajal	12	1
RelateObjects	12	Parent	Nuclei	12	1	Cajal	12	2
RelateObjects	12	Parent	Nuclei	12	1	Cajal	12	3
RelateObjects	12	Parent	Nuclei	12	4	Cajal	12	4
RelateObjects	12	Parent	Nuclei	12	2	Cajal	12	5
RelateObjects	12	Parent	Nuclei	12	5	Cajal	12	6
RelateObjects	12	Parent	Nuclei	12	2	Cajal	12	7
[truncated: 1,781 more rows]
