# Supplementary material for: SON and SRRM2 are essential for nuclear speckle formation
Source: eLife. 2020 Oct 23;9:e60579. doi: 10.7554/eLife.60579 (PMC7671692; doi:10.7554/eLife.60579)
Supplement: Figure 5—source data 1. — Both folders contain ilastik models (.ilp) used to train for nuclear speckles and Cajal bodies and Cell Profiler pipelines (.cpproj) used to process the probability maps generated by ilastik. The outputs from Cell Profiler (.csv) files are used to generate the figures in the Jupyter Lab environment (.ipynb), shown in Figure 5 and Figure 5—figure supplement 3 respectively. [file elife-60579-fig5-data1.zip › eLife_HAP1_tr0vstr10/Cajal/CajalMaskedNuclei.csv]

ImageNumber	ObjectNumber	AreaShape_Area	Intensity_IntegratedIntensity_Coilin	Number_Object_Number	Parent_Nuclei
1	1	26625	161.4667750580702	1	1
1	2	21871	136.28304087975994	2	2
1	3	21134	182.45517810969613	3	3
1	4	24184	180.75628429977223	4	4
1	5	26081	179.87554929917678	5	5
1	6	17417	146.02499558543786	6	6
1	7	23865	107.23836229532026	7	7
1	8	19915	116.95227083400823	8	8
1	9	14639	140.11548151192255	9	9
1	10	31469	183.81773270340636	10	10
1	11	27138	151.1059754267335	11	11
1	12	25704	223.09854456363246	12	12
1	13	25030	213.4876954748761	13	13
1	14	13004	119.25665773195215	14	14
1	15	18631	213.95474326144904	15	15
1	16	14588	104.88436815491877	16	16
1	17	16333	129.06682045105845	17	17
1	18	14497	108.49285215884447	18	18
1	19	14812	110.75117211299948	19	19
1	20	23301	131.85511689377017	20	20
1	21	28321	186.25246233399957	21	21
1	22	29795	126.74590795603581	22	22
1	23	29167	223.31285768584348	23	23
1	24	19589	125.87219160725363	24	24
1	25	29501	177.09837646200322	25	25
1	26	20578	130.5009091310203	26	26
1	27	29113	143.83650102163665	27	27
1	28	23016	184.17685394384898	28	28
1	29	27545	141.18358275596984	29	29
1	30	29840	120.52683411887847	30	30
1	31	14479	118.41463451972231	31	31
1	32	62444	399.8626879234798	32	32
1	33	33799	203.46607351652347	33	33
1	34	40573	231.9824697484728	34	34
1	35	28257	110.78172083268873	35	35
1	36	21238	142.36595855397172	36	36
1	37	14539	112.07229830464348	37	37
2	1	17241	106.68470386206172	1	1
2	2	22087	125.97514428780414	2	2
2	3	18523	86.16943704825826	3	3
2	4	11613	100.44965370302089	4	4
2	5	17582	103.46233416558243	5	5
2	6	23315	182.1930892074015	6	6
2	7	27885	145.67036084760912	7	7
2	8	23547	200.46090044337325	8	8
2	9	24511	192.2953095959965	9	9
2	10	20183	162.57052114303224	10	10
2	11	27543	195.47704463242553	11	11
2	12	21474	121.10702788224444	12	12
2	13	23685	136.22006685449742	13	13
2	14	22536	137.80145114543848	14	14
2	15	21794	174.97569415089674	15	15
2	16	22142	144.88423116295598	16	16
2	17	22356	171.76821694034152	17	17
2	18	21944	123.31101056630723	18	18
2	19	12226	64.67925598355941	19	19
2	20	11338	66.23265495104715	20	20
2	21	27562	160.599940584274	21	21
2	22	26778	133.5205018860288	22	22
2	23	18423	134.29904746054672	23	23
2	24	23942	128.82861194503494	24	24
2	25	23765	153.01889224722981	25	25
2	26	21922	89.53211349598132	26	26
3	1	13925	132.64872316946276	1	1
3	2	23918	249.3649978528265	2	2
3	3	15926	149.53315141354688	3	3
3	4	11285	108.45815298357047	4	4
3	5	17418	150.35806956654415	5	5
3	6	18049	86.97433515498415	6	6
3	7	22399	155.05534598161466	7	7
3	8	26508	141.4145280129742	8	8
3	9	24433	107.16441703517921	9	9
3	10	17921	144.2454731001053	10	10
3	11	19554	128.28905286313966	11	11
3	12	25342	202.11630616895854	12	12
3	13	16536	143.400550480932	13	13
3	14	20884	176.01210196083412	14	14
3	15	22381	192.65555970813148	15	15
3	16	17993	137.96868976624683	16	16
3	17	25810	158.57845582300797	17	17
3	18	23860	170.0798369019758	18	18
3	19	18028	159.0318926651962	19	19
3	20	24950	172.20682240300812	20	20
3	21	16970	166.74786113854498	21	21
3	22	20307	179.16734733781777	22	22
3	23	22470	179.6158405242022	23	23
3	24	22832	169.19389806129038	24	24
3	25	20425	133.5028472475242	25	25
3	26	16625	111.69779617572203	26	26
3	27	16929	114.5947367940098	27	27
3	28	21818	165.45398790435866	28	28
3	29	13408	116.66106760315597	29	29
3	30	17860	137.87098641507328	30	30
3	31	16353	137.65754306991585	31	31
3	32	24560	182.98492585890926	32	32
3	33	14545	120.97552566486411	33	33
3	34	10448	91.23463880294003	34	34
4	1	15255	154.88482611207291	1	1
4	2	22144	176.9015961859841	2	2
4	3	19034	186.1654551010579	3	3
4	4	18032	157.06318896776065	4	4
4	5	16814	119.76202142587863	5	5
4	6	21731	188.49036553618498	6	6
4	7	12143	115.42949669412337	7	7
4	8	14972	161.4403613989707	8	8
4	9	26801	230.33570061367936	9	9
4	10	16370	148.51616818108596	10	10
4	11	13497	136.84199387999251	11	11
4	12	17459	132.38518463238142	12	12
4	13	19248	212.1598246123176	13	13
4	14	22970	199.83506684517488	14	14
4	15	23312	186.99963545706123	15	15
4	16	16481	135.78405549842864	16	16
4	17	19515	128.17160422820598	17	17
4	18	23441	150.68658121023327	18	18
4	19	22511	138.3396366040688	19	19
4	20	21524	202.3753431364894	20	20
4	21	16858	154.5121092745103	21	21
4	22	18646	139.2682395314332	22	22
4	23	17436	165.77544965501875	23	23
4	24	19596	136.89240999054164	24	24
4	25	18277	136.69640770973638	25	25
4	26	18332	145.50916440598667	26	26
4	27	22412	119.69036508211866	27	27
4	28	23858	138.03117556800134	28	28
4	29	20718	127.37711265007965	29	29
4	30	19498	108.52424008678645	30	30
4	31	20540	118.4032512663398	31	31
4	32	23231	108.53930065548047	32	32
4	33	11390	81.84826511121355	33	33
4	34	19462	119.19664417789318	34	34
4	35	19619	99.61286438116804	35	35
4	36	13461	108.5376525784377	36	36
4	37	19395	105.12056258856319	37	37
4	38	10543	94.87055881787091	38	38
4	39	18702	143.91197200585157	39	39
4	40	12048	80.54934089188464	40	40
4	41	26630	241.72390524903312	41	41
4	42	17135	120.07316829776391	42	42
5	1	14695	110.37900463677943	1	1
5	2	23120	215.77480919566005	2	2
5	3	19339	151.6431996366009	3	3
5	4	19663	194.7581308223307	4	4
5	5	18250	131.4190140585415	5	5
5	6	17583	183.0240343408659	6	6
5	7	18413	182.1940503034275	7	7
5	8	21677	179.3310307879001	8	8
5	9	18802	113.47997358208522	9	9
5	10	14037	112.94461078685708	10	10
5	11	19449	126.95030259317718	11	11
5	12	14358	114.5857644265052	12	12
5	13	17711	161.42488872772083	13	13
5	14	18547	127.20886657736264	14	14
5	15	11919	114.29829965019599	15	15
5	16	22609	156.3932110790629	16	16
5	17	20312	144.4981778729707	17	17
5	18	23503	206.67579333577305	18	18
5	19	22954	207.8827208962757	19	19
5	20	18458	160.46825492964126	20	20
5	21	18868	153.611277701566	21	21
5	22	17110	144.97525113052689	22	22
5	23	17688	148.1720772930421	23	23
5	24	16456	99.65136269060895	24	24
5	25	18086	113.99717824906111	25	25
5	26	22965	100.02351515367627	26	26
5	27	16805	141.26167821860872	27	27
5	28	23474	98.81071281456389	28	28
5	29	19993	137.82836792990565	29	29
5	30	22431	159.047624965664	30	30
5	31	17764	181.06923162285239	31	31
5	32	20145	130.52581194252707	32	32
5	33	16690	138.17508319974877	33	33
5	34	17094	119.96221974608488	34	34
5	35	22819	110.23694325424731	35	35
5	36	20946	198.95434658578597	36	36
5	37	22542	171.04855570173822	37	37
5	38	22182	104.76110580493696	38	38
5	39	25924	201.76069450378418	39	39
5	40	20443	104.46897185198031	40	40
5	41	12657	114.33406680962071	41	41
5	42	17941	146.7742595069576	42	42
5	43	28245	207.78854259150103	43	43
5	44	26050	195.76083201286383	44	44
5	45	16056	128.78837394015864	45	45
6	1	10780	115.33681327453814	1	1
6	2	22218	121.21599264838733	2	2
6	3	15484	108.80337315052748	3	3
6	4	36472	192.59310469659977	4	4
6	5	22192	121.78245329810306	5	5
6	6	18337	199.19340957747772	6	6
6	7	24270	137.21181189152412	7	7
6	8	26417	146.94229176850058	8	8
6	9	17883	115.12367557641119	9	9
6	10	21682	150.1890911469236	10	10
6	11	25624	234.9567426010035	11	11
6	12	28207	192.37845612457022	12	12
6	13	24735	177.71349827060476	13	13
6	14	26547	138.72495751152746	14	14
6	15	22317	166.9346014878247	15	15
6	16	21098	103.66602686536498	16	16
6	17	23823	146.72614785307087	17	17
6	18	23481	188.45478154928423	18	18
6	19	26354	282.4238979455549	19	19
6	20	22641	127.82330168946646	20	20
6	21	25385	130.92489642486908	21	21
6	22	22066	82.53244911273941	22	22
6	23	28168	168.03489913837984	23	23
6	24	25269	127.81194905471057	24	24
6	25	19899	142.14194072200917	25	25
6	26	25151	128.5539800436236	26	26
6	27	25748	138.2856350026559	27	27
6	28	20826	145.70153490523808	28	28
6	29	15226	148.42527016298845	29	29
6	30	23260	105.39890248095617	30	30
6	31	19501	121.84049864159897	31	31
6	32	27143	121.65780237782747	32	32
6	33	21446	141.42408003052697	33	33
6	34	17518	125.89800974726677	34	34
6	35	16711	106.18223949917592	35	35
6	36	20420	113.65027965395711	36	36
6	37	22673	210.75312617141753	37	37
6	38	14393	96.8484787622001	38	38
6	39	24175	120.66016749036498	39	39
6	40	17844	105.55980880418792	40	40
6	41	26143	283.4728031887207	41	41
7	1	12947	94.3809729302302	1	1
7	2	27418	129.7687508817762	2	2
7	3	16406	144.0051283580251	3	3
7	4	25245	122.70832500071265	4	4
7	5	15759	157.23134342418052	5	5
7	6	17404	140.14603007095866	6	6
7	7	26378	148.29518721578643	7	7
7	8	25500	206.49642359651625	8	8
7	9	23534	167.646190561587	9	9
7	10	29584	192.42148645897396	10	10
7	11	25969	120.99713246431202	11	11
7	12	24509	137.50542589696124	12	12
7	13	18680	107.83910999889486	13	13
7	14	22305	171.60821088333614	14	14
7	15	20814	140.10733325919136	15	15
7	16	21666	182.4439780570101	16	16
7	17	33197	229.6328088452574	17	17
7	18	22435	173.2846891982481	18	18
7	19	26440	148.28571138787083	19	19
7	20	24916	147.3600838794373	20	20
7	21	24928	96.1430389303714	21	21
7	22	20370	116.83480700477958	22	22
7	23	23585	155.08555880957283	23	23
7	24	22260	164.36849179840647	24	24
7	25	32288	136.17825727770105	25	25
8	1	26511	183.59347070544027	1	1
8	2	29070	243.95489648799412	2	2
8	3	23515	159.0587333717849	3	3
8	4	31800	223.07280281512067	4	4
8	5	25647	178.8097369328607	5	5
8	6	19437	91.35437648370862	6	6
8	7	23584	228.4841247133445	7	7
8	8	26554	162.99444726877846	8	8
8	9	27985	210.2938448006753	9	9
8	10	27174	175.52837574481964	10	10
8	11	25425	105.34567896905355	11	11
8	12	17718	144.42655192222446	12	12
8	13	20675	136.25531529262662	13	13
8	14	22692	128.64698374271393	14	14
8	15	28064	182.35211900388822	15	15
8	16	15522	147.24249763251282	16	16
8	17	17432	145.68571110232733	17	17
8	18	27072	164.94560324726626	18	18
8	19	22782	149.90156538807787	19	19
8	20	19049	117.15071459067985	20	20
8	21	28600	167.81115595833398	21	21
8	22	19923	151.50130609539337	22	22
8	23	25237	132.42687240988016	23	23
8	24	20467	152.17805892345496	24	24
8	25	26395	213.25386617379263	25	25
8	26	18047	113.1771278840024	26	26
8	27	30044	181.02049486222677	27	27
8	28	28078	148.25302655273117	28	28
8	29	23619	98.23972023115493	29	29
8	30	14763	111.45783275132999	30	30
8	31	22780	146.34799875691533	31	31
8	32	23831	178.27477087359875	32	32
8	33	22630	143.60906540765427	33	33
8	34	16260	127.80555549799465	34	34
9	1	24368	211.99440165236592	1	1
9	2	15748	149.96807931619696	2	2
9	3	28470	196.02490462781861	3	3
9	4	12789	139.42276753205806	4	4
9	5	12779	108.41538197314367	5	5
9	6	14462	153.45511678955518	6	6
9	7	10393	80.14203165238723	7	7
9	8	23094	168.52890971768647	8	8
9	9	15653	147.688015231397	9	9
9	10	22006	160.96794247836806	10	10
9	11	10792	93.5108118057251	11	11
9	12	22303	189.65745173138566	12	12
9	13	21206	138.07748662889935	13	13
9	14	16846	148.43708075839095	14	14
9	15	22091	156.28748141718097	15	15
9	16	20803	142.247456895886	16	16
9	17	26450	168.85330118099228	17	17
9	18	14031	111.00096233421937	18	18
9	19	14927	153.703686255496	19	19
9	20	15694	171.02639939333312	20	20
9	21	21376	143.33196135098115	21	21
9	22	13378	117.56730093294755	22	22
9	23	16808	135.6098128235899	23	23
9	24	15167	149.28079764870927	24	24
9	25	18653	146.86331115360372	25	25
9	26	22706	156.10824906989	26	26
9	27	21855	164.49598081363365	27	27
9	28	21454	230.43703552801162	28	28
9	29	30561	337.90344364964403	29	29
9	30	26759	174.32936773169786	30	30
9	31	25861	125.1404607614968	31	31
10	1	31566	254.07641951204278	1	1
10	2	12953	109.69312677509151	2	2
10	3	32534	144.31479513901286	3	3
10	4	20164	123.43859138409607	4	4
10	5	10006	75.07193165482022	5	5
10	6	19637	100.74700646521524	6	6
10	7	28015	243.79423418384977	7	7
10	8	31362	163.43315947707742	8	8
10	9	27252	228.04999061045237	9	9
10	10	30265	127.08153016027063	10	10
10	11	28083	140.58393369009718	11	11
10	12	25362	195.68797006411478	12	12
10	13	28436	251.4500518089626	13	13
10	14	20477	147.8909908782225	14	14
10	15	30310	177.39402032759972	15	15
10	16	30564	262.2535618287511	16	16
10	17	11199	84.80116045614704	17	17
10	18	24997	212.6077688068617	18	18
10	19	21240	158.03396814200096	19	19
10	20	16355	127.718792661326	20	20
10	21	24459	136.1501044635661	21	21
10	22	19813	132.4555900003761	22	22
11	1	21504	181.14574034931138	1	1
11	2	28487	148.1519814520143	2	2
11	3	30038	134.5262698289007	3	3
11	4	23437	82.737743973732	4	4
11	5	21135	174.67892130464315	5	5
11	6	24329	89.44924171222374	6	6
11	7	18275	103.18341453792527	7	7
12	1	16408	100.30470846244134	1	1
12	2	20906	122.21565696480684	2	2
12	3	18106	106.66204424831085	3	3
12	4	21204	109.42436981387436	4	4
12	5	24193	121.32233277871273	5	5
12	6	9393	52.065339668188244	6	6
12	7	23906	94.29218061780557	7	7
12	8	32623	130.18227031826973	8	8
12	9	33472	237.6422546573449	9	9
13	1	19334	91.42897787922993	1	1
13	2	22916	151.52739904285409	2	2
13	3	35803	204.47442026622593	3	3
13	4	26828	99.2977045327425	4	4
14	1	38386	135.253865708597	1	1
14	2	39307	156.3589547292795	2	2
14	3	32668	165.1931352065876	3	3
14	4	28441	132.45087498007342	4	4
15	1	34297	219.09431829117239	1	1
15	2	21422	117.29288289626129	2	2
15	3	24133	121.78574939491227	3	3
15	4	27838	103.6324112454895	4	4
16	1	18458	86.42435426847078	1	1
16	2	26993	149.23917134921066	2	2
16	3	8565	70.65699302288704	3	3
16	4	29389	152.09808649588376	4	4
16	5	14340	99.64130711462349	5	5
16	6	14118	79.10371639858931	6	6
16	7	15395	109.36608029739	7	7
16	8	21839	130.71775525482371	8	8
17	1	26298	99.19630825379863	1	1
17	2	19969	99.28535995725542	2	2
17	3	27119	75.75524593982846	3	3
17	4	29403	144.21048445347697	4	4
18	1	21771	185.9103852470871	1	1
18	2	28534	154.4945160043426	2	2
18	3	30007	150.92008999851532	3	3
18	4	23354	95.13968197978102	4	4
18	5	20816	193.61040829704143	5	5
18	6	24311	105.72150860331021	6	6
18	7	18143	112.0548115062993	7	7
18	8	16784	74.74853202747181	8	8
18	9	20836	105.99888715310954	9	9
18	10	18298	94.09359979629517	10	10
18	11	21022	98.30896568996832	11	11
18	12	24396	116.12227165768854	12	12
18	13	9418	44.74691428942606	13	13
18	14	24012	84.06547722849064	14	14
19	1	33713	147.02223388128914	1	1
19	2	32597	147.62908526393585	2	2
19	3	21094	89.41031598858535	3	3
19	4	43662	195.7487774263136	4	4
19	5	23654	100.9679266049061	5	5
19	6	24710	183.842406578362	6	6
19	7	25223	190.98399515403435	7	7
20	1	52472	160.42694892641157	1	1
20	2	40573	153.49054845818318	2	2
21	1	24113	203.3865586076863	1	1
21	2	22243	134.09451581933536	2	2
21	3	36182	257.64019487123005	3	3
21	4	22843	144.58182798116468	4	4
21	5	24587	175.62166955927387	5	5
21	6	29877	175.29274618811905	6	6
21	7	15373	148.19040333945304	7	7
21	8	15650	181.0772883000318	8	8
21	9	22735	221.43235105229542	9	9
21	10	18334	147.04138381779194	10	10
21	11	26042	187.8629910913296	11	11
21	12	29622	138.69225743692368	12	12
21	13	25984	194.5892137719784	13	13
21	14	19889	126.72593398322351	14	14
21	15	15988	122.57427432830445	15	15
21	16	16734	109.67391585581936	16	16
21	17	15119	141.79943653126247	17	17
21	18	18890	128.43183159758337	18	18
21	19	17244	145.15829843468964	19	19
21	20	13433	93.03386074281298	20	20
21	21	19244	156.37566337967291	21	21
21	22	33195	156.63450221298262	22	22
21	23	18156	128.16582113108598	23	23
21	24	24171	177.73331977170892	24	24
21	25	22761	167.23285431973636	25	25
21	26	21417	128.54461116762832	26	26
21	27	23652	192.52430178551003	27	27
21	28	37178	249.5815547038801	28	28
21	29	22949	182.14023221982643	29	29
21	30	30539	177.63024532981217	30	30
22	1	10093	58.97119163838215	1	1
22	2	14936	108.62189774005674	2	2
22	3	10870	104.71517608780414	3	3
22	4	18237	104.81262027123012	4	4
22	5	15643	148.75872562872246	5	5
22	6	27215	174.50740992021747	6	6
22	7	19826	124.46682054782286	7	7
22	8	12718	89.45905323210172	8	8
22	9	15835	153.43849994102493	9	9
22	10	10648	83.78707647160627	10	10
22	11	22399	167.39679729915224	11	11
22	12	52508	426.0659533266444	12	12
22	13	18842	142.06166312191635	13	13
22	14	18639	156.15213392605074	14	14
22	15	15261	114.72567442595027	15	15
22	16	17761	137.60566231235862	16	16
22	17	19197	135.2883053687401	17	17
22	18	31084	250.2669739983976	18	18
22	19	14152	151.35631458531134	19	19
22	20	16886	141.3926615328528	20	20
22	21	13041	114.80006210226566	21	21
22	22	18844	170.1432837881148	22	22
22	23	19166	146.98141593043692	23	23
22	24	10072	53.94754002871923	24	24
22	25	15680	115.248341670027	25	25
22	26	18753	183.20602889056318	26	26
22	27	17780	142.11487126140855	27	27
22	28	26329	179.83486867276952	28	28
22	29	20949	209.8838806084823	29	29
22	30	15724	143.0551015024539	30	30
22	31	18627	167.0827663668897	31	31
22	32	15299	97.28449012176134	32	32
22	33	14774	86.23357067280449	33	33
22	34	13337	130.8942712461576	34	34
22	35	16435	130.41585527546704	35	35
22	36	18530	131.23613447905518	36	36
22	37	15385	114.05964864860289	37	37
22	38	15906	116.32510988530703	38	38
22	39	19157	148.2302599628456	39	39
22	40	19851	102.91845682170242	40	40
22	41	21854	153.8593591079116	41	41
22	42	12376	124.55774884228595	42	42
22	43	13870	129.37625797791407	43	43
22	44	29987	256.7247295107227	44	44
22	45	18875	140.96902545378543	45	45
22	46	8524	66.0149697153829	46	46
22	47	15515	165.8970181841869	47	47
22	48	22750	158.3141543082893	48	48
22	49	15921	124.78999124420807	49	49
22	50	12061	116.71325338329189	50	50
22	51	17097	130.79371450655162	51	51
22	52	21344	139.81378037342802	52	52
22	53	20987	122.0241105670575	53	53
22	54	13529	110.38516926788725	54	54
22	55	19246	178.72442369977944	55	55
22	56	14850	119.59838371537626	56	56
22	57	22141	176.43895795429125	57	57
23	1	19261	188.98690934223123	1	1
23	2	20378	172.37644167151302	2	2
23	3	20039	200.62885659723543	3	3
23	4	17347	138.20456354506314	4	4
23	5	11300	114.23758393060416	5	5
23	6	12665	150.6458087055944	6	6
23	7	27632	243.81587126571685	7	7
23	8	21743	184.89295959379524	8	8
23	9	12227	108.00714217522182	9	9
23	10	15432	151.02588060195558	10	10
23	11	12348	125.72355334297754	11	11
23	12	28107	230.77722053881735	12	12
23	13	12014	108.66602675337344	13	13
23	14	12870	104.6507524473127	14	14
23	15	19098	134.63189263944514	15	15
23	16	8675	85.9980627791956	16	16
23	17	12045	118.65606260392815	17	17
23	18	11339	125.94078065222129	18	18
23	19	9559	114.12942785583436	19	19
23	20	59670	507.7047880308237	20	20
23	21	13065	115.71290249680169	21	21
23	22	20009	166.52106666192412	22	22
23	23	24335	177.34783118078485	23	23
23	24	15094	170.12631561630405	24	24
23	25	13656	130.93191537936218	25	25
23	26	11143	120.34328319388442	26	26
23	27	13982	106.63164826389402	27	27
23	28	13949	143.134311147267	28	28
23	29	35508	401.2242042396683	29	29
23	30	13848	129.09714007703587	30	30
23	31	8557	67.82330116746016	31	31
23	32	11856	135.39493509777822	32	32
23	33	29583	221.22137998510152	33	33
23	34	15363	174.129428463988	34	34
23	35	12972	87.27873737597838	35	35
23	36	26579	231.6589323792141	36	36
23	37	50534	366.3161399285309	37	37
23	38	34055	251.8118432329502	38	38
23	39	16336	118.36061760270968	39	39
23	40	16535	128.15199621603824	40	40
23	41	15396	117.20947711355984	41	41
23	42	28083	209.91000431613065	42	42
23	43	21727	132.63193830195814	43	43
23	44	24241	148.83943091402762	44	44
23	45	19604	142.6563223695848	45	45
23	46	19113	132.39548466610722	46	46
23	47	23488	144.3999556619674	47	47
23	48	60791	581.6944430731237	48	48
23	49	32127	271.65293608489446	49	49
23	50	22017	142.55413281731308	50	50
24	1	20171	141.48124033212662	1	1
24	2	10093	98.56331807607785	2	2
24	3	21903	149.89279153943062	3	3
24	4	25489	175.82954326085746	4	4
24	5	13818	123.6867487328127	5	5
24	6	20959	133.96673680655658	6	6
24	7	17168	125.42269142810255	7	7
24	8	21462	156.84223855356686	8	8
24	9	18453	123.91482540289871	9	9
24	10	21046	145.97935596527532	10	10
24	11	17351	130.35869508166797	11	11
24	12	21969	136.50864563090727	12	12
24	13	14117	93.5904945214279	13	13
24	14	20984	132.74337507365271	14	14
24	15	26249	159.71600069710985	15	15
24	16	19392	115.74744916614145	16	16
24	17	20751	102.86552333412692	17	17
24	18	19068	96.17096315184608	18	18
24	19	23378	144.1006652135402	19	19
24	20	18340	117.63317434652708	20	20
24	21	12289	71.44750210200436	21	21
24	22	14457	93.02731465362012	22	22
24	23	13852	85.1319305114448	23	23
24	24	9915	52.47905775718391	24	24
24	25	23821	152.77094855415635	25	25
24	26	9656	63.47721163183451	26	26
24	27	25265	145.4266745299101	27	27
24	28	27082	142.52424061507918	28	28
25	1	9632	66.04239025968127	1	1
25	2	13569	84.7109492267482	2	2
25	3	14663	88.99624731275253	3	3
25	4	16844	82.87504474981688	4	4
25	5	15223	91.62743674498051	5	5
25	6	27974	219.90026920009404	6	6
25	7	18256	111.33823274075985	7	7
25	8	15618	131.53299897513352	8	8
25	9	10975	88.78613040223718	9	9
25	10	23265	119.04019373375922	10	10
25	11	10710	62.20491410442628	11	11
25	12	12824	114.20558573096059	12	12
25	13	27876	121.37296224036254	13	13
25	14	19169	162.04481746815145	14	14
25	15	18225	144.13907213881612	15	15
25	16	20961	120.68767974409275	16	16
25	17	17758	143.48784753796645	17	17
25	18	32736	302.96870643272996	18	18
25	19	23292	178.0242328646127	19	19
25	20	11530	94.26447033835575	20	20
25	21	15584	137.0783716677688	21	21
25	22	12487	107.38944170135073	22	22
25	23	11607	94.79211193369702	23	23
25	24	17513	175.98001221613958	24	24
25	25	16477	148.6970334481448	25	25
25	26	13917	130.3560093655251	26	26
25	27	19322	171.56710308301263	27	27
25	28	23483	161.96180837973952	28	28
25	29	10249	114.17282467079349	29	29
25	30	14402	119.8463122760877	30	30
25	31	22834	162.15407202998176	31	31
25	32	10032	101.72216449864209	32	32
25	33	19578	188.00006272108294	33	33
25	34	17903	156.57752484292723	34	34
25	35	16864	154.26921621942893	35	35
25	36	11498	106.14259650791064	36	36
25	37	13240	72.47980549139902	37	37
25	38	24313	199.92742989980616	38	38
25	39	12653	135.4842157359235	39	39
25	40	24145	234.3740007809829	40	40
25	41	16591	76.0720997673925	41	41
25	42	11626	87.72991616581567	42	42
25	43	23821	132.89817795483395	43	43
26	1	28135	221.921387540875	1	1
26	2	14637	152.3811868322082	2	2
26	3	15184	204.08584870398045	3	3
26	4	8583	108.25281229126267	4	4
26	5	23459	290.41092754667625	5	5
26	6	50673	726.494397343602	6	6
26	7	9485	90.41699935309589	7	7
26	8	16857	137.5665077243466	8	8
26	9	15524	141.58130902145058	9	9
26	10	65774	794.5266255703755	10	10
26	11	15406	176.6065017087385	11	11
26	12	14533	144.24864701693878	12	12
26	13	17271	155.06144948746078	13	13
26	14	20139	179.5285588935949	14	14
26	15	28067	245.63554056291468	15	15
27	1	15302	137.71726679359563	1	1
27	2	13016	111.34323737258092	2	2
27	3	29325	341.66981259849854	3	3
27	4	18652	276.3638379476033	4	4
27	5	26583	193.85372891929	5	5
27	6	23486	175.15773424482904	6	6
27	7	20245	169.54624386993237	7	7
27	8	23696	228.4425135718193	8	8
27	9	22580	199.14146828232333	9	9
27	10	23307	195.15201222640462	10	10
27	11	15644	131.8461597834248	11	11
27	12	13175	131.0319534651935	12	12
27	13	14424	124.2368516260758	13	13
27	14	12465	122.09717045142315	14	14
27	15	14316	121.49465279700235	15	15
27	16	49710	474.07692480040714	16	16
27	17	16146	147.33177821547724	17	17
27	18	15293	111.63549359259196	18	18
27	19	15496	159.65154632017948	19	19
27	20	15107	116.06276153842919	20	20
27	21	22658	176.67121556214988	21	21
27	22	18324	141.77195527241565	22	22
27	23	21470	152.6453054647427	23	23
27	24	55884	454.8077100070659	24	24
27	25	16789	174.21725938259624	25	25
27	26	20145	110.71128518762998	26	26
28	1	14413	105.77476265979931	1	1
28	2	10592	77.98829712136649	2	2
28	3	15641	177.4440999161452	3	3
28	4	13288	90.33588252589107	4	4
28	5	15073	111.69536994025111	5	5
28	6	21283	172.86460841121152	6	6
28	7	26794	185.57219996140338	7	7
28	8	24537	142.618037636159	8	8
28	9	14162	132.0232254480943	9	9
28	10	15487	140.63016835786402	10	10
29	1	10468	86.2880453967955	1	1
29	2	8135	89.25009610480629	2	2
29	3	14587	97.55860324623063	3	3
29	4	8542	103.16017468250357	4	4
29	5	12962	179.4470295382198	5	5
29	6	15785	163.38489485229366	6	6
29	7	10018	117.65932794869877	7	7
29	8	20651	138.7469304013066	8	8
29	9	10468	137.95411705202423	9	9
29	10	14253	126.88487185561098	10	10
29	11	17234	190.99220400792547	11	11
29	12	18024	162.88371245074086	12	12
29	13	10316	111.51944844797254	13	13
29	14	18013	164.1256289689336	14	14
29	15	23605	223.4580320485402	15	15
29	16	12312	107.99279867042787	16	16
29	17	12069	120.5721075059846	17	17
29	18	22099	144.73754612798803	18	18
29	19	13890	121.92358395177871	19	19
29	20	23052	191.24228451377712	20	20
29	21	14862	129.8917689153459	21	21
29	22	10999	115.38362792530097	22	22
29	23	11974	116.05336186941713	23	23
29	24	18103	140.31079704267904	24	24
29	25	17643	158.37972214771435	25	25
29	26	11621	101.28543621208519	26	26
29	27	10783	68.35306398174725	27	27
29	28	13789	64.99485835549422	28	28
29	29	15230	135.7274598935619	29	29
29	30	17561	136.1277650669217	30	30
29	31	11482	112.6462510258425	31	31
29	32	14429	126.38246857118793	32	32
30	1	12272	178.01480242540129	1	1
30	2	18224	208.90838633291423	2	2
30	3	21424	257.99385249451734	3	3
30	4	16853	229.57592283654958	4	4
30	5	24148	116.91024775546975	5	5
30	6	16394	150.5600989079103	6	6
30	7	17543	196.2301686448045	7	7
30	8	10745	110.19818501104601	8	8
30	9	17635	147.51958629884757	9	9
30	10	17743	153.2903347078245	10	10
30	11	13243	184.76118227094412	11	11
30	12	18241	221.23088585748337	12	12
30	13	18456	165.78443730645813	13	13
30	14	23869	208.48418583883904	14	14
30	15	12788	174.81791520607658	15	15
30	16	8138	70.1674378439784	16	16
30	17	13181	164.7398654606659	17	17
30	18	22440	204.2161912980955	18	18
31	1	12014	86.97253466257825	1	1
31	2	29479	202.5362038987223	2	2
31	3	19274	182.54062868771143	3	3
31	4	15697	143.87484676321037	4	4
31	5	15666	150.53626422258094	5	5
31	6	55675	499.8871179241687	6	6
31	7	17851	147.86692744214088	7	7
31	8	19134	156.60613551782444	8	8
31	9	16590	125.19839894748293	9	9
31	10	40374	333.58323314622976	10	10
31	11	12664	126.62827596138231	11	11
31	12	19252	159.334296093788	12	12
31	13	20813	162.9924331009388	13	13
31	14	26725	141.47902786522172	14	14
31	15	29620	256.60793682094663	15	15
31	16	33308	214.60467157606035	16	16
31	17	32399	232.22134974296205	17	17
31	18	23247	173.5964310655836	18	18
31	19	16614	207.40726489736699	19	19
31	20	18246	125.9180908522103	20	20
31	21	19652	131.36994111491367	21	21
31	22	14392	109.07724218908697	22	22
31	23	12848	71.59844436310232	23	23
31	24	32239	211.94401674182154	24	24
31	25	13460	94.95852688606828	25	25
31	26	32568	238.77162058325484	26	26
32	1	23685	190.47193289129063	1	1
32	2	23069	135.03730962448753	2	2
32	3	13250	123.80621147085913	3	3
32	4	17638	157.56804900057614	4	4
32	5	13641	94.09988639666699	5	5
32	6	16009	109.87026892229915	6	6
32	7	12177	102.29363032919355	7	7
32	8	17631	150.10779166128486	8	8
32	9	18667	129.3139250651002	9	9
32	10	27853	220.99930011038668	10	10
32	11	21670	221.48674954124726	11	11
32	12	23609	183.86915548634715	12	12
32	13	25074	148.6873594976496	13	13
32	14	24415	157.3814008233603	14	14
32	15	15836	97.61612972896546	15	15
32	16	38913	252.53029933967628	16	16
32	17	19683	154.542871638434	17	17
33	1	20384	272.860839711735	1	1
33	2	20370	114.45475057489239	2	2
33	3	29185	233.01770263677463	3	3
33	4	18790	212.13690563337877	4	4
33	5	9594	81.3607546146959	5	5
33	6	18620	167.22269170545042	6	6
33	7	14987	94.1376678829547	7	7
33	8	19899	149.6625178155955	8	8
33	9	18589	175.34529799991287	9	9
33	10	13089	97.38094246922992	10	10
33	11	39221	334.5083574766759	11	11
33	12	26303	213.16495205718093	12	12
33	13	20376	85.47924097278155	13	13
33	14	15065	129.4834222663194	14	14
33	15	18353	152.79911650181748	15	15
33	16	18603	146.68201864440925	16	16
33	17	14310	114.22675018501468	17	17
34	1	9765	95.85459757247008	1	1
34	2	9013	69.73743866826408	2	2
34	3	23709	139.61284959875047	3	3
34	4	11570	88.35236214078031	4	4
34	5	18338	152.91682448750362	5	5
34	6	10019	74.70470820297487	6	6
34	7	20150	200.27622061222792	7	7
34	8	29357	218.39188436768018	8	8
34	9	48139	289.5045580808073	9	9
34	10	24426	157.29288334329613	10	10
34	11	22698	146.75706260837615	11	11
34	12	21290	117.14337501022965	12	12
34	13	36456	218.2331755128689	13	13
34	14	24733	175.38062309962697	14	14
34	15	20503	140.74084208067507	15	15
34	16	17133	142.2861690300051	16	16
34	17	12394	72.64973038015887	17	17
34	18	14574	81.3642489805352	18	18
34	19	23575	131.5074249887839	19	19
34	20	8915	71.69755166093819	20	20
34	21	18465	103.09610258927569	21	21
34	22	25437	153.4435203904286	22	22
34	23	19668	121.69895585253835	23	23
34	24	17160	104.68113350169733	24	24
34	25	15635	114.460655732546	25	25
34	26	32510	215.19492085138336	26	26
34	27	11166	79.22777263377793	27	27
35	1	23992	118.61826638667844	1	1
35	2	22576	155.99513392709196	2	2
35	3	33644	259.8310852055438	3	3
35	4	30124	218.96257195435464	4	4
35	5	14447	69.04040661500767	5	5
35	6	23459	144.01048444444314	6	6
35	7	15314	83.47126056090929	7	7
35	8	10556	58.2281232655514	8	8
35	9	12944	61.10348732233979	9	9
35	10	16964	80.69617851311341	10	10
35	11	15007	97.65337698883377	11	11
35	12	22011	165.16041980241425	12	12
35	13	18746	96.57665475504473	13	13
35	14	17881	102.48197255842388	14	14
35	15	31758	141.04036157089286	15	15
35	16	28689	152.2039081028197	16	16
35	17	22997	100.84475578996353	17	17
35	18	25377	163.02916170912795	18	18
35	19	19580	178.97970718238503	19	19
35	20	17675	123.9397281666752	20	20
35	21	17657	101.26787328976206	21	21
35	22	26150	176.18109585624188	22	22
35	23	15419	88.13244925136678	23	23
35	24	39184	223.61816091602668	24	24
35	25	24575	145.95289700385183	25	25
35	26	24555	123.42499569989741	26	26
36	1	17321	131.80401459266432	1	1
36	2	15197	82.83132755034603	2	2
36	3	28460	124.07748661050573	3	3
36	4	23769	123.71845706528984	4	4
36	5	27969	132.47934835380875	5	5
36	6	19395	81.09649888984859	6	6
36	7	12603	83.77665454382077	7	7
36	8	17362	86.89027327555232	8	8
36	9	20419	100.48024832317606	9	9
36	10	25867	142.4925933382474	10	10
36	11	16610	61.16250925674103	11	11
36	12	30593	168.74743463564664	12	12
36	13	18520	73.28668721183203	13	13
36	14	32707	173.5030155100394	14	14
36	15	30124	170.73280102736317	15	15
36	16	23961	174.6741299298592	16	16
36	17	10564	80.40953759523109	17	17
36	18	24280	136.12558319210075	18	18
36	19	24780	128.08272050926462	19	19
36	20	26100	133.84020896814764	20	20
36	21	30559	193.2108511463739	21	21
37	1	16560	106.10441858367994	1	1
37	2	11721	90.24600711883977	2	2
37	3	15744	125.26027428009547	3	3
37	4	30436	229.98037928855047	4	4
37	5	9122	96.72044023033231	5	5
37	6	8700	99.0133217421826	6	6
37	7	35707	188.5203194373753	7	7
37	8	16291	129.19865836016834	8	8
37	9	20791	137.5349217406474	9	9
37	10	30993	201.88008158188313	10	10
37	11	24598	168.13917915476486	11	11
37	12	31771	215.94595478544943	12	12
37	13	27847	181.80729570845142	13	13
37	14	51935	373.74081411841325	14	14
37	15	19567	109.91333002131432	15	15
37	16	13816	56.74224520800635	16	16
37	17	18945	147.21013347920962	17	17
37	18	14309	90.27798983128741	18	18
37	19	64160	329.0557446642779	19	19
38	1	18130	82.35137035883963	1	1
38	2	20324	197.2176411158871	2	2
38	3	17213	145.79575949488208	3	3
38	4	21689	124.02473619370721	4	4
38	5	26360	173.9308631925378	5	5
38	6	20686	157.52959635597654	6	6
38	7	15043	109.18538290215656	7	7
38	8	20536	100.20116075221449	8	8
38	9	51191	308.7227165373042	9	9
38	10	12163	118.3062648375053	10	10
38	11	39855	404.8513653355185	11	11
38	12	14574	97.11285685608163	12	12
38	13	14247	91.52266824850813	13	13
38	14	11123	81.99517889856361	14	14
38	15	22179	136.99156314646825	15	15
38	16	26880	151.31815219600685	16	16
38	17	25866	128.05015780846588	17	17
38	18	20689	121.65301106753759	18	18
38	19	24860	189.9602215909399	19	19
38	20	22034	133.1356540210545	20	20
38	21	17521	104.37798226019368	21	21
38	22	28551	196.11629102635197	22	22
38	23	12434	78.64214621600695	23	23
38	24	20220	136.47394657181576	24	24
38	25	13906	75.85410925769247	25	25
38	26	11304	55.99031116301194	26	26
38	27	11133	83.84661714709364	27	27
38	28	15171	103.62746717734262	28	28
38	29	13593	93.35228598932736	29	29
38	30	13809	99.07173366239294	30	30
38	31	10359	70.4298473324161	31	31
38	32	14367	80.91075081937015	32	32
38	33	19923	112.29521800321527	33	33
38	34	13847	73.12657432770357	34	34
38	35	14288	95.07846278580837	35	35
38	36	16415	114.49581254366785	36	36
38	37	12254	77.32369044213556	37	37
39	1	14850	177.51427600206807	1	1
39	2	15890	116.2434435612522	2	2
39	3	18688	138.60653220349923	3	3
39	4	23269	182.0121326672379	4	4
39	5	46940	296.07117105205543	5	5
39	6	18296	141.74722048896365	6	6
39	7	46154	260.70048323762603	7	7
39	8	15856	150.3563757929951	8	8
39	9	42685	270.82290657120757	9	9
39	10	22631	146.9002227995079	10	10
39	11	17961	103.30949979252182	11	11
39	12	17098	85.44647981226444	12	12
39	13	56738	276.3698052286636	13	13
39	14	12233	90.40102334180847	14	14
39	15	53630	345.6905810101889	15	15
39	16	29572	193.08935891347937	16	16
39	17	20236	126.50643300893717	17	17
39	18	23634	176.63113031187095	18	18
39	19	14191	109.65645946795121	19	19
39	20	20851	149.1993453176692	20	20
40	1	24039	153.45684135425836	1	1
40	2	32151	237.19540929608047	2	2
40	3	25762	150.04986796760932	3	3
40	4	28959	178.58602451346815	4	4
40	5	29987	194.78147765737958	5	5
40	6	15020	135.46625597868115	6	6
40	7	12446	85.83579843165353	7	7
40	8	13731	82.73478371300735	8	8
40	9	34945	255.11308704083785	9	9
40	10	16507	139.60962981148623	10	10
40	11	21696	127.4177932718303	11	11
40	12	26637	141.66698847548105	12	12
40	13	19034	149.8113997920882	13	13
40	14	22484	105.64745661127381	14	14
40	15	21543	100.17126827454194	15	15
40	16	30207	201.23319051088765	16	16
40	17	12736	130.00219831895083	17	17
40	18	31313	166.0365012618713	18	18
40	19	18431	131.87083371612243	19	19
40	20	22707	136.06305162608624	20	20
40	21	21415	123.22693346929736	21	21
40	22	20692	134.21349037066102	22	22
40	23	25204	170.2967591797933	23	23
40	24	10282	68.97349577024579	24	24
40	25	29618	324.8041226337664	25	25
40	26	31270	178.16280034696683	26	26
40	27	25305	171.70606725174002	27	27
40	28	9833	72.22470533894375	28	28
40	29	23949	140.7109803406056	29	29
40	30	22896	208.64339846139774	30	30
40	31	22048	138.09610289265402	31	31
40	32	22393	177.55477386922576	32	32
40	33	40620	229.75382863776758	33	33
40	34	11533	89.4292218692135	34	34
