# Supplementary material for: SON and SRRM2 are essential for nuclear speckle formation
Source: eLife. 2020 Oct 23;9:e60579. doi: 10.7554/eLife.60579 (PMC7671692; doi:10.7554/eLife.60579)
Supplement: Figure 5—source data 1. — Both folders contain ilastik models (.ilp) used to train for nuclear speckles and Cajal bodies and Cell Profiler pipelines (.cpproj) used to process the probability maps generated by ilastik. The outputs from Cell Profiler (.csv) files are used to generate the figures in the Jupyter Lab environment (.ipynb), shown in Figure 5 and Figure 5—figure supplement 3 respectively. [file elife-60579-fig5-data1.zip › eLife_HAP1_tr0vstr10/Cajal/Nuclei.csv]

ImageNumber	ObjectNumber	AreaShape_Area	Children_CajalMaskedNuclei_Count	Children_Cajal_Count	Intensity_IntegratedIntensity_Coilin
1	1	26875	1	2	176.37676212587394
1	2	22408	1	4	174.92379778041504
1	3	21226	1	1	187.16325777280144
1	4	24184	1	0	180.75628429977223
1	5	26635	1	4	225.69295985321514
1	6	17561	1	2	152.36550067644566
1	7	24405	1	3	168.927505427273
1	8	20346	1	2	180.65900749177672
1	9	14723	1	1	143.45853483164683
1	10	32023	1	3	251.48005046509206
1	11	27533	1	2	199.38063786528073
1	12	25822	1	1	229.38863382861018
1	13	25103	1	1	217.2522030172404
1	14	13004	1	0	119.25665773195215
1	15	19011	1	3	240.03416661778465
1	16	14750	1	2	112.2877404091414
1	17	16638	1	3	146.8966977216769
1	18	14576	1	1	112.03944560186937
1	19	14978	1	2	118.92829886474647
1	20	23491	1	2	140.8366534896195
1	21	28685	1	3	210.31571098882705
1	22	30178	1	2	171.8972011760343
1	23	29586	1	4	245.95471320301294
1	24	19683	1	1	130.70118377008475
1	25	29804	1	2	214.71496316138655
1	26	20578	1	0	130.5009091310203
1	27	29507	1	2	193.5199068163056
1	28	23278	1	2	203.4121633048635
1	29	27978	1	2	201.57013957737945
1	30	30424	1	3	192.03962880908512
1	31	14766	1	2	147.1960338288918
1	32	63771	1	9	525.9483826260548
1	33	33987	1	2	213.92749110679142
1	34	40689	1	1	238.56414369656704
1	35	28832	1	4	160.6404833465349
1	36	21238	1	0	142.36595855397172
1	37	14539	1	0	112.07229830464348
2	1	17907	1	4	193.66736988374032
2	2	22612	1	3	184.89067024178803
2	3	19024	1	3	140.6510424434673
2	4	12169	1	4	144.65990773495287
2	5	18138	1	4	150.44905883842148
2	6	23315	1	0	182.1930892074015
2	7	28429	1	3	210.58796202088706
2	8	23547	1	0	200.46090044337325
2	9	24511	1	0	192.2953095959965
2	10	20676	1	3	211.9319768869318
2	11	27713	1	2	203.96211366704665
2	12	22118	1	4	183.4441913315095
2	13	24143	1	3	191.36655350890942
2	14	23069	1	3	197.49949044710957
2	15	22323	1	4	216.1331978053786
2	16	22692	1	4	204.109606877435
2	17	23076	1	6	216.33531857980415
2	18	22495	1	4	185.5753426773008
2	19	12429	1	1	91.81525965989567
2	20	11620	1	2	94.60097728180699
2	21	28075	1	4	199.66869780095294
2	22	27385	1	4	197.99633939843625
2	23	18713	1	3	149.34961585397832
2	24	24480	1	3	187.45362144033425
2	25	24488	1	5	210.1607858859934
2	26	22354	1	2	145.96243302267976
3	1	14252	1	3	154.1902353898622
3	2	24396	1	3	299.48598660645075
3	3	16119	1	2	158.88879345776513
3	4	11729	1	4	133.1657443549484
3	5	17557	1	1	159.82374440692365
3	6	18625	1	3	161.03012224240229
3	7	22886	1	3	199.5411322733853
3	8	27105	1	3	216.14731217431836
3	9	25084	1	4	168.12445377605036
3	10	18309	1	2	196.9982924188953
3	11	20113	1	3	197.02864219248295
3	12	25872	1	3	266.1014438890852
3	13	17295	1	5	221.5168394856155
3	14	21171	1	2	201.3094088304788
3	15	22381	1	0	192.65555970813148
3	16	18236	1	1	186.04458822961897
3	17	26272	1	3	196.54938734159805
3	18	24597	1	4	259.489648403367
3	19	18803	1	4	264.1808359234128
3	20	25408	1	4	220.69596567680128
3	21	17146	1	2	177.2198379477486
3	22	20307	1	0	179.16734733781777
3	23	22537	1	1	182.77119265147485
3	24	23456	1	3	261.70849318779074
3	25	20931	1	3	181.79002205072902
3	26	17145	1	3	179.85385002335533
3	27	17217	1	2	136.18747359723784
3	28	21818	1	0	165.45398790435866
3	29	13940	1	4	157.5547734759748
3	30	18618	1	4	231.26981134084053
3	31	16640	1	2	169.80430434504524
3	32	24947	1	2	227.52782669407316
3	33	15163	1	5	160.1694678836502
3	34	10614	1	1	106.61379497521557
4	1	15255	1	0	154.88482611207291
4	2	22693	1	4	231.5111636929214
4	3	19579	1	3	256.48220174969174
4	4	18676	1	4	243.70861518080346
4	5	17280	1	3	171.3812628760934
4	6	21959	1	1	222.56348680169322
4	7	12711	1	3	196.130938985385
4	8	14972	1	0	161.4403613989707
4	9	27419	1	4	282.4921972048469
4	10	16370	1	0	148.51616818108596
4	11	13687	1	2	146.2496844562702
4	12	17607	1	1	143.8470599828288
4	13	19797	1	3	278.5201207592618
4	14	23070	1	1	204.7038545301184
4	15	23511	1	1	213.60992012941279
4	16	16613	1	1	144.63502064719796
4	17	20185	1	5	194.898528666934
4	18	23880	1	2	220.35044021345675
4	19	22777	1	1	194.89068584120832
4	20	21907	1	3	229.98060752637684
4	21	17034	1	1	174.3471135534346
4	22	19024	1	3	176.24086483218707
4	23	17961	1	5	200.04658721620217
4	24	20133	1	3	193.9313053120859
4	25	18696	1	3	171.582499173237
4	26	19065	1	5	225.9035188613925
4	27	22761	1	2	157.82177585875615
4	28	24319	1	3	176.3525611946825
4	29	21102	1	2	175.7827890564222
4	30	20087	1	3	185.3991622426547
4	31	20993	1	3	166.49907803884707
4	32	23731	1	3	176.91302466532215
4	33	11591	1	1	110.59887174866162
4	34	19861	1	3	167.08285770588554
4	35	20013	1	2	147.72544533759356
4	36	13683	1	2	122.24129189667292
4	37	19896	1	3	164.859419826651
4	38	10543	1	0	94.87055881787091
4	39	18702	1	0	143.91197200585157
4	40	12483	1	3	115.57538812910207
4	41	26870	1	2	255.3497387995012
4	42	17135	1	0	120.07316829776391
5	1	14863	1	1	126.07850873214193
5	2	23603	1	3	276.8792570531368
5	3	19527	1	1	174.6690637683496
5	4	20159	1	4	234.64051439752802
5	5	18794	1	3	197.0698571568355
5	6	17906	1	2	221.92898590303957
5	7	18413	1	0	182.1940503034275
5	8	21821	1	1	189.9204867305234
5	9	19063	1	1	168.48432244826108
5	10	14233	1	1	136.9510349293705
5	11	20120	1	4	206.0425739940256
5	12	14535	1	2	122.48220148147084
5	13	18019	1	2	200.42775749671273
5	14	18843	1	2	160.12686463003047
5	15	11919	1	0	114.29829965019599
5	16	22913	1	2	184.26978095737286
5	17	20676	1	2	186.62969534355216
5	18	23503	1	0	206.67579333577305
5	19	23258	1	3	223.52894049766473
5	20	18541	1	1	165.7379733726848
5	21	19166	1	2	180.11711430666037
5	22	17110	1	0	144.97525113052689
5	23	18107	1	3	186.5699868700467
5	24	16845	1	3	136.52254603640176
5	25	18492	1	2	166.32733790390193
5	26	23578	1	3	183.69782670377754
5	27	16805	1	0	141.26167821860872
5	28	23981	1	3	146.2568408823572
5	29	20455	1	3	175.5335789443925
5	30	22949	1	4	200.79719387041405
5	31	17848	1	1	185.14055227302015
5	32	20529	1	2	180.06860608584248
5	33	16905	1	1	170.90328987664543
5	34	17452	1	3	143.8019542626571
5	35	23353	1	3	169.61965491017327
5	36	20946	1	0	198.95434658578597
5	37	23003	1	4	196.32073095696978
5	38	22739	1	3	173.10278597474098
5	39	26181	1	2	217.93281626934186
5	40	20884	1	2	174.54368010745384
5	41	12657	1	0	114.33406680962071
5	42	18141	1	2	158.75523156509735
5	43	28404	1	2	215.92570602009073
5	44	26050	1	0	195.76083201286383
5	45	16056	1	0	128.78837394015864
6	1	10914	1	1	124.24680035165511
6	2	22542	1	2	150.63375421590172
6	3	15819	1	2	149.08545140363276
6	4	37045	1	4	239.6345636229962
6	5	22686	1	3	169.27437372040004
6	6	18459	1	1	206.8426961954683
6	7	25028	1	4	231.1551247581374
6	8	26809	1	3	177.43140452192165
6	9	18052	1	1	132.34773914329708
6	10	22259	1	4	195.5316562782973
6	11	26086	1	3	281.58886278723367
6	12	28675	1	5	214.32973410515115
6	13	25045	1	3	193.82189838192426
6	14	26878	1	2	187.5793254156597
6	15	22710	1	2	215.30313743278384
6	16	21571	1	3	150.55747427069582
6	17	24473	1	3	247.56663010036573
6	18	23552	1	1	191.91807597060688
6	19	26782	1	4	305.89305190672167
6	20	22885	1	1	170.80682189832442
6	21	25783	1	2	179.96928494796157
6	22	22437	1	2	125.26823919592425
6	23	28370	1	1	195.70376309845597
6	24	25615	1	2	167.17811981402338
6	25	20412	1	5	174.2694604222197
6	26	25785	1	4	185.4700402051676
6	27	26055	1	2	164.75684885587543
6	28	20946	1	1	152.6749078913126
6	29	15416	1	1	170.10840122122318
6	30	23518	1	1	152.38971642544493
6	31	19699	1	1	147.60650165053084
6	32	27863	1	4	202.38115642685443
6	33	21710	1	2	163.3323427857831
6	34	17719	1	1	151.9163204934448
6	35	17017	1	2	135.50863008224405
6	36	20788	1	2	155.90769949625246
6	37	23034	1	2	251.79991044662893
6	38	14565	1	1	115.24802100728266
6	39	24551	1	2	165.8952481749002
6	40	18211	1	2	146.37901997147128
6	41	26315	1	1	299.32459233910777
7	1	13444	1	4	130.0652791459579
7	2	28279	1	5	234.35619307658635
7	3	16482	1	1	147.26320419786498
7	4	26109	1	5	221.71444395696744
7	5	15859	1	1	162.2022444710601
7	6	17807	1	2	191.92999280034564
7	7	26920	1	3	211.3679421856068
7	8	25904	1	4	236.39078541076742
7	9	23892	1	2	203.95401084958576
7	10	30065	1	3	239.7798598606605
7	11	26537	1	3	199.0247209086083
7	12	25143	1	4	208.6643945502583
7	13	19016	1	2	156.2138715912588
7	14	22374	1	1	175.13454033969902
7	15	21082	1	2	162.46497420198284
7	16	21821	1	2	189.88809191272594
7	17	33280	1	1	233.48618490924127
7	18	22508	1	1	176.49573671305552
7	19	27136	1	4	221.6555445380509
7	20	25549	1	4	212.93843141850084
7	21	25497	1	4	152.45426204591058
7	22	20669	1	2	159.29442405188456
7	23	23799	1	1	188.62209663563408
7	24	22260	1	0	164.36849179840647
7	25	32969	1	4	218.18784008733928
8	1	26896	1	3	224.94117822800763
8	2	29463	1	3	269.82888756948523
8	3	24146	1	4	228.41510800784454
8	4	31966	1	1	239.72871190914884
8	5	25903	1	2	197.85549874021672
8	6	20212	1	6	140.97050535213202
8	7	23859	1	3	242.6124989024829
8	8	26747	1	2	172.52684978349134
8	9	28179	1	1	233.56064875191078
8	10	27544	1	2	217.98779442464001
8	11	26228	1	7	151.31674790452234
8	12	17992	1	2	170.9925243407488
8	13	21193	1	4	174.77026160270907
8	14	22932	1	1	173.24475595494732
8	15	28064	1	0	182.35211900388822
8	16	15587	1	1	150.42595684924163
8	17	17661	1	2	158.57102431496605
8	18	27450	1	2	208.59583592228591
8	19	23121	1	2	202.0798821337521
8	20	19570	1	4	170.8844294231385
8	21	28776	1	1	186.13360956148244
8	22	20083	1	2	158.8524009298999
8	23	25789	1	5	190.13637131033465
8	24	20757	1	2	178.62781860283576
8	25	26591	1	2	224.58140109153464
8	26	18423	1	2	157.84081902285106
8	27	30440	1	2	231.60078031313606
8	28	28430	1	2	184.20402976381592
8	29	24178	1	3	161.23767570825294
8	30	15136	1	2	156.56356241041794
8	31	23375	1	4	205.5629831594415
8	32	24124	1	3	193.2450310876593
8	33	23027	1	2	193.01152214570902
8	34	16260	1	0	127.80555549799465
9	1	24743	1	3	234.9804549338296
9	2	15748	1	0	149.96807931619696
9	3	28958	1	3	243.2063956153579
9	4	13020	1	2	154.5891519621946
9	5	13026	1	2	122.8313429071568
9	6	14535	1	1	157.207554430468
9	7	10631	1	2	94.23788886517286
9	8	23094	1	0	168.52890971768647
9	9	15890	1	2	168.9396669373382
9	10	22006	1	0	160.96794247836806
9	11	10792	1	0	93.5108118057251
9	12	22521	1	2	204.09035022859462
9	13	21635	1	3	175.9371952463407
9	14	16846	1	0	148.43708075839095
9	15	22526	1	3	197.00724949711002
9	16	21325	1	4	186.68124046130106
9	17	26450	1	0	168.85330118099228
9	18	14366	1	2	144.9696814545896
9	19	15005	1	1	157.37016981607303
9	20	15856	1	1	186.01455834205262
9	21	21665	1	3	158.2128342213109
9	22	13820	1	3	153.45708497869782
9	23	16808	1	0	135.6098128235899
9	24	15598	1	2	212.43720271019265
9	25	18906	1	2	172.90242000087164
9	26	23361	1	4	226.62061652098782
9	27	22108	1	3	175.23500579269603
9	28	21788	1	2	271.15430126478896
9	29	30715	1	1	351.2586584391538
9	30	27204	1	3	209.53205325920135
9	31	26639	1	5	201.61538253794424
10	1	32102	1	3	320.1551560629159
10	2	13160	1	1	139.41980725969188
10	3	33047	1	3	205.15855813072994
10	4	20730	1	3	191.1994522586465
10	5	10198	1	1	103.69878745125607
10	6	20149	1	3	161.9324342107866
10	7	28349	1	3	266.5426586854737
10	8	31741	1	3	192.29482112801634
10	9	27252	1	0	228.04999061045237
10	10	30805	1	3	194.47368733538315
10	11	28760	1	4	214.1522101345472
10	12	25636	1	3	208.62083039153367
10	13	28528	1	1	256.40587694128044
10	14	20649	1	1	165.09218112844974
10	15	30792	1	3	224.5348001876846
10	16	31025	1	3	304.99203743366525
10	17	11375	1	1	104.44881431153044
10	18	25312	1	3	235.5917316849809
10	19	21528	1	2	189.38928974000737
10	20	16742	1	3	156.66599659970962
10	21	25035	1	3	202.99995556334034
10	22	20179	1	2	167.70171805517748
11	1	21834	1	3	198.6917234279681
11	2	29067	1	3	219.4092180270236
11	3	30645	1	3	212.90104655735195
11	4	23801	1	2	123.03750752238557
11	5	21202	1	1	177.96080124471337
11	6	24814	1	3	133.61367298825644
11	7	18519	1	1	147.01811371231452
12	1	16803	1	3	152.0841851849109
12	2	21402	1	3	170.59820060105994
12	3	18642	1	4	152.18570343544707
12	4	21706	1	3	164.8428029664792
12	5	24865	1	4	194.98019522987306
12	6	9393	1	0	52.065339668188244
12	7	24309	1	2	151.8235760712996
12	8	33006	1	2	175.9384923253674
12	9	33655	1	2	246.43984374357387
13	1	19968	1	4	162.10203833202831
13	2	22916	1	0	151.52739904285409
13	3	36033	1	2	221.42180710285902
13	4	27173	1	2	132.40041302586906
14	1	38929	1	3	191.6532249378506
14	2	39717	1	2	211.95539953978732
14	3	32871	1	2	177.22357696434483
14	4	29062	1	4	202.72613252303563
15	1	34857	1	3	299.99971219943836
15	2	21751	1	2	151.0427723103203
15	3	24557	1	3	151.20465539884754
15	4	28050	1	1	131.8496844957117
16	1	19037	1	3	156.3625553518068
16	2	27707	1	5	212.12750586518086
16	3	8565	1	0	70.65699302288704
16	4	29976	1	4	207.02372927963734
16	5	14779	1	3	143.80421228776686
16	6	14482	1	2	119.1329984946642
16	7	15578	1	1	130.81820521433838
16	8	22081	1	2	146.77912705531344
17	1	26680	1	2	144.694973051548
17	2	19969	1	0	99.28535995725542
17	3	27502	1	2	115.0491347280331
17	4	29522	1	1	151.04524450330064
18	1	22112	1	3	204.5287571894005
18	2	29112	1	3	227.90190151822753
18	3	30698	1	4	243.2034498974681
18	4	23724	1	2	140.94522105529904
18	5	20981	1	2	200.99331818916835
18	6	24834	1	3	159.07536528189667
18	7	18386	1	1	156.26592045649886
18	8	17071	1	2	97.03750737709925
18	9	21298	1	3	144.4494098376017
18	10	18584	1	2	115.87127587804571
18	11	21382	1	2	143.36765166046098
18	12	24882	1	3	167.91856372146867
18	13	9418	1	0	44.74691428942606
18	14	24394	1	2	132.1972695698496
19	1	34211	1	3	194.43036688375287
19	2	32925	1	2	194.963807213353
19	3	21750	1	4	147.95907616941258
19	4	43662	1	0	195.7487774263136
19	5	24409	1	5	170.75866434839554
19	6	24894	1	2	193.14741920959204
19	7	25286	1	1	194.0200064680539
20	1	53094	1	4	227.28955669817515
20	2	40815	1	1	194.31511527555995
21	1	24252	1	1	213.4580166307278
21	2	22444	1	2	144.43874413426965
21	3	36613	1	3	289.5177412023768
21	4	22843	1	0	144.58182798116468
21	5	24855	1	3	189.6151387556456
21	6	30082	1	2	187.03656247770414
21	7	15486	1	1	155.1506841611117
21	8	15793	1	1	192.04565635160543
21	9	22911	1	2	231.08320938097313
21	10	18534	1	2	157.27679999405518
21	11	26172	1	1	196.0173513884656
21	12	30007	1	3	162.62559080915526
21	13	26336	1	3	214.79205196979456
21	14	20012	1	1	133.95404111291282
21	15	15988	1	0	122.57427432830445
21	16	16896	1	1	123.44199399952777
21	17	15260	1	1	151.79496564087458
21	18	18967	1	1	132.25391141255386
21	19	17337	1	1	149.98422352503985
21	20	13433	1	0	93.03386074281298
21	21	19354	1	1	162.18906081607565
21	22	33411	1	2	169.90820332383737
21	23	18248	1	1	132.42514823633246
21	24	24171	1	0	177.73331977170892
21	25	22839	1	1	171.22508746851236
21	26	21594	1	1	143.71278092777357
21	27	23921	1	2	211.2106220703572
21	28	37317	1	1	259.6250429097563
21	29	23051	1	1	187.8622891283594
21	30	30787	1	2	194.94923523627222
22	1	10303	1	1	82.00990376970731
22	2	14936	1	0	108.62189774005674
22	3	10870	1	0	104.71517608780414
22	4	18631	1	2	154.38581029814668
22	5	15643	1	0	148.75872562872246
22	6	27536	1	3	192.78542935661972
22	7	19826	1	0	124.46682054782286
22	8	12718	1	0	89.45905323210172
22	9	15835	1	0	153.43849994102493
22	10	10648	1	0	83.78707647160627
22	11	22399	1	0	167.39679729915224
22	12	53203	1	7	462.9875830805395
22	13	18842	1	0	142.06166312191635
22	14	18920	1	2	176.5675608299207
22	15	15712	1	5	138.100603928091
22	16	17856	1	1	142.3419864079915
22	17	19392	1	2	145.1888013156131
22	18	31692	1	5	291.8297113412991
22	19	14152	1	0	151.35631458531134
22	20	16886	1	0	141.3926615328528
22	21	13350	1	3	130.63503581890836
22	22	19155	1	2	194.51447482174262
22	23	19567	1	3	175.7798289482016
22	24	10072	1	0	53.94754002871923
22	25	15931	1	2	133.09550735284574
22	26	18876	1	1	191.1401862411294
22	27	17994	1	2	154.8599083230365
22	28	26522	1	2	189.63042830699123
22	29	20949	1	0	209.8838806084823
22	30	15724	1	0	143.0551015024539
22	31	18944	1	3	185.11606156942435
22	32	15299	1	0	97.28449012176134
22	33	14774	1	0	86.23357067280449
22	34	13337	1	0	130.8942712461576
22	35	16587	1	2	139.51423024386168
22	36	18530	1	0	131.23613447905518
22	37	15663	1	2	131.65060008200817
22	38	16264	1	3	138.1058988494333
22	39	19157	1	0	148.2302599628456
22	40	20293	1	2	172.9263608888723
22	41	22351	1	4	186.8304128763266
22	42	12647	1	2	144.40756960981525
22	43	13954	1	1	133.3707647374831
22	44	30086	1	1	262.1284832174424
22	45	18945	1	1	144.81118614622392
22	46	8765	1	2	81.44467904185876
22	47	15776	1	2	187.8093093864154
22	48	23104	1	2	197.43975140992552
22	49	15921	1	0	124.78999124420807
22	50	12351	1	2	139.7048304004129
22	51	17288	1	2	141.6264756298624
22	52	21565	1	2	151.66996412025765
22	53	21331	1	2	155.63325069868006
22	54	13529	1	0	110.38516926788725
22	55	19419	1	2	188.28328538010828
22	56	15305	1	4	147.46721722302027
22	57	22141	1	0	176.43895795429125
23	1	19552	1	3	205.05533082550392
23	2	20878	1	4	210.46390649303794
23	3	20285	1	2	221.2102253024932
23	4	17347	1	0	138.20456354506314
23	5	11300	1	0	114.23758393060416
23	6	12665	1	0	150.6458087055944
23	7	28131	1	4	278.15755130629987
23	8	22107	1	3	207.16945311101153
23	9	12370	1	2	114.1234464617446
23	10	15866	1	4	174.7220735049341
23	11	12573	1	2	137.47110809595324
23	12	28719	1	5	275.81402533035725
23	13	12131	1	1	115.7464113063179
23	14	12983	1	1	110.8945458556991
23	15	19463	1	3	156.19777350174263
23	16	8675	1	0	85.9980627791956
23	17	12149	1	1	124.69604129251093
23	18	11862	1	4	172.9359436391387
23	19	9999	1	3	150.77393844816834
23	20	60507	1	7	570.934878926957
23	21	13065	1	0	115.71290249680169
23	22	20149	1	1	176.5537667691242
23	23	24770	1	4	203.46459325868636
23	24	15746	1	3	264.9830332745332
23	25	13770	1	1	137.1132993812207
23	26	11399	1	3	133.6659962872509
23	27	14540	1	5	140.39556075958535
23	28	13949	1	0	143.134311147267
23	29	35802	1	2	426.11552949924953
23	30	14486	1	5	179.92645275732502
23	31	8557	1	0	67.82330116746016
23	32	12170	1	3	156.18913664878346
23	33	30181	1	5	257.43059650901705
23	34	15554	1	2	183.22685735672712
23	35	12972	1	0	87.27873737597838
23	36	26762	1	2	240.5414378978312
23	37	50792	1	3	379.3368464377709
23	38	34278	1	2	264.1886953304056
23	39	16741	1	3	145.46781225828454
23	40	16602	1	1	131.35588726424612
23	41	15396	1	0	117.20947711355984
23	42	28835	1	5	275.1585584860295
23	43	21727	1	0	132.63193830195814
23	44	24241	1	0	148.83943091402762
23	45	19856	1	3	155.70834040432237
23	46	19237	1	1	140.48256790614687
23	47	23488	1	0	144.3999556619674
23	48	61691	1	6	662.231194618158
23	49	32347	1	2	283.89099210849963
23	50	22017	1	0	142.55413281731308
24	1	20249	1	1	145.097369144205
24	2	10165	1	1	102.35414738720283
24	3	21903	1	0	149.89279153943062
24	4	25819	1	3	195.86695839930326
24	5	14042	1	1	154.71584769524634
24	6	21137	1	2	142.70475470274687
24	7	17168	1	0	125.42269142810255
24	8	21462	1	0	156.84223855356686
24	9	18453	1	0	123.91482540289871
24	10	21238	1	2	155.69732343917713
24	11	17351	1	0	130.35869508166797
24	12	21969	1	0	136.50864563090727
24	13	14117	1	0	93.5904945214279
24	14	21052	1	1	136.40181713318452
24	15	26439	1	2	168.71212488459423
24	16	19620	1	2	128.60808863211423
24	17	21022	1	2	123.18845000816509
24	18	19068	1	0	96.17096315184608
24	19	23378	1	0	144.1006652135402
24	20	18340	1	0	117.63317434652708
24	21	12289	1	0	71.44750210200436
24	22	14805	1	3	114.05050842138007
24	23	14065	1	2	97.94596886169165
24	24	9915	1	0	52.47905775718391
24	25	24126	1	2	178.27033058390953
24	26	9656	1	0	63.47721163183451
24	27	25758	1	3	187.8601069264114
24	28	27383	1	2	168.64226902113296
25	1	9728	1	1	71.7335781918373
25	2	13684	1	1	91.40961407823488
25	3	14663	1	0	88.99624731275253
25	4	16844	1	0	82.87504474981688
25	5	15511	1	3	106.6280928850174
25	6	28271	1	3	235.48069190466776
25	7	18500	1	2	126.91873173275962
25	8	15794	1	2	141.2098739396315
25	9	11053	1	1	92.56478303577751
25	10	23661	1	4	137.84709077561274
25	11	10837	1	1	70.16078498936258
25	12	12824	1	0	114.20558573096059
25	13	27876	1	0	121.37296224036254
25	14	19537	1	3	192.52717042015865
25	15	18432	1	2	155.20770724583417
25	16	21305	1	3	139.3803172861226
25	17	18033	1	2	164.58297234098427
25	18	32736	1	0	302.96870643272996
25	19	23619	1	2	208.03885107138194
25	20	11530	1	0	94.26447033835575
25	21	15584	1	0	137.0783716677688
25	22	12815	1	3	127.14522108971141
25	23	11607	1	0	94.79211193369702
25	24	17708	1	2	187.14416880602948
25	25	16477	1	0	148.6970334481448
25	26	14259	1	2	163.56046507740393
25	27	19556	1	2	188.33824821026064
25	28	23874	1	3	191.86073266156018
25	29	10586	1	4	137.42830648389645
25	30	14749	1	2	153.69302020967007
25	31	23046	1	2	174.37938671233132
25	32	10270	1	2	115.88134666439146
25	33	19739	1	2	197.9020693062339
25	34	18242	1	2	188.08757297392003
25	35	17030	1	2	163.16699604829773
25	36	11620	1	1	114.03314352454618
25	37	13800	1	3	135.0314039341174
25	38	24765	1	4	228.35811587632634
25	39	12655	1	0	135.52005917904899
25	40	24533	1	3	263.1643571720924
25	41	17291	1	4	145.1269866139628
25	42	11626	1	0	87.72991616581567
25	43	24031	1	2	145.21246804250404
26	1	28587	1	3	260.9087684021797
26	2	14637	1	0	152.3811868322082
26	3	15691	1	3	258.5381869908888
26	4	8855	1	2	130.2712299383711
26	5	24156	1	4	363.9309245822951
26	6	51614	1	5	846.1928028622642
26	7	9565	1	1	93.87591444747522
26	8	16941	1	1	141.5438633041922
26	9	15662	1	1	152.5312136639841
26	10	66556	1	5	905.4963059886359
26	11	15406	1	0	176.6065017087385
26	12	14533	1	0	144.24864701693878
26	13	17466	1	1	175.92930635996163
26	14	20327	1	2	190.93151916237548
26	15	28874	1	6	305.9325269807596
27	1	15811	1	4	175.0495777640026
27	2	13263	1	2	126.98532179929316
27	3	29965	1	5	390.1443529871758
27	4	19034	1	2	322.420036861673
27	5	26820	1	2	211.26732470840216
27	6	23913	1	3	211.95770375570282
27	7	20245	1	0	169.54624386993237
27	8	24052	1	3	251.25304227764718
27	9	23004	1	3	232.90927182813175
27	10	23733	1	3	228.4987582617905
27	11	15753	1	1	137.93530297861435
27	12	13537	1	2	169.3862984329462
27	13	14761	1	2	158.03068697964773
27	14	12465	1	0	122.09717045142315
27	15	14464	1	1	132.37677685637027
27	16	51024	1	11	568.3289583972655
27	17	16146	1	0	147.33177821547724
27	18	15497	1	3	120.50165674649179
27	19	15778	1	3	176.69999374146573
27	20	15337	1	3	126.12961131543852
27	21	22846	1	2	186.10585354827344
27	22	18324	1	0	141.77195527241565
27	23	21470	1	0	152.6453054647427
27	24	56584	1	4	533.7560277835
27	25	16789	1	0	174.21725938259624
27	26	20349	1	2	121.49201306561008
28	1	14563	1	1	117.63610395183787
28	2	10592	1	0	77.98829712136649
28	3	15641	1	0	177.4440999161452
28	4	13408	1	1	98.22049382794648
28	5	15073	1	0	111.69536994025111
28	6	21470	1	1	192.66939975554124
28	7	26794	1	0	185.57219996140338
28	8	24537	1	0	142.618037636159
28	9	14162	1	0	132.0232254480943
28	10	15681	1	2	151.14940241072327
29	1	10687	1	2	99.65154578885995
29	2	8135	1	0	89.25009610480629
29	3	14811	1	1	136.61107902554795
29	4	8637	1	1	108.039948848309
29	5	13098	1	1	189.8080122496467
29	6	15897	1	1	169.8611899507232
29	7	10205	1	2	127.89457632112317
29	8	20739	1	1	143.55533814663067
29	9	10804	1	3	160.7154811907094
29	10	14432	1	2	135.48413947573863
29	11	17490	1	3	206.0030226309318
29	12	18249	1	2	179.0165880562272
29	13	10532	1	2	123.57666981127113
29	14	18307	1	2	184.31088870111853
29	15	23937	1	2	252.0401333074551
29	16	12515	1	2	119.44506083684973
29	17	12345	1	2	141.22917628567666
29	18	22179	1	1	148.70399151998572
29	19	14195	1	2	146.30521214776672
29	20	23375	1	2	217.80741775990464
29	21	15232	1	3	152.63430346432142
29	22	10999	1	0	115.38362792530097
29	23	11974	1	0	116.05336186941713
29	24	18473	1	3	163.1848338644486
29	25	17987	1	3	179.8855129708536
29	26	11873	1	2	119.59907019790262
29	27	11077	1	2	108.7893345921766
29	28	14145	1	2	104.76873484859243
29	29	15332	1	1	141.0453968513757
29	30	17701	1	1	146.5239198007621
29	31	11768	1	3	126.71867036470212
29	32	14429	1	0	126.38246857118793
30	1	12480	1	1	207.00070316088386
30	2	18361	1	1	219.07486225292087
30	3	21510	1	1	262.866790644126
30	4	17078	1	1	259.4467094298452
30	5	24459	1	2	142.86512673972175
30	6	16596	1	2	161.20425853226334
30	7	17962	1	3	226.4830107181333
30	8	10937	1	2	120.9906775385607
30	9	17713	1	1	151.16037367586978
30	10	17974	1	1	191.01786952349357
30	11	13467	1	2	198.77888274937868
30	12	18559	1	2	247.7849867211189
30	13	18648	1	2	177.2658289584797
30	14	24258	1	2	259.34270423813723
30	15	12952	1	1	189.87957691517659
30	16	8328	1	2	80.02137851295993
30	17	13319	1	1	175.10814199154265
30	18	22679	1	2	223.34203244862147
31	1	12304	1	2	110.06920056371018
31	2	29740	1	2	219.516382452799
31	3	19533	1	2	199.17535827984102
31	4	16078	1	3	167.30188578367233
31	5	15987	1	2	177.31543577765115
31	6	56507	1	6	571.5213439846411
31	7	17952	1	1	153.55420906236395
31	8	19469	1	3	175.38751950510778
31	9	17068	1	4	156.47809685836546
31	10	40682	1	3	350.9804103069473
31	11	13085	1	3	166.87440401758067
31	12	19454	1	2	170.76803379529156
31	13	20970	1	1	176.29057914670557
31	14	27304	1	3	204.84872352774255
31	15	29698	1	1	260.486597080715
31	16	33603	1	2	241.43659353768453
31	17	32758	1	3	253.6136439887341
31	18	23547	1	3	188.59745345707051
31	19	16721	1	1	213.53251092205755
31	20	18695	1	3	162.15658936998807
31	21	20042	1	3	157.6398274791427
31	22	14571	1	2	117.81963941059075
31	23	12848	1	0	71.59844436310232
31	24	32951	1	6	253.79656888660975
31	25	13600	1	1	104.51516077667475
31	26	33034	1	3	274.19898004923016
32	1	23982	1	2	213.864105054643
32	2	23202	1	1	143.65142426337115
32	3	13446	1	1	147.99565217015333
32	4	17877	1	2	173.89384444989264
32	5	13915	1	3	109.10083246114664
32	6	16212	1	1	128.11027808394283
32	7	12614	1	4	129.4233320800122
32	8	17631	1	0	150.10779166128486
32	9	18755	1	1	134.218189955689
32	10	28120	1	2	238.93708913191222
32	11	21670	1	0	221.48674954124726
32	12	23858	1	3	195.25870311260223
32	13	25322	1	2	164.53389951144345
32	14	24682	1	2	174.1262090015225
32	15	15836	1	0	97.61612972896546
32	16	39184	1	2	271.98732234188356
32	17	19970	1	3	169.33995719091035
33	1	20729	1	2	306.71386473975144
33	2	20864	1	2	201.94349675741978
33	3	29573	1	2	282.59243358834647
33	4	19283	1	2	301.9177553933114
33	5	9594	1	0	81.3607546146959
33	6	18796	1	1	185.2393393437378
33	7	15230	1	3	104.39531648345292
33	8	20456	1	3	227.85639895079657
33	9	18911	1	2	208.26784320711158
33	10	13331	1	3	107.95025657559745
33	11	39954	1	4	415.15816280036233
33	12	26896	1	3	299.8312218415085
33	13	20906	1	4	131.73106056661345
33	14	15418	1	3	151.04528998443857
33	15	19007	1	4	239.62501125480048
33	16	18779	1	1	163.39728533965535
33	17	14468	1	1	127.6997036181856
34	1	9765	1	0	95.85459757247008
34	2	9013	1	0	69.73743866826408
34	3	23939	1	2	153.6545372591354
34	4	11752	1	2	96.2981621439103
34	5	18766	1	5	173.65162271633744
34	6	10019	1	0	74.70470820297487
34	7	20644	1	3	262.14448957238346
34	8	29827	1	3	257.2103324609343
34	9	48695	1	4	330.84860337898135
34	10	24719	1	2	181.4354027074296
34	11	22698	1	0	146.75706260837615
34	12	21425	1	1	127.34052161872387
34	13	36777	1	2	245.32625565794297
34	14	25067	1	2	204.20982903358527
34	15	20807	1	2	164.365210801363
34	16	17397	1	2	159.38693967624567
34	17	12394	1	0	72.64973038015887
34	18	14941	1	3	107.95343033201061
34	19	23977	1	3	160.82968025142327
34	20	8915	1	0	71.69755166093819
34	21	18745	1	2	121.6969876694493
34	22	25806	1	3	177.44405448064208
34	23	19766	1	1	126.1805763952434
34	24	17451	1	2	127.9400486072991
34	25	15635	1	0	114.460655732546
34	26	32586	1	1	218.48308749543503
34	27	11166	1	0	79.22777263377793
35	1	24196	1	1	142.12965728132986
35	2	22576	1	0	155.99513392709196
35	3	33955	1	2	292.02556144306436
35	4	30475	1	3	240.7030007946305
35	5	14745	1	3	84.49468300351873
35	6	23869	1	3	173.7493415819481
35	7	15314	1	0	83.47126056090929
35	8	10556	1	0	58.2281232655514
35	9	12944	1	0	61.10348732233979
35	10	16964	1	0	80.69617851311341
35	11	15007	1	0	97.65337698883377
35	12	22339	1	2	192.72288265801035
35	13	19146	1	3	124.32588796201162
35	14	18252	1	4	121.4365617800504
35	15	31845	1	1	146.29334090906195
35	16	28899	1	1	176.6696134400554
35	17	23358	1	3	121.39455356658436
35	18	25688	1	3	181.2850249952171
35	19	19798	1	1	206.75709321629256
35	20	18085	1	3	152.95369012118317
35	21	17884	1	2	117.21197949233465
35	22	26282	1	1	184.97892910707742
35	23	15603	1	2	98.97013902268372
35	24	39280	1	1	229.333931137342
35	25	24575	1	0	145.95289700385183
35	26	24664	1	1	129.40050497930497
36	1	17321	1	0	131.80401459266432
36	2	15197	1	0	82.83132755034603
36	3	28976	1	4	167.58060706686229
36	4	23897	1	1	132.04876911710016
36	5	27969	1	0	132.47934835380875
36	6	19395	1	0	81.09649888984859
36	7	12603	1	0	83.77665454382077
36	8	17481	1	1	93.3690861214418
36	9	20581	1	2	107.90177878038958
36	10	26249	1	2	181.15015043062158
36	11	16610	1	0	61.16250925674103
36	12	30890	1	2	191.3771897670813
36	13	18606	1	1	77.56369952275418
36	14	33101	1	3	199.8863984348718
36	15	30432	1	3	187.86286900448613
36	16	24068	1	1	180.66332651721314
36	17	10794	1	2	96.0435499693267
36	18	24436	1	2	144.78581056254916
36	19	24780	1	0	128.08272050926462
36	20	26369	1	3	147.79189892439172
36	21	30773	1	2	204.41063753562048
37	1	16690	1	1	114.09503428824246
37	2	11721	1	0	90.24600711883977
37	3	15852	1	1	131.10672274720855
37	4	30513	1	1	233.62188383145258
37	5	9122	1	0	96.72044023033231
37	6	8700	1	0	99.0133217421826
37	7	35880	1	1	204.48462855326943
37	8	16498	1	2	140.03561574593186
37	9	20972	1	2	146.76687412150204
37	10	31229	1	2	221.51923626568168
37	11	24802	1	2	178.8834074307233
37	12	31889	1	1	223.75068505178206
37	13	28122	1	2	200.80183298652992
37	14	52549	1	4	426.39434279012494
37	15	19818	1	2	125.5029386235401
37	16	13986	1	1	71.04005556507036
37	17	19296	1	2	181.21809872961603
37	18	14479	1	1	106.28444441175088
37	19	64600	1	4	356.2966998589691
38	1	18244	1	1	87.97753957589157
38	2	20431	1	1	203.67066623154096
38	3	17385	1	2	154.28433815715834
38	4	21989	1	2	147.38111075549386
38	5	26633	1	2	192.50679970229976
38	6	20900	1	2	168.72141754697077
38	7	15302	1	2	125.98208695999347
38	8	20536	1	0	100.20116075221449
38	9	51656	1	4	337.7677612400148
38	10	12163	1	0	118.3062648375053
38	11	40015	1	1	419.24986996059306
38	12	14739	1	2	105.32324826763943
38	13	14467	1	1	122.918105897028
38	14	11325	1	2	93.88995269476436
38	15	22296	1	1	143.57963057397865
38	16	27142	1	2	174.01564220921136
38	17	26022	1	1	139.680630114628
38	18	20992	1	3	138.6832849632483
38	19	25191	1	2	219.82844472210854
38	20	22358	1	3	154.51589359156787
38	21	17765	1	3	116.43473056750372
38	22	29104	1	5	227.95077650505118
38	23	12434	1	0	78.64214621600695
38	24	20401	1	2	145.1439549480565
38	25	14174	1	2	93.804258039454
38	26	11526	1	2	67.58826647186652
38	27	11272	1	2	90.228611523984
38	28	15171	1	0	103.62746717734262
38	29	13593	1	0	93.35228598932736
38	30	13909	1	1	104.26129649532959
38	31	10422	1	1	73.46846792357974
38	32	14367	1	0	80.91075081937015
38	33	19923	1	0	112.29521800321527
38	34	14228	1	3	95.4993979986757
38	35	14288	1	0	95.07846278580837
38	36	16415	1	0	114.49581254366785
38	37	12254	1	0	77.32369044213556
39	1	15160	1	2	201.2939967685379
39	2	16454	1	4	167.99754439643584
39	3	18904	1	1	168.27150503126904
39	4	23587	1	2	208.53608162072487
39	5	47331	1	3	321.460718648741
39	6	18753	1	3	182.20001668320037
39	7	46381	1	2	275.2857125320006
39	8	16344	1	3	192.3298554867506
39	9	43152	1	5	295.01694039581344
39	10	22944	1	2	180.37506824336015
39	11	18175	1	1	134.36196029535495
39	12	17457	1	2	122.86277638329193
39	13	57189	1	3	309.99710369179957
39	14	12534	1	2	116.6729391682893
39	15	53975	1	3	365.6115088565275
39	16	30041	1	3	231.89529473544098
39	17	20617	1	3	149.4810724814888
39	18	23862	1	1	203.9899005529005
39	19	14444	1	2	125.69366099126637
39	20	21076	1	1	180.90567016229033
40	1	24290	1	2	172.1868025001604
40	2	32647	1	3	282.9074715950992
40	3	25825	1	1	153.56431062566116
40	4	29206	1	2	196.9166112258099
40	5	30142	1	2	203.04147612466477
40	6	15237	1	1	165.18304861569777
40	7	12531	1	1	91.584756976692
40	8	14132	1	2	117.09852843242697
40	9	35260	1	2	289.3589251418598
40	10	16703	1	1	161.06395193911158
40	11	21910	1	1	148.65990829118527
40	12	26758	1	1	149.5355777957011
40	13	19210	1	1	165.6886714589782
40	14	22818	1	2	143.22227943548933
40	15	22029	1	3	155.81803729012609
40	16	30656	1	5	226.77725098468363
40	17	12847	1	1	136.3159238062799
40	18	31395	1	1	170.22748319758102
40	19	18726	1	2	165.53312109527178
40	20	22930	1	2	149.90341174788773
40	21	21511	1	1	128.02163861435838
40	22	21151	1	3	173.69830009154975
40	23	25317	1	1	176.8054491719231
40	24	10690	1	3	106.42807738366537
40	25	30007	1	3	351.95192163717
40	26	31399	1	1	186.51198780396953
40	27	25774	1	3	221.42798679624684
40	28	9833	1	0	72.22470533894375
40	29	24087	1	1	150.34638128359802
40	30	23288	1	3	238.27164300857112
40	31	22362	1	4	153.78846575994976
40	32	22764	1	3	204.56197612755932
40	33	41450	1	4	355.65273741586134
40	34	11533	1	0	89.4292218692135
