# Supplementary material for: SON and SRRM2 are essential for nuclear speckle formation
Source: eLife. 2020 Oct 23;9:e60579. doi: 10.7554/eLife.60579 (PMC7671692; doi:10.7554/eLife.60579)
Supplement: Figure 5—source data 1. — Both folders contain ilastik models (.ilp) used to train for nuclear speckles and Cajal bodies and Cell Profiler pipelines (.cpproj) used to process the probability maps generated by ilastik. The outputs from Cell Profiler (.csv) files are used to generate the figures in the Jupyter Lab environment (.ipynb), shown in Figure 5 and Figure 5—figure supplement 3 respectively. [file elife-60579-fig5-data1.zip › eLife_HAP1_tr0vstr10/Cajal/CajalBodiesCount.ipynb]

# %% [code]
import numpy as np
import seaborn as sns
import matplotlib.pyplot as plt
import pandas as pd
from scipy import stats

# %% [markdown]
# Creating a proper DataFrame

Model was trained on 4 images.

1. `C1-D_siRNA-control_coilin-647_SON-594_SRRM2tr0-TagGFP2_DNA-405_Ai...2_DNA-405_Airyscan Processing_Maximum intensity projection #04`
2. `C1-D_siRNA-SON_coilin-647_SON-594_SRRM2tr0-TagGFP2_DNA-405_Airysc...2_DNA-405_Airyscan Processing_Maximum intensity projection #04`
3. `C1-H_siRNA-control_coilin-647_SON-594_SRRM2tr10-TagGFP2_DNA-405_A...2_DNA-405_Airyscan Processing_Maximum intensity projection #05`
4. `C1-H_siRNA-SON_coilin-647_SON-594_SRRM2tr10-TagGFP2_DNA-405_Airys...2_DNA-405_Airyscan Processing_Maximum intensity projection #05`

Model is saved in the file `Exp_HAP1_tr0vs10_EvaluateCajal.ilp`

Cell Profiler project associated with it is `Exp_HAP1_tr0vs10_EvaluateCajal.cpproj`

Cell Profiler results are split into two files, one contains "metadata"; which includes treatment a.k.a. transfected siRNA, primary antibody used in addition to SON (either SRRM1, RBM25, PNN or coilin in this case) and image number, and two other which contain measurements. First we add the metadata to the measurements, so that we can plot results.

# %% [code]
cajal_masked_nuclei = pd.read_csv("CajalMaskedNuclei.csv")
nuclei = pd.read_csv("Nuclei.csv")
metadata_ = pd.read_csv("Image.csv")
metadata = metadata_[["ImageNumber", "Metadata_CellLine", "Metadata_Treatment"]]
nuclei_df = pd.merge(nuclei, metadata, how="left")

# %% [code]
nuclei_df["IntegratedIntensity_Coilin"] = nuclei_df["Intensity_IntegratedIntensity_Coilin"] - cajal_masked_nuclei["Intensity_IntegratedIntensity_Coilin"]
nuclei_df["CoilinAreaShape_Area"] = nuclei_df["AreaShape_Area"] - cajal_masked_nuclei["AreaShape_Area"]
nuclei_df["RatioIntegratedIntensity_Coilin"] = nuclei_df["IntegratedIntensity_Coilin"] / nuclei_df["Intensity_IntegratedIntensity_Coilin"]
nuclei_df["RationArea"] = nuclei_df["CoilinAreaShape_Area"] / nuclei_df["AreaShape_Area"]

# %% [code]
nuclei_df

# %% [code]
cajal_masked_nuclei

# %% [markdown]
Supplementary Figure 8B:

# %% [code]
plt.rcParams['svg.fonttype'] = 'none'
sns.set(style="ticks")
f, axes = plt.subplots(1, 1, figsize=(7, 7))
p = sns.violinplot(x=nuclei_df["Metadata_CellLine"], y=nuclei_df["Children_Cajal_Count"], hue=nuclei_df["Metadata_Treatment"], dodge=True)
p.set(xlabel='Cell Line', ylabel='# of Cajal bodies per cell');
plt.savefig("NumberOfCoilinBodies.svg")

# %% [markdown]
Sample size:

# %% [code]
nuclei_df.groupby(['Metadata_CellLine', 'Metadata_Treatment']).count()
