# Supplementary material for: SON and SRRM2 are essential for nuclear speckle formation
Source: eLife. 2020 Oct 23;9:e60579. doi: 10.7554/eLife.60579 (PMC7671692; doi:10.7554/eLife.60579)
Supplement: Figure 5—figure supplement 4—source data 1. — The outputs from Cell Profiler (.csv) files are used to generate the figures in the Jupyter Lab environment (.ipynb), shown in Figure 5—figure supplement 4. [file elife-60579-fig5-figsupp4-data1.zip]

Archive with 14 entries (10 files):
- eLife_HEK293_siRNA_KDs/
- eLife_HEK293_siRNA_KDs/HEK293ExpEvaluateSpeckles.cpproj
- __MACOSX/
- __MACOSX/eLife_HEK293_siRNA_KDs/
- __MACOSX/eLife_HEK293_siRNA_KDs/._HEK293ExpEvaluateSpeckles.cpproj
- eLife_HEK293_siRNA_KDs/SpeckleMaskedNuclei.csv
- eLife_HEK293_siRNA_KDs/Image.csv
- eLife_HEK293_siRNA_KDs/HEK293Exp_model.ilp
- __MACOSX/eLife_HEK293_siRNA_KDs/._HEK293Exp_model.ilp
- eLife_HEK293_siRNA_KDs/HEK293_experiment_analysis.ipynb
- eLife_HEK293_siRNA_KDs/.ipynb_checkpoints/
- eLife_HEK293_siRNA_KDs/.ipynb_checkpoints/HEK293_experiment_analysis-checkpoint.ipynb
- eLife_HEK293_siRNA_KDs/Nuclei.csv
- __MACOSX/._eLife_HEK293_siRNA_KDs
