# Supplementary material for: SON and SRRM2 are essential for nuclear speckle formation
Source: eLife. 2020 Oct 23;9:e60579. doi: 10.7554/eLife.60579 (PMC7671692; doi:10.7554/eLife.60579)
Supplement: Figure 5—figure supplement 4—source data 1. — The outputs from Cell Profiler (.csv) files are used to generate the figures in the Jupyter Lab environment (.ipynb), shown in Figure 5—figure supplement 4. [file elife-60579-fig5-figsupp4-data1.zip › eLife_HEK293_siRNA_KDs/SpeckleMaskedNuclei.csv]

ImageNumber	ObjectNumber	AreaShape_Area	Intensity_IntegratedIntensity_DnaOrig	Intensity_IntegratedIntensity_PrimaryOrig	Intensity_IntegratedIntensity_SRRM2Orig	Intensity_IntegratedIntensity_SonOrig
1	1	6043	2461.9972389936447	149.7824070765637	147.16591197811067	258.8598924363032
1	2	8635	3517.943466708064	249.05598629871383	195.07798979850486	306.5896857660264
1	3	33933	10912.719296922907	2940.7897341139615	937.8886433772277	1138.416147440439
1	4	18423	6238.641260093078	1266.622829157859	492.46627188497223	500.1834001708776
1	5	25876	8966.678535524756	1312.5064034706447	672.0723764344584	577.1742151363287
1	6	9173	3089.2885329276323	772.5463345979806	229.6444353275001	238.67687588301487
1	7	12250	4172.636286912486	878.413292119978	261.8531179302372	301.8847041919362
1	8	18769	6290.590616788715	1175.6738705944736	464.02743773837574	438.3327096563298
1	9	14629	5074.205355539918	901.1352421303745	335.3198918220587	305.72759753186256
1	10	74289	25784.46614899393	4370.940329516772	2073.1492561567575	1816.254040192347
1	11	14541	4676.360555397347	1132.8503413524013	394.3235997725278	349.5914563522674
1	12	14665	5218.7760291062295	965.1894424716011	343.103091674624	345.21877020876855
1	13	11937	4963.233494032174	318.270482754102	261.11722111329436	500.3464877596125
1	14	21014	7417.320882117376	1343.7527290985454	582.9508531924803	553.385872478364
1	15	20544	7912.822719823569	1268.4080129815266	572.1348307053559	529.5315197713207
1	16	28584	7682.903120005503	1936.9905265502166	744.9177570894826	687.7677147514187
1	17	15465	5879.307836715132	1002.9805007595569	391.58748925756663	390.17899020621553
1	18	17840	5838.627069772221	802.4053731230088	349.9357461251784	353.141727672657
1	19	16994	5454.869781658053	1219.1319615314715	480.6517297637183	457.6275903121568
1	20	10652	3422.892667815089	509.7172822970897	182.3438631936442	334.9723670426756
1	21	12824	4755.674920968711	744.0154435990844	302.1162904247176	314.94834949984215
1	22	16068	5028.566353395581	770.6074937391095	275.1635938254185	485.0500055847224
1	23	15575	5313.923720788211	806.6054183321539	352.7114841665607	384.9993301993236
2	1	17252	5302.008071899414	1278.35402632365	441.73508991487324	460.26401344826445
2	2	10322	3160.406243033707	537.1237367980648	165.28655035514385	332.56235712300986
2	3	12707	4521.349371086806	767.4057540004142	276.0704065510072	320.59519489784725
2	4	15050	4678.231098148972	780.7073180805892	247.4303975526709	473.61703065782785
2	5	15287	5187.727412093431	856.1557656347286	327.26152601395734	404.9788221830968
2	6	18765	7395.418236415833	1132.3688127060886	385.3577346932143	432.15933681838214
2	7	21209	8619.44057414867	1282.7050299490802	438.4415069243405	512.2413849350996
2	8	24682	8756.526617769152	1430.2804478313774	452.1483357392717	490.9177411517594
2	9	9023	2915.16362234205	675.8672475200146	199.06604207749479	230.19726963178255
2	10	12518	4790.4327935911715	793.3843913131859	288.1797374433372	345.93788201222196
2	11	28388	10253.089815145358	1743.800826878054	434.57229288993403	658.4954633633606
2	12	24432	8948.258901009336	1680.980592155829	474.1055036818143	681.730848657433
2	13	25023	9782.28789259307	1495.433496056823	470.20694572874345	503.9189163085539
2	14	8307	3442.5194323975593	227.67202346376143	118.96968131698668	288.778684072895
2	15	6751	2281.017379410565	334.09262281353585	133.1967506071087	169.2150003607385
2	16	9765	4196.259570576251	246.14030779222958	130.2291915626265	295.063127577072
2	17	9471	3163.216510538012	471.344946723897	177.89926097914577	224.8507678641472
2	18	15763	4869.353719618171	899.8918305733241	321.41552024078555	387.1536752197426
2	19	17076	6681.353935068473	970.5356690024491	240.14082745672204	417.49848351976834
2	20	17234	5270.798429019749	588.3744581816718	394.92343217879534	635.7815382406116
3	1	11538	3770.311696406454	993.6007796141785	254.3581306177657	289.0635246259626
3	2	9186	3321.758021983318	735.6459454570431	191.45679507451132	238.7152981508989
3	3	13750	5565.529166888446	1145.2461753576063	245.34775465657003	373.867263359949
3	4	52790	16012.381932253018	4140.655028480338	1249.8396797501482	1362.5921321501955
3	5	13379	4098.052384480834	965.6057234767359	327.410820098361	349.82148604956456
3	6	55611	17852.30298578553	4356.750824811403	1153.6729442365468	1487.8747599390335
3	7	24349	9940.246980730444	1969.3094248401467	518.9134229992051	703.5066023257095
3	8	19604	7387.953476438299	1484.3488540314138	386.6394467675127	519.2202963840682
3	9	11729	4625.860136881471	711.7431003539823	272.4587333111558	268.01809845725074
3	10	11844	4056.012100599706	911.8753042460885	231.44577832287177	309.82584997988306
4	1	9641	3153.008132889867	497.38970114965923	285.444877773989	257.3629521706607
4	2	9768	3211.8218672331423	488.7764109231066	273.04797540185973	245.4142680929508
4	3	8142	2868.7699846737087	501.769498209469	173.75568862748332	200.88374243979342
4	4	12927	3757.465736359358	680.611567807151	397.8812862022314	326.2055557060521
4	5	18708	7976.449880262837	916.2418726091273	436.81399455387145	637.2425439758226
4	6	35456	12609.81777605787	2656.2101048685145	797.4983024352696	898.6920768781565
4	7	11866	4144.57903527841	558.5747170445975	234.72324849152938	310.3296725463588
4	8	15511	5723.074372211471	888.1736341372598	302.97992092138156	352.4337849721778
4	9	10729	3722.742016006261	524.6984826447442	216.27293917699717	323.0276659214869
4	10	11220	4092.5519191250205	662.5737705710344	236.567484221654	314.9769295572769
4	11	12526	4524.378546619788	616.7275054256897	236.66634769388475	305.4839260096196
4	12	2650	1018.1798575222492	98.25648929201998	47.0643018076662	74.65893065626733
4	13	10389	3547.5418627206236	508.65291958278976	216.79618643014692	290.49135694885626
4	14	16089	4824.490823466331	912.5328465264756	379.0300923741888	547.4958893896546
4	15	11564	3991.5527430027723	561.1121245073155	242.03424248611555	336.64371841726825
4	16	14815	5319.52222491242	710.3755566047039	284.04367294418626	352.6741145744454
4	17	14201	4769.724056571722	653.9084933577105	314.0892821289599	361.11940337973647
4	18	14045	5855.769239023328	745.3826060821302	286.88938892888837	360.2049913154915
4	19	14560	4618.439612675458	610.0048082014546	299.9868177778553	369.59258554596454
5	1	9461	3035.396888960153	405.2749990534503	187.25934330094606	205.72848214418627
5	2	9421	2779.6799577772617	535.5306486063637	202.9547122574877	292.39044887409545
5	3	18223	6264.839339578524	1441.9189914674498	466.49939914327115	453.7021611118689
5	4	12194	4043.7663842327893	814.2592974507716	301.105517472839	364.8302906388417
5	5	267	68.48447396047413	1.3868314777500927	1.495796166593209	1.9624780882149935
5	6	683	300.9067062139511	2.9439994185231626	5.600442590890452	4.961532045621425
5	7	17373	6201.293202083558	1321.02960384381	401.6294821887277	458.37836455879733
5	8	12612	3870.557734264061	758.0641195091885	274.644847775111	330.5155579596758
5	9	17091	5875.6392022669315	1027.128955698805	305.4323814329691	402.54876218899153
5	10	21595	7894.318731382489	1749.790831017308	481.0198238682933	516.0820500315167
5	11	14262	4610.0056775491685	829.1171450994443	294.68256807746366	378.99455397133715
5	12	12938	4091.348043223843	778.5918224775232	295.4614189211279	360.9245914418716
5	13	8949	3006.473823390901	615.3489292305894	188.47663180995733	245.19839878357016
5	14	25330	9439.305836158805	1382.113178642001	525.2103789297398	669.7902522443328
5	15	24825	8915.281393682584	1072.5421863379888	452.2955852258019	601.0717200976796
5	16	18448	7193.836332878098	971.7419256796129	337.3404155219905	441.86051929788664
5	17	8142	3364.1052121818066	318.7593966862187	155.7179226509761	230.0665607592091
5	18	22496	8777.393240382895	1053.4892827095464	388.71587949385867	489.15005962201394
5	19	19772	7353.388572316617	1324.9835677400697	456.3133614361286	559.110629833769
5	20	8526	3674.368749022484	384.2528731841594	202.73469228344038	320.3861151984893
5	21	23639	9399.121067535132	1820.662411894882	546.367745035328	581.9279954377562
5	22	13893	4390.138537233695	905.0076770042069	276.68594030011445	396.1729779257439
5	23	23973	8820.870406869799	1314.3449017261155	399.7092877579853	516.1556140140165
5	24	12862	4990.710262168199	845.7097138171084	263.9283449971117	325.55672683077864
5	25	11910	3922.3657443784177	764.45615462563	230.6696282546036	294.90986621333286
5	26	23361	7805.610226284713	1335.1947837637272	437.343666175846	594.8650973031763
5	27	22066	7841.970901299268	1290.638943023514	382.53229823638685	530.540431356756
5	28	20224	7535.433252001181	1185.782148559345	376.86615003366023	499.230886523379
6	1	15912	4784.087954001501	903.9282080139965	337.7602977382485	387.4085621233098
6	2	12058	4008.9673001617193	630.5513399739284	277.3968580060173	343.87113873194903
6	3	7328	2905.753017442301	316.62351489719003	126.82464410411194	167.00477691018023
6	4	17853	5234.631968775764	1037.9223791682161	419.33376270509325	440.3022220283747
6	5	14673	4800.071975979954	806.041262040846	351.4233784794342	425.7482733610086
6	6	14005	4834.734050232917	867.8847195520066	257.53910270147026	351.59313513175584
6	7	8631	3240.9671005159616	501.59832237218507	189.05714597529732	238.37512873020023
6	8	15681	5751.484977014363	1034.4552696461324	292.2613124100026	408.3315651374869
6	9	17483	5813.872985612601	1077.524988082936	293.5712235015817	386.58053136849776
6	10	6108	1725.280294366181	316.45145395887084	116.90713426400907	149.69344701129012
6	11	11344	3458.511315376498	644.9713902485091	225.359534336254	319.0105452788994
6	12	11862	4305.670100681484	693.2280929093249	197.85087475460023	283.6277726890985
6	13	18006	6262.216572016478	1191.2338770721108	317.15318726329133	444.2049000917468
6	14	14697	4489.815840052441	1014.2493949197233	327.6182970611844	426.77520560170524
6	15	11625	4315.4887474719435	637.0601982399821	192.80514361616224	279.832731831586
7	1	16724	6143.441490698606	1078.147983682109	313.47794481925666	446.5530039893929
7	2	10274	3564.4816363360733	667.8365309524816	210.55373586597852	277.6204176740721
7	3	14483	5030.337024800479	756.621379083721	262.1607096125372	390.3453894050326
7	4	17943	5618.073597584851	1003.2269643479958	360.1161229403224	455.7451607203111
7	5	12705	4334.361028563231	780.6324725165032	229.10846255160868	286.8303820886649
7	6	27051	7333.9816289599985	1637.5648611453362	591.6413854972925	762.4552251459099
7	7	18023	5505.883804776706	1014.088321098825	380.2756562209688	441.30568579561077
7	8	16527	5488.42999728024	1002.5160316089168	354.41690874285996	410.22685773088597
7	9	20147	6347.9940334726125	1178.9566516797058	425.22804837604053	533.9301615331788
8	1	22805	4324.734279526398	1484.259313786868	540.955491786357	679.996904999949
8	2	29822	8723.516686596908	2481.7896577175707	776.7792050489224	773.4923049986828
8	3	12747	3452.977706607431	887.3674229704775	243.9181979126297	342.28288829838857
8	4	57934	17488.079380152747	4358.2364891227335	1372.1527950514574	1213.530058952514
8	5	13429	2924.765149603598	1017.2760070054792	329.78089736844413	392.21306305541657
8	6	16836	4822.945616904646	1185.0407277564518	344.13702799007297	380.6260033205617
8	7	28672	7540.371071396396	1945.3546834420413	659.2925491537899	773.0269809898455
8	8	16025	4344.467018166557	1170.8310080608353	331.540766247781	409.56237297761254
8	9	15245	4053.418829428032	1091.3365091138985	355.15399583568797	463.4836971031036
8	10	15238	4754.822233635932	884.2696283187252	315.31687058275566	414.14929582132027
8	11	15675	4263.662332692184	1125.4773033792153	344.5676526648458	444.04597715544514
8	12	18263	5080.920027928427	995.6928371987306	391.44762545102276	499.29530999739654
8	13	24487	7115.659067902714	1411.76388467988	509.45250884327106	559.1192215611227
8	14	9233	2921.6741285026073	582.728436131496	162.34116218681447	263.53978901496157
8	15	20249	5470.932616265491	1327.4344572357368	468.94134659925476	559.1485487641767
8	16	18062	7177.406314743683	810.7134223263711	336.6602445533499	618.5207770990673
8	17	11746	3637.9182746978477	760.0374928817619	242.31583258905448	298.14220021734945
8	18	9670	3243.347846264951	632.0021981103346	179.78063727729023	244.48813714599237
8	19	16506	5089.377966763452	1005.1182742901146	308.9119877826888	358.8853607098572
8	20	11024	3652.14813493751	737.640101599507	232.6767846371513	259.0366381951608
8	21	11172	3707.7759517040104	591.8895254333038	205.12512520840392	284.4269639553968
8	22	12163	3773.1706261001527	639.5012906580232	248.49170815059915	313.18739718478173
8	23	30569	9348.671217251569	1556.2931438339874	582.2846756768413	610.1881163935177
8	24	10181	3688.701657038182	564.7414065087214	193.2634937609546	250.76928472681902
8	25	14578	4595.71673038695	853.3872143554036	305.04666376579553	331.89556872239336
8	26	20391	6863.320606894791	1065.1830490371212	371.13515132456087	392.32118939748034
8	27	17145	6000.706004977226	949.5515998753253	362.3320229165256	450.5374397279229
8	28	15955	4704.048585675657	818.5238743165974	289.01219369564205	367.045397259295
8	29	12984	3922.0956143345684	829.6575585084502	292.6149247630965	308.44730433425866
8	30	15040	4541.05545147974	850.6294216443785	300.2728634926025	414.39875047071837
8	31	14473	4335.412361636758	755.1602058315184	294.2338307197206	381.56426495476626
8	32	11650	4331.521400816739	393.6485862005502	245.77554109762423	303.1903880746104
8	33	15442	4607.773249662481	876.013017651625	329.2134601054713	367.0772428030614
9	1	11286	3060.1129755359143	734.229420410702	245.2078901240602	273.5123687738087
9	2	14229	3976.797300534323	1006.029115246376	292.26529496978037	387.2789975849446
9	3	13807	3978.8412915319204	941.0225543121342	285.4575737991836	339.62218809267506
9	4	32151	8905.078891472891	2088.388634741772	647.8504803502001	785.0012241734657
9	5	9628	3297.0755019262433	489.6618305519223	220.31516096787527	541.1639591129497
9	6	7708	2594.2382851345465	357.2971397533547	111.4110331828706	228.40253401128575
9	7	14893	5167.168383892626	622.7430550083518	212.63721824553795	342.242040154757
9	8	20623	5493.390906098299	1150.1328015280887	386.56939265015535	455.76542536821216
9	9	36475	12656.697016096674	2914.59123022086	855.4491076385602	1173.701109963702
9	10	20137	5121.309210130945	1512.1527290295344	480.8942571878433	517.4978277767077
9	11	17102	4790.232502478175	1259.9801188043784	370.3011080096476	429.79241808038205
9	12	22876	5702.278096269816	1749.0032219183631	526.0625797691755	489.9548512250185
9	13	24249	6966.755292061716	1595.8058314353693	547.3227917701006	497.34565005637705
9	14	21639	6523.221075352281	1795.0700257876888	530.6184655223042	435.9303906878922
9	15	14361	4674.08769408986	1176.3716194722801	299.2863217731938	255.3738932837732
9	16	11756	4115.1248039435595	670.0163127586711	208.03886610735208	325.76154856267385
9	17	10731	3920.9365685246885	633.5993446775246	184.48291869089007	269.5277344584465
9	18	27349	9794.659572847188	1687.859666195931	508.4100434901193	783.8982253703289
9	19	14388	4757.123279008083	860.6580773729365	238.0468772733584	385.0827204119414
9	20	18794	5190.977524656802	1517.849853589898	410.0430172791239	390.70240531582385
9	21	34737	11696.625438099727	967.0443465395365	512.1652590651065	994.3341154959053
9	22	21188	8373.742963092402	880.2328090565279	367.0461915573105	760.0497314585373
9	23	21242	6401.786696068943	1499.628536518896	480.3138956592884	382.7351667692419
9	24	20086	6979.165712874383	1201.9915482739452	311.519831135869	420.44672518619336
9	25	17855	5275.519526255317	1286.7180158519186	406.08591026370414	374.4469691198319
9	26	15533	4681.138722050935	1012.1019472458865	288.78468155371957	277.9058381449431
9	27	9931	3546.226750046946	587.7208067299798	176.78118667472154	268.1577183213085
9	28	9666	3239.5904009975493	547.4055247178767	170.41060613072477	257.0528581805993
10	1	21614	6056.209645163268	1335.7923572061118	491.7470994370524	547.4372953791171
10	2	14987	3933.176380828023	1028.4457789855078	344.92363021406345	392.1416053085122
10	3	11194	3096.9097900018096	799.7446569430176	259.0786919838283	320.96656866837293
10	4	26976	10263.981520144269	1568.7390275453217	600.0336795938201	1064.8018642992247
10	5	22420	7502.56305818446	1444.2342136760708	505.4048699978739	480.4090052654501
10	6	22530	7339.890578677878	1661.4076012587175	570.8589328182861	541.5524248089641
10	7	15370	4737.790569476783	1127.2518367380835	383.2590846710373	473.87756296852604
10	8	15558	4816.917174497619	1079.16626385157	373.86859089764766	412.62736108200625
10	9	21517	6726.783096211031	1495.86640932085	524.5040231326129	544.7366621200927
10	10	15818	4823.034717254341	1030.323614712339	371.00816524750553	412.8619837637525
10	11	27304	8216.713910290971	1983.2724980330095	589.7973020637874	761.9850798570551
10	12	17321	5070.261111509055	1223.3369208779186	435.75578118814155	511.3300697754603
10	13	28586	8613.122134010307	1954.4517156323418	678.9389823642559	731.7285601675976
10	14	19052	6267.036853282712	1370.5237219023984	367.65577376866713	468.59315074631013
10	15	14383	3850.179796209559	1092.039018755313	323.86006117938086	406.836027943762
10	16	14036	3862.7562217656523	1022.1251560926903	315.19395889993757	420.6108505472075
10	17	11209	3355.5135738570243	720.649730278179	277.1123076674994	338.67043701559305
10	18	16297	5389.168351866305	1210.4388512393925	293.6698727859184	401.11932730465196
10	19	9365	2824.626566875726	608.8684074913617	222.11839576787315	302.3113309633918
11	1	11887	3803.234638478607	697.9778601827566	428.6039228294976	248.19966554362327
11	2	14583	4829.196887433529	848.7405525285285	510.2351583165582	287.3647226523608
11	3	23513	8071.030274132267	1597.9833088072482	618.6604587703478	335.4591922389809
11	4	9527	3453.626857288182	622.958160612965	225.09913896769285	222.66247154190205
11	5	9292	3555.5041123535484	765.4844743707217	263.4529040090274	174.13957535126247
11	6	10967	3763.4741741493344	838.8392015795689	253.7019924565684	282.0793023854494
11	7	36179	15264.991594787687	1690.3404329945333	654.044392415788	729.9905433969107
11	8	30848	8418.872190426104	2249.6652194706257	961.6679365730379	416.04309469414875
11	9	30184	10736.366020277143	1968.9573850601446	818.0979051401373	416.5394247455988
11	10	33900	9347.151553465053	2204.3931829207577	943.078160418896	444.2914354566019
11	11	15993	5291.860182914883	1182.8969568384346	402.67690737289377	254.6374167499598
11	12	19483	6954.7430685367435	1220.2022758324165	566.9113013020251	256.6582302947063
11	13	26358	7917.807491870597	1778.7779532929417	792.3035661035683	357.48841341235675
11	14	20379	7268.256503297016	1299.8248285485897	689.196248390479	311.91561979963444
11	15	32416	11185.225558653474	2162.554974428378	899.1854768823832	468.4688061121851
11	16	13291	4808.674159446731	905.6381945835892	319.4661952641327	211.38198042591102
11	17	22992	7669.062060749158	1774.1548653016798	722.5054116998799	328.11793943401426
11	18	15282	6454.388785067946	526.8132772534154	379.8825835129246	253.8207997502759
11	19	10803	3453.214435059577	750.8207380361855	305.5497379868757	154.99963495880365
11	20	11981	5184.354314113036	444.39795644627884	317.3607092418242	206.7280398372095
11	21	26554	8028.293600643054	1378.0557436735835	610.614361586282	564.5124617957044
11	22	27018	8042.020432606339	1360.4528902352322	579.2947310316376	514.9651513285935
11	23	13228	4289.430184014142	965.0769219098147	421.44313877704553	200.60163414874114
11	24	30797	10100.457510914654	2032.8642590348609	863.9836001063231	385.1008195437025
11	25	19546	6814.973649181426	1495.1171605412383	596.044360234635	269.2619842621498
11	26	17076	4876.278003975749	1416.3197243784089	630.3809890900739	295.60729559953324
11	27	11408	3264.461570959538	788.6902428597677	363.2962551591918	163.96070915739983
11	28	32822	11218.77711281553	2229.0222051432356	954.1400356492959	441.5566372454632
11	29	25428	7575.376700876281	1697.0436584772542	783.1382648404688	365.61877115629613
11	30	22827	8930.979841195047	1326.1713000808377	524.4692324097268	358.351188714616
12	1	18946	7027.65795571357	1339.0779150305316	651.7708572882693	318.85090617393143
12	2	18932	5748.170003292151	1204.7266976437531	666.7898854741361	269.0266747623682
12	3	17735	7309.619776939973	764.8719787830487	358.2348840497434	281.1988575758878
12	4	45695	15883.802351734601	2947.023640536703	1501.7574781510048	728.1101292259991
12	5	18843	5635.8725443203	1179.3410106583033	685.4220055365004	295.6680570524186
12	6	19216	5973.818830997683	1250.7597176465206	638.6008413881063	319.5012762299739
12	7	26960	8288.529456999153	1830.4520208828617	823.4401948214509	436.67677109502256
12	8	68640	20059.422663712874	5447.175318763126	1947.7600288914982	1041.118646026589
12	9	84902	25970.460384408012	5525.539261322934	2238.712178126909	1302.653506728122
12	10	17060	5786.768991874531	1154.4710779949091	442.977159118047	279.8538356986828
12	11	21785	7238.779386557639	1591.1524244197644	509.60015510371886	306.11597097176127
12	12	24067	7868.133044270799	1446.5764581330586	583.9099133326672	362.34676376893185
12	13	10007	3898.205890532583	767.659648214234	321.16925413999707	174.93402109201998
12	14	25712	8514.103168442845	1640.3217999185435	638.1051833347883	361.0456882400904
12	15	24597	8335.393837496638	1985.6647769282572	593.914277356118	353.0752906592097
12	16	20555	6854.381429370493	1321.9883896755055	494.387398051098	283.38417847873643
12	17	15291	5785.626749813557	669.6272693541832	402.24623656016774	229.79479823587462
12	18	23591	7786.68175734207	1557.1003608871251	517.3906335406937	315.1603748870548
12	19	35012	12127.812893049791	2707.719237778336	1245.3417445013765	444.59835551679134
12	20	36566	8954.190418902785	2030.2448650728911	795.350809013471	428.68137959903106
12	21	1	0.1426108181476593	0.00936903990805149	0.00476081483066082	0.0035858701448887587
12	22	27777	7814.55692647025	1610.9366167809349	604.7324360082857	334.36867584544234
13	1	16509	5655.996337970719	1207.41172093153	641.9754043018911	245.42018947610632
13	2	18906	6432.776502007619	1631.6446342905983	694.4885043262038	261.8480221070349
13	3	23042	7434.687541687861	1494.198659304995	982.9378980193287	295.40804385533556
13	4	21956	7126.91447606124	1459.2168020578101	830.64104909054	278.1589858827647
13	5	23693	7330.789057739079	1860.2815311837476	1130.7877338116523	361.9807457169518
13	6	17433	6350.389121200889	1221.2428640397266	647.9594890582375	233.3569103765767
13	7	23457	6989.133135069162	1690.4890842665918	953.9805931777228	346.806350156432
13	8	18871	6615.407249517739	1294.5604045465589	763.5838576853275	275.86379989935085
13	9	20820	7091.398553157225	1683.7102791257203	728.561488437932	345.6147577178199
13	10	13308	4127.1552453786135	946.7406439844053	419.5441686133854	224.6271624469664
13	11	31122	11820.312365543097	2082.4758404348977	829.6336955174338	634.6044437116943
13	12	15010	4836.2022746913135	1035.1450691299979	459.93574578058906	260.88999935798347
13	13	91	7.107789736241102	4.5328145432285964	3.513420334085822	1.47884337650612
13	14	68	15.51187914609909	1.459327086340636	1.1860532616265118	0.3747310668695718
14	1	25466	10164.209677811712	2326.668836066965	1001.0576817702968	527.4365024699364
14	2	14203	5301.3767760396	1120.649516790174	324.3253544548061	483.4311146386899
14	3	21386	7885.943358577788	1708.6405151335057	650.8954016214702	586.9254927067086
14	4	32088	9992.793046332896	2021.594693132909	1025.3611846598797	516.6712782923132
14	5	26913	9006.21165721491	1692.8041531846393	837.3306350531057	414.00018600327894
14	6	24571	8022.428029537201	2079.853790321853	1141.4201142252423	486.72726285480894
14	7	18728	5983.779768055305	1417.2741151584778	775.3004524311982	324.6904422850348
14	8	26227	9987.795392576605	1891.4449406466447	992.8671577249188	422.4019863747526
14	9	18852	7120.862624704838	1476.359657406807	687.9129340534564	427.7700486215763
14	10	23212	9917.417776577175	1729.7441691735294	615.3865899404045	402.2504182062112
14	11	18054	6121.3567104619	1115.0773041010834	521.5178169833962	467.6755799455568
14	12	26875	9000.45604631491	1968.035357521847	1113.2001403393224	509.31870286888443
14	13	8991	2953.023957505822	576.2804925076198	266.6809197072871	202.93783573736437
14	14	23321	8029.318991824985	2020.8058769272175	896.3714072606526	413.27338302345015
14	15	9036	2940.4323027953506	579.241169675719	300.62491896073334	230.62227906868793
14	16	15343	4904.941939376295	1046.1376841680612	599.4194719193038	228.7808058820665
14	17	35620	12412.017365150154	2144.089588821633	1215.0928854085505	499.1007896417286
14	18	11612	3839.720531448722	705.5729010635987	395.07797484844923	159.51908269524574
14	19	22739	7528.086137924343	1257.7264540002216	585.0882759585511	525.3030468255747
14	20	17673	6238.383382093161	955.6115983752534	405.74638179386966	465.785643145442
15	1	15825	5867.052536230534	1203.38127907319	442.38140096655115	210.44797606673092
15	2	14071	4610.360356835648	934.9550940811168	389.212101865327	392.9545451574959
15	3	21692	6152.616481091827	1964.920136156492	599.8220975794829	335.08856572024524
15	4	25425	8099.86022836715	1952.503611162072	828.857864807127	404.41396474139765
15	5	53608	19052.397529132664	3596.8224813260604	1444.7291886592284	914.3221080093645
15	6	21128	8288.102434756234	2022.5780901394319	949.3179694621358	427.17851772438735
15	7	10811	4003.3721531555057	1094.0967740560882	636.8697959387209	251.10606664582156
15	8	30039	10259.673503404483	2162.8938158352394	803.3744594976306	463.4066712607164
15	9	14885	5291.474585978314	1560.727322296938	887.1817365440074	330.29688095278107
15	10	24943	9294.543832460418	2346.578440746991	827.1316268709488	405.3523946837522
15	11	4442	1244.8425115384161	131.03257850953378	90.49868063186295	100.28702264698222
15	12	39451	13270.899000745267	2888.201452531386	1080.16715145926	513.8552568834275
15	13	240	108.06829950213432	1.8400549481157213	3.763149489182979	1.397558574564755
15	14	26681	8850.073687257245	1911.2313898906577	511.0260653414298	411.2047942611389
15	15	11953	3866.2071111761034	878.0778069556691	476.7335173690226	180.61902930238284
15	16	8072	2634.4631565418094	561.6027931396384	316.2548875643406	123.10391473327763
15	17	28088	9898.759717643261	2608.446802039398	896.8549051512964	483.69572289893404
15	18	22897	7187.175936695188	1685.492150889011	919.8844609046355	339.48351503093727
15	19	7695	1974.3445793371648	429.34467142331414	211.9614717499353	189.54909662366845
15	20	23533	7703.386952992529	1522.2535917358473	718.1815846820828	295.2147732016165
15	21	12239	3337.3371482491493	741.4680868336	357.2430012929253	352.77926417067647
15	22	19673	6373.009873218834	1187.2921516976785	473.319648318924	260.6037556650117
15	23	18793	6840.212467616424	1096.8737792235333	522.5944171592128	243.9820269625634
15	24	20345	7164.570260189474	1206.5103705485817	591.9457566754427	253.8509519933723
15	25	16401	5260.54796697665	892.983735522721	366.8703306708485	202.12665141746402
15	26	14048	5044.355245133862	1044.6379053394776	404.62874964880757	208.0038163755089
15	27	18050	6260.235509123653	1539.0967591532972	555.1144445410464	279.2529354779981
15	28	17837	6278.404181595892	1199.8542020209134	549.3315956722945	242.61472687404603
15	29	47303	14917.78473942075	2779.2926875087433	1377.1710131035652	675.0802369932644
15	30	21663	6733.933609716594	918.8252252223901	481.51818331028335	295.79780495376326
15	31	19777	5993.01545878686	930.7954396777786	522.3015052161645	312.60264200298116
16	1	9071	1707.5137117654085	418.7083704783581	259.8810263997875	167.63816381525248
16	2	19064	5180.5955620110035	1237.092761308886	366.98234738758765	336.6146050419193
16	3	35014	11148.864379328676	3051.1418048257474	749.0994163518772	796.2960440665483
16	4	22116	8619.738905651495	1113.581630370114	283.10249729827046	352.2415068692062
16	5	10273	2308.267842738889	746.689418540569	207.5152067639865	181.39594221441075
16	6	6588	1696.3418030813336	474.7581907196436	147.2896627918817	118.50696644792333
16	7	24894	7561.707913498394	1664.1146739604883	576.976107168477	293.23758551385254
16	8	12666	4063.508707162924	863.6215623766184	268.772382668918	224.82510247826576
16	9	21770	5832.628901737742	1694.9491743764374	534.8576966850087	283.2367154266685
16	10	23956	6830.565484752879	1726.0503726541065	534.6979808432516	272.18564356374554
16	11	16472	4898.442726654001	1293.9431314126123	466.04844914213754	273.5142155436333
16	12	20202	6060.784055666998	1528.7599775353447	547.2102564370725	315.70692191272974
16	13	18055	4364.241549609229	1230.5840406308416	497.6630064107012	316.30213046842255
16	14	31357	9705.116336559877	2237.2545686487574	761.5838134908117	370.3861630538013
16	15	23105	6431.24698099494	1577.6517460751347	588.0471679922193	306.0994300779421
16	16	30228	8828.343375064433	1964.8264160780236	703.7860108430032	370.3048626850359
16	17	15235	5207.462350435555	1058.4000164619647	358.4320304286666	197.9331517436076
16	18	29633	8764.715298589319	1904.9336566615384	618.070209936006	358.936983325053
16	19	18532	5592.558724798262	1340.44240618404	480.6325647700578	232.48165293433703
16	20	21827	5837.978439987637	1477.7728105999995	605.0200068622362	312.39505834132433
16	21	24400	6689.7400624435395	1514.9474962039385	571.3674703994766	308.6227230322547
16	22	19184	5577.856658281758	1304.434227757156	560.4129568785429	269.5115607106127
16	23	19024	5621.4394290708005	992.6068990100175	445.038729383843	276.8495785447303
17	1	44417	11374.47026809398	3644.469783932669	1490.3708450838458	505.2282639949117
17	2	26275	8121.883940251544	2019.6154752233997	819.8689278587699	382.8793801537249
17	3	79514	20186.312647191808	5110.4172195266	1882.777195935836	928.6135271633975
17	4	49211	10691.660917282104	3369.2605071049184	1686.0519774823915	610.2946108640172
17	5	10078	3414.5240874923766	469.6533463606611	79.1891519301571	178.18251421046443
17	6	8772	2962.5645387945697	468.0804769631941	70.24733445141464	166.45232402114198
17	7	15448	4857.594568568282	887.589823940536	380.46408941899426	302.43450227798894
17	8	20451	5383.946610491723	890.4014367102645	396.50292429467663	362.67249783012085
17	9	97	32.00248722732067	1.221805153414607	0.6966048802714795	0.7038223946001381
17	10	43390	10305.847977077588	3152.4610863225535	1549.499401458539	563.5880412594415
17	11	10497	3476.219180881977	620.884932808578	232.23325061053038	227.69756740611047
17	12	14343	4187.419699005783	778.7467931248248	272.9779065977782	269.1680032182485
17	13	17458	6454.715282247402	583.8174734618515	280.6958591006696	273.94017123803496
17	14	29112	9175.01927229762	2305.2119345148094	523.658918191446	556.3329090590123
17	15	21619	7132.698039635085	1556.2267664149404	345.4851629436016	290.47367268335074
17	16	25142	7934.456614195369	1470.461129451869	423.3983242630493	324.19820196018554
17	17	24053	4984.111117491499	1992.312629065942	977.6730776585173	362.3871695273556
17	18	38286	11517.857952689752	2247.619886237895	1043.0247541724239	433.44874074705876
17	19	20421	5731.3519351147115	877.6280938202981	372.02331785089336	404.9790515755303
17	20	37631	7312.955491285771	2319.3068022043444	1124.534130527638	413.60105633875355
17	21	13829	4017.9419725574553	658.870055668056	245.37360336864367	315.5087219590787
17	22	8949	3668.8110773423687	262.395636835834	117.70032905950211	215.0975822797045
17	23	147849	42579.70227456093	9574.503593283938	4777.759670204483	1693.0589137957431
17	24	8767	3575.584588789381	267.25003529991955	115.87130636628717	204.87567047495395
17	25	18549	5291.059571927413	834.6014974077698	360.61372001934797	337.6658141654916
17	26	6007	2091.2651269435883	423.18521436234005	142.87274052319117	97.37232068716548
17	27	538	183.30424945056438	10.605081291636452	28.266041199443862	3.386434761574492
18	1	20871	4292.726270698942	957.8895724215545	588.061862421222	466.4774111278821
18	2	17949	6903.97529567685	585.4369438071735	346.8917240356095	228.06788941752166
18	3	13485	3164.058396777138	1024.2340441818815	334.78140070149675	231.27235970413312
18	4	42646	10261.420861809514	2754.8524181826506	277.82109240000136	504.37410985771567
18	5	20870	7210.9036707710475	1901.3107521519996	645.4031150341034	294.78744390956126
18	6	23988	7330.3089030897245	1800.4856970123947	641.2807226963341	344.87339825509116
18	7	15063	3608.4398577697575	1163.0826747883111	539.5398505418561	247.59453901601955
18	8	24571	8021.099473768845	1516.790938930586	707.2416444697883	340.40790667012334
18	9	35223	7742.635312044993	2280.223823136883	943.3261806683149	504.7495725231711
18	10	17047	3987.2339520566165	950.4732757951133	496.7852158329915	383.76193053717725
18	11	20470	6159.584116826765	1494.6968046489637	558.1528821547981	291.43647102150135
18	12	22935	5582.601237395778	1558.5549577407073	793.3201519558206	262.04600819945335
18	13	21749	6097.346014463343	1721.2758693827782	551.6113550721202	251.59740814310499
18	14	16329	5369.0874789357185	895.8210590132512	580.8006576274056	261.85803179675713
18	15	24016	5426.847472773865	1893.169561047107	914.9788991031237	305.13495318288915
18	16	31847	7166.053359923884	1784.6065033902414	754.9612911576405	432.8007814192679
18	17	10445	3575.097231497988	583.4983758849557	291.02397297974676	164.2966364263557
18	18	27395	6955.606148470193	1755.0860939496197	788.0596351765562	430.7358234443236
18	19	21203	6124.019319404848	1588.012010989245	545.4666385599412	255.88851970178075
18	20	23106	6941.427024601027	1342.1253855437972	624.7490831662435	324.02223483705893
18	21	22877	5932.574703276157	1329.9028325336985	662.9373946299311	338.240774435224
18	22	17294	5748.5376219358295	851.0369740724564	147.5994831114076	319.07042212528177
18	23	14021	3434.8937214426696	1157.7329839351587	419.47480119159445	208.12097494164482
18	24	438	141.12654323875904	12.458533630007878	12.161669355351478	4.3933318520430475
18	25	13814	4682.082035202533	457.5922806474846	277.95414816145785	388.32236355845816
18	26	35007	10854.498192314059	2330.6560046819504	891.5565157749224	444.88015921157785
18	27	6553	2117.5624483358115	200.06443961407058	101.10380783909932	175.42667341209017
18	28	27824	6296.102768855169	1608.9125838757027	846.6907635133248	301.8186187087558
18	29	18446	5059.472036538646	1252.2083030161448	589.2771821760107	215.0169699487742
18	30	6804	1656.8829479459673	318.00276255304925	160.9929968356155	89.73191492399201
18	31	19591	6634.589409459382	1330.5716350690927	389.7129493446555	247.24286452215165
18	32	18286	4866.476111447439	960.5759381067473	415.19537867605686	276.5599317930173
18	33	24128	6616.2089880574495	1537.186056104023	510.5340836783871	323.7225018304307
18	34	17227	4175.0819267798215	983.9551251078956	413.48488769261166	257.2729246090166
18	35	39942	12794.036731232889	2867.6654650866985	836.3510229124222	555.30294126831
18	36	29716	6703.033679224551	1916.5009713871405	929.9927703386638	364.25545431277715
18	37	37737	8240.428309061565	2138.080144183943	1086.0225568523165	421.21864997269586
18	38	23093	6203.366280458868	1326.4155662262347	477.5926171229221	269.83862298564054
18	39	16348	4845.381781247444	1002.7015352945309	322.2644864367321	253.31905268342234
18	40	22050	6236.430886954069	1203.3687521147076	449.80458004097454	267.37343632709235
18	41	36903	10058.852356887423	2083.8136453565676	684.4195661563426	490.1468412664253
19	1	21814	4806.204410908744	1413.170033331262	683.2720401091501	346.3705675753299
19	2	26108	7754.706233761273	2053.598446515156	844.6100127832033	300.45787979406305
19	3	18378	4796.037095374428	1087.2389279159252	526.253622106975	256.6079366556369
19	4	435	61.28068981319666	15.787853905232623	16.388647357933223	10.273838449502364
19	5	18116	5026.286411410198	1161.1408732780255	516.789961511502	265.244634662522
19	6	46140	12118.160969701596	3641.669767809799	1654.74632350076	684.1537701231427
19	7	6493	1708.6321661621332	429.49301960668527	171.36899428186007	93.78562667686492
19	8	18044	3878.620799150318	1494.7384776214603	681.8543850292917	248.60988962138072
19	9	21228	4829.815962057561	1301.2500364752486	667.4985145954415	261.1600539779756
19	10	405	48.414694517850876	13.631509922910482	17.02900747116655	8.548653420526534
19	11	17001	3993.381476810202	1145.625927040819	444.7205177466385	237.06103797396645
19	12	23752	5624.813260819763	1900.8250880117994	760.0439792613033	357.5984003630001
19	13	9848	2456.450659855269	561.3382783022244	204.3390871800948	113.52021149010397
19	14	33262	8962.509072486311	2796.977450048318	1154.461482048966	447.6631604039576
19	15	11615	2934.59754393436	893.1841926998459	330.38402511249296	193.05700890813023
19	16	24389	5663.687908489257	1917.960283567896	792.8666541553102	287.8851019477006
19	17	26865	6047.044709182344	1953.3916704652365	750.3309406614862	387.5189162462484
19	18	18139	4829.60204632394	1133.1943868540693	465.55413322802633	295.2092642141506
19	19	22558	7676.930847555399	1699.480874273926	438.12366167339496	276.9436964057386
19	20	17714	5001.715404707938	1359.9046177489217	496.2554532343056	220.63570797489956
19	21	16887	4758.782253583893	1448.1336702597328	480.4494866319001	215.07104770024307
19	22	24838	5404.1148407794535	1505.4133388202172	699.4870858876966	304.3313064025715
19	23	32504	9048.36789711658	2326.807388447458	549.2168190979864	370.8194431795273
19	24	37073	8490.046159721911	2916.8420114591718	904.4184825490229	544.1926339804195
19	25	18902	5647.88520706445	1301.3918836826924	414.4023671967443	296.12936789984815
19	26	35263	9182.109286606312	2536.8782212182414	873.4578507465776	531.9788547549397
19	27	10255	2670.1931638009846	645.8462816537358	157.0572224862408	267.3558873774018
19	28	22415	6966.761198997498	1276.40602982766	282.8874365994707	444.20091790077277
19	29	11631	3448.8861684016883	630.1752661792561	239.6365161347203	151.63146537495777
19	30	17444	4739.091218126006	1401.4528436071705	110.38082107715309	214.77924938476644
19	31	25631	7182.3476475179195	1238.601208205102	514.4256075101439	343.0744057474658
19	32	32573	9670.778516309336	2491.5512664758135	659.9082509621512	506.9173451582901
19	33	56322	15428.903744752519	3028.404720275663	812.8604164072312	895.6408389627468
19	34	16775	4904.8230717573315	803.4391562014353	220.20642581721768	392.26207553292625
19	35	16737	4128.2904091710225	1345.4349142611027	106.63752357219346	218.3495094180107
19	36	12294	3202.9091168418527	756.564951293869	191.84968472644687	321.3914561343845
20	1	7715	2377.5654849000275	437.27005497412756	202.9278715813998	136.1959724596236
20	2	16400	4724.109393069521	856.0056319911964	435.94723601359874	269.35884824581444
20	3	20537	6125.6569322012365	2035.1533406949602	584.1455581064802	349.46061098366044
20	4	22477	6993.112598338164	2180.1820112024434	765.6948828380555	466.29808724019676
20	5	23769	5921.7887073382735	1397.9206243541557	596.0059537808411	359.62618706258945
20	6	18273	5129.446921665221	1266.9958358432632	520.7337169570383	318.4020924703218
20	7	14062	3812.4701005145907	753.266759731574	275.02626231662	371.296728259651
20	8	23510	7953.340154429898	1775.309211581014	549.4660130636767	370.60883745457977
20	9	14237	4205.881561230868	1105.3784858703148	509.645473560784	262.91139235254377
20	10	14230	4475.017762163654	872.4070663773455	324.39682767144404	225.09466847521253
20	11	13979	3732.3480589166284	700.3741223367397	269.72462198883295	326.4053726135753
20	12	26745	8400.566905360669	1654.8335420887452	667.0616494093556	393.5223038822878
20	13	18074	5362.300711371005	1139.9922962856945	638.022676744964	310.47306226263754
20	14	25102	8972.858641562983	2091.9760458094534	895.5394552443177	448.569102908019
20	15	18974	6593.070923764259	1230.7441842621192	417.36550154257566	257.27406932250597
20	16	17015	5025.77172509674	1207.5922959011514	543.1685529530514	292.5214178308379
20	17	15088	4912.819729165174	1083.8225542493165	509.05841326806694	277.2854824939277
20	18	15889	4995.092027813196	1157.4775173135567	529.0429709837772	278.506860653637
20	19	14232	4393.724728550762	1142.4591445573606	436.76911710202694	236.87152066384442
20	20	18083	5822.065110688098	1003.8443289075512	438.36290720128454	287.3634717571549
21	1	19934	7849.552711158991	1068.3414835867006	232.9523482741788	402.7090124920942
21	2	10721	4328.3753403835	707.4842466788832	152.4345171081368	303.6275589612778
21	3	10783	4617.954650312662	757.4365309551358	141.4952632598579	286.48061443143524
21	4	13064	5203.328633431345	411.2441915483214	222.42003648355603	305.416404777905
21	5	14001	5281.066666059196	560.2540184701793	208.82047919812612	296.2469230352435
21	6	24814	9571.52617525123	938.7472064376343	434.3410419872962	629.1463060304523
21	7	10898	4498.843564573675	477.5477086941246	191.5252624657005	238.13638643105514
21	8	12464	5180.657938655466	750.3640358010307	215.93055759416893	295.79017450730316
21	9	6737	2350.8279086817056	381.1194331801962	127.9541168329306	167.1574433753267
21	10	13749	3936.0712281130254	745.2594659922179	251.91442889440805	342.50859990436584
21	11	25672	10799.018251296133	1303.445794836618	360.4429264261853	595.6080135339871
21	12	20919	9451.958616815507	1504.5756642015185	424.8694003303535	560.1733751159627
21	13	9551	3777.469459116459	469.30701236240566	148.1118955302518	258.61240666988306
21	14	31433	14110.615928828716	1959.7807615892962	576.2718886607327	713.6612989795394
21	15	13514	5399.962950196117	723.1499059728812	222.98959484114312	299.11706845788285
21	16	21523	8343.642986647785	1249.8278495201375	330.68754340335727	539.048175068805
21	17	19985	6901.670389197767	1030.1587416625116	337.87245190306567	452.8370204893872
21	18	24476	10930.430076088756	1329.8204493906815	352.0739633080084	667.2647315298673
21	19	26080	10947.179169764742	1636.4755345177837	364.81562814093195	679.7779838114511
21	20	19396	6929.516274645925	1301.2995672773104	508.31769480207004	434.79188417526893
21	21	17158	6241.096772015095	1123.7718028847594	464.33344198483974	396.8758696631994
21	22	16183	5427.844982266426	1084.9016879275441	268.9667066021357	382.67293982650153
22	1	27040	9573.981352131814	1186.5051678020973	511.56769952364266	550.575603727717
22	2	25320	9558.732372192666	1103.6936465352774	500.1335803628899	559.9547899882309
22	3	13705	5328.820126062259	767.8292528076563	212.22717796079814	331.2828732354101
22	4	13671	5051.1264067441225	920.0636318351608	249.51021739467978	394.17267248081043
22	5	83176	32242.798124872148	6301.088998788036	1643.0508673496079	2000.8694068507757
22	6	20972	7950.289341449738	945.5983236019965	322.93296942394227	412.7684006828349
22	7	18291	6752.910169459879	1024.2471063998528	309.58620776375756	427.3536297434475
22	8	16057	6150.0809954646975	585.6491511054337	271.1268195610028	349.4684385173023
22	9	22971	8323.614113418385	1283.5775102213956	423.5526080192067	546.8812720270362
22	10	12215	4680.343649957329	834.1912273189519	231.1363254566677	348.6567497707438
22	11	26082	11191.225693736225	1679.3105537965894	398.4211061077658	550.5458027538843
22	12	17980	6733.231664543971	1192.763563021319	346.6163597749546	433.9594130087644
22	13	21343	8845.61190075241	664.0247981008142	355.13605185295455	322.73960710852407
22	14	18139	7302.340429248288	994.7625563985202	310.4033436982427	404.55520131229423
22	15	25233	8901.002350326627	1457.267630957067	752.7810661308467	541.3943870859221
22	16	24669	10670.196154676378	1326.254339596955	383.04204138787463	511.62255540746264
22	17	18391	7083.020019520074	821.2696745728608	367.6843996569514	286.6630063636694
22	18	45013	15159.405144598335	2762.6689136996865	747.1693799726199	1005.2897280768957
22	19	24551	8444.602014496922	1153.1306351025123	528.9215713844169	440.29328099335544
22	20	9365	4242.411427628249	390.5280239912681	159.6797141470015	160.1263762509916
22	21	23414	8755.858597977087	1637.6004296969622	433.75500366766937	484.4454745806288
22	22	24333	9549.879818581045	1268.5149788202252	355.8577427607961	528.75208916259
22	23	23381	8230.522192832083	1179.4403927456588	539.2200070975814	414.62539335293695
23	1	18455	6651.172978442162	994.1945239305496	275.0551787163131	435.3426278710831
23	2	11813	4415.13008508645	808.8568104424048	193.06746141752228	325.46338713378645
23	3	11989	4856.262746270746	696.8168019212317	259.1526830836665	378.99015919840895
23	4	16115	5745.635003710166	1184.2182826255448	355.62907015089877	332.8734891174827
23	5	12828	4733.257740552537	913.2081646858715	330.3944471157156	334.6853908719495
23	6	11094	4587.753872802481	665.8293137846049	179.38660377427004	279.9509587858338
23	7	7253	2998.8057378046215	497.60732478811406	133.1551087880507	209.2624558978714
23	8	7014	2898.987029634416	469.3609526234213	131.50428094086237	190.49950495339
23	9	17949	7526.803860921413	1013.0913729104213	338.70440420811065	578.425957523752
23	10	12284	4870.115998437628	935.3528199768625	296.623149221763	336.67315305396914
23	11	20886	7956.996356002986	1445.74226151919	546.9730241494253	696.9741992943455
23	12	12057	4945.771860966459	765.753827139968	270.3896862191614	256.2865963266231
23	13	7891	3290.8627597875893	530.2871447841171	118.62661253265105	204.85433829179965
23	14	10226	4200.369481323287	782.5231260249857	214.5899759803433	280.3414217007812
23	15	11953	4729.011764220893	609.5961406496353	225.27794448868372	333.6343187659513
23	16	12529	5075.826397050172	753.1384768921416	223.4081191236619	344.46247158991173
23	17	15166	6254.980359937996	720.5806072049309	317.451363569824	411.34085770044476
23	18	19939	8424.55877012387	1318.0419191305991	519.5013830587268	508.825378108304
23	19	16486	7026.066057153046	915.6331902579404	299.22389747435227	516.6348990451079
23	20	15183	6052.457846626639	903.4730006516911	475.60782941873185	371.01808350067586
23	21	19935	7120.9430986866355	921.0775637615006	403.1971030985005	527.9956534565426
23	22	14031	5962.552088247612	1180.5803017616272	233.16821703291498	408.1426430034917
23	23	13415	5654.561166679487	954.8793328700121	262.54822763591073	401.7448857477866
23	24	17919	7272.272083684802	1102.6807370781898	314.73737898119725	463.9919146359898
23	25	13557	5827.489676427096	958.4367447425611	216.40976721816696	313.8564293596428
23	26	11754	4978.917981563136	702.2888847268187	215.80108461994678	305.7692542441655
23	27	27666	10993.721097556874	2352.93562421808	584.8050536243245	829.144780540606
23	28	12586	5536.943326998502	836.4186627869494	199.12721592769958	290.25468988902867
23	29	26978	10807.071488473564	1752.6947157080285	515.2418129001744	820.7867885576561
23	30	13477	5609.494499159977	734.0667445911095	226.45258407155052	329.5361118768342
23	31	97	50.606668293476105	1.147585267201066	0.8880750869866461	0.9811551189050078
23	32	8051	3395.5094374902546	530.4253002195619	152.87774562113918	191.8888999123592
24	1	4900	1838.4569313842803	295.6625014420133	73.91763240424916	124.23106785328127
24	2	16373	6370.90815663524	1296.4807524112985	274.73454066971317	497.49073188146576
24	3	11497	4417.873350387439	759.6986810953822	160.6220811449457	301.86855993559584
24	4	16200	6782.479696363211	1264.637325372547	351.0679500461556	477.22093716659583
24	5	19395	8008.092896180227	1581.6572845191695	674.9476024985779	514.8296962492168
24	6	8777	3420.41211694479	495.9667518530041	180.25687132496387	279.7262846783269
24	7	10856	4326.730373654515	748.8759296331555	280.2565664756112	238.03828605473973
24	8	12823	4953.269597034901	866.4586419414263	177.19752940582111	311.15944284247234
24	9	10422	4438.112731959671	635.986481326865	202.4649588582106	354.4770285880659
24	10	15701	5704.941008565947	1091.7590004729573	346.41252942336723	433.15074554877356
24	11	22276	7271.965896081179	1434.8507534449454	500.736051840242	495.34265899378806
24	12	8119	3152.667598672211	504.39730011997744	154.70690560224466	257.5288328488823
24	13	16411	6526.790219210088	1148.7655924141873	366.9861313512083	417.3390267502982
24	14	14759	5227.832060988992	1163.5551706529222	338.19369960343465	338.89366154628806
24	15	10817	4247.056166954339	268.6716726568993	141.68004998960532	236.88706914079376
24	16	12583	5422.371678743511	735.4822012584191	249.2679803490173	460.1033812079113
24	17	16098	6432.098666917533	1245.8706814856268	494.94723612465896	386.8507836780045
24	18	18601	6239.733302183449	1075.3347998275422	481.1695144486148	340.7057316987775
24	19	27830	8438.99009771645	1297.1020706377458	567.8342290797736	535.9622674232814
24	20	17788	5992.135943867266	1092.4932804109994	532.3107519708574	375.6760223240126
24	21	21687	10113.618703154847	967.613948975224	420.55929142748937	807.3992699873634
24	22	31470	12179.216738218442	2012.6718882524874	499.4432780658826	709.8461921394337
24	23	16622	6403.73661249876	1128.9855816476047	284.72578204632737	376.88801584905013
24	24	24304	8951.125506168231	1400.2910225170199	498.17630527960137	467.31320932111703
24	25	23741	10289.377463856712	1641.062991348328	435.5561176573392	558.3250198240858
24	26	22260	9379.592369914055	1473.7218762163538	351.4283689002041	480.96856889827177
24	27	15660	6452.537591341883	1123.5498751469422	268.2562007338274	385.5555367395282
24	28	25795	6822.648600395769	1448.1740930394735	452.21101982844993	548.0517765497789
24	29	24220	10742.76735907048	1647.3073489828967	753.5473131181207	577.376152893994
24	30	21358	9392.705380380154	1375.3077004496008	614.1520584635437	494.9394544577226
24	31	14558	6403.475118743256	851.2227680275682	232.69669788796455	381.10036024381407
24	32	19265	7258.045577663928	1336.9107674509287	411.7524855725933	475.0568571179174
24	33	18839	8113.785777490586	1208.7156498846598	323.0774720569607	458.4799898026977
24	34	15128	5590.202456828207	1156.9327243182342	291.1501198646147	365.53663083398715
24	35	25772	9658.507284078747	2057.267249227967	438.6475039711222	615.3952419641428
24	36	12697	4952.099902104586	994.8826287705451	364.2190140658058	296.81049956777133
24	37	15567	5579.380299966782	1046.1533852994908	487.8539880295284	384.99348623724654
24	38	36302	14932.416082078591	2852.4838514514267	867.1027737180702	803.7579500309657
24	39	16129	6155.390280801803	1115.7674998405855	458.6091418666765	368.7043735811021
24	40	20430	8728.140733808279	1278.5522568840533	344.47446630871855	457.29305151384324
24	41	15922	6243.9718335885555	1071.82745234482	320.7642802039627	343.11203339509666
24	42	17168	6015.185566585511	1114.2977050344925	508.9111181446351	434.5544080086984
24	43	31896	12888.52784131281	2336.9657310985494	648.4509687626269	731.1573849967681
25	1	5964	2457.63352470845	306.617731729988	82.19046377716586	140.81471038027667
25	2	9046	3863.313877770677	486.2100108352024	188.6629749769345	288.8471817157697
25	3	14070	6363.139848152176	661.5672098058276	231.4515007652808	378.6644100053236
25	4	14411	6152.68110210821	779.4068068899214	295.9273075563833	416.20023062149994
25	5	13850	6317.982926413417	1092.5062346090563	222.6802030177787	415.4593440303579
25	6	15988	6316.595512356609	868.6977966504637	218.61312448093668	369.7090730308555
25	7	9691	3911.1306937113404	548.5281617112923	131.99458408681676	285.0321365520358
25	8	18795	6988.581752602011	1025.3878864515573	251.92939856066369	436.48754306836054
25	9	17098	6312.872494705021	1024.499475151999	269.68620015704073	438.50293934112415
25	10	16583	7606.751416850835	1369.3697434135247	250.3367990902625	413.01484862319194
25	11	12136	4858.657192900777	794.4912200430408	192.02064680797048	303.05467429640703
25	12	14849	6029.89900187403	973.4562161744107	221.56704210396856	408.31818282953463
25	13	24807	9336.421805277467	1336.708982377313	335.28267610957846	613.1256300767418
25	14	16774	6106.589958667755	910.9399879314005	245.8021381064318	399.1260106775444
25	15	30046	11637.138631431386	2032.6377232589293	429.06323652504943	681.6414923041593
25	16	10460	4359.039093449712	738.4111552943941	147.48391052545048	252.39874989236705
25	17	12205	4844.330066528171	731.7224394001532	145.34540450782515	313.37602942367084
25	18	20372	8559.932920923457	1514.1480452527758	601.7497237501666	534.585185771808
25	19	11497	4667.129747116938	694.4849482083227	245.35268303123303	243.5337464865297
26	1	6793	2706.283726092428	479.29816170874983	118.7838109000586	196.7545135540422
26	2	11915	4443.343509802595	765.5016261958517	186.68827475630678	311.6089429918211
26	3	16627	6581.7978632077575	886.5547431882005	285.4574978130404	381.3184728010092
26	4	12283	4317.4669111557305	435.4767999527976	206.22385134221986	245.42609421978705
26	5	26541	9331.718273170292	1549.6637547609862	433.1952420619782	530.1924342659768
26	6	15013	4378.749661162496	660.1323734913021	277.87857042020187	294.6872984659858
26	7	18602	5563.765622615814	763.4974766720552	279.9001316591166	459.72768950858153
26	8	17020	6205.864621788263	834.0413536457345	331.9955613214988	358.6405146170873
26	9	18756	6394.681116342545	1002.9566661778372	399.0914340924937	419.94319250108674
26	10	15420	5568.928848376498	834.3082642904483	440.3674541094806	445.76901059108786
26	11	23046	6588.524073459208	1392.9833849438	335.3263930219691	552.5741842391435
26	12	28739	9443.176029253751	1590.3761681674514	586.3281179666519	602.1705683977343
26	13	24707	9704.873976826668	1639.8631435413845	524.4039853818249	648.092716248706
26	14	20159	4591.477654263377	733.830031942809	397.64184254268184	361.9452528664842
26	15	11824	4545.773540399969	561.3897012902889	174.1984905791469	292.0547811561264
26	16	28680	8619.940931230783	1573.764983278932	674.6139651755802	664.2134615837131
26	17	17716	6180.77796760574	836.5785630096216	351.8755187133793	327.844222267624
26	18	31364	12290.611277386546	2100.5737731414847	809.2686994902324	708.637449095957
26	19	11501	4003.0197909995914	686.331106623169	180.08432262507267	294.7870005250443
26	20	15134	4934.162996947765	694.0774415899068	243.90701318648644	310.55517061636783
26	21	13062	4667.823728354648	636.7741527550388	217.75202706828713	275.2527518852148
26	22	13068	4544.334737062454	804.5285128378309	187.87869217479602	245.10216062725522
26	23	10878	3888.1330423019826	682.6709248241968	167.36821675114334	224.91629009647295
26	24	15429	5232.736080754548	823.5173434093595	416.34564898745157	389.8842313522473
26	25	20578	7520.578470079228	1338.3091345557477	677.9637465956621	450.40357277938165
26	26	15808	4948.18678577058	850.0798519444652	402.51130097708665	328.94274981995113
26	27	9422	4041.850918415934	659.4427259548102	213.65447580232285	252.23276204057038
26	28	13933	4544.476997800171	820.5672250795178	291.2922881124541	353.17157383379526
26	29	14780	5036.353612240404	819.6251635123044	410.74059826740995	339.97659416054375
26	30	16368	5608.557456955314	948.5976059362292	336.9427956782747	312.31288809049875
26	31	21618	8675.464087564498	1343.7964924892876	392.8058007385116	598.7714985827915
26	32	15218	5510.805356994271	964.5502260185312	240.33132088487037	371.91334555717185
27	1	26085	8707.316245377064	1433.1674396775197	384.2188477474265	556.250647368608
27	2	8523	2710.397147476673	532.9981239333283	207.11451996280812	279.2962853386998
27	3	24827	7136.805951040238	1481.022844943218	363.01108069042675	534.8306427502539
27	4	15994	5794.091675443575	896.688580574235	249.96852244716138	378.8129414410796
27	5	26500	8294.866621199995	1662.1299177275505	420.634808707051	614.622448912356
27	6	21871	7152.819347890094	1297.9222726139706	313.58161526476033	428.05089115235023
27	7	11112	3763.376120314002	738.5395752054173	179.08908344735391	298.79728503292426
27	8	22896	7444.379266072065	1272.434274096042	312.28658226085827	485.44152226741426
27	9	15455	5189.459021957591	894.5848498914856	220.6018632769119	334.9596109534614
27	10	16711	6015.235538387671	1207.644207174657	434.3337166858837	546.3108588089235
27	11	14953	5482.106416769326	807.7066009172704	208.685986205237	299.9828504056204
27	12	14653	4446.84419167228	1028.2131700541358	269.6582453760784	432.4017411211971
27	13	20645	8543.030763743445	1466.26706545474	421.56498277164064	426.8827669303864
27	14	21126	8683.483998639509	1543.451805498451	456.20429001096636	492.87153658946045
27	15	29930	10382.162497445941	1605.2216552286409	467.29402928217314	731.0309332476463
27	16	11122	4236.249423772097	551.2616781254765	180.0355700191576	272.8274369230494
27	17	17269	7696.354192435741	1428.5552921374328	365.6436122164596	583.5915483939461
27	18	8200	3838.1095773354173	285.1971322754398	116.75916773127392	321.5230344501324
27	19	7302	3427.960660006851	220.61208613193594	97.22407955070958	256.0710925536696
27	20	6436	2191.7397424206138	321.0516525139101	144.3627076987177	156.1862981717568
27	21	19776	7243.52294222638	1213.4966986645013	356.1481825679075	536.739606822608
27	22	25597	10496.454733841121	1297.3021921655163	419.3155136448331	565.6062590098009
27	23	8443	2916.0875408798456	491.9450377463363	195.91873128758743	230.53312065498903
27	24	12000	4723.612115282565	593.045320450794	203.7883433890529	337.58761085686274
27	25	13298	5226.071777969599	559.3600227625575	266.0673395844642	346.503701725509
27	26	183	87.40000022947788	0.9863737083505839	1.0127260414883494	1.272358296206221
27	27	12681	4838.343329194933	540.3947978042997	208.74609125242569	322.4780207753647
27	28	12949	4413.586237300187	542.5377595324535	180.31207892647944	247.96221990836784
27	29	16740	5560.745876703411	911.9967059253249	303.28871773718856	438.0925324962009
27	30	15997	5229.7632560599595	819.0811184847262	293.90489215473644	416.78390345931984
27	31	8041	2737.833386633545	490.9770510911476	135.9088282326702	210.6798666997347
27	32	12440	4254.010573968291	810.0595569596626	251.49945976468734	333.44745694613084
27	33	11462	4161.996551841497	763.9608466140926	213.10875226696953	300.5840403230395
27	34	13999	4812.970963675529	698.7492958111688	207.81153739546426	362.9270785963163
27	35	23589	9411.056855924428	1659.3756029854994	392.8697820934467	677.071124822367
27	36	7821	2905.1424583010375	425.32100498094223	95.24991311179474	181.98437561606988
28	1	4086	1265.1335024163127	238.72854239027947	88.1075154771097	112.46237927954644
28	2	15136	5940.1024023890495	1109.5575814545155	388.5265142864082	465.58498668228276
28	3	18925	5914.421577639878	1177.8101337258704	384.79731642315164	498.99344069859944
28	4	12749	4182.312124922872	846.2752130541485	250.2750299947802	326.8945920385886
28	5	17168	4721.021408919245	1026.2531950960401	355.00796704692766	429.1822708742693
28	6	25600	9221.036224801093	1319.7827754812315	521.2705452381633	539.9550496423617
28	7	19206	6070.811032630503	937.68714621244	585.9080513590015	387.2835604525171
28	8	11863	4392.15616075322	619.2395218815655	208.98133954335935	298.46978073893115
28	9	20898	6452.915800958872	1019.1622668202035	746.4478393336758	480.75208899984136
28	10	15427	4721.416479501873	961.1743511906825	310.5172825763002	447.3215701752342
28	11	20872	7609.212206616998	1308.5008181903977	849.400215749396	498.7879933367949
28	12	18018	4930.997666604817	1086.7101719628554	334.64472612855025	458.8133382231463
28	13	18097	8083.665475998074	1165.600489942357	365.91688601858914	857.4792116424069
28	14	16357	4887.586405877024	863.000809944002	305.03509743721224	405.81452831439674
28	15	30987	9605.152853982523	1648.298591644736	1140.6633584692609	668.2776564662345
28	16	16288	3987.2591447904706	878.4032062473707	314.2600003031548	406.4820953379385
28	17	18225	5760.989349074662	1087.8788298990112	404.0482662545983	441.131504293764
28	18	10182	3562.166217315942	573.1054563384969	157.0562611736823	266.3281006810721
28	19	15646	4800.188052831218	789.0186634075362	226.02316491492093	366.94169696816243
28	20	19348	6411.853878404945	1035.489709627116	395.5218607811257	436.29440961335786
28	21	9141	3403.975800026208	558.6292369056027	170.73341060918756	267.6745564537123
28	22	17238	6161.715144287795	1161.3257813923992	409.0965000044089	389.898483752273
28	23	13271	4415.288564931601	839.2867795289494	281.22415650612675	358.7068449596409
28	24	17933	5622.729869432747	1087.2382861820515	319.95453001605347	378.0186636762228
28	25	25688	7796.41776189208	1292.8350071012974	485.2851634253748	556.6238222732209
28	26	14416	5792.4705561921	506.0168629460968	253.2663478248287	485.28639817307703
28	27	11776	3691.6328377760947	587.957992776297	213.7299015109893	281.88943438930437
28	28	10549	3830.4712430555373	586.6455644310918	195.99682726501487	284.70393021800555
28	29	17514	5573.996488459408	1024.2550411715638	311.0203879447654	415.753843359882
28	30	11880	4100.365147165954	681.706478438573	226.0816675433889	300.6204332988709
28	31	8940	2644.280644789338	463.4101630477235	158.09503420023248	206.4983301819302
28	32	9126	3370.7068447731435	358.7024500025436	163.4297256062273	233.61672474024817
28	33	14240	5284.800595145673	854.1329229685944	284.8644252519589	395.23376963473856
28	34	13799	4354.296468127519	798.5522556214128	242.99183797230944	313.822706929408
28	35	21515	7774.254109613597	1153.8173211934045	387.95497305854224	498.29689716314897
28	36	8622	3506.084457024932	307.2539417166263	156.24448103364557	224.79600295750424
28	37	21035	7691.166732996702	1187.6924870118964	388.0415829853155	489.33625017874874
29	1	13811	4187.050433386117	734.3981240636203	277.99313479522243	387.09926145523787
29	2	9418	3581.060472710058	573.0819113994949	175.96406604815274	295.73081667814404
29	3	15878	4815.624766273424	712.2247056756169	302.73335039173253	413.4515773097519
29	4	16319	4488.992279637605	650.7715131402947	255.9163060716819	393.7187475238461
29	5	14499	4292.2468292452395	1028.6815609382465	251.38585645123385	387.1600685690064
29	6	15166	5537.384404890239	885.0991698594298	289.31305572064593	438.4274679531809
29	7	7649	2735.5002829339355	398.4576796947513	135.82734506344423	206.58315486251377
29	8	16239	4312.659509763122	726.5793867658358	272.06231961073354	417.37270339857787
29	9	5330	1622.6686356011778	238.16147159831598	78.79443102213554	144.06279131257907
29	10	12215	4545.696313299239	641.6238513414282	210.82665876997635	366.2146957775112
29	11	10430	3305.693402133882	426.0200361944735	147.99864310468547	252.31215492775664
29	12	8738	3317.0492557249963	393.81834214855917	147.65415521454997	220.1627537033055
29	13	8862	3129.2888082377613	587.7553988411091	141.3191740126349	256.03280784888193
29	14	14403	4642.559533353895	652.362586141564	214.32356917019933	366.924042098457
29	15	24898	9447.817058222368	1311.8874520515092	463.1690115665551	634.0377383437008
29	16	11926	4443.088671572506	697.859831790207	201.35809986270033	335.2033582655713
29	17	11861	4270.594934746623	539.5545447457116	193.23555484274402	320.37227545306087
29	18	7981	3592.9369037933648	193.85020311176777	152.71033893385902	288.7952400702052
29	19	6668	3011.259769741446	151.88392537180334	137.4966208715923	228.1554444390349
29	20	14176	4589.281621810049	544.3197694823612	208.74775460199453	339.7431921577081
29	21	11708	4529.925353989005	579.6545062386431	210.37746370048262	331.74467221903615
29	22	12021	4725.821972541511	701.9103085412644	216.67577767698094	345.80286998604424
29	23	10966	4116.457450769842	610.2571000780445	202.14433637913316	307.56614159513265
29	24	8850	3594.2342565208673	475.0784776317887	153.53275446454063	233.5185634919908
29	25	9582	4052.1608891934156	468.73144212155603	214.38771758950315	295.44339767540805
29	26	19564	8212.27640214935	1079.680829236284	316.6416745854076	558.1576125507709
29	27	18902	8242.505028627813	1045.8408353757113	289.6840793227311	472.16290751704946
29	28	9380	3939.8899515867233	347.88104147161357	170.38643574737944	277.7974375386257
29	29	15751	6327.720683626831	843.0200520684011	227.14242949406616	382.2751982505433
29	30	12451	5005.8587166816	754.0397360995412	192.29031946277246	323.75976330507547
29	31	5507	2151.1944154053926	306.134615593357	86.1262231967412	150.36702597537078
29	32	45997	17807.04266675189	2264.6460858164355	741.1779707435053	1120.3803816882428
29	33	16300	6488.129212144762	715.2504023001529	238.5721083888784	348.8219442034606
30	1	61978	23084.970305975527	4414.543424888514	1223.369092008099	1630.8470197177958
30	2	12042	4466.904845472425	574.213169589173	333.5290316368919	288.4353868064936
30	3	11349	4354.694529276341	652.3061279647518	229.13360916869715	267.13157975673676
30	4	14729	5672.077759910375	875.82865817938	329.364219276933	381.6582451798022
30	5	27522	10863.485192887485	1664.9101723935455	610.6468938961625	685.9678673848975
30	6	9559	3938.804211590439	587.4514389371034	278.7095150486566	250.51223111641593
30	7	18438	6860.851026583463	920.3557966393419	426.7906177621335	553.7526531398762
30	8	15412	5820.132356613874	739.7819351798389	262.2524012052454	364.16185386595316
30	9	12786	4942.761503487825	790.4594655726105	235.20717313792557	338.0746485888958
30	10	15320	5745.488959848881	961.2072798451409	336.98892356990837	403.41727482317947
30	11	17341	6445.557672411203	992.2387141103391	626.2889923786279	446.01152250287123
30	12	14655	5885.391852758825	821.6456264574081	262.0818663337268	339.65105813811533
30	13	35839	13179.947951123118	1986.4706374516245	897.0952507148031	875.1551574808545
30	14	12057	4719.510612208396	797.8651268505491	279.41944140126	382.8916163907852
30	15	17312	6273.367668747902	1009.0520655235741	313.8029621350579	441.3057316101622
30	16	21385	9555.070345487446	1240.619717188878	415.0633882100228	489.5537825876381
30	17	15398	5403.696314632893	889.492746044416	276.5611978652887	429.83990400563926
30	18	14085	4886.319891091436	548.3862682019826	376.88392633083276	529.9782114780974
30	19	21340	9400.917907360941	1499.8430022757966	421.1744433045387	541.5367536887061
30	20	26232	10854.344886377454	1729.285636546556	493.0014372775331	640.1439869618043
30	21	21179	8921.764460882172	1171.9174204154406	406.43567802920006	529.8904425115325
30	22	20271	8833.675883814692	1139.2296655320097	392.129658062011	494.3999258291442
31	1	7500	2809.0893568191677	490.276265099179	84.64477079198696	126.25923647754826
31	2	25914	7481.036973960698	2146.63071850338	281.6512120827101	391.14886963018216
31	3	24484	8835.254034206271	1614.0022609336302	278.872620326234	324.3501512899529
31	4	53539	14234.588098487817	4226.897052329965	654.1390764364041	744.0475830908399
31	5	14246	4891.583321752027	714.9021147447638	227.61315475334413	328.9310613241978
31	6	39733	11166.350867237896	3102.7082514853682	505.3884380145464	558.4905816207174
31	7	110521	34277.84486712655	7384.896980132675	1300.697989050299	1527.4788843735587
31	8	27733	10241.851149411872	1996.0653723536525	404.2471839762293	437.6818218138069
31	9	46303	11098.968477689661	4066.2672970141284	641.0533201126382	764.730026664678
31	10	52457	13409.866453290917	4033.8334839262534	632.2667180702556	755.6415553470142
31	11	22397	6891.353002959862	1798.2398278079927	220.53377824928612	294.92221159441397
31	12	31505	11942.090562611818	2020.5187638851348	404.7092885149177	455.6558357637841
31	13	27540	8826.141148200259	1761.0580637308303	316.75936820101924	471.4988050747197
31	14	20602	7763.594888873398	1161.2241874623578	177.46376943355426	245.06576821161434
31	15	17311	6025.962096765637	1160.3134370050393	162.85777236148715	244.10913431225345
31	16	29679	11616.194354040548	2196.325721450383	291.94372790679336	376.4341982898768
31	17	27907	10697.882185417227	1922.3416827032343	259.7171158208512	350.04663418838754
31	18	27790	12022.170671058819	1094.3308337454218	232.19600525312126	388.005251995055
32	1	13469	4707.463341630995	1363.1421082376037	176.40081020025536	269.5098359766416
32	2	11315	4514.778896972537	867.2708490076475	118.84174990351312	167.53447901154868
32	3	16765	7112.3883241042495	810.2076161173172	141.89778171665967	223.11619927943684
32	4	14172	5475.67054335773	1057.391960068373	164.82302746060304	241.15015026251785
32	5	18376	8067.409735920839	764.2238058834337	146.78074515075423	234.68372828280553
32	6	24051	8476.704311803915	1819.0974618727341	286.2822029897943	436.13768455269746
32	7	15628	5274.708492510952	1082.0893735589925	162.99485932430252	241.00804314832203
32	8	12012	4106.795591276139	720.1482575873379	122.32135629327968	171.3061277095694
32	9	13609	4863.041870913468	1036.424583643442	200.43744709459133	261.43845423217863
32	10	17263	6266.629206705838	1240.2521570615936	193.43181698955595	286.30591483670287
32	11	14790	5391.592584315687	1184.4978423337452	225.84683169610798	309.95880216010846
32	12	23159	8073.829538790509	1374.45053977496	244.75967295048758	359.6619388316758
32	13	19647	7112.116990968585	499.0776705930475	191.96798874996603	322.5848194498103
32	14	20569	7084.668756988831	1077.2287349021062	288.3908927256707	395.38628434157
32	15	39905	15313.16008418426	2571.378473502351	419.19918043888174	597.0628255142365
32	16	23387	9042.570930143818	1557.8468782531563	252.45652192877606	351.0862922372762
32	17	28662	10907.077440913767	2064.941789399134	304.4822950598318	385.20812077843584
33	1	13621	4852.987565958872	551.6084852821659	177.41284959507175	229.68990761134773
33	2	13648	5015.995378009975	626.2431692669634	182.6258656119462	236.0132463304326
33	3	21832	7544.163974491879	1139.948091359809	296.2236691296566	376.0997964318376
33	4	7741	2538.574577583	261.8079506994691	111.83190744463354	219.663234164007
33	5	23066	9463.151646099985	1755.6523100736085	350.56177874444984	423.47655718633905
33	6	27831	10580.598976366222	2143.155491316691	351.57230788166635	438.50075830798596
33	7	20943	8586.59285669215	1735.4726804143284	288.74496302660555	300.38027230114676
33	8	33689	12248.50137916021	2967.5467942147516	539.5487180668861	665.000400302466
33	9	26617	9591.285603072494	2297.1668442639057	353.9311693701893	374.4711249701213
33	10	29224	10482.92849514354	1981.0810580921825	384.5883605182171	449.5137284807861
33	11	80867	28329.594918016344	5976.085230187047	1043.3854822716676	1272.9297253834084
33	12	28186	10972.037506667897	1867.1977140614763	312.8943800092675	367.0374027059879
33	13	39607	14980.108581714332	3184.696120199049	531.6446217182092	598.9631689083762
33	14	30666	11230.67118448019	2569.6294527109712	395.1677153238561	427.36342724226415
34	1	14493	4573.785321176052	923.0536675362382	237.41329220100306	238.71233834163286
34	2	46714	15871.353902813978	2325.834841417847	604.4984258259647	718.1124177647289
34	3	21496	5518.813704349101	1158.2817140622064	431.7125225029886	593.9227152762469
34	4	20806	7772.220034200698	1279.0527678532526	275.5278118583374	277.32492769276723
34	5	17715	5660.70580648724	777.4689267214853	245.94128520041704	229.92448486527428
34	6	25751	7668.772153843194	1449.0088679187465	311.27498573600315	355.37474891357124
34	7	28681	7507.316611399874	1999.8965313164517	388.4485574606806	459.53342794580385
34	8	21516	7011.231374794617	1138.5458170375787	333.77024728944525	303.80441204621457
34	9	30270	8341.250127654523	2081.2287811047863	420.8221289042849	478.8387305571232
34	10	30391	11491.191304586828	1403.4411413222551	390.80270431004465	370.7887265831232
34	11	16675	6426.991256250069	926.7703076298349	260.75144755397923	248.70846281619743
34	12	19930	9310.007215362042	838.6454895446077	214.77873121900484	218.67431336082518
34	13	16347	6364.768838917837	956.0334186407272	270.5239202720113	265.13185491831973
34	14	22487	7227.6025025183335	1448.4805545639247	296.4527377341874	302.2110955873504
34	15	20064	6890.043062393554	1265.2934788530692	269.74653457291424	255.16304464102723
34	16	22640	6765.916181026027	1575.294577833265	322.4406373295933	352.4535005260259
34	17	19787	5905.308066216297	1162.6517915264703	233.45585016324185	250.57581641478464
34	18	23228	7756.6553301513195	1394.548198008677	299.1944635892287	292.7166879652068
34	19	27525	8318.324805688113	1211.2009792935569	416.38398105697706	481.69071769108996
34	20	19191	5758.698161633685	1326.7318094256334	251.71288844314404	282.2995671159588
34	21	14804	5598.96774420701	1033.2968046450987	201.71212493791245	209.30011599208228
34	22	13121	4786.670726198703	617.4380575183313	236.14625919726677	274.46492843865417
34	23	29132	11548.213428489864	1615.2027649246156	375.1135608642362	352.7027113987133
35	1	10013	3996.5682607851923	391.1292297600303	91.70267905830406	111.01020937087014
35	2	16364	6755.320364497602	1204.931793506723	215.30348853068426	315.1011994923465
35	3	24753	8584.329277764075	1471.4271479612216	346.6994762273971	320.08656684239395
35	4	19407	6665.012924831361	1336.4952026801184	265.2849490728695	290.1437724560965
35	5	22404	8116.090928655118	1455.9557970610913	297.06392247066833	328.2060294840485
35	6	26710	10775.843015745282	1634.6114467196167	395.6868420066312	416.40992091805674
35	7	6018	2176.6178682316095	462.23674415703863	79.23267021938227	94.72774903778918
35	8	15002	5531.336645968258	1058.1205937082414	195.4296956746839	246.40741737629287
35	9	18750	6870.654277641326	1289.9939592375886	221.63128305599093	257.10985151398927
35	10	9641	3492.953567571938	731.7835058923811	122.82571245147847	143.49221119331196
35	11	20867	7161.234119661152	1203.5308023912366	355.0032524133567	413.14218575065024
35	12	14689	5975.9619134403765	1262.8901664840523	210.51635160506703	242.84704502345994
35	13	815	428.34360276162624	2.544792882632464	5.246830014279112	1.823727786540985
35	14	2396	898.6677197441459	8.205920566804707	16.668131762649864	6.4668955989181995
35	15	38170	15438.697427505627	2685.083485656185	553.610944942804	657.8096017069183
35	16	9595	3412.451270835474	614.7291838154197	92.33766784123145	147.22993921977468
35	17	24870	7991.87745821476	2143.6660889536142	308.3654714755248	551.2745125482325
35	18	17983	6927.54764499981	1316.0849641528912	201.00517476606183	247.41136973630637
35	19	26524	8917.886228237301	1935.5518754706718	348.88606371637434	378.84095788537525
35	20	21626	8058.091601397842	1484.694928418845	221.81140085565858	280.07905922131613
35	21	16974	6074.349249511957	1282.2630976114888	297.64269647025503	251.66282322932966
35	22	102965	35798.129856846295	7279.949288258562	1230.9596509255935	2228.2056869200896
35	23	21045	7038.497656634077	1474.6376764441375	203.04814447415993	385.2710329783149
35	24	24940	8099.0599078089	1870.469109604368	473.91563561721705	453.99255598546006
35	25	33490	11489.682903001085	2040.3483210962731	663.2902609142475	667.2108529226389
35	26	63757	22137.007996989414	4260.822543618502	603.4461958270986	1056.5514520735014
35	27	35047	11874.440039986745	2549.1160334611777	550.2706530357245	560.6594069362618
35	28	17775	6905.865291956812	1335.7996969283558	194.58552116551436	261.028078377014
35	29	27634	8559.12234893255	1432.8921219697222	255.26595239480957	471.136601629667
36	1	31808	11708.949765684083	1841.2481910577044	428.57592488639057	421.1833250808995
36	2	41527	11834.960251677781	2474.1989207360893	676.7190403181594	666.7606208110228
36	3	24922	7801.719051398337	1223.9716205883306	377.6719490925316	389.1269577811472
36	4	22208	7062.873655661941	1408.6739319844637	397.02994066197425	360.34600055380724
36	5	37971	13152.017882717773	2160.2909320602193	494.0549518535845	479.8610090781003
36	6	57273	19820.276085669175	3181.303980121389	739.9477442300413	753.442838137038
36	7	23279	7607.468071963638	1255.2371424755547	378.2224638548214	339.1087534506805
36	8	29957	7434.477318134159	1483.4901684364304	474.03088755346835	510.5495415639598
36	9	37390	12826.722713725641	1939.5169334572274	528.8613607143052	541.2976312520914
36	10	19952	6411.698345450684	1211.5929215208162	322.47272680234164	301.2266289559193
36	11	30491	10208.85969237797	1913.7214804291725	466.1487330379896	429.4345342388842
36	12	33608	11123.686125036329	1810.8537456418853	530.040668961592	623.8237925481517
36	13	9803	4336.124039500952	251.07208460685797	187.3079892725218	244.49446954368614
36	14	32601	9876.963611155748	1561.3449943410233	493.01553729292937	489.86178719461896
36	15	17591	7807.248846974224	547.1437724451534	195.95745982858352	205.8784485394135
36	16	31600	9475.039430774748	1706.927400688175	480.00044602062553	535.1084949830547
36	17	18639	7529.660757526755	1029.1592753718141	347.57676264690235	292.17395476042293
36	18	15511	6507.686320429668	842.047167299781	269.3268498254474	227.5760143471416
36	19	18721	6441.520851965062	805.2285514282994	332.4658143892884	419.910797910532
36	20	13999	5803.545537725091	545.5446567854378	250.7445655092597	277.79597297217697
36	21	44690	14414.01211602427	2404.8868136433885	603.5827167157549	639.5389074967243
36	22	24597	7106.990022778511	1507.5339921510313	333.69224350503646	323.03160386602394
36	23	44018	17433.145527713932	2249.4186510199215	692.7404794842005	771.8819150174968
36	24	14203	6306.415243726224	589.6793329308275	211.02218813961372	201.8350360286422
36	25	18308	7152.661358224228	1637.9308630665764	337.331214339938	461.15016605961137
36	26	7149	1986.7009694129229	283.3356685952749	82.27078737085685	110.11548100225627
36	27	35659	10481.669261991978	2144.453700120095	534.1024989369325	459.7148427623324
36	28	28756	13104.14662221726	884.4116155370139	321.5134845911525	312.7066790170502
36	29	20193	8281.283984795213	676.8981329258531	292.72227274347097	289.0699189626612
36	30	57450	19348.694363807328	2861.4660160967615	775.5750272499863	674.50689505646
36	31	32618	11091.252246525139	2111.469004556304	457.3331690286286	394.1263019074686
36	32	18336	6565.067735698074	948.905716334004	299.17223059758544	375.1376688161399
36	33	44811	14860.033601990901	3064.7397003276274	767.5066503391135	743.0097248246893
36	34	24285	7843.883041067049	1304.5236618691124	341.2775185848586	322.2864449361805
37	1	27477	10710.443502988666	2055.162190213334	396.7743220811244	373.2892986861989
37	2	38825	15456.876813054085	2856.4475057558157	561.0036817928776	655.8988063659053
37	3	31767	11036.70754619874	2892.052189218113	474.8732316228561	550.8379373617936
37	4	27221	9848.637155476958	2335.9213571201544	393.5699427810032	476.21425479999743
37	5	26402	9254.06128140539	1697.5222580321133	365.82553119119257	351.04558158293366
37	6	30267	10566.361776195467	1833.7442009330261	415.8578044869937	366.7489157530945
37	7	50443	18261.323187744245	3483.8699371065013	743.8079861742444	701.5407547019422
37	8	30743	10916.555629637092	2560.030765584903	531.3192222693469	410.3856595887337
37	9	29720	10408.882613949478	2038.2573310330044	557.7165212447289	402.69764534104615
37	10	19470	6968.068713441491	1481.4326708489098	337.28079860587604	288.4098899452947
37	11	19785	7253.3201026842	1492.1237374690827	356.8799441936426	281.6069754236378
37	12	29567	10698.698544695973	2124.1192519939505	559.1173452376388	422.06099339341745
37	13	29488	10863.626919470727	2259.040500117	502.38272994360887	380.16693665855564
37	14	22135	8373.359151888639	1939.2736579671036	378.08150080940686	323.12401235383004
37	15	21367	7554.004761010408	1462.5007882409263	347.93560935836285	325.6815311778337
37	16	20705	8332.584556007758	1795.5021765767597	356.1974386910442	280.85340877925046
37	17	11027	3939.531930897385	986.38996041473	198.2706505234819	173.66444002604112
37	18	24272	8773.587184637785	1403.4383183049504	503.3591847065836	453.3038861118257
37	19	18093	6811.900968849659	1435.839752028929	294.23547919350676	278.0564754533116
37	20	16453	5886.653591727838	1044.081774410326	224.85963402269408	183.12649894645438
37	21	31351	11894.130815938115	2301.216009711381	585.8528759006876	469.6861252777744
37	22	22594	9588.633266676217	1721.993867881596	403.1298721181229	366.17137650446966
38	1	15924	6758.213824849576	751.0047928374261	363.96078615356237	351.1770369557198
38	2	16748	5832.507941892371	834.059511885047	505.94316189177334	392.7602977908682
38	3	23487	8931.462532076985	1576.2811193235684	497.1662494870834	401.632107329322
38	4	11914	4222.580972800031	674.1316258131992	307.3739998980891	231.95182856940664
38	5	25242	9606.134417973459	1807.2893894384615	601.9582083038986	420.0571171224583
38	6	17534	5994.435735534877	1211.7562535714824	396.34377251029946	302.3389658969827
38	7	28494	11943.382603798062	2533.966951354407	591.2054657703266	459.3481376161799
38	8	17502	7159.984025545418	1245.2152602477	279.4657226148993	283.55658995732665
38	9	9568	3940.781614035368	844.7250946774147	169.9851387818344	175.33339540939778
38	10	28634	10462.884642317891	2088.310508239316	454.887895144755	470.8098603929393
38	11	17056	6401.297399319708	1352.9602064797655	330.8666836936027	335.4662870641332
38	12	30491	11837.345758315176	2038.6818519649096	584.4027041615918	409.724791262066
38	13	16096	6588.824064444751	903.6411401741207	263.77363427192904	275.0012223615777
38	14	17600	7294.4222474414855	1146.1372411856428	294.2837739812676	260.08432315592654
38	15	21685	8634.740323040634	1212.9393168305978	337.28568183793686	294.9110878861975
38	16	30082	10962.169741597027	2339.480173355434	544.3733917176723	608.3842864786275
38	17	15905	6308.822672691196	1030.1398052445147	278.65864214347675	283.7776167045813
38	18	15711	6719.594325214624	845.9979415151756	248.1015810663812	246.0283377051819
38	19	15973	6525.800686918199	858.3132998915389	261.0651577678509	267.7017029686831
38	20	21628	7855.667856719345	2013.9744887417182	383.0613438282162	511.8395688161254
38	21	18540	7326.51346629858	1154.2394469303545	332.8099967043381	303.93357940297574
39	1	25188	8125.961135964841	2223.5798739821184	375.8084258472081	395.5868492987938
39	2	24129	7482.7908603753895	1881.015535614686	365.073902081931	404.13098597945645
39	3	21710	7119.97845572792	1635.654385367874	286.4599702623673	320.7327709076926
39	4	24177	7696.770627960563	1176.6068534310907	427.1315049312543	339.7377151942346
39	5	28584	9541.911605600268	2184.1270340308547	457.6968980298843	523.9672422725707
39	6	10371	3596.3524672798812	1015.0442065172829	155.93217486399226	181.24564082059078
39	7	22292	7286.245106864721	1645.3382951018866	318.5145215757657	339.8807531381026
39	8	8998	2858.0258648302406	759.2700704133604	132.82374400109984	135.34433607873507
39	9	22949	7315.894041828811	1378.4083183077164	417.0314666919876	362.73899674625136
39	10	30571	9487.467095093802	2067.644009912852	508.7523189263884	462.59150387742557
39	11	29120	9755.886837385595	2313.8649612034205	717.8898633797653	584.6436592473183
39	12	29012	10376.327871050686	2001.9612752031535	460.4666394817177	428.3037949963473
39	13	31516	9489.228015791625	2020.2948682121933	618.1722931026015	561.0938768454362
39	14	17002	6446.553307125345	1225.862991028931	345.09773574373685	431.6052663116716
39	15	22550	8096.988466123119	1673.371697110124	432.15810127649456	364.3206251896918
39	16	9893	3610.5304634422064	631.639094743412	210.4447406101972	195.81078909663484
39	17	15335	6112.035826228559	1069.7880689734593	322.18193500488997	304.3682629906107
39	18	9476	3497.7975294701755	616.0698721446097	237.4283979504835	201.29413390439004
39	19	21487	8171.590464530513	1834.8949896148406	411.4397520555649	348.7886038618162
39	20	18871	7515.437168730423	1541.927353756735	369.1974231686909	325.25696385931224
39	21	21865	7878.762694872916	2038.2773192040622	475.18385833175853	403.60001747496426
39	22	16287	6884.494666684419	1189.4756252830848	333.2522029245738	416.95900079235435
39	23	21849	8316.161595007405	1471.0532864502165	371.44526058458723	348.7225933568552
39	24	18897	7258.4408337287605	1550.6329308131244	285.8278804188594	277.7046941795852
39	25	11933	4494.856367260218	903.1844067673665	194.23805735306814	194.9367374368012
39	26	19165	7240.302494607866	1792.4607777551282	369.95547629194334	305.567134097917
39	27	11049	4021.0152437202632	710.7155573712662	255.66379925399087	301.8969570423942
39	28	23992	8752.628307895735	1605.14397080848	364.8126066350378	309.3779226313345
39	29	25634	9580.873883452266	2094.7795700482093	487.8513799184002	425.3120651540812
39	30	16914	5976.075061347336	892.2029009151738	345.7777084624395	419.6268881871365
39	31	21332	8485.386966772377	1720.4634336007293	363.12280687037855	321.26416645920835
39	32	21948	7354.096252720803	1539.7561022776645	301.45641508721747	359.21053094393574
39	33	17666	6984.13733240962	1184.505578785902	304.1265601888299	338.2473810722586
39	34	11746	4244.698328614235	723.3002227724064	203.8104231529869	234.50428142980672
39	35	47	18.992523051798344	1.8263675989583135	0.549507902469486	0.5852750493213534
40	1	15399	5716.589333448559	1172.2119492865168	316.31027863686904	409.48421610845253
40	2	17550	6499.712322648615	1389.08128601918	338.50191694521345	393.02684251847677
40	3	18534	6909.843515533954	1556.8069440559484	403.26389155583456	469.8810730560217
40	4	20478	7794.883482065052	1725.5712389776018	435.22923849732615	475.9037023510318
40	5	12077	4696.940261401236	1102.8751668299083	249.75459045707248	320.89996317308396
40	6	27007	9768.128909099847	2270.0072652599774	479.1273396126926	559.7357014955487
40	7	19509	7210.880310319364	1835.0326714527328	336.8903813257348	430.59722481900826
40	8	12373	4328.8758841808885	868.1105682333	377.64570223353803	361.2470141618978
40	9	361	122.8703898191452	2.1776913381181657	1.8489967475179583	3.015274317469448
40	10	15789	6552.280354723334	1487.6357988349628	367.2020769903902	358.5055330062751
40	11	20238	7819.894409380853	1712.4339995498303	377.21689401404	457.1742449600715
40	12	15309	6243.902434960008	1462.5748543657828	356.50943925394677	367.8623194415122
40	13	12605	4586.610468540341	758.9842237164266	363.15990070439875	337.12533885845914
40	14	256	56.45461229979992	1.5251240020152181	1.5313191702589393	1.5491722191218287
40	15	21299	8521.20003131777	1307.8721927551087	374.5179850687273	506.8207394282799
40	16	32122	13396.21835493669	2405.2224647128023	378.5869876057841	580.2767107984982
41	1	16217	5150.9893663506955	50.762554860906675	333.04576376639307	269.3445351740811
41	2	29582	8314.39479790628	167.38834398286417	836.9598263427615	727.030749931233
41	3	22785	4680.870774069801	92.71189549379051	769.143635548884	480.0373872304335
41	4	33761	9013.924025542103	180.71409362833947	821.6358320324216	707.6179940463044
41	5	26206	6272.688611317426	119.75010442873463	707.8463140034582	535.9015058367513
41	6	19047	4138.769666660577	68.90397573681548	616.2663175745402	404.6998723531142
41	7	6040	1657.0353855462745	28.800412295153365	167.80206050002016	131.9788516231347
41	8	19379	4550.699855634943	89.04562552366406	575.064959601732	404.42264641891234
41	9	9653	2452.8201876431704	41.723827484063804	258.97117677051574	209.31291794707067
41	10	18528	4393.097827014048	67.58931943727657	628.5696519031189	396.76490623061545
41	11	14270	3158.928847736679	67.53873586119153	473.96374608017504	283.3993148605805
41	12	14683	3575.865339677781	60.58263595518656	495.2966674568597	316.7806074055843
41	13	14209	3737.8169846087694	44.708766768919304	402.9204256939702	271.0232257365715
41	14	17607	4282.897582782432	67.19911577552557	491.066775534302	364.4186026433017
41	15	27323	6352.567178922705	111.48192699300125	804.348290105816	536.8034056485631
41	16	18940	4738.586664340459	68.94291677838191	422.42002201313153	414.77140653389506
41	17	14275	3429.309148574248	72.91326857567765	356.5351657960564	343.61315484624356
41	18	21833	4399.967773972079	88.41515322565101	642.7427658124361	456.17630514642224
41	19	34029	7570.412788450718	131.94830394373275	891.866517777089	695.2192910036538
41	20	26366	5525.176136373542	90.44686144404113	578.0769693600014	516.344734610524
41	21	27683	5680.120685320348	100.8651418434456	629.749510957161	518.567333437968
41	22	9919	1954.460869288072	34.32231668732129	281.3743200157769	237.8586719117593
41	23	19053	4298.14648619201	78.5010003738571	553.3011387584265	333.7680648851674
41	24	43082	10768.025449497858	193.06103825499304	1088.4210772733204	866.8195970039815
41	25	14623	2996.2516224775463	52.57639496400952	439.27684590709396	454.77401530812494
41	26	16708	3319.1137883225456	48.692042905138806	406.33711954928003	350.3178013616707
41	27	6699	1258.3791110888124	19.885786436265334	172.57847025501542	146.63471496175043
41	28	7292	1976.1566500850022	19.763073354260996	148.4848714931868	138.74789126194082
41	29	14993	2886.7995739146136	47.9044180160854	349.1374547735322	331.8952024313621
41	30	15493	2796.779049047269	45.023178913630545	337.8565210821107	327.0338461669162
42	1	1	0.28165102005004883	0.0009308003354817629	0.009842068888247013	0.0061799040995538235
42	2	13531	3540.9052871465683	54.72021122742444	337.2044264005963	296.9077606226783
42	3	8298	2031.6964379232377	34.60857596900314	209.61625177389942	191.44866190780886
42	4	11139	2866.668970597908	58.79867316223681	306.333853415912	260.75317131192423
42	5	6573	1638.9821777306497	21.526146550197154	138.54123815498315	134.3071954047773
42	6	15251	3249.590478187427	85.53522645449266	508.34096449706703	340.87576276878826
42	7	14378	4192.991120455787	47.66720121446997	395.6594964717515	310.81959407776594
42	8	10679	2654.8727101646364	39.00228931684978	323.04565626452677	251.29263858753256
42	9	29721	7607.3103253133595	121.67531995219178	739.0786784638185	585.4808455726597
42	10	17567	4671.223469108343	58.58646585512906	464.84133840724826	363.64841874246486
42	11	12096	3119.3988259769976	45.098695918684825	341.26555400248617	246.6150619178079
42	12	62522	13203.99858398363	226.87756420043297	1633.98444249155	1141.574844510993
42	13	14366	3330.737696679309	49.401343361707404	448.12251625047065	320.81152203236707
42	14	17351	3449.7819354254752	66.08065997366793	507.34529826650396	442.1398050808348
42	15	74640	18489.600111273117	285.87744271731935	1853.7111387108453	1473.5362863300834
42	16	26126	6314.034210161306	94.90020703687333	653.4999191022944	494.6664863850456
42	17	17694	4998.576120187528	76.06784242228605	477.71888504200615	363.4171377341263
42	18	27275	7283.45768117439	146.64277262846008	1009.6380434529856	514.7273087657522
42	19	28193	6840.172993303742	110.03499018121511	777.6251348077785	523.90170446923
42	20	6973	1960.6014192756265	27.660563377663493	207.29832987859845	142.3529724087566
42	21	22919	4474.559809396509	87.02769614360295	636.2250120185781	486.6537142866291
42	22	26160	6498.185519688763	174.35091374255717	1150.8214874383993	589.8230440884363
42	23	21514	4425.529168404639	84.15184347587638	610.7323589406442	452.9888785525691
42	24	19575	3898.7568040359765	77.28967817663215	553.3389204710256	428.89366197097115
42	25	65495	15658.863344103564	279.7355797425844	1839.5345305087976	1497.46594148851
42	26	33540	9658.293585075065	157.5049838705454	1125.1505035820883	727.6689897938631
42	27	14882	3274.4812856414355	57.707744624698535	412.57515989243984	307.20067299786024
42	28	4197	752.6079194396734	8.821805197512731	98.34192467178218	98.93527173995972
42	29	18895	4161.518334840424	73.56710242270492	505.8809054258745	408.327811509138
42	30	459	139.99957267940044	0.35696955816820264	3.597421277547255	3.9668116797693074
42	31	245	78.67823313176632	0.13447775994427502	1.6565041821449995	1.1618066842202097
42	32	505	186.84441912174225	0.6789654393214732	14.286228796932846	9.024216093821451
42	33	16189	4017.4323191940784	82.13371581351385	418.3430552936625	406.60744812735356
42	34	19242	4049.427480918821	70.6227214615792	516.2624876426999	422.3752976274118
42	35	17084	4100.629924539477	62.78701528930105	374.7395301896613	382.46802652068436
42	36	34177	9590.68827519752	218.2796545100864	1566.7435298857745	872.1759399638977
42	37	15525	3296.961532444693	68.48969336389564	471.7755872849375	396.6364250238985
42	38	16087	3713.9678042475134	46.77511298167519	340.43647069693543	338.63802705379203
43	1	15985	3545.3496002070606	68.48363543837331	382.1022373691667	342.22473669890314
43	2	16046	3814.573634427972	57.08134646853432	251.85426279040985	355.21797696664
43	3	16234	3503.811520887539	58.99823064543307	417.96435679029673	395.64370360574685
43	4	25819	6717.099611032754	110.47400751966052	682.4332521411125	640.9031537913252
43	5	18007	3944.9836127939634	54.88905220734887	301.6401637017261	404.4517911481671
43	6	26181	6191.994141358882	89.8832999789156	700.115239035571	612.6937235137448
43	7	27906	6855.788907352835	134.0808743473608	798.8350225423928	679.5994076915085
43	8	16251	3322.8475785935298	52.08410829748027	464.405205152696	396.0184805339668
43	9	11102	2390.158388725482	45.95941154495813	274.0893274745904	259.98910621763207
43	10	61	12.710978873074055	0.12846570648252964	0.8834821144118905	0.6989089909475297
43	11	18742	4599.602946715895	81.28037026477978	380.784956720192	372.04042320442386
43	12	16664	5230.93733011093	83.23003067704849	431.99717889283784	325.14250582433306
43	13	14752	3398.175540594384	64.93449378758669	388.51360499928705	306.7505777478218
43	14	18623	3804.127932519652	50.92289662105031	358.51717615756206	320.07493908610195
43	15	16329	3814.4224473359063	79.68145346851088	424.254858084023	345.270025346661
43	16	13920	3955.5360958408564	52.21788413729519	280.57180277467705	240.40892800455913
43	17	15065	4284.713908005506	79.20508211781271	442.07588483789004	349.3746867219452
43	18	18448	4925.539163086563	70.13785084150732	604.0403316158336	400.5385081565473
43	19	11633	2377.0480822240934	47.711727150250226	287.46514208591543	283.61017904640175
43	20	11417	2921.3194793388247	62.37993516144343	345.85211085062474	276.53444834426045
43	21	14309	3156.3236450892873	62.18158312374726	392.27783777797595	292.4450004110113
43	22	18925	3727.444344114512	81.27983615337871	543.6385006217752	438.7687363019213
43	23	11723	1821.6359821166843	40.4437175556086	253.89532438386232	265.1429325323552
44	1	13307	3031.164981361013	51.0144508567173	251.3534309293609	280.7892133279238
44	2	13217	2682.987763274461	38.02038640901446	247.62867314671166	305.81927367998287
44	3	13267	3106.160815972835	55.70594402891584	259.1780436655972	280.51090394705534
44	4	11217	2626.49997795932	33.990722864400595	215.99264631629921	243.98034763033502
44	5	10424	2597.7540263719857	34.28757191426121	210.22182166925631	245.43276218581013
44	6	29792	6496.942580009345	126.81143041397445	698.8607797694858	599.6825240731705
44	7	17780	3416.3699405360967	86.66947536426596	409.34740401874296	458.71932738204487
44	8	13012	2747.9443194009364	41.90197650110349	268.09183018794283	330.2110946672037
44	9	10943	2624.404806461185	41.01916581694968	244.44350460846908	274.58191923890263
44	10	16112	3461.957276685629	65.47193180629984	372.4249044570606	329.93267892557196
44	11	14023	2791.6251930398867	30.865629245294258	231.4342731994111	298.2359517500736
44	12	11159	2649.3626628369093	55.318761644884944	290.62240141723305	252.36533272825181
44	13	13868	2809.878706909716	37.63450096803717	271.1202883834485	351.3900524817873
44	14	14154	2448.5633184667677	40.03573704557493	284.72147865290754	369.05636831815355
44	15	39954	7399.4739933263045	122.06770562636666	754.5523349384312	690.5532658239827
44	16	17158	3012.786647995934	65.28973907907493	392.4554377498571	384.3199224753771
44	17	15235	2919.304646862671	58.5899602775462	371.7491585293319	373.7874892600812
44	18	14662	3241.6463268045336	48.858518892433494	345.7340825041756	295.5176638572011
45	1	15667	4552.277256545145	80.14654850796796	468.6873747103382	331.3944473655429
45	2	61556	18232.93170233257	296.5204580221325	1840.725725843804	1306.9198813820258
45	3	13436	3762.306050851941	57.772976986831054	421.2883358381223	333.5616250121966
45	4	54866	14654.760084867012	260.0707894100342	1583.8210331364535	1259.1149673967157
45	5	13223	3705.5442145261914	62.751614378532395	133.3013061566744	387.3142913528718
45	6	22742	6856.725843298249	136.96260156482458	625.7265759529546	522.7623890526593
45	7	24954	7252.711910084821	142.43755395384505	665.9301012763754	736.1997279690113
45	8	10075	3035.9988256366923	48.13652298622765	320.9798743661959	255.45179023384117
45	9	19730	5407.157932620496	81.87930199922994	559.0940891855862	454.36273951339535
45	10	18704	7396.191975470632	67.59823076147586	231.4022757303901	754.0329764196649
45	11	9766	3092.019792095758	40.09819230041467	278.9794166358188	188.98793116468005
45	12	11218	3637.5757689047605	40.16536244493909	330.8368822815828	239.0787987522781
45	13	17094	4254.601570554078	68.61966968793422	586.1977435846347	435.10852365754545
45	14	12298	4523.782437298447	42.24274094775319	266.338385396637	313.1989789959043
45	15	21402	4437.894576342776	91.38825156074017	654.3867269307375	505.4832251165062
45	16	4569	1153.0185098852962	18.024780876236036	136.10605068691075	92.42381982016377
45	17	6978	1711.1174339614809	30.034882453503087	249.367270096438	186.92260700068437
45	18	12265	4475.369742434472	47.75300278188661	263.6698571587913	300.47622024989687
45	19	9029	2372.724301258102	38.878202956635505	276.1024652607739	206.6592975971289
45	20	17773	4815.174320908263	87.23373861960135	502.8051746599376	398.2052968945354
45	21	19106	4858.706752741709	85.36688885441981	706.8922733413056	473.5216011630837
45	22	8558	2210.6210886128247	31.527703122701496	344.1646764767356	245.42615481186658
45	23	24512	6670.310492433608	126.00229026540183	803.5047252906952	567.5234939665534
45	24	25760	7271.138429652434	140.1194797786884	864.628415274201	612.5026808036491
45	25	6847	1663.0413210103288	32.414237041957676	281.4204324281309	180.4989554535132
45	26	9151	2108.1720155188814	50.72758125863038	370.13698118017055	238.90962177864276
45	27	16242	6213.12696750788	40.72445276705548	398.63775253202766	492.33026812784374
45	28	10048	2518.5011680135503	40.04061996075325	288.4256363378372	194.56662956182845
45	29	8186	2170.196399894543	37.80972043820657	301.37616632157005	208.77491501322947
45	30	10729	2907.78745850455	47.47992732701823	338.67464819015004	234.4076001783833
45	31	11678	3176.865506934002	51.35127852112055	350.7566349920817	295.663890829077
46	1	18380	3920.8942399229854	65.74932554247789	567.9621595775243	383.5348764404189
46	2	14864	3034.768658230547	46.36870420281775	371.18658877070993	337.35881736688316
46	3	23982	6104.031893485691	112.69396633165888	686.0212123694364	495.3399582025595
46	4	30834	6917.905624656007	103.1748694612179	815.9171010144055	680.4337409164291
46	5	25804	4159.48714543134	100.65925192669965	565.8189699940849	608.2710183579475
46	6	24071	4784.926787867211	79.29372172802687	601.711866381811	548.1472064517438
46	7	16095	4627.084412977099	78.00569261424243	388.3745344779454	584.7161686588079
46	8	26452	5767.215992696118	127.76040427875705	630.3572624844965	509.7132246964611
46	9	10857	3205.387624802068	40.57703563175164	283.41709133516997	227.91563406423666
46	10	23675	5398.246997080743	79.39450754411519	512.010668694973	487.577098906273
46	11	14439	3551.5819480530918	60.62348438263871	375.84233014681377	341.0092638027854
46	12	12378	3532.0094321519136	38.65249143564142	254.21501617971808	209.0361804109998
46	13	20253	6929.15926090721	87.9093623640947	736.450265505584	598.2098594824784
46	14	25236	7032.975432722829	99.20399902784266	902.8946390531491	752.0882000424899
46	15	23454	5456.123034532182	98.26396691752598	587.8914956999943	490.19843072700314
46	16	32798	7903.0095848357305	113.61674036481418	1071.1495572878048	949.0534863565117
46	17	18087	5753.752072928473	122.24039195734076	654.893524578074	547.5904954955913
46	18	197	62.30118277668953	0.2722209510393441	2.6025635390542448	1.5566796578932554
46	19	28917	6421.632244756445	102.31198701052926	695.4053134436253	592.3980345481541
46	20	13887	3239.842298304662	49.88525270996615	338.3938064118847	305.5504250007216
46	21	26405	10083.532908552326	85.94941714429297	697.3713463800959	970.6069457312115
46	22	24431	6815.77697467804	161.17410732107237	1104.8170617457945	724.0436740743462
46	23	48450	12221.594753464218	273.03218413796276	1804.3463694157545	1114.0826785601676
46	24	26995	7823.590296592563	137.7416661765892	709.8103791135363	525.5136215458624
46	25	16438	3626.881744396873	59.757733181584626	414.0027332617901	348.23839326761663
46	26	15564	3660.194430681411	73.06987194437534	433.9286962277256	353.7193730750587
46	27	20947	6101.526698327623	125.11094972165301	625.0566134615801	550.2180537320673
46	28	23849	6521.360281874426	100.691692662891	570.7377763206605	513.3725210833363
46	29	17735	4194.617457347922	57.56339421286248	464.9179082645569	383.9881762461737
46	30	12386	2966.2651569079608	54.0450605279766	335.0129717406817	277.08368183718994
46	31	26883	7364.779447367415	160.95050138235092	1010.6076323818415	614.72353975242
46	32	24157	8690.068374698982	69.18895293585956	688.2742528347299	799.9716971162707
46	33	15447	3758.9358825059608	70.2466324204579	433.3942489132751	384.8209676381666
46	34	12496	3107.1487923497334	41.80869808536954	265.00106953573413	239.09869667957537
46	35	16653	3907.595683600288	55.60843885270879	449.6601833826862	397.83935476467013
46	36	418	50.76672006212175	1.316716267960146	11.5284962663427	13.93305873312056
46	37	10676	2118.1107041118667	42.03376868017949	336.4729698249139	315.3315948827658
46	38	32697	9379.451788475737	176.0994145812001	1120.0683332395274	789.995654680999
46	39	903	173.36594202369452	0.7592431523371488	6.04637226765044	9.344777712598443
46	40	11876	2903.2686669845134	41.42198872868903	307.5621742096264	260.7158019922208
46	41	18183	4680.770841792226	88.93537914124317	474.75712424214	514.2524776845239
47	1	8289	2872.799068763852	23.056885801954195	147.73785100504756	244.58416213653982
47	2	17765	6344.439795061946	48.892515804152936	356.0895266539883	451.8032979571726
47	3	11793	2745.1897771749645	56.27289293706417	304.65331657254137	212.16063292510808
47	4	24901	6201.567559830844	146.03126724553294	703.3005748679861	494.7335191294551
47	5	500	162.81548788025975	0.38944075675681233	4.47695129015483	5.613870502682403
47	6	12527	2927.2866412764415	51.68432196951471	372.64162780274637	347.1568488457706
47	7	18643	7392.766583018005	51.46756728948094	411.9378214799799	658.9474194529466
47	8	14156	3570.3476330484264	54.8645463231951	393.1681408432778	379.8058762617875
47	9	1331	248.3382467161864	0.5122453649528325	6.578637456288561	2.866895569488406
47	10	18197	5187.067232077941	84.28865583590232	463.60390822868794	485.4187858237419
47	11	10714	2919.062670151703	48.64091006433591	294.6403612184804	256.9089353994932
47	12	14677	2949.434181284625	57.91671694023535	371.0659968785476	338.4545678093564
47	13	10068	2710.754405698739	29.866102415835485	246.43529525701888	266.5550631470978
47	14	18781	5547.406380433589	95.67168798414059	464.80111591750756	501.2869176180102
47	15	15024	3626.1002527163364	50.44000968942419	368.06856046174653	333.0287036858499
47	16	18689	3555.578897464089	78.30093933898024	519.9303140742704	461.3420482631773
47	17	16141	4936.0896164197475	65.57351102866232	391.1341589689255	380.14497778820805
47	18	10960	2933.6488905455917	37.62742090621032	282.5913034914993	291.9101255799178
47	19	24035	5613.46622626856	164.32915403298102	783.6552098041866	607.3001018129289
47	20	20163	7932.051043207757	58.22909933957271	511.11552819702774	871.1292766667902
47	21	10573	2202.059648239054	50.003235436743125	226.15745898871683	170.3098354784306
47	22	20423	6208.850265713409	136.45673451386392	614.6739167957567	509.44512296514586
47	23	15923	3846.8060119897127	68.86823911196552	406.68267493881285	416.19543920317665
47	24	9385	2451.229679375887	34.29927560943179	273.9015497039072	262.23334201192483
47	25	21067	5104.11590855103	94.2240645585116	530.6639069726225	514.3019325290807
47	26	7930	2426.316991828382	25.638407250633463	215.80816440400667	206.91558797238395
48	1	18937	3338.6731990310363	51.93852186319418	596.9506999852601	399.4701477494091
48	2	17576	3344.0275441780686	49.70159505587071	512.775602793321	343.59116679267026
48	3	14252	3314.9955606898293	49.49724631640129	550.739575969521	354.67911951895803
48	4	15109	3116.4551627319306	55.702876922208816	542.2082873450126	338.26654612016864
48	5	14519	3438.894820566289	56.425239050993696	507.20480822306126	314.3473579164129
48	6	18760	3543.5490060709417	56.730984029360116	700.5856892890297	467.3220130340196
48	7	30526	6901.24893612694	119.68140829750337	1270.2149114480708	710.6161781142
48	8	16776	3775.091890582815	51.391226581297815	470.58587191835977	377.35341600049287
48	9	9644	2559.7985374685377	38.23344824439846	292.19624732783996	267.52550638769753
48	10	28882	7784.606502923183	130.63509734277613	918.0763137585018	695.9731471952982
48	11	6344	1654.0190286897123	23.392736986046657	173.49260778841563	147.78370408783667
48	12	24108	4755.470039545093	70.48810635274276	639.8310849200934	568.8012232878245
48	13	13176	2827.394613615237	38.85488709341735	379.7863601082936	346.95697102462873
48	14	13589	3208.734218112193	52.04188663791865	380.6042434461415	300.64490859536454
48	15	9137	2180.651712656021	47.58345979335718	209.4533771041315	233.33733229525387
48	16	18041	3246.5263000763953	55.198352568317205	484.06120580318384	449.16025220649317
48	17	17263	3300.613658642862	48.36017441400327	509.81208702595904	483.90477038081735
48	18	10441	2562.225697338581	38.01931837410666	291.9143370129168	235.49367618304677
48	19	14371	2624.114275984466	42.372991984244436	397.03976647299714	434.34027787670493
48	20	13727	2783.6090199276805	40.27280116919428	352.2663478204049	364.24284878675826
48	21	8137	2288.003814365715	36.53759103314951	256.31894498923793	159.20831709937192
48	22	12271	3253.3015500828624	57.88571056863293	402.7200745551381	252.2547201081179
48	23	16830	4736.668284226209	78.72938213683665	569.7939287212212	395.91726752673276
49	1	25473	5820.281469453126	91.80325118848123	939.5333820420783	612.305228871759
49	2	27682	6886.723676394671	113.54659469355829	1113.6296817308757	670.6081665281672
49	3	10522	2641.6543077528477	51.39783382602036	330.9236144165043	220.4631276722066
49	4	10888	2340.5738471318036	41.64666258147918	374.45708491047844	247.22555994335562
49	5	14174	3080.8934927731752	59.14715867373161	662.2841553166509	343.1659738293383
49	6	20724	5778.625392362475	95.72219534218311	793.3870931996498	465.20284046651796
49	7	22660	5872.835416654125	112.16604993236251	907.9160012628417	502.1637469516136
49	8	78	32.04147407412529	0.07217517355456948	0.6625009635463357	0.7173418854363263
49	9	16877	3068.6063036266714	75.36949809873477	662.9014439820312	411.939118323382
49	10	17816	4037.9179826374166	97.23825548309833	648.659329041373	432.32994761830196
49	11	25814	5718.851667916402	124.47274128417484	936.5460011051036	756.0957987513393
49	12	13894	3302.3302531689405	54.678721921052784	351.47567082196474	338.2115831617266
49	13	15738	3442.7629518476315	68.3554291469045	623.7073488291353	322.8953092894517
49	14	19021	4266.263372097164	93.34932580264285	707.8668212271295	458.47472552536055
49	15	12230	3144.3504390576854	67.71415355871432	577.8190446267836	319.40801226045005
49	16	11004	2739.6841374873184	46.26630100910552	464.7409946087282	230.91445890814066
49	17	8397	3181.903319004923	39.29984025959857	232.814146109391	290.9702915442176
49	18	13982	3854.1123217176646	58.56579002388753	633.5755563224666	418.9872295765672
49	19	12686	3124.398733776994	58.82684136345051	417.4984679624904	351.0724205058068
49	20	8667	3216.9051346816123	39.9997411002405	216.68055323511362	228.4320295804646
49	21	102	24.382558926939964	0.21731899050064385	2.483070122078061	3.11723508592695
49	22	11387	3160.6857703682035	54.217029836727306	569.8611438234802	366.5948130944744
49	23	16111	4116.829190914519	75.07896627415903	512.6066089011729	455.1239660119172
49	24	11277	2889.71448830422	57.18890734016895	391.84258939442225	250.32565922057256
49	25	12262	3100.430366287008	57.30824822979048	549.0734123890288	430.2508595774416
49	26	32701	8351.269735686481	168.51534495945089	1320.4169712886214	831.3394557239953
49	27	9891	2608.0610663387924	60.75201107002795	359.21461904537864	271.005387569312
49	28	11963	2658.951704811305	58.22598683903925	513.2651268697809	315.8560323691927
49	29	16661	3715.3388426387683	116.43459344352596	795.9826526672114	455.1067844382487
49	30	7301	1572.74026126042	38.33026673644781	275.2592972340062	197.9972235125024
49	31	14453	3896.8880914840847	71.76871994952671	604.7355321100913	514.2750454465859
49	32	14719	3543.3080039285123	72.54044487467036	525.7437415390741	340.2839873279445
49	33	17203	3866.808028257452	62.27541084238328	571.9937456934713	474.3213874027133
49	34	14380	3551.418051521294	71.71564895194024	548.285741963191	372.3969804137014
49	35	15681	3701.5663246964104	81.3906013451051	644.9464576935861	393.5664013179485
49	36	21786	4924.77358749602	78.63566122809425	652.4059381743427	533.8307795394212
49	37	14894	3507.5422314070165	75.59203568147495	531.61034738319	345.96440240042284
49	38	142	43.36504167318344	0.16041809716261923	1.905851858202368	1.4574654884636402
50	1	12347	3144.1441067242995	45.38420742354356	283.201847767923	264.15950375259854
50	2	8919	2837.54830233939	28.12751994258724	190.83886563545093	175.36112101119943
50	3	16046	3754.841031842865	69.37868393864483	459.89775110199116	369.3890459276736
50	4	12752	3412.3051057280973	59.48767900955863	343.5308170670178	289.9874889384955
50	5	15893	3882.4139321902767	49.901061000302434	368.0324880927801	313.3467172314413
50	6	12651	3802.6020158072934	49.81379470741376	322.36170124076307	297.32289748010226
50	7	10359	2654.622843318153	40.360967845190316	234.44016282446682	212.99368387716822
50	8	18906	4310.3092103898525	80.08613812807016	395.3384929022286	477.51699295360595
50	9	17029	5102.092086101882	95.84512199414894	479.87922667874955	296.16348689305596
50	10	14677	3404.94192369096	45.636591631453484	392.2238818923943	342.7263614893891
50	11	26126	5732.155048103072	112.23930851509795	686.1952115341555	559.9689658014104
50	12	15912	3884.521918945946	77.89123459183611	471.0259724149946	325.32089894171804
50	13	16341	3600.766644569114	56.99139454681426	490.55314104421996	426.2625942330342
50	14	14259	3852.901548815891	60.69199734949507	378.18672632519156	335.4729548022151
50	15	243	74.63041111826897	0.5598535155877471	5.543373812455684	7.060868250206113
50	16	13720	3458.267507060431	46.1913791608531	205.7260104457382	321.9014587884303
50	17	12061	3215.032364222221	38.94050550321117	371.3998791265767	326.2296037892811
50	18	135	33.198794439435005	0.12457465473562479	0.8193942324724048	1.0692607159726322
50	19	13185	3055.1284365030006	49.96478279051371	348.4007643877994	374.6055860831402
50	20	16541	4518.8097071535885	92.34139120299369	290.07023908384144	382.79827755480073
50	21	11676	3623.1713592689484	49.472419880796224	327.4699636893347	304.74578611762263
50	22	12465	3210.750057272613	39.31891398387961	385.582514700247	344.50304559990764
50	23	11475	3389.64277227968	70.03006104100496	349.5753730770666	240.62957324599847
50	24	12789	3353.7880367711186	73.57950796047226	383.31783154560253	269.51264343224466
50	25	11521	2935.366307995282	38.47165679722093	316.99089146009646	281.6383470033761
50	26	9891	2851.869671838358	48.63852954283357	255.5314880607184	173.80071821901947
50	27	10989	3368.927139254287	53.95460502617061	170.6450459372718	243.69813199411146
50	28	123	17.3180895652622	0.09068436711095273	1.1704890583641827	1.355184260988608
50	29	19312	4709.255345329642	67.68682455224916	438.8025809836108	496.3325724469032
50	30	11466	2945.943283191882	38.83251739293337	322.87632695562206	262.76731631858274
50	31	743	151.13693442754447	0.886305027641356	11.767193181673065	15.871290229959413
50	32	10153	2762.1803776156157	35.663142247824	284.7211882714182	276.9184570114594
50	33	16136	3791.824200988747	68.25203407392837	355.43010775605217	443.61898402450606
50	34	4931	1048.5894416999072	20.58791507501155	123.3500271490775	120.49717001547106
50	35	124	23.112886294722557	0.28899061819538474	2.0420386139303446	3.2032044106163085
50	36	362	78.05011070519686	0.3120469977147877	1.9448996970895678	2.6165865920484066
50	37	10894	2753.1561922412366	37.42487265309319	325.57018486084417	268.5954691453371
50	38	10283	2785.4755165465176	46.92887821840122	290.24059013207443	218.5235991862137
50	39	15854	3862.858427690342	71.0903189133387	290.20491522271186	354.76301384018734
50	40	14102	3346.0458696582355	59.86985648586415	261.9658822652418	310.9793561620172
50	41	7557	1584.3783478895202	27.238422529539093	127.56467621587217	138.16693458962254
50	42	22164	6681.137315737084	126.18895390466787	695.8613588507287	505.5933190281503
50	43	18663	7588.900815482251	50.81637321761809	412.08137841289863	603.5736803123727
50	44	12737	2700.732356526889	53.23028972907923	236.68441432947293	272.2565665442962
50	45	21464	5558.601877814159	110.3217072354164	514.1317945185583	465.0038781389594
50	46	14587	3771.6075539290905	58.98007238772698	314.9450995896477	330.22050978429615
50	47	19010	4025.3126728413627	83.4572070282884	337.3500593651552	402.1676072999835
50	48	17983	4000.405585469678	73.23782799951732	422.0263389146421	446.58738271309994
50	49	16106	3678.8863967880607	58.344808753347024	420.1143222833052	318.07498454349115
50	50	12863	3191.0920896083117	63.75632943329401	244.95071466453373	311.14281056215987
50	51	18299	4133.383719470352	91.15938155120239	485.4805391016416	426.01777864736505
50	52	17857	4009.5175706464797	54.7538115340285	426.23592181457207	345.6768310267944
50	53	24281	5823.119113557041	98.96289119240828	534.4334197905846	476.9861931037158
51	1	20235	5078.611430142075	60.05375809897669	507.0498838543426	267.3502881664317
51	2	24244	5046.222354754806	80.31271923403256	487.09421183750965	480.3800591749605
51	3	21560	4839.059450745583	68.37045926763676	452.8115382329561	304.94813682022505
51	4	39680	7901.299857437145	140.25368280755356	903.1048640515655	736.3874459897634
51	5	29500	6065.320090159774	111.90469347173348	734.2779769336339	430.64674146147445
51	6	22004	5082.093845850788	77.72964150528423	510.53989715501666	253.2745728387963
51	7	27830	5583.362587358803	94.46758321789093	636.0167575371452	331.74857993330806
51	8	11560	2361.814175816253	51.41458826349117	299.6665001362562	193.49282186850905
51	9	28312	6236.298347244039	107.38454386475496	850.2948377788998	333.1355789876543
51	10	28666	6056.999191402225	107.63946101861075	843.2309637288563	298.8132018176839
51	11	29743	6355.984146461822	113.433098053094	773.8407599395141	309.8386234641075
51	12	29325	7066.558757391758	128.3052124308888	815.6848277857061	317.61051631788723
52	1	13247	4740.04281748645	18.36302740010433	213.35408711107448	123.12533897231333
52	2	32043	4560.491556424648	101.35539885004982	672.4125766402576	363.8120422840584
52	3	26099	4504.489328758791	85.25610831053928	606.21980872727	292.73472443711944
52	4	15862	5623.062637744006	24.172823707340285	240.14561853092164	149.6424218029715
52	5	24660	6048.971803709399	153.77529732347466	561.5180618055165	293.7370284195058
52	6	12198	3543.6098429868	24.455085123656318	193.73048125952482	155.18414726573974
52	7	51111	11495.18233368732	213.45916156680323	1087.6099085898604	612.5977925106417
52	8	10047	3276.454200747423	28.944793107686564	172.6496539535001	109.74519068561494
52	9	28461	5281.2758844885975	85.13861372764222	525.930986625608	336.1654412364587
52	10	26459	4590.876342716627	107.16487488523126	615.3369985453319	306.52161711244844
52	11	30489	5815.835205530748	140.13598984549753	710.2816393289249	379.170247861417
52	12	169	41.86109736561775	0.08726634620688856	1.3742427884135395	1.0049744544085115
52	13	59659	14130.529596603476	276.394281091867	1439.3388334757183	793.0312261988875
52	14	64085	13469.165397410281	321.7522584297694	1661.1821538652293	999.8539015450515
52	15	24855	5897.611094578169	103.22743686987087	569.490397131769	315.05350058944896
52	16	37880	7340.847853656858	163.01902989530936	870.3532657264732	518.0815328671597
52	17	24582	3674.5553985927254	81.97505241702311	534.5428577177227	359.6238828229252
52	18	32895	6659.7708733347245	130.54274959862232	710.4857440157793	397.80168169667013
52	19	23785	3841.4608531086706	77.70666138082743	493.1928153515328	344.8586886166595
53	1	12192	2519.2029767315835	74.90286195720546	430.16325740143657	177.0369433455635
53	2	8598	1883.8975051827729	61.39403438940644	356.12448404193856	229.10667672054842
53	3	22100	5657.34750980325	113.27332092053257	680.0380127918907	283.9688586203847
53	4	18995	3465.0833007395267	77.35454429872334	612.4903354931157	261.3394999727607
53	5	17810	5584.058656559326	113.33331937389448	465.0739319641143	336.0395380577538
53	6	25010	4997.141817380674	97.30051222350448	870.1844232738949	294.12016730266623
53	7	44925	9058.754255400505	165.69326500291936	1350.7555703865364	505.64608672237955
53	8	11201	3223.7006338704377	42.47875231131911	231.12614753725938	146.83021408156492
53	9	15527	5805.816906272434	23.895689347060397	279.64533625356853	185.64370354032144
53	10	12273	3394.16893262323	36.05619936878793	239.88671833300032	155.26390604744665
54	1	36243	6982.611004933249	121.97497648140416	918.1497712484561	438.9702942452859
54	2	21371	4036.7414986277	105.7105986464303	589.9446883357596	281.86138900811784
54	3	15678	3374.922285992652	63.17175633064471	438.46456275251694	218.02791041508317
54	4	95	8.02391093224287	0.20198367373086512	4.407354854047298	4.177233561873436
54	5	20176	3894.022126710508	71.46772034000605	534.9782277182676	427.6458402008284
54	6	30776	5826.989151738584	96.50977441761643	837.1807312960736	416.67736630584113
54	7	20953	4088.3625548984855	71.05891587305814	528.8055258588865	426.0142999908421
54	8	27322	4877.006562851369	91.47550260578282	821.9822719525546	339.58204290107824
54	9	30165	5785.064929515123	83.92814605659805	885.6117527107708	422.27704581827857
54	10	24668	5235.573418219574	101.2942409038078	763.565822687	394.0089750366751
54	11	18506	3754.7263615494594	69.83515752945095	463.33035993459634	358.05455292062834
54	12	15774	3323.766507222317	57.90739372023381	632.0575739755295	278.5317022658419
54	13	25321	4206.005326433107	97.33128974284045	794.144185111858	358.5276595870964
54	14	28304	5500.22134859208	104.72474375134334	789.0775800759438	446.4884594823234
54	15	21082	4142.961716726888	73.81353554478846	503.14006498572417	416.56290761055425
55	1	15236	5869.076523655094	22.60033571603708	267.5822555758059	170.8338767690584
55	2	14459	4293.430518276058	92.99862769129686	485.394783107331	216.54238349734806
55	3	11429	3443.133013474755	66.39195924019441	323.20976686128415	159.2935084993951
55	4	21923	5603.725613548886	95.37903514038771	658.6413693004288	422.202077526832
55	5	50126	12098.360285070725	119.38585592666641	742.921192710055	718.4279133088421
55	6	16063	4372.905317887664	57.250828467076644	309.45626166206785	318.4248129122425
55	7	94	8.299214204773307	0.04234378575347364	0.5128404742572457	0.22565041645430028
55	8	5335	1241.4539102129638	2.5829098948743194	39.303975455928594	10.217929389094934
55	9	1876	354.9961851462722	0.7083543143235147	10.060258020181209	2.7434348119422793
55	10	51028	9533.618392064236	331.73115482530557	2988.505918283947	828.4231534069404
55	11	44324	9910.443996138405	222.82072410616092	3436.3347262009047	673.9721717392094
56	1	46777	10838.181142359972	238.05858200904913	1291.003743545385	697.4619107982144
56	2	16473	4115.88047670573	113.26334144594148	634.1326635356527	257.42466028244235
56	3	13891	3577.5036696745083	92.0473039385397	470.7705971724354	183.19455400807783
56	4	16644	4363.594156337902	102.47243572142906	516.8596645372454	282.9709791750647
56	5	16156	3247.4136723857373	93.13119823136367	699.2056628558785	247.99972705170512
56	6	56405	14861.915221469477	375.40752681391314	2318.1745694922283	811.753282811027
56	7	61661	16566.546259165276	340.19061951176263	1913.688920451561	891.1318291516509
56	8	20544	4329.998291900381	144.71397121669725	970.717115386622	332.0363796676975
56	9	24382	5566.315757421777	119.35333930095658	680.831573789008	370.29460858390667
56	10	20193	5554.22929770872	94.66187645797618	590.7454207013361	316.72549230908044
56	11	14477	3563.0314035601914	53.47629573591985	294.13766844710335	350.9778150143102
56	12	468	184.76556046307087	0.5377584500238299	6.632562799146399	10.0045472078491
56	13	17582	5867.530021224637	133.96762179513462	733.6231953413226	312.7461987105198
56	14	13041	3520.0866410080343	50.641535612754524	267.7127350908704	297.5939130370971
56	15	22048	4783.516870114952	82.05270561086945	583.4259885279462	306.56016095005907
56	16	15612	4040.2723297849298	66.0565812618006	550.2437186217867	250.07988258288242
56	17	15986	3959.4700541440398	70.2931876797229	582.9933029455133	283.33261791593395
57	1	991	344.9976352099329	0.6205539023503661	12.44563984265551	5.840772178955376
57	2	24916	6438.547968287021	148.87687664828263	812.586864674231	400.3078991933726
57	3	20157	5078.345754971728	110.39788025268354	596.8550568083301	317.9285135907121
57	4	21664	5299.185489826836	107.44452699529938	559.4906101778615	289.87931840866804
57	5	12848	3049.8213026197627	67.33035861095414	598.8453361273278	182.92269914713688
57	6	10457	2466.806943628937	57.678325288463384	458.69041079236194	224.396155934548
57	7	27542	6398.251196054276	198.15895526809618	894.5105240799021	436.4693092023954
57	8	22904	4773.11807694193	113.57268768036738	877.1472822159994	351.51928217802197
57	9	17753	3755.302923463285	74.46619450696744	680.5442911374848	314.28519312106073
57	10	12464	2969.350514665246	65.53951404080726	549.789182794746	173.84670909959823
57	11	17593	3903.5299934428185	88.93267832393758	767.8483728235587	227.5323281281162
57	12	19405	5044.253131152131	105.03386096982285	582.1340981905814	272.6984377624467
57	13	12989	3061.07307465747	68.83273143996485	555.9094086773694	242.56089245853946
57	14	18087	5411.433463549241	106.2550099871587	624.2576197378803	276.7996204444207
57	15	34825	9644.641186710447	184.5071052578278	1199.429926643381	489.58031953289174
57	16	16337	3946.330496482551	58.76202100724913	487.46831626608036	253.13959136488847
57	17	12193	3366.101274769753	39.27686010906473	364.7224091028329	186.98451350838877
57	18	26750	7617.924637543503	114.79984884220175	820.0161163432058	421.820648339577
57	19	19423	4360.082812093198	57.73817101656459	573.7624192317016	289.40638042078353
57	20	16922	4685.56592666544	93.79136447119527	590.1982772857882	333.2551785048563
57	21	13006	3266.9941255897284	41.33814034354873	427.22575863683596	227.73927051457576
57	22	15497	4289.78257628344	67.89109713817015	517.1377449121792	245.2970947357826
57	23	12764	3821.878555495292	74.76043421542272	468.2618766250089	221.1433294096496
58	1	15854	4811.4238347783685	96.99380601290613	330.6722684735432	261.80793647957034
58	2	17998	5489.554404698312	60.901717310771346	489.24635891988873	293.36991118313745
58	3	16663	4069.8426191182807	76.40416657109745	299.2012530937791	208.64899825770408
58	4	11982	3396.55033231806	49.620295111089945	473.0723749732133	185.23532598977908
58	5	11768	3280.73679806944	43.78878514841199	229.97465612972155	129.96427995688282
58	6	19797	5414.394553770311	59.07565480819903	511.72074686316773	307.7272164821625
58	7	17324	4366.3359741522	48.102830982767045	417.23102340777405	379.2620451776311
58	8	14898	3267.326803455595	59.55585636338219	473.55062321876176	210.01422296860255
58	9	16697	4713.319479887374	43.89549130271189	374.7656233359594	160.3044040838722
58	10	14189	4092.4375841189176	52.520607920596376	364.2337849873584	241.5589089782443
58	11	18839	5818.029982762411	82.12996196607128	512.7158486568369	301.7233713022433
58	12	9129	1910.2245978973806	30.41933352430351	266.359015282942	126.61147579853423
58	13	450	142.2484623938799	0.7451895966660231	6.960036673117429	4.715220915619284
58	14	21735	6138.565759047866	104.98352139955387	614.048205524683	396.65322577860206
58	15	18918	4032.9319155523553	70.37320598820224	355.57456523296423	250.6453670533374
58	16	22435	4419.586452422664	84.7159695464652	401.7069836263545	277.2161310822703
58	17	53286	11871.85624655895	189.57238321751356	1520.6258846262936	835.5250378048513
58	18	13524	5227.31448800955	24.512550595914945	293.07550321891904	187.99992522085086
58	19	61324	13967.940585426055	382.57502529700287	1815.6099247504026	897.3933532866649
58	20	16652	3682.959853688255	63.9995276525151	389.6157033429481	359.4712309150491
58	21	14820	3255.103350306861	57.82000521989539	364.3864058344625	365.8279561775271
58	22	17450	4116.917066423688	74.6295270966366	351.87132250657305	229.13884370960295
58	23	19915	4182.672953484114	72.8243999904953	360.62340949615464	224.9478619110305
58	24	14504	3494.3485166961327	67.57824140880257	584.044084844878	216.25092087499797
58	25	7078	2429.8901038770564	23.612802571151406	142.8062264919281	85.52474334323779
58	26	8513	2901.9971022773534	28.10106079443358	302.71194103732705	126.63012219802476
58	27	7983	2110.861875720322	30.22815325181	274.09317240444943	113.09520186157897
59	1	14559	3541.8006875086576	61.71834973664954	566.3921125885099	295.35025728004985
59	2	13959	3420.207310486585	59.00886622699909	532.9041441613808	270.79429442901164
59	3	28761	6163.976487441454	143.48346851672977	1017.5845153026748	382.03343560243957
59	4	25101	6394.959105815738	109.93486056779511	852.3420946029946	315.2580174023751
59	5	17790	4297.016067533754	73.47850856161676	699.1477855951525	306.23128293803893
59	6	22855	5274.394476743415	79.57100870320573	824.3315654972102	340.6268734908663
59	7	6795	1377.3110710410401	17.227206968702376	183.02308769524097	222.3229120632168
59	8	10669	2074.0687419036403	29.4645001613535	301.0448779386934	386.16035811044276
59	9	23026	6511.164569511078	91.98939608596265	731.441293308977	293.1688894093968
59	10	18127	3797.4553295923397	55.15927423769608	495.0193656361662	494.16876675444655
59	11	13853	4007.080432652496	48.628916398389265	337.5014894104097	238.93655457161367
59	12	9746	3194.7089503053576	35.41867747926153	224.494423892349	165.48395614675246
59	13	36928	8179.511210818775	130.59205155074596	1051.7030180103611	439.2657854654826
59	14	123	46.67904168367386	0.0627450980246067	1.323430242948234	0.37334249052219093
59	15	712	207.2639658730477	0.4120393681805581	5.6584116101730615	1.3895933504682034
59	16	50268	10428.010151319206	308.1447963435203	1760.8789403294213	746.0904908252414
59	17	743	246.49469749443233	0.4861066604498774	7.24130626488477	1.8238193423021585
59	18	24955	7453.59258330334	135.910843254067	1062.4782968719956	422.08734523132443
59	19	31178	8281.387210128829	166.41782451444305	1219.5442924594972	449.18533916096203
59	20	31065	6805.4659816222265	196.97783087543212	1027.7015064724255	494.22714918339625
59	21	31381	6556.488762039691	206.60049066413194	1172.3779544120189	517.5328786836471
59	22	21850	6501.183397650719	96.84115482494235	881.1749774767086	507.47501559741795
59	23	36426	9274.735012714518	182.9022527858615	1402.150472958805	586.9576294992585
59	24	13553	3423.8829933982342	46.18327664071694	286.2587181837298	289.3886945915874
59	25	23891	5116.306707730517	83.42952710972168	733.9145825756714	285.4717808861751
59	26	27225	5017.426828167401	87.17276356462389	798.3146437399555	330.2094326049555
59	27	12408	3486.60314304661	44.916716790990904	282.7479681421537	258.07809684658423
59	28	26328	7025.113786277361	120.05623083026148	893.7898248434067	356.9971646266058
59	29	24563	6158.592555243522	136.28378893691115	960.1796623764094	345.6972482840065
59	30	24424	5582.967469997704	96.19820061279461	852.911195213208	340.2878943453543
59	31	134	49.44669258594513	0.07034409092739224	0.7662318001966923	0.6109407278709114
60	1	13794	3791.3514013718814	63.96351640042849	362.41118612885475	182.99688859051093
60	2	20047	5436.661509819329	105.51957096392289	544.9912128555588	256.3685074830428
60	3	30677	7262.456063424703	125.00738684111275	841.424997623777	461.9716060899664
60	4	8048	2337.1977722756565	31.560769406612962	162.798505527433	194.23569185985252
60	5	33822	7703.612635589205	150.77580091217533	833.7211297573522	469.0728805947583
60	6	13583	2983.1621128390543	41.985153403831646	260.0312518705614	294.82745236204937
60	7	9119	2541.09889408201	26.723567808279768	182.03683638875373	208.7157864291221
60	8	16682	4115.700483271852	59.51079639792442	310.96952955494635	309.15065426612273
60	9	48711	9654.869766222779	247.74298001010902	1387.4525115299039	696.2707304509822
60	10	274	16.03675899654627	0.9815060766413808	78.71932546794415	11.307698231190443
60	11	22388	5015.705730140209	95.72063891543075	469.9425675177481	463.80483940639533
60	12	13905	3113.270055761561	42.95993027300574	281.66729393717833	346.43204539245926
60	13	37436	6360.472421269864	178.71229341672733	1074.977954739239	563.4939536335878
60	14	58316	10497.790861117654	228.45363819249906	1444.2436168256681	763.0543280998245
60	15	16602	3274.957871663384	84.97763120918535	415.17094867886044	194.10797444428317
60	16	38108	8712.2517602765	203.42302825045772	989.8066267126705	522.0681353772525
60	17	16793	3178.69274620153	66.48874723538756	345.50922570354305	180.51752658328041
60	18	26973	5958.369087424129	118.91926587140188	552.0713236799929	305.50705977506004
60	19	51378	9586.818816881161	238.95234895520844	1261.2755834991112	695.2558531942777
60	20	29535	5811.557138185017	130.35767296957783	596.9005907205865	331.6023985038046
60	21	45891	7480.741409861948	170.8071126260329	969.7170264527667	568.0421653769445
60	22	14665	2962.0188457835466	78.28642803127877	401.75175256677903	238.3369359592907
61	1	17481	3871.282306961715	69.97120704478584	184.5474650405813	428.08295002696104
61	2	8723	2161.060167182237	37.55153780407272	155.7198606415186	242.1821478519123
61	3	15950	4583.741115833633	61.88502394524403	286.5765638870653	489.5536905005574
61	4	13886	2911.4003513064235	69.39653697004542	243.01175078283995	339.2534995563328
61	5	14298	4649.546106051654	65.05738991894759	272.7371496553533	341.8207994438708
61	6	21261	4585.090504157357	72.54412229498848	325.28293516742997	480.23917203210294
61	7	14609	3413.598567046225	62.53847638331354	232.4870238620788	343.0040755867958
61	8	19478	4212.744701902382	72.2178538639564	288.99121295823716	385.620662804693
61	9	34519	7945.678846133873	138.93652402074076	502.7126764417626	683.1878728719894
61	10	23614	4646.901199855842	93.17071899073198	353.484064464923	449.30742627661675
61	11	24606	6658.722530708648	86.71030840463936	340.9355484636035	473.041705543641
61	12	20344	5176.484992668033	74.10127498838119	212.5734362185467	487.39350186963566
61	13	26603	5979.646847856231	99.73559279297478	426.3754054068122	631.191915764939
61	14	25725	8215.328160189092	118.0909909044858	384.9090590509586	569.9114086795598
61	15	21377	4942.13876709342	84.30458628968336	409.5560868389439	379.2573761444073
61	16	19711	6123.388570338488	79.07371726678684	335.19687400828116	418.13530391594395
61	17	23546	4524.213399249129	86.2384384428151	364.95070061297156	542.7659900584258
61	18	32240	5773.022876773961	97.10356396785937	578.082875078544	546.5396996426862
61	19	45757	12853.278660390526	221.84736647969112	765.9576001698151	1090.8214438850991
61	20	38767	9717.487236261833	165.78153858310543	511.72532651550137	882.1086634770036
61	21	129	38.01371777057648	0.2634927916806191	0.8817883729934692	2.4236515071243048
61	22	17808	4137.632579084486	70.80917151691392	250.1900835633278	529.7941728476435
62	1	13165	3267.361211134121	57.41863198787905	211.580057926476	350.14812080422416
62	2	17614	4147.31290283706	56.435371013591066	249.68299572216347	417.1352428270038
62	3	18356	3800.9326791018248	57.51151356496848	415.93843179987743	471.3179390646983
62	4	26736	7749.573330354877	112.35811523743905	369.29613489611074	600.2200380018912
62	5	14634	3468.2903495389037	63.00270160869695	205.09100641286932	355.97338973917067
62	6	1480	298.27293799445033	4.167055812198669	17.45659586810507	35.13754498260096
62	7	14725	3208.583918455057	57.403815413825214	211.33643254754134	384.85224835621193
62	8	15547	3532.65421583876	45.85214053466916	317.4214101829566	345.81851096637547
62	9	13914	4055.9489598898217	66.45049288892187	190.39192939922214	296.8204791327007
62	10	9202	2688.4844120182097	40.99624682799913	165.5961099404376	286.21124699898064
62	11	13897	3323.362800590694	57.64383977511898	186.9397435223218	298.468804363627
62	12	16117	4277.968963120133	66.44802089920267	220.38938149251044	332.4083179505542
62	13	12556	3279.2597562465817	51.92095887102187	173.29558394034393	297.01985325315036
62	14	15170	3741.9098195973784	69.36487455340102	226.77993606915697	391.37621296127327
62	15	57754	14373.636715645436	225.8659825103823	797.5761868879199	1244.8199803533498
62	16	13062	3620.093904130161	50.237461532931775	218.71146868122742	358.8645012686029
62	17	14604	3481.6494855321944	58.912780097452924	201.36975823738612	350.79032729077153
62	18	3483	1219.8045928552747	8.918074383866042	67.09811591077596	52.026825748384
62	19	17725	3609.516869961284	85.52501817140728	233.73716527898796	361.9901292810682
62	20	10308	3086.226246515289	37.24036055780016	171.6318010610994	291.9949963793624
63	1	23733	4400.355138964951	68.24338205717504	282.7424760416616	517.6552096691448
63	2	10679	2069.1068298248574	31.191592591349036	117.73038949654438	207.16563790780492
63	3	6315	1222.9616394098848	23.363042927812785	81.94206219865009	148.53086217632517
63	4	26856	6489.642619980499	118.78108012396842	355.0402867619414	557.2492894988973
63	5	25584	4793.76040531043	80.65687121916562	262.91323986602947	435.55042626708746
63	6	19203	3234.5765178035945	56.05848839157261	215.41335361311212	379.407708060462
63	7	26176	4491.320029284805	83.36778911203146	295.9691795918625	538.1291857892647
63	8	19793	4269.63505019946	60.8304271181114	213.21404035855085	356.8633270675782
63	9	25842	4149.521417982876	78.55390329589136	254.9069226894062	417.90142953861505
63	10	20094	3861.0651572160423	84.77273312443867	240.9337322267238	414.62565252999775
63	11	20617	3199.4552702493966	52.9856875364203	234.03315995563753	432.97981424001046
63	12	23787	3822.6239427458495	92.66260879836045	270.7187024203595	426.9293990628794
63	13	18299	3639.4236519355327	67.98161367955618	199.81433018902317	315.31677936855704
63	14	26998	3691.2974159205332	83.96882667695172	258.8670661158394	424.11276671499945
63	15	34305	6068.630078388844	104.23909460823052	371.8309336246457	647.4774584528059
63	16	44645	7791.162221767008	168.09375339513645	434.3464301088825	916.9746290924959
63	17	14262	2183.9853977910243	51.1731142050121	185.00676123588346	236.19144106144086
63	18	15494	1817.8799127889797	54.698375520529225	220.2945160192903	301.96345640858635
63	19	40119	4142.588177557103	151.69477561907843	509.86139146192	877.0848901239224
63	20	22500	2770.0201433035545	84.94154361821711	232.23657826986164	389.5609241032507
63	21	20996	3044.939025649801	63.29453031718731	275.8157190072816	370.05969543545507
63	22	23493	2411.564585985616	74.28915926953778	370.0173977878876	488.48989345133305
63	23	20220	2258.5780439539813	55.406729756621644	253.88905378594063	372.30110839684494
63	24	28720	2536.23862359114	97.04846371430904	272.5513420011848	600.5470999504905
63	25	24237	1933.1488536102697	76.56450832169503	216.18445354653522	486.8878182335757
63	26	15330	1756.0960876629688	54.74271828611381	152.79615628998727	322.84735039575025
63	27	20275	1344.2428188621998	66.84828029712662	194.60805876273662	413.57813594979234
63	28	30494	3614.740400567185	156.7598706453573	190.7715294335503	668.9937925480772
63	29	15757	1358.5509131322615	47.833448277786374	235.57470228965394	332.8833617439959
63	30	95485	12957.180995300412	333.24326290236786	774.4472502802964	1549.3463129682932
63	31	18104	2123.146122484468	75.76759072439745	104.38716872688383	341.0496244064998
63	32	28707	2471.0660744570196	123.28081330284476	307.38746010907926	653.5097308165859
63	33	24931	1765.4888714514673	84.54624337609857	241.22505785757676	522.4519900935702
63	34	14035	2316.0510275373235	41.32359850080684	138.58513917424716	243.27429763786495
64	1	10794	2752.0154566802084	56.125551908276975	98.20686774654314	286.22119595692493
64	2	12079	2714.7764249751344	60.016022658674046	118.00869891210459	310.9915783284232
64	3	19503	3638.311589844525	79.46181523869745	175.34136162442155	436.22847567521967
64	4	14318	3666.251881275326	42.734951223712415	111.1806072446052	253.17342031141743
64	5	11931	2943.1356985662133	46.92205745703541	133.1204407038167	268.05601702514105
64	6	14069	3185.013916714117	64.52974825794809	138.25096662528813	374.5257053959649
64	7	12961	3340.007004194893	61.67597539979033	123.44887604773976	324.8946379192639
64	8	11958	2715.839261705987	52.94995108386502	133.92227179766633	269.9274140696507
64	9	13170	2157.8031757334247	59.08343703276478	117.21764079132117	318.60583025589585
64	10	14776	2621.7457084814087	61.58567249029875	126.07246665027924	341.37398508680053
64	11	16406	2352.944884736091	48.48534420225769	126.12746021524072	340.82568261236884
64	12	14189	1652.364660879597	49.87623468833044	118.82227962766774	340.48659653775394
64	13	14744	1619.4008866529912	47.56652221060358	115.62401921278797	331.42551467660815
64	14	5632	542.4174413830042	14.641245260834694	39.586160651408136	115.27232841635123
64	15	8186	825.3037468548864	22.890272598015144	60.61051423102617	177.9057153989561
65	1	17629	4849.263112499379	106.80430424190126	379.8839419640135	410.98860347736627
65	2	21626	5728.428839750588	96.33655412355438	326.0322446306236	549.9040383521933
65	3	18754	3317.123660805635	97.16254021250643	330.40007831761613	496.4428188696038
65	4	23577	3727.932220366318	105.71065968484618	395.1664632661268	580.8946543866768
65	5	17759	4146.17490129685	111.9025571225211	298.9569867658429	434.3380350533407
65	6	26062	6308.433783937246	124.64553437847644	432.34474997688085	673.5361744016409
65	7	19225	3904.171604900155	88.14798300317489	311.91459740838036	431.002306020353
65	8	17832	4162.084183810279	111.89637720445171	290.70126082515344	446.9128882144578
65	9	11938	3250.810879720375	43.668757715960965	198.952149058925	343.37363364268094
65	10	19105	3800.5050895251334	77.2880454834085	317.74496283591725	433.6381191590335
65	11	13320	3529.7030443232507	52.10827866871841	227.19080044003204	402.74406190775335
65	12	16027	3388.3835360109806	78.54598398506641	309.9650433429051	400.31297957873903
65	13	26960	7011.073458161205	115.04712119605392	399.7624199560378	697.9117293858435
65	14	27597	7477.092258647084	152.55468248180114	465.8578805606812	739.3288654903881
65	15	16651	3754.2201430881396	62.90879755024798	262.8667905363254	329.09775104676373
65	16	30486	6914.6893602442	153.43274762947112	509.5188100752421	726.8524943273515
65	17	19999	3711.733319569379	100.68995303148404	584.3409803183749	432.4173976466991
65	18	10623	2679.728207152337	35.891050971345976	130.24886050983332	156.58121719327755
65	19	9328	2190.3077742122114	45.551491988124326	119.13617258891463	165.79197462718002
65	20	29391	7187.790158782154	131.77599898632616	689.1444447748363	556.2714459381532
65	21	18537	5414.090394310653	111.01545863645151	290.90423646289855	539.710477239918
65	22	22555	4314.767912760377	115.12535408511758	635.9476639463101	447.5116832552012
65	23	15525	3253.980636565946	78.58552011544816	269.9677288469393	354.36200677021407
65	24	16949	3766.6258049774915	68.68880833988078	247.7656080063898	423.1750381020829
65	25	8785	3221.8194864992984	35.21120052249171	100.53414303739555	217.1455873057712
65	26	23840	7690.430105950683	117.34621334425174	328.0315887646284	620.5691791684367
65	27	12324	3122.506783735007	72.03366218414158	222.12910793232732	275.68212535441853
65	28	19548	4558.036087496206	82.38228519656695	309.0160698813852	399.31616890919395
65	29	27115	7231.395134143531	112.68299526022747	431.21338529745117	868.403451634571
65	30	16263	3999.2601976310834	50.329351243562996	229.4986055532936	370.7506846007891
65	31	297	86.97221328318119	0.33373006829060614	1.6851758901029825	1.613977289525792
65	32	17919	5231.396812655032	77.15364395454526	268.5165809453465	415.73307589581236
65	33	21506	5735.283787101507	88.03892671433277	305.6142542841844	491.10409925389104
65	34	12483	3632.3457394819707	46.56603397219442	195.3523475250695	424.3429172663018
65	35	29071	6929.278188958764	146.01968584908172	451.6814404684119	749.6179630085826
65	36	16005	3695.605051809456	61.03495915653184	240.87872306699865	371.5811721989885
65	37	21951	5956.474769694731	110.54227643506601	350.27435958222486	636.276053190697
65	38	22453	6150.203358665109	108.26884991489351	348.06071812077425	536.7317182829138
65	39	18070	4837.780958361924	81.51607645745389	241.77676254650578	546.6345940371975
65	40	21451	5859.11909904331	106.56933066342026	329.09648528392427	569.4837287799455
65	41	19352	4859.59786303062	75.36351656308398	246.07425258122385	517.3393626485486
65	42	29441	6379.267430862412	137.19641569978558	461.6627482343465	642.0525247959886
65	43	23118	5971.086488518864	109.2761438137386	348.6893593627028	524.2702702521347
65	44	33878	7523.747770865448	139.5074097663164	496.9462308268994	749.8302470745984
65	45	22658	4421.706264642999	78.27609757892787	340.4426820266526	457.3329542663414
65	46	23802	5191.168185630813	116.57096337992698	360.796721952036	620.2063048842829
65	47	28	7.021927163004875	0.1367055787704885	0.5251545023638755	0.583550781942904
66	1	30187	6971.081361487508	136.73685967177153	450.7791593838483	622.6400428367779
66	2	16688	3848.517250580713	85.63505091471598	201.85598718747497	402.9100652500056
66	3	31602	6870.549723971635	155.60090202535503	566.6739639318548	685.2357705982868
66	4	28931	6887.860885275062	146.13331971713342	367.9532648483291	643.9438041977119
66	5	14083	3734.4885177388787	50.457130377646536	188.82040281919762	284.6342733737547
66	6	19619	3915.0542933959514	71.06009085266851	260.84716781321913	418.3364941549953
66	7	19846	4524.261600816622	73.03753803041764	241.43215291993693	448.1106454115361
66	8	17849	4590.010559214279	62.16116644931026	229.69271589093842	348.38101981393993
66	9	22540	4552.050340482965	92.60363267618231	278.85469083092175	507.88238581619225
66	10	18450	4615.706097284332	53.619409984909	208.65302720526233	345.25766581087373
66	11	19329	4994.352650663815	68.72724573686719	221.03839385835454	416.69657662091777
66	12	17765	4268.806423803791	95.05316345859319	242.2441005636938	408.4076467009727
66	13	19657	4401.514123681933	92.33118293015286	262.07245195121504	418.0928378237877
66	14	17615	3364.0133522460237	99.2763268374838	291.7611982645467	424.1848345734179
66	15	18863	5160.418677954003	86.66581315500662	230.3170540041756	363.2567502949387
66	16	9704	2092.347738920711	40.02697840076871	131.35814560041763	183.85935870930552
66	17	6635	1585.1450364813209	29.97404475742951	100.37543371715583	148.20370858861133
66	18	29571	6276.935165857896	114.56238770694472	338.5947692587506	687.6140568081755
66	19	13486	3190.8049912005663	79.28339152480476	203.1838116357103	322.7765483648982
66	20	140	17.770565383136272	0.7701228447258472	3.393804852850735	4.593652249313891
66	21	15757	3722.466699529439	73.08201817213558	215.31160618853755	349.1005129565019
66	22	20455	4653.4551011445	92.47618934419006	250.0153222361114	410.72128081391566
66	23	8970	2659.957793008536	33.12590258335695	131.26628616265953	160.66848340560682
66	24	19664	7254.819746124558	37.111146797193214	226.88533063791692	486.2424528724514
66	25	21104	5912.405492540449	109.69298968161456	301.00763177569024	492.4177789997775
66	26	9607	2555.364920607768	32.9244834932033	140.80685237050056	175.01646543922834
66	27	16956	3838.2935532387346	63.28065994149074	205.2848572898656	349.98652815422975
67	1	16977	3238.2283525131643	70.20697418530472	214.93228223756887	410.65206563519314
67	2	17631	3452.6509056370705	69.29050210304558	224.18933590129018	463.98373590712436
67	3	10883	2727.8427108516917	42.18898346624337	136.9001766811125	252.68871708144434
67	4	36157	7841.986222890206	195.72135724546388	556.4423324277159	851.5321622854099
67	5	15893	2846.799940609373	69.73026711097918	199.7113010205794	364.2186024116818
67	6	8428	2124.319387742784	34.10028268955648	99.60921736061573	176.17351134610362
67	7	7939	1947.2592663615942	33.966613677330315	98.6788442635443	173.4576646995265
67	8	10848	2356.572092450224	47.188129025744274	195.31705311569385	255.47081834357232
67	9	17000	3390.2708030911162	88.44313831464387	369.5601912145503	436.9330453420989
67	10	49371	10110.049885984045	231.95073116291314	547.757997157285	1050.899723106064
67	11	17563	3777.9960035667755	63.78638968640007	208.16322758281603	408.39612608752213
67	12	13023	2716.151110686362	71.22031059581786	168.1768687767908	335.9867108112667
67	13	23297	5580.041215057019	124.90954584768042	297.3706137777772	501.71424692100845
67	14	13383	2821.8535905312747	73.9017022328917	297.7115907589905	336.4859555035364
67	15	15400	3253.2103614658117	70.26164719695225	266.61700025293976	358.65438483678736
67	16	9514	2194.182269126177	49.14372530695982	207.96075488929637	234.76942210039124
67	17	18338	4572.637080891989	91.89924572571181	228.78521591960452	392.30939382105134
67	18	17994	3655.2278799787164	70.20088586979546	215.88156149047427	440.72376785054803
67	19	18707	3697.508279390633	98.55416305502877	229.02000658609904	512.5678511885926
68	1	34564	6559.459742018022	186.52430212520994	627.2482223804109	822.4231975988951
68	2	17955	3940.0016184756532	85.51581695768982	330.18863408104517	400.5843613767065
68	3	16172	3304.8529960415326	88.7234617061913	453.5565439995844	349.59841464087367
68	4	11965	2615.584298906848	54.09588829334825	210.30280121602118	259.7646615561098
68	5	14506	3429.6957977479324	82.3212643507868	444.8209521479439	344.9806531807408
68	6	9866	2055.1821931209415	37.32703178515658	154.83340302365832	196.26572158792987
68	7	26132	6011.348243998364	125.20192407164723	741.9490988217294	588.2613286687993
68	8	15542	2779.4777001868933	52.828946883324534	228.36527201347053	288.679760545725
68	9	30958	6371.639537326992	129.42882574582472	493.1006977681536	669.2306280399207
68	10	11103	2985.6518959244713	45.916594717418775	219.6374773622956	263.4216079832986
68	11	13727	3340.880629961379	45.81109380000271	244.29250167519785	313.6242938803043
68	12	13144	3143.053406835068	51.68471870711073	226.31448997883126	356.8413841074798
68	13	28533	5152.419364091009	132.47670862753876	560.8888258354273	732.7342518968508
68	14	14280	3214.8854505727068	61.851972989039496	243.03767616394907	383.5302065843716
68	15	33777	6340.529872603249	126.7612740220502	544.1383877752814	735.2947471810039
68	16	25880	4224.614177946001	55.88184978510253	469.79785132128745	582.1019482486881
68	17	14478	3276.154909528792	41.067704669898376	204.039995506173	339.1281468041707
68	18	12609	2617.5937740895897	35.23051837552339	192.08304101601243	317.6333575951867
68	19	17655	3636.0254826135933	74.48023289744742	331.8844605993945	517.8007648282219
68	20	16745	3540.787183779292	42.46628554351628	329.5983844110742	422.1461832774803
68	21	26338	6188.555919819977	120.72599516971968	508.37178894039243	659.9182603561785
68	22	14236	3261.7065249923617	58.871245039394125	238.87680012895726	320.8714746243786
68	23	24493	5362.740995239932	96.08401732239872	401.03590724244714	595.6339386489708
68	24	16536	3645.9456782708876	71.1287260344252	306.6340904850513	472.01439096336253
68	25	16467	3913.22514701169	66.42180588142946	263.79894902487285	342.49471455067396
68	26	25996	5267.832732121926	92.24712089751847	416.3663262350019	641.2294068513438
68	27	27158	5118.5645547974855	105.6547505739145	457.49085508822463	678.4199770789128
68	28	11139	2658.1464268034324	37.982681452995166	188.7635169196874	290.0866112872027
68	29	12240	2745.521142438054	45.7315486012958	215.31365058384836	335.21867834427394
68	30	13446	4825.0437331572175	31.578362819738686	200.17204691004008	430.95349195227027
68	31	8228	1972.6305952817202	33.139269509818405	162.47560939705	212.89042588719167
68	32	7596	1928.3924467358738	25.061234744964167	134.88069050572813	196.2427414089907
69	1	326	85.84721152484417	0.8495155307464302	3.008728197775781	6.877561637666076
69	2	7502	2418.3421390652657	45.631968242581934	128.3373320363462	328.0238657500595
69	3	10742	3225.4162961542606	64.7360808076337	152.99223435483873	370.0745262540877
69	4	14697	4268.164752082899	69.03190751210786	281.1241795569658	456.46276220539585
69	5	10406	2652.447608985007	43.0458691844251	177.47391583607532	287.27022307901643
69	6	12402	2858.0508280545473	47.36916214111261	240.11310128471814	377.09080759692006
69	7	8701	2159.5721234334633	33.517204959644005	170.32636088621803	262.5674992084969
69	8	41015	10996.79575669393	193.5969808558002	301.01758246379904	711.343393310206
69	9	25326	4641.73988069687	161.7419717013836	311.9199844165705	678.8550267356914
69	10	7284	1861.9300683983602	29.042298391694203	144.5127344566863	243.6375531165395
69	11	27339	7224.435158844106	127.93075589952059	314.0952649926767	600.5569877207745
69	12	27468	6218.82232536003	191.9184426185675	406.484980606474	827.3973478330299
69	13	26465	6431.240132954903	158.94032380566932	595.5704614068381	644.9822412233334
69	14	19187	4021.2132911137305	97.90261805686168	224.15723105939105	502.9395915882196
69	15	39250	6337.4009633800015	186.92146401526406	643.0172316902317	958.3512211015914
69	16	9537	2365.982162380591	35.70963648241013	212.6175335540902	225.9405212374404
69	17	13016	3110.425117519684	55.454475364414975	295.2632958223112	264.5867871781811
69	18	14009	3437.5727488845587	50.92521611601114	221.87870754092	330.70754706673324
69	19	12593	2838.758312160149	49.5167778483592	274.2500967117958	245.16211311868392
69	20	29344	8438.502615520265	177.5238899642136	451.22809515567496	775.3529595064465
69	21	16251	3535.6216686768457	64.74790648859926	398.2689268873073	390.47010167781264
69	22	14228	3374.7020227611065	53.89720062050037	217.1516456475947	337.576761940727
69	23	7261	2064.0606392538175	42.72092819889076	144.60146559169516	168.33678263635375
69	24	11830	3660.2281224764884	66.85714578162879	224.74383283383213	260.382148148492
69	25	20208	4704.586236581206	100.11505415826105	466.97528243786655	392.9982168544084
69	26	30052	5511.9393641501665	121.62501087342389	404.1246694389265	597.6198702272959
69	27	22277	5975.358190505765	148.12311137025245	530.6146207049023	551.8699803764466
69	28	15704	3691.6401169318706	60.30737846600823	476.85996951023117	349.8631740612909
69	29	24020	5775.216572181322	136.99057148536667	466.51764977071434	576.2125149792992
69	30	14925	3569.0231938082725	55.84477064013481	439.3343573261518	337.6249350088183
69	31	14966	4664.727520760149	64.21269634156488	272.9337927722372	657.9086303375661
69	32	34644	6412.835570152849	169.44484826759435	573.296440883074	714.400232850574
69	33	13791	5026.573433970101	28.723476068582386	160.22583510051481	345.3959578392096
70	1	36	9.022629201412201	0.12947280216030777	0.6430914825759828	0.578652635216713
70	2	15959	3805.1162897432223	59.3460600329563	267.5357612906955	244.50425136764534
70	3	12641	3385.5151910167187	57.44588457257487	220.34538928815164	204.98889276594855
70	4	11875	4621.130282164551	21.790615731850266	143.65317904623225	148.46619491791353
70	5	25767	5015.603816120885	134.16168621461838	507.4732613444794	387.02695019566454
70	6	18366	3998.753460946027	61.007859049830586	238.3697129667271	324.9306037952192
70	7	20242	6011.764644226059	68.91694592009299	285.87913545710035	414.4911442720331
70	8	33860	8106.297081636265	151.89448573905975	567.5579345377628	671.1792056597769
70	9	19381	5063.675991203636	103.95936641911976	275.85704030748457	304.3908772263676
70	10	92632	21665.518294963287	420.88118293485604	1392.3751829066314	1678.1822017151862
70	11	12177	3597.830701559782	62.4047768919263	191.92588828434236	224.34847165225074
71	1	28344	7621.143588208593	150.90487699117512	356.9422477676999	425.5132554285228
71	2	19615	4933.258184179664	70.93315102881752	244.00929492525756	313.7413159161806
71	3	19231	4947.425483098254	70.60441059502773	236.0648987479508	293.2771060166415
71	4	21664	5131.335437796079	81.58297184389085	273.8112178770825	365.0642734707799
71	5	32479	7996.8633732520975	118.12346210819669	369.3039481085725	466.04188957065344
71	6	19367	7009.238390828483	25.3267872184515	176.96945369360037	193.81930479034781
71	7	10693	3174.5173270069063	30.807492453372106	156.92517086933367	191.1509740082547
71	8	9710	2522.7853360697627	30.34303836710751	143.10612759925425	186.4383010554593
71	9	177	73.37306788563728	0.09083695732988417	1.3898222534917295	0.5372396474704146
71	10	40967	11872.742735610344	126.17190945800394	436.2678308538161	476.2262952621095
71	11	32131	8302.590618290938	75.90045072953217	333.06625826866366	384.6518839604687
71	12	23457	5824.908142212778	84.81965457391925	250.9908776837401	290.5709186126478
71	13	367	128.57007698714733	0.16176089108921587	2.6417029483709484	1.1114061288535595
71	14	24169	6666.151446052827	115.38155309739523	344.10173455718905	443.71644420269877
71	15	466	147.5175097314641	0.28950942237861454	3.7896391737740487	5.338384106755257
71	16	18159	5217.172886533663	37.430564037989825	204.29398233862594	233.27089530345984
71	17	36108	9991.025212649256	148.85465962369926	415.0456438495312	474.83264287072234
71	18	19178	4595.669611793011	69.55149235017598	210.88400300242938	272.45835255715065
71	19	17610	4538.144915557466	42.853361112996936	176.25023468607105	188.99174655834213
71	20	24036	5007.4113539685495	81.31224622344598	253.7836297035683	315.9401871794835
71	21	19582	4738.610925588757	40.10551639297046	185.13953066361137	199.14871628652327
71	22	28771	7610.222278107889	117.59072384424508	302.918153881561	332.0833933975082
72	1	18546	5202.991195935756	84.08247599261813	411.22525561600924	360.19341020844877
72	2	20458	6060.876097121276	129.13069505011663	282.55840612901375	383.6784489401616
72	3	15987	5373.8060435429215	97.80160345998593	266.43582996190526	441.6398278961424
72	4	17969	5190.789804728702	88.39214273891412	281.62676628516056	278.6616941562388
72	5	15964	4554.228549072519	83.45122550730594	243.0621822469402	233.96864449209534
72	6	46186	12721.631605734117	226.2126217079349	628.4842499613296	577.5265324756037
72	7	9090	2641.6085603628308	44.0671249544248	163.49498829478398	191.61733520333655
72	8	315	74.33383683115244	0.25056839850731194	2.6513313883915544	2.9926451791543514
72	9	15618	3716.516746954061	63.39284432469867	225.04541254858486	238.44576351018623
72	10	32000	7511.311132389121	115.64953209040686	640.6642286884598	663.4798386616167
72	11	19039	4463.907483697869	77.37615110422485	270.2346400928218	272.3751145815477
72	12	21649	5366.629985708743	100.50563937216066	598.9062662373763	570.391884411918
72	13	31442	7824.667706264183	110.45829071267508	418.29703561472706	422.6916033036541
72	14	11124	2928.608574869111	57.72275952901691	176.95492603140883	223.89059404097497
72	15	30031	8423.228643866256	140.79832326131873	427.5797088446561	535.2099369952921
73	1	24068	4878.861083734781	123.947952961782	433.6023982849438	352.4279113910161
73	2	21728	4528.076648740098	113.6164353848435	448.1802573504392	381.37059829430655
73	3	24735	5471.363533064723	124.71503926767036	442.3795708788093	371.53296967502683
73	4	15561	3586.4140536170453	69.86749147134833	302.5199682635721	270.52198238437995
73	5	21380	6005.688352186233	90.82734523015097	453.0270260886755	374.9506546561606
73	6	19347	4187.721018383745	54.973236185265705	395.5792346212547	356.271490693558
73	7	12733	3674.378378709778	55.406943588517606	204.60840913257562	188.89549226872623
73	8	23928	4929.3813702049665	118.497903336538	380.9676533334423	365.3964777928777
73	9	10868	3167.663615582511	37.606943268096074	148.09395091654733	134.0900140448939
73	10	25776	6881.62218830362	98.67458720644936	456.0630377510097	388.2524632080458
73	11	19271	4587.048967196606	58.56174620287493	303.865783768706	256.8488920321688
73	12	22879	4723.428520750254	99.7125060132239	335.7433916281443	333.8389434569981
73	13	487	95.78310815989971	0.9116350086405873	5.428381824400276	4.888548149727285
74	1	30993	5921.183598326519	145.92944403318688	614.8502668186557	506.798324998701
74	2	20830	3461.578928251285	106.86282273591496	633.7533859435935	522.9439711957239
74	3	31295	6666.689525579102	184.8558197002858	656.9870025012642	539.6954788544681
74	4	17363	3113.6709418017417	85.71661049639806	420.5543468373362	269.68259896268137
74	5	26002	5813.717145677656	142.35521644959226	294.4858347631525	377.1845604586415
74	6	22229	4160.678706598468	77.65792416757904	536.0888554910198	498.46962914499454
74	7	21915	3524.3202586881816	93.52088312990963	519.8642276339233	319.0549347267952
74	8	178	57.25532914698124	0.10739299608394504	0.8216678244061768	0.659891668939963
74	9	14727	2840.3228965285234	80.07025346392766	402.77677719458006	335.8335562378634
74	10	18377	4182.430350582115	114.53682887367904	241.14174287207425	284.0200827398803
74	11	15900	3755.4385748161003	86.96128886449151	282.39488991722465	217.78338452382013
74	12	26195	4895.075031594373	129.43334253923967	494.28156223660335	440.20094885630533
74	13	30281	6740.145832355134	215.05231025186367	668.8101046981756	570.1003006061073
74	14	27423	5535.757382895332	134.5733440280892	491.6606726744212	411.5414539691992
74	15	29865	6461.13026796747	181.44555022194982	627.4720564412419	487.1312153174076
74	16	22753	5020.4115365911275	129.02177605731413	416.5196178839542	340.949235486798
74	17	17557	3262.7851695478894	53.3646148648113	387.01921299565583	406.1560406165663
74	18	34929	5626.196613864973	143.43697426677682	575.8860647140536	450.03146762494
74	19	33117	5265.497127126902	136.66401324770413	563.4220530714374	474.9263023850508
74	20	10891	2507.1689781872556	36.81724312691949	265.6238053308334	271.3985668278765
75	1	14471	4657.132219908759	32.07763803098351	174.56600453797728	224.36467703105882
75	2	37938	7400.562817324884	243.80793745280243	685.2057109281886	735.3311400769744
75	3	875	277.9871059563011	0.844998856075108	6.3916686659213156	7.147036019945517
75	4	14071	2981.443488260731	70.82905401545577	198.81005730340257	219.83692828542553
75	5	12874	2401.7140315356664	54.43773621204309	296.60106951510534	344.22630789736286
75	6	12971	2877.533792396076	54.60358647047542	168.97929495293647	177.35320190247148
75	7	28487	3743.1277359644882	164.34322318411432	504.214636558434	529.4617106458172
75	8	75325	16786.686461620964	328.7241053909529	1137.7823688872159	1061.5483408838045
75	9	18996	4483.834639597684	155.6565208795946	331.4001240974758	369.9117744793184
75	10	32400	5910.541833078489	209.03297710954212	1057.7550654120278	690.2094793287106
75	11	45706	7386.98003014992	251.52682022959925	770.0233205154072	765.7337500231806
75	12	28108	5877.937423823401	181.8865206767805	564.0984086126555	563.1988893128
75	13	27530	4679.123737487942	166.101306500379	449.96048201434314	389.5033370431047
75	14	46620	9410.812088081148	286.63700613426045	1008.0256402245723	933.0257009742782
75	15	11062	2622.981520747766	65.95611583907157	212.50980508560315	196.31064441450872
75	16	24644	4359.696225970052	125.8415975428652	363.965090128826	329.35575124877505
75	17	8569	2287.940825207159	37.32385793142021	242.4173961323686	270.9649814674631
75	18	17524	4169.953613570891	90.23131257737987	409.6982853435911	436.2892976333387
75	19	14257	3156.153536041267	79.08288793335669	205.40973682142794	244.1016113741789
75	20	12264	2910.0504920398816	56.74757068557665	156.6194260523189	174.28561966260895
75	21	9054	2405.257725616917	49.77880588080734	236.02713160356507	280.52901606517844
75	22	16320	3836.840101901442	91.76775876106694	297.3875045697205	284.1239049967844
75	23	32402	6676.025257256813	193.57770869252272	382.49068784038536	473.97938841278665
75	24	17991	4422.553123881575	120.09527857298963	262.0937534838449	305.8950808974914
75	25	29416	6378.347065671347	142.4868559767492	378.8082888338249	474.64075999334455
75	26	14500	3165.4444499993697	94.42244716361165	469.1361273198854	480.1395145584829
75	27	12531	3446.319128249772	36.179507488850504	245.57705189008266	243.04194843536243
76	1	22979	3993.2469392288476	83.13478391058743	426.4654026075732	337.1915335888043
76	2	10591	1918.8417341355234	49.99687251448631	353.84773122053593	292.3138029950205
76	3	19188	3396.3351815012284	76.82482731505297	368.77976837428287	310.8122396618128
76	4	13294	2839.5166257862	67.66321888752282	288.45497981319204	223.32248537708074
76	5	11346	2446.357641160488	66.05136257782578	288.30850800755434	193.8508137257304
76	6	7847	1530.0669874995947	38.21420656586997	210.5597018925473	160.00389192206785
76	7	20501	3397.097232331056	115.8283678679727	312.7490828160662	362.7660813629627
76	8	20029	3654.314078143798	103.94546551257372	452.0378749764059	315.25758957932703
76	9	20616	3553.0314660267904	70.42365227057599	253.95425572269596	323.05475144600496
76	10	10590	1923.4781568115577	64.4401776867453	199.5293366725091	228.5803628002759
76	11	16816	2820.241841249168	95.00554017256945	311.33713467256166	365.9467477949802
76	12	7551	1438.4657822791487	30.79954261193052	102.19780352618545	126.54525143071078
76	13	12545	2337.823484407272	73.21869310224429	152.25182102853432	178.23384583345614
76	14	26248	4866.705456424039	118.0126205929555	590.3385241208598	441.9966304420959
76	15	19118	3156.499841147568	116.93620342086069	245.3071508887224	305.72273029387
76	16	41846	8669.967271807604	211.27431395393796	784.105795372976	589.6517627679277
76	17	18540	3188.1397120682523	103.70074131665751	223.57500772061758	280.0284295834135
76	18	23122	4661.0246143313125	165.28128661611117	450.38846666621976	356.78015029546805
76	19	9059	2160.322057152167	42.20692819333635	92.41361203836277	118.52715443540365
76	20	12757	2578.9128108602017	56.4866414621938	241.38533742842264	250.70406790380366
76	21	18950	4281.03755421564	122.19727000943385	350.6830873566214	322.5134680713527
76	22	8415	1467.958603492938	38.84202385623939	153.30269413557835	134.67223712056875
76	23	8087	1456.249500669539	44.72893929807469	175.78997570602223	161.54369523678906
76	24	9904	2173.620752797462	33.93292174162343	170.55680276080966	156.92427061940543
76	25	10337	2019.5044790320098	56.529397279489785	223.13145767431706	217.45764969219454
77	1	32933	3326.528559858445	95.81800655229017	617.4566147078294	428.21930593275465
77	2	15472	2093.4137034434825	66.98407040140592	364.26497462950647	221.73516602558084
77	3	28840	2827.196706441231	79.64559466857463	523.8026430814061	343.575847864151
77	4	13194	1797.8392775747925	44.74735682969913	267.40439612302	158.02461398462765
77	5	22064	3476.281179857906	100.0811029211618	438.59794238000177	276.97741894144565
77	6	29124	3548.604457522277	103.28738952614367	618.9564083239529	379.53274108842015
77	7	20541	2610.915130236186	57.65320876077749	262.7984306421131	260.432030785596
77	8	35978	2928.525860069087	97.65319378720596	699.0412032057066	413.0229380391538
77	9	33768	4942.045718068024	151.11638236162253	831.8073889380321	574.6639235951006
77	10	25811	2767.530817678198	107.46816332661547	389.5230974496808	408.82005305122584
77	11	32863	2830.4003088441677	99.041566608008	613.576519946102	367.0782514484599
77	12	19697	2445.623790507205	61.02156164171174	282.66683670761995	315.246084327111
77	13	15478	3934.3536750981584	21.844159627798945	188.85459861974232	130.90991242905147
77	14	19985	2307.0934781897813	71.91929585067555	303.1835377472453	342.36684425198473
77	15	19750	1971.7197856358252	67.49530861712992	393.06265574437566	233.2756868149154
77	16	30462	5054.6421776334755	122.09659109893255	783.8011783466209	633.8476571575738
77	17	20382	2382.1540415303316	80.28464276413433	317.7736498787999	352.8534697566647
77	18	16391	2186.8184031988494	49.814145625103265	231.16145747853443	257.1211125799455
77	19	29761	2614.3156659882516	111.43804204557091	647.3948609603103	408.42366977036
77	20	19501	2315.595027524978	62.9175866919104	272.3836903432384	296.4924259898253
77	21	21745	2617.507516395068	60.22145472606644	295.1992853083648	320.2848118557595
77	22	15662	3922.7750521246344	22.7557183385361	206.98127895779908	161.5111636542715
77	23	23574	2462.3401868448127	94.2058910310734	396.7279798677191	294.46946147922426
77	24	35293	4708.005342977587	122.72791758505628	687.2708515934646	483.73236054368317
77	25	22571	3293.207769341534	82.16348611516878	490.7681111493148	368.8065482918173
77	26	35297	4904.128423360642	129.2001540432684	661.2076790607534	455.1174066197127
77	27	26024	2454.3059764718637	80.41190282907337	357.51482708379626	266.0351593934465
77	28	31907	4473.134295916418	113.89158593583852	587.4434309443459	377.5134694487788
77	29	30279	4137.054155928316	146.6264914353378	619.9970124098472	409.1939605823718
78	1	18204	2608.600641841069	85.43022919702344	329.1448254105635	339.08102748240344
78	2	27715	5164.062075693626	150.70408352115192	411.0719493404031	367.507502743043
78	3	25523	4336.2092184145	149.8157337992452	465.94334612810053	429.6896952204406
78	4	7679	1071.970642203465	39.36440118961036	132.72123379562981	134.84974524984136
78	5	9351	1437.6694290481973	48.90043548052199	165.3526369803585	164.84516770555638
78	6	21091	3086.627117115073	86.69475955935195	342.42875032592565	333.20726554933935
78	7	19051	3531.774077170063	136.28755772020668	347.15140215540305	323.9714371529408
78	8	19348	3015.6813930505887	86.12396537722088	314.676083576167	290.3195412582718
78	9	18066	5063.492363840807	29.271015524398535	172.16591337649152	219.70730341877788
78	10	16575	4989.839323561639	29.580148064298555	168.29816322191618	196.67713617510162
78	11	20892	2967.692211927846	111.05789402476512	280.88678027596325	379.473642379744
78	12	18374	3040.3004067342263	75.95794708631001	335.38330868515186	450.20831831824034
78	13	22568	3924.8186022127047	143.09085386805236	413.7431778742466	392.05005210638046
78	14	7185	1151.536293733865	39.18440576875582	116.83088504523039	116.70414359215647
78	15	10299	1648.0061346935108	44.563836672808975	149.33338023675606	137.98518458101898
78	16	12575	2197.9735261397436	42.85519233508967	222.93235812708735	326.68825956154615
78	17	18275	2882.3502563647926	96.17465588543564	237.57065880252048	326.5418496639468
78	18	19853	3434.786756299436	109.03431880893186	327.32596547389403	314.067538498668
78	19	18946	2941.2702689543366	77.48938835388981	303.30089474399574	324.0998265594244
78	20	21343	3140.6089739063755	93.44756359164603	413.61469683866017	430.5669207382016
78	21	18300	2911.712902457919	73.04475564882159	285.25537696876563	281.94027813733555
78	22	26819	3621.231222545728	133.35324804577976	462.37474919715896	427.44939633924514
79	1	11118	2656.1932407282293	69.05879380833358	126.66553866444156	193.36087708896957
79	2	28033	6662.484566691797	153.0928528783843	320.9307118083816	504.43047539773397
79	3	19167	4293.425192320719	88.5278258449398	202.72389004006982	302.3839953816496
79	4	13281	3582.8068675938994	64.8159159081988	141.29610279737972	197.30451049515978
79	5	21689	4994.773129308596	76.12909221812151	202.1693012532778	334.4825688167475
79	6	8465	2320.210299646482	36.206027790671214	93.76081576384604	155.10348764248192
79	7	20142	4424.658077131957	98.20444154785946	321.06297617964447	529.0566131209489
79	8	12588	3084.669505856931	53.68407782888971	179.2209062264301	310.171848539263
79	9	18276	3982.5011678934097	81.965439413907	208.65240160375834	388.819274275098
79	10	14340	3157.920364580117	65.97631885483861	141.89370721112937	242.55691009038128
79	11	9878	2009.8961328789592	45.51447370601818	101.08125537377782	190.34197102370672
79	12	14288	3872.467902562581	66.51375692896545	160.7981095011346	311.59131911210716
79	13	13136	3557.1821166025475	63.92823764216155	154.3521034035366	302.8394764463883
79	14	20857	4643.612452200614	87.01313916314393	197.9857656371314	366.7632737203967
79	15	12185	3153.0465548448265	59.718731083208695	139.43846930540167	162.33922430616803
79	16	32021	6019.913865047507	149.47243635472842	409.62133560772054	729.2760546307545
79	17	16273	3052.735333745368	64.87737929960713	144.9493570011109	259.12735348404385
79	18	41319	8434.876555764582	164.06584465154447	380.13071309705265	667.4284472190775
80	1	23380	3442.881882119458	2068.7011534920894	620.6843544819858	583.8182370178401
80	2	19436	2566.6601838292554	2137.500055702869	663.4309473806061	595.4613432236947
80	3	7126	994.487999250181	574.884352611145	166.0834982241504	147.84493848890997
80	4	11549	1559.715786922723	1141.8540643965825	368.3839792108629	291.4602133301087
80	5	18336	2832.3356854794547	1603.5900522535667	473.96424998831935	474.98637558775954
80	6	15072	1651.7827592459507	1620.09279128653	490.47350434516557	420.82766614248976
80	7	19071	2386.5041589923203	1980.4580015086103	590.5739854855929	512.3226691740565
80	8	23277	3155.428491304163	2012.2784637419973	580.4798528784886	531.7362045631744
80	9	16221	1980.045884700492	1788.5696815198753	544.472192178946	450.7588331445586
80	10	10643	1342.9674991574138	1184.3355021798052	333.04184124525636	320.5803780069109
81	1	36157	3698.360436319839	3769.0387605940923	1496.366388641065	947.6835775184445
81	2	18070	2114.3937300778925	1765.6836666436866	392.7112402918283	427.7471600684803
81	3	7930	1134.2873585503548	676.6838187577669	288.79322566022165	188.72108107758686
81	4	13392	1535.429023815319	1327.9465028066188	286.23853039275855	308.0985137557145
81	5	13372	1687.464179938659	1154.1637910509016	334.10872202622704	334.71006477833726
81	6	21527	2420.4824008112773	1939.1347082490101	480.93954615527764	469.4200069208164
81	7	14179	1740.9768072781153	1214.832777544856	330.8245076367166	378.1214478961192
81	8	3295	474.4455633889884	257.49175294768065	73.39349998044781	86.6058597760275
81	9	6424	934.3616849081591	558.121386218816	158.82984734908678	171.01690759160556
81	10	16777	2058.485390792601	1690.4159931039903	388.2792417660821	394.3995287884027
81	11	26412	3120.842360676732	2481.296439304948	893.4923504032195	665.0001706611365
81	12	17030	1914.9798894966953	1421.727322716266	471.43380071315914	418.3043124813121
81	13	25011	2755.8240960403346	2121.2222659084946	765.7669362416491	551.6226776430849
81	14	16758	2000.8551475608256	1289.774320085533	491.2699796727393	385.0910370994825
81	15	16062	1779.448067504447	1502.2495783022605	528.2947907173075	421.0395990209654
81	16	15114	1729.7795847682282	1235.588938628789	373.6417502879631	353.5976363758091
81	17	25572	2701.32242497243	2287.763578981394	748.1486712067854	594.3744438730646
81	18	14052	1510.8010846325196	1312.3341895074118	432.025438323617	336.9600382077042
81	19	5219	492.51938717253506	390.1227746778168	144.2027777149342	110.84164240746759
81	20	36802	3859.6998125452083	3456.0077556031756	1134.816071482608	866.1456665627193
82	1	14846	1962.0938127310947	1428.298498784192	297.6418876273092	373.89889524970204
82	2	14019	1941.4394758436829	1312.3157255765982	271.21387205226347	344.7393162804656
82	3	16541	2638.1778142694384	1638.553751132451	379.0271782251075	407.39682804467157
82	4	8459	1348.6419935440645	655.358358500991	177.46904796897434	185.56543919001706
82	5	4974	829.812558721751	415.1226220924873	106.37373972847126	116.39902401110157
82	6	13671	2300.409812687896	992.1138792424463	265.9741526967846	331.5340979071334
82	7	19823	3150.110416376032	1918.5309851195198	458.27028544363566	516.5838275863789
82	8	11915	1842.7941719214432	1057.708248788491	275.54195594298653	354.58721411484294
82	9	19404	2695.2081793686375	1710.3685216633603	403.7341290076729	444.73130602692254
82	10	14262	2195.3501806054264	1079.2184799928218	275.6080278372392	320.26199882803485
82	11	17957	2570.147038056515	1442.8419795655645	362.61635959194973	396.5298867463134
82	12	29962	3960.6151698771864	2497.7117750479374	582.4221897618845	663.1223805793561
82	13	19594	2581.4171988824382	1532.5962638137862	411.4516845650505	496.3876271182671
82	14	17373	2569.623164833989	1589.7217536149547	327.6107440791093	382.1630901673343
[truncated: 720 more rows]
