# Supplementary material for: SON and SRRM2 are essential for nuclear speckle formation
Source: eLife. 2020 Oct 23;9:e60579. doi: 10.7554/eLife.60579 (PMC7671692; doi:10.7554/eLife.60579)
Supplement: Figure 5—figure supplement 4—source data 1. — The outputs from Cell Profiler (.csv) files are used to generate the figures in the Jupyter Lab environment (.ipynb), shown in Figure 5—figure supplement 4. [file elife-60579-fig5-figsupp4-data1.zip › eLife_HEK293_siRNA_KDs/Image.csv]

Count_Nuclei	Count_SonSpeckles	Count_SpeckleMaskedNuclei	ImageNumber	Metadata_FirstAb	Metadata_ImageNumber	Metadata_Series	Metadata_SlideIndicator	Metadata_Treatment
23.0	538.0	23.0	1	PNN	01	0	E	control
20.0	442.0	20.0	2	PNN	02	0	E	control
10.0	245.0	10.0	3	PNN	03	0	E	control
19.0	335.0	19.0	4	PNN	04	0	E	control
28.0	645.0	28.0	5	PNN	05	0	E	control
15.0	284.0	15.0	6	PNN	06	0	E	control
9.0	196.0	9.0	7	PNN	07	0	E	control
33.0	737.0	33.0	8	PNN	08	0	E	control
28.0	558.0	28.0	9	PNN	09	0	E	control
19.0	540.0	19.0	10	PNN	10	0	E	control
30.0	372.0	30.0	11	PNN	01	0	F	SON
22.0	319.0	22.0	12	PNN	02	0	F	SON
14.0	187.0	14.0	13	PNN	03	0	F	SON
20.0	295.0	20.0	14	PNN	04	0	F	SON
31.0	435.0	31.0	15	PNN	05	0	F	SON
23.0	230.0	23.0	16	PNN	06	0	F	SON
27.0	430.0	27.0	17	PNN	07	0	F	SON
41.0	529.0	41.0	18	PNN	08	0	F	SON
36.0	420.0	36.0	19	PNN	09	0	F	SON
20.0	283.0	20.0	20	PNN	10	0	F	SON
22.0	461.0	22.0	21	PNN	01	0	F	SRRM2
23.0	540.0	23.0	22	PNN	02	0	F	SRRM2
32.0	620.0	32.0	23	PNN	03	0	F	SRRM2
43.0	1086.0	43.0	24	PNN	04	0	F	SRRM2
19.0	433.0	19.0	25	PNN	05	0	F	SRRM2
32.0	593.0	32.0	26	PNN	06	0	F	SRRM2
36.0	803.0	36.0	27	PNN	07	0	F	SRRM2
37.0	546.0	37.0	28	PNN	08	0	F	SRRM2
33.0	549.0	33.0	29	PNN	09	0	F	SRRM2
22.0	591.0	22.0	30	PNN	10	0	F	SRRM2
18.0	171.0	18.0	31	PNN	01	0	E	SRRM2SON
17.0	131.0	17.0	32	PNN	02	0	E	SRRM2SON
14.0	158.0	14.0	33	PNN	03	0	E	SRRM2SON
23.0	204.0	23.0	34	PNN	04	0	E	SRRM2SON
29.0	300.0	29.0	35	PNN	05	0	E	SRRM2SON
34.0	297.0	34.0	36	PNN	06	0	E	SRRM2SON
22.0	247.0	22.0	37	PNN	07	0	E	SRRM2SON
21.0	242.0	21.0	38	PNN	08	0	E	SRRM2SON
35.0	398.0	35.0	39	PNN	09	0	E	SRRM2SON
16.0	292.0	16.0	40	PNN	10	0	E	SRRM2SON
30.0	651.0	30.0	41	RBM25	01	0	A	control
38.0	776.0	38.0	42	RBM25	02	0	A	control
23.0	468.0	23.0	43	RBM25	03	0	A	control
18.0	296.0	18.0	44	RBM25	04	0	A	control
31.0	579.0	31.0	45	RBM25	05	0	A	control
41.0	949.0	41.0	46	RBM25	06	0	A	control
26.0	345.0	26.0	47	RBM25	07	0	A	control
23.0	444.0	23.0	48	RBM25	08	0	A	control
38.0	724.0	38.0	49	RBM25	09	0	A	control
53.0	903.0	53.0	50	RBM25	10	0	A	control
12.0	137.0	12.0	51	RBM25	01	0	B	SON
19.0	131.0	19.0	52	RBM25	02	0	B	SON
10.0	59.0	10.0	53	RBM25	03	0	B	SON
15.0	184.0	15.0	54	RBM25	04	0	B	SON
11.0	73.0	11.0	55	RBM25	05	0	B	SON
17.0	199.0	17.0	56	RBM25	06	0	B	SON
23.0	222.0	23.0	57	RBM25	07	0	B	SON
27.0	241.0	27.0	58	RBM25	08	0	B	SON
31.0	348.0	31.0	59	RBM25	09	0	B	SON
22.0	307.0	22.0	60	RBM25	10	0	B	SON
22.0	541.0	22.0	61	RBM25	01	0	B	SRRM2
20.0	329.0	20.0	62	RBM25	02	0	B	SRRM2
34.0	608.0	34.0	63	RBM25	03	0	B	SRRM2
15.0	241.0	15.0	64	RBM25	04	0	B	SRRM2
47.0	1080.0	47.0	65	RBM25	05	0	B	SRRM2
27.0	434.0	27.0	66	RBM25	06	0	B	SRRM2
19.0	355.0	19.0	67	RBM25	07	0	B	SRRM2
32.0	681.0	32.0	68	RBM25	08	0	B	SRRM2
33.0	839.0	33.0	69	RBM25	09	0	B	SRRM2
11.0	141.0	11.0	70	RBM25	01	0	A	SRRM2SON
22.0	93.0	22.0	71	RBM25	02	0	A	SRRM2SON
15.0	150.0	15.0	72	RBM25	03	0	A	SRRM2SON
13.0	78.0	13.0	73	RBM25	04	0	A	SRRM2SON
20.0	236.0	20.0	74	RBM25	05	0	A	SRRM2SON
27.0	357.0	27.0	75	RBM25	06	0	A	SRRM2SON
25.0	153.0	25.0	76	RBM25	07	0	A	SRRM2SON
29.0	106.0	29.0	77	RBM25	08	0	A	SRRM2SON
22.0	168.0	22.0	78	RBM25	09	0	A	SRRM2SON
18.0	139.0	18.0	79	RBM25	10	0	A	SRRM2SON
10.0	194.0	10.0	80	SRRM1	01	0	C	control
20.0	401.0	20.0	81	SRRM1	02	0	C	control
18.0	326.0	18.0	82	SRRM1	03	0	C	control
8.0	118.0	8.0	83	SRRM1	04	0	C	control
10.0	141.0	10.0	84	SRRM1	05	0	C	control
19.0	341.0	19.0	85	SRRM1	06	0	C	control
18.0	339.0	18.0	86	SRRM1	07	0	C	control
13.0	298.0	13.0	87	SRRM1	08	0	C	control
24.0	508.0	24.0	88	SRRM1	09	0	C	control
15.0	297.0	15.0	89	SRRM1	10	0	C	control
10.0	147.0	10.0	90	SRRM1	01	0	D	SON
29.0	265.0	29.0	91	SRRM1	02	0	D	SON
32.0	388.0	32.0	92	SRRM1	03	0	D	SON
6.0	96.0	6.0	93	SRRM1	04	0	D	SON
9.0	86.0	9.0	94	SRRM1	05	0	D	SON
8.0	41.0	8.0	95	SRRM1	06	0	D	SON
13.0	98.0	13.0	96	SRRM1	07	0	D	SON
11.0	25.0	11.0	97	SRRM1	08	0	D	SON
15.0	144.0	15.0	98	SRRM1	09	0	D	SON
17.0	305.0	17.0	99	SRRM1	10	0	D	SON
23.0	592.0	23.0	100	SRRM1	01	0	D	SRRM2
14.0	341.0	14.0	101	SRRM1	02	0	D	SRRM2
24.0	428.0	24.0	102	SRRM1	03	0	D	SRRM2
20.0	395.0	20.0	103	SRRM1	04	0	D	SRRM2
28.0	624.0	28.0	104	SRRM1	05	0	D	SRRM2
32.0	664.0	32.0	105	SRRM1	06	0	D	SRRM2
16.0	393.0	16.0	106	SRRM1	07	0	D	SRRM2
15.0	344.0	15.0	107	SRRM1	08	0	D	SRRM2
7.0	149.0	7.0	108	SRRM1	09	0	D	SRRM2
18.0	512.0	18.0	109	SRRM1	10	0	D	SRRM2
30.0	312.0	30.0	110	SRRM1	01	0	C	SRRM2SON
19.0	281.0	19.0	111	SRRM1	02	0	C	SRRM2SON
20.0	134.0	20.0	112	SRRM1	03	0	C	SRRM2SON
33.0	330.0	33.0	113	SRRM1	04	0	C	SRRM2SON
28.0	271.0	28.0	114	SRRM1	05	0	C	SRRM2SON
14.0	178.0	14.0	115	SRRM1	06	0	C	SRRM2SON
32.0	330.0	32.0	116	SRRM1	07	0	C	SRRM2SON
26.0	280.0	26.0	117	SRRM1	08	0	C	SRRM2SON
30.0	158.0	30.0	118	SRRM1	09	0	C	SRRM2SON
30.0	303.0	30.0	119	SRRM1	10	0	C	SRRM2SON
