# Supplementary material for: SON and SRRM2 are essential for nuclear speckle formation
Source: eLife. 2020 Oct 23;9:e60579. doi: 10.7554/eLife.60579 (PMC7671692; doi:10.7554/eLife.60579)
Supplement: Figure 5—figure supplement 4—source data 1. — The outputs from Cell Profiler (.csv) files are used to generate the figures in the Jupyter Lab environment (.ipynb), shown in Figure 5—figure supplement 4. [file elife-60579-fig5-figsupp4-data1.zip › eLife_HEK293_siRNA_KDs/HEK293_experiment_analysis.ipynb]

# %% [code]
import pandas as pd
import numpy as np
import matplotlib.pyplot as plt
import seaborn as sns
from scipy import stats
from sklearn.cluster import KMeans

# %% [markdown]
# Creating a proper DataFrame

Model was trained on 8 images. It looks like more images for training = better results.

1. `C2-A_siRNA-control_RBM25-647_SON-594_SRRM2-GFP_DNA-405_AiryFast_1...ns(5)_Airyscan Processing_Maximum intensity projection #05`
2. `C2-A_siRNA-SRRM2SON_RBM25-647_SON-594_SRRM2-GFP_DNA-405_AiryFast_...ns(1)_Airyscan Processing_Maximum intensity projection #01`
3. `C2-B_siRNA-SON_RBM25-647_SON-594_SRRM2-GFP_DNA-405_AiryFast_10pos...s(10)_Airyscan Processing_Maximum intensity projection #10`
4. `C2-B_siRNA-SRRM2_RBM25-647_SON-594_SRRM2-GFP_DNA-405_AiryFast_10p...ns(2)_Airyscan Processing_Maximum intensity projection #02`
5. `C2-C_siRNA-control_SRRM1-647_SON-594_SRRM2-GFP_DNA-405_AiryFast_1...ns(2)_Airyscan Processing_Maximum intensity projection #02`
6. `C2-C_siRNA-SRRM2SON_SRRM1-647_SON-594_SRRM2-GFP_DNA-405_AiryFast_...ns(3)_Airyscan Processing_Maximum intensity projection #03`
7. `C2-D_siRNA-SON_SRRM1-647_SON-594_SRRM2-GFP_DNA-405_AiryFast_10pos...yscan Processing_Subset_3_Maximum intensity projection #03`
8. `C2-D_siRNA-SRRM2_SRRM1-647_SON-594_SRRM2-GFP_DNA-405_AiryFast_10p...yscan Processing_Subset_6_Maximum intensity projection #06`

Model is saved in the file `HEK293Exp_model.ilp`

Cell Profiler project associated with it is `HEK293ExpEvaluateSpeckles.cpproj`

Cell Profiler results are split into two files, one contains "metadata"; which includes treatment a.k.a. transfected siRNA, primary antibody used in addition to SON (either SRRM1, RBM25, PNN or coilin in this case) and image number, and two other which contain measurements. First we add the metadata to the measurements, so that we can plot results.

# %% [code]
meta_data = pd.read_csv("Image.csv")
nuclei_df_ = pd.read_csv("Nuclei.csv")
anti_speckles_df_ = pd.read_csv("SpeckleMaskedNuclei.csv")

nuclei_df = pd.merge(nuclei_df_, meta_data, how="left")
anti_speckles_df = pd.merge(anti_speckles_df_, meta_data, how="left")

# %% [markdown]
Then we create the "speckles" DataFrame by subtraction all measurements of anti-speckles from the nuclei DataFrame

# %% [code]
speckles_df = nuclei_df.loc[:,["ImageNumber", "ObjectNumber"]]

speckles_df["Intensity_IntegratedIntensity_DnaOrig"] = nuclei_df["Intensity_IntegratedIntensity_DnaOrig"] - anti_speckles_df["Intensity_IntegratedIntensity_DnaOrig"]
speckles_df["Intensity_IntegratedIntensity_PrimaryOrig"] = nuclei_df["Intensity_IntegratedIntensity_PrimaryOrig"] - anti_speckles_df["Intensity_IntegratedIntensity_PrimaryOrig"]
speckles_df["Intensity_IntegratedIntensity_SRRM2Orig"] = nuclei_df["Intensity_IntegratedIntensity_SRRM2Orig"] - anti_speckles_df["Intensity_IntegratedIntensity_SRRM2Orig"]
speckles_df["Intensity_IntegratedIntensity_SonOrig"] = nuclei_df["Intensity_IntegratedIntensity_SonOrig"] - anti_speckles_df["Intensity_IntegratedIntensity_SonOrig"]
speckles_df["AreaShape_Area"] = nuclei_df["AreaShape_Area"] - anti_speckles_df["AreaShape_Area"]

# %% [markdown]
Finally we rename the columns of nuclei_df by appending "Nuclei" and speckles_df by appending "Speckles" and merge them into one

# %% [code]
nuclei_df = nuclei_df.rename(columns = {"AreaShape_Area":"NucleiAreaShape_Area",
                                             "Intensity_IntegratedIntensity_DnaOrig":"NucleiIntensity_IntegratedIntensity_DnaOrig",
                                  "Intensity_IntegratedIntensity_PrimaryOrig":"NucleiIntensity_IntegratedIntensity_PrimaryOrig",
                                  "Intensity_IntegratedIntensity_SRRM2Orig":"NucleiIntensity_IntegratedIntensity_SRRM2Orig",
                                  "Intensity_IntegratedIntensity_SonOrig":"NucleiIntensity_IntegratedIntensity_SonOrig"})
speckles_df = speckles_df.rename(columns = {"AreaShape_Area":"SpecklesAreaShape_Area",
                                             "Intensity_IntegratedIntensity_DnaOrig":"SpecklesIntensity_IntegratedIntensity_DnaOrig",
                                  "Intensity_IntegratedIntensity_PrimaryOrig":"SpecklesIntensity_IntegratedIntensity_PrimaryOrig",
                                  "Intensity_IntegratedIntensity_SRRM2Orig":"SpecklesIntensity_IntegratedIntensity_SRRM2Orig",
                                  "Intensity_IntegratedIntensity_SonOrig":"SpecklesIntensity_IntegratedIntensity_SonOrig"})

merged_df = pd.concat([nuclei_df, speckles_df], axis=1)

# %% [markdown]
Let's also add speckle/nuclei ratios, these then show "speckle encrichment" for a given staining (or area)

# %% [code]
merged_df["PrimaryOrigSpecklevsTotalRatio"] = merged_df["SpecklesIntensity_IntegratedIntensity_PrimaryOrig"] / merged_df["NucleiIntensity_IntegratedIntensity_PrimaryOrig"]
merged_df["SRRM2SpecklevsTotalRatio"] = merged_df["SpecklesIntensity_IntegratedIntensity_SRRM2Orig"] / merged_df["NucleiIntensity_IntegratedIntensity_SRRM2Orig"]
merged_df["SonSpecklevsTotalRatio"] = merged_df["SpecklesIntensity_IntegratedIntensity_SonOrig"] / merged_df["NucleiIntensity_IntegratedIntensity_SonOrig"]
merged_df["AreaShape_AreaSpecklevsTotalRatio"] = merged_df["SpecklesAreaShape_Area"] / merged_df["NucleiAreaShape_Area"]

# %% [code]
merged_df

# %% [markdown]
Pre-define some parameters for plotting:

# %% [code]
RBM25 = {"dataframe":merged_df,
                "x_axis":"SpecklesIntensity_IntegratedIntensity_PrimaryOrig",
               "y_axis": "NucleiIntensity_IntegratedIntensity_PrimaryOrig",
              "figsize": (10,10),
              "antibody":"RBM25",
              "quantile":0.99,
              "legend":None,
               "save":False}

SRRM1 = {"dataframe":merged_df,
                "x_axis":"SpecklesIntensity_IntegratedIntensity_PrimaryOrig",
               "y_axis": "NucleiIntensity_IntegratedIntensity_PrimaryOrig",
              "figsize": (10,10),
              "antibody":"SRRM1",
              "quantile":0.99,
              "legend":None,
               "save":False}


PNN = {"dataframe":merged_df,
                "x_axis":"SpecklesIntensity_IntegratedIntensity_PrimaryOrig",
               "y_axis": "NucleiIntensity_IntegratedIntensity_PrimaryOrig",
              "figsize": (10,10),
              "antibody":"PNN",
              "quantile":0.99,
              "legend":None,
               "save":False}

# %% [markdown]
Define the function to plot distributions:

# %% [code]
def plot_distribution(plot_params, fig_size=(7,7), save=False, histogram=False):
    df = plot_params["dataframe"]
    plt.rcParams['svg.fonttype'] = 'none'
    sns.set(style="ticks")
    f, axes = plt.subplots(1, 1, figsize=fig_size)
    
    conditions1 = (df["Metadata_FirstAb"]==plot_params["antibody"]) & (df["Metadata_Treatment"]=="control")
    conditions2 = (df["Metadata_FirstAb"]==plot_params["antibody"]) & (df["Metadata_Treatment"]=="SRRM2")
    conditions3 = (df["Metadata_FirstAb"]==plot_params["antibody"]) & (df["Metadata_Treatment"]=="SON")
    conditions4 = (df["Metadata_FirstAb"]==plot_params["antibody"]) & (df["Metadata_Treatment"]=="SRRM2SON")
    
    

    control_median = df[conditions1]["PrimaryOrigSpecklevsTotalRatio"].median()
    SRRM2_median = df[conditions2]["PrimaryOrigSpecklevsTotalRatio"].median()
    SON_median = df[conditions3]["PrimaryOrigSpecklevsTotalRatio"].median()
    SRRM2SON_median = df[conditions4]["PrimaryOrigSpecklevsTotalRatio"].median()


    sns.distplot(df[conditions1]["PrimaryOrigSpecklevsTotalRatio"],
            kde_kws={"label":"control"}, hist=histogram)
    plt.axvline(control_median, color='blue', linestyle='dashed', linewidth=1)

    sns.distplot(df[conditions2]["PrimaryOrigSpecklevsTotalRatio"],
            kde_kws={"label":"SRRM2-KD"}, hist=histogram)
    plt.axvline(SRRM2_median, color='orange', linestyle='dashed', linewidth=1)

    sns.distplot(df[conditions3]["PrimaryOrigSpecklevsTotalRatio"],
            kde_kws={"label":"SON-KD"}, hist=histogram)
    plt.axvline(SON_median, color='green', linestyle='dashed', linewidth=1)

    p = sns.distplot(df[conditions4]["PrimaryOrigSpecklevsTotalRatio"],
            kde_kws={"label":"SON+SRRM2-KD"}, hist=histogram)
    plt.axvline(SRRM2SON_median, color='red', linestyle='dashed', linewidth=1)

    p.set(xlabel="{} signal in Speckles/Nuclei (a.u.)".format(plot_params["antibody"]));
    
    if save:
        plt.savefig("graphs/modelZ_{0}set_{0}distplot.svg".format(plot_params["antibody"]))
    
    print("Median of control siRNA:\t{}".format(control_median))
    print("Median of SRRM2 siRNA:\t{}".format(SRRM2_median))
    print("Median of SON siRNA:\t{}".format(SON_median))
    print("Median of SON+SRRM2 siRNA:\t{}\n".format(SRRM2SON_median))

# %% [markdown]
Creates Supplementary Figure 9D:

# %% [code]
plot_distribution(RBM25), plot_distribution(SRRM1), plot_distribution(PNN)

# %% [markdown]
Report the number of cells analyzed per condition:

# %% [code]
merged_df.groupby(['Metadata_Treatment', 'Metadata_FirstAb']).count()['ImageNumber']

# %% [code]
