# Supplementary material for: SON and SRRM2 are essential for nuclear speckle formation
Source: eLife. 2020 Oct 23;9:e60579. doi: 10.7554/eLife.60579 (PMC7671692; doi:10.7554/eLife.60579)
Supplement: Figure 5—figure supplement 4—source data 1. — The outputs from Cell Profiler (.csv) files are used to generate the figures in the Jupyter Lab environment (.ipynb), shown in Figure 5—figure supplement 4. [file elife-60579-fig5-figsupp4-data1.zip › eLife_HEK293_siRNA_KDs/Nuclei.csv]

ImageNumber	ObjectNumber	AreaShape_Area	Intensity_IntegratedIntensity_DnaOrig	Intensity_IntegratedIntensity_PrimaryOrig	Intensity_IntegratedIntensity_SRRM2Orig	Intensity_IntegratedIntensity_SonOrig
1	1	6719	2754.7613350450993	174.81498516583815	173.27103141881526	316.63500501494855
1	2	8635	3517.943466708064	249.05598629871383	195.07798979850486	306.5896857660264
1	3	59941	19108.58236530982	8557.24968938157	3210.5881953781936	5242.347804567544
1	4	28772	9755.878112008795	3347.2787545677274	1526.4516699232627	1960.443385208957
1	5	35207	12162.545310277492	2709.6827984566335	1755.5675938099157	1796.3627564257476
1	6	16496	5707.120530888438	2735.466528542107	1065.7754802955315	1491.178424312966
1	7	18713	6260.161379961297	2320.0570248130243	857.1193881477229	1293.724255968118
1	8	28154	9496.19229676947	2915.254781471798	1492.1150100391824	1794.6412941927556
1	9	21321	7291.898466959596	2279.854781972943	1067.9516309178434	1244.0595272947103
1	10	100591	35521.31854998227	8942.407669171225	5209.827751017176	5326.762304811273
1	11	22020	7026.128145204857	2896.478220527759	1301.98140134383	1426.5116829415783
1	12	22441	8217.581461098045	2573.4772592382506	1103.704313080525	1437.4991555577144
1	13	12074	5014.726940371096	323.74136089882813	265.5863444805145	511.3894876735285
1	14	29802	10611.984618952498	3027.6505239207763	1578.2090518123005	1821.4263866848778
1	15	28476	10831.01817285642	2730.9397911550477	1604.1428109700792	1679.0543252888601
1	16	37604	9984.474891135469	3709.4083046528976	1800.31513272156	2005.5602539614774
1	17	24404	9337.315175477415	2887.5261790761724	1411.751997711137	1665.1150868250988
1	18	23269	8014.699383572675	1570.268683184404	838.7318710482214	1016.0748017353471
1	19	25797	8052.511256814003	3036.855056875851	1516.3619006259833	1846.838272597175
1	20	18084	5976.964247629046	1712.1036107339896	660.4356620700564	1594.9532176107168
1	21	20221	7477.269471652806	1746.1225474684034	932.7908315130044	1148.7713909798767
1	22	24670	7669.732935115695	2090.215810792055	796.3135146200657	1785.624707396375
1	23	22450	7554.721630167216	1767.4411098819692	910.3255841981154	1173.461144797504
2	1	25941	7765.103914111853	3089.8465127055533	1356.5735432384536	1817.0468320068903
2	2	18120	5672.614207752049	1930.7154822645243	644.8249810053967	1724.617061866913
2	3	20358	7216.724941458553	1840.2371876952238	865.4721011840738	1198.9890001404565
2	4	24589	7597.6554052866995	2389.811704829335	801.7600390084554	2009.0103167630732
2	5	22423	7501.4755616523325	1941.286032042699	872.0211055746768	1282.9493424191605
2	6	27132	10705.4390197061	2711.2844766580965	1035.6389135280624	1506.3809135453776
2	7	31476	12693.348836610094	3129.9429647182114	1241.118001052877	1805.3537983545102
2	8	34449	12263.392765451223	3397.0671589300036	1297.0951440886129	1714.9514035729226
2	9	14947	4684.296665899456	2030.9395143054426	749.5017795914318	1107.1902959106956
2	10	19576	7434.113666731864	1941.3967670423444	792.216176772723	1172.8909764080308
2	11	40469	15210.577950274572	4020.668684120057	992.4033768693916	2162.8240680149756
2	12	36120	13324.822127589956	3903.2573149520904	1181.450969104888	2283.8771990868263
2	13	34011	13205.335013611242	3208.2034210523125	1218.1029716061894	1528.9213586093392
2	14	8520	3502.2074616532773	238.78051512292586	123.9384613968432	308.7793708003592
2	15	9371	3096.251452855766	737.636759677669	329.39090639236383	530.8465258530341
2	16	9781	4200.579277656972	246.9042049467098	130.5836739023216	296.3757086468395
2	17	12884	4217.891021300107	973.2888243761845	414.8385762423277	678.7399727220181
2	18	23248	7087.634318497032	2142.3434669082053	866.2264770681504	1353.1072881433647
2	19	23836	9361.938477938995	2182.233343075728	541.4476717168	1301.6887645295355
2	20	23095	7012.239155441523	984.485513838008	686.4913431927562	1239.8266900824383
3	1	18447	6101.550089713186	2984.706936694449	943.9940204413142	1474.2199148663785
3	2	14307	5227.063920828514	2136.9159536168445	600.795347367879	964.2132770766038
3	3	21945	8859.456381764263	3214.7502113827504	839.7942498179618	1631.5911672422662
3	4	73219	22474.833951259032	9160.413022452267	3084.37515101349	4311.640841818415
3	5	19890	5969.211048096418	2392.5718499540817	908.7656081437599	1233.9170389433857
3	6	82056	27003.84906081669	10638.805408210028	3174.214825428091	5392.083887025248
3	7	39038	15697.03840464726	5190.53007068974	1588.651777602965	2926.3834945608396
3	8	31273	11601.8308248166	4019.964174972847	1224.1877503921278	2259.9709798919503
3	9	17395	6856.383491024375	1711.498544278089	775.8583983576391	919.8750761174597
3	10	18214	6195.554147191346	2389.261845338857	721.7437417288311	1305.6947604015004
4	1	14650	4766.159242510796	1275.933578680968	783.7833842425607	898.922683899058
4	2	15410	5122.394554158673	1423.244786997093	823.5018706102856	1001.047091109911
4	3	13355	4704.222795795649	1479.5541329970583	581.506036245497	955.5173887957353
4	4	19383	5454.536065176129	1638.7836896001827	1057.871566836955	1119.025865796255
4	5	18708	7976.449880262837	916.2418726091273	436.81399455387145	637.2425439758226
4	6	43215	15289.886776782572	4292.854738005204	1526.9521065440495	1902.5159575873986
4	7	19955	6921.4217767082155	1912.9394232647028	778.6826298595406	1554.1153297836427
4	8	24177	8933.660456338897	2354.53252667957	805.8685766216367	1368.96386937215
4	9	17565	6237.483529124409	1651.2857116260566	648.0156117349397	1348.0349915660918
4	10	18090	6556.701793335378	1999.7634408245794	714.2722992340568	1398.472543852171
4	11	19591	7110.942901575938	1841.1540104548912	706.1581924783532	1345.0040457032155
4	12	4620	1763.5265578180552	337.56960456469096	187.35639021196403	425.91532750683837
4	13	18577	6433.545799354091	1752.8995219792705	734.5957141548861	1462.9697435251437
4	14	28820	8478.075747761875	3029.6842931241263	1311.0963785925414	2581.253165833419
4	15	19660	6722.700970128179	1933.552942582406	801.3853685692884	1650.2725730282255
4	16	22585	8100.659800032154	1990.4786010903772	839.2805243066978	1522.6701329562347
4	17	22553	7432.157199203968	1748.5698199300095	911.8581392047927	1431.4748933825176
4	18	22742	9525.443442180753	1984.243382696528	793.6675540914293	1428.912462000735
4	19	21541	6767.638239849359	1523.2198232817464	786.6531646845397	1340.561304631643
5	1	12324	3932.543055061251	736.2939812859986	373.09511075541377	507.1963392079342
5	2	16169	4876.873594969511	1612.2411399106495	732.2508597050328	1336.8718255071435
5	3	26725	9249.069979930297	3012.7924032141455	1131.8633890803903	1414.9092573625967
5	4	18494	6080.991028878838	1704.9409796276595	775.2387447187211	1129.4229975761846
5	5	267	68.48447396047413	1.3868314777500927	1.495796166593209	1.9624780882149935
5	6	683	300.9067062139511	2.9439994185231626	5.600442590890452	4.961532045621425
5	7	23940	8538.389426570386	2635.5046326622833	908.2901067887433	1292.5893514151685
5	8	18960	5858.318869693205	1936.7639898906928	841.4758092642296	1281.6289334166795
5	9	25237	8768.570704743266	2637.976793856593	947.8211213517934	1517.1754812689032
5	10	31463	11441.614161983132	4020.351066532545	1297.3073502923362	1866.2609024345875
5	11	23273	7558.152378199622	2437.943009974202	1028.8748630699702	1724.9098055933136
5	12	20369	6418.614770954475	2052.4825680912472	913.6846745368093	1424.5125679413322
5	13	14604	4961.054687954485	1790.8198834364302	677.5198764717206	1129.1564217123669
5	14	34989	13001.649179163389	2712.899645007914	1183.6021396822762	1866.0329320444725
5	15	34133	12225.115955969319	2153.4944718291517	1028.3940069717355	1742.880311729852
5	16	25877	10181.285146763548	2034.6623505153693	820.1542409178801	1395.1795254489407
5	17	12343	5218.966187298298	718.3070584656671	410.002687092172	706.5115296901204
5	18	31562	12174.037262534723	2199.038517102599	960.3059927853756	1597.7207328106742
5	19	29125	10829.719280730933	3179.0225865396205	1285.7972714663483	1934.2231042599306
5	20	13199	5773.378607206047	805.3445955934003	441.4720850852318	762.7518133674748
5	21	35455	14035.004092212766	4737.968950102339	1618.1410884195939	2247.4544942108914
5	22	19208	5957.54810503684	1897.88766545197	632.5448559266515	1153.9244240256958
5	23	32740	11907.01057772711	2756.0439484366216	960.3946474371478	1641.0889787401538
5	24	21155	8148.19611101225	2567.6486487300135	1035.9391035228036	1603.5389816870447
5	25	17077	5492.689801286906	1737.2859709074255	573.6820192742161	943.1323281642981
5	26	31383	10351.848770093173	2544.85238696984	945.7414240431972	1641.6670969987754
5	27	31825	11167.023360732943	3010.998461883981	1055.0486642864998	1825.2101052089129
5	28	32236	11811.89735593833	3094.761564529268	1196.9452997455373	2051.493831904838
6	1	25790	7730.318076090887	2704.9828974427655	1336.353004570352	1990.0423772134818
6	2	20525	6736.264286622405	2177.0118574856315	1144.2209374823142	1824.7442911425605
6	3	12436	5050.767681213096	1003.2626696964726	594.02096723672	809.656382744899
6	4	27826	7907.663829604164	2882.323600749951	1565.077060641488	2134.926530310884
6	5	22737	7361.153657529503	2334.8081352366135	1171.4648071944248	1840.2863983227871
6	6	20722	7243.045335162431	2139.927047996316	739.4564451649785	1299.8148331681732
6	7	13082	4900.927152872086	1388.6311447054613	646.0021528040525	1002.0482356911525
6	8	23608	8696.932493813336	2683.4351892510895	818.6626708207186	1530.8295286525972
6	9	27115	9005.925949823111	3115.4412777442485	982.9412862528116	1710.1075329883024
6	10	9499	2635.252766750753	805.132952429587	342.1608004460577	592.4863520816434
6	11	19033	5614.766186968423	1976.2501126735006	764.1294747702777	1400.0332212047651
6	12	20290	7503.2271159514785	2330.6508601051755	739.8720704177395	1452.1675003825221
6	13	27836	9834.755369350314	3075.9038407411426	881.4036957002245	1624.3179550447967
6	14	23315	7037.527686716989	2797.1505775526166	1025.8697363540996	1752.1928455920424
6	15	15728	5875.721554929391	1404.6667594909668	434.96012977696955	833.9064795428421
7	1	20730	7673.155811760575	1841.9232950124424	576.2017111424357	944.353264114121
7	2	16891	5900.87210012041	2050.9816147608217	764.2055561549496	1309.8800046984106
7	3	20077	7038.588524930179	1577.655422145268	614.387321869377	1130.4582911042962
7	4	24639	7720.951969240792	2179.4414761150256	900.7034283832181	1474.887405810412
7	5	19972	6845.424872111529	2214.267507290002	799.8498224159703	1354.2128797830082
7	6	38363	10085.265509856865	3578.364206286613	1515.2478413588833	2387.9329092320986
7	7	25583	7753.153737508692	2214.7654862285126	999.4051908254623	1450.5179697719868
7	8	23909	7769.581505015492	2195.0419651223347	963.6698580645025	1372.2973856374156
7	9	28617	8787.923995541409	2546.4196566795	1046.7759244816843	1670.3148725333158
8	1	30558	5620.492699353024	3142.1031224546023	1199.3519524182193	1852.4949298417196
8	2	43908	12832.56997152511	5658.979434076697	2010.1837383708917	2559.9914289566223
8	3	21393	5886.943266328424	2751.518014470581	888.5772050744854	1659.4617246701382
8	4	78431	23557.06445596926	9054.646423997357	3749.393706047209	3978.9912796467543
8	5	18292	3797.5508983684704	2120.8340135959443	754.2827671456616	1118.4859101620968
8	6	24356	6850.415595237166	2892.2647603354417	1013.8505861861631	1457.3141703258734
8	7	39842	10081.630079200491	4196.221061113756	1642.7280272115022	2389.5894596774597
8	8	24012	6471.6849161777645	2969.969850433059	989.1514634380583	1576.149860488018
8	9	24721	6514.8987882155925	2850.0180691124406	1189.4025204111822	1970.2586566463578
8	10	20676	6420.815748963505	1755.9507915766444	711.5752366841771	1164.4742671004497
8	11	24244	6582.4835431287065	2819.7828206336126	1054.7792500730138	1736.166752658086
8	12	26948	7220.557184332982	2226.8497001933865	1029.4891916841734	1677.6065029532183
8	13	34537	10048.278873745352	3063.0538374292664	1387.1266382697504	1846.0827681669034
8	14	13821	4521.3989016748965	1459.2824769602157	412.90785218658857	790.0843380172737
8	15	28202	7576.437918083742	2702.512613712577	1136.6786325783469	1663.1909840144217
8	16	18062	7177.406314743683	810.7134223263711	336.6602445533499	618.5207770990673
8	17	19860	6060.071429994889	2231.608271869598	874.3575366970617	1392.5791581880767
8	18	15326	5191.351936127059	1764.0950954169966	605.368537502829	1032.3235689227004
8	19	22619	6936.023713605478	2244.0004293266684	833.6502504015807	1270.1085698297247
8	20	16398	5456.192142417654	1857.445258735679	746.7022367089521	1101.358436546754
8	21	16322	5493.577752536163	1429.663936649682	517.6851929379627	969.4963931546081
8	22	18461	5790.257343601435	1595.7302063717507	697.6859558667056	1151.7138794800267
8	23	38883	11788.650083530694	2702.5553707871586	1142.399927758146	1480.151769882068
8	24	15737	5675.286871280521	1479.7362487493083	578.6478078640066	976.9107515148353
8	25	20055	6284.856761516072	1807.685329929227	819.1107219057158	1117.4216849734075
8	26	26478	8857.643731571734	1960.762007381767	791.9840415248182	1054.43494596472
8	27	26971	9477.981368660927	2469.1040075488854	1149.1874601463787	1757.2272243283223
8	28	23661	6846.566965922713	1992.2659369485918	838.1510058306158	1382.8926253486425
8	29	19511	5916.13490553759	2014.4860787952784	972.1516461854335	1286.1515087920707
8	30	21040	6351.302877140231	1752.741530455649	683.9865134169813	1163.1378981291782
8	31	21413	6224.943330109119	1674.8353110046592	736.4647155241109	1222.2776248541195
8	32	16808	6308.104828976095	790.4240654706955	558.3913501498755	801.6108356756158
8	33	22583	6674.254672831856	2055.734830974601	978.6297722235322	1324.6981485004071
9	1	19097	5175.239152802154	2294.2352807393763	928.7546219592914	1438.4493800222408
9	2	20042	5644.243383349851	2354.4184799322393	762.9888938351069	1322.4925327643286
9	3	21069	6118.145023152232	2493.988481223816	900.001360120019	1463.3742595710792
9	4	45762	12733.119511442259	4845.188712616917	1708.65553243272	2760.015218865825
9	5	9689	3303.460395488888	493.1374390143901	222.15877125645056	547.0072489948943
9	6	10844	3681.721799033694	871.5490961649921	251.50283187394962	609.3700172840618
9	7	22077	7750.501549970359	1701.671093499288	617.4441770820413	1426.8647613206413
9	8	27533	7393.226306985132	2437.4191066771746	911.341316600563	1464.0659212497994
9	9	63140	21294.559545523487	8823.580977754435	2747.415097512305	5000.553909112932
9	10	28836	7225.949250617996	3333.745832673041	1193.9255997221917	1700.1148878247477
9	11	23214	6425.634684595279	2488.040971635608	845.5732837906107	1229.885803759098
9	12	29251	7278.974670376629	3072.1787154418416	1114.4211977855302	1175.185506677255
9	13	30147	8606.804884437472	2604.1344189059455	1054.0703164846636	1105.0075413137674
9	14	26930	8053.7451464645565	2866.986406398006	1136.8464054521173	988.0987436745781
9	15	18661	5982.563608463854	2252.7067847382277	756.645977281034	777.6232873392291
9	16	18888	6673.5252304356545	2065.768048960017	694.6409726627171	1422.0240800508764
9	17	17685	6550.225391607732	2109.402473395923	661.6836520067882	1298.1846202751622
9	18	36280	12837.353889398277	3390.2965925291646	1150.463985268958	2016.962176214438
9	19	23789	7760.37482286524	2596.511453959858	787.2923197732307	1656.9443521411158
9	20	24016	6581.5324650891125	2569.204641069984	893.5625265145209	968.8753669173457
9	21	35658	11992.802473245189	1063.8847677058075	540.7838904242963	1082.6605517319404
9	22	21188	8373.742963092402	880.2328090565279	367.0461915573105	760.0497314585373
9	23	26720	8000.250128082931	2572.3723529467825	1060.428765870398	947.123982243007
9	24	30187	10565.876430984586	3059.1102188399527	970.6391883860342	1778.1127055569086
9	25	23776	7035.200323027559	2423.583354566712	933.2833474224899	1028.187414040789
9	26	19112	5758.484430391341	1710.59258615016	588.2681942989584	656.7681564837694
9	27	14391	5037.909468890168	1374.1306033981964	460.17061260249466	880.1281157517806
9	28	14915	4934.53951208666	1335.8512259612326	465.09067059564404	886.7647531649563
10	1	33202	9281.765303466469	3315.663724771468	1493.1951513357926	2281.7522419984452
10	2	23182	6073.726804211736	2586.416497641243	1070.8791967283469	1678.2305499159265
10	3	17633	4835.258657641709	2055.506311293924	835.7160616510082	1383.647929714527
10	4	26976	10263.981520144269	1568.7390275453217	600.0336795938201	1064.8018642992247
10	5	34359	11285.247089611366	3710.609113634331	1675.580761848949	2002.0464370315894
10	6	34630	11061.798429599032	4305.09907927271	1752.9380365377292	2242.0500983982347
10	7	25521	7665.383321724832	3242.990114966873	1389.8066250451375	2213.8564445311204
10	8	25337	7705.939133087173	3083.1829873484094	1360.2319855650421	2047.8547974149697
10	9	34009	10470.641034098342	3812.2287506419234	1741.1180169030558	2265.1943879825994
10	10	24505	7345.597806297243	2769.4362276108004	1232.2616642003413	1848.0365020313766
10	11	41909	12436.123173872009	4554.150014591403	1629.0575765010435	2698.301141715143
10	12	27461	7771.044462155551	2900.7720327684656	1313.4928534938954	2007.7327100445982
10	13	43401	12854.523385758512	4840.235572176985	1969.5471776868217	2625.5692426071037
10	14	27628	8989.46572331991	3051.651607802836	1014.0083038634621	1667.5909687636886
10	15	24171	6453.71578467451	3233.9336400716566	1247.8252410721034	1972.2908542708028
10	16	21896	5873.758220875636	2604.8017876644153	971.1611526915804	1686.1881005240139
10	17	19068	5525.556452201679	2160.7520425356925	1043.7578414694872	1707.0314354198053
10	18	25103	8126.391606010497	3097.2839877086226	934.0033750920556	1683.1671798021998
10	19	16309	4876.7074868269265	2068.862365254434	920.2371569646057	1632.458276344929
11	1	14740	4712.3638980053365	1137.963104713941	804.9659586972557	551.5374238826334
11	2	17518	5781.760128855705	1302.4517453040462	900.6006426352542	592.7499520424753
11	3	26888	9232.998962784186	2243.678662261227	1135.041507751448	624.2391421229113
11	4	12244	4442.852218665183	1044.9311678151134	396.72669697739184	476.71377285267226
11	5	10557	4047.3026932980865	1036.9902806454338	440.3757236942183	297.8002605626825
11	6	13394	4633.865919150412	1251.424644551007	404.85929781082086	525.1775859287009
11	7	36179	15264.991594787687	1690.3404329945333	654.044392415788	729.9905433969107
11	8	34083	9138.071564945392	2996.446877822047	1545.0522190893535	721.0649154442362
11	9	34015	12009.780791118741	2691.9294150460046	1464.0307808553334	765.0983784238342
11	10	36896	10043.040544649586	2817.988086663652	1470.1917946569156	704.3897495733108
11	11	19576	6451.495782960206	1921.0400258635636	867.1675619308371	650.2932800713461
11	12	22083	7833.9082011487335	1725.4000175001565	976.5038396252785	462.2104696466122
11	13	28025	8329.784663932398	2081.2566137050744	1017.6393564173486	488.51317888335325
11	14	22387	7900.334583221003	1665.9499677887652	1024.9340990229975	478.0453216822352
11	15	36559	12577.44228285551	2935.6615591915324	1523.488002619706	826.5472379957791
11	16	15911	5739.548363769427	1403.0995822327677	587.5301002145279	459.4314504454378
11	17	24501	8086.89965957962	2122.6650662194006	1011.4559572697617	456.46438033133745
11	18	15364	6480.0324715562165	535.3861925094388	386.20564753655344	258.5062960507348
11	19	11633	3695.288548145443	900.1407806873322	410.73371616820805	220.68964798934758
11	20	12285	5316.607781643048	470.77461015293375	344.1252320942003	227.18068350921385
11	21	38493	11499.94430601038	3377.0656163513195	1883.3368463937659	2216.547162391478
11	22	38280	11197.129214316607	3233.5470076699276	1846.9240906294435	1974.2696154667065
11	23	13990	4504.92666708678	1102.0956755874213	531.8063800882082	259.19717860617675
11	24	33678	11044.548241134733	2643.607708888594	1460.4262947516982	633.5024371573236
11	25	21492	7447.854155965149	1912.6071127776522	919.8158105306793	429.67193331895396
11	26	19206	5369.905592575669	1876.4168331969995	1048.3476786636747	506.523066208465
11	27	12339	3478.2185560129583	952.4506151818205	505.87139812204987	239.40740183368325
11	28	36195	12256.209369856864	2840.2351298732683	1589.7816778491251	731.8414778814185
11	29	28042	8258.709333045408	2176.087406345643	1172.2987903654575	589.2773660914972
11	30	25741	10069.092849843204	1838.0737953085918	787.3951347614639	607.8842170555145
12	1	22787	8530.328451938927	2058.3916719639674	1427.3917618698906	723.8339388009626
12	2	21446	6464.7313073398545	1622.0720549109392	1134.699262097245	492.7407209035009
12	3	17735	7309.619776939973	764.8719787830487	358.2348840497434	281.1988575758878
12	4	52593	18096.257573983632	4112.274530745111	2858.0855933106504	1408.5929709291086
12	5	21567	6346.851273493841	1574.5314278288279	1200.395164672751	536.2652040128596
12	6	23362	7266.149036289193	1893.3776625650935	1348.7662491314113	750.9630146874115
12	7	29768	9075.30499721691	2362.193655262934	1163.361305956263	688.1438347455114
12	8	76235	22133.024312185124	7001.1996270050295	3072.1204625314567	1712.3390020849183
12	9	93366	28428.66693145968	7040.561250325758	3393.277449786663	2054.1897708086763
12	10	18620	6351.6230700630695	1458.6282310872339	635.7735883311834	426.54123938595876
12	11	23651	7825.5127047374845	2004.7022680588998	749.6038021638524	480.047549637733
12	12	26694	8687.795347331092	1895.6314209711272	848.1328019476496	587.6475496876519
12	13	12877	4995.47772982344	1386.7017788875382	797.8376911664382	509.5565130840987
12	14	28404	9343.583949431777	2085.2314969948493	939.6046875023749	602.214010930853
12	15	26454	8901.12767483294	2409.6646091039293	856.8737344816327	523.1814630811568
12	16	22866	7546.103745456785	1734.557871545665	840.0100582558662	473.8578797620721
12	17	18317	7003.923018306494	1040.2455804017372	700.4336784530897	482.163486817386
12	18	25978	8450.875119816512	2018.6427127923816	898.4257449214347	527.0772287498694
12	19	37169	12779.694513725117	3172.5519224517047	1722.3510983625893	613.339669556357
12	20	39377	9502.251165602356	2539.804459070787	1219.7986156828701	678.6218241224997
12	21	1	0.1426108181476593	0.00936903990805149	0.00476081483066082	0.0035858701448887587
12	22	30298	8371.786574739963	2054.151341854362	966.8195498897694	528.0589026275557
13	1	18625	6397.162508612499	1622.514048345387	1058.9970269317273	416.40229081874713
13	2	21420	7245.85877876915	2231.8663786714897	1286.7061284689698	468.136677112896
13	3	24789	7991.726818377152	1824.3197853383608	1398.0126063581556	441.3747792481445
13	4	24110	7751.115269521251	1863.825103067793	1422.5719863099512	458.2497923930641
13	5	26261	8070.359943248332	2371.9507306057494	1867.026613533264	588.4153229137883
13	6	19027	6938.725368943065	1538.7817365275696	1003.538721467834	365.89657641923986
13	7	26204	7747.0949419774115	2191.548594154883	1626.2554537944961	570.4251189816277
13	8	20671	7234.64648077637	1625.933258742094	1145.5263006836176	434.78106559766456
13	9	23929	8088.488992968574	2349.830978076905	1177.8570709559135	618.0129423977342
13	10	15031	4632.928481519222	1297.7032139513176	637.466622558888	382.68633713549934
13	11	36930	13997.97654421255	3093.8373270244338	1363.0955258251633	1226.9024985018186
13	12	17154	5461.4508593939245	1427.2532403937075	704.6169394322205	447.19388285139576
13	13	91	7.107789736241102	4.5328145432285964	3.513420334085822	1.47884337650612
13	14	68	15.51187914609909	1.459327086340636	1.1860532616265118	0.3747310668695718
14	1	28943	11506.658399891108	3121.113209320698	1434.0180696223397	863.2230901683215
14	2	26158	10035.62644508481	3887.155889570713	1294.7237231878098	2459.113697264809
14	3	34823	13133.395865641534	4740.337699186755	1822.7016442550812	2660.329063293524
14	4	36866	11351.255928717554	2875.2716294277925	1963.5267607537098	968.7684176708572
14	5	29851	9932.053085226566	2237.8615427121986	1451.043888236396	690.3047257256694
14	6	27958	9060.410191893578	2798.922272772994	1747.2997514647432	809.347054117592
14	7	21008	6626.441659381613	1889.490762857953	1116.393807086628	537.6060755462386
14	8	28806	10972.120073650032	2374.654431813862	1570.961458842503	654.7316578237806
14	9	22035	8362.890700429678	2106.864776685834	1035.9097146007698	754.4790441100486
14	10	25971	11128.44069545716	2299.730420836946	860.8361212227028	640.6614050013013
14	11	26479	8837.190266249701	2733.5958523279987	1580.531505259918	1836.818694755435
14	12	31100	10464.872053654864	2838.040316944942	1857.6593312593177	934.1910002946388
14	13	12631	4219.26366174221	1362.6593584108632	808.298025269527	765.5463201443199
14	14	25717	8822.242772892118	2527.32704841136	1343.59553210577	629.4716590864118
14	15	12511	4055.0236352458596	1306.206012178678	844.5176480447408	803.06605780893
14	16	16197	5157.861707396805	1200.3759083168115	802.4765406621154	297.3492962149903
14	17	38336	13294.029038213193	2661.0689746111166	1969.0462543815374	747.6668386158999
14	18	12432	4049.6938284039497	838.5977886850014	554.7026182711124	221.42095214687288
14	19	32444	10594.581507835537	2860.6606115077157	1700.8320624658372	1820.7319180893246
14	20	26502	9259.118393223733	2392.8706666589715	1205.7712547422852	1715.613277895376
15	1	16763	6196.181871693581	1424.7934255148284	561.2093403949402	275.8337853010744
15	2	23084	7587.88067358546	2637.4192430160474	1332.8259273821022	1740.5121101154946
15	3	24658	6963.805586170405	2604.4704067138955	725.401376188267	617.0777781377546
15	4	30725	9719.49251780659	3043.494516644394	1642.243216420291	888.2684401087463
15	5	60801	21634.210146956146	5084.4200253163	2386.8231396134943	1531.109764491208
15	6	23101	9050.706142606214	2458.7661421753	1248.0965303371195	600.8649448631331
15	7	11440	4228.163440071046	1236.0718105020933	732.9820872580167	299.0434741375502
15	8	33379	11318.470343148336	2876.868654019432	1172.7949067829177	757.0754893666599
15	9	15394	5459.972701443359	1674.8120250867214	956.2981477866415	368.89663684903644
15	10	27376	10158.682079309598	2902.86482218164	1194.4353883587755	616.1758938920684
15	11	4442	1244.8425115384161	131.03257850953378	90.49868063186295	100.28702264698222
15	12	41738	14023.425482209772	3362.7190383397974	1329.436580057023	679.3473758990876
15	13	240	108.06829950213432	1.8400549481157213	3.763149489182979	1.397558574564755
15	14	27415	9109.06292998977	2063.454400385963	554.6670968739782	466.04463565396145
15	15	12575	4065.5156790576875	1017.6190902017988	604.2528126442339	242.69242526427843
15	16	8735	2843.6936899181455	723.8910361130256	438.3819800710771	180.0713672975544
15	17	29854	10493.381340160966	3040.1188555329572	1075.450693890918	625.4119205414318
15	18	24617	7684.8644085638225	2020.6734432440717	1289.3443371811882	477.9921900120098
15	19	11762	2967.170122673735	1109.7476772561204	639.8954159920104	746.3407963227946
15	20	25358	8273.419454749674	1907.588695176877	1186.076435445575	455.7613210978452
15	21	19966	5175.258228570223	2037.4047774993815	1189.7778914547525	1528.5985523751006
15	22	21579	6911.082063473761	1504.008715525968	796.2008417909965	421.83135974034667
15	23	20888	7620.191531827673	1450.5347845603246	908.2629913601559	413.2721620751545
15	24	21868	7632.676341153681	1492.6250425351318	977.9556444806512	385.71856488706544
15	25	18028	5755.472191159613	1164.120746573899	645.1803481951356	343.0371267874725
15	26	15706	5624.756328379735	1373.9465194630902	707.7952106536832	335.81062201038003
15	27	20821	7225.936066325754	2168.076724326005	1095.4729248306248	522.9438031842001
15	28	19794	6908.611398961395	1567.2333738021553	962.8974156845361	385.982164286077
15	29	51559	16276.942915053107	3466.59713573521	2338.6436768264975	1052.7209481918253
15	30	23822	7421.657299004495	1251.6432615774684	759.4864905911963	537.3613970943261
15	31	22583	6771.382652634755	1285.471811208874	852.5445055358578	563.4809516235255
16	1	9535	1782.9544838443398	472.9362487546168	296.3202879480086	203.30528826732188
16	2	20653	5604.515849083662	1477.1060976488516	452.42214305582456	462.6546299129259
16	3	36139	11461.842619647272	3260.0348392056767	803.966846069321	891.4654194638133
16	4	22116	8619.738905651495	1113.581630370114	283.10249729827046	352.2415068692062
16	5	12095	2730.055177940987	1068.5887548078317	320.3255678038113	337.3577034329064
16	6	8060	2055.7061579301953	712.2043033188675	240.02554449951276	239.4474104656838
16	7	27559	8324.413657660596	2245.066333692055	1027.939531547483	504.32563027832657
16	8	16818	5404.194722828455	1766.5605881307274	618.2639982474502	665.9060514355078
16	9	24940	6639.343038949184	2465.792037172476	1020.0488158175722	574.6789830392227
16	10	27223	7680.854124104604	2488.696393968072	1072.503672308987	550.4064418475609
16	11	18588	5526.261663434096	1698.0793336771894	676.88627653406	455.1901599781122
16	12	23156	6893.612574430183	2124.310705997981	900.0777321981732	593.2546601304784
16	13	20722	4954.496085038409	1752.451821014518	821.0912510741036	560.3553082256112
16	14	33741	10380.6893275287	2781.5906492110807	1234.3471310851164	562.1363272571471
16	15	25906	7168.100128337741	2095.5024059484713	1026.745695605874	560.2851020295639
16	16	33247	9625.79134928435	2595.249396230094	1200.814484477276	647.8739482588135
16	17	17536	5965.467920400202	1548.0819115950726	714.8525080890395	411.282980324002
16	18	32984	9652.5812936984	2520.47199529293	1130.781204771949	659.9584987936541
16	19	19943	5992.39136403054	1615.3703989339992	627.7613815348595	344.5839648230467
16	20	23953	6393.416038916446	1887.2105615467299	849.1882377460133	505.9405686222017
16	21	25690	6998.217166392133	1773.175969666103	695.5610923347995	414.12688120407984
16	22	20558	5940.859099524096	1546.8200370259583	721.8373408950865	382.0338314608671
16	23	20964	6213.482337187976	1297.139347428456	599.8202815291006	439.970170737477
17	1	48070	12243.031434812583	4475.397608897416	2286.389507396845	782.3342076463159
17	2	28130	8689.353598522022	2410.52974984888	1052.3301626686007	516.2777323371265
17	3	87606	22472.118690898642	6607.7611276484095	2483.665652847849	1549.8882511844859
17	4	52718	11344.710280552506	4075.9431044775993	2405.657730835257	899.9050940326415
17	5	14036	4820.9937153197825	1143.4991698442027	171.95292739290744	663.7244236695115
17	6	12697	4302.363669547252	1172.5719247416127	162.13411288615316	641.12037962256
17	7	21204	6483.348379674368	1837.0597413831856	986.0616328103933	945.5934404996224
17	8	23453	6092.287207629532	1212.491297299508	562.5699879215099	590.0091731741559
17	9	97	32.00248722732067	1.221805153414607	0.6966048802714795	0.7038223946001381
17	10	45754	10765.642484238371	3643.510251042433	1930.6015299810097	749.153403440956
17	11	15260	5043.985580518842	1347.4924713224173	620.4929291857406	761.8741758549586
17	12	17022	4977.708506964147	1160.2544303685427	426.96772910188884	498.6336479857564
17	13	17458	6454.715282247402	583.8174734618515	280.6958591006696	273.94017123803496
17	14	31930	10057.483406499028	2880.5775410127826	673.0451853622217	832.5106158608105
17	15	23939	7852.736111416481	2068.6278956085443	535.3605121523142	491.63473191391677
17	16	28045	8841.867631196044	1914.501718598185	624.8378757915925	544.8891156848986
17	17	25660	5241.630900638178	2332.635494306218	1250.5951956945937	488.54970874032006
17	18	40031	11976.852230763063	2554.8767565598246	1253.049748610938	562.3693483017851
17	19	27393	7607.989015024155	1621.4514710980002	838.5724143025	1178.206777993124
17	20	39458	7588.872314486653	2699.343057794962	1431.1304835928604	552.0499006020837
17	21	19607	5600.4972953386605	1430.947129394859	626.1292459541	1031.0840488218237
17	22	8949	3668.8110773423687	262.395636835834	117.70032905950211	215.0975822797045
17	23	154113	44133.25114232302	10735.125002184184	6466.88725103531	2195.9316693521105
17	24	8767	3575.584588789381	267.25003529991955	115.87130636628717	204.87567047495395
17	25	22910	6461.545494971797	1346.4558961510193	682.4163450542837	752.4261107356288
17	26	6648	2292.0304433256388	544.7638212509919	233.67786750313826	155.03907916485332
17	27	538	183.30424945056438	10.605081291636452	28.266041199443862	3.386434761574492
18	1	28482	5756.994281263091	2028.523645977024	1529.9912289315835	1504.824417262571
18	2	17949	6903.97529567685	585.4369438071735	346.8917240356095	228.06788941752166
18	3	15757	3615.669033108279	1497.4961636539083	572.5350439357571	419.6167866992764
18	4	45421	10869.421533516608	3296.1772681048606	324.05322823347524	736.1628641942516
18	5	22574	7728.145328043029	2366.8667758316733	949.5546520836651	444.39933082065545
18	6	25414	7811.854519835673	2146.4881079532206	772.1374863833189	454.6460541621782
18	7	17581	4189.063326317817	1644.8144372794777	1022.3412089939229	478.7743361759931
18	8	26901	8735.170809166506	1923.0181762790307	1060.0633275664877	538.6943339819554
18	9	37845	8276.107929976657	2732.9497257687617	1212.6994012591895	712.1628024366219
18	10	25054	5742.163014117628	2225.302039762493	1593.4469242447522	1476.3002234434243
18	11	22434	6749.433327700011	1915.8464043575805	736.0337399446871	444.6935094965156
18	12	24388	5917.10316757299	1842.8932961772662	1103.6682863244787	371.8873755065724
18	13	24601	6771.653179162182	2302.6988493523095	1081.0119508991484	475.6397369161714
18	14	17709	5785.778452664614	1064.6252705589868	785.4304887012113	354.8505701669492
18	15	25726	5739.92677394487	2274.60363426432	1347.3286815048195	449.01620760257356
18	16	34425	7756.563164284453	2239.698270962108	1011.4600175274536	657.0523266957607
18	17	11422	3936.4910514559597	740.2203261738177	404.63149597030133	235.49894069647416
18	18	30036	7585.989302624017	2188.6027186182328	1056.0430640198756	647.8573769584764
18	19	23117	6593.1658674376085	1996.6071285172366	891.2230284768157	404.82961989589967
18	20	25304	7577.436180246994	1684.8089134269394	894.4466038246173	494.76971368445083
18	21	25053	6450.923264935613	1650.8779603703879	883.7004678917583	503.5582385698799
18	22	23664	7817.839186383411	2382.2091419771314	320.5592609429732	1314.7785329038743
18	23	15548	3733.6854054294527	1516.4078600625508	729.3682323577814	338.8608850040473
18	24	438	141.12654323875904	12.458533630007878	12.161669355351478	4.3933318520430475
18	25	20893	6977.573848325759	1024.2358453169	697.2301540302578	1187.5019478530157
18	26	38488	11858.339224088937	2924.123327743029	1433.29154328187	713.5460021917243
18	27	9895	3346.9939425420016	452.29015134484507	259.2578022405505	539.714336467674
18	28	29539	6591.247928114608	1925.3789912119973	1207.97038582596	428.4022916085087
18	29	19596	5321.679620129988	1508.3503186670132	810.4514095645864	307.9781816524919
18	30	7574	1816.6783090922982	432.14252000744455	272.43993362179026	170.8571152887307
18	31	21533	7281.825970131904	1764.3219971747603	601.3008792686742	410.02896350622177
18	32	21533	5732.918776070699	1408.1909532670397	725.1003306051716	564.8029777936172
18	33	25662	7026.958633841947	1818.3785182521679	642.6817909507081	441.37995206122287
18	34	19233	4634.447014646605	1339.1462746295147	701.566066219937	469.97372559597716
18	35	42730	13674.901368622668	3472.4970206897706	1055.8463615479413	787.4547075573355
18	36	31472	7024.238882824779	2254.511698654853	1327.0204810819123	503.3777248773258
18	37	39147	8482.083867029287	2398.4335278293584	1369.086721332511	529.4212595685385
18	38	24711	6572.755416058004	1601.4549039897975	650.8484957371838	410.54104173579253
18	39	17912	5316.394339797087	1293.3938219498377	447.72309660725296	393.34394026291557
18	40	24217	6835.186818674207	1516.8614050254691	659.2631901695859	437.37508451985195
18	41	38671	10507.582120052539	2364.570156923728	799.0262498473749	616.6076332193334
19	1	23642	5191.498620046303	1766.9511886120308	907.278296392411	508.42591226962395
19	2	29017	8595.619364402257	2809.585201523034	1536.4814550527371	540.8748178768437
19	3	20379	5274.308568782173	1437.6551487597171	743.6876042166259	414.6032372333575
19	4	435	61.28068981319666	15.787853905232623	16.388647357933223	10.273838449502364
19	5	19153	5269.735911643133	1371.0740844109096	639.3002079876605	353.81951837218367
19	6	51018	13230.078586165793	4636.394159044838	2561.2979678837582	1076.9313399298117
19	7	7147	1840.767910450697	603.4248423462268	249.84371779230423	153.71364996023476
19	8	21458	4501.146518614143	2271.1465956422035	1657.408714996418	568.6835453617387
19	9	23963	5386.727596979588	1789.12050269451	1383.6871461318806	512.1219218394253
19	10	405	48.414694517850876	13.631509922910482	17.02900747116655	8.548653420526534
19	11	18084	4201.8258961271495	1371.4834232614376	562.926484126132	326.1606032275595
19	12	25353	5944.389548365027	2243.9789142000955	939.979647352593	483.2695685115177
19	13	10644	2653.318486346863	697.4586718019564	258.5532171551604	171.20027567562647
19	14	36776	9795.528192345053	3649.8018345588353	1961.389871190302	767.1645418119151
19	15	12738	3175.7791112754494	1132.4340134649538	451.6240801184904	287.60886668227613
19	16	27071	6250.845046129078	2497.706969054183	1532.065983898472	538.1086771672126
19	17	28490	6371.868299773894	2247.4022906047758	898.0760694169439	506.42963595478795
19	18	22097	5800.386024130508	1850.2330536611844	920.6041831634939	675.977571911877
19	19	24407	8225.09283696115	2095.9071350358427	710.1228989323135	435.68122615572065
19	20	19712	5508.159854788333	1866.9089822841343	895.170964093646	406.03482319554314
19	21	18439	5160.309116890654	1823.9258117084391	774.9115757253021	347.296728922287
19	22	27173	5859.892165761441	1903.0171230535489	1256.1332440092228	512.2538519077934
19	23	34982	9712.910172724165	2848.9351366611663	905.836289775325	562.1549130037893
19	24	42527	9638.857848063111	3971.7751465290785	1669.0030559399165	1025.6990968310274
19	25	21555	6436.41489418596	1840.2375384832267	701.0873602160718	554.944917029934
19	26	39660	10226.14287121594	3344.116628358839	1367.7423708287533	932.9278441509232
19	27	16317	4150.947127904743	1694.2833613180555	488.3184270381462	1158.00882194913
19	28	29280	8986.534176528454	2504.7941892293748	603.6117220572196	1278.2910684442613
19	29	11702	3470.031602155417	639.0616170084104	243.9670265777968	155.64800613513216
19	30	19163	5180.551674094982	1829.2399347729515	137.32820812612772	352.490777813131
19	31	25631	7182.3476475179195	1238.601208205102	514.4256075101439	343.0744057474658
19	32	35196	10429.378043772653	3146.6255933039356	895.9512663746718	731.9897800371982
19	33	66559	18317.53025017958	4598.460995821282	1509.598084687721	2001.3810553306248
19	34	24150	7020.1393914390355	1807.8057854601648	553.7079450273886	1314.8529208146501
19	35	18580	4512.810909301974	1784.8688354194164	136.66100741387345	381.48476565256715
19	36	18006	4550.728236891329	1800.1129491000902	528.5116062797606	1269.0870391295757
20	1	8527	2626.2717336006463	572.6447097961791	340.11079669953324	202.67733371001668
20	2	18437	5293.461754629388	1110.7320532076992	750.8040303327143	435.49492860771716
20	3	24093	7057.7748385332525	2974.9722471437417	1162.871674182592	700.5048316128086
20	4	28166	8775.094440945424	3439.6336179603823	1544.8720555054024	1067.6447117612697
20	5	26691	6576.079041041434	1861.9386301545892	864.6721324934624	622.8055419146549
20	6	21375	5927.7568322606385	1841.5346013444941	842.1516158438753	632.9412856767885
20	7	21495	5783.28032644093	1764.5701711222064	764.5431927738246	1395.9415296541993
20	8	27562	9288.713969802484	2679.21835971158	1102.4818827416748	806.0815010997467
20	9	18002	5288.2462512515485	1900.6970025941264	1108.8238059249707	668.8890231475234
20	10	17921	5605.9077294413	1489.3004669980146	870.7903882625978	644.9783186332788
20	11	20936	5637.166507430375	1859.4078302683774	845.1590318283997	1397.5351814604364
20	12	31025	9689.307089459151	2294.0892376850825	1417.130330541404	773.0204960547853
20	13	21337	6302.210775054991	1673.8244168160018	1123.6955841830932	627.3976983807515
20	14	28958	10350.7006349992	2914.0373415087815	1425.5399898635224	802.7828516615555
20	15	22510	7837.04504500702	1785.4511813400313	1019.8869482390583	572.8805088039953
20	16	19844	5841.817700796761	1766.1724744674284	920.4060595736373	568.2984839787241
20	17	16716	5385.67333418224	1431.1053955126554	746.168873497285	450.74142206530087
20	18	18398	5768.073244139552	1626.4123613548	846.4298028736375	499.3894428096246
20	19	17113	5205.404197853059	1804.9630591818132	860.4716887678951	532.8068532070611
20	20	21687	6923.600167621858	1529.0274221126456	922.0760835718829	658.4229972977191
21	1	25173	9875.355016216636	1938.9673025880475	394.874909281265	916.5772513779812
21	2	13919	5661.656991135329	1217.6656768082175	277.30986646958627	696.4662409552839
21	3	16260	7005.901030629873	1896.5829264596105	324.8182821725495	999.8748930657748
21	4	14226	5698.062088791281	492.60752430418506	265.631938691251	382.50234375870787
21	5	17009	6547.425344727933	949.5814467486925	348.65986305545084	621.9047551776748
21	6	30762	12000.490316888317	1703.8025969355367	758.199957548175	1227.2519296619575
21	7	14588	5923.210956517607	1033.7137729765382	410.5875195614062	656.8460380637553
21	8	17048	7058.6717022918165	1715.6151080140844	494.6326410113834	900.5118965848815
21	9	9019	3028.3363850731403	769.5910285923164	265.6588855381124	430.23570702644065
21	10	17505	4995.409734439105	1344.4197772115003	487.0815462921746	799.6276510842144
21	11	32454	13712.157734360546	2367.8418584140018	610.4617722376715	1235.6651131697
21	12	26703	11976.589395157993	2525.0332371962722	716.504512175452	1138.029101516353
21	13	12496	4947.3685360997915	900.0025643445551	253.26895699067973	545.5146728742402
21	14	36418	16296.996091410518	2696.28272293834	804.3191005508415	1131.1096856342629
21	15	18144	7212.80443976447	1527.418205351336	481.2035724136513	839.4722382836044
21	16	27978	10794.95596446842	2319.0221897347365	582.9114093314856	1159.7702631682623
21	17	25699	8852.083800844848	1932.1511730814818	664.8269502089825	1116.0386688536964
21	18	31747	14178.710674967617	2370.5402950479183	589.256416144548	1351.8786789788865
21	19	34975	14854.336109047756	3195.853683552239	682.6530137227383	1596.1886354142334
21	20	25865	9270.259221032262	2468.697476914851	1167.8186337354127	1196.676740393741
21	21	24877	8962.639139086008	2631.569834812777	1325.7102338960394	1420.8552700909786
21	22	23056	7830.995864346623	2285.7531720604748	656.3376390079502	1217.2772586767096
22	1	33477	12052.672784831375	2074.133870234946	1002.0417521912605	1290.4905656040646
22	2	34349	13129.425590736791	2407.9619160387665	1171.8983939955942	1656.9418968784157
22	3	18408	7288.280155574903	1698.35558221885	496.6197322020307	1074.5679124237504
22	4	21704	8214.976258218288	2552.401649097679	752.4080742369406	1658.3110581231304
22	5	104825	40150.71456667036	10578.787450664677	2812.771049821051	4170.197324539535
22	6	24277	9149.400702610612	1362.883133469848	484.4066248610616	739.2438566030469
22	7	23547	8639.039779104292	1829.992052166257	601.7102336022072	1041.412636672845
22	8	20562	7846.072786176577	1160.720456912415	538.9402325244155	878.3827445618808
22	9	26598	9586.325519172475	1815.3723682542332	626.9663262520917	942.1230823507067
22	10	16261	6202.5397739596665	1493.049197083572	449.7173434686847	822.0169090887066
22	11	33258	14161.914562094957	3124.320335784927	746.9863315883558	1337.311790772248
22	12	22648	8439.417549377307	2074.2860171527136	642.5609701769426	984.0968815954402
22	13	22279	9252.551352804527	743.8752750391141	399.07104853144847	396.1389053154271
22	14	23338	9279.261983053759	1790.596706766868	578.3826070253272	982.3609238599893
22	15	28748	9972.132433410734	2077.1511587742716	1138.4629308823496	921.0502350935712
22	16	30207	13030.623193435371	2176.5542260787915	618.9211140172556	1008.2132937305141
22	17	21375	8243.338246647269	1298.1564683129545	650.697492483072	595.5628918141592
22	18	53867	18043.413035031408	4203.029576562345	1202.4864021555986	1931.9330040055793
22	19	27535	9490.70292276144	1599.572689220542	776.349571935134	703.9615503104869
22	20	12535	5700.042052026838	817.8161449762993	382.02882582880557	507.40259545482695
22	21	30265	11311.98625564389	3284.2850410994142	927.0493053297978	1299.1132713269908
22	22	29647	11559.457859821618	2039.5733297406696	588.6468637133949	1051.151830296265
22	23	25167	8802.945188503712	1445.3250959254801	677.9598104844335	583.8782354090363
23	1	24727	8790.999788548797	2078.8918009269983	568.0595436189324	1203.1155431636143
23	2	18438	6867.936219548807	2107.5401099242736	491.30863080965355	1155.1026185734663
23	3	17698	7140.191500660032	1431.387932665879	556.4131550674792	1071.8654169326182
23	4	23234	8454.341801399365	3068.9099739384837	1272.4399195464794	1342.446740103187
23	5	19113	7083.108126054518	2452.620006890502	1033.9581460985355	1246.1237986227497
23	6	15623	6484.008058836684	1466.1494178806897	421.37856291490607	865.5911057556514
23	7	11228	4717.732678245753	1145.0440388487186	321.3048306745477	680.999711109791
23	8	11796	4969.682336680591	1458.8730761634652	400.87771567259915	803.2513323237654
23	9	26587	11204.72320285812	2391.1512810485438	825.8511357593816	1827.681684542913
23	10	18113	7194.620019754395	2071.056748987641	689.5603436958045	1031.150196113158
23	11	36631	13948.568492807448	4220.3943261089735	1935.036823835224	3053.6681199495215
23	12	18287	7424.507499510422	2242.8995813748334	1013.2721916909795	1232.5026341001503
23	13	12417	5293.372609127313	1495.4429856177885	333.1818736649584	795.8432762024458
23	14	15479	6420.341923607513	1848.381583875278	540.9943560010288	913.8045639677439
23	15	18932	7555.861523531377	1607.0219290731475	602.6219290944282	1186.2632343254518
23	16	17771	7201.950726930052	1602.055101121543	504.28040153416805	997.7699565240182
23	17	27408	11488.936948176473	2785.5395765856374	1377.2374025487807	2276.679258148186
23	18	33722	14277.836545530707	3992.235771792708	1918.4282479672693	2335.5250671592075
23	19	27615	11736.85656721145	2674.687589720357	904.2021088134497	2058.8763432847336
23	20	21774	8646.104584857821	1927.4737329590134	1260.4613433543127	1233.2303827665746
23	21	28520	9975.142015613616	2095.35248588142	982.7334735863842	1724.3768554585986
23	22	20610	8736.835737871006	2695.2898455960676	543.4468933583703	1280.9528366976883
23	23	19486	8167.396750291809	2196.8489067235496	628.5119117612485	1220.8721006768756
23	24	24052	9652.930540964007	2126.576243449934	638.9995450975839	1213.3978813211434
23	25	20100	8753.336079280823	2616.416770227719	570.4839569798205	1187.5760604718234
23	26	17217	7270.918607546017	1668.0153204298113	560.5409798622131	1117.3693156612571
23	27	42262	16880.26192410104	5750.9141405369155	1734.1969520989805	3008.049306161469
23	28	18792	8308.211977470666	2155.8534081107937	520.9681565405335	1103.6248439615592
23	29	33809	13503.939162332565	2955.0265393196605	868.4450637404807	1511.40476444643
23	30	18875	7780.863217605278	1591.5364939589053	542.7667982955463	1031.9133459352888
23	31	97	50.606668293476105	1.147585267201066	0.8880750869866461	0.9811551189050078
23	32	11049	4737.384451467544	1272.7170526729897	445.45105744409375	715.646769681247
24	1	7625	2940.959884705022	943.1857179056387	221.72620824957266	551.4042121286038
24	2	26980	10567.299048127607	3503.50736594107	788.1631825813092	1910.943376661744
24	3	17873	7003.638942187652	2117.735379194608	463.37659464380704	1219.7601910796948
24	4	24215	10109.366414040327	2815.2296656556427	819.6638917312957	1349.8965465698857
24	5	29849	12261.245486425236	3830.49497506069	1941.3606953367125	1856.9014751608483
24	6	15398	5961.533930540085	1722.4348531132564	624.5559640415013	1295.9493563736323
24	7	18295	7291.027970243245	2345.647302888334	1219.5824852050282	1340.4972783301491
24	8	18710	7299.654415156692	2180.119052014081	466.8931733928621	1174.9066318697296
24	9	15595	6632.347325023264	1421.8078749694396	476.12419498246163	1085.3696054911707
24	10	26226	9490.247180243954	3336.844055002788	1295.326454112772	2014.2389136762358
24	11	29208	9452.623482789844	2738.011980721494	1051.8509526504204	1293.8567971820012
24	12	15600	6159.233769468963	2020.1100955442525	626.7413613882381	1431.3577188251074
24	13	23501	9348.775525338948	2661.4522025024053	977.1582689869683	1415.668316674186
24	14	21253	7402.560604479164	2540.680202632677	842.852691744687	1082.5648302678019
24	15	14761	5885.205095477402	570.0582907362841	291.7260411346797	627.2449850931298
24	16	22366	9515.314945016056	2213.7013816668186	779.2933110657614	1768.6715976695996
24	17	24424	9641.65851963684	3046.0759318866767	1545.6739477908704	1481.5511734073516
24	18	25373	8487.571738906205	2328.5652574286796	1427.807112756418	1143.9852928458713
24	19	35533	10668.088854327798	2483.1792207031976	1304.3928015015554	1444.2324141797144
24	20	24982	8364.526134900749	2484.4708044521976	1602.958223508671	1396.000078606652
24	21	21687	10113.618703154847	967.613948975224	420.55929142748937	807.3992699873634
24	22	40564	15723.98814300634	3684.0549968366977	941.8803126802668	1713.2557755319867
24	23	24260	9412.030883684754	2760.770565919578	732.5900386397261	1338.1640679347329
24	24	32254	11749.080567127094	2814.363502857508	1263.0962266316637	1372.149022483034
24	25	35257	15422.728696236387	4231.43291774136	1179.7437741875183	2073.938342569163
24	26	31108	13116.878507494926	3302.0426053947303	835.089283719426	1539.988848167006
24	27	21624	8846.486183885485	2455.4671873536427	616.4350522721652	1197.740202285815
24	28	30057	7965.256382640451	2179.1062513391953	721.5388603531756	1015.9098373861052
24	29	31956	13927.526023216546	3048.616710217204	1719.9393637280446	1518.282265352551
24	30	31134	13513.889893487096	3214.2005832744762	1838.749602320604	1779.3207168420777
24	31	26869	12119.598653601483	2893.844512895914	864.9815851617604	1953.2993079021107
24	32	27909	10518.298021767288	3131.66531154979	1117.6355104178656	1636.057560092304
24	33	26913	11652.893459688872	2634.345711418893	768.4295594103169	1422.7817982730921
24	34	19315	7062.703305292875	2048.5380345645826	564.7702316262294	875.1388130052947
24	35	36708	13675.871073637158	4671.276725949254	1087.5958991218358	1991.7510827812366
24	36	18877	7405.298971708864	2454.4031754862517	1121.0586729650386	1161.9033203946892
24	37	21769	7809.830089833587	2101.3390266795177	1176.7988427965902	1182.0612220051698
24	38	49083	19852.681680316105	5583.148840745911	2002.0608585393056	2322.0879574695136
24	39	22076	8267.600853968412	2339.4894652578514	1149.5360060622916	1149.1858727575745
24	40	28398	12235.737620681524	2838.3486101441085	785.2971725200769	1400.1909391514491
24	41	23233	9132.733350755647	2601.804367138073	998.3492356187198	1241.0016654958017
24	42	24388	8426.370413925499	2353.886657417519	1309.6800358616747	1385.3627553251572
24	43	41850	17000.2085796576	4558.016498654382	1387.9717600753065	2050.3277066526935
25	1	8086	3353.582163505256	713.5093470071442	174.09733806364238	376.8803850922268
25	2	12918	5577.542839149013	1003.7601599630434	376.5670877294615	689.8165879498702
25	3	23461	10694.75007156469	2029.3556749231648	689.3322830030229	1618.2247984255664
25	4	19538	8418.950285892934	1457.6927462173626	549.6801424240693	922.8628384999465
25	5	20360	9251.463082641363	2331.474130277522	497.1151162646711	1190.5404764246196
25	6	23319	9239.118333738297	2210.109699037159	596.1848351056688	1348.162510494236
25	7	15123	6142.132037170231	1521.69233377208	341.26347903721035	1025.3923565596342
25	8	24941	9583.787946734577	2144.168660731055	545.4617255444173	1219.2604440706782
25	9	21961	8124.810618408024	1811.414161664201	503.8043054251466	1007.0701942914166
25	10	22785	10410.605891425163	2658.189214701997	504.9259810880758	1087.83192400611
25	11	16610	6682.957887426019	1580.9496933622286	399.2543392966036	800.5301456002053
25	12	20609	8430.069734670222	2034.861587631749	506.68572710454464	1180.522318721516
25	13	32780	12247.88369640708	2585.20325333206	695.967074606102	1590.829834050266
25	14	21052	7672.642144829035	1563.4040917763487	449.1514022969641	896.9998040359933
25	15	39930	15507.782775862142	3954.6604443185497	855.2393573292065	1763.2855461339932
25	16	13814	5621.0683906674385	1345.4609908515122	276.6988647116814	622.188496229006
25	17	17591	7111.8858616016805	1738.714291536482	364.38527707592584	1032.5103090305347
25	18	29202	12150.434820761904	3178.5696372480597	1475.7579032909125	1594.4569343780167
25	19	18247	7310.255313867703	1931.6497611764353	926.4834688853007	1130.4464498562738
26	1	9432	3723.639002274722	1146.3473418010399	277.0660268603824	625.967667232966
26	2	15965	6034.1147776488215	1469.0416132346727	357.36836972716264	744.2987121490296
26	3	22793	9191.820569165051	1959.082919762237	641.7298719638493	1110.2726965181064
26	4	15463	5467.844586376101	792.5480298250914	393.2607479044236	588.0338309642393
26	5	34226	12085.995072029531	3192.863632131135	923.1502744320314	1408.8273625574075
26	6	18119	5346.531426876783	1059.3878552801907	459.1408273954876	571.0579251926392
26	7	21869	6608.334905862808	1114.3307722362224	411.09915533382446	779.2612976834644
26	8	21619	7978.541894212365	1675.5794632444158	724.536906082416	991.3393322380725
26	9	24138	8167.360356837511	1890.741819623625	805.2682102064136	1028.9205486481078
26	10	21703	7745.286154346541	1783.972047376912	946.0691256008577	1144.8333274826873
26	11	28887	8214.581675596535	2421.332083895104	599.9526848623063	1213.6979965355713
26	12	34716	11510.752576578408	2602.1341916846577	984.9666781490669	1192.1789458524436
26	13	31087	12272.684689834714	2654.0823094709776	888.6808304365259	1297.3136064969003
26	14	22239	5188.347723446786	993.9386609012727	575.1091653215699	593.7959740739316
26	15	15659	6115.60083913058	1029.1731909399386	321.54560309508815	691.3566504633054
26	16	37083	11345.71994882822	2732.4849960610736	1368.224494310096	1598.0116466793697
26	17	20209	7102.227712351829	1161.2969575526658	504.58175241039135	534.9186557806097
26	18	46273	18043.958296358585	5146.600187721197	2697.7984478760045	2789.2776272129267
26	19	15107	5229.8163121417165	1380.196095243562	357.0179157627281	732.5482886910904
26	20	18813	6185.9736018925905	1243.0243250876665	443.3976215298753	694.5850324959029
26	21	16763	6124.106310369447	1206.6727416880894	451.0609767353162	731.78173671267
26	22	16026	5527.34097892046	1374.0748015572317	327.3371498156339	562.7492959981319
26	23	12158	4276.690530817956	897.0318311904557	219.43526508612558	340.5620672390796
26	24	20559	7052.2806912101805	1578.5506847808138	874.3591689460445	1025.190037837252
26	25	28638	10330.764647556469	2916.611140453024	1896.9355947873555	1523.0476107236464
26	26	21197	6650.047073094174	1870.3999104914255	1064.9469001663383	1028.51575754839
26	27	14677	6293.238038305193	1690.3390105685685	614.774015449686	918.9605718022212
26	28	18581	6095.515268228948	1525.4877109131776	591.7796463551931	880.4654475825373
26	29	18952	6459.934615235776	1454.006959753111	874.0463287220336	839.4291468972806
26	30	19339	6660.441824167967	1520.0285663716495	587.0999485945795	644.7916248720139
26	31	30539	12229.28972152248	2840.191899607191	880.2018036555964	1665.2598033957183
26	32	19997	7307.674266465008	1781.4277423850726	452.81362866121344	919.9531723139808
27	1	32187	10578.382316589355	2487.680402589729	666.7627104418352	1207.1182761362288
27	2	15027	4745.026627480984	1816.4560935988557	764.073260436533	1407.8625939679332
27	3	30509	8633.623864796013	2531.5745818801224	612.4374182804022	1111.4683331674896
27	4	23562	8584.657784698531	2250.8932963486295	694.9655628763139	1455.0874973486643
27	5	34066	10663.891965705901	2951.950593970949	768.1529596978799	1425.633115909528
27	6	28068	9148.269094096497	2455.9569874319714	601.1043136978988	1067.3801506278105
27	7	16723	5709.970734536648	1759.4835291041527	437.7608320082072	995.3873671027832
27	8	28140	9167.323097739369	2319.993258289993	553.691831975244	1059.136128376238
27	9	21179	7004.636072250083	1960.8813477947842	537.2529510708991	1105.7646619980223
27	10	29986	10906.924116520211	4354.805404615356	1617.4297430352308	2801.076068469789
27	11	20761	7419.122683040798	1800.7148261738475	505.4207088088151	998.7182437479496
27	12	22247	6586.340141626075	2524.3789443464484	674.7965690311976	1381.0912209574599
27	13	28323	11686.773557705805	3069.873321516905	970.2046875793021	1248.8289641586598
27	14	29447	12043.861431060359	3181.351310128346	1043.5967071126215	1402.4987135150004
27	15	43869	15214.693937882781	3899.865953703178	1192.9901012366172	2521.9511141066905
27	16	16782	6259.466009661555	1406.8093402560335	467.2264611122664	973.2783259151038
27	17	28922	12758.335744649172	3690.6095242691226	970.3687981192488	1906.9604210457765
27	18	8200	3838.1095773354173	285.1971322754398	116.75916773127392	321.5230344501324
27	19	7302	3427.960660006851	220.61208613193594	97.22407955070958	256.0710925536696
27	20	9996	3397.6841540262103	907.7683990937658	457.28978520911187	666.8601519668009
27	21	27751	10323.061982955784	2556.397927094251	777.1771602330264	1487.2687448963989
27	22	33886	13924.156801514328	2549.0092349583283	933.5215876554139	1626.2795641114935
27	23	12646	4310.37178607285	1229.2657366557978	549.3604956059717	810.4423759155907
27	24	17739	6997.86541460827	1428.8278802796267	519.535425490234	1104.7883280564565
27	25	20018	7704.601022809744	1342.6492879649159	727.8401485399809	1192.49058014201
27	26	183	87.40000022947788	0.9863737083505839	1.0127260414883494	1.272358296206221
27	27	18967	7244.516046632081	1365.1163978134282	553.1992390679661	1101.717389302561
27	28	17457	6126.840163972229	1303.9080198456068	387.5300850251224	771.8387751504779
27	29	22354	7276.450537327677	1861.5034585299436	643.3943563995417	1196.563731161179
27	30	22131	6981.955260278657	1697.1503184183966	638.4669588881079	1160.090976552572
27	31	13037	4414.2292371578515	1405.6293748829048	411.2373250632081	869.2254532629158
27	32	17994	6307.536674976349	1770.7647067136131	577.969056678703	990.6150473714806
27	33	16386	5927.904540687799	1725.6579243969172	506.1318854293786	943.2131698799785
27	34	21970	7611.024430919439	1911.030352291651	561.5109812167939	1380.1206707796082
27	35	37441	15072.594066016376	4363.199942233739	1075.9093349026516	2564.271981343627
27	36	13458	5173.286732729524	1546.3053336681332	328.8433219031431	928.2374163907953
28	1	5944	1778.7643868401647	626.6560774454847	233.99722333112732	393.8834824897349
28	2	21991	8627.69735224545	2458.9828351577744	885.8454591084737	1366.036852932768
28	3	25490	7952.125216983259	2502.064929018263	854.0458103781566	1463.3746415812057
28	4	19880	6597.718442492187	2431.148732081754	743.9881306656171	1381.2914796296973
28	5	21538	5989.450156558305	1803.0083180658985	627.877518126741	944.8853456242941
28	6	29251	10533.70730235055	1929.8410954214633	784.7800444313325	958.3086776006967
28	7	26163	8510.991318963468	2093.3253243775107	1617.403725932818	1265.663312817458
28	8	14686	5462.4251161925495	1058.7309238584712	348.11621421785094	605.2126207030378
28	9	27713	8791.212360545993	2106.449168012012	1740.704924279824	1346.1214640112594
28	10	18414	5707.737208817154	1406.6443448890932	459.48964887019247	757.9503488861956
28	11	27279	9992.40776655078	2529.8079820976127	1932.534449494211	1341.6338926118333
28	12	23611	6499.9210809618235	2089.213583033299	666.3679280767683	1176.1500290727708
28	13	18097	8083.665475998074	1165.600489942357	365.91688601858914	857.4792116424069
28	14	20212	6241.605784792453	1484.1410255420487	503.6671417162288	825.2240655859932
28	15	38113	11763.84927505441	2661.2535022965167	2204.176565582631	1407.5944805569015
28	16	17010	4182.311162807047	972.8280327594839	350.363776960643	474.9625103441067
28	17	21358	6792.917694054544	1635.1245763718616	638.3831409059931	823.9146741461009
28	18	14484	5158.99142517522	1383.4797453575302	371.44054482341744	844.4831780593377
28	19	18706	5785.544625787064	1283.384422068717	370.68220235127956	746.8817903713789
28	20	23179	7756.951903741807	1667.0214258974884	663.6379824820906	878.7421555502806
28	21	14392	5369.232381720096	1563.71302519436	492.09112842637114	1028.619716326706
28	22	23431	8289.113984983414	2473.452904562	948.6747412986588	1177.2724673226476
28	23	18810	6229.935517936945	1924.4119951603934	694.4105001071002	1172.523736829171
28	24	21975	7020.135225139558	1872.1632267513778	544.8374632415362	799.6529967079405
28	25	30795	9512.354102171957	2117.970919141546	818.3428430496715	1136.9376394716091
28	26	14416	5792.4705561921	506.0168629460968	253.2663478248287	485.28639817307703
28	27	14333	4560.9263911657035	904.0237594228238	332.80978271574713	509.1817670282908
28	28	14569	5276.4758517015725	1204.453667481197	405.4439322350081	741.463830036344
28	29	22178	7295.40105073899	1899.866043158574	586.8968363311142	1010.5185492581222
28	30	16713	5778.822949521244	1543.7763044855092	510.1039920691401	906.9004059359431
28	31	11787	3675.63845308125	921.2953691175207	320.80180198000744	544.869918261189
28	32	14215	5356.381873946637	936.8036790406331	420.13675282220356	761.1870613540523
28	33	19964	7408.532829415053	1757.0640899015125	612.0468933500815	1125.3010937133804
28	34	17941	5729.529106605798	1592.6657679176424	501.7259040302597	809.4328089253977
28	35	26705	9708.157504536211	1966.753951728344	656.4174743180629	1010.6930523728952
28	36	12006	4894.719949677587	608.0093857860193	305.2852533897385	539.6670948695391
28	37	26738	9779.558783710003	2136.9625566557515	738.1099897134118	1167.3381881054956
29	1	19234	5801.158955518156	1592.9117734453175	661.6391871473752	1191.4299548557028
29	2	17704	6718.448966709897	2264.915039514657	668.1481824656948	1678.7091038487852
29	3	20402	6148.190327106044	1315.9059143867344	594.2699648675043	1007.9331520553678
29	4	19640	5433.320912305266	1083.3957292712294	420.89405876095407	770.2306115243118
29	5	20564	6089.83700216189	2274.8491651760414	601.398659346858	1225.3773882833775
29	6	23915	8821.26352249831	2433.253698579734	827.3425064007752	1725.512582854135
29	7	13665	4949.173756195232	1446.7803628633264	464.2972931773402	1003.0924254402053
29	8	18607	4943.512855574489	1016.4181297000032	379.9194649513811	652.0814545750618
29	9	8403	2544.1886324901134	648.7592596332543	217.2006265183445	520.8264294532128
29	10	17563	6394.8496666923165	1419.2293912738096	477.62221906753257	1057.4194421370048
29	11	13215	4168.257207892835	751.7386905425228	255.94525218638591	540.793226424139
29	12	12230	4638.8839402757585	933.5379878908861	343.0401172249112	723.0538349302951
29	13	14550	5140.653666522354	1743.3915629531257	460.76727095013484	1227.4963469044305
29	14	18449	5935.187349963933	1211.5516762277111	404.1298715947196	878.9696363753174
29	15	34345	12845.495733173564	2606.0018799644895	1004.0774126693141	1775.2618179852143
29	16	17171	6367.466011993587	1598.684430094203	462.04077394655906	1016.8256979254074
29	17	16890	6077.363927960396	1223.9349224071484	427.62661364721134	912.0823698341846
29	18	8120	3641.4862286634743	199.46645399276167	157.26074712211266	299.6341963442974
29	19	6924	3114.0273749642074	162.09846723265946	145.80199973797426	249.68087360216305
29	20	17420	5726.84844949469	922.8742213884834	350.8553310513962	679.0473810564727
29	21	16632	6368.765423953533	1239.7125980644487	507.54534392640926	1032.7625259158667
29	22	17883	6938.132477663457	1596.1257049455307	493.36577597167343	1034.520883925259
29	23	15433	5845.857816495001	1388.95898498944	493.1053502531722	978.1142613738775
29	24	12818	5108.870695769787	1074.7476623533294	345.65116479899734	696.8768457907718
29	25	14103	5997.695718243718	1028.042192504974	480.04159740987234	805.800138381077
29	26	26948	11280.276478830725	2329.843094448559	672.1211443350185	1531.1233111491892
29	27	26618	11513.355779759586	2523.6072653839365	679.0962260782253	1462.9004986858927
29	28	14467	6138.737223371863	816.11935748416	395.6821409885306	810.9902357573155
29	29	22220	8875.26863475889	1920.1539808837697	512.1028787058312	1122.1129039614461
29	30	18284	7364.164018973708	1816.2398282773793	459.4631589357741	990.5697583677247
29	31	7915	2967.1124590337276	750.7805759913754	206.22848934261128	478.0775931237731
29	32	63638	25206.379677001387	4775.508741131052	1625.2059881745372	3186.7554651235696
29	33	20763	8378.988433483988	1317.9414986860938	451.06186221307144	847.3762438769918
30	1	93513	35193.209538351744	11658.814322101884	3216.1262477766722	5925.282757193083
30	2	16485	6124.4842765294015	1172.7618688619696	746.7852159875911	769.9370125245769
30	3	16121	6142.557427387685	1385.979249445023	512.4469841108657	775.9933641124517
30	4	18951	7218.97093199566	1469.3960347985849	592.5178321588319	811.9680801453069
30	5	33842	13338.93759239465	2605.180669761263	1025.1949984668754	1368.9407678262796
30	6	15367	6241.851940561086	1603.2470601012465	913.7799207330681	1044.1025418166537
30	7	23262	8598.483236778527	1577.3866357211955	728.2847970286384	1104.0232569428626
30	8	19755	7488.434011816978	1385.5339308783878	503.40004807780497	858.4680722525809
30	9	17387	6671.676403477788	1602.1718639647588	476.92631612950936	891.8025199184194
30	10	21071	7888.394705504179	1992.0524776675738	714.3185339889023	1075.8422698483337
30	11	26797	9892.980044201016	2748.4175046908204	2046.9837969781365	1807.4411713047884
30	12	20604	8136.841733805835	1788.9868486998603	605.2021842524409	1039.253576316638
30	13	52784	19252.752118736506	5019.342553315451	2691.8703338562045	3172.2660762285814
30	14	20381	7965.683878112584	2524.8926087482832	953.5397902794648	1737.8560783106368
30	15	22411	8106.4109132140875	1758.4182981590275	578.7709340197034	991.7734212165233
30	16	27255	12172.865156661719	2160.7302386562806	748.9700341892894	1087.4172909732442
30	17	23273	8272.740200221539	2431.1474205632694	775.2721620947123	1624.4928838270716
30	18	21873	7651.120623644441	1346.8073873238172	930.1680192637723	1507.6920292347204
30	19	28847	12697.60140395537	2784.322991094785	846.1931819380261	1331.8726203266997
30	20	34188	14135.335165724158	3181.93181071477	943.8262799493968	1542.313683649525
30	21	28476	12042.15452725254	2309.9858112295624	844.0370367399883	1414.2113252407871
30	22	30181	13176.488745257258	2759.4309180791024	980.6316961729899	1630.6235478187446
31	1	8705	3234.5271231327206	773.5400327998213	125.66036561201327	231.31169719458558
31	2	27769	7998.826506324112	2555.244528033072	333.8744670576416	536.3337634804193
31	3	25035	9019.764478966594	1711.1560568353161	293.74354429892264	361.1118816861417
31	4	54731	14531.908614090644	4450.59625125397	693.9923153147101	826.0437990294304
31	5	16122	5582.393560709432	951.6949887587689	308.8920440443326	487.43837848166004
31	6	40859	11481.153034251183	3319.951297396561	540.321618854301	633.1715461427812
31	7	115778	35811.03136365255	8422.552294596797	1517.570530967787	1976.4150108082686
31	8	29035	10685.655910270289	2229.6052672399674	456.35945999016985	537.2743146019056
31	9	47225	11283.299491615035	4226.202217399608	669.9935353919864	830.8878354993649
31	10	53230	13590.304311157204	4163.693161876174	655.0487430284265	804.7045598686673
31	11	23218	7114.35367433168	2002.6654780358076	241.64863294968382	354.25446156645194
31	12	33065	12494.102891981602	2324.6136292407755	474.2721024516504	596.9377616757993
31	13	31114	9890.823165437207	2393.5104638023768	437.69972107489593	793.5229604344349
31	14	22295	8410.957825236022	1485.281683536945	229.5223032394424	380.7836748943664
31	15	18408	6394.021545693278	1407.2633113167249	198.46947612520307	342.7799669695087
31	16	30588	11942.170000923797	2360.8799445854966	315.86723454575986	445.5281786106061
31	17	28858	11042.335805836134	2101.516917324625	283.7533102980815	421.58553713327274
31	18	29235	12605.404180316254	1307.8731396526564	270.2584148135502	504.1752376288641
32	1	14628	5088.81364313513	1665.657756185392	215.9117739428766	372.8534540939145
32	2	11945	4757.842252418399	1002.6766322958283	135.65969460620545	214.4285508801695
32	3	16840	7150.205887340009	814.2948977374472	142.859023808036	226.8752898417879
32	4	14597	5639.245839014649	1146.550959071843	176.90953093930148	272.77976810070686
32	5	18376	8067.409735920839	764.2238058834337	146.78074515075423	234.68372828280553
32	6	27320	9618.079837382771	2511.7820582659915	397.4913129643537	740.6131252481136
32	7	17229	5804.7397271180525	1411.090334665263	210.85694843251258	376.6399041626137
32	8	13606	4624.100177105516	1062.9541321808938	178.1385991186835	326.47097100899555
32	9	16090	5791.047578773461	1581.1525908631738	320.49553837184794	540.7211433174089
32	10	19023	6893.187045592815	1591.5187783378642	246.81039347825572	428.18555196910165
32	11	17574	6340.817609269172	1782.2097528050654	359.6197931030765	620.5238133382518
32	12	24615	8531.618995113298	1613.0217921265867	289.47211682843044	476.51121035637334
32	13	19991	7257.179964765906	516.3495101386216	198.91774082090706	343.8194727746304
32	14	24325	8365.858945113607	1825.750486315228	490.613720519701	806.6630834206007
32	15	40927	15678.103076513857	2811.4188641875517	453.5755901064258	682.6900018809829
32	16	23861	9211.2387562152	1640.999315900961	265.507777008228	384.82798757147975
32	17	30184	11453.040086712688	2399.3765344761778	352.1502436900046	501.6007050566841
33	1	16980	6072.990724841133	1159.0923643324059	351.0664700989146	673.5473430757411
33	2	17477	6486.664867334068	1326.7213866666425	357.1788528796751	665.0647612242028
33	3	28071	9664.83663807623	2447.6143777794205	626.549282230204	1109.3177264947444
33	4	8946	2981.4693968426436	409.6279397883918	175.53380734473467	426.7852303078398
33	5	23287	9554.350364498794	1790.2976140531246	357.5335190666374	438.34819830348715
33	6	28425	10801.498556874692	2253.5565901417285	370.3171160730999	481.40450449474156
33	7	21599	8840.497289480641	1872.8302147856448	311.3746571810916	349.838577211136
33	8	35954	13032.257890699431	3416.8013910478912	625.3719883002341	859.1948768584989
33	9	27231	9801.659601714462	2434.215383235598	376.0824931524694	417.4882914123591
33	10	30673	11007.442769442685	2219.939637610456	436.69532647170126	555.4311011699028
33	11	83231	29177.216768894345	6412.807104170788	1126.7893125372939	1449.6122922934592
33	12	29163	11350.590173212811	2033.9116988489404	341.2393713630736	438.29705030447803
33	13	41196	15562.979108475149	3507.947833072627	590.4197496441193	712.0069167152978
33	14	33932	12394.215016335249	3521.5551869552583	530.8927023413125	703.7983555020764
34	1	15858	4989.159487783909	1227.1730084402952	299.964967030799	368.18558183615096
34	2	49381	16845.899656456895	2736.992390968604	716.5224132458679	960.0712339568418
34	3	33132	8280.891892433167	3058.8511051218957	1221.6069771498442	2313.615979003487
34	4	21029	7868.1772633083165	1336.6377836978063	285.1535538653843	296.3327403203584
34	5	18657	5950.2264446103945	937.7554297468159	288.0670196302235	314.6996890786104
34	6	27078	8033.016969610006	1648.1734365646262	351.6103486639913	454.6354341804981
34	7	31190	8056.997102594003	2494.3673186330125	472.2299569915049	668.2570263226517
34	8	24519	7944.95866545476	1677.9159248061478	479.85310411127284	573.8099359918851
34	9	31890	8746.583323862404	2366.30789907719	475.09247318212874	592.8787093099672
34	10	31407	11863.844039551914	1544.495417624712	423.3360225139186	437.7510826876387
34	11	18592	7117.591729102656	1240.948960238602	356.67586976406164	411.54897573729977
34	12	19930	9310.007215362042	838.6454895446077	214.77873121900484	218.67431336082518
34	13	17895	6919.536611875519	1204.8127426134888	342.64709119172767	396.340949438978
34	14	23179	7420.702968143858	1583.871124489233	322.7432085745968	354.9757405463606
34	15	20781	7106.589243848808	1430.0709108142182	296.8395231096074	310.1583754962776
34	16	23666	7063.8152732830495	1772.5914879702032	361.05034217517823	431.2428192868829
34	17	19971	5950.441124943085	1189.9732533902861	238.66332709253766	262.8571622618474
34	18	24185	8079.077837541699	1588.4504638554063	334.0199920507148	359.9569719126448
34	19	34703	10704.09233450517	2261.2893756984267	930.5476197898388	1373.288490599487
34	20	19645	5880.010483535007	1405.129520620685	266.29419619054534	315.95828391844407
34	21	15202	5729.646602815017	1119.2855435805395	216.45490364986472	237.2174426203128
34	22	17618	6364.144992057234	1350.7981549862307	553.9343118297402	883.4560787153896
34	23	29537	11707.029023014009	1666.8334662187845	386.7677762224339	378.2415532656014
35	1	10235	4090.099823977798	425.17009339504875	97.64936404372565	125.53284615417942
35	2	17259	7116.680156849325	1398.3623269419186	244.04213209310547	388.4508295780979
35	3	26529	9153.785857553594	1804.0933569287881	429.7920070581604	461.67925802781247
35	4	22273	7661.152072321624	2000.7119877459481	408.55901673831977	588.5040075744037
35	5	23476	8512.52115694806	1627.5908774731215	334.7400499286596	404.44246818870306
35	6	28570	11525.65571115911	1926.0593907125294	467.7229450875893	554.2615423698444
35	7	7268	2628.1700156796724	744.0851307092234	137.77181738219224	223.00605830107816
35	8	16912	6206.49822396785	1429.8364251444582	261.7411020337604	401.25681110448204
35	9	19749	7248.397117380053	1542.7722455568146	261.5238596620038	339.95472835283726
35	10	10555	3824.9681246355176	959.226337781176	167.36890320456587	237.04384022811428
35	11	22457	7675.682415232062	1480.5843922419008	432.95608684350736	552.026324123377
35	12	15763	6415.1055007614195	1484.5010307470802	248.2349906482268	322.9718029280193
35	13	815	428.34360276162624	2.544792882632464	5.246830014279112	1.823727786540985
35	14	2396	898.6677197441459	8.205920566804707	16.668131762649864	6.4668955989181995
35	15	41768	16780.645607287064	3354.7319337248337	688.6500694595743	962.5710425176658
35	16	10262	3633.407645540312	775.3620518706739	114.53101501311176	216.41187271219678
35	17	28655	9094.272118031979	2938.8327170684934	427.51438473700546	917.9875517713372
35	18	18349	7058.719797280617	1390.8546749358065	212.82195972814225	272.9861924396828
35	19	27620	9238.15593155101	2183.746504480485	394.3007277576253	473.0504795431625
35	20	21932	8164.814757224172	1543.2009481154382	229.03506762883626	299.6642122589983
35	21	19256	6857.875808566809	1851.1496468905825	453.21622219705023	470.01697013457306
35	22	112444	39163.77621401008	8988.901421116898	1506.0216951144394	3023.3105474354234
35	23	23635	7879.0642851796	1922.9223339112941	268.23615110851824	602.9370285342447
35	24	27639	8969.420432463288	2438.07385519729	641.1771451316308	694.9903436808381
35	25	42901	14748.953948551789	3981.36164396652	1486.1409374810755	1834.1083889426664
35	26	67243	23257.44782364182	4881.960042965831	689.686159593286	1348.9745698778424
35	27	36769	12436.205142671242	2885.8426532784943	629.5450867677573	698.9677614835091
35	28	18475	7161.152894068509	1475.6216853470542	214.42781925364397	309.5290321984794
35	29	29292	9075.906479878351	1645.209570848383	293.9066483611241	606.0532265319489
36	1	32700	12035.3380771745	1998.095249894075	457.7748110573739	483.9971650491934
36	2	43918	12440.134173888713	2854.3025451228023	768.8520687713753	864.3812970672734
36	3	27791	8617.351094938815	1679.3054728012066	491.19119863794185	629.0171237350442
36	4	23155	7352.765393063426	1571.5913198350463	436.1080516939983	429.3646776403766
36	5	38918	13468.075394032523	2351.663923648186	524.8164992225356	546.0335276387632
36	6	59927	20731.8399834577	3683.3094277288765	832.5276636204217	958.0250920951366
36	7	24047	7818.93722582981	1368.407311009476	407.7502582066227	391.3423691294156
36	8	33524	8285.94921841845	1995.51723826956	623.556500300765	815.1136832630727
36	9	38580	13207.431571887806	2102.632932554232	566.0970974699594	628.3861796143465
36	10	20351	6522.742825431749	1274.3459695128258	337.45063182432204	328.3673477093689
36	11	31192	10443.903302682564	2024.8285225965083	490.2049473649822	474.18175329105
36	12	36634	12126.116506587714	2239.985980533762	640.196494396776	878.9479403013829
36	13	12081	5353.6627441085875	409.0358445516322	290.956726843724	483.00270182057284
36	14	35010	10543.025852069259	1890.59719560761	580.887972185621	680.7180017076898
36	15	18145	8012.507441684604	591.6188773657195	215.55344674433582	260.5086156120524
36	16	33213	9927.37222982198	2003.8138738186099	546.8675401406363	687.7659300891683
36	17	19758	7988.840020373464	1205.8971864732448	396.02092242473736	370.732816623291
36	18	15950	6679.894468849525	909.3431465760805	288.26813310268335	258.2780667876359
36	19	19453	6694.984237576835	900.4164663420524	364.7351514790207	485.6513488611672
36	20	19374	8098.483631774783	1288.9941572363023	580.9709182446823	927.9636705256999
36	21	45145	14561.260945180431	2465.55129828956	616.6514128942508	669.3788556647487
36	22	26000	7457.764509998262	1739.7711481845472	378.51771096955054	428.7624808109831
36	23	48383	19281.33402248565	2795.461911232909	915.289255390875	1153.0141196665354
36	24	14908	6619.666498821229	692.7384312015492	236.17593808891252	252.65124122751877
36	25	18573	7249.006319032982	1672.8404687242582	344.1398204457946	479.2680878059473
36	26	7577	2116.0883198976517	342.6094155104365	95.7955298977904	141.49750592559576
36	27	36617	10735.705273583531	2289.051090803463	564.2604909851216	525.0634504589252
36	28	28756	13104.14662221726	884.4116155370139	321.5134845911525	312.7066790170502
36	29	20535	8425.905225262046	702.7399883959442	303.0987586164847	311.21114125521854
36	30	60123	20128.170170900412	3301.531904736301	891.2175392138306	878.8299897522666
36	31	32789	11141.517494153231	2149.8347478581127	463.58074666326866	405.150868978817
36	32	19103	6827.963989447802	1049.280935682822	327.3251260537654	438.23589128418826
36	33	49662	16361.225087649189	3979.8357872618362	985.1854177659843	1137.3776965020224
36	34	25089	8063.067675290629	1437.8247682438232	369.7928311279975	383.5480456624646
37	1	28793	11211.000915464014	2316.654644244816	446.57789282663725	468.69091623369604
37	2	40100	15939.966138988733	3156.6019269623794	611.8964261356741	762.0742089364212
37	3	33074	11472.33087706007	3192.2499004474375	522.3460783665068	650.021686606342
37	4	29184	10583.339864302427	2777.2265221762937	460.9327872565482	623.5521812632214
37	5	27570	9657.79420248419	1896.4969279430807	409.1217851731926	434.49172489950433
37	6	31710	11037.737194277346	2114.226920216577	476.7434840281494	482.29454778670333
37	7	53111	19203.628139441833	4035.651412756648	858.2199951899238	918.3949853787199
37	8	32099	11370.025424864143	2903.7781826697756	599.1602691810112	519.3182301374618
37	9	32235	11199.982011459768	2540.0997055124026	694.2712784905452	588.4649610458873
37	10	20148	7198.116443932056	1614.0352956154384	367.46216745418496	335.196553660091
37	11	20254	7392.551017425954	1592.24918182916	382.5977896503173	315.48491851752624
37	12	31314	11309.075595721602	2409.363564273808	642.5125083806925	545.7155445995741
37	13	30583	11243.580425284803	2514.670865522232	556.4134769921657	462.50707547948696
37	14	23830	8978.719738129526	2301.8045958660077	453.4082881982904	444.8373258020729
37	15	21816	7714.301060765982	1538.5229289375711	367.8572085639462	357.8614808730781
37	16	22119	8837.900310883299	2151.834838093724	427.8677676592488	386.07675528456457
37	17	12164	4322.878249991685	1251.1461516311392	253.43892714637332	262.92430110881105
37	18	33622	12130.243842735887	3405.031529119471	1446.5023918505758	1737.3717894610018
37	19	18515	6958.3403065651655	1521.4188168526161	312.0521420936566	306.5972399583552
37	20	16723	5968.330436071381	1096.14809017675	235.06018339982256	202.2341513033025
37	21	32766	12391.649973496795	2572.0968825886957	658.3051991902757	577.9242271801922
37	22	23219	9841.841872889549	1834.3399120904505	431.03612070251256	414.3265608227812
38	1	16031	6800.183947693557	764.9715586025268	370.0854218406603	358.9072879960295
38	2	26397	9280.408803394064	2355.0666084475815	1679.025729401037	1827.8788766681682
38	3	25022	9540.323797199875	1867.7348158687819	590.9940668786876	537.4583072008099
38	4	18557	6635.339589485899	1948.506418050034	1069.3693774880376	1077.5099583382253
38	5	27364	10424.08706984669	2250.321982685011	761.5554162058979	612.6709114012774
38	6	18359	6277.236162971705	1353.6225845713634	443.5290781578515	368.5895801135339
38	7	29929	12533.119156692177	2901.0257144151255	683.6376471752301	582.455225430429
38	8	19441	7930.461587153375	1669.765744770877	374.9088600203395	454.9330605911091
38	9	10758	4411.528604313731	1099.6408194173127	223.08900716295466	277.59614065196365
38	10	31574	11474.991486176848	2679.5181075104047	578.7337640079204	716.1606960096397
38	11	19090	7135.210331253707	1790.5667222244665	433.8197928927839	502.12646898417734
38	12	32978	12760.490566577762	2551.2946240962483	750.6314677437767	610.1622676441912
38	13	17139	7024.019273292273	1072.5311224535108	305.26192310475744	354.2453515387606
38	14	18305	7571.136354761198	1267.2549035521224	325.63563185487874	310.1116369024385
38	15	22803	9072.880019370466	1359.5800129054114	380.2265837707091	368.0816076344345
38	16	33895	12294.489799570292	3125.439874483738	724.861756965518	959.2156896712258
38	17	17809	7033.172042842954	1362.2036334855948	364.22664410294965	435.22084574750625
38	18	16531	7053.886092275381	961.5503640796524	282.36956009594724	304.18694007978775
38	19	17860	7261.56577398628	1095.2473962595686	336.2431392245926	404.6472284705378
38	20	24281	8775.51610487327	2557.827361223288	482.8636786881834	732.8115078108385
38	21	19570	7732.120409697294	1321.8962560833897	380.9349071707111	378.9368602959439
39	1	26500	8505.787701677531	2542.316533631878	428.90754866576754	505.2462833863683
39	2	25399	7871.315221389756	2083.159275501268	405.8985150291119	493.34008058393374
39	3	22813	7470.839385246858	1845.092517668847	320.52622507931665	396.81726024020463
39	4	25066	7950.032838955522	1293.060489027761	471.61169125395827	409.0735053468961
39	5	31407	10433.276891831309	2735.088474479504	576.2491834324319	771.4635880244896
39	6	11542	3984.754267539829	1307.167530166451	200.70393057609908	272.9313203364145
39	7	23656	7715.976959753782	1914.439462605631	371.02907119714655	445.6737951282412
39	8	9427	2997.1679416056722	861.3828803023789	150.99978738673963	173.4728934590239
39	9	25973	8168.49491199106	1879.2555455123074	585.2108367944602	645.4622286839876
39	10	32355	9983.72744418867	2397.304481283296	596.6856982747559	601.2719649055507
39	11	30946	10367.50969582051	2669.1337644460145	837.9497400657274	748.632092785323
39	12	30619	10937.76751313731	2281.3758937455714	524.6153694076929	539.2617107764818
39	13	35944	10665.658808093518	2743.410409923643	865.367380120093	949.0672501481604
39	14	28793	11133.61870684661	4017.6226464807987	1227.5638390562963	2124.96684511099
39	15	23309	8337.163013705984	1786.873703964986	468.8407137002796	417.6480228435248
39	16	13622	4968.912442609668	1334.1680794782005	500.5527442516759	589.1352110574953
39	17	16845	6703.2194231674075	1333.9237675080076	405.3213569438085	434.0651579054538
39	18	12775	4691.451211106032	1232.9129329323769	519.7376069740858	572.113330040127
39	19	22342	8516.473779184744	2020.5576892565005	452.186254032189	417.4934333842248
39	20	19912	7931.393421633169	1728.1090736074839	422.06849974323995	406.70765436440706
39	21	23690	8527.346473895013	2471.0555907301605	581.6570713059045	548.3904501823708
39	22	25820	10927.580269541591	3422.028033032082	1095.136525120819	1847.1584974080324
39	23	22649	8612.62466036342	1589.2749239543919	408.6718113508541	409.1201367136091
39	24	19313	7407.792600225657	1660.0155201533344	303.18727618735284	312.44455839297734
39	25	12625	4728.6060736477375	1029.0611140939873	227.71375744370744	246.99475229158998
39	26	20581	7763.599816642702	2148.890685252147	445.7288799365051	429.74481036677025
39	27	13679	4957.129762645811	1096.3142603272572	396.59936074144207	566.6527062680107
39	28	24558	8956.31140817888	1715.216695355717	390.26480781519786	350.22838432574645
39	29	27336	10180.237276922911	2394.552561724093	572.6611916213296	552.4073580817785
39	30	18909	6673.112400379032	1125.3227604578715	438.31554346811026	606.5547893191688
39	31	22057	8758.382205761969	1892.9037629512604	393.04617612436414	376.63200059789233
39	32	23882	7990.507072161883	1938.1829279500525	379.1829583190847	541.8429719533306
39	33	18058	7141.527521044016	1255.5727644634899	320.28836687095463	367.66822493239306
39	34	12416	4494.576485514641	795.4702693012077	229.09601106354967	281.3743050780613
39	35	47	18.992523051798344	1.8263675989583135	0.549507902469486	0.5852750493213534
40	1	19037	6990.764080557972	1900.2155047408305	492.82623222237453	808.3886340106837
40	2	21469	7957.569070633501	2150.2715048384853	545.6436432481278	768.2157190234866
40	3	22692	8449.898890350014	2406.9445045036264	646.0838050940074	950.4812257934827
40	4	25397	9651.79395821318	2793.8385927842464	725.2453372145537	1000.4526155625936
40	5	15313	5939.926467217505	1782.5580091478769	411.0589776306879	682.2443291824311
40	6	30622	10973.243031281978	3051.3984758066945	649.164022683166	908.0681956282351
40	7	22286	8260.54569541663	2434.9732840557117	455.820113762049	699.5998345501721
40	8	21889	7625.9466551002115	2775.8361201728694	1532.9247604599223	2039.728451751871
40	9	361	122.8703898191452	2.1776913381181657	1.8489967475179583	3.015274317469448
40	10	19964	8251.94424442947	2443.4621367498767	630.2728487954009	812.6452448845375
40	11	23723	9163.160527966917	2436.015490107471	544.306541036116	815.4473054783884
40	12	17939	7304.726697221398	2072.0401476130355	516.598582791863	657.6996126463637
40	13	22178	7915.976212639362	2561.90225380403	1610.7798916045576	1973.1221197070554
40	14	256	56.45461229979992	1.5251240020152181	1.5313191702589393	1.5491722191218287
40	15	30374	11872.34339081496	2809.936692580348	904.8434304646216	1639.8159788993653
40	16	34323	14298.026258911937	2801.137640027795	439.18038066709414	756.4236707445234
41	1	20522	6543.250036744401	106.81744194915518	723.1875813379884	665.9949971775059
41	2	38285	10541.730756007135	315.95105185266584	1711.1296903919429	1666.8578816356603
41	3	29324	5879.392251776531	173.62128813774325	1667.7792508250568	1197.2649610824883
41	4	40449	10643.872754803859	288.97888419637457	1384.1768718103413	1307.768478973303
41	5	35005	8413.968126315624	256.3205792910885	1707.0919087377843	1520.6796715105884
41	6	26062	5579.503488536924	149.534326702822	1509.7644800052512	1128.3047403343953
41	7	8275	2260.9125812174752	66.09283648640849	435.8450760974083	381.40874449466355
41	8	26502	6185.113619783893	196.93359456211329	1419.7769923743326	1195.6660890288185
41	9	12391	3165.057755127549	79.49282145500183	536.5139557151124	516.5650578963105
41	10	22283	5164.338156346697	111.40877509582788	1107.8101496263407	793.8985756079201
41	11	19340	4217.70202205237	143.96696565905586	1228.0067614167929	823.1451005346607
41	12	19755	4750.149234112352	123.35809998144396	1142.461190337548	845.4239282743074
41	13	18253	4750.096743576229	84.24951640400104	836.2373558240943	677.7200295708608
41	14	23069	5597.933060673997	137.70284718484618	1079.7639457341284	951.476968612289
41	15	35211	8114.849272224121	230.17944830236956	1912.9940683688037	1468.4152169222943
41	16	25029	6112.2789216330275	140.65790941612795	898.7401415980421	1063.7758473672438
41	17	18642	4459.0722218398005	134.81822060700506	752.3737869113684	847.6182668693364
41	18	29503	5817.418236842379	191.58021089271642	1596.9801204085816	1314.8156738388352
41	19	42055	9150.945374377072	241.04158322699368	1754.1773909763433	1536.2172929749358
41	20	33167	6878.3205483732745	166.31426126207225	1167.129293255508	1190.9732541353442
41	21	35058	7142.0768925361335	188.24274238338694	1295.999606744619	1273.1162162865512
41	22	12656	2461.5642188172787	66.35300288558938	574.6583825466223	566.5145350776147
41	23	23070	5190.3063851883635	138.79267699318007	1169.8984986774158	735.0668823674787
41	24	50976	12760.96319245384	307.124379291432	1853.6367034777068	1641.6281580850482
41	25	17144	3482.9178468752652	71.88490214222111	612.5670269124676	679.2341819226276
41	26	21438	4173.04812873248	101.14624347887002	879.2161919993814	921.5915943772998
41	27	9155	1672.1839330643415	46.07661601807922	427.37729550595395	439.24919615569524
41	28	9296	2536.819654677063	41.14067332702689	309.37207702035084	333.40058062202297
41	29	20041	3832.074191355612	97.20637936634012	790.7277351834346	857.3690565912984
41	30	21247	3740.1064310232177	103.11380287865177	812.6397364735603	926.9287273949012
42	1	1	0.28165102005004883	0.0009308003354817629	0.009842068888247013	0.0061799040995538235
42	2	18058	4619.950987696648	115.97763143945485	767.9352423569653	786.3584208784159
42	3	11539	2827.741742266342	74.16174638434313	485.39417230314575	528.0618003897835
42	4	15833	4020.8483867626637	139.64049867005087	830.1983540111687	812.838027266087
42	5	8457	2074.343556996435	44.32980892225169	298.1002984314691	334.56214329530485
42	6	21236	4478.014923503622	181.5995896474924	1194.1272467286326	952.2813943389338
42	7	20817	6042.185826299712	130.59815479628742	1195.088382060174	1124.950593286194
42	8	15510	3774.4296342246234	104.18872460653074	970.7490976282861	885.6929288811516
42	9	40537	10314.315482769161	284.88726898585446	1947.4860190723557	1875.0095412393566
42	10	22882	5950.758572727442	122.69355429429561	1087.7136663012207	982.9565142283682
42	11	16653	4240.011384788901	103.36104476754554	901.9440012006089	725.601817636285
42	12	80058	17293.467311263084	460.4555779006332	3805.567430706229	3059.771991728572
42	13	18898	4379.346105130389	103.0736563669052	987.6295130581129	849.1664321154822
42	14	23650	4596.534953223541	138.81938039930537	1144.201909497846	1136.7453598058783
42	15	92755	23483.722290416248	535.6517179245129	3824.1271314681508	3478.5006896608975
42	16	32052	7557.233920686878	175.14653404406272	1331.7906344893854	1140.7834320112597
42	17	24586	6883.853438322432	185.10316783026792	1251.1885280257557	1145.168553290423
42	18	34289	9079.859039421193	267.58271381189115	2142.095066920854	1244.7983856776264
42	19	34711	8554.583568484988	199.50597589532845	1627.0547376449686	1194.091847886797
42	20	8446	2347.008972665295	48.73768263589591	375.9637914057821	289.44594581145793
42	21	30449	5895.457803348545	184.5217230436392	1470.7883299302775	1290.8262181240134
42	22	36707	9012.270923779346	373.53614423796535	3041.5557980672456	1705.8298811621498
42	23	26493	5426.160754643381	148.81518423440866	1175.013583441032	984.974703307962
42	24	25025	4917.49381426163	143.82079956145026	1120.358070944203	1012.200796316145
42	25	85340	20020.398951426614	546.6302793710493	3893.3832693812437	3579.658786821412
42	26	42901	12323.21805333905	324.7040694274474	2458.451961309416	1801.5572644262575
42	27	18465	4087.2328541227616	108.86248679319397	853.089603307657	753.1236763370689
42	28	5013	874.1350729987025	14.725215663900599	167.26881876285188	188.1300225816667
42	29	24026	5217.447029744275	139.98603946669027	1036.9605579746421	965.5211744771805
42	30	459	139.99957267940044	0.35696955816820264	3.597421277547255	3.9668116797693074
42	31	245	78.67823313176632	0.13447775994427502	1.6565041821449995	1.1618066842202097
42	32	505	186.84441912174225	0.6789654393214732	14.286228796932846	9.024216093821451
42	33	21900	5343.246967852116	169.15726108616218	924.6150171661284	1046.0620299971197
42	34	25320	5307.952773382422	149.78669551573694	1166.4127132829744	1101.4726206278428
42	35	22858	5484.667751211673	140.35416325437836	866.5070135097485	1049.4945168569684
42	36	43963	12083.501139963046	400.0272103091702	3214.811494558817	1983.4072223862167
42	37	22146	4617.348044582643	161.18478836445138	1199.7388594467193	1175.146183501929
42	38	20301	4582.784955801442	86.52544527756982	647.3420330986846	749.9609233788215
43	1	23202	5082.331411693245	190.25201952341013	1127.7151933016721	1251.5070292735472
43	2	22244	5203.568247151561	139.52852798998356	594.5079446511809	1091.5522413819563
43	3	22436	4843.103807194158	142.43805741053075	1057.6614050474018	1241.8602444285061
43	4	34430	9000.982131715864	244.66589057957754	1551.4463608257938	1673.487666079076
43	5	25159	5392.880264389794	130.9620368243195	713.547572864918	1214.296959005762
43	6	38157	8821.099520955235	236.98454487882555	2000.0682573851664	2096.6604295494035
43	7	37938	9100.177830446512	294.43721942440607	1812.6550889692735	1813.1346498234197
43	8	21713	4440.353613511659	115.51735825533979	1104.4643955321517	1100.0952643344644
43	9	16804	3778.3507744586095	135.08868659567088	833.8865357371978	979.0565665590111
43	10	76	16.952834390103817	0.1988097985740751	1.3390249600633979	1.2301365786697716
43	11	23900	5926.090793105308	148.72822313429788	725.2795325457118	840.4943181753624
43	12	22593	7151.2458836128935	197.84788435488008	1191.9919917799998	1007.9111185071524
43	13	21127	4769.728909736499	169.3979872467462	1093.6614195981529	1104.32833038643
43	14	22772	4661.666652047075	100.33258649380878	723.4074036141392	776.751921475865
43	15	21881	5222.279149946757	178.47766986186616	1063.6816684668884	1027.8183740584645
43	16	19157	5494.650538286194	136.66912450222299	857.6135212650988	846.9314884659834
43	17	19449	5468.969435919076	158.79786507948302	1006.1669053661171	894.1234014455695
43	18	25518	6868.930572275072	155.28027935139835	1458.3821341495495	1147.579540393548
43	19	16380	3350.3328465810046	117.37775347800925	736.499704248039	880.455025772797
43	20	16440	4205.935607708991	147.94787648273632	956.5472512533888	901.3488075044006
43	21	20443	4407.646724161226	151.80282437452115	1135.0056633367203	975.8364252829924
43	22	25728	4924.183415610343	185.488244633656	1376.1709647832904	1287.6527072163299
43	23	16082	2474.739377660677	89.7846045952756	583.4880613815039	757.8308244738728
44	1	19487	4420.852919276338	154.8979183603078	791.5047550785821	1124.3999865355436
44	2	21545	4516.426947828382	135.58275851467624	967.6158563375939	1515.5696821999736
44	3	18292	4317.8708799518645	134.28751167515293	688.1201820319984	929.6242636237293
44	4	16465	3884.2434735726565	90.9308623066172	670.3274906550068	938.9219210876618
44	5	14611	3615.7718641348183	83.5017327631358	524.8404381459113	732.1877634252887
44	6	37197	8150.58921176428	229.08053933852352	1402.329094961984	1348.352975797141
44	7	26451	5038.379294702783	215.9049993106164	1162.6599401894491	1537.721830409253
44	8	21047	4312.224308010191	139.54574023652822	994.3375776601024	1508.9091041022912
44	9	14842	3521.915479835123	80.90255682822317	524.1577340329532	680.4333274457604
44	10	20015	4254.016572935972	113.73049634741619	722.9221811599564	706.8630980856251
44	11	19480	3827.7783796219155	77.69088347256184	619.3548352199141	977.3399424250238
44	12	14665	3446.2922425046563	109.32678826991469	653.0513480259106	642.004960436374
44	13	20580	4081.577677063644	116.17003231937997	852.9943408758845	1376.7277653862257
44	14	21822	3764.3260712157935	112.18574928655289	865.1325113957282	1317.6034515358042
44	15	46549	8732.229192214785	200.18289672536775	1335.9196660167072	1345.862323096022
44	16	20900	3663.591058066115	104.28331542690285	675.3972859925125	729.633144745836
44	17	20435	3861.579126274213	126.25206509325653	832.2847811614629	958.7549726846628
44	18	18791	4115.400321455672	96.52311078924686	755.9956682799384	714.1144139145035
45	1	22559	6654.344106328208	204.29822393576615	1403.4883823425043	1141.838455305202
45	2	79516	23573.860227750614	600.3644365144428	4126.616686683381	3360.3516829563305
45	3	17686	4879.7712835446	107.40853092353791	878.1365390128922	726.838973521255
45	4	70439	19278.788328371476	497.99568621930666	3291.070122446399	2893.5360871397424
45	5	17388	4830.779081502929	114.38098841533065	211.50222219782881	750.380607732106
45	6	29770	9022.705792832188	278.870254726382	1368.2405002377927	1363.4171233735979
45	7	32131	9347.847836495377	277.0512726409361	1605.2713093995117	1641.439661905868
45	8	14830	4492.5415130080655	115.89710944332182	936.2038163517136	785.975556632271
45	9	30142	8337.957721125335	253.38950370438397	1794.6626108407509	1747.9851256867405
45	10	20651	8105.189915424213	82.54242873401381	269.62626312766224	934.8321526618674
45	11	13960	4320.475610018708	103.53676755470224	854.674663904123	670.6270711782854
45	12	15847	5119.661509217694	93.55881679826416	833.5416358117945	680.8331597270444
45	13	22775	5542.180208824575	145.56710298988037	1364.7825152028818	1096.0960271526128
45	14	12393	4560.390295628458	42.603006458841264	269.7600837396458	319.337530920282
45	15	27534	5724.682262787595	183.2596643997822	1453.9412704827264	1257.5052297599614
45	16	6214	1553.7636538203806	43.864805459277704	376.31407669745386	305.87370182271115
45	17	10745	2693.9407041184604	100.01548864343204	1045.6141004164238	849.3823461232241
45	18	12265	4475.369742434472	47.75300278188661	263.6698571587913	300.47622024989687
45	19	12686	3269.896195033565	90.73972771153785	731.289190556854	645.5576424268074
45	20	24015	6506.573863321915	199.4263539421372	1372.0144981807098	1119.5113326646388
45	21	28339	7192.274388985708	272.8464809048455	2633.073916069232	2061.4582000507507
45	22	13609	3428.595498468727	104.74364938260987	1245.6994908531196	1080.8094613393769
45	23	32584	8850.267568655312	245.3288800502196	1757.6648086088244	1368.255103894975
45	24	31604	8790.285527150612	231.12500416790135	1593.4012550420593	1256.1035821037367
45	25	10672	2554.529487886466	103.71438243775629	1062.7940353064332	828.3593658457976
45	26	15924	3543.6666839132085	200.21277310419828	1907.4053259624634	1349.1932876349892
45	27	16242	6213.12696750788	40.72445276705548	398.63775253202766	492.33026812784374
45	28	14886	3844.785153985955	110.24768535676412	931.7233093564864	754.295400710078
45	29	13034	3416.4932038234547	130.64806684479117	1237.2907770148013	972.495065264171
45	30	16078	4320.363882373087	126.45456741913222	1062.7113009265158	841.0589926447719
45	31	17109	4795.482078777626	129.9206847716123	979.5656990767457	917.0854672926944
46	1	23412	4971.182193500921	122.66257853689604	1151.8122858756687	900.2701633560937
46	2	18750	3725.9612275757827	95.32840554206632	778.7681254902855	838.9460152992979
46	3	29315	7397.7425669296645	185.8269646007102	1216.0839577161241	995.0415685153566
46	4	39190	8637.794402344152	205.50586905120872	1881.3251736061648	1779.756210052641
46	5	36101	5599.062916010618	257.00433578994125	1428.641981300665	1878.1116381948814
46	6	30933	5971.942993140779	172.02015872998163	1354.7130420787726	1446.9510210957378
46	7	16095	4627.084412977099	78.00569261424243	388.3745344779454	584.7161686588079
46	8	34490	7331.055422454607	264.0173976207152	1437.6432630510535	1305.1743373726495
46	9	13962	4067.195849182084	81.25212563830428	574.045687138103	542.210377528565
46	10	28849	6459.056305319071	137.39342468208633	922.056186851114	1019.4912825573701
46	11	20715	4918.01683120802	145.83026004652493	1046.1268505316693	1073.7953786295839
46	12	15608	4402.9891683757305	77.04922633152455	507.6530421273783	510.59255537576973
46	13	27068	9286.502955787815	179.95469767646864	1470.29425799218	1329.7175125977956
46	14	33843	9357.404044269584	200.98144709365442	1920.39063456445	1778.127981132362
46	15	35288	8172.169482710771	298.13414444145747	2033.5982026625425	1949.2907632908318
46	16	43903	10641.103290877305	265.5659594302997	2491.7672897782177	2415.159232597798
46	17	25607	8047.022096803412	277.96786664729007	1551.344032479683	1396.5698504750617
46	18	305	91.7436792254448	0.6858777792658657	15.605645943898708	6.726634662365541
46	19	38819	8336.551265267655	232.89112902013585	1896.8512140021194	1852.0335432121065
46	20	20696	4734.944000152871	137.5296571839135	1058.5508067440242	1121.084506927291
46	21	26405	10083.532908552326	85.94941714429297	697.3713463800959	970.6069457312115
46	22	31068	8568.83492925018	270.76148884021677	1953.1249896122608	1423.5328177560586
46	23	61194	15569.977786136325	501.9404329280369	3703.59635849786	2508.5392600037158
46	24	33277	9524.086809013039	250.77670158469118	1400.9929084558971	1181.0121651827358
46	25	22641	4956.700574931689	133.5354251486715	1039.2348539014347	1035.4217157037929
46	26	19424	4561.661967287306	121.29691136511974	784.8728942857124	729.2671875439119
46	27	28328	8277.98364549037	269.6500364963431	1418.8272251612507	1413.53527421318
46	28	34002	9426.11215626914	234.10998935671523	1463.367257840233	1588.8447888116352
46	29	24668	5770.120044196956	137.35121824918315	1216.4983318711165	1182.568844139576
46	30	17837	4223.72436263971	128.62728436058387	949.3970269109122	927.4197470596991
46	31	34301	9352.126955775544	295.4280790754128	2077.8515026196837	1414.2079683816992
46	32	24157	8690.068374698982	69.18895293585956	688.2742528347299	799.9716971162707
46	33	20576	4957.685284291394	138.8234697750304	925.728070983896	942.3806386229116
46	34	16491	4046.9465341279283	89.93682849314064	603.0635861728806	656.9802718532737
46	35	22518	5270.590434167068	126.92851275508292	1078.6571928351186	1113.2258051931858
46	36	563	69.02397190593183	2.4292515714187175	21.988189560361207	26.651529828086495
46	37	11893	2330.8827803237364	59.97132890042849	467.6215166603215	453.3908612097148
46	38	42563	12089.709331845865	335.7295522694476	2308.9303923810367	1887.4089309780393
46	39	903	173.36594202369452	0.7592431523371488	6.04637226765044	9.344777712598443
46	40	16519	4004.6142837721854	93.17645632638596	796.8282617407385	794.2110338180792
46	41	27321	6965.233052834868	251.47794522438198	1397.2769390966278	1858.4009938663803
47	1	8289	2872.799068763852	23.056885801954195	147.73785100504756	244.58416213653982
47	2	19064	6731.952406637371	57.56443167454563	481.1607712057885	643.3844532768708
47	3	13668	3132.603769475594	91.27156559377909	535.5504098890815	418.3764718193561
47	4	29887	7384.138216532767	243.2011770082172	1338.825226389803	1043.1123857665807
47	5	670	198.79844352975488	0.8812695550732315	10.349965735571459	20.26724660792388
47	6	18344	4299.062165967189	133.11981508345343	953.0287803171668	1026.9891372059938
47	7	18643	7392.766583018005	51.46756728948094	411.9378214799799	658.9474194529466
47	8	19253	4833.749343469273	112.10104644135572	823.3873064580839	922.6668974005152
47	9	1331	248.3382467161864	0.5122453649528325	6.578637456288561	2.866895569488406
47	10	27129	7764.313223486766	221.8710783922579	1279.2764959102497	1614.6695991803426
47	11	15101	4162.411062891595	113.59086096589454	728.7005889934953	769.5150853355881
47	12	22539	4550.556574222166	166.80288545484655	1170.8430632946547	1304.8417047585826
47	13	15626	4325.631861335598	90.77909605810419	756.5979722898919	1012.8861536392942
47	14	27466	8065.681469131261	248.85511774546467	1247.9648614288308	1642.9360518665053
47	15	20780	4922.246724343393	121.44451169320382	906.1231578423176	1014.9743970325217
47	16	26343	5051.161823260598	180.82749856007285	1284.557536534965	1370.7652882756665
47	17	22220	6798.098695667461	171.3446264192462	1025.8454283038154	1261.1802113407757
47	18	17851	4767.429907953367	111.16328796255402	904.2584440098144	1127.1782271137927
47	19	30250	7021.023257154971	291.06097733136266	1479.4882458841894	1335.3781671058387
47	20	20163	7932.051043207757	58.22909933957271	511.11552819702774	871.1292766667902
47	21	12677	2711.152576156892	90.72979401680641	497.07286312780343	406.48609249363653
47	22	26935	8127.084781693295	260.8068230061326	1293.3646018463187	1269.3468550699763
47	23	22805	5504.527153998613	174.43180128047243	1123.3889999324456	1293.2842014585622
47	24	17522	4500.173678316176	136.26827017730102	1183.5990253714845	1331.2682854491286
47	25	29717	7185.704663592391	223.84876984753646	1426.87098761159	1608.1180320060812
47	26	12263	3805.7184568420053	80.1534912576899	687.2432756565977	776.4221268338151
48	1	24753	4284.339515458327	118.49401184776798	1399.27586996858	1141.262152546551
48	2	23356	4302.13974481076	121.03743150271475	1314.0149108385667	1116.0317561367992
48	3	21492	4848.124102591537	131.56972743337974	1550.6855290406384	1190.8027487536892
48	4	20701	4149.3815682362765	141.34383273939602	1425.5707355148625	1054.2713228894863
48	5	19225	4527.914093489759	119.82496493612416	1180.5395155027509	848.1910449925344
48	6	22915	4360.841384086758	97.83766030473635	1238.7146739787422	926.0029932246543
48	7	40586	9022.76723955851	238.03312979009934	2725.551693730289	1751.8473839790095
48	8	21391	4765.115878263488	99.34601459978148	920.1041300327051	885.0352198379114
48	9	15183	4101.895370891318	124.80871392833069	951.3606635478791	1044.842711479636
48	10	43759	11724.63557305839	358.03169615613297	2627.8470788386185	2498.287376998458
48	11	8744	2249.588465254754	51.63079324411228	415.60210665804334	421.11708342074417
48	12	31546	6226.002732454333	153.46694287937135	1430.5764428675175	1512.1178179183044
48	13	19588	4175.850553958677	103.99728496815078	1042.8628849405795	1162.1223948528059
48	14	17567	4166.695291957818	102.0495013478212	767.4521419778466	732.6783416843973
48	15	13571	3225.425101302564	119.94447351247072	500.76911702542566	708.649928567931
48	16	26055	4471.361518468708	137.84083446557634	1266.6824319881853	1420.6282777623273
48	17	24666	4607.830077855382	108.39951289771125	1185.9821950835176	1318.4202360007912
48	18	14708	3603.4855126291513	97.82972549647093	740.1443059742451	769.340689699864
48	19	20123	3671.41823618114	96.91027804859914	932.3835375115741	1189.1457413844764
48	20	20967	4176.208562359214	110.9194182252977	1008.0283076851629	1308.9066326080356
48	21	10625	2955.081803124398	72.13379179011099	565.2161758230068	401.9184263490606
48	22	17275	4563.349875040352	146.07109294482507	1118.2809352877084	799.3008793336339
48	23	22349	6276.521904353052	152.8700403808616	1202.7524701303337	965.9029400025029
49	1	33820	7554.6641203947365	192.61655794805847	2009.1372428552713	1531.686720625963
49	2	36824	8934.434701297432	249.89808723260649	2466.2055124298204	1774.548367096344
49	3	15182	3822.2646224945784	137.61768632242456	1023.419136231998	821.3908917936496
49	4	16651	3645.0596033055335	143.0767997733783	1399.8267196915112	1166.3582063615322
49	5	20182	4324.678523890674	170.76695035141893	2179.9027861580253	1360.30805158359
49	6	28088	7883.001375332475	210.55864994577132	1825.1678978821728	1264.4281709524803
49	7	30457	7864.749630922452	237.71835109964013	2101.3313223447185	1341.9501672848128
49	8	114	45.666941314935684	0.2574044428765774	1.8582284469157457	1.9797818129882216
49	9	24548	4436.445993350819	193.24591609789059	1885.700239914935	1425.6797459037043
49	10	23453	5250.66329453839	195.29901754204184	1422.472482511308	1110.297537819948
49	11	37345	8148.402793897316	296.7539968099445	2434.5328184315003	2335.9924198044464
49	12	19467	4600.504892975092	132.0119185326621	827.3064340460114	1016.043215223588
49	13	20756	4592.4725569156	152.9923259781208	1702.3470375407487	982.8318019616418
49	14	26294	5946.863449115306	211.79795706807636	1861.7336105774157	1388.5696067884564
49	15	18172	4618.46340224985	157.24425264121965	1648.4042893345468	1041.6989417399745
49	16	16511	4028.036819511559	146.162433443591	1901.4010999451857	1034.7087831534445
49	17	8397	3181.903319004923	39.29984025959857	232.814146109391	290.9702915442176
49	18	18120	4991.1065386440605	100.14290192956105	1155.3730695224367	798.7197086999658
49	19	19445	4855.968002256937	157.77058210922405	1124.6808751889039	1182.169605705887
49	20	8667	3216.9051346816123	39.9997411002405	216.68055323511362	228.4320295804646
49	21	102	24.382558926939964	0.21731899050064385	2.483070122078061	3.11723508592695
49	22	14865	4157.360814800486	89.1481967838481	1020.7615180236753	667.624415830709
49	23	22789	5872.268528317101	174.957932487363	1312.1894738264382	1375.0318931282964
49	24	15539	4013.7176773166284	132.57204665150493	1036.3686291475315	805.3353642611764
49	25	14004	3535.2503401432186	74.23306722706184	717.8770747804083	580.5311374145094
49	26	42779	10655.092472277582	325.6978287503589	2864.3900394570082	1992.4638019709382
49	27	15043	3899.3113758359104	149.46862108330242	1071.9931194756646	965.2081949473359
49	28	18554	4060.353933144361	161.99177682911977	1611.0126364703756	1202.535928631667
49	29	24107	5391.487328619696	260.76437220093794	2136.8968667977024	1387.1588789098896
49	30	10881	2327.962997045368	95.67734888987616	800.376608595252	685.7160607997794
49	31	16720	4509.906951958314	93.45676473318599	802.9786391225643	697.5481821880676
49	32	19116	4528.309331398457	145.66408929484896	1108.069018522976	866.6006733286195
49	33	26977	6045.783462537453	179.0431390979793	1721.541179544758	1763.5610010139644
49	34	19949	4838.108811694197	159.5085846357979	1448.280722065596	1038.5326490770094
49	35	21160	4986.152973399032	174.86498972796835	1548.297109885374	1085.0905795583967
49	36	31255	7052.070939765312	198.8043964866083	1740.3385552044492	1771.81732176058
49	37	19665	4586.106800850481	148.6773036243394	1143.4648986575194	893.8740695142187
49	38	319	86.80059505999088	1.4170595975592732	26.859113446902484	15.400946108158678
50	1	17951	4655.176745959558	123.31261274404824	882.1703531560488	1023.0183584813494
50	2	13651	4421.425162928179	105.63003051863052	675.848585892003	836.6736259481404
50	3	22292	5135.464821540751	147.4148026960902	1134.1329084706958	1104.5169928623363
50	4	18715	5004.868622344919	155.80109997396357	1029.278174123494	1056.7789141777903
50	5	22105	5353.310521521606	118.0207228756044	952.3157721636817	1013.5360974627547
50	6	17907	5332.241552351974	125.5637151519768	888.593455510214	993.7740919154603
50	7	15584	4014.8477313448675	115.31700722849928	796.3083710279316	913.5460759929847
50	8	26669	5996.841384418309	182.12149408296682	948.9287433892023	1375.4645790206268
50	9	21780	6462.394962574355	187.70765398000367	1153.1056407017168	793.3424760012422
50	10	21179	4880.238239152357	127.82072294643149	1206.726621454116	1259.0795619194396
50	11	34831	7394.802123487927	241.29700387478806	1659.921205787221	1628.0072059258819
50	12	20401	4972.962599859573	148.8766016974114	1059.8592222018633	853.6911141658202
50	13	24534	5245.837507607415	154.21678641927429	1464.0500061621424	1475.6072503912728
50	14	20447	5391.486564366147	143.08235431136563	1047.7677598753944	1126.2833162136376
50	15	399	117.70983443409204	1.1423056479543447	12.768825854640454	18.01412984728813
50	16	18597	4558.642436414026	106.22133311885409	492.3266213454772	946.3732073975261
50	17	18706	4865.0348974643275	104.21017890609801	1119.1857195415068	1159.5290019125678
50	18	135	33.198794439435005	0.12457465473562479	0.8193942324724048	1.0692607159726322
50	19	18817	4287.222127710469	114.86517251841724	847.9063876660075	1074.4252248783596
50	20	22060	5939.236166451126	181.88006576546468	605.026141282171	944.853622284485
50	21	16997	5271.778011811897	134.74442779831588	909.2333274660632	998.5669051401783
50	22	19466	4961.020235002041	113.05470471596345	1201.6830570891034	1220.143848983571
50	23	14606	4305.138155914843	128.9755256511271	749.0210433222819	547.0015118657611
50	24	18160	4671.3758296743035	170.45659712026827	1084.7773422519676	922.4367911461741
50	25	19446	4980.820096780546	122.38109530229121	1179.0337549059186	1266.453820248833
50	26	12584	3663.2120841462165	93.3549409294501	587.0816828196403	424.48145398218185
50	27	16946	5343.017563434318	165.51925050839782	525.6163749073166	987.3683850148227
50	28	236	41.93713286332786	0.3127183956094086	5.771526664728299	8.181246675783768
50	29	25396	6108.509118445218	123.50763849564828	827.9564076263923	1122.306251066504
50	30	17686	4456.631724408828	114.18304827809334	1101.7859019020107	1033.5217686132528
50	31	2524	600.7718169968575	11.288792337058112	202.3992526687216	333.2948195177596
50	32	15912	4328.385886086151	101.86321919295006	888.2663632901385	1003.6754424429964
50	33	22252	5077.164461948909	147.48063012375496	781.0426207999699	1178.2916331896558
50	34	6502	1412.537469504401	42.66382884862833	289.063127016183	360.1691621814389
50	35	376	59.41005574911833	1.4471656563691795	13.723460811190307	26.638910580892116
50	36	362	78.05011070519686	0.3120469977147877	1.9448996970895678	2.6165865920484066
50	37	17409	4378.416815562174	115.82952737412415	1145.2333271685056	1086.0291922895703
50	38	12945	3541.1434495784342	83.45642871502787	565.0419635309372	468.9560397679452
50	39	20757	4990.102786587551	138.93255642638542	586.8918311716989	865.4213954098523
50	40	18566	4374.422081547324	120.50695169484243	542.4867340542842	773.0554683913942
50	41	9520	1985.9237968185917	53.51328350719996	260.91340617556125	344.21829645964317
50	42	30571	9139.357823731378	279.1063730076421	1740.290840038564	1478.925188313704
50	43	18663	7588.900815482251	50.81637321761809	412.08137841289863	603.5736803123727
50	44	17060	3528.9038075516	116.39540808089077	558.9939744942822	810.1331827009562
50	45	27697	7061.10109157674	213.20061232172884	1120.0327792211901	1173.4492435222492
50	46	19985	5046.300603494048	135.85444545419887	791.7560866337735	960.7302228547633
50	47	24181	5029.3839631853625	165.0173662856687	669.2043972865213	966.0689425468445
50	48	25385	5547.835919870064	171.31186558981426	1125.9081588352565	1358.3407824893948
50	49	21208	4747.698406457901	117.77316056750715	973.3899771338329	836.4799896101467
50	50	18235	4369.732709877193	147.46218190086074	598.0049150651321	930.4952939706855
50	51	24939	5510.692608427256	188.72933729551733	1117.180211801082	1165.5550643990282
50	52	23508	5162.064712980762	112.67907345085405	950.9039470287971	900.2003991727252
50	53	30912	7232.623927548528	190.03998048277572	1171.7518762429245	1215.848618795164
51	1	21453	5350.327368218452	70.58367354399525	636.7043891556095	360.6757785647642
51	2	31374	6345.6282909289	160.37190969404764	1175.7070297908504	1351.5259358452167
51	3	24056	5349.001955375075	94.0546588152647	711.475000614766	521.85392782907
51	4	48434	9448.463770396542	233.7467789896764	1772.0992651348934	1722.9876449645963
51	5	32365	6571.253255844116	141.44559557223693	1116.6417674215045	677.8833633228205
51	6	23195	5300.3624202674255	89.86988730053417	661.6374634150416	346.09166303346865
51	7	29614	5854.818069409579	115.01689294702373	942.9555843533017	483.20737313013524
51	8	13200	2636.2788892854005	70.0278638030868	468.9817669522017	338.1448705326766
51	9	30154	6596.752806888893	129.8998412389774	1223.444482918363	483.08247788017616
51	10	29671	6246.614099732367	119.71252132207155	1056.3051989371888	381.04907591920346
51	11	30718	6544.440254286863	126.73454013443552	974.705061708577	388.62777437083423
51	12	30732	7376.640149367042	150.17267273692414	1174.494807366049	435.1077317937743
52	1	13247	4740.04281748645	18.36302740010433	213.35408711107448	123.12533897231333
52	2	33392	4758.536158587784	118.31972339982167	895.4550272284541	469.75353933800943
52	3	27264	4669.78742900677	98.12962639261968	794.7573535346892	380.61069914442487
52	4	15936	5654.471533773001	24.35718321055174	241.77119265682995	153.6951875067316
52	5	25771	6266.57981487317	176.28334659407847	705.1070446651429	376.7972405203618
52	6	12198	3543.6098429868	24.455085123656318	193.73048125952482	155.18414726573974
52	7	54512	12089.016208956018	260.83070389414206	1478.1302872837987	888.0531221309211
52	8	10047	3276.454200747423	28.944793107686564	172.6496539535001	109.74519068561494
52	9	31145	5679.371039668098	115.48081283294596	776.5635038106702	551.2306583849713
52	10	27281	4729.297232399695	120.65716152638197	776.3572777777445	370.9306504910346
52	11	31360	5967.705641193315	156.62552988668904	858.5166433926206	443.95584343303926
52	12	169	41.86109736561775	0.08726634620688856	1.3742427884135395	1.0049744544085115
52	13	61147	14423.923447347246	295.84422405669466	1557.3415346390102	903.2022342064884
52	14	67039	13970.768434260972	362.6482990619261	1912.4709007400088	1238.620514862705
52	15	26556	6283.812010369264	126.36150283692405	726.7481985490303	439.44831265788525
52	16	38649	7460.586680326611	173.69517251104116	930.6951745725237	578.7816779981367
52	17	26258	3899.802991481498	98.90312157105654	663.4766490813345	488.7366319152061
52	18	34344	6940.126469549257	149.08598620491102	855.5359466201626	511.5910768874455
52	19	24859	4008.8245671107434	89.29518670355901	570.1008340504486	424.5743826427497
53	1	13630	2770.4111099820584	98.99462987552397	685.8872675187886	291.26358574745245
53	2	8805	1920.2683452405035	64.78326153475791	384.77915701665916	244.33699640119448
53	3	24258	6156.283925848082	148.41329213231802	1136.6827373732813	479.33704381645657
53	4	20809	3778.470757968724	101.46779695688747	991.6379209037405	416.2314206045121
53	5	19361	6037.5198610136285	142.748364954954	592.5461225882173	476.5429029355291
53	6	25868	5135.462791022845	110.21477186912671	1092.1759546608664	366.85699517908506
53	7	46639	9362.082751670387	190.02755985362455	1719.202919174917	652.3904067871626
53	8	12368	3557.045854466036	57.42410989408381	331.71670229989104	233.64872341346927
53	9	15527	5805.816906272434	23.895689347060397	279.64533625356853	185.64370354032144
53	10	12835	3543.0009764796123	41.75550513691269	283.6085159613285	197.11670223879628
54	1	38463	7419.111027992796	148.02723887818865	1157.2723775706254	607.1247157824691
54	2	23694	4456.13878285978	141.6356465977151	904.3967370155733	469.3544387535658
54	3	16971	3645.064912099391	79.3037317735143	584.0192587238271	324.8239737302065
54	4	168	13.493217401206493	0.539177545811981	8.806515615433455	9.892133986577392
54	5	27102	5179.052004529629	150.75060805887915	1204.788604315836	1181.4901986822952
54	6	34046	6436.574000231922	125.97505285474472	1176.3706760215573	672.3362208462786
54	7	26913	5233.637156819925	139.60648649861105	1093.5304824132472	1101.988802586915
54	8	28608	5086.09697278589	105.77258065459318	987.6551338564605	440.1637627140153
54	9	32058	6123.955095395446	100.05391112528741	1089.1531430608593	573.745055538835
54	10	27389	5748.764186871238	136.72590369102545	1106.2592082414776	629.1066179594491
54	11	24997	5020.828643552028	162.2699335378129	1154.149541180348	1105.3981108437292
54	12	16475	3446.987228929065	65.38513851352036	718.3807448237203	335.3529733743053
54	13	26606	4402.978638624772	111.65371302189305	960.5986142950132	459.98195126419887
54	14	30717	5973.737607301213	134.64680096367374	1075.366021543974	647.6932813446037
54	15	27265	5292.799956121016	150.8391408333555	1114.015963993268	1167.903718097601
55	1	15236	5869.076523655094	22.60033571603708	267.5822555758059	170.8338767690584
55	2	15014	4435.6084845280275	104.57053590123542	586.8098897503223	265.1928604391869
55	3	11922	3577.431250992231	76.44712066790089	401.2699637247715	198.30415934277698
55	4	23277	5943.043138593901	113.66689675673842	792.6855595926754	531.3439103367273
55	5	54080	13102.707931813784	161.53750048740767	945.497541810153	1086.6972506789025
55	6	19656	5383.994507163763	98.39511816715822	530.6409114061389	694.4283682659734
55	7	94	8.299214204773307	0.04234378575347364	0.5128404742572457	0.22565041645430028
55	8	5335	1241.4539102129638	2.5829098948743194	39.303975455928594	10.217929389094934
55	9	1876	354.9961851462722	0.7083543143235147	10.060258020181209	2.7434348119422793
55	10	55714	10298.155143751763	436.89247369929217	5064.3704493762925	1293.98602866102
55	11	46407	10285.836244562175	258.00824242504314	4356.816545687616	864.007069486659
56	1	51248	11894.889969348907	302.80870079551823	1755.082694109762	1066.5788566013798
56	2	17701	4424.18326125294	135.0338458835613	841.6256216305774	366.2950959636364
56	3	14900	3814.825528244488	109.57496103947051	650.6991238719784	271.6036790846847
56	4	19129	5012.602762086317	143.82363767176867	891.7284830252174	489.29120526788756
56	5	17793	3556.10930047743	114.61114042229019	993.4160389136523	379.2996890563518
56	6	59329	15645.563211636618	425.365488540614	2845.032554077916	1044.3787502166815
56	7	66343	17809.0985145648	409.1111510640476	2535.9272968715522	1260.3634614066686
56	8	21757	4547.4716116618365	163.97509897127748	1199.6790443651844	429.56620351667516
56	9	26154	5976.141804507002	144.2409568047151	853.9045120971277	517.5596731409896
56	10	22163	6078.467873048037	118.65681069041602	803.8442534995265	482.65902410284616
56	11	21157	5123.326971042901	140.08249170612544	840.1406144355424	1297.6207393398508
56	12	468	184.76556046307087	0.5377584500238299	6.632562799146399	10.0045472078491
56	13	18828	6265.726771045942	160.2127733414527	987.2951413863339	426.36797362798825
56	14	19184	5198.220370585099	131.0335252871737	772.2341063139029	1079.637447582325
56	15	25002	5356.353568200022	115.34448894136585	931.506312190555	546.59862924763
56	16	16881	4347.470254667103	81.77180228522047	761.5608012168668	360.0652187273372
56	17	17871	4391.367437550798	94.16130415396765	928.600093592424	444.69834622438066
57	1	991	344.9976352099329	0.6205539023503661	12.44563984265551	5.840772178955376
57	2	26658	6872.451470438391	175.35382810723968	1021.2683937230613	530.656049283687
57	3	22489	5649.1980174239725	152.13141221017577	929.9307262944058	518.6271480186842
57	4	25496	6169.248540320434	172.14883813099004	1065.260977677768	615.5313825246412
57	5	13852	3265.3533084066585	85.07950039487332	843.4374627352227	271.450615798356
57	6	12945	3087.8332656659186	97.04773120163009	867.1826669457369	479.9866954998579
57	7	31327	7255.222478789743	272.79475333634764	1455.3644651591312	762.6125611485913
57	8	25920	5348.498759298585	157.12713982583955	1397.8376003124285	622.6061366675422
57	9	20267	4303.875808097422	104.25400282396004	1037.3239817123394	544.1044959034771
57	10	13347	3161.985000282526	80.18669501249678	785.9533240697347	247.46292948443443
57	11	18511	4081.0127278547734	102.00892776832916	1017.8796079223976	302.9279792991001
57	12	21310	5501.537285224535	141.4405904004816	920.8988957011607	440.07637346349657
57	13	15138	3527.8039511479437	101.2357224249281	918.5337471589446	450.6900146570988
57	14	19971	5950.981018727645	138.0753962257877	933.0180380933452	439.06279280455783
57	15	37545	10372.828429739922	222.51186639047228	1595.7920536419842	690.3395938479807
57	16	18833	4513.394081197679	84.014298687689	791.2355705720838	459.7283148483839
57	17	14306	3925.750393848866	57.242878476623446	627.9052120854612	364.03486841660924
57	18	29242	8272.445458958391	144.1749311396852	1109.600659221178	622.6289646429941
57	19	21330	4786.237630210817	77.46578244725242	827.5180002585985	454.1269420480821
57	20	19163	5244.2352177444845	126.70022260537371	853.2249652915634	532.8345484000165
57	21	14453	3633.572686612606	54.27969844965264	588.8861081996001	350.4740839281585
57	22	16654	4611.956071591005	83.85372791951522	693.5297036517877	351.7028169767
57	23	13812	4128.585704598576	89.42259958595969	618.5530034294352	306.50209967861883
58	1	17303	5232.088929742575	119.89054837683216	407.01300257537514	373.63262569368817
58	2	19988	6072.610511876643	79.39812403079122	643.9604203552008	444.85696420492604
58	3	18024	4421.722332176752	95.60746264574118	398.2503262218088	311.64387133158743
58	4	12848	3625.469825658016	60.571664709132165	639.7831706476863	253.46801094571128
58	5	11768	3280.73679806944	43.78878514841199	229.97465612972155	129.96427995688282
58	6	21701	5958.707592521794	75.74992066598497	670.8229368454777	460.52710991352797
58	7	22218	5589.933899353258	94.85702390270308	809.4156731751282	914.8333889441565
58	8	17300	3801.323889125604	93.9775244416669	895.2023360759486	457.86276226793416
58	9	16697	4713.319479887374	43.89549130271189	374.7656233359594	160.3044040838722
58	10	17567	4972.6500503290445	92.2174267899245	674.4444971259218	550.662029723404
58	11	20475	6247.515784488991	106.57195497700013	651.4326109276153	436.84376507857814
58	12	10007	2096.418753873557	40.461173854069784	376.90693617309444	199.01382574276067
58	13	450	142.2484623938799	0.7451895966660231	6.960036673117429	4.715220915619284
58	14	23103	6521.701533406973	124.96936119324528	733.5984765160829	508.8301694560796
58	15	20524	4339.555734925903	88.85088985715993	492.4050529480446	374.79078560322523
58	16	24195	4747.272620281205	105.596293220995	577.2338777850382	414.9412247487344
58	17	57815	12863.859466230497	242.89495944255032	2039.6861277215648	1204.6691444062162
58	18	13524	5227.31448800955	24.512550595914945	293.07550321891904	187.99992522085086
58	19	63930	14545.648222236894	422.82585339061916	2032.4528027642518	1095.6072851414792
58	20	23295	4923.737163702026	155.9859325780999	951.4320770292543	1184.4283989763353
58	21	20749	4431.97488522809	133.40682201902382	836.4155817120336	1102.9077307118569
58	22	18592	4367.799633367453	87.960983711062	452.3770065656863	315.18555159214884
58	23	21398	4462.323918213602	91.6193494386971	498.8667758028023	341.37615224835463
58	24	15725	3744.8753652209416	85.41182662104256	867.7408425190952	312.40692932344973
58	25	7078	2429.8901038770564	23.612802571151406	142.8062264919281	85.52474334323779
58	26	8513	2901.9971022773534	28.10106079443358	302.71194103732705	126.63012219802476
58	27	8719	2301.780285783112	39.27978986711241	414.5130091565661	170.05981619143859
59	1	17257	4203.131152199581	93.80149644822814	914.6462670695037	536.6511350597721
59	2	17318	4267.358115855604	100.72642211709172	981.8163899341598	610.0658898316324
59	3	31242	6670.077288723085	180.2534542772919	1655.3521362722386	611.296821953496
59	4	27516	6997.1040059141815	142.2731838999316	1406.9960358245298	522.4067318851594
59	5	20883	4980.829907252453	111.39589653885923	1206.0766634368338	618.2943485637661
59	6	25470	5809.843686604872	110.49005987937562	1234.3363266510423	574.6244781319983
59	7	10657	2214.612421839498	45.84448052290827	510.4290239447728	737.3031520748045
59	8	15292	2945.142885846086	60.5622651623562	622.7567574277055	913.5911361761391
59	9	26204	7348.103152691387	131.43878989713266	1436.3717891913839	547.5681877075695
59	10	26713	5510.477440445684	133.305700707715	1267.936952334363	1467.57146821497
59	11	15775	4543.117512269877	69.49733807332814	514.3617473340128	415.7420022273436
59	12	11500	3757.1039755586535	56.612650346942246	369.0479450765997	308.94786116457544
59	13	39759	8681.323342484422	163.07420643023215	1708.4464982456993	663.7553714872338
59	14	123	46.67904168367386	0.0627450980246067	1.323430242948234	0.37334249052219093
59	15	712	207.2639658730477	0.4120393681805581	5.6584116101730615	1.3895933504682034
59	16	53952	11081.280617177486	370.745437636273	2268.303049780894	1054.696076038992
59	17	743	246.49469749443233	0.4861066604498774	7.24130626488477	1.8238193423021585
59	18	28562	8405.173998286016	188.56220555398613	1756.9627862533089	740.6511817984283
59	19	34013	8954.484592741355	212.7324658681173	1860.546703180531	682.1208854725119
59	20	34136	7394.293753270991	246.71743602049537	1460.807801175164	759.5983711066656
59	21	33888	7003.918089915067	250.1294906991534	1583.6781146598514	735.5809752594214
59	22	23833	7099.131104573607	119.14458069414832	1098.405388877727	669.0157038895413
59	23	39937	10106.322713781847	235.68276743753813	2036.6300035354216	908.4446366617922
59	24	18754	4670.961653677747	113.64770084014162	738.8029162320308	985.6149099969771
59	25	25356	5392.265813743696	98.6325027688872	964.2979199858382	394.6377839578781
59	26	28554	5230.544505796395	101.41095704166219	1061.3695155039895	439.24088150192983
59	27	17850	4927.872403214686	114.79185278946534	780.7104769127909	946.3956073694862
59	28	29154	7709.778392416425	162.8098894986324	1408.9082807209343	593.9446127675474
59	29	27043	6761.495996359736	180.03360229963437	1504.6232877185103	574.8441469811369
59	30	26962	6122.41959515959	126.21684742439538	1254.9811118564103	558.6770300460048
59	31	134	49.44669258594513	0.07034409092739224	0.7662318001966923	0.6109407278709114
60	1	14623	4009.1076534520835	76.0129862492904	479.9844219330698	243.1501198192127
60	2	21331	5757.999603942037	122.24612942105159	752.0603671348654	346.1376232551411
60	3	34435	8098.947877658065	162.91404781094752	1257.400018790504	755.5642820794601
60	4	11090	3165.7949182726443	64.0389264326077	388.52031858218834	523.8739009103738
60	5	36811	8330.354468091391	189.81536785629578	1177.980701061897	712.552792588016
60	6	19279	4326.37630347861	103.26384474663064	712.2818209785037	1017.8224938237108
60	7	12339	3481.2435798570514	54.043107317062095	398.5081420338247	530.2679036697373
60	8	22865	5684.1825926397	151.83698914106935	818.7344956386369	1026.457070918288
60	9	52044	10230.970491083805	294.2185125297401	1871.9636885276996	974.0335442929063
60	10	274	16.03675899654627	0.9815060766413808	78.71932546794415	11.307698231190443
60	11	30900	6844.7524839788675	231.03657790715806	1262.9921600359958	1472.5935178643558
60	12	18162	4005.0267049055547	82.74175718659535	561.4067771008704	837.4001393204089
60	13	39886	6725.906631987542	208.77110195043497	1436.8387773442082	766.8307969025336
60	14	62708	11134.665585237555	281.8077853168361	2047.6415724239778	1139.11081722565
60	15	18289	3559.1882374612615	110.03790454170667	656.3411174046341	316.88505564047955
60	16	40906	9238.62516416097	245.72126613976434	1413.24452997162	760.9042689700145
60	17	17530	3297.1401558760554	76.89962700544856	448.4589930975344	238.87612882396206
60	18	29423	6464.003710623831	157.0684536069166	831.8032535521779	513.0738106050994
60	19	54946	10137.130238707643	286.13939443952404	1701.5424488810822	985.0582492151298
60	20	32744	6381.718609209172	170.38283543894067	992.9107686737552	579.9784270005766
60	21	49307	7979.660522119608	212.3499374431558	1449.0489107233007	860.7432416842785
60	22	16839	3351.7960033956915	108.29704852635041	720.8985293630976	423.8830565013923
61	1	21508	4774.727657601237	124.1664924682118	322.87611435703	907.8768471099902
61	2	12135	3028.8678423799574	108.88587855384685	405.3028932318557	776.5390106707346
61	3	21184	6085.411017675884	109.30554784252308	513.0557741068769	1007.8442231193185
61	4	21843	4614.299322066829	238.13800420612097	835.5637469445355	1479.6338619319722
61	5	20162	6596.743634488434	176.97842511627823	723.5594589528628	1150.2880924418569
61	6	27195	5690.184271554463	130.53661549347453	588.7696222246159	1045.5020552417263
61	7	19271	4478.765210740268	124.36020569875836	463.9978352151811	835.1586343422532
61	8	22502	4808.721355373971	103.51699203578755	421.3705830683466	657.987673131749
61	9	40298	9188.622677994892	214.73023798014037	791.0741023439914	1223.7214816391934
61	10	27488	5334.62345545087	146.06712590227835	550.993517942261	819.0527688115835
61	11	30809	8186.6463582077995	161.4441764713265	647.8609477456193	1104.6612070719711
61	12	25956	6618.417806074023	136.77218426088803	377.05450808187015	1049.3792508963961
61	13	35187	7737.452631016262	207.73045145417564	923.4295451215003	1655.0209853397682
61	14	31174	9818.335957817733	206.7011540622916	654.4550275322981	1121.53104721196
61	15	27466	6195.363959863782	166.09172357828356	972.669828142738	1003.6487709756475
61	16	21522	6645.539344936609	98.35488020186312	418.45855107787065	563.675305578392
61	17	30760	5816.914750049822	181.67590016522445	775.2681346947793	1367.835404258687
61	18	38843	6735.129858252592	160.17795241670683	1127.986163849011	1201.8946252686437
61	19	53793	14854.076539669186	352.0985004133545	1207.0750955445692	1949.2570436238311
61	20	53440	13202.817275166977	359.20664128428325	1141.1483693385962	2488.768618006259
61	21	280	81.09015035629272	1.1762569672428071	3.9300831989385188	16.635202506557107
61	22	25745	5929.53039014712	157.80593747156672	547.5106306537054	1393.0909917969257
62	1	17834	4409.834195842966	114.08342233300209	426.0268883816898	842.5984915602021
62	2	21216	4910.513986608945	93.86419572471641	402.88360647903755	802.0991555170622
62	3	23869	4812.100239284337	113.5353639954701	838.9749930338003	1085.4741001867224
62	4	31617	9132.33092641551	185.3482279216405	582.5226555429399	1108.669538944494
62	5	20144	4702.132358219009	151.10272508882917	482.31491785286926	1051.2094620065764
62	6	1652	331.88129998371005	6.054398469161242	24.176119782263413	53.03495861822739
62	7	19857	4395.96393002104	124.2684379525017	439.2902590914164	983.8649593726732
62	8	20559	4616.846434276551	98.06996361422352	698.5297038997523	911.3769000256434
62	9	18846	5440.792279693298	145.96028212853707	405.6927004093304	797.4356620837934
62	10	13043	3778.8384378887713	83.30586808733642	324.4666833274532	642.9080963013694
62	11	17714	4162.260916434228	114.1311523327604	367.6841552814003	723.8859710209072
62	12	19844	5246.894743110985	122.78977765119635	409.88256862945855	752.4932803409174
62	13	17133	4391.562205391005	114.15007352922112	387.8953403562773	834.0386676492635
62	14	19651	4755.821378501132	128.10608206503093	436.2773195435293	899.3032138769049
62	15	68029	17288.60502230609	364.5356562631205	1260.9636296867393	2290.025474616559
62	16	16627	4585.560540668666	84.17021543066949	366.049364882987	676.4452904192731
62	17	19560	4529.693096254021	124.35185901122168	423.35803983011283	920.2526610854547
62	18	4060	1355.9966732598841	15.576455452246591	148.1645384626463	101.53530220780522
62	19	22535	4516.448418303393	163.54130002623424	456.98115750332363	867.5968590967823
62	20	12912	3924.2621357832104	58.90487598767504	275.19875036901794	514.9586038768757
63	1	28475	5228.437996149063	113.6103314878419	464.33113910467364	999.8762521094177
63	2	13087	2499.7542088506743	58.52828318509273	215.01864794711582	470.5602518694941
63	3	8371	1629.4522018488497	43.79241676791571	154.47934787673876	339.4528736262582
63	4	32716	7830.062594918534	211.20958458352834	632.539638944203	1206.575405766489
63	5	29997	5604.467997201718	128.59630866604857	413.00957050547004	830.1256003752351
63	6	23358	3980.649257754907	103.80766108864918	388.1019480214454	835.4717964143492
63	7	31463	5294.627468127757	140.07431289809756	495.2084873702843	1073.952517721802
63	8	22905	4890.140825800132	95.98983842809685	333.1158946347423	669.9685382361058
63	9	30248	4802.7639145851135	129.9222718377132	412.3443993369583	820.9406761457212
63	10	23994	4591.707852233201	134.72321802494116	386.87439028243534	784.1155287937727
63	11	24599	3856.471308004111	87.5385375705082	383.64458940015174	809.4011773562524
63	12	27761	4424.857650285587	142.3654398235958	419.0195039373357	773.5113941980526
63	13	21900	4324.919372105971	112.90075652603991	330.8218684620224	628.7618092317134
63	14	28955	3904.137974650599	104.20462455693632	323.02872035629116	577.2393555699382
63	15	43422	7630.142033866141	204.2401942142751	736.0773985742126	1585.7069244510494
63	16	51135	8826.97827474773	240.18051687418483	619.5421888162382	1493.2559144417755
63	17	17590	2688.627817568835	92.37161919637583	351.7356696941424	531.7205326608382
63	18	18823	2186.157795141451	92.04939443664625	384.50457196938805	609.2445587734692
63	19	46842	4822.855302753858	223.0844460183289	765.0463163061067	1485.7363441982307
63	20	25726	3156.7640361669473	122.52726149046794	341.0558660076931	665.1157881717663
63	21	25617	3670.6737483683974	115.95634512975812	542.7692709367257	858.5624654691201
63	22	29361	2934.799682179466	134.93138166097924	722.0607798225246	1096.4286440834403
63	23	26006	2873.031435636338	106.48496335395612	545.0095700786915	946.1818595260847
63	24	30605	2672.2866439092904	115.8578177029267	323.0783125339076	763.920168024255
63	25	26866	2136.6193810952827	99.22061604913324	282.13930240180343	706.4913738886826
63	26	18178	2065.1157415271737	84.10223640874028	239.5505778733641	589.6434750701301
63	27	23089	1520.2847662642598	95.49810132919811	282.3713458571583	677.2160244167317
63	28	33340	3915.5006969417445	195.16933156410232	233.82209816970862	917.5130574565846
63	29	19856	1702.7891830983572	82.01561092515476	441.355247448897	699.0548889378551
63	30	102985	14000.973641019315	427.41866618813947	975.4221499117557	2166.290923072258
63	31	19566	2275.0490907272324	95.82607872528024	124.97036869870499	458.2774263273459
63	32	30255	2587.2422095239162	141.15607098024338	351.5847594330553	785.8765426117461
63	33	27034	1902.323753695935	107.37140575191006	302.0079832407646	701.4252872117795
63	34	15626	2545.371375561692	61.94845561799593	194.68301069480367	399.73162581399083
64	1	13740	3468.999877292663	101.87889013113454	168.16443272214383	595.2071881780867
64	2	16258	3640.332189396955	125.69718589540571	237.80264151957817	786.8685294874012
64	3	23574	4412.949234217405	129.74059804715216	279.9948143900838	828.3365402941126
64	4	17093	4457.37348042801	71.2600755172316	173.08442990365438	495.936280077789
64	5	15873	3927.050903612748	99.25063042296097	282.82302760891616	714.9312748822849
64	6	17022	3844.8440387975425	105.62136374670081	219.90457183960825	694.8359216887038
64	7	15873	4092.585977473296	97.22589564020745	195.54761750041507	606.048647534335
64	8	16734	3794.3989932937548	121.53730184584856	320.97534315963276	804.0870695679914
64	9	17043	2842.5154669592157	111.43254864937626	213.44989879173227	709.5758159672841
64	10	19276	3388.9219354176894	121.1039914614521	243.97819698578678	837.8027641011868
64	11	20132	2865.286122340709	83.73711848654784	209.54384884843603	695.6751831418369
64	12	16542	1917.8752890061587	72.14143674285151	170.2755491642747	558.9033509697765
64	13	17794	1959.0966677945107	76.39629289787263	177.72707898006774	598.8498839465901
64	14	6553	628.8466167114675	22.013199290959165	56.85253749624826	195.2686510127969
64	15	9403	948.7636082451791	32.13568358775228	84.3936378872022	286.53235770436004
65	1	19157	5266.4793021073565	128.94529776787385	459.37412294815294	539.4152153450996
65	2	27978	7360.283131584525	172.0462823973503	595.7372883944772	1227.5480917275418
65	3	25568	4492.824217620306	200.74397073616274	723.5755272698589	1299.6275297251996
65	4	30318	4660.48285779031	211.7257058774121	787.853516517207	1396.2356022605672
65	5	22782	5316.503687819	200.77596885571256	539.8620608481579	938.6620759356301
65	6	31996	7722.905227188021	198.38449893984944	673.9733002316207	1239.5596281327307
65	7	25623	5135.212590767536	181.2168781440705	661.8124692686833	1149.709882341791
65	8	23679	5501.731838105246	211.2589932938572	581.9668295267038	1087.9065559604205
65	9	15827	4273.122499583289	73.37177175702527	337.947678638855	663.103183073923
65	10	25999	5080.556375999004	164.7305883911904	698.7510518694762	1171.7805164561141
65	11	16669	4391.349569229409	81.41419189865701	356.49059479357675	694.1707044653594
65	12	22318	4648.077211976051	171.27603724505752	715.5397443969268	1140.9169168311637
65	13	32567	8375.361212681979	185.13054286548868	625.296455751406	1245.8377387819346
65	14	31577	8482.962313473225	200.59547027689405	617.6380290314555	1071.1664484883659
65	15	20847	4681.979798221029	118.81031631445512	509.0082879322581	803.9893509543035
65	16	41645	9437.998615754768	341.91027991869487	1228.213462756481	2236.8347647851333
65	17	27376	5047.596538152546	235.094562134007	1575.8563847346231	1321.963442650158
65	18	12793	3181.2113687731326	72.87818784429692	252.55300362571143	402.3110259047244
65	19	12325	2908.7435415051877	108.13585178018548	325.26741589047015	546.759656394599
65	20	37871	9234.79580417648	275.339393543778	1674.2304759090766	1537.3295837843325
65	21	24094	7057.889950804412	208.9939440418966	544.7356402063742	1185.9920981056057
65	22	29721	5582.570445768535	238.80319107603282	1595.9888185218442	1285.555767375743
65	23	21146	4435.943969852291	162.1656992714852	594.930848433869	981.5854149076622
65	24	22726	5016.91839732416	141.39447767543606	508.2847511235159	1054.6710330992937
65	25	8785	3221.8194864992984	35.21120052249171	100.53414303739555	217.1455873057712
65	26	29805	9558.601005863398	207.97496199025773	564.937212356599	1223.5794951166026
65	27	17272	4409.772443797439	157.89433265686966	513.7865738782566	819.2441922530998
65	28	23422	5438.8849012013525	139.480630032951	519.0563998667058	801.6734289156739
65	29	34064	9061.221958480775	190.15254664677195	712.8559282873757	1548.1159262144938
65	30	19998	4860.164340375923	83.04223788739182	374.13364061224274	693.3032447188161
65	31	297	86.97221328318119	0.33373006829060614	1.6851758901029825	1.613977289525792
65	32	22629	6570.859603308141	149.63067200989462	503.6687291194685	946.2587650618516
65	33	26049	6916.42687100172	141.48528414103203	495.615536598023	939.2115841440391
65	34	14938	4384.654719410464	67.47205392085016	274.4919831121806	640.253041879274
65	35	35591	8372.351248763502	243.9202435023617	750.9899633307941	1412.3236932484433
65	36	20780	4728.070513465907	118.92605595500208	462.6344419212546	843.2403315734118
65	37	28383	7716.8605802785605	194.1826677666977	622.4150941579137	1341.3557513016276
65	38	28805	7847.515848919749	206.13518156600185	651.2327031788882	1195.3860869554337
65	39	18070	4837.780958361924	81.51607645745389	241.77676254650578	546.6345940371975
65	40	28956	7848.212423525751	201.51284259418026	625.4149874967989	1311.805908412207
65	41	19590	4905.9295790167525	77.79522483726032	252.2655397010967	534.0859103046823
65	42	35546	7547.951630597934	236.2496704107616	796.3055047309026	1280.7540892402176
65	43	29466	7561.9628447927535	192.46087025711313	623.0835920195095	1123.5475274878554
65	44	41412	9085.809478436597	255.35846724221483	867.4561119461432	1540.2359551454429
65	45	27460	5240.241246139631	128.09190642135218	567.0288121092599	899.5994078584481
65	46	30080	6519.562067599967	218.79453923855908	670.3291252870113	1353.9146591394674
65	47	48	11.644022226333618	0.4453192986547947	1.7049210399854928	2.9583733836188912
66	1	35833	8198.01677030325	216.94506961503066	724.8795490507036	1167.5570804085582
66	2	24445	5623.642832463607	243.09299027454108	517.0725900270045	1355.4707135162316
66	3	38516	8325.737425018102	266.62386766728014	1017.5813271165825	1403.7557989780325
66	4	33129	7798.66253282642	214.44004176463932	527.260047965683	1045.2839130104985
66	5	17906	4642.818036802113	95.04387069237418	347.6118276719935	634.0803407330532
66	6	23469	4675.412850851193	122.92062380281277	438.8701786259189	845.6669898803812
66	7	23725	5317.485664481297	117.21460414025933	380.0122251487337	824.876114522107
66	8	20469	5207.849378263578	88.95297265518457	327.16179371555336	561.8541258675978
66	9	27358	5369.854384334758	155.75338526675478	466.9042983993422	1013.7212511857506
66	10	21543	5322.461434023455	80.93005346204154	311.409585097339	611.5589556123596
66	11	22240	5742.737162298523	101.68247608654201	316.9293989883736	683.0297270617448
66	12	23087	5677.439627056941	179.12201273138635	476.1367387124337	975.877243449213
66	13	23176	5111.380485307425	136.6229663360864	393.66828659479506	733.8219753096346
66	14	21691	4064.84889060352	167.57078064768575	505.0523560680449	865.4050682419911
66	15	23039	6315.008561259136	156.04510713391937	413.0824927247595	825.0818215338513
66	16	11563	2484.6377669787034	61.924941539997235	213.38677171175368	357.3475713599473
66	17	7832	1860.1820548474789	45.841001487802714	152.65529956505634	260.86080816341564
66	18	37219	7825.683712391183	219.75498789944686	621.2591174335685	1526.653334316099
66	19	17343	4001.3246678337455	142.95121833193116	371.8741150535643	696.8710633802693
66	20	308	31.01011675223708	2.7549706548452377	12.652414773590863	21.50687421578914
66	21	19948	4643.069598805159	131.49283728958108	389.54336075414903	760.6234855570365
66	22	25434	5756.000092160888	172.7135287290439	468.9940364321228	965.7896570337471
66	23	10938	3202.0289460010827	57.841047384776175	230.56788098067045	326.5611364443321
66	24	19664	7254.819746124558	37.111146797193214	226.88533063791692	486.2424528724514
66	25	24973	6886.350438069552	171.48912956938148	459.7975458239671	867.3425979122985
66	26	12428	3309.630169033073	65.61197902797721	287.7857798705809	433.3976815051865
66	27	20472	4504.556832367554	103.86097617587075	330.63744798116386	687.1702624985483
67	1	22810	4296.4021227918565	146.76247949176468	436.1514788547065	1018.0609926446341
67	2	23284	4538.9479993563145	134.84731970960274	432.42916262336075	1080.548274300294
67	3	15569	3932.84257288184	111.8436875808984	363.46584451477975	879.6112626718823
67	4	48542	10465.685621385463	412.0973256144207	1328.5971972059924	2316.6716000400484
67	5	21343	3853.84112494532	143.6530723865144	410.43888228177093	950.504236705834
67	6	11662	2916.3952711760066	87.94546500593424	239.11184982955456	548.8931117125321
67	7	9284	2262.41580863297	50.87249618512578	147.9467623445671	310.9962472480256
67	8	15385	3375.941390945576	117.95541418180801	544.9148103722837	869.0795315252617
67	9	22334	4336.907303166576	179.64329152810387	811.4671570328064	1151.5313211125322
67	10	62282	12814.257226492744	437.37374327192083	1060.371487464523	2571.195779736154
67	11	22119	4730.944092711899	112.97856227564625	362.84722894383594	856.8591002074536
67	12	17979	3766.8905631527305	152.4724969547242	388.73365584388375	964.2497765573207
67	13	30261	7237.500024186913	245.23178663267754	585.3780455205124	1229.3456657489296
67	14	18865	3951.865554144606	163.19205150799826	749.7742297160439	991.0904879688751
67	15	21361	4486.177371524274	158.69285256485455	694.9069679863751	1149.9249428252224
67	16	12634	2874.535790145397	98.3314421561081	465.011812138604	610.4204634944908
67	17	24047	6012.912964656018	199.66323511092924	473.4435213378165	1009.2586123344954
67	18	23580	4702.5086926445365	138.2425436307676	411.82006818871014	1034.0074487105012
67	19	25196	4943.254522226751	194.72469863691367	472.6912821789738	1292.1097303228453
68	1	44256	8336.633207821287	334.4845839506015	1161.4236407303251	1810.5456059861463
68	2	22696	4897.066530869342	161.20506751630455	637.2865519805346	932.5833392920904
68	3	21205	4268.742581864353	189.718014736427	1110.4623199787457	999.2690337309614
68	4	16267	3586.8265821840614	118.1764716396574	465.7180757885799	691.6152452034876
68	5	19416	4529.77194058802	169.42841375921853	1024.7984756890219	902.3326791692525
68	6	13118	2703.438865115866	74.27753186319023	319.1555213385727	494.0422839396633
68	7	37063	8426.341651761904	314.8954783603549	2061.222572618164	1988.883974139113
68	8	18113	3336.984681395814	82.74058216297999	365.7547587119043	533.2914340144489
68	9	36806	7472.199131846428	203.0164360436611	776.4101056589279	1231.0269512210507
68	10	15064	3955.795910864137	91.4910973419901	468.1670268091839	677.4465565653518
68	11	17936	4263.38675640244	89.45412468141876	477.09361596708186	743.6053119755816
68	12	19693	4750.529335856903	124.71752631780691	550.1579180625267	1075.5527909744997
68	13	34781	6185.583002332598	204.53209956665523	913.9369532351848	1356.9421107517555
68	14	21706	4835.045975652523	153.86999476654455	609.4199763732031	1192.087558024563
68	15	38456	7147.173666648101	179.70464829006232	779.869921078207	1196.3894144406077
68	16	31827	5223.147740799934	94.94277961645275	826.8865678552538	1185.5398219511844
68	17	19205	4322.667231723666	84.17718865326606	431.9688280487899	886.5997273328248
68	18	17044	3518.910628253594	74.70003894343972	398.71474971063435	798.9058994618244
68	19	23624	4857.904357109219	137.3954086394515	624.3873526875395	1117.7088907083962
68	20	22174	4593.115924159996	90.92324804398231	705.2338317851536	1078.1003607576713
68	21	32163	7434.5561035363935	207.75596450665034	879.7039629621431	1304.4952656568494
68	22	17618	3942.714383503422	103.79835304873995	429.59740785020404	676.1118502614554
68	23	28856	6271.908814277966	145.51763341762125	614.4656017748639	1028.4922588386107
68	24	21489	4732.519203759264	123.67437392333522	551.6274532536045	967.5246226901654
68	25	19641	4621.5062944768	116.65111877419986	459.5402021484915	707.4495785832405
68	26	30493	6158.92358430801	136.62762033985928	613.4755202101078	1055.7096390416846
68	27	33201	6181.319113539532	176.56504347058944	770.887178251287	1310.5373038488906
68	28	16427	3951.6482966234908	87.53386835358106	436.41071363771334	810.1677285018377
68	29	16876	3792.7976668402553	95.47060454124585	453.4258812358603	836.2651733385865
68	30	13446	4825.0437331572175	31.578362819738686	200.17204691004008	430.95349195227027
68	31	12107	2870.6957053542137	88.47594496654347	426.4287187526934	710.0212413894478
68	32	9779	2460.1901270914823	51.66042626206763	279.0708182360977	492.977600825252
69	1	326	85.84721152484417	0.8495155307464302	3.008728197775781	6.877561637666076
69	2	8860	2876.92736813426	59.367285400629044	166.36096841003746	442.8464950211346
69	3	11115	3333.438131891191	69.26962778926827	161.3431003522128	395.33510463126004
69	4	22372	6429.1483642775565	181.6896943328902	741.0751987169497	1505.558162535075
69	5	15168	3824.186481319368	99.16069386689924	419.8537439669017	841.0114454531576
69	6	19074	4302.110368587077	127.4368976529222	650.718625793932	1238.3374848242383
69	7	15495	3905.3026803089306	121.23415086581372	611.7834457962308	1178.1623725753743
69	8	55406	14591.28435017541	524.4885670058429	716.7446764393244	2515.201653496595
69	9	35628	6589.183949128725	352.1636254263576	677.0452009807341	1871.8373425824102
69	10	13310	3454.3460140624084	106.40386156272143	520.2041059935	1082.2768454460893
69	11	34366	9050.015795561485	238.10309202922508	575.5872929396573	1390.114965314744
69	12	36898	8297.350501764566	369.0983933026437	785.3092892952263	1918.2287822430953
69	13	34045	8220.262105596252	282.6998272121418	1105.1520598880015	1421.2184974586125
69	14	28255	5970.7666146210395	243.50527416355908	559.4052064856514	1635.3158034456428
69	15	53686	8656.401757932268	412.1411649491638	1455.9233596096747	2733.442395213293
69	16	14800	3704.3991919923574	112.37515921425074	724.8287038865965	936.3283756477758
69	17	19208	4472.812758055516	150.04336749739014	919.5946767083369	1034.6073263091967
69	18	20198	4932.6115832701325	126.18959458381869	555.2201592705678	1068.5716350693256
69	19	17800	4082.9142750222236	133.56011401023716	824.4847504212521	925.9679577478673
69	20	40187	11627.496497341897	373.1097154666204	972.543561371509	2011.0912685303483
69	21	23955	5060.804106193595	179.0621821882669	1141.6512266271748	1391.9331216905266
69	22	19586	4578.621989354491	127.02633830695413	524.3773729291279	1060.5881299062166
69	23	10573	2978.8089108383283	104.90219048270956	374.0511187813245	557.0731677992735
69	24	16602	5112.196170467883	156.79580501513556	543.4498529790435	831.160449994728
69	25	25622	5859.03881983459	183.17215397162363	923.1786245924886	916.420098750852
69	26	37630	6760.944263070822	211.94569532992318	721.1180936789606	1305.7433622940443
69	27	30659	8066.355093575083	310.4665623519104	1179.5267139968928	1512.5110426882748
69	28	21771	4974.516305634752	127.94471787265502	1129.192281050142	975.52521789819
69	29	30375	7173.255329997279	242.30046763061546	859.9915498625487	1260.4159333673306
69	30	21258	4994.185382293537	131.49727759533562	1213.05217328039	1057.6876347654033
69	31	18730	5960.616923537105	104.23402887955308	411.50245117070153	1096.8450006972998
69	32	41826	7603.090945702046	267.49347948958166	942.560849961359	1393.473919203505
69	33	13791	5026.573433970101	28.723476068582386	160.22583510051481	345.3959578392096
70	1	36	9.022629201412201	0.12947280216030777	0.6430914825759828	0.578652635216713
70	2	16848	4013.5795233631507	68.54017015150748	309.119235847611	310.04957840708084
70	3	13659	3647.2757313679904	70.34285577014089	264.8181749174837	274.5537514856551
70	4	11875	4621.130282164551	21.790615731850266	143.65317904623225	148.46619491791353
70	5	26639	5155.739346801303	146.94500819034874	557.10295539652	451.16115330322646
70	6	19584	4262.884428935591	75.86437859944999	285.77731211320497	443.4525998928584
70	7	23074	6864.035965627059	97.73421947774477	389.1361282907892	655.7095926632173
70	8	36019	8609.20209437795	174.74198731780052	656.3389679130632	843.353891142644
70	9	20474	5319.7239046655595	121.85519321192987	319.10460277460515	383.65317995660007
70	10	106255	25199.250041808235	608.8777816267684	2212.946024210658	3263.260405152105
70	11	12810	3779.0013581365347	71.37119184341282	216.35333934077062	271.4450002410449
71	1	28718	7706.300618746318	156.53069529589266	368.68887174944393	450.82702670805156
71	2	20238	5079.745114646852	78.46001460892148	263.5125375306234	354.18181335553527
71	3	20693	5302.790112873539	88.6862906771712	288.03061188105494	417.2437194061931
71	4	23872	5646.45340528246	108.27290877187625	353.6061216183007	549.0947613331955
71	5	33550	8263.192678096239	129.22649112413637	399.230506578926	541.7514494014904
71	6	19367	7009.238390828483	25.3267872184515	176.96945369360037	193.81930479034781
71	7	10984	3260.9824372939765	33.30960586038418	166.6538044612389	210.81104883458465
71	8	10507	2729.4285653457046	38.08191081485711	174.67689138278365	251.54729626211338
71	9	177	73.37306788563728	0.09083695732988417	1.3898222534917295	0.5372396474704146
71	10	42249	12277.908784539439	138.83749286760576	470.77888613333926	564.6184522695839
71	11	34171	8799.338401847519	101.95697037270293	424.2108683392871	619.6853777456563
71	12	23879	5920.169056210667	90.59664400992915	264.22733153635636	325.7270488818176
71	13	367	128.57007698714733	0.16176089108921587	2.6417029483709484	1.1114061288535595
71	14	25806	7057.0712293172255	138.88931248150766	410.0847056945786	579.2083647036925
71	15	466	147.5175097314641	0.28950942237861454	3.7896391737740487	5.338384106755257
71	16	19607	5591.165653584525	60.928420287091285	274.32593485107645	415.7485180806834
71	17	37523	10361.509412039071	167.99818613566458	456.9723397104535	577.3584688405972
71	18	19178	4595.669611793011	69.55149235017598	210.88400300242938	272.45835255715065
71	19	17698	4559.290532416664	43.60633281408809	178.43763073836453	194.95442299591377
71	20	24036	5007.4113539685495	81.31224622344598	253.7836297035683	315.9401871794835
71	21	19736	4770.41469456628	41.232944501098245	189.20108556118794	209.62348550069146
71	22	29080	7692.28462644387	121.87095581460744	311.51351517112926	353.957308127312
72	1	20261	5672.020630467683	104.37744834483601	522.4395533539355	510.0143150938675
72	2	21797	6415.699657046236	153.33217534376308	329.59106061654165	494.716184719
72	3	16626	5578.619471378624	106.89456147607416	286.87821960658766	491.5124608988408
72	4	18972	5462.748132454231	103.55448357644491	327.2776247218717	354.216573409969
72	5	16683	4741.582298705354	93.51059844368137	272.34159028274007	285.58343051257543
72	6	47437	13060.615156357177	250.4651128849946	688.7325907477643	676.9809462155681
72	7	10344	3002.845655122772	65.67977483314462	247.8121930169873	306.3340667907614
72	8	315	74.33383683115244	0.25056839850731194	2.6513313883915544	2.9926451791543514
72	9	15787	3754.357595340349	64.45552840689197	229.99839952285402	248.9949509599246
72	10	36588	8555.555521073751	166.77258134121075	920.3463531169109	1095.7868045882788
72	11	19280	4512.708094046451	79.32248515426181	277.24730510194786	287.2380122812465
72	12	27895	6845.5878242738545	195.81733613018878	1165.1103713314515	1309.83280988154
72	13	31958	7938.77140651457	115.94326826161705	434.9442775954958	455.97253721929155
72	14	12825	3433.2689697463065	83.17660880135372	247.47211545868777	359.9560401318595
72	15	35455	9962.337685415521	208.68206538981758	620.8628100028727	929.5412718935404
73	1	25298	5103.820097763091	139.25707036978565	488.42611097102053	440.6445896192454
73	2	23503	4844.63421372883	138.86085458146408	551.2068692671601	528.6307344515808
73	3	25677	5672.363609358668	137.46198374591768	484.8630835560616	437.64751929603517
73	4	16703	3855.259052572772	85.56980333547108	374.1465953083243	370.2417504102923
73	5	22123	6190.826583642513	99.58338406891562	496.36136665171944	431.0650667906739
73	6	21179	4585.1166693367995	71.31741887098178	502.5499375637155	502.5705372276716
73	7	13346	3846.016099056229	63.04678496508859	232.29714045557193	231.61187298223376
73	8	24774	5077.194645408075	130.1760601394344	419.92349381302483	429.5001782127656
73	9	11098	3229.037309018895	40.17723397933878	158.5496615995653	149.58884675684385
73	10	26323	7002.703747782856	103.6090039878618	479.78836016799323	426.0271027502604
73	11	20047	4766.159182830714	65.01738067856058	339.2765872525051	308.37941779382527
73	12	23532	4831.2633265815675	109.55333922966383	367.29941514576785	388.18596428609453
73	13	487	95.78310815989971	0.9116350086405873	5.428381824400276	4.888548149727285
74	1	31710	6057.540308678523	154.24696909752674	646.1910313542467	559.3566221308429
74	2	24805	4030.323400971014	155.43309863912873	963.0898172345478	906.6161774010397
74	3	32592	6929.271657426842	203.20920355035923	723.272941512987	632.415338501567
74	4	18901	3377.153859341517	107.69311179104261	543.5139716176782	390.069552624831
74	5	27777	6211.82682768628	169.7619764022529	349.7576744288672	511.3936551536899
74	6	23250	4352.710079361685	86.03930826857686	592.9372877329588	572.9378064123448
74	7	24273	3849.7795403562486	125.19455395522527	699.1043132748455	507.8582920168992
74	8	178	57.25532914698124	0.10739299608394504	0.8216678244061768	0.659891668939963
74	9	18829	3585.6471669035964	140.86666805692948	771.6739013062324	782.2491663780529
74	10	20281	4579.476158234291	150.60718842153437	319.63154242839664	433.7455121658277
74	11	17608	4169.6277106059715	116.55014999443665	382.8554379288107	350.41811411315575
74	12	28264	5235.585293442942	155.895004482707	607.0315585839562	606.7589257243089
74	13	31880	7063.276281843893	243.48896263050847	767.0811356997583	701.5978058555629
74	14	29457	5879.760694447439	167.29559955513105	613.6616036607884	572.3322986210696
74	15	31787	6849.438515548594	212.8026725857053	738.2340158785228	638.1551416444127
74	16	24899	5521.18352121301	169.70448018820025	550.0512881777249	507.1151926629245
74	17	24742	4509.430932088289	117.90821822197177	942.2081507206894	1225.1452988917008
74	18	36158	5804.917770558968	157.6741148631554	641.6071757005993	541.0246775178239
74	19	34682	5463.2681656219065	153.54169708606787	639.2517473062035	591.1202905005775
74	20	17112	3806.066362085752	104.90863008913584	823.4021074462216	1064.5256598836277
75	1	14471	4657.132219908759	32.07763803098351	174.56600453797728	224.36467703105882
75	2	40013	7731.651350346394	273.1722926120274	784.588941587368	913.8520375343505
75	3	875	277.9871059563011	0.844998856075108	6.3916686659213156	7.147036019945517
75	4	16073	3404.839658593759	97.39993998594582	276.6458094189875	366.0390800458845
75	5	19228	3586.3689949396066	142.14244429045357	813.2821565712802	1140.8101182975806
75	6	14632	3277.0832234965637	77.05850385921076	237.88891598768532	306.581538122613
75	7	29170	3812.951357021462	171.53211468853988	532.4590555892792	581.3548974953592
75	8	78412	17401.130728491582	362.42679892783053	1274.3560017133132	1279.1878772440832
75	9	20550	4870.072970423847	187.44608386186883	407.27313872543164	509.80139083461836
75	10	38733	7053.153278043494	328.5125840990804	1970.1029564195778	1355.114080415573
75	11	54114	8920.453426346881	377.35946017690003	1424.6495819620322	1735.058706959011
75	12	31978	6671.987839533016	244.28691783966497	834.2254556885455	964.5136680924334
75	13	29181	4958.0818513818085	193.31424633110873	534.6976302824914	518.8483894213568
75	14	52051	10472.36158070108	373.4780992681626	1389.887775334064	1493.2630709670484
75	15	12096	2856.7686269488186	82.29898614482954	271.2021985105239	278.16839991905726
75	16	25560	4524.028353809379	138.62437018961646	401.41684892144985	395.42427956382744
75	17	13731	3699.6446324344724	94.4455186764244	691.4710321226157	809.7816903730854
75	18	25590	6117.287115543149	221.39992561284453	1156.6918012709357	1455.0332205034792
75	19	15068	3326.6419619666412	91.13395995507017	235.43209133855999	303.8910369046498
75	20	12748	3016.052079013549	63.193057883065194	173.42563654691912	208.22557545127347
75	21	12790	3372.4943473320454	102.22704006847925	505.9350134576671	630.0315265392419
75	22	17558	4087.7685370333493	109.85504050855525	366.2940431847237	382.7794937782455
75	23	34584	7085.727691036649	234.01483411807567	465.7882999514695	644.7733613324817
75	24	20665	5095.101289351936	173.26868240069598	389.04753419733606	539.5505323833786
75	25	31485	6818.944258107804	171.31580258207396	458.405557817081	640.8435372747481
75	26	15629	3357.184527934529	108.38748887972906	539.8743588763755	571.2366535649635
75	27	18914	5273.659130630083	136.00424304185435	1051.3397283060476	1222.8970642308705
76	1	23443	4074.5541338343173	87.19784950232133	448.84907541028224	367.21745875198394
76	2	16533	2963.4630204755813	136.58304848056287	1177.3471593866125	1115.8721316803712
76	3	20117	3541.840468641836	86.11444365070201	419.10832570912316	377.1084784977138
76	4	14216	3003.267629088834	79.88449007552117	350.9678203375079	300.5982617950067
76	5	13763	2957.0123910978436	111.21661805105396	549.4883054296952	405.1786999332253
76	6	11465	2293.146227940917	102.37691389257088	724.1494938954711	608.2166949133389
76	7	21495	3554.1520732012577	129.38088192697614	351.83982828003354	440.2887029852718
76	8	20992	3804.4304281687364	116.58973204297945	518.2128655521665	387.62282958696596
76	9	21648	3719.6742675574496	81.74334415304475	292.62731598340906	409.1558270691894
76	10	12375	2236.3269248148426	96.98597785783932	307.09030441218056	415.2488912201952
76	11	19800	3353.748105354607	144.7257968741469	490.5489301478956	682.3516919801477
76	12	8491	1592.4459915105253	41.07377786049619	137.6678578145802	201.80448708939366
76	13	12720	2374.5205929144286	75.69811633555219	158.05972520122305	191.05398773192428
76	14	28626	5290.369284953456	147.8494103748817	764.1570335738361	632.847504257923
76	15	19797	3268.855254167225	125.74166623107158	267.12913925526664	355.00966099463403
76	16	44074	9082.781890208833	243.91507107764482	964.7124636683147	774.1446295280475
76	17	18854	3239.933684851043	107.30241984059103	232.6665008587297	300.63033699127845
76	18	24160	4845.353278544731	186.89706454076804	514.2982859665062	445.23488446720876
76	19	9059	2160.322057152167	42.20692819333635	92.41361203836277	118.52715443540365
76	20	12956	2619.1992074679583	58.78870907705277	249.6982694475446	264.7177857805509
76	21	19098	4319.260579910129	124.76682827901095	357.6586576758418	333.07185672735795
76	22	8785	1533.767026453279	43.14798255986534	173.83534088660963	162.2833610130474
76	23	8407	1510.9996190816164	48.73626365652308	192.22775705112144	183.65499457833357
76	24	9904	2173.620752797462	33.93292174162343	170.55680276080966	156.92427061940543
76	25	10546	2062.3699248619378	58.86105214548297	233.05192768294364	231.35234719072469
77	1	33687	3386.9131025956012	103.63129725423642	658.7865606446285	484.1568661092315
77	2	16054	2165.8081645239145	73.66132688918151	399.6807525269687	263.59658359293826
77	3	29122	2851.683454074897	82.47316774609499	539.1047106853221	361.33696788176894
77	4	13422	1826.2490280959755	47.32529231416993	281.6385305717122	173.9229584194254
77	5	22503	3541.8285515657626	105.7332277901005	459.5972100177314	305.28665831219405
77	6	29801	3630.0186635651626	110.8161604879424	664.377267539734	428.6468176487833
77	7	20853	2645.562311098911	60.25861048954539	272.32239497452974	281.93924070498906
77	8	36516	2959.6748797686305	101.73157944181003	727.6594987933058	449.33544282242656
77	9	34911	5101.536082120379	164.2354181217961	907.8868274660781	662.7776643671095
77	10	26150	2798.603069147095	111.40229016332887	402.4390050319489	435.5751457205042
77	11	33145	2851.892900627572	101.1785468775779	627.4913441506214	385.17856422346085
77	12	19697	2445.623790507205	61.02156164171174	282.66683670761995	315.246084327111
77	13	15478	3934.3536750981584	21.844159627798945	188.85459861974232	130.90991242905147
77	14	20599	2370.434944620356	77.37670034659095	324.9603135767393	383.9215554466937
77	15	20160	2006.463373029139	72.20958347176202	416.71908365678973	260.8053579623811
77	16	30925	5115.515756636392	126.26993363909423	806.8872240160126	666.7889557783492
77	17	21242	2485.195271337172	90.82557517592795	351.9515854269266	423.3264996104408
77	18	16732	2229.331442035269	53.432349673938006	242.42725439323112	282.3154362295754
77	19	30027	2636.507181974128	114.12878747470677	664.0126072352286	427.04153814539313
77	20	20636	2432.654232542962	74.48445946560241	313.28464417811483	380.8200830812566
77	21	22181	2659.9451299083885	63.8493940490298	309.8421326749958	350.5608170530759
77	22	15662	3922.7750521246344	22.7557183385361	206.98127895779908	161.5111636542715
77	23	23987	2498.064532651799	101.28760314662941	421.1304365983233	327.8396300608292
77	24	35914	4775.603115151171	129.80157296033576	722.3379150480032	529.1083429185674
77	25	22854	3330.281546585029	84.30553238396533	503.51671881461516	389.02803306654096
77	26	36187	5018.6571027613245	141.22818495868705	712.8765737204812	522.1417448800057
77	27	26218	2468.9634725032374	83.22270624525845	367.3661585059017	281.88853551005013
77	28	32138	4503.592020793119	116.94448898523115	601.4271953226998	393.18797922553495
77	29	30799	4202.850768377306	153.41336873406544	647.5392723190598	447.1347709200345
78	1	19219	2729.053163440898	96.3147948035039	370.1595657062717	409.7449781044852
78	2	28640	5322.711255666334	162.21765652950853	447.2979202810675	434.9204272204079
78	3	27808	4713.816008450463	186.63843947392888	576.7711788045708	609.0569496434182
78	4	8219	1141.18512311019	46.486488678492606	155.78135438007303	172.75013443967327
78	5	9811	1499.7653624929953	54.72846636525355	185.8786613238044	200.05717658787034
78	6	21738	3166.670285004191	94.1639135167934	371.52157105039805	379.4679049393162
78	7	19904	3685.1799060632475	152.3562234248966	386.1952871955	392.49695799918845
78	8	20138	3127.2323048571125	96.5184721997939	351.33332021464594	351.1552627715282
78	9	18197	5094.864485659171	29.52906084479764	173.90350398840383	226.13432716205716
78	10	16575	4989.839323561639	29.580148064298555	168.29816322191618	196.67713617510162
78	11	22897	3225.7152380440384	137.54650337947533	353.5282392529771	548.5538439329248
78	12	28342	4715.817551205633	205.6602141566109	999.7096541521605	1789.6044280473143
78	13	23932	4125.577143744566	166.35521656903438	480.48035667673685	505.6032834686339
78	14	7583	1212.918623831123	44.81489333882928	134.19127268064767	147.15222480986267
78	15	10755	1721.4840015592054	48.29735315358266	163.19298205384985	167.76249439362437
78	16	22000	3773.704907343257	164.82610966614448	874.82650739979	1766.9371194541454
78	17	20553	3209.4245526604354	125.77630411321297	318.43854642054066	512.5353802037425
78	18	21080	3631.2793329283595	127.29108251444995	380.48578865034506	407.44252908206545
78	19	20173	3135.1472662240267	90.4320298274979	347.87130764801987	413.4049003319815
78	20	23217	3384.668377378024	112.45720749045722	494.4669744509738	580.7182905734517
78	21	19069	3026.8833609758876	79.18725972692482	309.3131630041171	334.33179427706636
78	22	27753	3750.0935862194747	143.29663717583753	497.894257996697	497.31769580580294
79	1	12111	2880.50530288741	88.18556590657681	159.42491928953677	278.0545218687039
79	2	29909	7111.187855395954	180.74740409175865	378.80635099089704	650.5536007478368
79	3	20532	4576.111436368898	108.9608923071064	243.9933645511046	414.10593042941764
79	4	13759	3712.8930508885533	73.23021368077025	156.11903715017252	234.49576711142436
79	5	22329	5134.653345832601	83.20924794161692	218.42156347306445	381.9687517429702
79	6	9164	2510.4411382135004	43.72095880424604	112.36283001676202	208.92448411509395
79	7	27779	5978.450967464596	214.92817778442986	758.8003536472097	1554.4470918800216
79	8	19882	4902.711605489254	166.7850780589506	590.0259271399118	1361.7292765961029
79	9	19726	4304.147448398173	97.52124944934621	246.13670791639015	505.6161921159364
79	10	15322	3370.2901368057355	78.34430553158745	168.15651345346123	330.0296651965473
79	11	10553	2127.4649281576276	52.97799709904939	117.95639087469317	243.75986982951872
79	12	15578	4204.4112918442115	79.49736888194457	191.61207166686654	408.54255137965083
79	13	14580	3948.8265966223553	82.19816987169906	195.6416434647981	428.55214917636476
79	14	21466	4776.8257428770885	93.23854550672695	212.4374022569973	416.3675616409164
79	15	13252	3429.581978600472	78.98497059708461	180.63900346285664	240.33560801413842
79	16	32591	6118.640881153755	154.3338539802935	424.6913745875936	771.6992790165823
79	17	16907	3169.6005203919485	70.95317094377242	158.05084482906386	308.1672559531871
79	18	43037	8763.084383906331	182.74621409806423	420.56161278649233	798.8977845632471
80	1	32429	4704.168614673894	4317.7678213878535	1581.9972722034436	1752.6908095758408
80	2	27176	3562.129291829653	4096.988603080157	1493.890885809902	1516.3712547398172
80	3	9167	1261.821210858412	979.7866946735885	325.2279251231812	340.3982916737441
80	4	16759	2218.193333670497	2648.8999779513106	1068.6367607975844	945.6676907348447
80	5	26309	3930.3315967498347	3339.5622510677204	1203.3195878698025	1425.3353801721241
80	6	22843	2476.9064493780024	3908.303871493088	1574.3932734031696	1534.486476243008
80	7	26581	3287.508737448603	3955.420098855393	1475.5244242756162	1444.0919081917964
80	8	31965	4338.489222901408	4017.627407102147	1429.592205814086	1524.0024298210628
80	9	24372	3007.000505032018	4181.432183427969	1618.4502963810228	1564.223928612424
80	10	17295	2156.0521263498813	3101.5491754733957	1116.0612662490457	1256.1126292783301
81	1	50561	5108.600538711529	7633.203208009712	3737.2117705948185	2667.7557695009746
81	2	24974	2878.6567659899592	3494.7736190455034	891.6764963429887	1189.3961576770525
81	3	11232	1647.0748616214842	1583.0314955117647	856.6654926708434	615.034379367251
81	4	18590	2093.2933257389814	2670.1787154432386	711.6666075428948	919.5503489577677
81	5	21418	2632.0205857213587	3100.1725953312125	1146.2746797546279	1364.8031757858116
81	6	27334	3050.500849417411	3348.344320957549	958.9136367035098	1052.2750927314628
81	7	21809	2614.0933715370484	3103.268361415714	1046.0446202352177	1431.8446962540038
81	8	5125	758.1109331902117	741.1170373512432	257.30988078634255	355.42528453748673
81	9	11307	1612.4124673577026	1782.3607549108565	632.4620746721048	825.5245913083199
81	10	22232	2718.6861085286364	3143.0295442363713	825.2007954001892	988.6150171933696
81	11	35326	4167.65917703649	4717.404092611745	2061.1695317532867	1753.1215116875246
81	12	20463	2299.7778604472987	2264.4908230528235	820.7613054374233	801.8422847788315
81	13	32859	3558.913972069975	4062.4356328900903	1853.978945478797	1512.5168107824866
81	14	22688	2647.3537671582308	2727.86222863663	1254.2476105263922	1114.9022070404608
81	15	23143	2481.0176719087176	3319.936494742986	1418.7867111046799	1305.39353264682
81	16	21714	2451.4217765955254	2763.897888598498	1036.3837209155317	1123.3754654221702
81	17	34804	3608.4954631794244	4611.92184647196	1897.3147050000262	1749.853730658302
81	18	19704	2079.849837573711	2765.581324613886	1164.8859706921503	1047.8718564810697
81	19	6257	587.2698260266334	569.8416273356415	237.34224518900737	202.5830783729907
81	20	49140	5107.188133346615	6746.083274211269	2756.958545380505	2341.5162484559696
82	1	21560	2843.7747317003086	3227.5502126039937	866.8727118789684	1332.7210519174114
82	2	21404	2897.8967284020036	3250.9223942463286	874.707288147416	1368.2813320769928
82	3	24123	3802.5607712808996	3823.0712468018755	1101.2420108420774	1407.5117597696371
82	4	11945	1873.4440993284807	1495.9128558062948	504.6731226637494	588.1259951770771
82	5	7841	1283.988617900759	1168.5199675385375	394.8099802916404	496.06251705018803
82	6	17570	3015.423912464641	1915.1702002226375	570.6263084947132	780.1670270543545
82	7	29601	4618.541606017388	4447.959550558357	1325.9580717107747	1765.8865981469862
82	8	17328	2682.7565279821865	2294.159504951909	707.8848416327965	1045.5938827905338
82	9	26581	3658.308248749934	3628.2927608480677	1087.317528205691	1393.1518909337465
82	10	20917	3170.090717041865	2553.964906239882	848.3080662377179	1184.1665085176937
82	11	24839	3489.7810815041885	3112.083316788543	967.5027566221543	1232.3256146195345
82	12	41970	5409.636487869546	5234.584408832947	1520.3811440961435	2020.1963268849067
82	13	25893	3375.328101770021	2886.6876346869394	938.1369526244234	1313.5231737112626
82	14	22147	3190.9011999755166	2792.919663610868	685.3919150871225	913.145817176206
[truncated: 720 more rows]
